# Supplementary material for: The polyketide to fatty acid transition in the evolution of animal lipid metabolism
Source: Nat Commun. 2024 Jan 3;15:236. doi: 10.1038/s41467-023-44497-0 (PMC10764717; doi:10.1038/s41467-023-44497-0)
Supplement: Supplementary file 4 — Supplementary Dataset 1 [file 41467_2023_44497_MOESM4_ESM.txt]

>SRR9831065_NODE_22849_length_1764_cov_2.139562_g11109_i0_1
VAIIGVGCRFPGA----------------------------ENLDEFWRV
LSNGENHVVEIPANRWNVDAFYNKDPSTPGKTNVRRAGFLQSHDEWDYKV
YGINEFEALRMDPQHKFVLDSTFMALENAGITKTQLNGSNTGVYIG----
-----MMNSDYNSIYSA-SLDDFDNFTVTGTSNSIVASRVSYVFNLQGPS
IMIDTACSSSLIAIHQAHQAIKSGECDMAVAGGVNALLRPDVFIQLSKAG
MVSPTGQCQAFSEKADGYARGEGCGIVILKGLEQALRDNDPIWATIS-TA
SNHDGRSVTPITTPSIGQQIQLLDLVFKRHNI-DPDTVDYIEAHGTGTKA
GDPVEVTALGTFFNKT-N------R-------------------------
---------------------------EQQRFIGSVKTNIGHLESAAGVA
GLIKVLLMQKHQTIVASLHFEK--P--GENVHLNKFNFRVPIKTQTWPEN
NRT-ILRSSLNSFSFGGSNCHAVVTSDKARSEGEEQ-GLK-DD----NQQ
YKLVCLSAHDPSSLQKI--------------------------
>SRR9703403_NODE_526_length_8904_cov_174.400158_g377_i0_1
IAVLGAGFKGPGA----------------------------DNLEELWRV
LERCENHIVDIPKERWNNDAFYDPNPQAASKSYVRKGGFMKKPFAFDNSL
FNINDMESDQMDPQQKHALECTYRALEHAGLTRHQVRGTNTGVYIG----
-----AMNSDYRSLYQV-GSSGVNNYTVTGVSNSIIAARIAFSFDLRGPT
MVIDTGCSSALIAIHTASQALKTGDCDLAICGGTNFMLSPDVFVHLSKAQ
MVSPSGQCYAFSDKADGYTRGEGCGIVILKRLADAQRDGDRVLATIE-TG
TNQDGHSVTPISAPSQKQQLDLLVNTYRHMTNQELEELDYIEAHGTGTTL
GDPTEAKALGEFFKLR-G------SK------------------------
----------------------------KRRLIGSIKSNIGHLESGAGVV
GLIKVLLMMEHSKIVPSLFSET--P--STKIDFENLNLTLASKVIDWKKE
-R---HLACVNSFGFGGSNCHVIVKS----QRKKPE-QKC-W-----EAK
PAIICFSGKNEESLKGS-------------------------L
>SRR9598637_NODE_476_length_5908_cov_40.129392_g170_i1_1
VAIIGLGCRTPGA----------------------------DNHREFWRV
LERKENHVGDVPKDRWNAAAYLDPN-HAKGKAYVQKGGFLKDVRGFDNLL
YSISEFEAAQMDPQQCVLLECTSMALEDAGITRKKLAGSNTGVYVG----
-----AMHQDYGSTFVG-QVSKGDEYTASGITNTILASRLSYIFDLRGPC
MVLDTACSVSMVAIHQGCLALRSGDCDMAICGGVNCMLTPHIFLLLCEAR
MVSPTGQCHAFSKNADGYARSEGCGVIILKRLKDALRDGDKIWATLN-TG
TNQDGRTVSPMLQPSGEQQLRLLRHVYDTHRI-DVSKMDYIEAHGTGTPA
GDPVEANALGTFLKEK-G------QK------------------------
----------------------------KTVYMGSLKTNIGHTEAAAGVL
GVIKIVLMMKHGKIVPSLLCEE--V--NPKINLPDLKLAIPQSLVPWEST
-N---KIAGCNSFGFGGSNAHAVVQAYNSQSHG----HTA-TTTSQATSS
YSAVCFSGKTEKALKGS-------------------------L
>SRR935200_NODE_12728_length_1074_cov_6.029098_g10627_i0_1
IAIIGVGCKFPGA----------------------------DNIDEFWKV
LLNGENHVVDIPKERWNVDVIYDADPDAPGKTYVRKAGLIARHDAWDNTF
YGISDLEAGQIDPQQRLVLDCVHMALENAGVRKTDLNGSSTGVYIG----
-----AMNDDFSNGINE-DPGELTNYSVTGSARSIISARVSYLYNLLGPS
MTIDTACSSALVAIHTGIQAIKLGDCNMALCGGVNSILYPELFIALSKAR
MLSPTGQCQPFSAKADGYARGEGCGIILLKKLSDAQKDGDYIWGTIL-TG
CNQDGHTASPMTAPSSSQQKHLLEKIYRENNV-DPCSVQYIEAHGTGTPV
GDPIEIDSLG----------------------------------------
--------------------------------------------------
--------------------------------------------------
--------------------------------------------------
-------------------------------------------
>SRR9190187_NODE_55637_length_562_cov_2.282209_g32589_i0_1
--------------------------------------------------
--------------------------------------------------
--------------------------------------------------
--------------------------------------------------
--------------------------------------------------
--------------------------------------------------
CNQDGRTMSPITAPSGTQQLQLLQRLYSDQGV-DPKDVSYIEAHGTGTPV
GDPVEANTLGKLFAEN-L------N-D-----------------------
-------------------------TCQGIVYLGSVKTNIGHLESAAGVA
GLIKVLLMIEQGKIVPSLHFDK--P--NPNIDFAKYRLKIPHTISPWPCP
AEGRGRLSCINSFGFGGTNSHAIIKQY-----------------------
-------------------------------------------
>SRR8956777_NODE_28661_length_1960_cov_3.288818_g13655_i0_1
--------------------------------------------------
--------------------------------------------------
---------------------TYMALEDAGITRQQIAGQKVGVYIG----
-----SISVDYGEVISK-TSPDITNHTVTGQASSIISNRVSYVYNLTGPS
MTINTACSSSIVAIHQAGLALRAGDCSIAICGGVNLILHPADFIKLSKAR
MLSPTGQCRAFSANADGYTRGEGCGIVIVKLLSQALHDGDNIWGTIV-TG
LNQDGRQVTPITAPSGKQQQELLNDIYTQHGI-DPTEVDYIEAHGTGTIR
GDPVEATALGSFFEKY---------P------------------------
----------------------------RKRHIGSVKTNIGHLESAAGVA
GLIKVLLMMKHNTIVPSLHFDT----PNEAIDFDRYHFVVPTENTDWKHH
----EKVACINSFGFGGSNSHAVLKSFTMETSVMRD-------------I
SLPVCFSGSNEKTLNKS-------------------------M
>SRR8318349_NODE_17_length_10681_cov_106.169212_g9_i0_1
--IIGVGCKLPGA----------------------------DNIDQFWRV
LENGENHVLEVPSDRWNLDAFYDPDPNAPGKTYVRRAGFIKNHDAWDNKV
YGVNDFEASQMDPQQRFVLDCCFKAMENAGVTRESMHGSNTGVYVG----
-----VMNSDYKNLQST-DSENMNNYSLTGTSTSIVAARISFTFNLLGPA
MALDTACSSSLLAIHLAAQALREGDCDMALAGGVNSLMSPSIFVQLSKAR
MASPTGYCQAFSSKADGYARGEGAGIILLKRLKDAERDNDPIWGTIM-TG
SNQDGHTVTPMTAPSGSQQFQLLKKVYSRYNI-DPDQLEYIEAHGTGTQA
GDPVEANCLGGFLADH-T------K-------------------------
---------------------------NAPRYIGSVKTNIGHLESAAGVA
GVIKVLLMQKHSLIVPTLHFDT--P--NEKIDFDKLKLIVATRTDKWPTY
NYDGTKLSCVNSFSFGGTNCHAIIKSYNTAK----A-VKV-VD----PDK
LRLICFSGVDEISVKGSIQ---HFCERAKTQAYSIDDV-----
>SRR830638_NODE_98_length_6524_cov_277.540849_g22_i2_1
IAIVGIGCKVPGA----------------------------DNVEQFWRV
LEQGENHVVEIPKERWNNDAFFDTDVHAVGKSYVKRAGLLKDPKAFDNKL
FNINDFEADQMDPQQRFVLECCFMAMEDAGITREQLAGSNTGVYVG----
-----AMNGDYRALFTA-KSPIVGNYTVTGISNSIISARVSFTFDLRGPS
MTLDTACSSALVAIHVGAQALRTGDCDLALCGGTNFLMSPDVFVHLSKAH
MVSPTGQCFAFSDSADGYTRGEGCGMVILKRLKDALRDGDHIWATIE-TG
SNQDGHSVTPISAPSGDQQLRLLETVYQDAAM-DLEGIDYIEAHGTGTSA
GDPVEAKALGTFFRSK-G------TT------------------------
----------------------------RQRYIGSVKTNVGHLESAAGTA
GLIKVLLMMKHSKIAPSLFFDR--P--NPKIDFPDLNLQVPTKAMDWPRR
-N---KIACVNSFGFGGTNCHAVVKAFVEHDLMRRS-SQS-EV----LSI
PCIVCFSAKHEKSLKGS-------------------------I
>SRR8217830_NODE_3_length_11981_cov_131.625966_g1_i1_1
--VVGMGGRFPGA----------------------------DNIDEFWRV
LVNGENHVVDIPPERWNNDAFYSENKDQPGKHYVKKAGFLKNYDYWDNKV
FGISDGEAERIDPQQRYVLECTHMAMEDGGITKKQLSEVSTGVYIG----
-----VMNDDYKELSST-QHDDDTNYSATGMSTTIIASRVSYVYNLTGPC
MVIDTACSSSMVAIHLGCQAIRAGECKMAVCGGVSSILSPDTFIFLCKAR
MLSPTGQCQAFCDTADGYARAEGCGIVILKSYKQAIQEKNKIWGIVR-TG
SNQDGRAAQPITAPSAEQHEKLFRNIYTCFNV-DPNSLQYVEAHGTGTAV
GDPTEMHALGNFIVSH-G------KFANCARHQKA-PVPTEDSNLHDPTL
NIIQGKTIHSTHNEKIKPSSQLKVTFSKEKILVGSVKTNIGHTESAAGVA
GLMKVLLMMANGKIVPSLHLKKDKSSLNPKINLDDFGLDIALDVCEWKPN
RQG-ERIGCVNSFGFGGSNSHAIVIQKKNP-QTLRS-TG---E---PNKQ
IYLVCVTAAGKTSLKANIA---SVMEALKNKNCRIKDLSF--S
>SRR8136375_NODE_550_length_10241_cov_10.110051_g203_i2_3
MAIIGIGCRFPGA----------------------------DDIDAFWRL
LRNGENHVLEIPRDRFNISAFYDEDKDKIGKTYNKTAGLVQEYDMVDGPL
YGINESEAAKMDPQQSFVLDCTHMALEDAGIPPSSLRGSKTGVYIG----
-----CMNDDFKCDAVM-DVTNISTYSQTGNTGSAIASRVAYAFNLLGPA
MIVDTACSAALVALHTAARAISAGDVDMAICGGVNVIMHPHAYVALSRAK
MAGATGQCQAFSDNADGYARGEGCGIIIIKKYAQAKVDGNKIWAKIM-TG
CNQDGRTVTPMTAPSGYQQTVLLKNIYKHCGV-DPMSIQYIEAHGTGTPI
GDPTEINALGYFFSSPERDDGKDEE-------------------------
-------------------------PIIDKIKIGSVKSNIGHLESAAGAA
SVIKMVLMMKHGEFVPSLMCEP--A--NKKILFDLFRIEISKEVCVWKAN
STG-QRLGCINCFGFGGTNSHAIVIQDKIDPVPCQG--DL-H------GT
EYVFVQSAENEASLRTGLR---HTLSYLNENICLNALSSTSLL
>SRR8134414_NODE_94577_length_1819_cov_28.283505_g17661_i1_1
--------------------------------------------------
------------------------------KTYVKKAGFIKGHDEWDNKF
FGVSDNEAVTVDPQQRLVLDCAHMALEDAGITRQQLKGSQTGVYIG----
-----VMNDDYKGMSGF-EHKEDSSYSATGMSTTIISARVSYVYDLHGPC
MVVDTACSSSMMAIHLGSQAIKSGDCEMAVCGGVSLMLTPDQFMTLCKAK
MLSPTGQCQSFCDTADGYARGEGCGIVIIKSYKQALHDRNKIWGIIK-TG
SNQDGHTAQPITAPSGEQQEKLMKKVYSQYNL-DPISLQYIEAHGTGTSI
GDPTEINAIGKFIQSY-R--------------QKQ-PHDKTDTDNNDENE
IPLSNKV------------------SNTSTILIGSVKSNIGHLESAAGIA
ALIKVLLMMKYGKFVPSLHVEKDKSNVNRKMILDEHGLDISLQVSEWNPN
KQG-DRICCVNCFGFGGSNTHAVVIQKRLPIQTIQK-PYD-NN---TENT
YKIICLSDLNKTSLKRKM------------------------E
>SRR8080746_NODE_45150_length_1867_cov_13.051839_g1520_i3_1
IVIIGAGFKGPGA----------------------------ENLEEFWAL
LEKGENKLVDIPKERWNHDSFYDPERMRLGKTYATKAGLVERPYEFDNTL
FNINEVEADQTDPQQRWALECSYRAIEHAGLTREMLQGSNTGVYIG----
-----AMNCDYRSLFPA-RSSTVDNYTITGVSNAIISARVSYCFDLRGPA
MVLDTGCSSALTAIHTACQALRSGDCDLALAGGTNFIFSPDIFTHLSKAG
MLSPTGQCHAFSDKADGYARGEGCGIVVLKRLSDAVKDKDQILATIA-TG
TNQDGRTVTPISAPSKEQQKRLLEKIHGHLSPEELDKLDYIEAHGTGTVA
GDLVETTALGEFFLSR-N------ST------------------------
----------------------------NMKYIGSVKSNIGHLESAAGIA
GLIKVLLMFQHNKIVPSLFTDS--L--NKNLKFEKFNFVVPDKVVPWNKK
-E---KIACINCFGFGGSNCHAIVKTIKEQYPREEQ-QNL-E-----NNE
HCVVCFSGKNEKSLKGS-------------------------M
>SRR7534599_NODE_59_length_8695_cov_64.502550_g37_i0_1
VAVVGLGCRFPGA----------------------------DNVDEFWQV
LKNGENHVIEVPANRWNLDAFYDEDPTTPGKTNVRRAGFVKEHDYWDYKF
YGINEFESLRMDPQHKFILDSTYMALESAGITRKEIKGSNTGVYVG----
-----IMNSDYSTNFAE-SFGDFDNHTITGTNNSIVSSRVNYTFDLHGPS
MTIDTACSSSLMAIHHAHQAIITGECDMCIAGGVNALLKPDNFIQLSKAG
MVSPTGQCQAFSENADGYARGEGCGMVILKSYEKALEDNDPIWATIS-TA
SNHDGHTVSPITTPSMQQQIRLLNIVFKRFDV-DRQTIDYIEAHGTGTKA
GDPVEVKALGTFFQTE-E------N-------------------------
---------------------------STPKIIGSVKTNIGHLESAAGVA
GLIKVILMHQHHEIVPSLHFER--P--SPEVPLEEYRFTVPVKSNEWPET
ERD-YLRSSVNSFSFGGSNCHAIVTTPKTKC----M-RLF-SG----HDT
PKVLCISAIEPPSLRKIK-------------------------
>SRR7534599_NODE_55605_length_568_cov_5.671343_g39519_i0_1
--------------------------------------------------
--------------------------------------------------
--------------------------------------------------
--------------------------------------------------
--------------------------------------------------
MVSPTGQCQAFSENADGYARGEGCGIVILKSYEKAIEDNDPIWATIS-TA
SNHDGHTVSPITTPSMQQQIQLLDIVFKRFNV-DPQSIDYIEAHGTGTKA
GDPVEVKALGTFFQTD-E------N-------------------------
---------------------------STPKIIGSVKTNIGHLESAAGVA
GLIKVILMHKYQQIVPSLHFER--P--GPDVPLDKFRLNVPIKLSPWP--
--------------------------------------------------
-------------------------------------------
>SRR7534597_NODE_17109_length_1596_cov_27.599869_g27_i2_1
--VVGLGCRFPGA----------------------------DNVDEFWQV
LKNGENHVIEVPANRWNLDAFYDEDPTTPGKTNVRRAGFVKEHDYWDYKF
YGINEFESLRMDPQHKFILDSTYMALESAGITRKEIKGSNTGVYVG----
-----IMNSDYSTNFAE-SFGDFDNHTITGTNNSIVSSRVNYTFDLHGPS
MTIDTACSSSLMAIHHAHQAIITGECDMCIAGGVNALLKPDNFIQLSKAG
MVSPTGQCQAFSENADGYARGEGCGIVILKSYEKAIEDNNPIWATIS-TA
SNHDGHTVSPITTPSMQQQIRLLNIVFKRFDV-DRQTIDYIEAHGTGTKA
GDPVEVKALGTFFQTE-E------N-------------------------
---------------------------STPKIIGSVKTNIGHLESAAGVA
GLIKVILMHKYQQIVPSLHFER--P--SPDVPLDKFKFNVPIKLSSWPDT
TRD-VLRSSVNSFSFGGSNCHAIVTTPKLKT----L-LTS-TD----QTN
QKIVCISAVDIESLLKIKE---VMCENAKDLQLADLSY-----
>SRR7156763_NODE_24893_length_913_cov_6.425000_g18176_i0_1
IAIVGIGCRFPGA----------------------------NNVSEYWQA
LINGENHVREIPKDRWNVDAFYDPDPNCPGKTYVRRAGFVNRIDEWDHRV
YGINDMEAQLVDPQQRMVLDCVHMALEDGGIRRQDIEGTDTAVYVG----
-----CMTDDYKGQVMA-DNTLKSTYSVTGTHSSIISARVSYVYNLLGPA
VTIDTACSSSLVAINIASQALMFGSCKMAICGGVNVLMDPQLFVSLSKAR
MLSPSGQCKTFTKQADGYARGEGCGIVLIKKLKDAQRDGNKIWA------
--------------------------------------------------
--------------------------------------------------
--------------------------------------------------
--------------------------------------------------
--------------------------------------------------
-------------------------------------------
>SRR6395705_NODE_9207_length_3439_cov_17.923009_g838_i2_1
IAIVGIGVKTPGA----------------------------DNIRDFWRL
LQNGENHIKEVPASRWNPDAFYSEDPTEPGKAYVKKAGLIKNAQQFDNAF
FEINDYEAASLDPQQSFVLECTHMALEDAGLTRSQISGSKTGVFIG----
-----AMTADHASSFSM-GSGEVDDYTATGVSNSLLSARVSYVYNLLGPS
MVINTACSSSLVCVHQGIQAIRNGDCEMAICGGVNYIGSPDLFIYLSKSK
MLSPTGQSKAFSAEADGYTRGEGCGIVILKRVKDALKNNDPIWATIV-SG
VNQDGHTVTPVTAPSGIQQKALLRDIYTKFAV-DVSKLDYIEAHGTGTKA
GDPVEANAIGNFLKEW-G------EP------------------------
----------------------------RERYIGSVKTNIGHLEAAGGVA
GVIKVLLMMKHDTIVPSLHCQQ--V--NPDIDLESLRLVVPQSLVKWESK
-E---KLACCNSFGFGGTSSHVVLKQFRH----------T-KCQTSEKPC
PKIVCFSGKTKQSVNRSME---TVKEIESQVVNGFFKD---GN
>SRR6394742_NODE_229_length_9276_cov_12.154013_g146_i1_1
--------------------------------------------------
-------------------------------------------DEWDNRL
FNINDFEMNQMDPQQRLVLDCTYMALENAGITRAHLAGSDTGVFVG----
-----AMNSDYRGLFTA-ASTIVGNYTATGVSNSIIAARVSYVFDLRGPS
VTVDTACSSALVSIHLGAQAIRSGDCNLAICGGTNYLTLPDVFVHLSKAH
MLSPTGQCHAFSDKADGYTRGEGCGILILKRLKDAERDGDNIWATIL-TG
SNQDGRSVTPMTAPSMSQQVRLLEQVYSNANI-DIDRLDYIEAHGTGTPA
GDPIEATAVGNFFKDH-G------AMG-----------------------
----------------------------RVRYIGTVKTNLGHLESAAGAV
GIIKVLLMMRHSLIVPSLHFANNNP--NPRIDFEELQLQVPTKVLEWSRE
-N---KIGCVNSFGFGGTNGHCILIEYTK----RRS-SSA-VLDA-ALKK
PCIVCLSANSEKSLVGSIR---ELCGHPDIENMDVHD-----I
>SRR6394742_NODE_17989_length_1855_cov_4.986203_g11662_i0_1
IAIIGIGCRAPGA----------------------------NNISEFWRM
LERGENHVLDIPPERWNARAYYDPDPMTPGRSYVMKAGLVKSPEAFDNRL
YGINDLEAIHVDPQQRFVLDCVTMAMEDAGITRAMMKGSRTGVYMG----
-----VTNSDYRSLFPS-QSSDINNYTVTGISNSIIAARVSYVWDLRGPS
LVLDTACSSSLIAMHLGIQAIRTGDCDVAICGGTNYLTLPDIFVFLSKAR
MISPGGQCRPFSADADGYARGEGCGVVILKRLCDAERDGDNIWATIS-TT
SNQDGHTVTPLIAPSGQQQQQLLCDMYSSLGE-DVDNIDYIEAHGTGTPA
GDPVEAEALGTVFERC-G------AQV-----------------------
----------------------------RDRFVGSVKSNIGHLEPAAGVM
GVIKVLLMMRHGKIVPSLFFSQ--P--NPRINFSALHLTVPTKVHEWKGT
-Q---KVAVCNSFGFGGSNCHAVLKEYSANAVHTGS-SRS-------QKS
PCVVCFTANTERSLLGS-------------------------V
>SRR6394741_NODE_38757_length_565_cov_1.321839_g30610_i0_1
--------------------------------------------------
--------------------------------------------------
--------------------------------------------------
--------------------------------------------------
--------------------------------------------QLSKTK
MLSPTGQSRAFSADADGYVRGEGCGIVVLKRLKDALDNNDHIWATVV-SG
VNQDGHTVTPVTAPSGTQQEKLMRDIYTKYNV-DVSRLDYIEAHGTGTQA
GDPVEVNAVGNVLKAI-G------EP------------------------
----------------------------RTRYIGSVKTNIGNLEAGAGVI
GVIKVLLMMKHNTIVPSLNCQI--V--NPLIDLEDLGLVIPRSIVKW---
--------------------------------------------------
-------------------------------------------
>SRR5110525_NODE_580_length_8779_cov_6.517755_g310_i0_2
--IVGVGCRLPGA----------------------------DNLDQFWRV
LFNGENHVIDIPKDRWNIDAFYDADPDAPGKTYVRKVGIVKDHDKFDNRL
FDVNDIEAAKMDPQQRFVLESTFMALENAGIPRSSVSGSNTGVFMG----
-----LMNCDYTDILAA-DMEQADNYTLTGGAASIAAARVSYVFNLLGPA
LSIDTACSSALIAIHLASQALKLGDCDMAICGGVNCIMLPSVMIPLSKAR
MVSPTGASRAFSAEADGYARGEGCGIVILKKKSDAIANGDSIWATIK-TA
SNQDGRMASPITAPSGDQQQLLLCQTYPRYGV-DPKEIQYIEAHGTGTPV
GDPIEANSLGSFFGQD-G------A-------------------------
-----------------------------LRYIGSVKTNIGHLESAAGIA
GLVKVLLMMKKATIAPSLHFVN--P--NPKIEFQKYNFKVPTECYPWDPL
PD-GRRLACVNSFGFGGSNGHAIITQYP--EEKQPT-QTR-T------DG
HVIIAVSGHSKAALKSNVT---HLVKTLSHQEINPAE-----L
>SRR4343820_NODE_21289_length_1148_cov_24.075523_g12921_i0_1
IAIVGIACRFPGA----------------------------DSIDEFWKV
LKNGEDHVHDVPKERWDLDIIDIQGLDDEWKPHASKSGLVKDYDKCDNKF
FGISDSEAGWMDPQQFLALEVAYSALEDGGFTREKVKGTNTGVYVG----
-----SMNKDISLGFQD-SVHEINNFLVTGISSSIIANRLSYFFDLRGPS
IALDTACSSALVAIHLGCQAIRSGDCEMAICGGVNSVFTPINHIALSKAR
MTSKTGKCHTFSENADGYARGEGCGMVVLKNLKKAKQDGDKIWGVVM-SG
CNQDGKASTPITAPSGHQQIELLHKIYSCFNI-SPSDIQYIETHGKYT--
------------------------FHS-----------------------
---------------------------W----------------------
--------------------------------------------------
--------------------------------------------------
-------------------------------------------
>SRR3714515_NODE_28023_length_1111_cov_8.620787_g18792_i0_1
VAIVGMACRFPGA----------------------------NDTDEFWKL
LEEGECHIKEIPDERWIIDQVD-VQDEDSWKPCAKRAGIINEWDKWDNKF
FGVSDTEASWMNPQQCLAIEVTHSALENAGYTKEKIKGTRTGVYIG----
-----AMNDDFFGGLTY-ARNEFNNFLVTGIAGSITANRISYYYDLRGPS
LLLDTACSSALVATHLGCQAIRSGECDMVICGGVNSILTPMKFIALSKAK
MISPTGLSHTFSDKADGYARGEGCGILVLKNLTKARRDGDNILAVLG-TG
CNQDGQTNVPITAPSSDQQISLFSEVYRQYKI-APGSLQYIEAHGKSQ--
------------------------II------------------------
--------------------------------------------------
--------------------------------------------------
--------------------------------------------------
-------------------------------------------
>SRR3401753_NODE_44798_length_541_cov_2.617886_g41489_i0_1
--------------------------------------------------
--------------------------------------------------
--------------------------------------------------
--------------------------------------------------
--------------------------------------------------
---------------------------------------DHIWATVS-TG
TNQDGRSVTPVTAPSGQQQMKLLHSVYSKFSV-DLSRLDYIEAHGTGTPT
GDPVEVNALGTFLKEK-G------QA------------------------
----------------------------RQRYIGSVKTNIGHTESAAGAL
SVIKLCLMMKHNTIVPSLHCDV--V--NPNIHLTDLNFVIPKTPVTWSTQ
-D---KLCCCNSFGFGGTNCHAILET------------------------
-------------------------------------------
>SRR3401753_NODE_14044_length_1035_cov_2.734280_g11896_i0_1
IAIVGVGCRFPGA----------------------------TNLREFWDV
LVKGENHVREIPPERWNMDAFFDSDPDAIGKSYARKAGLIQNFDHFDNKL
FRINESEAAQMDPQQRQVLECTYMALENAGITRQQIAGQKVGVYIG----
-----AMNNDYGDMISS-RSNDVSNNTVTGVAGSIVANRVSYVFDLRGPS
MVIDTACSSSFVSMHQAILGIKSGDCSMAISGAVNILMNPDSFVKLSKAR
MMSPTGQCHAFSANADGYTRGEGCGIVVLKTLQQAVQDGDHIWGTIV-TG
LNQDGRLASPITAPSDKQQQLLLKDIYKKNNI-EPIDIDYIEAHG-----
--------------------------------------------------
--------------------------------------------------
--------------------------------------------------
--------------------------------------------------
-------------------------------------------
>SRR2857280_NODE_88767_length_932_cov_2.518044_g38934_i0_1
--------------------------------------------------
--------------------------------------------------
--------------------------------------------------
--------------------------------------------------
----------IVAVHMACQALRSGEIEIAICGGVNCILTPDLFIPNSEAR
MTSPTGKCRTLSDAAEGQSRGEGCGILILKRLPEAEEDGNLIWATIA-TG
CNQDGNTASPATAPSGVQQRAIVEHVISSYSI-NPLDISYIETHGTGTFV
GDEIEFKALSDYFNEFK-P-------------------------------
----------------------------KKRYIGSVRSNIGHLQSAAGLA
GLIKTLLMMRHGKIVPSLHFSS--P--SRALKMESSNFLVPTSTFDWPNH
M---EKMACVNSFSFGGTNGHAILKLYCPAPE-DLE--EE-E------NK
NYIVCFSALTAASL-----------------------------
>SRR2012706_NODE_747_length_8084_cov_7.906433_g464_i0_1
--IVGMGCRFPGA----------------------------DNLKEFWRV
LVNGENHVVDIPPDRWAMEGFYDADPNAPGKSYVKKAGVLKGLEYWDNTF
FGINDVEAKAMDPQQRLVLDCVHMALENGGITRRELNGSSTGVYIG----
-----AMNDDFNGVAMD-DLTLASNYKVTGTQRSIISARVAYVYNLHGPA
LTIDTACSSSLVAIHIGSQALRLGECNAAICGGVNCLLAPSLFVALSKAR
MLSPSGQCQAFTDQANGYARAEGCGIVILKRLKDALKDENEIWGIVK-TG
TNQDGHMTTPITAPSGKQQLELLEHIYSYFNN-GKDSMQVIEAHGTGTAI
GDPTEVNALGSFFDTT-S------S-------------------------
-------------------------KKRQQLFIGSVKTNIGHLESAAGVA
GLIKVLLMIKHKTIVPSLMYSVENE--NPKLNLSKFGLKVPTKCQDWETE
L-N-CRTACVNSFGFGGTNAHAIVTEFHSDKTSFEH-T----N----HMY
PSVVLLSAETKQSLTRNITSLKYALEEDSG------------N
>SRR15714756_NODE_196_length_10185_cov_95.642306_g137_i0_3
--VIGIGGRFPGA----------------------------IDVEEFWQL
ILNGNNPILEIQSERLAFKDLYVSDPNDPETKRSYKAGLIKRLWQWDNKL
FSITDQEAEYIDPQQRCVLDCVHMAMEDAGLTRADLDGTKTGVFIG----
-----VMNDDFKGILRE-AAAETSSYLVTGLNTSIISARVSYVFNLHGPS
MTIDTACSSSLVAIHQGALALRAGDCDMVICGGVNIILDPMVFTTLSNAR
MLSPTGQCHSFTNKADGYTRGEGCGIVLLKRTSDVLRTGHKIWGLLG-TG
VNQDGRMATPITAPSGQQQISLLRQVYTSFNI-PKSSIQVIEAHGTGTAI
GDPTECNALGNFFHEE-H------AP------------------------
----------------------------TLRYIGSVKSNIGHLESAAGIV
GVIKVLLMMHYDTIVPSLHVEI--EGIHPKNNLIENGLTIPTKPVKWTVP
-NGGTKFACVNSFGFGGTNAHAIVQECKMN-YAQER-TSQ-F----EMQL
PVVILLSGTSQDALLENVN---ILIEHLNKRDYKLDE-----L
>SRR1563103_NODE_1412_length_8331_cov_42.307414_g675_i0_1
--IVGVGCKFPGA----------------------------DNLEEFWRV
LIEGENHVIEIPPDRWNNDAFYHKDPNEPGKSYVTRAGFIKKYDEWDNKM
FNVNEMEAAWVDPQQRYILDCVHMAMEDGGITKKDLNGSNTGVYIG----
-----VMNDDYKGSSNN-DLNTMTNYSLTGTSPSIISARVSYTYNLLGPA
MSIDTACSSALVAIHTASQALKSGDCEVAICGGVNSILYPDIFVPLSKAR
MVSPTGQCQAFSDKADGYARGEGAGVVILKTKKQALREGNKIWAAIA-TG
CNQDGRTTTPITAPSSIQQRNLLLKVYSETGI-NPEDVQYIEAHGTGTPV
GDPIETNTLGKFFAEK-L------PTD-----------------------
-------------------------DHRGSILLGSVKTNIGHLESAAGAA
GLIKVLLMMKHGKIVPSLHFEN--A--NPNIDFNSYRLEVARHTSPWPWL
TQGGGRLSCVNSFGFGGTNSHAIIKQYADVVVGEKT-KTI-K------E-
KHIIAVSGSDLKSLEKNLT---HLNQNIHKAKYCIED-----I
>SRR1559272_NODE_92_length_8571_cov_58.847806_g12_i1_1
--VIGIGCRLPGA----------------------------DNIEEFWRV
LVKGENHVTDIPQDRWNNDAFFSENKNEKGKHSVRKAALLQRHDEWDNKF
FGISDYEAAQIDPQQRYVLECTHMAFEDGGITNQELKGSNTGVYIG----
-----CMSADYRGLFDL-DHDDDNSYTITGTNDSIISARVSYVYDLSGPS
MVVNTACSSSMTAIHLGCLAIKSGDCEMAVCGGVGSILNPNVFIPASKAG
MMSTVGQCQAFCETADGYVRGEGCGIIVLKSYAKAIRDKNRIWGIIR-TG
VNQDGHASQPITAPSGKRQEELLHKLYEKYSM-DPQTLQYIECHGTGTPV
GDPVEVNALGLFIQSH-R--------------GGVSSTSHHNSHLERKQQ
ANYIAKTI-------------SGCTEVSPKILIGSVKTNIGHLEAGAGVA
GLIKILLMMRHGMFVPSLHAKKDRSNWNRNITFDKFGLDISVEVSPWGQN
IQG-ERIGCVNSFGFGGSNAHCIVVQKNFLQDVSKE------K---VQAC
LYVICVTASNRSSLLNSLQ---TL------------------D
>SRR15563587_NODE_15098_length_1422_cov_35.535211_g10265_i0_1
VAVIGIGCRFPGA----------------------------TCLEEFWDV
LSKGENHITEVTPDRWVVEDFYDSDPDAVGSSYTKKAGFIKDFAQFDHKL
FGINETEASQMDLQQAHVLECTYMALENAGITRNQISGQNVGVYIG----
-----QMNNDYSMRMVS-HPELLDQYSVAGIASSVIANRVSYLFNLTGPS
MAIDTACSSSLVAIHQAILGLRAGDCSLAICGGVSLILHPHVFTQLCKAQ
MLSETGQCHTFSNDADGYTRGEGCGIVILKLAEKALSDGNNIWGTIV-TG
LNQDGHFAQPITAPSEKQQEELLNHVFTMYQI-DPETVQYIEAHGTGTKR
GDPVEVRAFSSFFSKS-R------KR------------------------
-----------------------------QRYIGSVKTNIGHLEPAAGVA
GLIKVLLMMKHNTIVPSLHFET----PNEVIDFDSCHFVVPTKCYPWADE
----L---------------------------------------------
------------------------------------------I
>SRR1505138_NODE_407_length_8214_cov_348.978322_g195_i2_2
--------------------------------------------------
-------MVEIPKERWNLDAFYSSDPDAPGKTYVRRAGLVMDHDEWDNRL
YNINDIEAASVDPQQRFVLDSTFMALENAGIPRKRIFGSKTGVYLG----
-----VMNNDFKMMYTN-PISPVDNYTVTGTSSSITAARVSYVFNLLGPC
LAVDTACSSSLVAVHLACQAIRAGDCEMAIAGGVNSLMHPSVFIQLSRAK
MASPTGQCQAFSANADGYARGEGCGIIILKKLKDALRDGDNIWATVF-TG
CNQDGQTVSPITAPSVIQQQGLLREVYSKYGV-NMDDIDYIEAHGTGTKA
GDPVEMKSLGEIFLEK-A------C-------------------------
---------------------------PKQRFIGSVKTNIGHLEAAAGIA
GIIKVLLMMKHGKIVPSLHFDP--P--NPALAFDKYSFNVPTAVRDWDS-
A---SKISCVNSFSFGGTNGHAVIKMFHKSEDEIQE-ATQ-N------TG
PHILCISASDNKTLESNI------------------------K
>SRR1505118_NODE_17058_length_810_cov_3.340819_g13536_i0_1
--------------------------------------------------
--------------------------------------------------
--------------------------------------------------
--------------------------------------------------
----------------GIQAIRAGDCDLAICGGVNYFLSGDLFVHLSKAR
MASPTGQCWAFSDKADGYTRGEGCGMVILKRLEKAKRDGDKIWGVIE-TG
SNQDGRDVTPINAPSGVQQERLLAQIYKKAGV-DVSRVDYIEAHGTGTPT
GDPVEANALGTFFKEN-G------VS------------------------
----------------------------RQRHIGSVKTNIGHLESAAGVA
GLIKVLLMMKHSKIVPSLLFDR--P--NPKIDFPTLNLEVPTKVLKWVSE
-E---KIAGVNSFGFGGTNCHAVVQS-------RYP-SED----------
--------H-ETDT----------------------------R
>SRR15045250_NODE_22223_length_1370_cov_480.575944_g345_i3_2
--------------------------------------------------
--------------------------------------------------
-----------DPQQRQVLECTYMALEDAGITRQQIAGQKVGVFLG----
-----CMNNDFTQLANK-HPHLVDNFTVTGTGNSIVSNRVSYAFDLRGPS
MTIDTACSSSLVAIHQAGLAMKEGDCSMAICGGVNLLLSGGVFVPLSKAQ
MLSPTGQCHAFSANADGYTRGEGCGIVIIKPFKQALEDGDNIWGTLV-TG
LNQDGHVAKPLTAPSGEQQAQLIQDVYTKHGI-DPASIDYIEAHGTGTKI
GDPTEVSAFGHFFLQQ-Q------QS------------------------
----------------------------KRRYIGSVKTNIGHLEAAAGVA
GLIKVLLMMKHSTIVPSLHFDK----PNEEIDFDRFQFDVPTKTVPWLPD
----QKVAQSS---------------------------------------
------------------------------------------K
>SRR14876947_NODE_83375_length_764_cov_2.717483_g71600_i0_1
--------------------------------------------------
--------------------------------------------------
-----------------------------GFTRQQISGSKTGVIIG----
-----CMNDDYKSMANS-DLSDIGSYNATGTSTSVISARVSYVYNLHGTC
LTLDTACSSAMMSVHLAAQAIQTGDCDMVICGGVNSILSPDTFKAPCEAR
MMSAIGQCQSFCDTADGYARGEGCGIVILKSLRAALEDRNKVWATII-VG
CNQDGCTMKPMTAPSGDQQLELLKRVYKTYHF-NPEDIQYIEAHGTGTPR
GDPTELNALGTFFSSF-R--------------SK----------------
--------------------------TADPLLVGSVKSNIGHTESAAGTA
G-------------------------------------------------
--------------------------------------------------
-------------------------------------------
>SRR1424831_NODE_284_length_8591_cov_13.579373_g103_i3_2
IAIVGVGGKFPGA----------------------------ETVDDFWRV
LVNGENHVVEIPPERWNVEEYYSADFDEPGKTYVRRGGFLSNFDEFDPKM
FGISEPEAAKMDPQQRYILECVHMALEDGGLMRKDIQETRTGVYIG----
-----VMNDDYKSSATE-DPAVASNYTLTGTAPSIIAARISYVYNLLGPS
MSIDTACSSSLVAIHLASQALKSGDCTMAICGGVNSILYPDILIPLSKAR
MVSPIGQCQAFSDTADGYIRGEGGGVIVLKTLKDARADGNKIWATIA-TG
CNQDGRTMTPITAPSIQMQTELLQEVYEKNNV-SPDLVQYIEAHGTGTPV
GDPIEANSLGEFFSQY-R------E-------------------------
-------------------------EGKEALRIGSVKTNIGHLESAAGVA
GIVKVLLMMKHGKTVRSLHFER--P--NPKIDFPKYNMAVSIAVEDWPTL
NDG-TRMSCVNSFGFGGTNSHAIIKQFPLEDVQETD-DDT-K------D-
KYIVFLSALDNGGLTNSLQ---HFIN--CLKDTCVDSL----K
>SRR14150598_NODE_201_length_9790_cov_83.471236_g87_i2_1
IAIIGIGCMFPGA----------------------------ENLDEFWKV
LENGEDHVQDIPPERFNVQAFYDPDPDHPYKTYVKKAGLLQRFDEWDNRF
FGISDKEAELVDPQQHFVLESVHMALEDAGIPKETIAGSNTGVYIG----
-----AMNHDWDGVLRS-ARHKSTNTTVTGTDSSILSARVAYFYNLLGPA
ITINTACSSAMVAFHTASQALRTGEISMAIAGGVSFILDPNVFINLSSAR
MASPTGKCHTFSKDADGYARGEGCGIVLMKRLADAVRDDNKIWGTLF-TG
LNQDGHMSSPITSPSGDQQEKLLHTVFEKCRI-PPHHVQYIEAHGTGTSV
GDFTEVSALGKFFSKH-A--------------------------------
---------------------------LHNIPIGSVKSNIGHLEPGAGAA
ALIKVLLMMKNQKMVPSIHAEP--Q--NHRIPFNELKLYVCQKQSGWFPN
DNN-RRIASINCFGFGGTNTHAIVTDYQKTKIPPTH-SCLQTC----LNL
KKYIILSAEDLIALNNS-------------------------A
>SRR12300397_NODE_482_length_8552_cov_18.227739_g350_i0_3
--IVGIGCRTPGA----------------------------DNIRDFWRV
LVNGECHVTDVPPDRWNAAAYLSDDVHAFGKAYVQKGGFIKGIEEFDNSL
YGINDYEASQMDPQQRLLLDCTFMALEDAGFTRKQLSGSKTGVYIG----
-----SMNADHRSSSAA-ISSNIGSYTASSSANSFLSGRLSYVFNLLGPS
VMIDTACSSSLIAIHLGCQAIHAGDCDQAICGGVNCMLLPDVFVHLSKAR
MISPSGLCHTFSDKADGYTRGEGCGIVILKRLTDALRDGDQVWATIS-TG
TNQDGRTVTPVTAPSGEQQKKLLKDVYDKYPV-DLSQLEYIEAHGTGTPT
GDPVEVNAVGSFLKES-G------HL------------------------
----------------------------RQRYIGSVKTNIGHTESAAGAL
SVIKLCLMMKNNAIVPSLHCEV--V--NPNINITDFKLLIPKAPVPWLTP
-E---KLTCCSSFGFGGSNCHAILQSVRR----------E-PVRKETTAS
SCIVCFSGKCVQSLKGSLE---DLCRDPDASDLNVHD-----V
>SRR1185333_NODE_2022_length_6551_cov_4.316672_g1425_i0_1
--------------------------------------------------
--------------------------------------------------
--------------------------------------------------
--------------------------------------------------
------------------------------------MATPDIFVHLSKAR
MISPTGQCHAFSDQADGYTRGEGCGIVILKKLSDAERDKDRILAVVK-TG
SNQDGHTVTPISAPSQSQQIQLLDDMYREFSLEQLDEMEYIEAHGTGTQA
GDYAEANALGKFFKKR-G------ST------------------------
----------------------------KNRLIGSIKTNIGHLESAAGVA
GLIKVILMMEQNKIVPSLFSQN--P--NKRIPFDKLNLVVASEVRDWTTE
-K---KVASVNSFGFGGSNCHAIVRS----Y-------------------
-------------------------------------------
>SRR11015439_NODE_55939_length_2082_cov_5.516177_g30467_i0_1
--VVGIGCCTAGA----------------------------SNIREFWRV
LEKGDCHVTDVPANRWNAAAFLSDKPQAFGKAYVQKGGFVQDIYGADNTL
YGINEYEASQMDPQQRMLLECTTMALEDAGLTRSHLRQSNTGVYIG----
-----SMNNDFGALYGG-RGSGTDSYTATGLSNSILAGRISYIWDLKGPS
MVLDTACSSSLVALHQGCLAIRAGDCDMAICGGVNCMLTPDMFEKLSKTR
MLSPTGLCHTFSDKADGYIRGEGCGVIVLKPLKDAIRNGDRIRALVY-TG
TNQDGHATTSITAPSGEQQKNLLRSVYHRYNV-DVNQLDYIEAHGTGTPA
GDPVEVNALGSFFTES-G------PR------------------------
----------------------------RQRYIGSVKTNIGHTESAAGIL
GVIKVLLMMEHEQIVPSLHCDP--V--NPKLNMEAHAFLIPRTPLPWTVP
-D---KMAACNSFGFGGSNAHAVIKSYDVGHDSTAQ-QQT-PQQQQLYKW
PCVVCFSGKSQKSLRGTLQ---DFY-----------------L
>SRR10741913_NODE_106_length_11563_cov_11.484943_g66_i1_2
IVIVGVGCKFPGA----------------------------NNLKEYWRV
LKKGENHVKEIPKERWNNDAFYDPDPDAPGKSYVRKAGFIQGIDEWDHRS
YGINDIEAELVDPQQRLVLDCVQMALEDGGITKATIEKTNTAVYIG----
-----SMTDDYRSHVM--DNTTASTYSVTGTHRSIISARVSYVYNLLGPA
LTIDSACSSSLVAIDIASHAIATGRCTTAICGGVNVLLDPQMFVALCKAR
MLSPTGQCQTFTAHADGYARGEGCGIVILKTFKDALRDGNKIWGTIK-TG
TNQDGTMAKPITAPAEEQQKNLIEELYKRVNV-SKSSISLIEAHGTGTPL
GDPTEVSALGAQFGRS-T------N-------------------------
--------------------------APSNVYIGSVKTNIGHLEAAAGVA
GLIKVLLMMKYETVVPSLWYSKENE--NPKLNLSALGLSVPTESVPWTVP
S-EKGMVACVNSFGFGGTNAHAIIEQFTDSKNQSQI-TTAN-Q----RLA
HRIITISAFDKSSLIINAQ---VL------------------L
>ERR8666726_NODE_2161_length_5644_cov_5.140304_g1253_i0_1
--------------------------------------------------
--------------------------------------------------
--------------------------------------------------
--------------------------------------------------
----------------ACQALRSGDCDLALAGGTNFIFSPDIFTHLSKAG
MLSPTGQCHAFSDKADGYARGEGCGIVVLKRLSDAVKAKDQILATIA-TG
TNQDGRTVTPISAPSVEQQKRLLEKLHGHLSPEELEKLDYIEAHGTGTVA
GDLVETTALGEFFLSR-N------ST------------------------
----------------------------NKKYIGSVKSNIGHLESAAGIA
GLIKVLLMFRHNKIVPSLFTDS--L--NKNLNFEKFNFVVPDKLVPWNKK
-E---KIACINCFGFGGSNCHAIVKT------------------------
-------------------------------------------
>ERR580369_NODE_762_length_8940_cov_80.022607_g469_i0_3
IAIVGIGCNFPGG----------------------------EGLDNFWNV
LLEGKNCAVPIPFERFDQNEWCDQDDNKAGKSRTAKAAFADGFNEIDQRF
FGITDAEMEQMDPQHKMLLQCTYRALENAGMPMEKASGSKTGVFLG----
-----LMNRDYELTMANVNPVIINHCTGTGIAMSIAANRISYAFNFTGPS
LSIDCACSSSLVALHLACQAMRQGDCEMAVFGGVNCIFQPRVFVALSKAK
MISPDGTSKPFSNTADGYGRGEGCGVILLKSLKKALQDNDHIWGIVCKTA
VNQDGRTVTPITKPSMVQQEELLNTIYSTGT--YLSDIQYVEAHGTGTPV
GDSVEAGSISKVIAKA-R------PSE-----------------------
---------------------------LGPLPIGSVKSNIGHTESAAGVA
GLIKVLLMMKHETIVPSVFYSE--E--SSSIDVQALNLKIPTKAEKWVTS
RGS-VRVAGINNFGFGGTNAHAVVKQYLKTKSPKE-AV---------KKQ
HNFFILSAASEKSLANMVK---DTVENISANNISDLQSL---V
>ERR3850004_NODE_54052_length_1626_cov_1.654862_g22162_i0_1
--VVGIGCNFPGG----------------------------EGTDNFWKV
LLEGKNCTVEIPSERFNSTLWYDPDGSKPGKSCTAKAALIDGFNEFDHRL
FGIPEAEADHMDPQQKLLLQCTYRALEDAGMPLEKASGTRTGVFIG----
-----LMNRDYEMISNN-AASKINHYSGTGTAMSIAANRISYCFNFTGPS
FAIDSACSSSLVALHYACQAIKQGDCDMAVCGGVSCIIEPRIFVTLSKAK
MISPEGTSKPFSSKADGYGRGEGCGIVLLKPLAKAQKDFDHVWGIIASSA
VNQDGRAVTPITKPSMAQQEELLHRIYSTHV--DPSHVQYVEAHGTGTPV
GDPTEAGSISNAIGKA-R------PPG-----------------------
---------------------------SPALLIGSVKGNIGHTESAAGVA
GLIKVLLMMHHETIAPSLHYSE--D--NSSINAKSLRLKIPTTAEKWEKS
GPL-GRAAGVNNFGFGGTNAHVVVRQYKQSQVLNS-ET---------QKP
FEIFVLSAASKKSMKMMME---DTAQQISKHDAIKLHD----L
>ERR4920884_NODE_5552_length_3322_cov_4.102892_g4233_i0_1
--IAGIGCNFPGG----------------------------EGLDSFWKV
LKNGRNCTIEIPPERFNVSEWYEPDNNKPDKICTTRAALLDEFNAFDNQL
FGINKEEAEHIDPQQKLLLECTYRALEDAGVTREDISDTKTGVFVG----
-----LMNRDYESIASR-AVAKTTHDDGTGTASSTAANRISYAFNLKGPS
LDIDTRHSSFLSALHLGYEAIQQGDCEAALCGGVNCIIDPWKFVSLSKAK
MLSPDGITRPFSKKAAGYGRGEGCGVVLLKPLMKAQEDFNKIWGVLSITA
VSQNGK---PVTKPPQEEQEKFLFSIYPAQI--NPSAVQYIETHSIGNPS
QDTAEAESLGNIIGKK-R------LSN-----------------------
---------------------------LPLLKIGSVMGNIGHTESAAGAA
GLIKVLLMMHHGKIVPSLHFSE--S--ISSINTKKLNLSIPTTVEEWDES
SEF-GRAAGINCFGYEGNNIHMVVRQVRQSKVP-T-PV---------KRP
VELFVISAVSGCSLKQTME---DTARYVKRNDSINLQN----L
>SRR8281651_NODE_14869_length_2469_cov_7.683222_g8241_i0_1
IAVVGIGCHFPGG----------------------------EGLENFWRV
LLHGENCAVQIPNDRFNLSQWYDPDESKAGKMHTAKAALIDGLNEFDHKF
FGITKAETISMDPQHKLLLQCTYRALEDAGIPMEKASGTRTGVFLG----
-----LMNKDFELRNVRLNPVKIDHTSITGAAMSIAANRISYIFNFTGPS
LSIDCACSSSLVALHLACQAIKQGDCDMALCGGVTCILEPTIFVALSKIK
IISSDGMSKPFFSKADGYGRGEGCGVVLLKPLKKAFEDHDHIWGIISKTA
VNQDGHTVSPITKPSMVQQEELLRKIYSTET--DLTSVQYIEAHGTGTPV
GDPIEAGSISKVVAKA-R------PQK-----------------------
---------------------------SGPLIIGSVKGNIGHTESAAGVA
GLIKVLLMMQHETIVPSLFYSV--E--NSSIDIESLNLKIPTTVEKWISD
CRA-GRSAGINNFGFGGTNAHAIVRQYVQTKKTKAQQI---------SKS
HLYFVVSAASKKSMKNII------------------------E
>ERR2202464_NODE_765_length_8108_cov_38.554076_g484_i1_1
IAIVGIGCNFPGG----------------------------EGLDNFWKV
LVEGKNCTVEIPPERFNTKLWYDSDDQKAGKIRTSRAALIDNFNEFDHKL
FDISEAETERMDPQHKLLLECTYHALEDAGTPVENISGTKTGVFIG----
-----IMNRDYEMISNS-NGNSIDHFNVTGTATSIAANRISYCFNLTGPS
LAIDTACSSSLVALHYACHAIKQGDCEMAVCGGVSCIIEPCIYVALSKAK
MISPDGLSKPFSKKANGYGRGEGCGILLLKPLKMAIEDHNKIWGVVLKSA
INQDGRSVNPITRPSQIQQEELLKTIYSGFI--DSSQIQYIEAHGTGTAI
GDPTEARSIGNILGRT-R------RPQ-----------------------
---------------------------LPSLVLGSVKGNIGHTESAAGVA
GLIKVLLMMHYETIVPSLHYST--E--NDNINASSLNLRVSTSVERWEDS
-KS-GRMASVNSFGFGGTNAHVVVKQYKQMLVH-K-TM---------ERS
HELFVISAASKKSLETMMN---KTAE-----------------
>ERR2639614_NODE_7422_length_6683_cov_30.907110_g1202_i2_1
IAVVGIGCNFPGG----------------------------EGLDNFWKV
LVQGKNCAVEIPEERFDSSYWYDSDETKPGKSRTSKACLIDGLNEFDQRF
FGITDAEAEQMDPQHKLLLECSFRALENAGMPMEKASGTRTGVFLG----
-----LMNRDFESSASNLHQNSIDHLTGTGAVMSIAANRISYTFNLTGPS
FAIDSACSSSLVALHLACQAIRQGDCEMALCGGVSCIFHARTFVALSKAK
MISPDGSSKPFSSKADGYGRGEGCGMVLLKPLNKALEDFDNIWGIISKTA
VNQDGHTITPMTKPSQIQQEELLRSVYSTES--ECNHVQYMEAHGTGTPV
GDPIEAGSISNIIAKV-R------PFG-----------------------
---------------------------SEPLCIGSVKGNIGHTESAAGVA
GLIKVLLMMKHEAIVPSLFYSE--S--NTSIDVKSLRLKIPTKVEKWPNA
GGA-TLVAGINNFGFGGTNAHALVTQHVRTHASLP-IV---------RKS
QEYFVLSAASEKSLTMMI------------------------E
>SRR13711426_NODE_57791_length_2016_cov_8.104992_g4247_i4_1
IAVVGIGCSFPGG----------------------------EGLDNFWKV
LLEGKNCAVPIPDERFNSTYWYDADNRKPGKSHTIKAALIDGFNEFDHKF
FGITETEVEQMDPQQKLLLQCAYRALENAGMPMEKASGTKTGVFIG----
-----LMNRDYEQSAAFMNPNVINHCTGTGLSMSIAANRVSYVFNFTGPS
LSIDCACSSSLVALHLACQAIRQGDCEMALCGGVNCIIQPQVFVALSKAK
MISPEGTSKPFSSRADGYGRGEGCGIILLKPLKKALKENDHVWGIISNTA
VNQDGHTVTPITKPSMVQQEELLRGIYSESD--LLS-VQYIEAHGTGTPV
GDPIEAGSISKVIAKA-R------PPG-----------------------
---------------------------SEILRIGSVKGNIGHTESAAGVA
GLIKVLLMMKHETIVPSLFYSE--D--SASIDAKALNVKIPTKAEKWRDS
--I-ARVAGINNFGFGGTNAHAIVKQHKQSNVPQK-SG---------RKS
HNCFVLSA-----------------------------------
>ERR1725896_NODE_620_length_8573_cov_20.815462_g234_i2_1
--------------------------------------------------
--------------RFDTSEWFHPDESKPGKTQTTKAALIEGFNEFDHKF
FGISEAEADYMDPQQKLLLQCAYRALEDAGIPLEKVSGTQTGVYIG----
-----LMNRDYETLLNN-SPSTITHYNGTGTAMSIAANRISYVFNLTGPS
FAIDSACSSSLVALHSACQAIRQGDCEMALCGGVSCILEPRVFVALSKAK
MISPEGTSKPFCRTADGYGRGEGCGIVLLKTLKKALEDFDHIWGIVNKTA
VNQDGHTVTPITKPSMPQQEALLHMIYSSEN--YLANVQYVEAHGTGTPA
GDPVEAGSISKIIAKA-R------PSS-----------------------
---------------------------SGPLFIGSVKSNIGHTESAAGVA
GLIKILLMMKHEIIVPSVFYSA--Q--NSSIDAKALNLKIPTSAEKWLYS
GSR-KRMAGLNSFGFGGTNAHALISEYVYPTASDS-HN---------LEP
LKLLPLSAATDQSLQLCIA---DTYQR---------------I
>ERR4590885_NODE_33420_length_1525_cov_4.073003_g17758_i0_1
--------------------------------------------------
---------------------------------------MLKFNEFDHRL
FGISDSEVEQMDPQQKQLLQCVYRALENAGMPMEKASGTRTGVYFG----
-----IMNRDYETNAAHVHPSVINHWTGTCLAMSIAANRVSYIFNFTGPS
LSLDCACSSSLVALHLACQSIKQGDCEMAVCGGVNCIIEPRVFVALSKAK
MISPGGTSKPFSNKADGYGRGEGCGVVLLKPLKKAIQDHDHIWGIISKTA
VNQDGHTVSPITKPSMTQQEELLRRIYSESD--LAN-VQYIEAHGTGTPV
GDQTEAGSISNVIAKA-K------PPG-----------------------
---------------------------SEILRIGSVKSNIGHTESAAGVA
GLIKVLLMMKHETICPSVFYSE--E--TASVDAKALNIKVPQDSEKWEAL
--G-PRIAGVNNFGFGGTNAHAIVKQHKQSHIEQR-NG---------GKQ
KKYFVMSANSPKSLT---------------------------L
>emb|CAI21194.1|
IAIVGVGCHFPGGDYEQFAVFHYASCYDFGLHSYCICSVSGEGLENFWRV
LLEGKNCAVQIPNDRFNLSQWYDPEESKAGKTYTAKAALIDGLNAFDHKF
FGITEAESLSMDPQHKLLLQCTYRALEDAGIPMEKASGTRTGVYLG----
-----LMNRDFELATVRNNPKHISHTTGTGVAMSIAANRISYIFNFTGPS
VAIDCACSSSLVALHFACQAIKQGDCDMSVCGGVSCILEPALFVALSKAK
MISPDGTSKPFSSKADGYGR-----------------DHDHIWGVIGKTA
VNQDGHSVSPITKPSMVQQEELLRKIYSTEA--DLCSVQYIEAHGTGTPV
GDPVEAGSISKVIAKE-R------SQK-----------------------
---------------------------SGPLIIGSVKSNIGHTESAAGVA
GLIKVLLMMQHETIVPSLFYSK--E--NSSIDLKSLNMNIPTRVQKWISN
NRA-GRIAGINNFGFGGTNAHAIVKQ------------------------
-------------------------------------------
>gb|KTF93487.1|
IAIIGIGCNFPGGXXXXXXXXXXXXXXXXXXXXXXXXXV-CEGVDSFWKV
LVEGRNCVVQIPDERFDTSEWFHPDESKPGKTQTTKAALIEGFNEFDHKF
FGINEAEADYMDPQQKLLLQCAYRALEDGGIPLEKVSGTRTGVYIG----
-----LMNRDYETLLNN-SPSTITHYNGTGTAMSIAANRISYIFNLTGPS
FAIDSACSSSLVALHSACQAIRQGDCEMALCGGVSCILEPRVFVALSKAK
MISQEGTSKAFCSTADGYGRGEGCGIVLLKPLKKALEDFDHIWGIVNKTA
VNQDGHTVTPITKPSMTQQEALLRMIYSSEN--YLANVQYVEAHGTGTPA
GDPVEAGSISKIIAKA-R------PSS-----------------------
---------------------------SGPLFIGSVKK------------
---------------------------NSSIDAKALNLKIPTKAEKWLYS
GSR-IRMAGLNSFGFGGTNAHAIISE------------------------
-------------------------------------------
>ref|XP_024259250.2|
IAVVGIGCNFPGG----------------------------EGLDNFWKV
LLEGKNCALQIPDERFVSSHWYDPNDNKVGKSRTAKAAFMDGFNEFDHKF
FGITETEVEQMDPQQKLLLQCAYRALENAGMPMEKASGTKTGVFIG----
-----LMNRDYEQSVGFMNPNLINHCTGTGLSMSIAANRVSYIFNFTGPS
LSIDCACSSSLVALHLACQAIRQGDCEMALCGGVNSIIQPLAFVALSKAK
MISPEGTSKPFSSRADGYGRGEGCGIILLKPLKKALKENYHVWGIISNTA
VNQDGRTVTPITKPSMVQQEELLRGIYSQSD--LLS-VQYIEAHGTGTPV
GDPIEAGSISKVIAKA-R------PPG-----------------------
---------------------------SETLLIGSVKGNIGHTESAAGVA
GLIKVLLMMKHETIVPSLFYSE--D--SSSIDAKALNVKIPTKAEKWRDS
--I-VRVAGINNFGFGGTNAHAIVKQHK----------------------
-------------------------------------------
>ref|XP_030625974.1|
IAVVGIGCSFPGG----------------------------EGLDNFWKV
LVEGRNCAVEIPEERFDSKYWYDPDDSKLGKARTSKAALIDGFNEFDQKF
FGIMDAEATQMDPQHKILLQCTYRALENAGLPLEKANGTSTGVFLG----
-----LMNRDFELHSMNANPNAINHWTGTGSAMSIAANRISYIFNFTGPS
LAIDSACSSSLVALHLACQAIKQGDCDMALCAGVSCILEPQVFVALSKAK
MISPEGTSKPFSRRADGYGRGEGCGVVLLKPLKQALRDFDHVWGIISKTA
INQDGHSVTPITKPSMVQQEELLRRIYSTKT--DRVNVQYIEAHGTGTPV
GDPIEAGSISRILAKV-R------PPG-----------------------
---------------------------SGPLYIGSVKSNIGHTESAAGIA
GLIKVLLMMKHETIVPTVFYSE--D--SSSIDVKALNLKIPAKAVKWENK
GEI-GRVAGINNFGFGGTNAHTTVRQHK----------------------
-------------------------------------------
>ref|XP_042188442.1|
IAIVGIGCNFPGG----------------------------EGTENFWKV
LHEGRNCVVDIPPDRFDTQFWHDPDDNKPGKMRTKRASLIEGFNLFDYKL
FGINETEANCMDPQHKLLLECTYKALENAGMPKEDLSGSKTGVFIG----
-----LMNRDFEAIMNN-SANRISHYNGTGTAMSIAANRISFTFNFTGPS
LAIDTACSSSLVALHYASQAIKQGDCEMAVCGGVSCIIEPRVNVALSKAK
MISPDGMCKPFSKKANGYGRGEGCGILLLKPLAKALKDNDHIWGVLVHSA
INQDGRSVTPITRPSQTQQEELLKWIYHRYV--DPSQIQYMEAHGTGTPA
GDPTEAGSISHIVGQS-R------TSN-----------------------
---------------------------PDPLIIGSVKGNVGHTESAAGAA
GLIKVLLMMHHGKIVPSLHYTE--E--DSSINAKALNLRVPTSVENWEKR
GEM-GRMAGVNSFGFGGTNAHAVVRQYK----------------------
-------------------------------------------
>ref|XP_040208515.1|
IAIVGIGCHFPGG----------------------------EGLDNFWKV
IVEGRNCTSEIPEERFNSKRWCDPDNTKPGKICTSRGAFLEGVHMFDNKL
FGIHNSESDRMDPQHKLLLECTYRALEDAGYPMESISGSDTGVFIG----
-----LMNKDAEFVYNN-STETINHFSATGTATGLAANRISYQFNFTGPS
MSIDAACASSLVALNYACQSIRQGDCKMAICGGASCIIDPHTYVTLSKAN
MISPDGTSKPFSQKADGYGRGEGCGVVVLKPLKQAKDDYSKIWGVICACS
VNQNGRSVTPITKPSQIQQESLLKQIYTVI---DPCSIQYVEAHGTGTLV
GDPIEVTSIGNIIGKR-R------PSG-----------------------
---------------------------MKPLLIGSVKGNIGHTESAAGMA
GLIKVLLMMCHEVIPPSLHYSK--E--LGIKQIEESKLVVPTAPEKWHEQ
VNC-GRIAGINCFGFGGTNSHVVIKQYK----------------------
-------------------------------------------
>ref|XP_029101945.1|
IAVVGIGCNFPGG----------------------------EGLENFWKV
LLEGKNCTVQIPEERFDTRHWCDPDHSKAGKSITDKAALVERFNEFDYKF
FGVPDAEANRMDPQQKLLLECTYRALENAGIPMEKASGISIGVFIG----
-----LMNRDYEQE-FNRTADLIDHYNSTGTATSIAANRISYTFNLTGPS
FAIDSACSSSLVALHLACQAIKQGDCEMALCGGVSFITEPRVFVALSKAK
MISPEGTSKPFSNKADGYGRGEGCGVVLLKPLKKALEDFDHVWCIIGKTG
INQDGHTITPITKPSMIQQQKLLHQIYSTDT--DKLHVQYIEAHGTGTPV
GDPTEAGSISKVIARA-R------PPG-----------------------
---------------------------SEILYIGSVKGNIGHTESAAGMA
GLIKVILMMHHETIVPSLFYSE--D--SASIDTKALNLKIPTKVEKWESA
DPV-GRVAGINNFGFGGTNAHALVRQCK----------------------
-------------------------------------------
>gb|RXM98492.1|
IAVVGIGCNFPGG----------------------------EGTDNFWKV
LLEGKNCTVEIPSERFNSTLWYDPDDSKPGKSRTAKAALIDGFNEFDHRL
FGIPEAEAAHMDPQQKLLLQCTYRALEDAGMPLEKASGTRTGVFIG----
-----LMNRDYEMISNN-AASKINHYSGTGTAMSIAANRISYCFNFTGPS
FAIDSACSSSLVALHYACQAIKQGDCDMAVCGGVSCIIEPRIFVTLSKAK
MISPEGTSKPFSSKADGYGRGEGCGIVLLKPLAKAQKDFDHVWGIIASSA
VNQDGRAVTPITKPSMAQQEELLHRIYSTHV--DPSHVQYVEAHGTGTPV
GDPTEAGSISNAIGKA-R------PPG-----------------------
---------------------------SPALLIGSVKGNIGHTESAAGVA
GLIKVLLMMHHETIAPSLHYSE--D--NSSINAKSLRLKIPTTAEKWEKS
GPL-GRAAGVNNFGFGGTNAHVVVRQYK----------------------
-------------------------------------------
>gb|KAF7245976.1|
IAIVGIGCNFPGG----------------------------EGIDNFWHV
LIEGRNCAEEIPPERFDIKDWYDSDSSKPSKTGTRHAAFLKEFNTFDNRF
FGINDMEAEHMDPQQKLLLECSYRALEDAGVTRENISGSKTAVFVG----
-----MMNRDYTQIASR-NIGDINHYDGTGQAMSIAANRISYTFNLTGPS
VAIDTACSSFHYALHFALHAIKQGDCEAALCGGVNCIIEPQAFINLSKAK
MISPEGISKPFSKKADGYGRGEGCGVLLLKPLKKAQEEYNRIWGVITSCA
VNQNGRSVTPITRPSQQQQENLLLGIYPALV--DPSTVQYVEAHGTGTPA
GDSTEAESIGNVIGKK-R------SPN-----------------------
---------------------------LPPLKVGSIKGNIGHTESAAGAA
GVIKVLLMMHHGKIVPSLHYSE--S--NSSIDTEKLNLSIPTTVEKWDES
HEY-GRVAGINCFGFGGTNAHVVVRQAK----------------------
-------------------------------------------
>gb|KAF3703762.1|
IAVIGIGCNFPGG----------------------------DTLENFWRI
LLEGKNCVVDIPAERFDTKLWYDAD-DKPGKTQTTKAALIEGFNEFDHKF
FGITEAEADFMDPQQKLLLQCTFRALEDAGIAMESISGGRTGVYIG----
-----LMNRDYEMLRSN-SPTTMTHYSGTGTATSLAANRISFAFNLTGPS
FAIDSACSSSLVAVHVACQALKQGDCEMALCGGVSCIIEPRVFVALSKAK
MISPEGTSKPFSIRADGYGRGEGCGVVLLKPLKNAIKDCNKIWGVISKTA
VNQDGHSVTPITKPSMTQQEELLRRIYSES---DVADVQYIEAHGTGTPV
GDPTEATSISNVIAKA-R------PHG-----------------------
---------------------------SETLRVGSVKSNIGHTESAAGVA
GLIKVLLMMKHETIVPSVFYSE--D--SASVDVKALSIHIPTEATIWETN
GLV-ERVAGINSFGFGGTNAHIIVREYK----------------------
-------------------------------------------
>ref|XP_047205408.1|
IAVIGMGCDFPGG----------------------------EGLDNFWKV
LQEGRNCVVDIPAERFDSTFWHDTDFSKPGKSQTAKAALIKRFNEFDHTF
FGVPKVEADFMDPQQKLLLQCTYRALEDAGISMESISGSRAGVYIG----
-----LMNRDYEMIRNN-DPGTITHYNSTGTAMSVAANRISFIFNLTGPS
LAIDSACSSSLVALHVACQAIKQGDCEMALCGGVNCIIEPRMFVALSKAR
MISPEGTSKPFSIKADGYGRGEGCGVVLLKPLRKALKDCNKIWGVICKTA
VNQDGHSVTPITKPSVTQQEELLRTIYSDT---HIANVQYIEAHGTGTPV
GDPTEAASISNVIAKA-R------PPG-----------------------
---------------------------SETLRIGSVKSNIGHTESAAGVA
GLIKVLLMMKHQTIVPSVFYSG--D--SSSIDTKTLNLKIPNEIERWETN
LPL-GRVTGVNSFGFGGTNAHVILRE------------------------
-------------------------------------------
>emb|CAG05482.1|
------------G----------------------------EGLDHFWKV
LIEGRNCSVPIPRERFDVESWYDPDDSKAGKSRTARAALMDGFNQFDHKF
FGISDSEVEQMDPQQKQLLQCVYRALEDAGLPMEDASGTKTGVFFGEFYG
CVFARLMNRDYETNSAHVHPSVINHWTGTRLAMSIAANRVSYVFNFTGPS
LSIDCACSSSLVALHLACQALKQGDCNMAVCGGVSCIIEPRVFVALSKAK
MISPDGTSKPFSSRADGYGRGEGCGVLLLKPLKKALLDRDHIWGIISKTA
VNQDGHSVTPITKPSRTQQEDLLRSIYSESD--LLG-VQYIEAHGTGTSA
GDPTEAESISNVIAKA-K------PPG-----------------------
---------------------------SRMLRIGSVKSNIGHTESAAGVA
GLIKVLLMMKHQTIVPSVFYSE--E--TASIDAKGLSLQIPREAEKWHSS
--G-ARVAGVNNFGFGGTNAHAIVKQ------------------------
-------------------------------------------
