# Supplementary material for: The polyketide to fatty acid transition in the evolution of animal lipid metabolism
Source: Nat Commun. 2024 Jan 3;15:236. doi: 10.1038/s41467-023-44497-0 (PMC10764717; doi:10.1038/s41467-023-44497-0)
Supplement: Supplementary file 5 — Supplementary Dataset 2 [file 41467_2023_44497_MOESM5_ESM.txt]

>gb|QCW05466.1|
IVIAGISGRLPESNNLEEFWQNLFNGVDMVTEDDRRWKP-GLYG-LPRRN
GKLKE--IDRFDAAFFGVHPKQAHTMDPQLRLMLEISYEAIVDGGINPVS
MRGSKTGVYIGVSGSEAGEAFS-KDPEELLGYSMTGCQRAMFANRLSYFF
DFNGPST----AI--DTACSSSLLSLENAFNAIRHGQCDAALVGGVNLLL
--KPNTS------------VQFMKLGMLSPEGACKSFDASGNG---YCRS
EAAVAVLLTRKSMAKRIYATVLNAGNNTDGYKEQGSLKPGITVNTGTISV
IDAGFSPSAFCHTLHPSVFKHDTWLSMRAEGVTFPSGEMQQRLVRSLYEE
ANISPEQVEYVEAHGTGTKVGDPQEVNGIVSVFCQ-SQ-R---DPLLIGS
TKSNMGHPEPASGLAALAKVVLSLEHGIWAPNIHFHDPNPDIPALTDGRV
RVVSEPIPVRGG--IVGINSFGFGGSNVHVILR-----------------
----------------------------------------
>ref|XP_031513045.1|
VVIAGMSGKLPESENLQEFWDNLIGGVDMVTDDDRRWKA-GLYG-LPRRS
GKLKD--LSRFDASFFGVHPKQAHTMDPQLRLLLEVTYEAIVDSGINPAS
LRGTHTGVWVGVSGSEASEALS-RDPETLVGYSMVGCQRAMMANRLSFFF
DFKGPSI----AL--DTACSSSMVALQSAYQAISSGQCPAAIVGGIRMAP
CTRPMLCSILPAPGTPHPNTHATPQSSSTGEGECASVGAASTGAWEYCRS
EGVVAVLLTKKSLARRVYATILNAGTNTDGCKEQG---------------
-------------------------------VTFPSGEAQEQLIRSLYQS
AGVAPESFEYIEAHGTGTKVGDPQELNGIARALCA-TR-Q---EPLLVGS
TKSNMGHPEPVSGLAALAKVLLSLEHGLWAPNLHFHSPHPEIPALLDGRL
QVVAQPLPVRGG--NVGINSFGFGGSNVHVILR-----------------
----------------------------------------
>gb|PIO30634.1|
IVIAGIAGRLPESDNLQEFWDNLIQGVDLVTEDDRRWKP-GLYG-LPARN
GKLKE--INKFDASFFGVHPKQAHTMDPQLRLLLEVSYEAIVDGGINPSD
LRGTKTGVWVGVSGSEAGEAFS-RDPEELLGYSMTGCQRAMFANRISYFF
DFKGPSL----AI--DTACSSSLLALENAYKAIYHGQCDAAIVGGVNLLL
--KPNTS------------VQFMKLGMLSPDGTCKSFDASGNG---YCRS
EAACAVLVTKKSMAKRVYATILNAGSNTDGYKEQG---------------
-------------------------------VTFPSGEVQQQLLNSLYKE
AGIPTNEVEYVEAHGTGTK-------------------------------
-------------------VILSLEHGVWAPNLHYKNPNPDIPALQDGRI
QVVSKPIPVKGG--IVGINSFGFGGSNVHVILRPNK--------------
----------------------------------------
>ref|XP_042639485.1|
VVIAGMSGKLPESENLQEFWDNLLNGVDMVTDDDRRWKA-GLYG-LPQRS
GKLKD--LSKFDASFFGVHPKQAHTMDPQLRLLLEVTYEAIVDAGINPAS
LCGTSTGVWVGVSGSEAAEALS-RDPETLVGYSMVGCQRAMMANRLSFFF
NFKGPSI----AL--DTACSSSLMALHSAFQAVRSGECPAAIVGGINLLL
--KPNTS------------VQFMKLGMLSPEGTCKSFDHAGNG---YCRA
EAVVSILITKKSLAKRVYATILNAGTNTDGYKEQG---------------
-------------------------------VTYPSGKAQEELIRSVCKV
AGVAPESLEYIEAHGTGTKVGDPLELNSIDQALCA-NR-Q---SPLLIGS
TKSNMGHPEPASGLAALAKVLLSLEHGLWAPNLHFQKPNPEIPALQDGRL
QVVDRPLPVGGG--IVGISSFGFGGANVHVLLQ-----------------
----------------------------------------
>gb|NXX93119.1|
VVIVGMAGKLPESANLEEFWQNLLNGVDMVTEDERRWKP-GIYG-LPKRN
GKLKD--LSKFDASFFGVHPKQAHTMDPQLRMILEVSYEAFLDAGINPTT
LRGTGTGVWVGTSGSEAAEALS-QDAEEVSGYAMTGCQRAMLANRLSYFY
DFKGPSI----TI--DTACSSSLVALENAFKAVRQGRCDIALVGGCSILL
--KPHTS------------VQFMKLGLLSPMGACKSFDASGDG---YCRS
EAIVAMVLTKKSLAKRIYATIINAGTNSDGFKEQG---------------
-------------------------------VTFPSGVMQQKLATSLLLE
SGIRPEEIEYVEAHGTGTKVGDPQELNGIANVLCR-CE-R---EPLLIGS
SKSNMGHAEPASGLAALAKVLLCLEHGLWTPNIHFSTPNPEIPALHDGSF
EVVCKPTPVKGG--LVTLNSFGFGGANANVILKPYK--------------
----------------------------------------
>gb|NXL03899.1|
VVVAGIAGKLPESENLQEFWENLFNGVDMVTDDDRRWKP-GLYG-LPRRS
GKLKN--INKFDASFFGVHPKQAQTMDPQLRLLLEVSYEAIVDGGINPAT
LRGTNTGVWIGSCGSEASEAFT-RDPEEISGYSLLGCQRAMLANRISFFY
DLKGPSI----TI--DTACSASLVALENAYKAICHGQCSAALVGGVNLML
--KPGTS------------VQFLKLGMLASDGACKSFDASGDG---YCRS
EAAVVVLLTKRSMAKRNYATIVNAGINTDGFKEQG---------------
-------------------------------VTFPSGDMQRQLISSLYRE
CGIKPEEVEYIEAHGTGTKVGDPEEINGIAGVFSQ-CE-R---EPLLIGS
CKSNMGHSEPVSGLAALAKVVLSLEHGLWAPNIHFSTSNPNIPALCDGSL
EVVCKPTPVKGG--FVGISSFGFGGANVHVILR-----------------
----------------------------------------
>gb|KFO74732.1|
VVIAGMAGKLPESANLQEFWENLMNGVDMVTEDDRRWKP-GIYG-LPRRN
GKLKD--LTKFDASFFGVHPKQAETMDPQLRMLLEVSYEAILDAGINPAT
LRGTDTGVWIGTGGSEAGEALS-QDPEELSGYSMTGCQRAMLANRLSYFY
DIKGPSV----TI--DTACSSSLVAMENAFKAIRAGQCHTALVGGCSLLL
--KPNTS------------VQFMKLGLLSPNGVCKSFDASGDG---YCRS
EAIVVLFLTKRSLAKRIYATIVNAGINADGFKEQG---------------
-------------------------------VMFPSGEMQQKLASSLLKE
SGIRPEEVEYVETHGTGTKIGDPQELNGITNVLCR-CE-R---APLLIGS
VKSNMGHSEPASGVAALAKVTGGLRRK-----NGRGQQCVNIPALHDGSM
QVVCKPTPVKGG--FVSINSFGFGGANANVILK-----------------
----------------------------------------
>ref|XP_009465233.1|
VVVAGIAGRLPESENLQEFWENLLNGVDMVTEDDRRWKP-GIYG-LPKRN
GKLKN--INKFDASFFGVHPKQAHTMDPQLRLLLEVSYEAIVDGGINPAT
LRGTDTGVWVGACATEASEALT-RDPEEISGYSLLGCQRAMLANRISFFY
DLKGPSI----TI--DTACSSSLVALENAYKAICNGWCSAALVGGVSLLL
--KPSSS------------VQFLKLGLLSSDGTCKSFDASGDG---YCRS
EAAVVVLLTKRSMAKRIYATVVNAGTNTDGFKEQG---------------
-------------------------------VTFPSGDSQRQLVTSLYRE
RGIKPEEVEYIEAHGTGTKVGDPEEVNGIAGVFSQ-CK-R---DPLLIGS
SKSNMGHSEPASGLAALAKVILCLENGLWAPNIHFSTSNPAIPALCDGSL
KVVCKPTPVKGG--FVGISSFGFGGANAHVILR-----------------
----------------------------------------
>gb|NXT84521.1|
IVIAGIAGKLPESENLEEFWENLFNGVDMVTEDDRRWKP-GIYG-LPRRN
GKLKV--INKFDAPFFGVHPKQAHTMDPQLRLLLEIAYEAILDGGINPAT
MRGTDVGVWIGASGSEAGEALS-QDPEELVGYSMTGCQRAMLANRISYFL
DFTGPSV----TI--DTACSSSLFALENAYKAIRHGQCSAALVGGVNLLL
--KPNTS------------VQFMKLGMLSPEGACKAFDVSGNG---YCRS
EAAVVILLTKRSQAKRVYATIVNAGSNTDGFKEQG---------------
-------------------------------VTFPSGEMQQKLVKSLYQE
SSIDPREVEYIEAHGTGTKVGDPQEVNGIVGVFCQ-CK-R---EPLLIGS
TKSNMGHPEPASGVAALAKVLLCLERGVWCPNLHYNNPNPDIPALTDGSL
EVVSKPIPVKGG--LASINSFGFGGANAHVILK-----------------
----------------------------------------
>ref|XP_036610005.1|
VVIAGMAGKLPESENLQEFWDNLIGGVDMVTDDDRRWKA-GLYG-LPKRS
GKLKD--LSKFDASFFGVHPKQAHTMDPQLRLLLEVTYEAIVDGGINPAT
LRGTSTGVWVGVSGSETSEALS-RDPETLLGYSMVGCQRAMMANRLSYFF
DLKGPSI----AL--DTACSSSLVAMQSAFQAISSGECCAAIVGGINVLL
--KPNTS------------VQFMKLGMLSPEGACKAYDASGNG---YCRA
EAVVAVLMMKKSMAKRVYATILNASTNTDGYKEQG---------------
-------------------------------VTFPSGEVQEQLMRSLYKD
SGVSPESLEYIETHGTGTKVGDPQELNGIVRALCH-SR-R---EPLLIGS
TKSNMGHPEPASGLAALSKVLLSLEHGVWAPNLHFKNPNPEIPALVDGTL
LVVDKPIPVKGG--NVGINSFGFGGSNVHVILK-----------------
----------------------------------------
>ref|XP_032822786.1|
VVIAGMAGKLPEADNLNEFWENLINGVDMVTEDDRRWKP-GLYG-LPPRN
GKLKD--ISKFDAAFFGVHPKQANTMDPQLRLLMELTYEAIVDAGLNPQL
LRGTNTGVWVGVSGSEAGEALS-RDPAELLGYSMTGCQRAMLANRLSYFF
DLKGPSS----AI--DTACSSSLLALENAFQAIRSGQCEAAVVAGVNLLL
--KPNTS------------VQFMKLGMLSPEGTCKAFDAAGNG---YCRS
EAAVVVLLTSKRLAKRVYATVLNARSNTDGYKEQG---------------
-------------------------------VTFPSGEMQQELLRAVYAE
CGVQPSTVEYVEAHGTGTKVGDPQEAGGIVNVFCQ-GE-R---PPLLVGS
TKSNMGHPEPASGLAALAKVILSLEHGVWAPNLHYHEPNPDIPALTDGRI
TVVTTPTPCRGG--VVGLNSFGFGGSNVHVVLQ-----------------
----------------------------------------
>ref|XP_028912877.2|
VVIAGMAGKLPESENLQEFWDNLIGGVDMVTDDDRRWKA-GLYG-LPKRS
GKLKE--LSASTASFFGVHSKQAHTMDPQLRILLEVTYEAIVDGGINPST
LRGSNAGVWIGVSGSETSEALS-RDPESLLGYSMVGCQRAMMANRLSYFF
DLKGPSI----AL--DTACSSSLLALANAFRAIRVGDCDAAIVGGINLML
--KPTTS------------VQFMKLGMLSPEGTCKSFDSEGNG---YCRS
EAVVAVFLTKRSLAKRVYATVINAGTNTDGFKEQG---------------
-------------------------------VTFPSGDVQERLVSSLYKA
SGISPDAVEYVEAHGTGTKVGDPQEVNGIVQAFCK-SR-R---EPLLIGS
TKSNMGHPEPASGLAGLVKVLLSLEHGVWAPNLHFRHPNPEIPALTDGRL
KVVAEPTPVRGG--LVGINSFGFGGSNVHVILR-----------------
----------------------------------------
>ref|XP_019591225.1|
VVIAGMSGKLPESENMQEFWANLIGGVDMVTEDDRRWKA-GLYG-LPKRS
GKLKD--LSKFDAAFFGVHTRQAHTMDPQLRLLLEVSYEAIVDAGINPAS
LRGSHTGVWVGVSGSEASEALS-RDPETLLGYSMVGCQRAMMANRLSFYF
DFKGPSI----AL--DTACSSSLMALHCAYQAIRSGQCPAALVGGINVLL
--KPTTS------------VQFLKLGMLSPSGTCKSFDKAGDG---YCRA
EAVVAILLTKKSLARRVYATILNTGANTDGFKEQG---------------
-------------------------------VTFPSGEAQEQLIRSLYDP
AAVTPESLEYIEAHGTGTMVGDPQELNGIARALCA-TR-Q---EPLLIGS
TKSNMGHAEPASGLVALTKVLLCMEHGLWVPNLHFNSPNPEIPALCDGRL
QVVVQPLPVRGG--NVALNSFGFGGSNVHVIIQ-----------------
----------------------------------------
>ref|XP_019517501.1|
VVIAGMSGKLPESDNVQEFWDNLIGGVDMVTDDDRRWKA-GLYS-LPKRS
GKLKD--LSKFDATFFGVHARQAHTMDPQLRLLLEVSYEAIVDGGINPAS
LRGTDTGVWVGVSGSEASEALS-RDPETLVGYSMVGCQRAMMANRLSFYF
NFKGPSV----AL--DTACSSSLLALHSAYQAIRSGQCPAALVGGINVML
--KPNTS------------VQFLKLGMLSPNGTCRSFDKDGDG---YCRS
EAVVAILLTKKSLARRVYATILNTGTNTDGFKEEG---------------
-------------------------------VTFPSGETQGQLIRSLYEP
AGLDPESLEYIEAHGTGTKVGDPQELNSIAQSLCT-TR-Q---EPLLIGS
SKSNMGHAEPASGLVGLTKVLLCLEHGLWAPNLHFHSPNPEIPALWDGRL
QVVDQPLPVRGG--NVAINSFGFGGSNVHVILQ-----------------
----------------------------------------
>ref|XP_009499390.1|
VVIAGISGRLPESENLQEFWENLINGVDMVTEDDRRWKP-GIYG-LPKRN
GKLKD--LSKFDASFFGVHAKQAHTMDPQLRMILEVSYEAILDGGINPVT
LQGTNTGVWIGTAGGEAGEVYS-QDPETLLGYSMTGCQRGMLANRLSYFY
DFKGPSL----TI--DTACSSSLVALEGAYKAVRNGVCDAALVGGANILL
--RPNTS------------VQFMKLGMLSPSGACKAFDASGDG---YCRS
EAIVVLLLTKRSLAKRIYATIVNAGTNSDGFKEQG---------------
-------------------------------VTFPSGEMQHQLVKSLYRE
SGIKPAEAEFLEAHGTGTKVGDTQELNGILKAFCE-DE-R---EPLLIGS
CKSNMGHAEPASGLAALAKVILCLEHGVWAPNLHYSVPHPEVPALTDGTL
KVVCEPMPVKGG--LVSINSFGFGGANAHVILRQ----------------
----------------------------------------
>gb|NXC72710.1|
VVIAGIAGRLPESDNLQEFWDNLINGVDMVTEDDRRWKP-GIYG-LPRRN
GKLND--LGKFDASFFGVHAKQAHTMDPQLRMMLEVSYEALLDGGINPAT
LRGTDTGVWVGTSGGEAGEVYS-RDPESLLGYSLTGCQRGMLANRLSYFY
DFKGPSL----TV--DTACSSSLVALENAYKAVLHGWCSTALVGGVNILL
--RPNTS------------VQFMKLGMLSPSGACKAFDASGDG---YCRS
EAVVVIVLTKRSLAKRIYATIVNAGTNSDGFKEQG---------------
-------------------------------VTFPSGEMQEQLITSLYRE
SGVNPAEAEFVEAHGTGTKVGDVQESYGILKAFCA-QE-R---ETLLIGS
CKSNMGHAEPASGLAALIKVILSLEHGVWAPNLHYNVPNPEIPALVDGSL
EVVCKPTPVKGG--LVSINSFGFGGANAHVILRQ----------------
----------------------------------------
>gb|NWU98405.1|
VVIAGIAGRLPESENLEEFWENLFNGIDMVTEDDRRWKP-GMYG-LPKRN
GKLKN--ISKFDASFFGVHPKQANTMDPQIRLLLEVCYEAVLDGGINPAT
LRGTDTGVWIGASGSEAIETLT-KDPEEVSGYSLIGCQRAMFANRISYTL
DLKGPSV----TI--DTACSSSLVALENAYKAIHHGWCSAALVGGVNLLL
--KPCSS------------VQFMKLNMLSIDGACKAFDASGNG---YCRS
EAAVVVLLTKRSMAKRVYATIVNAGTNTDGYKEQG---------------
-------------------------------VTFPSGEMQQQLVSSLYRE
RGIKPEEVEYVEAHGTGTKVGDPQEVNGIAKVFCQ-NR-K---DALLIGS
CKSNMGHAEPASGLAGLAKVILSLERGLWAPNIHFNTPNPDIPALQDGSL
EVVCKPTPVKGG--LASINSFGFGGANAHIILR-----------------
----------------------------------------
>gb|MBZ3888304.1|
VVIAGMSGKLPESENLQEFWANLIGGVDMVTDNDLQWKA-GLYG-LPRRS
GKLKD--LSRFDAAFFGVHPKQAHTMDPQLRLLLEVTYEAIVDGGINPAS
LRGTHTGVWVGVSGSEASEALS-RDPETLLGYSMVGCQRAMMANRLSFFF
DFRGPSI----AL--DTACSSSLMALHCAYQAIRSGECPAALVGGINVLL
--KPNTS------------VQFMKLGMLSPEGTCKSFDDSGNG---YCRS
EAVVAILLTKKSLARRTYATILSTGTNTDGYKEQG---------------
-------------------------------VTFPSGEAQEQLLHSLYQM
AGVAPDSLEYIEAHGTGTKVGDPQELNGIVRALCT-SR-R---DPLLIGS
TKSNMGHPEPASGLAALAKVLLSLEHGIWAPNLHFHSPNSEIPALQDGRL
QVVDRPLPIRGG--NVGINSFGFGGANVHVILQ-----------------
----------------------------------------
>ref|XP_023412547.1|
VVIAGMSGKLPESENLQEFWDNLINGVDMVTDDDRRWKA-GLYG-LPRRA
GKLKD--LSKFDASFFGVHPKQAQTMDPQLRLLLEVTYEAIVDGGINPAS
LRGTSTGVWVGVSGSEASEALS-RDPETLLGYSMVGCQRAMMANRLSFFF
DFRGPSV----TL--DTACSSSLLALQNAFQAIRSGECPAAIVGGINLLL
--KPNTS------------VQFMKLGMLSPEGTCKSFDQAGNG---YCRA
EAVVAVLLTKKSLAKRVYATVLNAGTNTDGCKEQG---------------
-------------------------------VTFPSGEAQERLLCLMYRS
AGVAPESLEYIEAHGTGTKVGDPQELNGIARTLCA-TR-Q---SPLLIGS
TKSNMGHPEPASGLAALAKV------GQWAPNLHFHSPNPEVPALQDGRL
RVVDRPLPVSGG--YVGINSFGFGGSNVHVILK-----------------
----------------------------------------
>ref|XP_014339995.1|
IVVAGIAGKLPESENLQEFWENLVNGVDMVTEDDRRWKP-GLYG-LPRRN
GKLKD--ISRFDASFFGVHPKQAHTMDPQLRLLLEISYEAILDGGINPAA
LRGTNTGVWIGVSGSEAGEAFS-RDPEELLGYSMTGCQRAMFANRISYFY
DFKGPSS----AI--DTACSSSLLALENAFQAIRHGQCDSALVGGVNLLL
--KPNTS------------VQFMKLGMLSPEGTCKSFDASEEN-------
-G---VYICSDSLL--LIAVVCSSG-------------------------
-------------------------------VTFPSGDMQQKLVRSLYAE
AGISPEQVEYVEAHGTGTKVGDPQEVNGIVGVFCQ-SD-R---QPLLIGS
TKSNMGHPEPASGLAALVKVILSLENGTWAPNIHYHTPNPDIPALQDGRI
QVVSESLPVTGG--IVGINSFGFGGSNVHIILR-----------------
----------------------------------------
>gb|NXI49651.1|
VVIAGISGRLPESDNLQEFWDNLMNGVDMVTEDDRRWKP-GLHG-LPKRN
GKLKD--LSKFDATFFSVHPKQADTMDPQMRLLLEVSYEAILDGGINPAT
LRGTDTGVWIGNSGSETSEVLS-QDPEEILGYSLIGCQRAMFANRLSYFY
DLKGPSI----TI--DTACSSSLIALENAYQALRHGRCSAAIVGGVNLLL
--KPGNS------------LQFLKLGMLSQDGACKAFDASGDG---YCRS
EAAVVVLLTKRSMAKRIYATIVGAGCNTDGFKEQG---------------
-------------------------------VTFPCGDMQHQLIVSLHKE
YGISPAEVEFIEAHGTGTKVGDPEEVSGIVSAFCK-CE-R---EPLLIGS
VKSNMGHAEPASGLVGLLKVILSLENGLWAPNIHFNAPNPDIPALQDGSL
KVVSEPTPVKGG--LVAVNSFGFGGANAHVILR-----------------
----------------------------------------
>gb|NXI06372.1|
VVIAGIAGKLPESENLQEFWENLLNGVDMVTEDDRRWKP-GIYG-LPKRN
GKLKD--ISKFDASFFGVHPKQAHTMDPQLRLLLEVSYEAILDGGINPAT
LRGTDTGVWIGASGSEAAEALS-QDPEELLGYSMTGCQRAMLANRISYFF
DLTGPSL----TI--DTACSSSLVALENAYKAIRHGQCSAALVGGVNLLL
--KPNTS------------VQFMKLGMLSPDGACKAFDVSGNG---YCRS
EAAVVVLLTKRSMAKRIYATIVNAGINTDGFKEQG---------------
-------------------------------VTFPSGEMQQQLVRSLYRE
CGVKPEEVEYVEAHGTGTKVGDPQEINGIVNVFCE-CE-R---KPLLIGS
TKSNMGHPEPASGLAALAKVILSLEHGLWAPNLHFNTPNPDIPALQDGSL
EVVCKPTPVKGG--LVSINSFGFGGANAHVILR-----------------
----------------------------------------
>gb|NXD84156.1|
VVIAGISGRLPESENLQEFWDNLMNGVDMVTEDDRRWKP-GLHG-LPKIN
GKLKD--ISKFDASFFSVHPKLADVMDPQMRLLLEVSYEAILDGGITPST
LRGTDTGVWIGNSGSETSEVLS-QDAEEIVGYSLIGCQRAMFANRLSYFY
DLKGPSM----TI--DTACSSSLIALESAFQAIRHGRCNAAIVGGINLLL
--KPGNS------------VQFLKLGMLSHSGC-KTFDASGDG---YCRS
EAAVVFLLTKRSMAKRIYATIVGAGCNTDGFKEQG---------------
-------------------------------VTFPSGDMQYQLIASVHKE
YGISPGEVEYVEAHGTGTKVGDPEEVNGIAKAFCK-RG-S---TPLLIGS
VKSNMGHAEPASGLAGLVKVILSLEHGLWAPNLHFSTPHPDIPALQDGSL
MVVCKPMPVKGG--LVGVSSFGFGGANAHVILR-----------------
----------------------------------------
>ref|XP_042306938.1|
VVIAGIAGKLPESENLQEFWENLINGVDMVTEDDRRWKP-GIYG-LPKRN
GKLKD--ISKFDASFFGVHPKQANTMDPQLRLLLEVSYEAILDGGINPAA
IRGTETGVWIGVSGSEAGEALS-VDPEQLLGYSMTGCQRAMFANRISYFF
DFKGPSM----SI--DTACSSALVALDNACKAIRSGQCESALVGGVNLIL
--KPTTS------------VQFMKLGMLSPEGACKSFDASGNG---YCRS
EAAVVVFLTKKSIAKRIYATIVNSGCNTDGYKEQG---------------
-------------------------------VTFPSGWMQQQLVSSLYRE
SGIEPEEVEYIEAHGTGTKVGDPQEVNGIVSVFCQ-SD-R---PPLLIGS
TKSNMGHPEPAAGLAALAKVILSLEHGMWAPNLHYNTPNPDIPALQDGRL
QVVTEPTPTKGH--IVGVNSFGFGGSNAHIILR-----------------
----------------------------------------
>ref|XP_041072722.1|
IVIAGIAGRLPESDNLQEFWDNLVNGVDMVTDDDRRWKP-GLYG-LPHRS
GKLKE--ISKFDASFFGVHPKQAHTMDPQLRIILEIAYEAIVDGGINPSA
LRGTNTGVWIGVSGSEAAEAFS-RDPEELLGYSMTGCQHAMFANRLSYFF
DLKGPSS----SI--DTACSSSLLALENAFQAIRHGQCDSALVGGVNLLL
--KPNTS------------VQFMKLGMLSPDGSCKSFDASGNG---YCRS
EAAVVVLLTKRSAAKRVYATVANAGSNTDGYKEQG---------------
-------------------------------VTYPSGEMQQKLMKAVYEE
AGISPADVEYVEAHGTGTKVGDPQELNGIVNVFCQ-FD-R---KPLLLGS
TKSNMGHPEPASGLAALAKVVLSLEHGLWAPNIHYKTPNPDVPALQNGCI
QVVTEPIPVKGG--IVGVNSFGFGGSNVHVILR-----------------
----------------------------------------
>ref|XP_036124153.1|
VVIAGMSGKLPESENMQEFWANLIGGVDMVTDDDRRWKA-GLYD-LPRRA
GKLKD--LSKFDATFFGVHAKQAHTMDPQLRLLLEVAYEAIVDGGINPAS
LRGTSTGVWVGVSGSEAAEALS-RDPETLVGYSMVGCQRAMMANRLSFFF
NFKGPSM----TL--DTACSSSLMALHCAAQAIRSGECPAALVGGINILL
--KPNTS------------VQFMKLGMLSPEGSCKSFDEAGDG---YCRS
EAVVAVLLTTKALARRVYATILSSGTNTDGFKEEG---------------
-------------------------------ITFPSGEAQEQLIRSLYQL
SGVSPESLEYVEAHGTGTKVGDPQELNSIDHALCA-AR-R---EPLLIGS
TKSNMGHPEPSSGLAALAKVLLSLEHGVWAPNLHFHSPNSQIPALRSGRL
QVVDRPLPVRGG--LVAMNSFGFGGSNVHLILQ-----------------
----------------------------------------
>ref|XP_019412048.1|
VVIAGIAGRLPESENLEEFWENLLGGIDMVTDDDRRWKS-GLYG-LPSRI
GKLKD--LSKFDASFFGTLPKQAVAMDPQLRMLLEVSYEAILDGGINPAS
LRGSNVGVWMGMSGAEASEVLS-QDPETVVGYSMIGSQRAMFANRLSYFY
DFKGPSM----SI--DTACSSSLLALEIAYKAISRGQCDTALVGGSNILL
--KPSTS------------LQFMKLGMLSPDGACKAFDASGNG---YCRS
EAVVIVLLTKKSMAKRIYATIVNAGTNTDGFKEQG---------------
-------------------------------LTFPSGKMHQQLLSSLYTE
SGILPEEVEYVEAHGTGTKAGDPQEANAIAKVLCQ-GR-R---EPLLVGS
TKSNMGHPEPASGLAALLKVILSLENGVWAPNLHYNTPNPDIPALQDGSL
QVVCKPTPVKGG--LVGINSFGFGGSNVHVILR-----------------
----------------------------------------
>pdb|2VZ8|A
VVIAGMSGKLPESENLEEFWANLIGGVDMVTADDRRWKA-GLYG-LPRRM
GKLKD--LSRFDASFFGVHSKQANTMDPQLRMLLEVTYEAIVDGGINPAS
LRGTSTGVWVGVSSSDASEALS-RDPETLVGYSMIGCQRAMMANRLSFFF
DFKGPSI----TI--DTACSSSLLALQSAYQAIRGGECSAAVVGGLNVLL
--KPNSS------------LQFMKLGMLSQDGTCRSFDAEGTG---YCRA
EAVVAVLLTKKSLARRVYATILNAGTNTDGSKEQG---------------
-------------------------------VTFPSGDVQEQLIRSLYAP
AGPDPESLEYIEAHGTGTKVGDPQELNGIVNALCA-TR-R---EPLLIGS
TKSNMGHPEPASGVAALIKVLLSLEHGVWAPNLHYHTPNPEIPALQDGRL
QVVDRPLPIRGG--NVGINSFGFGGSNVHVILQ-----------------
----------------------------------------
>gb|NXN91414.1|
VVIAGISGRLPESDNLEEFWENLYNGVDMVTEDDRRWKV-GAYG-LPKRN
GKLKD--IRKFDASFFGVHPKQANTMDPQLRLLLEVCYEAVLDGGFNPVT
LRGTDTGVWVGVSGSEAIEALS-KDPEEVSGYSLIGCQRAMFANRISYTL
DLKGPSI----TI--DTACSSSLIALENAYKAIRHGRCSAALVGGVNLLL
--KPCSS------------VQFMKLNMLSQDGACKTFDSSGDG---YCRS
EAAVAVLLTKRSMAKRVYATIVNAGTNTDGYKEQG---------------
-------------------------------VTFPSGEMQHELISSLYKE
CGIKPEEVEYVEAHGTGTKVGDPQEVYSVAKAFCQ-NR-K---DALLIGS
CKSNMGHSEPASGLAGLAKVILSLEHGVWAPNIHFNTPNPDIPALKDGTL
EVVCKPTPVKGG--LAGINSFGFGGANAHVLLR-----------------
----------------------------------------
>gb|NWS73173.1|
VVIAGMAGKLPESENLQEFWENLLNGVDMVTEDDRRWKP-GVYG-LPRRN
GKLKE--INKFDASFFGVHPKQADTMDPQLRMLLEVSYEAILDAGINPTT
LRGTDTGVWVGSGGSETGEALS-QDPEELSGYSMTGCQRAMLANRLSYFY
DFKGPSI----TI--DTACSSSLVGMENAFKAIRSGRCSAALVGGCSLLL
--KPNTS------------VQFMKLGLLSSEGVCKSFDASGAG---YCRS
EAMVVVLLTKKSMAKRIYATVVNAGTNTDGFKEQG---------------
-------------------------------VTFPSGEMQQKLASSVLRE
SGIRPEEVEYVETHGTGTKVGDPQELNGVINVFTQ-CE-R---EPLLIGS
VKSNMGHSEAASGLAALVKVLLSLEHGVWAPNIHYSTPNPDIPALQDGTL
KVVSQPMPVKGG--LVSINSFGFGGANANVVLR-----------------
----------------------------------------
>ref|XP_030744009.1|
VVIAGMSGKLPESENLQEFWENLIGGVDMVTEDDRRWKA-GLYG-LPRRS
GKLKD--LSKFDASFFGVHSKQAHTMDPQLRLLLEVTYEAIVDGGINPAN
LSGTNTGVWVGVSGSEASEALS-RDPETLVGYSMVGCQRAMMANRLSFFF
NLKGPSI----AL--DTACSSSLNALQNAFQAIRSGECPAAIVGGINLLL
--KPNTS------------VQFMKLGMLSPDGICKSFDSEGNG---YCRS
EAVVAILLTKKSLAKRVYATVLNASTNTDGYKEQG---------------
-------------------------------VMFPSGDAQVQLLRSMYLP
FGVAPESLEYIEAHGTGTKVGDPQEVNGICQALCA-TR-K---TPLLIGS
TKSNMGHPEPVSGLAALTKVLLSLEHGLWAPNLHFNTPNPSIPALQDGRL
KVVTQPLPVLGG--NVAINSFGFGGSNVHVILR-----------------
----------------------------------------
>ref|XP_044153298.1|
IVIAGIAGRLPESDNLQEFWENLIGGVDMVTDDDRRWKP-GLYG-LPTRN
GKLKE--INKFDASFFGVHPKQAQTMDPQLRLLLEVAYEAIVDGGINPSD
LRGTNTGVWVGVSGSEAAEALS-RDPEELLGYSMTGCQRAMFANRISYFF
DFKGPSV----AI--DTACSSSLLALENAYKAIYHGQCDSAIIGGVNLLL
--KPNTS------------VQFMKLGMLSPDGACKSFDASGNG---YCRS
EAACAVLVTKKSLAKRVYATIVNAGSNTDGYKEQG---------------
-------------------------------VTFPSGEVQRQLLNALYQE
SGIQANEVEYVEAHGTGTKVGDPQEVNGIVSVFFK-SE-R---EPLLLGS
TKSNMGHPEPASGLAALCKVILSLEHGIWAPNLHYKNPNQDIPALQDGRI
QVVTEPIPVKGG--MVGINSFGFGGSNVHVILR-----------------
----------------------------------------
>ref|XP_043924165.1|
IVIAGIAGRLPESENLQEFWENLINGIDMVTDDDRRWKP-GLYG-LPRRN
GKLKE--ISRFDASFFGVHAKQAHTMDPQLRLLLEVSFEAIIDGGINPAS
LRGTNTGVWVGVSGSEAAEAFS-RDPEELLGYSMTGCQRAMFANRLSYFF
DFKGPSL----AI--DTACSSSLLALESAFQAIRHGQCDSALVGGINLLL
--KPNTS------------VQFMKLGMLSTDGTCKSFDASGDG---YCRS
EAAVAVLLMRRSMAKRVYATVVNAGSNTDGYKEQG---------------
-------------------------------VTFPSGEAQMQLMRSLYAE
VALSPLDVEYIEAHGTGTKVGDPQEVNGITDVFCM-GE-R---PPLLIGS
TKSNMGHPEPASGLAALAKVILSLEHELWAPNLHYHTPNPDIPALLDGRI
QVVSEPIAVKGG--IVGINSFGFGGSNVHVILR-----------------
----------------------------------------
>ref|XP_030061052.1|
IVIAGIAGRLPESDSLHEFWENLVNGVDMVTENDRRWKP-GLYG-LPKRN
GKLKE--INKFDASFFGVHAKQAHTMDPQLRLLLEISYEAIVDGGISPAV
LRGTNTGVWIGVSGSEAGEAFS-RDPEELLGYSMTGCQRAMFANRLSYFF
DFKGPSL----AI--DTACSSSLLALENAYKAIQHGECNAAIVGGVNLLC
--KPNTS------------VQFMKLGMLSPDGTCKSFDASGNG---YCRS
EAAVVILMTKKSMAKRVYATVVNAGSNTDGYKEQG---------------
-------------------------------VTFPSGEAQQQLVASLYRE
AGIQPEEVEYVEAHGTGTKVGDPQEVNGIVNVFCK-SD-R---EALLIGS
TKSNMGHPEPASGLAALAKVVLCLEKGMWAPNIHYHTPNPDIPALQDGRV
KVVTQPLPVRGG--IVGINSFGFGGSNVHVILR-----------------
----------------------------------------
>ref|XP_018090602.1|
IVIAGMSGRLPESNNLQEFWDNLIQGVDMVTEDDRRWKP-GLYG-LPRRN
GKLKE--LDKFDAAFFGVHPKQAHTMDPQLRLLLEICYEAIVDAGINPNE
LRGTNTGVWVGVSGSEAGEAFS-RDPEELLGYSMTGCQRAMFANRISYFF
NFKGPSL----SI--DTACSSSLLALENAYKAIQHGQCNAAIVAGVNVLL
--KPNTS------------VQFMKLGMLSPDGACKSFDASGNG---YCRS
EAAVAVLVTKKSLAKRLYSTILNAGSNTDGFKEQG---------------
-------------------------------VTFPSGAVQQELLISLYKE
AGIQPSQVEYLEAHGTGTKVGDPQEVNGIVGVLCD-ST-R---EPLLLGS
TKSNMGHPEPASGLAALAKVILSLEHGVWAPNLHYKTPNPDIPALQEGLV
QVVTEPTPVKGG--IVGINSFGFGGSNVHIILK-----------------
----------------------------------------
>gb|MCJ8738659.1|
IVIAGISGRLPESDNLEEFWQNLFNGVDMVTEDDRRWKP-GLYG-LPRRN
GKLKE--IDRFDAAFFGVHPKQAHTMDPQLRLMLEISYEAIVDGGINPTS
MRGTNTGVYIGVSGSEAGEAFS-KDPEELLGYSMTGCQRAMFANRLSYFF
DFNGPST----AI--DTACSSSLLALENAFNAIRHGQCDAALVGGVNLLL
--KPNTS------------VQFMKLGMLSPDGACKSFDESGNG---YCRS
EAAVAVILTKKSMAKRVYATVLNAGNNTDGYKEQG---------------
-------------------------------VTFPSGDMQQRLVRSLYQE
SNISPEQVEYVEAHGTGTKVGDPQEVNGIVSVFCQ-SK-H---EPLLIGS
TKSNMGHPEPASGLAALAKVLLSLEHGMWAPNIHFDNPNPDIPALLDGRV
RVVAEPIPVRGG--IVGVNSFGFGGSNVHVILR-----------------
----------------------------------------
>gb|NXP54355.1|
IVIAGIAGKLPESENLQEFWENLINGVDMVTEDDRRWKP-GIYG-LPKRN
GKLKD--LSKFDASFFGVHPKQAHTMDPQLRLMLEVAYEAILDGGINPAS
IRGTDTGVWVGASGSEAGEALS-QDPEELVGYSMTGCQRAMLANRISYFF
DLKGPSL----TI--DTACSSSLTALENAYKAIRHGRCSTALVGGVNLLL
--KPNTS------------VQFMKLGMLSPEGACKAFDASGDG---YCRA
EAVVVVVLTKRSMAKRVYATIANAGSNTDGFKEQG---------------
-------------------------------VTFPSGEMQRKLVSSLYRE
SGIKPEEVEFIEAHGTGTKVGDPQELNGVAGTFCQ-CE-R---EPLLVGS
TKSNMGHPEPASGLAALAKVILCLEHEMWAPNLHYTSPNPDIPALLDGSL
KVVCKPTPVKGG--IVCVNSFGFGGANAHVILR-----------------
----------------------------------------
>gb|NXG73396.1|
VVVAGISGRLPESENLEEFWENLINGVDMVTEDDRRWKP-GLHG-LPKRN
GKLKD--LSKFDASFFSVHPKQADTMDPQIRLLLEISYEALLDAGINPAT
LRGTDTGVWIGNSGSETYEVLS-QDPEEVLGYSLLGCQRAMFANRLSYFY
DLKGPSL----SI--DTACSSSLIALENAYQAIRHGRCSSAIVGGINILL
--KPGSS------------VQFLKLGMLSPHGACKAFDASGDG---YCRS
EAAVVVFLTKRSMAKRIYATIAGAGSNTDGFKEQG---------------
-------------------------------VTFPSGDMQNRLITSLHRE
YNISPEEVEFVEAHGTGTKVGDPEEVNGIASAFCR-SE-E---EPLLIGS
VKSNMGHPEPASGLVGLLKVILSLEHGLWAPNLHFSTPHEDIPALKDGSL
KVVCKPTPVKGG--LAGINSFGFGGANAHVILR-----------------
----------------------------------------
>gb|NWH60343.1|
VVIAGMAGKLPESANLQEFWENLINGVDMVTEDDRRWKP-GMHG-LPKRN
GKLKD--LSKFDASFFGVHPKQADTMDPQLRMILEVSYEAILDAGINPAT
LRGSDTGVWVGSSGSEAGEALS-QDPEELSGYSMTGCQRAMLANRLSYFY
DFKGPSI----TI--DTACSSSLIAVENAYKAIRHGQCSAALVGGSSLLL
--KPNTS------------VQFMKLGLLSPEGVCKSFDVSGAG---YCRS
EAIAVIFLIKKSMAKRIYATIVNAGTNCDGFKEQG---------------
-------------------------------VTFPSGEMQQKLSSSLLRE
SSIRPEEVEYVEAHGTGTKVGDPQELNGIVNVLCQ-CE-R---EPLLIGS
TKSNMGHPEPASGLAALTKVLLSLEHGVWAPNIHFNTPNPDIPALQNGTL
EVVSKPMPVKGG--LVIINSFGFGGANANVILR-----------------
----------------------------------------
>gb|NWI23964.1|
VVIAGIAGRLPESENLEEFWENLINGVDMVTDDDRRWKS-GIYG-LPKKN
GKLKD--LSKFDASFFGVHAKQAHTMDPQLRLIMEVSYEALLDAGINPAT
LRGTGTGVWVGVSGTEAGEAYS-QDPETLLGYSMTGCQRAMLANRLSYFY
DFKGPSI----TV--DTACSSSLVALEHAYKAISLGQCSTALVGGVNILL
--RPNTS------------VQFMKLGVLSPGGTCRAFDVSGDG---YCRS
EAAVVIVLTKRSMAKRIYATIVNAGINTDGFKEQG---------------
-------------------------------VTFPSGEMQQQLVRSLHRE
SGIKPAEVEYVEAHGTGTKAGDAQELNGIVKAFCE-HE-R---EPLLIGS
CKSNMGHTEPASGLVALAKVILCLEHGVWAPNLHYNVPHPEVPALN-GPL
KVVCKPTPVKGG--LVGINSFGFGGANAHVILR-----------------
----------------------------------------
>picked_FAS_XP_003217337.1_Anoliscarolinensis
VVVAGIAGKLPESENLQEFWENLINGVDMVTEDDRRWKP-GVYG-LPKRN
GKLKD--ISKFDASFFGVHPKQANTMDPQLRLLLEVSYEAILDGGINPTA
IRGTETGVWIGVSGSEAGEALS-VDPEQLLGYSMTGCQRAMFANRISYFF
DFKGPSM----SI--DTACSSALVALDNACKAIRSGQCESALVGGVNLIL
--KPTTS------------VQFMKLGMLSPEGACKSFDASGNG---YCRS
EAAVVVFLTKKSIAKRIYATIVNSGCNTDGYKEQG---------------
-------------------------------VTFPSGWMQQQLVSSLYRE
SGIEPEDVEYIEAHGTGTKVGDPQEVNGIVSVFCQ-SD-R---PPLLIGS
TKSNMGHPEPAAGLAALAKVVLSLEHGLWAPNLHYNTPNPDIPALQDGRL
QVITKPTPTKGQ--IVGINSFGFGGSNAHIILRPNKKKSP-P--LETPLW
PRLVQFCGRTQEAVETLIEHS----KNHQEHTTFLSMLND
>picked_FAS_NP_004095.4_Homosapiens
VVIAGMSGKLPESENLQEFWDNLIGGVDMVTDDDRRWKA-GLYG-LPRRS
GKLKD--LSRFDASFFGVHPKQAHTMDPQLRLLLEVTYEAIVDGGINPDS
LRGTHTGVWVGVSGSETSEALS-RDPETLVGYSMVGCQRAMMANRLSFFF
DFRGPSI----AL--DTACSSSLMALQNAYQAIHSGQCPAAIVGGINVLL
--KPNTS------------VQFLRLGMLSPEGTCKAFDTAGNG---YCRS
EGVVAVLLTKKSLARRVYATILNAGTNTDGFKEQG---------------
-------------------------------VTFPSGDIQEQLIRSLYQS
AGVAPESFEYIEAHGTGTKVGDPQELNGITRALCA-TR-Q---EPLLIGS
TKSNMGHPEPASGLAALAKVLLSLEHGLWAPNLHFHSPNPEIPALLDGRL
QVVDQPLPVRGG--NVGINSFGFGGSNVHIILRPNTQPPP-A--PAPHAT
LPRLLRASGRTPEAVQKLLEQG---LRHSQDLAFL-SM--
>picked_FAS_XP_022801958.1fattyacidsynthaselike[Stylophorapistillata]
--VAGMACRLPESDNAEEFWSHLMNKEDMVTEDDRRWTP-GLHG-LPKCS
GKLKD--IKHFDATFFGVHAKQAHRMDPQLRILLELTYEALIDAAVDPQK
VRNSRTGVFVGASGSEAFEAFS-ANTEDIVGYGMTGCSRSMFANRVSFTF
DFKGPSF----AI--DTACSSSLLAMDCAVQAIRSGSCDAAMVAGASLTL
--KPNTS------------VDFLRLNMLSPDGACKSFDVSGNG---YCRS
EGCVAIYLTKRSVAKRIYAHVINSRTNSDGYKTQG---------------
-------------------------------VTYPSGAIQKQLLEQVYQE
ANINPADVVYVEAHGTGTKAGDPEELNSLTSVFCE-KR-APEAGPLLIGS
VKSNMGHPEPASGLCGVTKVLLAMQHGILPPNLHFNSPNPDIPALLDGRL
KVVTEPLPWNGG--LVGINSFGFGGSNVHVILRSPDAPK-PKV-----YP
KPTLPIVIPASGRTEECVKKMLQFARENIESKGL-----L
>picked_FAS_XP_030840197.1_Strongylocentrotuspurpuratus
IVVSGISGRLPESDNLEEFWEHLMNKDNLVTIDDRRWEP-GLFG-LPPRN
GKLKD--LSRFDATFFGVHAKQANTMDPQLRILLEVAYEAIVDGGIDPQS
IRGTKTGVYIGCSVADAAEAFG-SDAEALVGYSVTGTNRAMLANRMSYSF
DFRGPSY----SV--DTACSSGFMALHNAIQDMRRGDCDAAIVGGSNLLM
--KPHSS------------LQFLRLGVLSPDGQSKSFDSSGDG---YCRS
EGIVALYITRKSVCKRAYGSLVHSGTNTDGYKEQG---------------
-------------------------------VTYPSGEIQQSLLRQLYSE
AQINIDDVEYFEAHGTGTKVGDPEETNGIAAVFCQ-DRTP--DNPLLIGS
VKSNMGHSEPTSGLAALAKVMWAFNKGVIPPNIHFNEPNPDITALVDGRM
KVVTEPTPYNGG--YVGVSSFGFGGSNVHLIVKPFEKSTK-V--ETTGSS
PRLVLCASRTEEGVQEQISHL----EKNKESV-------E
>picked_FAS_XP_009305082.1_Daniorerio
--IAGISGRLPESNNLEEFWQNLFNGVDMVTEDDRRWKP-GLYG-LPRRN
GKLKE--IDRFDAAFFGVHPKQAHTMDPQLRLMLEISYEAIVDGGINPVS
MRGSKTGVYIGVSGSEAGEAFS-KDPEELLGYSMTGCQRAMFANRLSYFF
DFNGPST----AI--DTACSSSLLALENAFNAIRHGKCDAALIGGVNLLL
--KPNTS------------VQFMKLGMLSPEGTCKSFDASGNG---YCRS
EAAVAVLLTKKSMAKRIYATVLNAGNNTDGYKEQG---------------
-------------------------------VTFPSGEMQQRLVRSLYQE
ANISPEQVEYIEAHGTGTKVGDPQEVNGIVSVFCQ-SQ-R---DPLLIGS
TKSNMGHPEPASGLAALAKVVLSLEHGVWAPNVHFNEPNPDIPALTDGRL
CVVSKPTPVRGG--IVGINSFGFGGSNVHVILSPHVSDSS-D--K---TP
A-PSVPRLLQASGRTEEAVTAL---FS-NAQQHQENSSYL
>picked_FAS_KRZ78179.1_Trichinellapapuae
--ISGVSCRLPESDNMSEFAEHLLNGDDMITEDDRRWQP-GLFG-LPRRH
GKLKN--LTKFDATFFGVHPKQANNMDPQLRMLLEVTYEALLDAGINPMK
LRGSRTGVFVGCSGSETAAYLT-RDAETVTGYSLTGCVRSMFANRLSYFF
DFRGPSF----AV--DTACSSSLLALQLAVDAIRQDECDAALIAGSHLTL
--TPTTA------------LQFMRLGLLSPQGKCQTYDANGEG---YVRS
EGIVAIFLQKSTAARRCYATVVHAKSNTDGYKEQG---------------
-------------------------------ITFPSGERQAELLRNVYRE
AGIDPSSVAYVETHGTGTKVGDPEEANALCQIYCS-GR-T---GPLLVGS
VKSNMGHAEPASGLAAIAKMLIAFQSGFLPPNLNFEVPNPSIPGLLNGQL
KVVTTKTPWNGG--IVGVNSFGFGGSNTHVVLRSPVMLK-QK--S---RT
KPVHSRLFCFAGRIEKAVEKMLDIVEEKDQDDHL-----L
>picked_FAS_XP_013390789.1_Lingulaanatina
--ISGLSCRLPESENVQEFRDNLMNGVDMVTEDDRRWEP-GLHG-LPRRN
GKLKD--LSKFDSTFFGVNPKQANTMDPQMRLLLEVTYEALVDAGVNPQH
VRGSRTGVYIGVSSSEAGEVWS-ADPETLIGYSMTGCQRAMFANRLSFYF
DFKGPSF----TL--DTACSSSLLALDQAVIAIRTGQCDAAIVAGSNLCL
--KPTTA------------LQFMKLGMLSPEGACKSFDASGNG---YCRS
EGVVAIYLQKASAAKRIYCTVLHSKTNVDGRKKQG---------------
-------------------------------ITFPSGEMQKNLLTEIYTE
AKVNPSEVSYVECHGTGTKVGDPQEANTIADIFCQ-DR-D---QPLLIGS
VKSNMGHPEPASGLAALAKVIISMEDSVIPPNLHYTTPNPDIPGLSNGKL
KVVTNCTKWNGG--LVGLNSFGFGGANVHAVLKSNNQKE-TT--V---HP
AANEVRLFTFCGRTEEGVQHVLNNVKQHPKDLN------L
>picked_FAS_ELT94375.1_Capitellateleta
--ISGVSGRLPESESIEEFRQHLLNKEDMVTDDDRRWPP-GLHG-LPPRS
GKLKD--LTKFDAAHFGVHAKQAHAMDPQLRLLLEVTHEAIVDAGANPQA
LRGGKTGVFIGCSASESHEAWS-NDPEKIVGYEMTGCTRSMFANRLSFFF
DFKGPSY----AI--DTACSSSLLALNEALQSIRSGQCDSAIVGGCNLCL
--KPQTS------------LQFQKLGMLSPQGTCKSFDSEGNG---YCRS
EAVVCVFLQKEESAKRIYATLVHSRSNSDGNKEQG---------------
-------------------------------ITFPSGEIQKRLLNTVYAE
AGVDPANVSYVEAHGTGTKAGDPQELNSITEVFCTKDR-Q---GPLLIGS
TKSNMGHPEPASGLAALAKVIIAMEDGAIPANLHFNSPNTDIPGLADGRL
SVVSERTAWEGG--YVGINSFGFGGSNVHAILKSNSAPK-AA--P---HP
AADKTRLVTLSGRTEAAVKYSLEKVSANAANV-------Q
>picked_FAS_NP_492417.2_Caenorhabditiselegans
IVISGVSGRFPRCDNVKMFGDMLLAGEDLVTEDSLRWTP-GFCD-LPKRH
GKLKV--LNKFDAGFFQVTPKQANFMDPQVRLLLEASWEAMVDAGINPTD
LRGSKTGVFVGCSASETSGMLT-QDPDTVTGYTLTGCVRSMFSNRISYTF
DLQGPSF----SV--DTACSSSLLALQLAVDSIRQGQCDAAIVAGAHLTL
--TPTAA------------LQFLRLGMLTDKGSCRSFDESGDG---YCRT
EGVAAIFIQRKKKAQRLYATVVHAKSNTDGHKEHG---------------
-------------------------------ITFPSGERQAQLLQEVYSE
AGIDPNSVYYVEAHGTGTKVGDPQEANAICEVFCS-KR-T---DSLLIGS
VKSNMGHAEPASGVCSLTKILLSIERQLIPPNLHYNTPNQYIPGLTDGRL
KVVTEPTALPGG--LIGINSFGFGGSNTHVILKAADHIA-PP--I---TP
HPFT-KLVTYCGRTQEAVENIFTEIESNKDD--------L
>picked_FAS_XP_002737768.1_Saccoglossuskowalevskii
--ISGIGCRLPESDNLEEFWQHLINKDDMVTEDNRRWEP-GLHG-LPKKN
GKIKD--LSRFDASFFGVHPKQANTMDPQLRIFMELTYEAIVDAGIDPQI
LRGTNTGVFVGASGSETIDAIA-SDAETLLGYSMTGCCPAMFANRISYFF
DFKGPSY----QL--NTACSSSLLAMEHALRAIRSGQCDAAIVAGLNINV
--KPNTS------------VQFMKLGMLSPEGQCKSFDVQGNG---YCRS
EGCVAILMMKSSVAKRVYSTVVHGGTNTDGYKDQG---------------
-------------------------------VTFPSGAEQKKLVERVYKE
AGVDPKDVVYVEAHGTGTKVGDPQEINAIVDVFGK-DRNK--DNPLLVGS
VKSNMGHPEPAAGLAAVAKIILAMEKGIIPPNLHFNNANLDIPGLHDGRL
KVVDEPMELPDG--LIGINSFGFGGSNVHMILKPHSKRSL-H--IPKSDV
RLLHCCARTQEGLDNL-LSDV----EEYEK----------
>picked_FAS_GAU91939.1_Ramazzottiusvarieornatus
--ISGMSIRCSQSDNIEEFAENLYNGVNMVHENLQRCDE-DHFG-VPKQH
GFIKD--IRKFDATFFGVHPKQAEGMDPQLRILHEVAYESIIDAGIDPAE
LKNSNTGVFIGTSNSDAREAWTSVDVSEIDGYSLIGTHRAFLANRLSFTF
DLRGPSY----GV--DAACATSGVAINQGFLHIKHGVCEAALVGGVSLVY
--QPKVS------------YQILKLGLLCKDGMCKVFDEAADG---YVRA
EAIVCIMLQKRKDARRVYATLLHSKINNDGFKEQG---------------
-------------------------------ITFPCTESQGQLIREVYAE
AGIDPEDVEYVEAHGTGTKIGDPQETNGIALGFAN-TR-T--K-PLPIGA
VKSNMGHSEHASGAVSVCKIMIAMQTGIIPPNLHYKNPNPLIPALVDGRL
KVVTEPFKWDCT--LAGINCFGFGGQNSHLVVRGNPKTR-DT--------
SISDIRLAVYMGRTEEAARHAMEYINRYPDN---------
>picked_FAS_sp|P12276.5|FAS_CHICK
--IAGIAGKLPESENLQEFWENLLNGVDMVTEDDRRWKP-GIYG-LPKRN
GKLKD--IKKFDASFFGVHPKQAHTMDPQLRLLLEVSYEAILDGGINPTA
LRGTDTGVWVGASGSEALEALS-QDPEELLGYSMTGCQRAMLANRISYFY
DFTGPSL----TI--DTACSSSLMALENAYKAIRHGQCSAALVGGVNILL
--KPNTS------------VQFMKLGMLSPDGACKAFDVSGNG---YCRS
EAVVVVLLTKKSMAKRVYATIVNAGSNTDGFKEQG---------------
-------------------------------VTFPSGEMQQQLVGSLYRE
CGIKPGDVEYVEAHGTGTKVGDPQEVNGIVNVFCQ-CE-R---EPLLIGS
TKSNMGHPEPASGLAALAKVILSLEHGLWAPNLHFNDPNPDIPALHDGSL
KVVCKPTPVKGG--LVSINSFGFGGSNAHVILRPNEKKCQ-P--QETCNL
PRLVQVCGRTQEAVEILIEES----RK------------H
>SRR10802050_NODE_1110_nrpspksdomains_ctg17_1_PKS_KS.1_
IVISGISCRLPESENMEEFKKHLMKGDNMVTE-NRRWEP-GSHG-LPAKS
GTLMD--ISKFDAAFFGVPPKLVDNMDPQLRIMLELTHEALIDSGISPMT
IRGTNTAVYVGCGLSETWEALS-TDDSNVTGYSPLGCTTSMFANRISFAF
DLKGPSYGLR------NGCASGLLALDRAVASIRNGDCDTAIVAGCNLCL
--KPAAS------------VQLAEMNLLSSDGQCRCFDESVDG---YGRS
EGVVVMCLQRKTNAKRIYCTVIHSKSSTFITDNDH---------------
-------------------------------MNYPSFEEERKFLQDTYKE
ARLDPSHVTYIEANSSCSKIADASEINAIADVLCR-NK-T---KPLLIGS
VKSNIGHTEATSGLASVSKIVIAMEDGVIPPNINYKLPN-----IQNGQI
KVVEERTRLNGD--YCSVNSFGLGGANVHTIFKS----------------
----------------------------------------
>CAG2191348.1._nrpspksdomains_ctg9_1_PKS_KS.1_
VVISGISCRLPESENMEEFKKHLMRGDNMITE-NRRWEP-AAHG-LPSKS
GTLVD--ISKFDAAFFGVPPKLADSMDPQLRIMLELTHEALVDSGVSPAT
IRGSNTAVYIGCGMSEAWEALS-TDNSNVTGYSPLGCTTSMFANRISFAF
DLRGPSYGLR------NGCGSGLLALDRAISSIRLGDCDTAIVAGCNLCM
--KPATS------------VQLAEMNLLSMDGHCRCFDERGEG---FGRS
EGVVVMCLQKKAKAKRVYCTVIHSKSATFTTENNN---------------
-------------------------------FNFPNFEEERQFLHETYRE
ARLDASHISYMETGSSCTKMSDTIELNAISDVICK-NK-S---KPLLIGS
VKSNIGHTEATSGLAAVSKIIIAMEDGVIPPNLHFNMPN-----IQNEQI
KVVSERTRLNGE--YCAVNSFGLGGVNVHTILKSY---------------
----------------------------------------
>OWF51822.1._nrpspksdomains_ctg30_1_PKS_KS.1_
IVISGISCRLPGADNMAEFRESLWQGENNISE-NKRWTKDLPDGT-PNKM
GILGD--LGKFDAGFFGVNPKVADVMDPQLRMLLEITHEAIVDAGVEPHQ
LKGSDTGVYVACGLSENMEAFS-TNQDYIYAYNPIGNAPTMFANRISFAF
DFKGASY------ALRNGHASGLVALDRGLMALRTGQCQAAVVAGCNLCL
--KVTTS------------TQLHRNGLLSSHDVCNCFDEKADG---LVRS
EGVVAMFLQKKSSAKRIYSTVLHTKVASYRSLSP----------------
-------------------------------MLPPSVEEQTEFLKKVYQE
AGVPPEHVAYIETSGCSVAKGEAQEMKALARVFSS-HR-S---TPLLIGS
VVSNIGHMETVSDLVGLAKLILTMEEDIIPPNLHLHTANRDLATTLNGQV
QVVEEKTRLPGNSGIVALNSYGLGNLCAHAVFA-----------------
----------------------------------------
>SRR1013750_NODE_311_length_7987_cov_40.850592_g225_i0_1
LVISGVSCRLPESENMEEFEQHLMNGEDMVTEDDRRWQP-GLFG-LPKRS
GKLKT--LKKFDATFFGVHPKQANSMDPQLRMLLEVTYEAIVDSGTNPSS
IRGSKTGVFIGASASEAHEAWA-MDPQKTVGYSMTGCTRSMFANRLSYFF
DFKGPSF----AL--DTACSSSLLALDQAVNSIRQGHCDAAVVGGCSLCL
--KPLTA------------LQFLKLGMLSPDGSCKSFDASGNG---YCRS
EGIVVVYLQMEPEAKRIYSTVVHTKTNSDGNKEQG---------------
-------------------------------ITFPSGQIQKRLLYDVYEE
AGVAPNKVVYVEAHGTGTKAGDPQEVNSIVDVFCK-DR-N---GPLPIGS
VKSNMGHSEPASGLAAVAKVVVGMERGIMPANLHFKEPNPDIPGLTDGRL
QVVTQNMPLREG--FVGVNSFGFGGSNVHAILKSSDVKR-EN--N---HK
ASNAKRLFVYSSRTSDGAEKIL------------------
>SRR15694065_NODE_1193_length_7573_cov_99.191200_g444_i2_1
VVISGISCRLPESDNIAEFREHLVKGEDMVTDDGRRWEP-GLHG-LPTRS
GKLKD--ITKFDCSFFGVNPKQADAMDPQLRLLLEVAYEAIIDAGVNPQS
ARGSRTGVFIGASASEAHEAWS-TDPEKTVGYCMTGCQRAMFANRLSFFF
DFKGPSF----TM--DTACSSSLLALDQALLNIRLGLCDAAIVGGSSLCL
--KPQTA------------LQFMKLGMLSPDGACKSFDSSGNG---YCRS
EGIVVILLQKRVDAKRVYSTLLHSKNNADGNKEQG---------------
-------------------------------ILFPSGEQQKKLVTEVYAE
SGVNPAEVQYVEAHGTGTKAGDPQEVNSIADVFCP-GR-E---GPLLIGS
TKSNMGHPEPASGLAALAKVVVAMEDRVIPANLHFQEPNPDIPALADNRL
KVVTEPTPWNGG--LVAINSFGFGGTNVHAVLKSNSRKA-DQ-PM---HE
AAEKKRLLICSSRTQEGLDEIL------------------
>SRR2016653_NODE_2066_length_8330_cov_983.533559_g30_i4_3
VVISGISCRLPESDNIEEFRQHLMQGEDMVTDDDRRWQP-GLFG-LPKRS
GKLKD--ISKFDASFFGVHGKQANSMDPQLRMLLETTQEAIVDSGTNPNS
IRGSKIGVFIGASASEAHEAWS-TDPETTVGYSMTGCTRSMFANRLSYFF
DFKGPSF----TV--DTACSSSLLALDQAIHSIQQGHCEAAIVGGSSLCL
--KPTTS------------LQFQKLGMLSPEGTCKSFDVDGNG---YCRS
EGIVSVFIQKRQAAKRVYSTVVHSKTNSDGNKEQG---------------
-------------------------------ITFPSGEVQKQLLKEVYSE
AGVLPCNVSYVEAHGTGTKVGDPQEVNTIAELFCK-GR-D---QPLLIGS
VKSNMGHPEPASGLAAVAKVIISMEDGIIPHNLHFKSPNPDIPALEDGRI
KVVTENTEFHGG--YVGVNSFGFGGSNVHTILASNSKKT-ED--R---HV
ASDAKRLFVYSARSRAGLDTIL------------------
>SRR3107264_NODE_413_length_4505_cov_29.279023_g257_i0_1
VVLSGISCRLPQSENMEEFKNNLMNGVDMVTEDDLRWKP-GTYG-LPKRN
GKLKD--LSKFDASFFGVHPKQANSMDPQLRLLLEVTYEAIIDAGINPDL
VRGSRTGVFIGASASESHDAWS-LDPESTVGYSMTGCTRSMFANRLSYFF
DFKGPSY----TI--DTACSSSLLALDQALHSIRSGQCDAAIVGGANLCL
--KPAVA------------VQFMKLGMLSPDGMCKSFDAEGNG---YCRS
EGIVAIYLQRESQAKRIYCNLIHSKTNSDGNKQQG---------------
-------------------------------ITFPSGDIQKRLLHEVYSE
ACIDPSQISYIEAHGTGTKAGDPQEVNTITDVFCK-HR-N---TPLLIGS
VKSNMGHSEPASGLAAVAKVIVAMEEGVLPGNLHFKSPNPDIPGLTNGKL
HVVNQNTKWDGG--HVGVNSFGFGGSNVHSILKSNNNNN-NKHLL---CE
GNEKKRLFNYCSRTEEGLKETL------------------
>SRR1505137_NODE_1158_length_6100_cov_28.744825_g844_i0_1
VVISGISGRFPESENMAEFRDHLMNNEDMVTADDRRWKQ-GLHG-IPARS
GKIKY--VNYFDARFFGVSPAAADCMDPQLRMLVEATYEAFVDAGQNMDS
VRGTKCGVFTAANRSDAGDAWS-AYSDATLRYSMPGCCRAMFANRLSFSF
DLKGASY----SV--NSACAAGLVCLDIAVHQIRMGVIDSAIIAGTNLDL
--KPTSV------------LQFVRMGFTSPDGACKSFDATADG---MARS
DAVVAIFLQKAEDAKRIYSTVVHCGLNSDGAREKG---------------
-------------------------------ALKPVGEVQKDLMQRVVDE
SGINPSEVAYVEAHGFGSLEMDKIEGNNVVDVFCK-GR-K---GPLLIGS
VKSNVGHSEDASTLTSLAKIIIAMEEGVIPANLHYKTPNPGIPGLVDGRL
KVVTENTPWKGG--LVAVNSYSWWGTNGTAILRSHDKEL-KE--P---HF
ASKKPRLFTCCARTEEGVKALL------------------
>SRR17920651_NODE_20593_length_2227_cov_10.964717_g14658_i0_1
IVISGISGRFPESANMEEFKKNLMEGIDMVTDDERTWPP-VLNG-LPART
GKIKD--LSKFDASFFGVHAKQAEVMDPQLRMLLEATYEALIDAGLNPNE
MRGSRTGVFIGASASESGEYWT-LESERVNGYGLTGCARAMFPNRISFTF
DFKGPSF----AI--DTACSSSMLAFHQAVTAMRNGECDAAIVGGVNLLL
--KPNES------------LQFHRLSMLSPDGACKAFDASGNG---YVRA
EACVVTLLQKVSNAKRVYATVINTGTNTDGNKEQG---------------
-------------------------------ITFPSGKVQKDLILSVFEK
AGMNPAEVVYIEAHGTGTKVGDPQEVNSIAEVFCK-GR-N--HGPLLIGS
VKSNMGHSEPASGLCSLAKVLVAMETNTIPANLHFKQPNQEIPALSDGRL
QVVDKNWDWNGG--IAAINSFGFGGANVHLILRSNPKPK-S---T---PV
KDNIPRLVAVSGRTYEAVDSFL------------------
>SRR17920654_NODE_248_length_7537_cov_14.004421_g191_i0_1
VVISGLSARLPESANIDEFREQLFAGVDLITDDERRWPS-GLHG-LPTRT
GKIKE--LDKFDATFFGVHAKQAHVMDPQLRMLLELTHEAIIDAGVNPAS
VRGSRTGVFIGVSASESDEFWT-MDPEQVNGYGLTGCCRAMFPNRISYTF
DFKGPSY----AI--DTACSSSLFALQQAVSAMRTGQCEAAIVGGVNLLL
--KPTCS------------LQFHRLGMLSPQGMCKAFDASGNG---YVRS
EAAVVIYLQKASVSKRIYATIVNARTNTDGNKEQG---------------
-------------------------------ITFPSGAMQKKLILETYAE
AGVSPSEVVYVEAHGTGTKVGDPQEVNSIADVFCK-GR-N---TPLLIGS
VKSNMGHSEPASGLCSIAKTLIAMESGVIPANLHFKNPNKDIPALHDGRL
KVVSENTSFPGG--YVAINSFGFGGANAHIILKSNPKPK-PL--S---PP
LLTNPTVVAVSGRTEEAVKEFL------------------
>SRR17920668_NODE_239_length_11656_cov_27.414832_g194_i0_2
VAISGISGRLPESNNIQEFRDHLMKGDDMVTADDRRWPV-GLHG-LPPRC
GKVPE--LTKFDAGFFGVHPKQADCMDPQLRMLLEASYEAIIDAGQSMES
VRGSRTGVYIGVSLSDASDGWT-METEGMVGYTMPGCCRAMFANRLSFFF
DFKGPSY----AV--DTACSSSMMCLDQALMGIRTGIIDSALVGGSNLCL
--KPNTS------------LQFTRMNMTSPDGACKTFDASANG---YCRS
EAIMAIFLQKVPDCKRIYATVVHTKSNCDGYKEQG---------------
-------------------------------ITFPSGELQKCLINEVYDE
IGINPADIAYMEAHGTGTKVGDPQEINSIVDVFCK-DR-T---APLLIGS
TKTNMGHPEAASGLTSIAKIIISMEEGVIPPNLHYKNPNPEIPGLTDGSL
QVVSECTKWGGG--LVAMNSFGFGGANVHAIYKSNQKELK-E--P---HP
ASQKPRLFTYAGRTEAGVRAVL------------------
>SRR17920677_NODE_21594_length_1521_cov_8.421961_g16568_i0_1
IAISGISGRFPESDNMDEFQQNLMEGRDMVTDDDRRWTP-GIYG-LPTRT
GKLKN--ISNFDANFFGISGKQAETFDPSIAFLLELTHEAIVDSGTNPMD
LRGSNTGVFIAVTCNDPLEYHS-LNSEPIG-YAMTGCHKSMCSNRISYCF
DLRGPSM----TI--ETACSSSFNALYLAVEALKKGDCDAAIVGGTNLLL
--NPQYS------------RMFFKLNMLSVDGICKSFDDSCNG---YVRS
EAAVVIFLQKVSAAKRVYATVVNIEINTDGYKEDG---------------
-------------------------------PTYPSRIMQSALMTKVIEK
SKINPLDVAYVEAHCTGTKAGDVQEINAIADIYCS-GR-T--SGPLLIGS
VKSNMGHGEPASGLCGIAKVVIAMETGIIPGNLHYHNPNKNIPALSNGKL
KVVDKNTKWNGG--LVVINSFGFGGSNVNLILRSNPKPK-SI------RY
TDNKPVLVQVSGRTE-------------------------
>NP_001297727.1.junglefowl.FAS
VVIAGIAGKLPESENLQEFWENLLNGVDMVTEDDRRWKP-GMYG-LPKRN
GKLKD--ISKFDASFFGVHPKQAHTMDPQLRLLLEVSYEAILDGGINPAT
LRGTDTGVWVGASGSEAAEAFS-QDPEQLLGYSMTGCQRAMFANRISYFF
DFKGPSL----TI--DTACSSSLMALENAYKAIRNGQCSAAVVGGVNLLL
--KPHTS------------VQFMKLGMLSPDGASKAFDASGNG---YCRS
EAVVVVLLTKKSMAKRIYATIVNAGSNTDGFKEQG---------------
-------------------------------VTFPSGDMQRQLVSSLHRE
CGIKPGDIEYVETHGTGTKVGDPQEVNGIADVFCQ-CE-R---EPLLIGS
TKSNMGHPEPASGLAALAKVVLSLEHGLWAPNLHFSDPNPDIPALLNGSL
KVVCEPTPTKGG--LVSINSFGFGGANVHV--------------------
----------------------------------------
>NP_990486.2.chicken.FAS
VVIAGIAGKLPESENLQEFWENLLNGVDMVTEDDRRWKP-GIYG-LPKRN
GKLKD--IKKFDASFFGVHPKQAHTMDPQLRLLLEVSYEAILDGGINPTA
LRGTDTGVWVGASGSEAAEALS-QDPEELLGYSMTGCQRAMLANRISYFY
DFTGPSL----TI--DTACSSSLMALENAYKAIRHGQCSAALVGGVNILL
--KPNTS------------VQFMKLGMLSPDGACKAFDVSGNG---YCRS
EAVVVVLLTKKSMAKRVYATIVNAGSNTDGFKEQG---------------
-------------------------------VTFPSGEMQQQLVGSLYRE
CGIKPGDVEYVEAHGTGTKVGDPQEVNGIVNVFCQ-CE-R---EPLLIGS
TKSNMGHPEPASGLAALAKVILSLEHGLWAPNLHFNDPNPDIPALHDGSL
KVVCKPTPVKGG--LVSINSFGFGGSNAHV--------------------
----------------------------------------
>sipho_genome_NODE_3473
VAISGISGRLPESDNLAEFRENLMNKVDMVTEDDRRWEV-GLHG-LPPRM
GKVKE--LRHFDAGFFGVHPKQADCMDPQLRMLLEVTYEAIIDAGQSIES
VRGSRTGVFIGVSLSDAADAWT-QDAENLVGYAMPGCCRAMFANRVSFFF
DFKGPSY----AI--DTACSSSMMGLDQALQNIRMGIIDSAVVGGTNLCL
--KANTS------------LQFTRMGMTSPDGACKTFDASGDG---YCRS
EAVSAIFLQKTADCRRIYATVLHSKTNSDGYKEQG---------------
-------------------------------ITFPSGILQKRLINEVYHE
IGINPLDIAYMEAHGTGTKVGDPQEINSIVDVFCK-GK-K---EPLLIGS
TKSNMGHPEAASGLTSIAKIIIAMEERIIPPNLHYKNPNPDIPGLTDGSL
QVITECTRWNGG--LVAMNSFGFGGSNVHAVYR-----------------
----------------------------------------
>ECFAS
VAISGISGRLPESNNIQEFRDHLMNKEDMVTTDDRRWTV-GLHG-CPPRN
GKVPE--ITKFDAGFFGVHPKQTDCMDPQLRMLLEAAYEAIIDSGQSMES
VRGSRTGVYIGVSLSDSSDAWT-METDGMVGYTMPGCCRAMFANRISFFF
DFKGPSY----AV--DTACSSSMMCLDQALMGIRTGLIDSALVGGSNLCL
--KPNTS------------LQFVRMGMTSPDGACKTFDASANG---YCRS
EAIMAMFLQKVPDSKRLYATVVHTKSNCDGYKEQG---------------
-------------------------------ITFPSGDLQQRLIREVYDE
IGINPSEINYMEAHGTGTKVGDPQEINSIVDVFCE-NR-T---GPLLIGS
TKSNMGHPEAASGLTSIAKILISMEEKMLPPNLHYNNPNPEIPGLTDGSL
KVVTECTKWDGG--LVAMNSFGFGGANVHAIYKSN---------------
----------------------------------------
>ERR1256700_NODE_1467_length_6174_cov_30.770939_g200_i1_1
VAISGISGRLPESDNMAEFRDHLMKKEDMVTADNRRWEI-GLHG-NPPRN
GKLKE--IRHFDAAFFGVHPKQADCMDPQLRLLLEVAYEAITDAGQTIES
VRGTKTGVYVGVSQSDASDAWS-ADAETLVGYTMPGCCRAMFANRISFFF
DLKGPSY----AV--DTACSSSMMCLDQALHSIRMGIIDAAIVAGSNLCL
--KPNTS------------LQFVRMGMTSPDGACKTFDASGDG---YCRS
EAVMAIYLQKTSDCKRIYATVVHAKSNSDGYKEQG---------------
-------------------------------ITFPSGIMQKQLIDEVYHE
IGVSPVDVAYVEAHGTGTKVGDPQETNSIADVFCK-GR-K---GPLLIGS
TKSNMGHPEAASGLSSIAKILIAYEERVIPPNLHYKNPNPEIPGLIDGSL
QVVTECTRWNGG--YVAMNSFGFGGANVHALYRSHDKELL-E--P---HI
ASDKPRLFTCNARTEAGVKVLL------------------
>SRR10802050_NODE_1110_length_7897_cov_40.094581_g762_i0_1
IVISGISCRLPESENMEEFKKHLMKGDNMVTE-NRRWEP-GSHG-LPAKS
GTLMD--ISKFDAAFFGVPPKLVDNMDPQLRIMLELTHEALIDSGISPMT
IRGTNTAVYVGCGLSETWEALS-TDDSNVTGYSPLGCTTSMFANRISFAF
DLKGPSYGLR------NGCASGLLALDRAVASIRNGDCDTAIVAGCNLCL
--KPAAS------------VQLAEMNLLSSDGQCRCFDESVDG---YGRS
EGVVVMCLQRKTNAKRIYCTVIHSKSSTFITDNDH---------------
-------------------------------MNYPSFEEERKFLQDTYKE
ARLDPSHVTYIEANSSCSKIADASEINAIADVLCR-NK-T---KPLLIGS
VKSNIGHTEATSGLASVSKIVIAMEDGVIPPNINYKLPN-----IQNGQI
KVVEERTRLNGD--YCSVNSFGLGGANVHTIFKSFTDKN-NK--Y---HF
ANEKKRLCIYSARTKPALESIF------------------
>SRR11015439_NODE_397_length_10557_cov_6.858833_g256_i0_1
VVISGISGRLPESDNLEEFRQHLMKGEDMVTEDDRRWKP-GLYG-LPKGN
GKLKD--LSKFDATFFGVSPKQADAMDPQLRLLLETAYESIVDAGVDPQS
LRGTKTGVFIGASFSESAEAWA-SGMSKTLGYSMTGCARSMFANRLSFFF
DLKGPSY----VV--DTACSSSLLALDSALHSIRNGHCDAAIVGGSGLIL
--KPASS------------LQFMQLGMLSPGGRCKSFDASGDG---YCRS
ETVGCLFLQKAEDAKRVYATVVHSRNNCDGHKEQG---------------
-------------------------------ITFPSGEVQKLLLQQIYAE
AGVEPSCVAYVEAHGTGTKAGDPQEVNTITDVFCK-GR-Q---GPLFIGS
TKSNMGHPEPASGMAALSKLVIAMEDGVIPPNLHYEEPNPDIPGLLDGRL
AVVTKCQPWTGG--YAGINSFGFGGSNVHTLLQSNHKER-GE-MP---HP
EAIIPRLVTYCGRSKEGVQQVL------------------
>SRR11015441_NODE_8640_length_4102_cov_4.575825_g4940_i0_1
VVISGISCRLPESDNMEEFRQHLMKGEDMVTEDNRRWEP-GFLG-LPRRN
GKLKD--LTKFDAAFFGVSPKQADCMDPQLRLLLETTFEALVDAGVDPLE
-RGRRTGVFIGVSASEASEAWT-ANPEKTQGYMMTGCCRAMFANRLSFYF
DFKGPSY----AV--DTACSSSLLAMDHALQNIRTGQCDSAIVGGANLCL
--KPNTS------------LQFLKLGMLSPDGACKSFDASGNG---YCRS
EGIVVIYLQKAKDAKRIYTTIVHSKSNCDGAKDQG---------------
-------------------------------ITFPSGKIQGQLLRELYQE
AGLEPALVSYVEAHGTGTKAGDPQEVNTIAEVFCA-KR-S---SPLLVGS
TKSNMGHPEPASGLSSMAKVVIAMEDGLIPPNLHFKEPNPDIPALTDGRI
QVVTEKTPWQGG--YMAINSFGFGGANVHTVLRSNGKT--SA--P---HM
GNHAKRLFLYSGRTEQGLKQVL------------------
>SRR12357918_NODE_87990_length_1423_cov_2.729258_g30236_i0_1
VVVSGISGRYPESENIKEFRDNLINKKDMVTDDDRRWPQ-GLYG-LPTRS
GKLKD--ISKFDASFFGVSPKQADNMDPQIRIMLEVCYEAIVDAGVNPAS
VRGSKTGVYVGTSASEAHDAWS-NDIEQMSGYVMSGCQRAMFANRLSFFF
DFKGPSY----TV--DTACSSSLLAFNLAVDAIKSGQCDAALVSGCSLCL
--KPSTA------------VQFQRLGMLSSVGCCKSFDESGSG---YCRS
ESVVAVYLQKADTARRIYTTVVHAKNNADGAKDQG---------------
-------------------------------ITFPSGAMQKQLLKEVYAE
ARVDPGSVSYVEAHGTGTKAGDPQELNTIADVFCTKSR-R---GPLLVGS
TKSNMGHPEPASGLAALSKIIISMQDGTVPPNLHFVNPNPDIPALQDGRL
KVCTENTPFNGP--YVAINSFGFGG-------------------------
----------------------------------------
>SRR12427914_NODE_10169_length_4242_cov_49.267690_g221_i5_1
VVISGVSCRLPQSENMEEFKENLLSGTDMVTEDDTRWKS-GLYG-LPKRS
GKIKD--LSKFDASFFGVHPKQANSMDPQLRMLLEVTYESIVDAGINPET
VRGSKTGVFIGASASESHEAWS-MEVENTVGYAMTGCTRSMFANRLSYFF
DFKGPSY----TI--DTACSSSLLALDQALHSIRSGQCDAAVVGGANLCL
--KPAVA------------VQFMKLGMLSPEGICKSFDAEGNG---YCRS
EGIIAIYLQKEASAKRVYCSLVHSKTNSDGNKQQG---------------
-------------------------------ITFPSGEIQKQLLQEVYSE
ACVDPTQVSYIEAHGTGTKAGDPQEVNTICDVFCK-GR-Q---GPLPIGS
VKSNMGHAEPASGLAAVAKVIVAMEEGTIPSNLHYSSPNPDIPGLTNGNL
DVVSRNKKCDLD--FVGVNSFGFGGSNVHTVLRANKNSN-RS--P---CE
GCEKKRLFLYSSRSEEGLRDTL------------------
>SRR12708759_NODE_6_length_10572_cov_36.890335_g5_i0_1
IVISGISGRLPESDNMEEFRENLMSGHDMVTEDDRRWQP-GLHG-LPRRN
GKLKD--LSKFDASFFGVSPKQADAMDPQLRLLLETAYECIVDAGVNPLS
IRGTRTGVFIGSSFSEAAEAWA-SDTGKTIGYAMTGCCRAMFANRLSFFF
DFKGPSF----VV--DTACSSSLLALDQALHSIRNGHCDAAIVGGCGLLL
--KPGTS------------VQFLQLGMLSPDGKCKSFDASGNG---YCRS
ETVGTVFLQKSSDAKRVYATVVHSGTNADGNKEQG---------------
-------------------------------ITFPSGQVQKELLQQVYTE
ACIDPASVSYVEAHGTGTKAGDPQEVNTISDVFCK-GR-Q---DPLLIGS
TKSNMGHPEPASGLAAMAKVLIAMEDKVLPPNLHFEEPNTDIPALLDGRL
TVVTKPTQWNGG--YVGINSFGFGGANVHAILKSNEKEP-TG--F---HP
DANSPRLVTYSGRTEESVQCVL------------------
>SRR1284718_NODE_176_length_9940_cov_40.463553_g119_i0_3
IVISGISARLPESDNIDEFREHLIKGEDMVTEDDRRWPP-GIYG-LPTRN
GKLKD--LTKFDATFFGVSPKQADNLDPQLRMLLETTYECIVDAGIDPAA
IRGSKTGVFIGSSMSEAAEAWG-ADPSNIVGYSMTGCCRAMFANRLSFFF
DFKGPSY----NV--DTACSSSLIALDNAVQSIRNGYCDSAIVGGSGLLL
--KPATS------------LQFLQLGMLSPKGKCNMCDASGDG---YCRS
ETVGTLFLQKAADAKRIYCTVVNTGTNADGNKEEG---------------
-------------------------------ITFPSGQMQKQLLEQVYSE
ACVDPSTVAYVEAHGTGTAAGDPQEMNTIADVFCK-GR-Q---GPLPVGS
TKTNMGHPEPASGVAAIAKVLIAMEDGMIPANLHFETPNPNIPGLVDGRL
EVVTTRKRWNGG--YVGLNSFGFGGANAHAILKSHEKEP-TG--P---HP
EAKNCRLVTYAGRTEEGVKKVL------------------
>SRR13176627_NODE_194_length_12559_cov_64.023821_g156_i0_1
VVISGVSCRLPESDNMNEFRDHLMKGEDMVTSDDRRWKA-GLFG-LPTRS
GKLKD--ITKFDAGFFGVHPKQADSMDPQLRLLLEVTYEAIVDAGVNPDT
IRGSRTGVFIGASASESHDAWT-ADPESTVGYTMTGCTRSMFSNRLSYFF
DFKGPSY----TL--DTACSSSLLAMDQALLSIRSGLCDAAIVGGSNLCL
--NSLTA------------LQFQKLGMLSPEGKCKSFDAEGDG---YCRS
EGVVAIFLQTKLVAKRAYATLVHSKTNSDGNKEQG---------------
-------------------------------ITFPSGEVQKRLLHEVYSE
AGVDPSRVAYVEAHGTGTKAGDPQEVNTICSVFTK-GR-Q---GPLLIGS
TKSNMGHCEPASGLAAVAKVLLAMETGEIPANLHYKSPNPDIPGLQDGKM
KVVTKRTKWDGG--YVGVNSFGFGGSNVHVLLKSKSSSE-ETGRD---KR
LCKKKRLLNYCSRTEEGLHAVL------------------
>SRR14464668_NODE_294_length_10452_cov_18.479333_g177_i0_1
IVISGISARLPESDNMDEFREHLILGEDMVTEDDRRWPP-GFLG-LPTRN
GKIKD--LSKFDATFFGVSPKQADSMDPQLRLLLETTYECIIDAGVDPHT
IRGSKTGVFIGSSFSEAAEAWG-SDTSSTIGYAMTGCCRAMFANRLSFFF
DFKGPSY----VL--DTACSSSLLALDQAVHSIRNGHCDAAIVGGSGLLL
--KPGTS------------MQFMQLGMLSSEGKCKSFDASGHG---YCRS
ETVGTLFLQKSSVAKRIYCTVVHTGTNADGNKEQG---------------
-------------------------------ITFPSGEIQKQLLQEVYTQ
AGVDPSSVAYVEAHGTGTKAGDPQEVNTIADVFCK-GR-Q---GPLLIGS
TKSNMGHPEPASGLAAVAKVLIAMEDGMIPANLHYETPNPDIPGLIDGRL
EVVTQRKRWNGG--YVGINSFGFGGANVHAILKSHEKEL-TI--P---HA
EANTVRLVTYSGRTEESVARVL------------------
>SRR1542609_NODE_14828_length_2853_cov_20.366976_g1233_i5_1
--ISGISCRLPQADNVEEFHQNMMKGRDMVTHIRSSLNDS-DYDMTQPYS
GTIRD--LTKFDVGFFGVPPKLADVMDPQLRILMEATCETFVDAGVSIEA
MRGSNTGVFIGCGLSEALEAYV-SDPDHVNAYAPIGCSSAMLANRISFAF
DLKGPSY------ALRNGDVSGFLALERAVLSVQRGQCEAAVVGGSNLCL
--KAAAS------------FQLMMLDLLSPDGKCCCCNEDSCG---TNRS
EGVVVMLIQKRKFAKRIYSTIRHIKCTSMKN-------------------
-------------------------------SFYPSYEEETKLLNEVYKE
ADVDPTKVSYVEISGSCNVDADAQEVNSVADVCCK-DR-E---KPLRIGS
VKTNVGNTETASGLVSILKVLMAAQEGMIPSNLHVGTPNQCIEALHDGRI
EFLSERKRWT--PGIVGVSCNGMGHMHGHCILDFTSNPP-----D---AN
KSQEKRLAVFSATSELGVKSVL------------------
>SRR1542642_NODE_716_length_7919_cov_23.220457_g408_i0_2
LVISGVSCRLPESENMEEFEQHLMNGEDMVTEDDRRWQP-GLFG-LPKRS
GKLKT--LNKFDATFFGVHPKQANNMDPQLRMLLEVTYEAIVDSGTSPFS
IRGSKTGVFIGASASEAHEAWA-MDPKKTVGYSMTGCTRSMFANRLSYFF
DFKGPSF----AL--DTACSSSLLALDQAVNSIRQGHCDAAIVGGCSLCL
--KPLTA------------LQFLKLGMLSPDGSCKSFDASGNG---YCRS
EGIVVVYLQMKPEAKRIYSTVVHTKTNSDGNKEQG---------------
-------------------------------ITFPSGQIQKRLLYDVYEE
AGVAPNKVVYVEAHGTGTKAGDPQEVNTIVDVFCK-DR-N---GPLPIGS
VKSNMGHSEPASGLAAVAKVVVGMERGTMPANLHYKEPNPDIPGLTDGRL
QVVTQNMPLREG--FVGVNSFGFGGSNVHAILKSSDVKR-EN--N---HK
ASNAKRLFVYSSRTSDGVEKIL------------------
>SRR18446120_NODE_7784_length_4440_cov_23.170121_g333_i3_1
VVISGVSCRLPQSDNMEEFKENLMGGVDMVTEDDSRWKP-GLYG-LPKRS
GKLKD--LSKFDASFFGVHPKQANSMDPQLRILLEVTYEAIVDAGINPED
IRGSKTGVFIGASASESHDAWS-MEVENTVGYAMTGCTRSMFANRLSYFF
DFKGPSY----AI--DTACSSSLLALDQALHSIRSGQCDAAIVGGANLCL
--RPAVA------------VQFMRLGMLSPKGMCKSFDAEGNG---YCRS
EGIVAVYLQKEVGAKRVYCTLVHSKTNSDGNKQQG---------------
-------------------------------ITFPSGDVQKRLLNEVYSE
ACIDPTKMSYIEAHGTGTKAGDPQEVNTICDVFCK-GR-K---GPLPIGS
VKSNMGHSEPASGLAAVAKVIVAMEESTIPGNLHYSSPNQDIPGLINGKL
EVVDHNKKCDVG--LVGVNSFGFGGSNVHTILRSNKFNG-MS--V---CE
GCEKKRLFLYSSRSEEGLKEIL------------------
>SRR2040684_NODE_1747_length_5991_cov_41.698923_g1082_i0_1
VVISGISGRLPESDNLEEFRQHLMKGEDMVTEDDRRWQP-GLHG-LPRRN
GKLKD--LSRFDAAFFGVNPRQADALDPQLRLLLETCYECILDAGVDPQT
IRGSKTGVFIGASFSESAEAWA-SDTSKTIGYTMTGCARAMFANRLSYFF
DFKGPSF----VL--DTACSSSLLALDQALHSIRNGHCDAAIVGGSGLLL
--KPGTS------------LQFLQLGMLSPDGKCKSFDASGDG---YCRS
ETVGTIFLQKAADAKRVYATVVHSGTNADGNKEQG---------------
-------------------------------ITFPSGEAQKALLLEVYRQ
AGIPPSSVAYVEAHGTGTKAGDPQEVNTIADVFCK-DR-Q---GPLMIGS
TKSNMGHPEPASGLAALSKVVIAMEEGVIPPNLHYDSPNPDIPALQDGRL
AVVTQCQPWQGG--YVGVNSFGFGGANVHALLKSNPKER-EC--P---HP
DANSLRLLTYCGRTEEGVQRVL------------------
>SRR2057020_NODE_20534_length_1249_cov_2.055000_g11801_i0_1
VVISGISCRLPESDNIDEFKENLMNKVDMVTEDDRRWKP-GFHG-LPRRN
GKIKD--LSRFDATFFGVSPKQANAMDPQLRMLLEVTYEAIVDAGTDPRS
VKGSRTGVFIGVSVSECQDIWS-SVSDNVEGYVMTGCSRTMFANRLSFFF
DFKGPSY----SM--DTACSSSLLALDHALASIRSGACDAAIVGGTNLCL
--NPAIS------------LQFMKLQMLSPGGACKSFDASGDG---YVRS
EAVVAIYLQKASDAKRIYATVVHSKNNCDGNKSQG---------------
-------------------------------ITFPSGAIQKQLMQELYSE
ACVDPLGVSYVEAHGTGTKAGDPQEVNALTDVFCK-D---RK-GPLLIGS
VKSNMGHAEPASGLAALSKVLIAMNTGLIPPNLHFSEPNPDIPSLMDGRI
QVVTECMPWSGE--YAAVNSFGFGGSNVHILLRSKKKK------------
----------------------------------------
>SRR4017284_NODE_29_length_9692_cov_137.445888_g25_i0_1
--IAGMSGKLPESENLQEFWANLIGGVDMVTDDDRRWKA-GLYG-LPKRS
GKLKD--LSKFDASFFGVHPKQAHTMDPQLRLLLEVSYEAIVDGGINPAS
LRGTNTGVWVGVSGSEASEALS-RDPETLLGYSMVGCQRAMMANRLSFFF
DFKGPSI----AL--DTACSSSLLALQNAYQAIRSGECPAALVGGINLLL
--KPNTS------------VQFMKLGMLSPDGTCRSFDDSGSG---YCRS
EAVVAVLLTKKSLARRVYATILNAGTNTDGSKEQG---------------
-------------------------------VTFPSGEVQEQLICSLYQP
AGLAPESLEYIEAHGTGTKVGDPQELNGITRSLCA-FR-Q---APLLIGS
TKSNMGHPEPASGLAALTKVLLSLEHGVWAPNLHFHNPNPEIPALLDGRL
QVVDRPLPVRGG--NVGINSFGFGGSNVHVILQPNTRQAP-A--PTAHAA
LPHLLHASGRTLEAVQDLL---------------------
>SRR5527416_NODE_171_length_9296_cov_17.605494_g115_i0_1
VVASGLSGRLPESSNISEFRENLVRGRDMVTEDGRRWTP-GLYD-LPKRN
GKLKE--LDKFDAAFFGVPPKQANAMEPQLRMLLEVSYEALVDAGIDPFS
VRGSRTGVFVGASESEAHQAWS-ADPETTIGYHMTGCARSMFANRLSFFF
DFKGPSI----VI--DTACSSSLLAMDQALLSIRMGLCDAALVAGTSLCL
--KPTSS------------LQFKRLNMVSTEGCCKSFDSSGNG---YVRS
EAVVVVFLQKAKNAKRIYATLVHSKNNADGNKEQG---------------
-------------------------------ITFPSGEIQKRLISEVYIE
SGIDPLSVVYVEAHGTGTKAGDPQELNSITDVFCK-GR-D---GPLLIGS
TKSNMGHPEPASGLAALAKVLIAMEDGMIPANLHFNDPNPDIPGLLDGRL
RVVTERLRWNGG--YVGINSFGFGGSNVHVLLRSYPNEK-TI--P---HI
ASELPRLCTFAGRTMEAVTITL------------------
>SRR6053256_NODE_4442_length_6332_cov_178.493529_g2481_i0_1
VVISGVSCRLPQSDNMEEFRDNLMNGVDMVTEDDSRWQP-GMYG-LPARS
GKLKD--LTRFDAAFFGVHPKQANSMDPQLRLLLEVTHEAIVDAGVNPES
VRGSKTGVFIGASASESHEAWS-ADPDNTVGYSMTGCTRSMFANRLSYAF
DFKGPSY----SI--DTACSSSLLALDQALHSIRSGQCDAAIVGGSNLCL
--KPTTA------------LQFLKLGMLSPDGMCKSFDAEGNG---YCRS
EGIVVMYLQKEMTAKRVYCTLVHSKTNSDGSKQQG---------------
-------------------------------ITFPSGEVQKSLLYDVYSE
ACINPSEVAYVEAHGTGTQAGDPQEVNSICDVFCK-DR-Q---GPLKIGS
VKSNMGHSEPASGLAAVAKVIVAMEEKTIPGNLHYNTPNINIPGLVDGKL
NVVDCDTKWDGG--LVGVNSFGFGGSNVHSVLKSNSQHA-S---Q---CE
SCEKRRLFLYSSRSEKGLKEVL------------------
>SRR6824266_NODE_843_length_9401_cov_102.076865_g494_i0_1
VVISGISGRLPESDNMEEFRQHLMLGEDMITEDDRRWPT-GLHG-LPAGM
GKLKD--ISKFDASYFGVSPKQADLMDPQVRMLMETTYECIVDAGVNPQS
LRGSKTGVFIGASFSEAAEAFA-ANTEKNIGYALTGCCRSMFANRISFFF
DLKGPSY----TV--DTACSSSLLALDQALQSIRMGHCDAAIVGGSGLCL
--KPASS------------MQFMQLGMLALDSRCKSFDASGNG---YVRS
EAVSTVFLQKASDARRIYATVVHSGTNTDGNKERG---------------
-------------------------------ITFPSGKVQKQLLERVYSE
ACINPATVAYVEAHGTGTKAGDPEEANAIIDVFCK-GR-Q---GPLLVGS
TKSNMGHAEPASGLASVAKVLIAMEDGVIPPNLHYSEPNPDIAGLLDGRL
EVVTECRRWDGG--YVGINSFGFGGANVHAILKSHDQER-IG--A---HP
DAESIRLFTYAGRTEETVRHVF------------------
>SRR6926331_NODE_495_length_8550_cov_30.405835_g308_i0_2
VVITGISCRLPESDNMAEFRQHLVNGEDMVTDDGRRWQP-GLHG-LPHRS
GKLKD--LTKFDCSFFGVNPKQANAMDPQLRLLLEVAYEAIIDAGVNPQS
ARGSRTGVFIGASASEAHEAWS-SDPEKTVGYCMTGCQRAMFANRLSFFF
DFKGPSF----TM--DTACSSSLLAMDQALMNIRLGMCDSAIVGGSSLCL
--KPETA------------LQFMKLGMLSPDGACKSFDESGNG---YCRS
EGIVVVLLQKKSDAKRIYSSLVHSKNNADGNKEQG---------------
-------------------------------ILFPSGAQQKKLIKEVYSE
SGVNPVDVQYVEAHGTGTKAGDPQEVNSIADVFCP-GR-E---EPLLIGS
TKSNMGHPEPASGLAALAKLVIAMEDGVIPKNLHYKSPNPDIPALADSRL
KVVSEPTTWKGG--FAAINSFGFGGTNVHAVLKSNSCVK-RD--A---HE
AANSKRLFLCSSRTQEGLDEIL------------------
>SRR7044533_NODE_32422_length_1439_cov_2.270504_g13446_i1_1
VVISGISCRLPESENMEEFKKHLMRGDNMITE-NRRWEP-AAHG-LPSKS
GTLVD--ISKFDAAFFGVPPKLADSMDPQLRIMLELTHEALVDSGVSPAT
IRGSNTAVYIGCGMSEAWEALS-TDNSNVTGYSPLGCTTSMFANXX----
-----------------------------------------------XXM
--KPATS------------VQLAEMNFLSMDGHCRCFDERGEG---FGRS
EGVVVMCLQKKAQAKRVYCTVIHSKSATFTTENNN---------------
-------------------------------FNFPNFEEERQFLHETYRE
ARLDASHISYMETGSSCTKMSDTIELNAISDVICK-NK-S---KPLLIGS
VKSNIGHTEATSGLAAVSKIIIAMEDGVIPPNLHFNMPN-----IQNEQI
KVVSERTRLNGE--YCAVNSFGLGGVNVHTILKSY-DK------------
----------------------------------------
>SRR7138063_NODE_2150_length_4142_cov_77.774249_g1257_i3_1
VVISGISCRLPESDNVEEFRQHLINKDDIVTEDERRWPK-GIYG-LPPRN
GKLKD--VSKFDASFFGVHPKQANSMDPQLRLLLEVTYESIVDAGINPDS
IRGSKTGVFIGCSASEAHDAWS-CDPEKTVGYSMTGCTRSMFANRLSFFF
DFKGPSY----AI--DTACSSSLLAMDQALHSIRQGNCDAAIVGGCNLCL
--KPTTS------------LQFQKLGMLSKEGTCKSFDASGDG---YCRS
EGVVVIYLQKNEAAKRIYSTIVHSKTNSDGNKEQG---------------
-------------------------------ITFPSGSVQKQLLQEVYSE
ACIDPSTVEYVEAHGTGTKAGDPQELNTITDVFCK-D---RE-TPLLIGS
VKSNMGHPEPASGLAAVTKLIIGMEDKMMPANLHYESPNTDIPGLVDGRL
QVVTDRTPVNGG--LMAVNSFGFGGSNVHAVLKPNIDNE---N-----ES
CDLSKRLFLYSSRTHEGVEKVL------------------
>SRR7138063_NODE_3493_length_3467_cov_25.427150_g2048_i1_2
VVISGISCRLPQSENMEEFKKHLFAGDNMVSE-NKRWDS-VSHG-LPSKS
GTLED--ISKFDAAFFGVPPKLADNMDPQLRMMLELTYEALIDSGISPAT
IRGTNTGVYVGCGLSETWEALS-TDDSHVTGYSPLGCTSSMFANRISFAF
DFRGPSFALR------NGCASGLLALDRAVTSIRNGDCDVAIVAGCNLCL
--KPATS------------VQLAEMGLLSSHGECRCFDERVDG---YGRS
EGVVVMCLQKKVKAKRVYCTVIHSKSSSFTTENNN---------------
-------------------------------INYPSFEEERKFLEDTYRE
ARLNPSHIAYIEANSSCSKMADSIEINAIADVICR-NK-T---KPLLIGS
VKSNIGHTESTSGLASVSKIIIAMEEGVIPPNLHCNIPM-----TRNEQV
KVVTEKSRLNGE--YCSVNSFGLGGANVHTILKTFNDRN-NK--Y---HF
ANEKKRLCVYSARTKHGLESIF------------------
>SRR8354787_NODE_118_length_8496_cov_72.119554_g88_i0_2
VVISGVSCRLPQSANMEEFTDNLMNGVDMVTEDDSRWTP-GLYG-LPRRS
GKLKD--LSKFDAAFFGVHPKQANSMDPQLRLLLEVTYEAIVDAGVNPDT
VRGSRTGVFIGASASESHEAWS-ADPEAAPGYSMTGCTRSMFANRLSYFF
DFKGPSY----TV--DTACSSSLLALDQALHSIRTGLCEAAIVGGSNLCL
--KPAVA------------AQFMKLGMLSPDGMCKSFDAQGNG---YCRS
EGVIAMYLQKEPVARRIYCTLVHSKTNSDGNKEQG---------------
-------------------------------ITFPSGAVQKQLLEEVYSE
AGLSPALVSYVEAHGTGTKAGDPQEVNTICDIFCK-GR-T---EPLPIGS
VKSNMGHSEPASGLAAVAKVIVAMEEGCIPGNLHFHEQNPDIPGLADGRL
KVVDRNTTWRGG--LVGVNSFGFGGSNVHAVLKSNNTSE-KT--L---CR
NCEKKRLFVHSSRSEDGLKKAL------------------
>SRR8599714_NODE_112_length_9931_cov_21.970379_g83_i0_1
IVISGISCRLPESDNMQEFREHLILGEDMVTKDSRRWEP-GYLG-LPPRN
GKLKD--ISKFDAQFFGVHPKQADSMDPQLRILLEVTYEAIVDSGLNPQS
VKGTNTGVFIGVSSSEAGEAWS-ADPEKVVGYSMTGCCRAMFPNRLSYFF
DFKGPSY----AI--DTACSSSLLALDQALMSIRLGKCDAAIVGGSNLCL
--KPTTA------------LQFLKLGMLSPDGACKSFDASGNG---YCRS
EAIVAIFIQKASAAKRVYSTIVHSKNNSDGAKEQG---------------
-------------------------------ITFPSGEIQKRLLKDVYMD
AGLSPLVVSYVEAHGTGTAVGDPQEVNSIVDVFCK-DR-K---SPLLIGS
VKSNIGHPEPASGLASVAKVIIAMEDGMVPPNLHFNTPNPDIPGFQDGRL
KVVTENTPWNGG--HVGVNSFGFGGANVHTILKSNSKK--RT--V---HG
AADSERLFVYSSRTEEGLKTVF------------------
>SRR9831066_NODE_853_length_8816_cov_20.336269_g519_i0_1
VVVTGISCRLPESDNMEEFRQHLILGDDMVTADNRRWEP-GLHG-LPARN
GKLKD--LSKFDATFFGVHPKQADAMDPQLRMLLEITQEAIIDAGVNPLS
VRGSRTGVFIGVSSSDAGEAWS-ADPDKLVGYSMTGCCRAMFANRLSYFF
DFKGPSY----AI--DTACSSSMLALDEALHSMRMGHCDAAIVGGSNLCL
--KPMSA------------LQFLKLGMLSPEGSCKSFDESGNG---YCRS
EGIVAIFLQKRSVARKILSTVVHSKTNSDGCKEQG---------------
-------------------------------ITFPSGAVQKQLLTEVYEE
CGVPPSEIAFVEAHGTGTKVGDPQEVNSIAEVFCH-GR-K---EPLLIGS
IKSNMGHPEPASGLAAVAKVIIAMEDGMIPANLHFNNPNPDIPGLFDGRL
KVVTERTRWNGG--YVGVNSFGFGGANVHVVLQSNNVEK-TL--V---HV
ASKARRLLTYSSRTEEGLKHLF------------------
>ERR6054929_NODE_248_length_8208_cov_126.809834_g197_i0_1
VVISGISCRLPESENMEEFRQHLILGEDMVTADDRRWEP-GLHG-LPTRN
GKLKD--ISKFDATFFGVHPKQADAMDPQLRMLLEATQETLVDAGVNPTS
VRGSRTGVFIGVSSSDAGEAWA-ADPEKLVGYSMTGCCRAMFANRLSYFF
DFKGPSY----AI--DTACSSSLLALDQALHNIRMGHCDSAIVGGSNLCL
--KPTSA------------LQFLKLGMLSPEGSCKSFDESGNG---YCRS
EGIVVIYLQKRSAAHRVLSTLVHSKSNSDGNKEQG---------------
-------------------------------ITFPSGAVQKQLLTDVYHE
AGLSPSKVSFVEAHGTGTKVGDPQEVNSITDVFCK-DR-K---EPLLIGS
TKSNMGHPEPASGLAAVAKVIVAMEDGMIPANLHYKNPNPDIPGLWDGRL
KVVTERTRWNGG--YVGVNSFGFGGANVHSVLKSNNIEK-TR--V---HP
ASKAKRLLTYSSRTEEGLKHIF------------------
>SRR10856436_NODE_14999_length_2162_cov_3.908569_g11352_i0_1
ICITGFSGRLPESSNIEEFKRNLMEGVDMVNDDDRRWPK-GLYD-LPTRI
GKIKDEDLQNLDAEFFKIHQKQAECMDPQMRMLLECTYEAIIDAGINPQE
LRGSRTGVYIGCSNSETEQHWC-ADPDLVNGYGLIGCARAMFANRLSFTF
DFKGPSY----AV--DTACSSSLIAMSTAFADMKAGRCDAAIVAGCGIIL
--KPTMS------------LQFKRLNMLGKEGMCKVFDESGNG---YVRS
DGCVVTFMQRASDSRRIYASVLNVRINTDGYKEQG---------------
-------------------------------ITFPNGAMQKRLIQETYGE
INLNPADVVYVEAHGTGTKVGDPQEVNNITDFFCK-DR-K--A-PLLIGS
VKSNMGHSEPASGVCSIAKMLIAMEAGIIPGNLHFKNTNPDLYGIMDGSV
KVVDRNLPWNGG--IIGLNSFGFGGANAHVIMKSYPKPK-PV------SP
KDGFPKLVFASGRTEEAVEAFL------------------
>SRR11015453_NODE_333_length_9692_cov_45.603053_g248_i0_3
VVISGISARLPESDNMEEFRQHLMQGEDMVTEDDRRWSP-GLYG-LPRRN
GKLKD--LSKFDAGFFGVSGKQADSMDPQLRILLETSYECIVDAGINPQS
IRGTRTGVFIGSSFSEAAEAWA-SDTEKTIGYAMTGCCRAMFANRLSFFF
DFKGPSF----VV--DTACSSSLLALDQALHSIRNGHCDAAIVGGCGLLL
--KPGTS------------LQFLQLGMLSPEGKCKSFDASGNG---YCRS
ETIGTLFLQKVSAAKRIYATVVHTGNNADGNKEQG---------------
-------------------------------ITFPSGQVQKELLKQVYTQ
AGIDPSSVAYVEAHGTGTKAGDPQEVNTIADIFCK-DR-Q---GPLLIGS
TKSNMGHPEPASGLAAVAKVLIAMEDGVIPPNLHFEEPNPDIPALQDGRL
SVVTHCKQWNGG--YVGINSFGFGGANVHAILKSNEKNP-AS------HS
DAQSCRLVTYSGRTEESVQRVL------------------
>SRR11069700_NODE_1202_length_8131_cov_19.695415_g755_i0_1
VVITGISARLPESDNIEEFRQHLMAGEDMVTEDDRRWQP-GLHG-LPKRN
GKLKD--LSKFDAAFFGVSPRQADAMDPQLRLLLETTYECIVDAGVNPQS
IRGTKTGVFIGSSFSEAAEAWA-CDPEKTTGYTMTGCCRAMFANRLSYYF
DFKGPSY----VL--DTACSSSLLALDQALHSIRNGHCDAAIVGGSGLLL
--KPVTS------------LQFLQLGMLSPEGMCKSFDASGNG---YCRS
ETVGTVFLQKSKDAKRVYATVVHTGTNADGSKEQG---------------
-------------------------------ITFPSGEVQKDLLQRVYTQ
ANINPSSVAYVEAHGTGTKAGDPQEVNTITDVFCK-DR-Q---GPLMIGS
TKSNMGHPEPASGLAAVAKVLIAMEDGVIPPNLHFEEPNPDIPGLQDGRL
SVVTQCQPWQGG--YVGINSFGFGGANVHAILQSNQKERVES--P---HP
DANSRRLLTYSGRTEESVRHVL------------------
>SRR1505101_NODE_5_length_18354_cov_89.146929_g3_i0_3
VVITGISCRLPESDNMEEFRQHLLLGEDMVTEDNRRWEP-GYLG-LPKRN
GKLKD--LSKFDATFFGVHPKQANAMDPQLRMLLEVTYEAIIDSGYSPQD
VRGSKTGVFIGVSASEAGEAWA-SNPETVVGYSMTGCCRAMFANRLSYFF
DFKGPSY----AI--DTACSSSLLALDQALASIRSGNCDSAIVGGSNICI
--KPTTA------------QQFLKLGMLSPDGTCKSFDASGDG---YCRS
EAIVAIHIQKLPVARRIYSTLVHAKNNADGNKEQG---------------
-------------------------------ITYPSGEVQKSLLKQTYKE
ANIDPCQVAYVEAHGTGTKVGDPQEVNSIVDVFTK-GR-R---GPLLIGS
IKSNMGHPEPASGLAAIAKVIVAMEEGIIPANLHFTEPNPDIPGLLDGRI
KVVSEGTKWNGG--YVGVNSFGFGGANVHAILKSNDSKP-QR--R---HP
ASKLRRLCLYSGRTEESVNRAL------------------
>SRR1505137_NODE_1136_length_6141_cov_44.373684_g828_i0_1
VAISGISGRLPESDNIAEFRDHLMNKEDMVTADNRRWEI-GLHG-LPPRC
GKVKE--LRHFDAGFFGVHPKQANCMDPQLRMLLEVSYEAIIDAGQTMES
VRGSRTGVFVGVSLSDASDAWT-ADTETMVGYTMPGCCRAMFANRISFFF
DFKGPSY----AV--DTACSSSMMCLDQALLNIRMGVIDSALVGGTNLCL
--KPNTS------------LQFVRMGMTSPDGACKTFDASGDG---YCRS
ESIMAIFLQKAADCKRIYATVVHTKTNSDGYKEQG---------------
-------------------------------ITFPSGELQKQLVNEVYHE
IGISPLDIAYMEAHGTGTKVGDPQEINSVVDVFCK-GK-K---EPLLIGS
TKSNMGHPEAASGLTSIAKIIIAMEERVIPPNLHYKTPNPDIPGLVDGSL
HVVTECTKWNGG--LVAMNSFGFGGSNVHAIYRSHDKELT-E--P---HV
ASQKPRLFTCSARTEEGVKTLL------------------
>SRR1505138_NODE_340_length_8555_cov_36.857630_g254_i0_1
IVISGISCRLPESDNMEEFRQHLMLGEDMVTEDDRRWEP-GLYG-LPRRS
GKLKD--ISRFDASFFGVHPKQADAMDPQLRMLLEVTYEALVDAGANPLA
-RGQKTGVFIGVSASEAAEAWS-TDPETIVGYSMTGCCRAMFANRLSFFF
DFKGPSY----AI--DTACSSSLLAMDHAILSIRMGHCDSAIVGGSNLCL
--KPSTA------------LQFLKLGMLSPEGSCKSFDASGNG---YCRS
EGVVAIYIQKASAAKRMYSTVIHSKNNSDGAKEQG---------------
-------------------------------ITFPSGEIQKRLLREVYSE
ACIDPSTISYVEAHGTGTKAGDPQEVNSIVDVFCK-GR-Q---GPLLIGS
TKSNMGHPEPASGLSSIAKVIIAMEDGVIPANLHYNEPNPDIPALVDGRL
QVVSEKIKWNGG--YVGVNSFGFGGANVHAVLKSNLHEK-TK--V---HS
GSCARRLFLYSARTEEGLRHVF------------------
>SRR17920652_NODE_91_length_10953_cov_29.019853_g76_i0_3
VGISGISGRLPESNNIQEFRDHLMNKEDMVTADNRRWEV-GLHG-CPARN
GKVKE--LTKFDAGFFGVHPKQADCMDPQLRMLLEASYEAIIDAGQSMES
VRGSRTGVYVGVSMSDASDAWT-METEGMVGYTMPGCCRAMFANRVSFFF
DFKGPSY----SV--DTACSSSMMCLDQALMGIRTGLIDSAVVCGTNLCL
--KPNTS------------LQFVRMGMTSPDGACKTFDASANG---YCRS
EAIMAIFLQKEADCKRIYATVVHTKSNCDGYKEQG---------------
-------------------------------ITFPSGELQKSLINDVYSE
IGINPVDVNYIEAHGTGTKVGDPQEINTIVDVFCK-DR-N---EPLLIGS
TKSNMGHPEAASGLTSIAKILISMEEKIIPPNLHFNKPNPDIPGLTDGSL
KVVSECTRWNGG--LVAMNSFGFGGANVHAIFKSHDKELK-E--P---HP
ASQKPRLFTYCGRTEAGVRAVL------------------
>SRR17920669_NODE_241_length_10292_cov_26.923476_g189_i0_2
IAISGISGRSPESYNLQELRDNLMNKVDMVTEDNRRWEV-GLHG-LPPRM
GKVPE--LTKFDAGFFGVHPKQADCMDPQLRTLLEASYEAIIDAGQSMES
VRGSRTGVYVGVSMSDSSDAWT-MHTEKMVGYTMPGCCRAMFANRISFFF
DFKGPSF----AL--DTACSSTMMCLDQALLAIRSGIIDSALVGGANLCL
--KPNTS------------LQFTRMGMTSPDGACKTFDASANG---YVRS
EAIMAMFVQKAADCKRIYATVVHAKSNCDGYKEQG---------------
-------------------------------VTFPSGELQKRLIYDVYNE
IGINPKDISYMEAHGTGTKVGDPQEINSIVDVFCK-DR-T---DPLLIGS
TKSCMGHPEAVSGLTSIAKIIIAMEERVLPPNLHYKNPNPEIPGLTDGSL
KVLTECTPWEGG--LVAMNSFGFGGANVHAIYKPNEKEQD-K--P---HP
ASDQVRLFTYAARTEEGIRTVL------------------
>SRR17920670_NODE_49_length_10773_cov_52.554486_g33_i0_1
IAISGISGRLPESDNIAEFRDHLMKGEDMVTEDDRRWEV-GLHG-TPARN
GKLKD--LKGFDASFFGVHPKQSNRMDPQLRMLLEASYEAIIDAGQSMES
VRGSRTGVYVGVSLSDASDGWT-IDSEKLIGYTMPGCCRAMFANRLSFFF
DFKGPSF----AV--DTACSSSMMCLDQAVMAIRSGLIESALIGGTNLCL
--KPNSS------------LQFTRMEMTSPDGACKTWDASANG---YCRS
EAIMAMFLQKSKDCRRLYATVVHVKSNSDGYKEQG---------------
-------------------------------VTFPSGIAQKQLIEEIYHE
IGISPLEIGYFEAHGTGTKVGDPQESNTVVDVFCK-GR-K---ESLLIGS
TKSNMGHPEAASGLSSIAKIIISMEEQVIPPNLHFKNPNPDIPGLTDGSL
KVVTENTRWNGG--LVAMNSFGFGGANVHALYRSNTKELK-E--P---HT
ASDKTRLFTYAGRTEEGVRAVL------------------
>SRR17920686_NODE_119_length_9700_cov_14.511270_g104_i0_3
VIISGISGRLPESDNIAEFRDHLMNMEDMVTEDNRRWEV-GLYG-TPRRN
GKLKD--LTKFDASFFGVHPKQTNCMDPQLRMLMEVAYEAITDAGYSMES
MRGSKTGVYVGVSLSDAADAWT-LETEGMEGYTMPGCCRAMFANRLSFFF
DFKGPSF----AV--DTACSSSMMCLNRALMAIRNGTIDSALVCGTNLCL
--KPNSS------------LQFTRMGMTSPDGACKTWDASANG---YCRS
EAVMAILLQKRKDCRRVYATLVHSKTNSDGYKEQG---------------
-------------------------------VTFPSGAAQKELIQEVYHE
IGINPLDINYFEAHGTGTKVGDPQETNSIVDVFCK-GR-K---GPLLVGS
TKSNMGHPEAASGLTSIAKIIIAMEERVIPPNLHFKTPNPEIPGLTDGSV
QVVTENTRWEGG--YVAMNSFGFGGANVHALYRSNEKEQT-E--A---HV
ASQKPRLFTYAARTEEGVKAVL------------------
>SRR17920688_NODE_157_length_10408_cov_36.034543_g36_i1_4
VAISGISGRLPESDNVQEFRDNLMSKVDMVTEDARRWPV-GMHG-LPPRM
GKVKE--LTKFDAGFFGVHPKQADSMDPQLRMLLEASYEAIIDSGQSMES
VRGSRTGVYIGVSLSDSSDAWT-METEGMVGYVMPGCCRAMFANRVSFFF
DFKGPSY----AV--DTACSSSMMCLDQALMGIRTGLIDSALVGGSNLCL
--KPNTS------------LQFTRMGMTSPDGACKTFDASANG---YCRS
ESIMAIFLQKVPECKRIYATVVHTKANCDGYKEQG---------------
-------------------------------ITFPSGELQKRLIYDVYDE
IGINPKDINYMEAHGTGTKVGDPQEINSIVDVFCK-DR-Q---GPLLIGS
TKSCMGHPEAASGLTSIAKIIIAMEEGVVPPNLHYNTPNPEIPGLTDGSL
QVVSECTPWPRG--LVAMNSFGFGGANVHAIYKSHDKVQQ-T--P---HP
ASDKVRLFTYCARTEPGMKAIL------------------
>SRR1920139_NODE_105_length_8409_cov_36.586063_g75_i0_1
VVISGISCRLPESDSMEEFRQHLMQGEDMVTEDNRRWEP-GYLG-LPRRN
GKLKD--LSKFDAAFFGVHPKQADCMDPQLRMLLEVTYEALVDAGVDPQQ
-RGRRTGVFIGVSGSEASEAWT-ADPEKTQGYMMTGCCRAMFANRLSYYF
DFKGPSY----AL--DTACSSSLLALDHAVQNIRSGRCDSAIVGGSNLCL
--KPTTS------------LQFLKLGMLSPDGACKAFDASGNG---YVRS
EGIVAIYLQKSRDAKRIYSTVVHSKSNCDGAKDQG---------------
-------------------------------ITFPSGEVQGQLLRELYSE
AGLEPSQVSYVEAHGTGTKAGDPQEVNTIAEVFCS-KR-S---SPLLVGS
TKSNMGHPEPASGLSSIAKVLIAMEDGQIPPNLHFSEPNPDIPALADGRI
QVVKEKTPWQGG--FAAVNSFGFGGANVHTVLRSHSKS--SS--P---NA
GSRAKRLFLYSSRTESGLRQVL------------------
>SRR1943295_NODE_99_length_8363_cov_29.034615_g69_i0_1
VVVSGVSGRLPESDNMKEFRDNLMNNIDMVTEDNRRWEP-GMHG-LPRRN
GKLKD--ISKFDASFFGVHPKQANAMDPQLRLLLEVTYEALVDAGVDPAS
ARGSKTGVFIGCSASEAHDAWS-SQPEKLTGYEMTGCTRSMFANRLSYYF
DFKGPSY----AI--DTACSSSLLALDQALNAIRNGLCEAAIVGGCNMCF
--KPTTS------------LQFQKLNMLSPDGTCKSFDVTGNG---YCRS
EAVVAIYIQRETGAKRIYATLVHSKNNSDGNKKEG---------------
-------------------------------ITFPSGEVQKKLLKEVYSE
AKVDPALVTYVEAHGTGTKAGDPQEVNSIVDVFCK-GR-N---GPLLIGS
TKSNMGHPEPASGLAALAKILVAIQEGFIPANLHFKDPNPDIPALLDGRL
QVVSENTAWNGG--YIGLNSFGFGGSNVHVLLKSFNKNL-TE--P---HP
AAKSVRLATYAGRTEEAVEFVL------------------
>SRR3358325_NODE_531_length_12130_cov_25.120557_g306_i0_2
VAISGISGRLPESANVAEFRDHLMKKEDMTTEDNRRWEV-GLYG-LPPRN
GKVKE--LQHFDAAFFGVHPKQADCMDPQLRMLLEVSYEAIIDAGQTLES
VRGSKTGVYVGASTSDASEAWS-IEAETTVGYTMPGCCKAMFANRISYFF
DFKGPSY----AV--DTACSSSMMCLDQALLNIRMGMIDSAIVAGTNLCT
--KPCTS------------LQFTRMGMTSPTGYCKTFDASGDG---YCRS
EAIMAIFLQKTADCRRIYATVVHTKANCDGFKEQG---------------
-------------------------------VTFPSGLAQKQLINEVYHE
IGISPLDIAYMEAHGTGTKVGDPQEINSIVDVFCK-GR-E---GPLLIGS
TKSNMGHPEAASGLTSIAKILISMEENVIPPNLHYKTPNPEIPGLVDGSL
QVVTECTRWNGG--LVAMNSFGFGGANVHAIFRSHNKESV-E--P---HV
ASQKPRLFTCSARTEEGVKAVL------------------
>SRR4124996_NODE_451_length_8169_cov_73.591638_g326_i0_2
VAISGMSGRLPESANIEEFKEHLMNNEDMVTEDDRRWEV-GFQG-LPPRN
GKLKD--VERFDAAFFSVHAKQSLSMDPQLKILLECTYEAIIDAGKSLQE
VKGSRTGVFVGVSTADCGDTWT-EDFENINGYAIVGSAKNMFANRLSFFF
DFRGPSV----IV--DTACSSSAYCLTQALCFMRMGVIDSAIVAGSNLLM
--KAALS------------LQFLTLGVLSPDGSCKAFDASANG---YCRS
ESIMAIYLQKVPDCKRIYATLVHSKSNSDGYKEEG---------------
-------------------------------VTFPSGIQQQNLIKEVYHE
CGINPLDVSYVEAHGTGTHVGDPQEVNSIAGFFCK-GR-K---EPLLIGS
VKSNMGHAEACSGLNAIAKIIIAMENQMIPANIHFKNPNPGIQGLIDGSL
KVVDENTRWKGG--LVAMNSFGFGGSNVHCLFKSHQKELK-E--P---HP
ASQKPRLFTYGGRTEEGVQAVL------------------
>SRR7160962_NODE_342_length_8117_cov_11.382003_g246_i0_1
VVISGISGRLPESNNMEEFRQHLMLGEDMITEDDRRWPP-GLQG-LPAGM
GKLKD--ISKFDAAFFGVSPKQADLMDPQVRMLMETTYECIVDAGVNPQS
LRGSKTGVFIGASFSEAAEAFA-GDTDKNIGYALTGCCRAMFANRLSFFF
DLRGPSF----TI--DTACSSSMLALDQALHSIRMGHCDAAIVGGSGLLL
--KPASS------------LQFMQLGMLAPDGRCKSFDASGNG---YVRS
EAVSTIFLQKASDAKRVYATVVHSGTNTDGNKEKG---------------
-------------------------------ITFPSGEVQKQLLQRVYSE
VCISPASVAYVEAHGTGTKAGDPQEANAITDVFCK-GR-Q---GPLLIGS
TKSNMGHAEPASGLASVAKVLIAMEDGMIPPNLHYSQPNTDIPGLVDGRL
EVVTKRKRWEGG--YVGINSFGFGGANVHTILKSCDKKR-TI--S---HP
NENNCRLFTYAGRTEESVKQAF------------------
>SRR8369081_NODE_6_length_9588_cov_56.009879_g3_i0_1
----------------------------MVTDDDRRWKS-GIYG-LPCRN
GKLKE--IDRFDAAFFGVHPKQAHTMDPQLRLMLEISYEAIVDGGINPLT
MRGSKTGVYIGVSGSEAGEAFS-RDPEELLGYSMTGCQRAMFANRISYFF
DFNGPST----AI--DTACSSSLLALENAFHAIRQGHCDAALVGGVNLLL
--KPNTS------------VQFMKLGMLSPDGTCKSFDSSGNG---YCRS
EAAVVVLLTRKSAAKRVYATVLNAGNNTDGYKEQG---------------
-------------------------------VTFPSGDMQQRLVRSLYQE
AGVSPEQVEYIEAHGTGTKVGDPQEVNGIVSVFCQ-EK-R---KPLLIGS
TKSNMGHPEPASGLAALAKVVLSLEHGVWAPNIHFHNPNSDIPALTDGRV
KVVTEPIPTSGG--IVGINSFGFGGSNVHVILQPQTLKVS-A--SSEINP
QSTQLPKLVQVCGRTEDAVKE----LL-------------
>SRR8472156_NODE_784_length_10644_cov_27.155993_g640_i0_6
VVISGISARLPESDNMEEFRQHLMLGEDMVTEDDRRWQP-GLYG-LPRRN
GKLKD--LSKFDASFFGVSPKQADAMDPQLRLLLETTYECIIDAGVNPQS
IRGSKTGVFIGSSFSEAAEAWT-TDLEKPIGYSMTGCCRAMFANRLSYFF
DWKGPSY----IV--DTACSSSLLALDQALNSIRSGHCDAAIVGGCGLLL
--KPATS------------LQFLQLGMLSPEGKCKSFDASGNG---YCRS
ETVGTVFLQKSSDAKRVYATVVHSGTNADGNKEQG---------------
-------------------------------ITFPSGEIQKELLQQVYTE
ACVSPASVAYVEAHGTGTKAGDPQEVNTIADVFCK-GR-Q---DPLLIGS
TKSNMGHPEPASGLAAIAKVLIAMEDKILPPNLHFEEANPDIPSLQDGRI
SVVTQRKRWIGG--YVGINSFGFGGANVHAILKSNEKEE-TI--P---HP
DSKSQRLVTYSGRTEESVQRVL------------------
>SRR8573931_NODE_30_length_10853_cov_23.810204_g24_i0_1
VAISGISGRLPESNNLQEFRDHLMNKEDMVTADDRRWTV-GLHG-CPPRN
GKVPE--ITKFDAGFFGVHPKQTDCMDPQLRMLLEASYEAIIDAGQSMES
VRGSRTGVYIGVSLSDSSDAWT-METEGMIGYTMPGCCRAMFANRVSFFF
DFKGPSY----AV--DTACSSSMMCLDQALMGIRTGLIDSAIVGGSNLCL
--KPNTS------------LQFVRMGMTSPDGACKTFDASANG---YCRS
EAVMAIFLQKVPESKRIYATVVHTKANCDGYKEQG---------------
-------------------------------ITFPSGDLQKRLIREVYDE
IGINPADINYMEAHGTGTKVGDPQEINSIVDVFCE-NR-T---SPLLIGS
TKSNMGHPEAASGLTSIAKIIISMEEKILPPNLHYNNPNPEIPGLTDGSL
QVVDKCTKWNGG--LVAMNSFGFGGANVHAIYKSNDKELK-E--P---HP
ASEKPRLFTYGGRTEAGVKAVL------------------
>CAC5370812.1
VVISGISCRLPESDNIEEFRQHLINKDDMVTDDERRWPK-GLYG-LPPRN
GKLKD--ITKFDAAFFGVHPKQANSMDPQLRLLLEVTYESIIDAGVNPDT
IRGSKTGVFIGCSASESHDAWS-CDPEKTVGYSMTGCTRSMFANRLSFFF
DFKGPSF----AI--DTACSSSLLAMDQALHSIRQGHCDSAIVGGCNLCL
--KPTTS------------LQFQKLGMLSKEGTCKSFDASGDG---YCRS
EGVVAIYLQKQNVAKRIYSTIVNSKTNSDGSKEQG---------------
-------------------------------ITFPSGSIQKQLLNEVYSE
ACIDPTSVEYVEAHGTGTKAGDPQELNAICDVFCK-D---RS-TPLLIGS
IKSNMGHPEPASGLAAVTKLIIGMEDKQMPANLHYETPNTDIPGLTDGRL
EVVTERTPLNGG--LVAVNSFGFGGSNVHAVLKPNIDSD---S-----HA
CDLSKRLFLYSSRTKQGLEKIL------------------
>CAG2187009.1
VVISGISCPTSESDNIEEFRQHLINKDDMVTDDERRWPK-GLYG-LPPRN
GKLKD--ITKFDAAFFGVHPKQANSMDPQLRLLLEVTYESIIDAGVNPDT
IRGSKTGVFIGCSASEAHDAWS-CDPEKTVGYS-----------------
----PSF----AI--DTACSSSLLAMDQALHSIRQGHCDSAIVGGCNLCL
--KPTTS------------LQFQKLGMLSPEGTCKSFDASGDG---YCRS
EGVVAIYLQKQNIAKRIYSTIVNSKTNSDGSKEQG---------------
-------------------------------ITFPSGYVQKQLLNDVYSE
ACIDPALVEYVEAHGTGTKAGDPQELNAICDVFCK-D---RS-TPLLIGS
IKSNMGHPEPASGLAAVTKLIIGMEDKQMPANLHYESPNTDIPGLTDGRL
EVVTERTPLNGG--LVAVNSFGFGGSNVHAVLKPNVDRD---T-----NA
CDLSKRLFLYSSRTKQGLEKIL------------------
>CAG2191348.1
VVISGISCRLPESENMEEFKKHLMRGDNMITE-NRRWEP-AAHG-LPSKS
GTLVD--ISKFDAAFFGVPPKLADSMDPQLRIMLELTHEALVDSGVSPAT
IRGSNTAVYIGCGMSEAWEALS-TDNSNVTGYSPLGCTTSMFANRISFAF
DLRGPSYGLR------NGCGSGLLALDRAISSIRLGDCDTAIVAGCNLCM
--KPATS------------VQLAEMNLLSMDGHCRCFDERGEG---FGRS
EGVVVMCLQKKAKAKRVYCTVIHSKSATFTTENNN---------------
-------------------------------FNFPNFEEERQFLHETYRE
ARLDASHISYMETGSSCTKMSDTIELNAISDVICK-NK-S---KPLLIGS
VKSNIGHTEATSGLAAVSKIIIAMEDGVIPPNLHFNMPN-----IQNEQI
KVVSERTRLNGE--YCAVNSFGLGGVNVHTILKSY-DKD-KK--Y---HF
ANEKKRLCIYSARTKQGLE---------------------
>GFR80488.1
VAITGISGRLPESNNIREFRDHLMNKEDMVTADDRRWTV-GLHG-CPPKN
GKVPE--INKFDAGFFGVHPKQTNCMDPQLRMLLEASYEAIIDAG-----
--------------------------------------------------
----PSY----AV--DTACSSSMMCLDQALMGIRTGLIDSALVGGSNLCL
--KPNTS------------LQFVAMGMAAPDGTCKTFDASANG---YCRS
EAIMAIFLQKVPESRRIYATVVHTKSNCDGYKEQG---------------
-------------------------------ITYPSGELQKRLINELYAE
IGIDPVEISYMEAHGTGTKVGDPQETNAIVDVFCK-NR-T---SPLLIGS
TKSNMGHPEAPSGLTSIAKIIISMEEKVLPPNLHYNNPNPEIPGLTDGSL
KVVDKCTKWDGG--LVAMNSFGFGGANVHAVFKSNEKELK----------
---------------------E------------------
>KAG5704186.1
---------------MEEFRQHLMLGEDIITEDDRRWPP-GLMG-LPAGM
GKLKD--ISKFDASFFGVSPKQADLMDPQVRMLMETTYECIVDAGVNPQS
LRGSKTGVFIGASFSEAAEAFA-ANAEKNIGYALTGCCRAMFANRLSFFF
DLRGPSF----TV--DTACSSSLLAMDQALHSIRMGHCDAAIVGGSGLLL
--KPASS------------MQFMQLGMLAPDGRCKSFDASGNG---YVRS
EAVSTVFLQKAADAKRIYATVVHSGTNTDGNKERG---------------
-------------------------------VTFPSGEVQKQLLQRVYSE
ACISPATVAYVEAHGTGTKAGDPQEANAITEVFCK-GR-Q---GPLLIGS
TKSNMGHAEPASGLASVAKVLIAMEDGLLPPNLHYSHPNPDIPGLMDGRL
QVVAQRKRWDGG--IVGINSFGFGGANVHTILKSSSQQR-TS--P---HP
DAES------------------------------------
>OWF51822.1
IVISGISCRLPGADNMAEFRESLWQGENNISE-NKRWTKDLPDGT-PNKM
GILGD--LGKFDAGFFGVNPKVADVMDPQLRMLLEITHEAIVDAGVEPHQ
LKGSDTGVYVACGLSENMEAFS-TNQDYIYAYNPIGNAPTMFANRISFAF
DFKGASY------ALRNGHASGLVALDRGLMALRTGQCQAAVVAGCNLCL
--KVTTS------------TQLHRNGLLSSHDVCNCFDEKADG---LVRS
EGVVAMFLQKKSSAKRIYSTVLHTKVASYRSLSP----------------
-------------------------------MLPPSVEEQTEFLKKVYQE
AGVPPEHVAYIETSGCSVAKGEAQEMKALARVFSS-HR-S---TPLLIGS
VVSNIGHMETVSDLVGLAKLILTMEEDIIPPNLHLHTANRDLATTLNGQV
QVVEEKTRLPGNSGIVALNSYGLGNLCAHAVFAAHDHQK-SK--C---HP
AEKLSRLFTYSARTKEGLE---------------------
>XP_022315551.1
IVISGXLLSTPQSDNVEEFHXNMMNGTDMVVHTSSSASDS-DYGTTQPFS
GTIRD--LTKFDAGFFGVPPKLANVMDPQLRMLLEVTYETFVDAGISTEA
MRGSDTAVFIGCGLSEALEAYV-SDPEHVNAYAPIGCSSSMLANRISYAF
DLKVDNKSLQSKLCPENGSGSGFLALERAVTSVRQGLCGAAVVGACNLCL
--KAAAS------------FQLMMLDLLSPDGKCCCCDEDSCG---TNRS
EGVVVMLIQKRSSARRIYSTIRHIKCTSMKN-------------------
-------------------------------TYYPSYDEETKLLKEVYAE
TGIDPTQVNYVEVNGSCNVVADAQEVNSIADVFCR-NR-D---XPLMIGS
VKTNVGNTETASGLVSIVKVLTAAQEGMVPANLHVRSPNPSIPALHDGRI
DYLSERKRWT--PGIVGINSNGLGHLHGHCI-------------------
----------------------------------------
>XP_041363356.1
IVISGISCRLPESDNMEEFREHLVLSEDMVTEDNRRWEP-GYLG-LPSRN
GKLKD--ISKFDAQFFGVHPKQADSMDPQLRILLEVAYEAIVDSGLNPQT
IKGTNTGVFIGVSSSEAGEAWS-ADPEKVVGYSMTGCCRAMFPNRLSYFF
DFKGPSY----AI--DTACSSSLLALDQAVMSIRLGKCDAAIVGGSNLCL
--KPTTA------------LQFLKLGMLSPDGACKSFDAAGNG---YCRS
EAIVAIYIQKTSVAKRVYSTIVHSKNNSDGAKEQG---------------
-------------------------------ITFPSGEIQKRLLHAVYAD
AGIPPSQVAYVEAHGTGTAVGDPQEVNSIVDVFCK-NR-K---GPLLIGS
VKSNIGHPEPASGLASIAKVIIAMEDGMIPPNLHFKSANPDIPGLHNGQL
EVVTKCTRWNGG--YIGVNSFGFGGANVHAILRSHDQD--GP--L---YE
ASEAERL---------------------------------
>XP_045164352.1
VVISGVSCRLPLSDNMDEFKANLMGGVDMVTEDDSRWKA-GLYG-LPKRS
GKLKD--LSKFDASFFGVHPKQANSMDPQLRILLELTYEAIVDAGVNPED
IKGSRTGVFIGASASESHDAWS-MEIENTVGYAMTGCTRSMFANRLSYFF
DFKGPSY----SI--DTACSSSLMALDQALHGIRCGQCDAAIVGGTQLCL
--NPAIA------------MQFMKLGMLSPEGMCKSFDTDGNG---YCRS
EGILAVYLQKHAGAKRIYCTLVHSKTNSDGNKQQG---------------
-------------------------------ITFPSGDIQRKLLKEVYSE
ACIDPTLVSYVEAHGTGTKAGDPQEAIALCDVFCK-NR-K---GPLPIGS
VKSNLGHTEPASGLAAVAKVIVAMEEGTIPGNLHYRSPNEDIPGLANGKL
EVVDHNMKCDVG--LVGVNSFGLGGSNVHTILRSNKCAE-KC--L---IE
GCEKKRLFLYSSRSEEGLKETLQ----------------K
>XP_048759235.1
LVISGVSCRLPESENMEEFEQHLMNGDDMVSEDNRRWQP-GLYG-LPKRS
GKLKT--LNKFDATFFGVNPKQANRMDPQLRMLLEVTYEAIVDSGTDPSS
IRDSKTGVFIGASASEAHEAWT-MDPQKTVGYTLTGCSRSMIANRLSYFF
DFKGPSF----VL--DTYCSSSLLALDQAVNSIRQGHCDAAIVGGCSVCL
--KPLTA------------LQCHQLGMLSPEGTCKSFDASGNG---YCRS
EGIVVVYLQMKPDAKRIYSRVVHSKTNSDGKKEQG---------------
-------------------------------ITFPSGDIQKRLLDDVYED
AGVAPNKVVYVEAHGTGTKAGDPQEVNTIVDVFCK-DR-E---GPLPIGS
VKSNMGHSEPASGLAAIAKVIIGMEKGVIPANLHFKEPNPDIPGLNDGRL
QVVTRNTPMKEG--FVGINSFGFGGSNVHAILQTPGDQR-KS--K---HD
ASTLKRLFVYSSRTYNGVQ---------------------
