# Supplementary material for: The polyketide to fatty acid transition in the evolution of animal lipid metabolism
Source: Nat Commun. 2024 Jan 3;15:236. doi: 10.1038/s41467-023-44497-0 (PMC10764717; doi:10.1038/s41467-023-44497-0)
Supplement: Supplementary file 7 — Supplementary Dataset 4 [file 41467_2023_44497_MOESM7_ESM.txt]

>sipho_genome_NODE_2537
------------------------iavvgigckvp-g-a---dnvdqfwq
lle-rgenhv-veip-k--d-rw-nnea--fyd----pdpiavgks-yvq
kagll-----k-d--pl-afdnklfnindf-eadqmdpqqrlvcecsyma
ledggfpr--------eqlag--srtgvyv--------------------
-------------------g-amnady--rslf-sg-----------n--
--t--a-ivnnytvtgvsnsiiaarisfifdlrgps------ltldtacs
sgllavhlgaqalrtrdcdmalcggtnffvlp-dtfvhlskarmvsptgq
cfafsdrad-----------------------------------------
---------------------------gytrgegcgmvlikrlk-d----
----------a--lrdgdhiwa-tle-tssn--qdgravt-------p--
-isapsgeqqikllehiyet-a-gida-kcidyieahdniiarriddmse
dietdvletmciskkvalqldestdisghcqllanmrfvdggairenflc
raskcwpvct-gtaa------g------dpvevnalg-sffk-tq---g-
---a----------------------------------------------
--------------e-----r-qrhigsvktn-vghlesaagtaglikvl
lmmkhskivpslf-fd-----r--pnpkid-feglklnvpt--kvl-nwl
t--p-------kkvacvnsfg-mggtnchava------------------
--------------------------------------------------
-------------------------------------
>sipho_genome_NODE_3469
------------------------iaiigigcklp-g-a---dncdefwq
vle-rgenhv-vdip-k--e-rw-ntda--fld----kdkhavgks-yvq
ragll-----k-d--pl-afdnklfkimdf-eadlldpqqryvlecsyma
medagltr--------hdlag--sktgvyv--------------------
-------------------g-amnsdy--rsls-sg-----------k--
--s--p-lvdgytvtgtsssmisarvsyvfdlrgpa------ivvdtacs
sglvaihvagqalktgdcdmafcggtnfimsp-dvfvhlskanmlspsgq
vhtfsdkad-----------------------------------------
---------------------------gytrgegcgmiilkrlq-d----
----------a--ktdgnyvya-tik-tgsn--hdgrtvs-------p--
-isapseeqqsmllheiydq-s-giel-dsleyieahgv-----------
-----------------------------------------hkdsnnlil
ltlqlillgt-gtpa------g------dpvevnalg-kffq-sk---n-
---s----------------------------------------------
--------------v-----c-srfigsvktn-ighlesaagiaglikvl
lmmkhlkivpslf-fe-----k--pnpkid-fegmkfkvpt--eli-dwp
t--q-------ekiacvnsfg-fggtnchaiiks----------------
--------------------------------------------------
-------------------------------------
>SRR2912833_NODE_251_nrpspksdomains_ctg404_1_PKS_KS.1_
------------------------ICITGMSGRVGQ-C----KNLDEFKD
ILM-KGKDAF-T--D-K--SMRF-DID---KY-------------G-TQK
EHAYFE--------EAEK-FDNDYFGIAPK-NAEFMDPNIRLSMEAAYEA
VVDSGYSM--------QEVRGT--LTGVYA--------------------
--------------------SVCTLDA--SNYW-LS---K----------
--TLDA-ITEASKGLGVIHNFRASRVSYAMDLRGPS------MCVDTACA
GYLSAIEAAVKDIRLGNCDRAIVVTSQLEANP-MSEQHFMDLGLSGPNSK
CFSFDERAE-----------------------------------------
---------------------------GFARGEAMGAIMLHKEE-E----
------------ARR----IYAK-VAHGYQS--CDGNSGD-------FAL
EFSTPSFYGQIDTLKECYRQ-A-GVDP-QTIEFVECHG------------
--------------------------------------------------
---------L-GTKV------------GDTTEANAIT-EVFC-GK-Q---
R-------------------------------------------------
---------------T----K-PLIIGSVKTN-AGHADAAAGFNATIKCV
MALNEGVIPPNLN-FE-----K--PNKEIPGLHDGRLKVPV--EPT-PWS
G--D---------MCGISAYS-YGGTNTHLILKK----------------
--------------------------------------------------
-------------------------------------
>SRR3218403_NODE_652_nrpspksdomains_ctg418_1_PKS_KS.1_
------------------------VCITGISGRVGQ-C----NNLDEFKD
VLW-NKKHAF-T--D-K--PLRY-DFD---KY-------------Q-TGN
WYSYVN--------NVDK-FDPEFFNIDLK-KANYIDPNIRLGLEHAYEA
IVDAGYSI--------EEMRGS--KTGVYA--------------------
--------------------SCVGYDA--SNFW-NY---L----------
--TADE-LGEGS--LGHHNSFRASQISYALDLRGPS------MALDTACS
GFLAALQMGMMDIRLGNCDQALIVGSQLQANP-WGAKFFKDIGAASPDGV
NRNFDDKAN-----------------------------------------
---------------------------GMSRGETVGVMLLQREE-D----
------------ARR----IHTK-VVHALQG--CDGNSGA---------H
DFNHPSATGQIETIAHCYKQ-A-GIDP-QTIPFVECHG------------
--------------------------------------------------
---------T-GTKA------------GDGAEGESVD-TVFT-GD-N---
R-------------------------------------------------
---------------K----E-PLWIGSVKTN-VGHAEAAAGFNSVAKCI
FGFRENVIIPNIN-YD-----T--PSRAIPGLIEGRLRVPV--DFI-PWD
N--T-R----HGIICGVTGFG-LGGNDSHAILKK----------------
--------------------------------------------------
-------------------------------------
>SRR3218403_NODE_11217_nrpspksdomains_ctg432_1_PKS_KS.1_
------------------------ICITGMSGRVGQ-C----NDLAEFKD
MLW-SKKDAY-T--D-K--PMRY-SLD---KW-------------S-DQK
EHAFMN--------GCEY-FDNEYFGIAAR-VTEYLDPQVRMNMEASYEA
MIDSGYSP--------AELRGS--NVGVYV--------------------
--------------------AASNYDA--LSYW-QT---L----------
--GLKD-QREATKGLGSTANFRATRVNYTFDLRGPG------QLIDTNCN
GYLAAIDLAIKDIRLGNCCAAFVGVTSLHVNP-LSSELLFQRGMIGENSR
CFSFDERAE-----------------------------------------
---------------------------GFGRGEAVGFLFLQKEE-D----
------------ARR----IHAK-IVHSYQN--SEGSNGG----------
EFCTPSSKGQIEAMTECYKE-A-NIDP-QNIDFVEAHG------------
--------------------------------------------------
---------I-GCKD------------WDATEMEAIT-EVFC-SK-K---
R-------------------------------------------------
---------------S----K-PLMIGSVKSN-VGHTECAAGFPSIAKCV
FGMKEGMVPPSIN-YK-----T--PSKDIAGLHDGRLSVPT--ELT-QWK
G--E---------FCGVNSYS-FGGNNAHLILKK----------------
--------------------------------------------------
-------------------------------------
>SRR3218407_NODE_502_nrpspksdomains_ctg500_1_PKS_KS.1_
-------------------------CITGMAGRVGQ-A----MNLAEFSE
ALL-NKKDVF-T--D-E--FTHF-DCD---KF-------------A-CQP
RHAYLK--------NHSK-FDADYFNISKK-NANNLDVNVRLGMEAAYEV
IADAGYSA--------EEIRGT--KTGVYV--------------------
--------------------SCVAYDI--SAFW-QF---K----------
--TLDE-MGENS--LGNRESFRASRIAHAFDLRGPN------QILDTACS
GYLAAIETAMKDIRLGVCDSAIVLSSQLHMNP-MAEMLFLSIGAAGSSGV
CYAFDERAA-----------------------------------------
---------------------------GLARGETVGAMFLQKEE-D----
------------ARR----VWIK-LIHAYQA--ADGNSGD---------F
DFNRPSAVGQMECMNECYRQ-A-NIDP-QTMGFVECHG------------
--------------------------------------------------
---------T-GTAA------------GDGTEGDALS-RVFL-GD-R---
R-------------------------------------------------
---------------T----E-PLTIGSVKSN-AGHAEGAAGFNSMFKCI
LGLNNSVIIPNIN-YE-----R--PNPNIPALVDGRMRVVS--EVT-PYP
H--D---------TVGINGFG-LGGTDSHVIIKK----------------
--------------------------------------------------
-------------------------------------
>SRR10054684_NODE_165_length_9951_cov_8.240737_g133_i0_1
------------------------VAISGISGRLP-E-S--D-NLAEFRE
HLM-KKENMA-TE---DDR--RW-KV-------------GL-H--G-LPP
RNGKVK--------EVRH-FDAGFFGVHPK-QANRMDPQLRMLLEVSYEA
IIDAGQSI--------ESVRGS--RTGVFI--------------------
-------------------G-VSQSDA--SDGW-TL---D----------
--A--E-TLVGYTMPGCCRAMFANRISYFFDFKGP------S--------
--------------------------------------------------
----------YSVDTACSSSMMCLDQALLNIRMGIIDAAIVGGTNLCLKP
NVSLQFVRMNMTSPD-GACKTFDAKGDGYCRSEAIMAIYLQKTA-D----
----------C--RR----IYA-TVVHAKSN--CDGYKEQ-------G--
-ITFPSGILQKQLINEVYHE-I-GINP-TDIAYIEAHG------------
--------------------------------------------------
---------T-GTKV------------GDPQETNTIV-DVFC-K--G---
R-------------------------------------------------
---------------K----E-PLLISSTKSN-MGHPEAASGLSSIAKII
ISMEDKIIPPNLH-F---E--T--PNPDIPGLLDGRLKVVT--ECT-PWN
G-----------GLVAMNSFG-FGGANVHAIYRSH--D--KE--L-T---
---E----PHE--AS-Q-------------------------K------V
RLFTCSARTEEGVKAVL--------------------
>SRR1013750_NODE_311_length_7987_cov_40.850592_g225_i0_1
------------------------LVISGVSCRLP-E-S--E-NMEEFEQ
HLM-NGEDMV-TE---DDR--RW-QPGL--------------F--G-LPK
RSGKLK--------TLKK-FDATFFGVHPK-QANSMDPQLRMLLEVTYEA
IVDSGTNP--------SSIRGS--KTGVFI--------------------
-------------------G-ASASEA--HEAW-AM---D----------
--P--Q-KTVGYSMTGCTRSMFANRLSYFFDFKGP------S--------
--------------------------------------------------
----------FALDTACSSSLLALDQAVNSIRQGHCDAAVVGGCSLCLKP
LTALQFLKLGMLSPD-GSCKSFDASGNGYCRSEGIVVVYLQMEP-E----
----------A--KR----IYS-TVVHTKTN--SDGNKEQ-------G--
-ITFPSGQIQKRLLYDVYEE-A-GVAP-NKVVYVEAHG------------
--------------------------------------------------
---------T-GTKA------------GDPQEVNSIV-DVFC-K--D---
R-------------------------------------------------
---------------N----G-PLPIGSVKSN-MGHSEPASGLAAVAKVV
VGMERGIMPANLH-F---K--E--PNPDIPGLTDGRLQVVT--QNM-PLR
E-----------GFVGVNSFG-FGGSNVHAILKSS--D--VK--R-E---
---N----NHK--AS-N-------------------------A------K
RLFVYSSRTSDGAEKIL--------------------
>SRR10724344_NODE_503_length_9962_cov_1381.355089_g249_i0_1
------------------------VVITGISGRLP-E-S--T-NIAEFRE
NLI-QGIDMV-TE---DDR--RW-SPGM--------------Y--D-LPK
RCGKLK--------ELDK-FDAAFFGIPPK-QADAMEPQLRMLLEVAYES
IVDAGVDP--------HSIRGT--KTGVFV--------------------
-------------------G-ASESEA--HQAW-SS---D----------
--P--E-TTVGYHMTGCARSMFANRLSYYFDFKGP------S--------
--------------------------------------------------
----------FVMDTACSSSLLAMDQALASIRLGLCDSAIVAGTSLCLKP
TTSLQFKRLNMVSED-GCCKSFDASGSGYVRSEAVVVVFLQKAK-S----
----------A--RR----IYA-TLVHTKNN--ADGNKEQ-------G--
-ITFPSGEIQKRLLTEVYQE-A-GIDP-KTVAYVEAHG------------
--------------------------------------------------
---------T-GTKA------------GDPQELNSIT-DVFC-K--G---
R-------------------------------------------------
---------------E----G-PLLIGSTKSN-MGHPEPASGLAALAKVL
IAMEDGMIPANLH-F---K--E--PNPDIPGLSDGRLKVVT--ERL-RWN
G-----------GYVAINSFG-FGGSNVHALLRSY--P--VE--K-----
-T-T----PHP--AS-E-------------------------L------P
RLATFAGRTEESVAKML--------------------
>SRR11015439_NODE_55939_length_2082_cov_5.516177_g30467_i0_1
------------------------IAVVGIGCCTA-G-A---SNIREFWR
VLE-KGDCHV-TDVP-A--N-RW-NAAA--FLS----DKPQAFGKA-YVQ
KGGFV-----Q-D--IY-GADNTLYGINEY-EASQMDPQQRMLLECTTMA
LEDAGLTR--------SHLRQ--SNTGVYI--------------------
-------------------G-SMNNDF--GALY-GG-----------R--
--G--S-GTDSYTATGLSNSILAGRISYIWDLKGPS------MVLDTACS
SSLVALHQGCLAIRAGDCDMAICGGVNCMLTP-DMFEKLSKTRMLSPTGL
CHTFSDKAD-----------------------------------------
---------------------------GYIRGEGCGVIVLKPLK-D----
----------A--IRNGDRIRA-LVY-TGTN--QDGHATT-------S--
-ITAPSGEQQKNLLRSVYHR-Y-NVDV-NQLDYIEAHG------------
--------------------------------------------------
---------T-GTPA------G------DPVEVNALG-SFFT-ES---G-
---P----------------------------------------------
--------------R-----R-QRYIGSVKTN-IGHTESAAGILGVIKVL
LMMEHEQIVPSLH-C---D--P--VNPKLN-MEAHAFLIPR--TPL-PWT
V--P-------DKMAACNSFG-FGGSNAHAVIKSYD----VG--H-D---
---S---T-AQ--QQ-T-PQQQ----------QLY-----K-W------P
CVVCFSGKSQKSLRGTL--------------------
>SRR11015443_NODE_1600_length_9536_cov_6.310578_g1046_i0_1
--------------------------------------------MDEFWR
VLV-NGENHV-VDIP-A--D-RW-NAQA--YYD----PDPMAPGKS-YVR
RAGLI-----R-A--PD-EWDNRLFNINDF-EMNQMDPQQRLVLDCTYMA
LENAGITR--------AHLAG--SDTGVFV--------------------
-------------------G-AMNSDY--RGLF-TA-----------A--
--S--T-IVGNYTATGVSNSIIAARVSYVFDLRGPS------ITVDTACS
SALVSIHLGAQAIRSGDCSLAICGGTNYLTLP-DVFVHLSKAHMLSPTGQ
CHAFSDKAD-----------------------------------------
---------------------------GYTRGEGCGILILKRLK-D----
----------A--ERDGDNIWA-TIL-TGSN--QDGRSVT-------P--
-MTAPSMSQQVRLLEQVYTN-A-NIDI-DRLDYIEAHG------------
--------------------------------------------------
---------T-GTPA------G------DPIEATAVG-NFFK-DH---G-
A--M----------------------------------------------
--------------G-----R-VRYIGTVKTN-LGHLESAAGAVGIIKVL
LMMRHSLIVPSLH-FA-NN--N--PNPRID-FEDLQLQVPT--KVL-EWN
R--E-------NKIGCVNSFG-FGGTNGHCILIEYT----KH--------
--------------------------------------------------
-------------------------------------
>SRR11248244_NODE_468_length_9218_cov_47.824299_g381_i0_1
------------------------IAVIGVGFKGP-G-A---DNLEQLWM
VLE-NGENKI-SEIP-K--D-RW-NSDA--FYD----SDPEATGKY-YSR
KAGLL-----S-N--PH-EFDCSFFNISEI-ESEQMDPQQKFVLECTYRA
MEHAGITR--------DKIKG--SKTGVYI--------------------
-------------------G-AMNCDY--RGMF-PA-----------R--
--S--A-GVSNYTVTGISNSIIASRVSFTFDLRGPC------LVLDTGCS
SALIAIHTASHALTLGDCSMAICGGTNFMATP-DVFVHLSKAQMLSRSGQ
CHAFSDQAD-----------------------------------------
---------------------------GYTRGEGCGIVILKKLS-D----
----------A--ERDNDPILA-VIT-TGTN--QDGHTVT-------P--
-ISAPSMSQQIQLLEDMYRD-L-SLEQLDEIEYIEAHG------------
--------------------------------------------------
---------T-GTQA------G------DYAEANALG-QFYK-NK---G-
---S----------------------------------------------
--------------S-----K-KRLIGSIKTN-IGHLESAAGAAGLIKVI
LMMEHNKIVPSLF-SE-----R--PNKRIN-FDDLNLVVPP--KVR-EWS
T--E-------KKVACVNSFG-FGGSNCHAIVRSYK----AP--N-S---
---G---Q-HK---------S-----------------------------
----------------R--------------------
>SRR11248244_NODE_497_length_9029_cov_13.737639_g406_i0_1
------------------------IAIIGIGFKGP-G-A---ENLEQLWE
VLE-GGKNYV-LDLP-K--D-RW-NVDA--FYD----PDPQATGKY-YTR
KAGLL-----S-N--PL-DFDNTFFDINDI-ESDQMDPQQKFVLECSYRA
MEHAGITR--------RSIQG--SKTGVYI--------------------
-------------------G-AMNCDY--RGLF-PV-----------G--
--Y--S-VVSNYTVTGVSNSIIAARVSYAFDLRGPC------MVLDTGCS
SALLAIHTASQALLNGDCTMAICGGTNFIGSP-DIFIHLSKAQMVSPTGQ
CHAFSEQAD-----------------------------------------
---------------------------GYTRGEGCGIVLLKKLS-D----
----------A--ERENDKILA-VIT-TGTN--QDGHTVT-------P--
-ISAPSMSQQIQLLEDMYRD-L-SLEQLDEIEYIEAHG------------
--------------------------------------------------
---------T-GTQA------G------DYAEANALG-QFYK-NK---G-
---S----------------------------------------------
--------------S-----K-KRLIGSIKTN-IGHLESAAGVVGLIKVL
LMMQHNKFVPSLF-SE-----S--LNKRID-FEALNLVVAS--QVK-DWT
T--E-------NKVGSVNSFG-FGGSNCHAVVRSVV----QR--D-C---
---K---K-AE---------TT----------NQV-----N-K------A
CVVCFSGKTVTS----L--------------------
>SRR12357918_NODE_64303_length_1802_cov_54.152881_g693_i1_1
------------------------IVIVGIGCKFP-G-A---ENKDEYWK
VLL-NGENHV-IEVP-P--E-RW-KIDH--FYD----SDPDAPGKT-YVR
RAGFI-----K-S--YD-EWDNRFYGISDV-EAERMDPQQKYILDCVQMA
LEDGGFTR--------KQIAA--SNTGVYI--------------------
-------------------G-AMNDDY--KMAY-SE-----------D--
--L--K-VTDNYSLTGSSSSLMSARVSFVYNLQGPS------MVIDTACS
SSLVAMHVAAQAIKSGDCTMAICGGVNCIMYP-DMFIPLSKARMVSPKGQ
CQAFTADAD-----------------------------------------
---------------------------GYARGEGCGIVILKQKK-L----
----------A--ISDRNKIWA-EIS-TGCN--QDGHVAT-------P--
-ITAPSGDQQEKLLQKVYSK-N-NINV-ADVQYIEAHA------------
--------------------------------------------------
-----------------------------------MV-KKQT-KR--G-W
--------------------------------------------------
--------------E-----H-PVYL-------VVGEKMRSGVTEIFLCW
GAAK-GKISRHLS-LLAIV--D--FDMKII-NNKPSLIIET--S---QRK
Y--V-F--N-TSTAEVVESW--------ISLLKREI--------------
--------------------------------------------------
-------------------------------------
>SRR12357918_NODE_76970_length_1584_cov_5.236482_g26082_i0_1
------------------------IAIIGVGCRFP-G-A---DNIDEFWK
VLL-HGENHV-VDIP-N--D-RW-NVDA--IYD----ADPDAPGKT-YVR
KAGLI-----V-G--HD-TWDNNFYGISDL-EAEKIDPQQRLVLDCVHMA
MDNAGVRK--------TDLNW--SSTGVYI--------------------
-------------------G-TMNDDF--THGM-NE-----------N--
--P--G-ELTNYSVTGSARSIISARVSYLYNLLGPA------MTIDTACS
SAVVAIHTGIHAIKMGDCNMALCGGVNSILYP-ELFIALSKARMLSPTGQ
CQPFSAKAD-----------------------------------------
---------------------------GYARGEGCGIILLKKLT-D----
----------A--LKDGDYIWG-TII-TGCN--QDGHTAS-------P--
-MTAPSLSQQKHLLEKVYRE-N-NVDP-CSVQYIEAHG------------
--------------------------------------------------
---------T-GTPV------G------DPIEVDSLG-TFFM-EH--RA-
K--HT---------------------------------------------
-----------D--L-----K-KLLIGSVKSN-IGHTESAAGVAGIIKIL
LMMKNETIVPSLH-SE-E------LNPKIH-FDTYGLHVVQ--NCT-PWE
Q--N-A--S-KRRVACVNCFG-FGGTNSHAIVEQDL----K--TQ-Q---
PH-T---S-L--------EN---LDTK-E-----------G-R------P
YIIAISAADNWSLEQI--------------------I
>SRR1265867_NODE_270_length_8133_cov_257.915017_g205_i0_1
------------------------IVITGISCRLP-E-S--D-NMAEFRQ
HLV-LGEDMV-TE---DNR--RW-EPGY--------------L--G-LPK
RNGKLK--------DLSK-FDAAFFGVHPK-QANAMDPQLRMLLEVTYEA
IVDSGYSP--------QSVRGS--KTGVFI--------------------
-------------------G-VSASEA--GEAW-AA---D----------
--P--E-TLVGYSMTGCCRAMFANRLSFFFDFKGP------S--------
--------------------------------------------------
----------YAIDTACSSSLLALDQAIASIRAGNCDSAIVGGSNICIKP
TTALQFLKLGMLSPD-GMCKSFDASGNGYCRSEGIVAIHIQKVS-S----
----------A--RR----IYS-TLVHSKNN--ADGGKEQ-------G--
-ITFPSGEVQRQLVEDTYRE-A-GVDP-SQVSYVEAHG------------
--------------------------------------------------
---------T-GTKV------------GDPQEVNSIV-NVFC-K--G---
R-------------------------------------------------
---------------R----Q-PLLIGSTKSN-MGHPEPASGLAAVAKVI
IAMEDKVLPANLH-F---N--E--PNPDIPGLLDGRIKVVT--EGT-RWS
G-----------GYVGINSFG-FGGANVHTILKSN----DNE--K-S---
---V----NHP--AS-T-------------------------S------R
RLCIYAGRTEDSVAHVL--------------------
>SRR1284718_NODE_291_length_8786_cov_9.491931_g193_i0_2
------------------------IAIVGIGCKVP-G-A---DNIREFWR
VLL-HGENHV-VDIP-N--S-RW-NAEA--YFD----ADPMAPGKS-YVK
RAGLV-----N-G--HD-EFDNKVYSINDF-EAAQMDPQQRFVLDCTLMA
LEDAGLTR--------AHIAG--SNTGVFI--------------------
-------------------G-AMNSDY--RGLY-NA-----------H--
--S--S-NVGNYTVTGISNSIISARLSYVFDLRGPS------LVLDTACS
SSLIGMHLGCQAIRAGDCDMAIAGGTNYMTIP-DIFVHLSKARMISPSGQ
CHSFSSKAD-----------------------------------------
---------------------------GYTRGEGCGIVILKRLK-D----
----------A--VRDGDNIWA-TIY-TGSN--QDGHSVS-------P--
-ITAPSGMAQKSLLDSIYTK-V-GLDL-GRIDYIEAHG------------
--------------------------------------------------
---------T-GTNA------G------DPVEVNALG-EFFK-TF---A-
---K----------------------------------------------
--------------P-----R-QRYVGSVKTN-IGHLESAAGVVGVIKVL
LMMKHGKIVPSLH-CE-----E--PNPKIN-FPDLMMTVPG--KPV-DWE
N--P-------DKVACCNSFG-FGGSNSHAVLCYYR----PN--P-S---
---N---A-KQ---------MVSE--------AQS-----R-R------P
CVVCFSAYTEKSLRAMM--------------------
>SRR14327197_NODE_1087_length_8234_cov_18.830535_g799_i0_1
------------------------VVITGISCRLP-E-S--D-NMTEFRQ
HLM-LKEDMI-TD---DDR--RW-QPGF--------------L--G-LPR
RNGKLK--------DLSK-FDASFFGVHPK-QADAMDPQLRLLLEVAYEA
IIDSGYSP--------QSLRGS--KTGVFI--------------------
-------------------G-VSASEA--GEAL-SA---D----------
--P--E-TLVGYGMTGCCRAMFANRLSFFFDFKGP------S--------
--------------------------------------------------
----------YAIDTACSSSSLAMDQALASIRAGICDAAIVGGSNICIKP
NTALQFLKLGMLSAD-GCCKSFDANGDGYCRSEGIVAIHIQKVS-A----
----------A--HR----VYT-TIVHSKNN--ADGNKEQ-------G--
-ITFPSGAVQKQLLEETYHE-A-GVDP-SQVAYVEAHG------------
--------------------------------------------------
---------T-GTKV------------GDPQEVNSIV-DVFC-K--D---
R-------------------------------------------------
---------------N----E-PLLIGSTKSN-MGHPEPASGLAALAKVV
IAMEEKIVPANLH-Y---E--E--PNPDIPGLVDGRLKVVT--EGT-RWP
G-----------GYVGLNSFG-FGGANVHLILKSN----DNE--K-C---
---E----QHP--AT-S-------------------------C------R
RLCVYAGRTEECVDHVL--------------------
>SRR14464668_NODE_17355_length_2328_cov_8.070953_g10162_i0_1
------------------------IAIVGVGCRAP-G-A---ENLDGYWR
VLK-NGECHV-GDVP-P--S-RW-NAAA--FLD----PDQTALCKA-YVQ
KGGFI-----T-D--VE-SFDNALYGINDY-EAVQMDPQQFLLLDCTAMA
MEDGGLTR--------KQLSG--SSTGVFI--------------------
-------------------G-AMNNDY--IGAY-YG-----------H--
--T--S-KVNTYTGTGISNAILASRVSYVFDLRGPC------LVVDTACS
ASLVALHQACLAIRAGDCSMAICGGVNCILSP-DMYIKLSKARMISPTGL
CHTFSEDAD-----------------------------------------
---------------------------GYARGEGCGTVILKRLK-D----
----------A--LRDGNKVWA-TIN-TGTN--QDGRSVT-------P--
-MTAPSGDQQKELLHSIYSK-W-QVDV-SQLDYIEAHG------------
--------------------------------------------------
---------T-GTPA------G------DPVEVNALG-SFLK-ER---D-
S--P----------------------------------------------
--------------P-----R-SRYIGSVKTN-IGHTESAAGVLSLIKIL
LMMKHNTIVPSLH-C---H--T--VNPKLN-LQSWQFIIPK--ELV-PWD
S--P-------NKLAACNSFG-FGGSNAHAVVYSFP----SS--Q-S---
-------A------Q-E-PADT----------FRR-----I-------KY
SLVCFSGKSQKGL---K--------------------
>SRR14464668_NODE_715_length_8007_cov_6.291782_g454_i0_1
------------------------IAIIGIGCRTA-G-A---DNQWEFWR
LLE-NQECHV-GDVP-S--D-RW-NTVA--YSDS---KVRNGRERP-FVQ
KGGFL-----K-D--VW-SFDNLLYRISDY-EAAQIDPQQFILLECTTMA
LEDAGITR--------RDLAG--SRTGVYI--------------------
-------------------G-GVHHDY--ATTF-VG-----------Q--
--V--S-TVDQYTVSGITNTILASRLSYEFDLRGPC------MVLDTACS
VSMVAIHQSCLAIRSGDCDMAICGGVNCILTP-HIFMLLSEAWMISPTGQ
CKAFSKDAD-----------------------------------------
---------------------------GYTRAEGCGVLILKRLK-D----
----------A--IRDGNKIYA-TVY-TGTN--QDGRTVT-------P--
-MLQPSGQQQLNLLRDVYSR-H-NVDV-TKIQYFEAHG------------
--------------------------------------------------
---------A-GTPV------G------DPVEANALG-TFLK-EK---G-
---H----------------------------------------------
--------------K-----G-TVYMGSVKTN-IGHTEAAAGILGVIKIL
LMMRHNKIVPSLH-C---D--E--VNPKIN-LTDLGLKIPR--EVI-HWD
S--K-------NKIAGCNSFG-FGGSNGHAIIKECN----VM--Y-D---
-------Q------Q-I-RVT------------TK-----P-------NY
HLVCFSGNTKRSVKGSL--------------------
>SRR1563103_NODE_2112_length_7560_cov_110.930768_g399_i5_1
------------------------IVIVGVGGKFP-G-A---DNIDEFWR
VLR-DGENHV-REIP-P--D-RW-NMEA--FYH----ADPDEPGKT-YVR
KAGLL-----K-G--YD-QFDNKQFGISDI-EAARMDPQQRYVLDSVHMA
LEDGGITK--------KEIYG--TQTGVYI--------------------
-------------------G-VMNDDY--RITC-CD-----------D--
--L--K-RTSNYTLTGTSPSIIPARVAYTYNLLGPA------MSIDTACS
SSLVAIHVAAQALRCGDCSIAICGGVNSILYP-DMFVPLSRARMVSPTGQ
CQAFSNKAD-----------------------------------------
---------------------------GYARGEGCGILILKTRK-Q----
----------A--ILDGSKVWA-SIA-TAVN--QDGRSTT-------P--
-ITSPSMVQQMNLLKQVYSA-T-GFDP-KKVQYLEAHG------------
--------------------------------------------------
---------T-GTPV------G------DPKEANTLG-EFFA-AS--NV-
E--DD----E----------------------------------------
-----------C--P-----T-AVPIGSVKTN-IGHLESAAGVAGVIKVL
LMMKHGKIVPSLH-VQ-T------PNPKID-LENYNLEIAQ--HLI-DWP
Y--L-P--EGRTRLACVNSFG-FGGTNSHAIIKQEE----I---------
--------------------------------------------------
------------------------------------N
>SRR15694065_NODE_1193_length_7573_cov_99.191200_g444_i2_1
------------------------VVISGISCRLP-E-S--D-NIAEFRE
HLV-KGEDMV-TD---DGR--RW-EPGL--------------H--G-LPT
RSGKLK--------DITK-FDCSFFGVNPK-QADAMDPQLRLLLEVAYEA
IIDAGVNP--------QSARGS--RTGVFI--------------------
-------------------G-ASASEA--HEAW-ST---D----------
--P--E-KTVGYCMTGCQRAMFANRLSFFFDFKGP------S--------
--------------------------------------------------
----------FTMDTACSSSLLALDQALLNIRLGLCDAAIVGGSSLCLKP
QTALQFMKLGMLSPD-GACKSFDSSGNGYCRSEGIVVILLQKRV-D----
----------A--KR----VYS-TLLHSKNN--ADGNKEQ-------G--
-ILFPSGEQQKKLVTEVYAE-S-GVNP-AEVQYVEAHG------------
--------------------------------------------------
---------T-GTKA------------GDPQEVNSIA-DVFC-P--G---
R-------------------------------------------------
---------------E----G-PLLIGSTKSN-MGHPEPASGLAALAKVV
VAMEDRVIPANLH-F---Q--E--PNPDIPALADNRLKVVT--EPT-PWN
G-----------GLVAINSFG-FGGTNVHAVLKSN----SRK--A-D---
-Q-P----MHE--AA-E-------------------------K------K
RLLICSSRTQEGLDEIL--------------------
>SRR2012706_NODE_1046_length_7377_cov_7.634789_g464_i1_1
------------------------IAIVGMGCRFP-G-A---DNLKEFWR
VLV-NGENHV-VDIP-P--D-RW-AMEG--FYD----ADPNAPGKS-YVK
KAGVL-----K-G--LE-YWDNTFFGINDV-EAKAMDPQQRLVLDCVHMA
LENGGITR--------RELNG--SSTGVYI--------------------
-------------------G-AMNDDF--NGVA-MD-----------D--
--L--T-LASNYKVTGTQRSIISARVAYVYNLHGPA------LTIDTACS
SSLVAIHIGSQALRLGECNAAICGGVNCLLAP-SLFVALSKARMLSPSGQ
CQAFTDQAN-----------------------------------------
---------------------------GYARAEGCGIVILKRLK-D----
----------A--LKDENEIWG-IVK-TGTN--QDGHMTT-------P--
-ITAPSGKQQLELLEHIYSY-F-NNGK-DSMQVIEAHG------------
--------------------------------------------------
---------T-GTAI------G------DPTEVNALG-SFFD-TT--S-S
K-------------------------------------------------
-----------K--R-----Q-QLFIGSVKTN-IGHLESAAGVAGLIKVL
LMIKHKTIVPSLM-YS-VE--N--ENPKLN-LSKFGLKVPT--KCQ-DWE
T----E--L-NCRTACVNSFG-FGGTNAHAIVTEFH----SD--K-----
-T-S---F-E------------------HT-NH-------M-Y------P
SVVLLSAETKQSLT----------------------R
>SRR2016653_NODE_2066_length_8330_cov_983.533559_g30_i4_3
------------------------VVISGISCRLP-E-S--D-NIEEFRQ
HLM-QGEDMV-TD---DDR--RW-QPGL--------------F--G-LPK
RSGKLK--------DISK-FDASFFGVHGK-QANSMDPQLRMLLETTQEA
IVDSGTNP--------NSIRGS--KIGVFI--------------------
-------------------G-ASASEA--HEAW-ST---D----------
--P--E-TTVGYSMTGCTRSMFANRLSYFFDFKGP------S--------
--------------------------------------------------
----------FTVDTACSSSLLALDQAIHSIQQGHCEAAIVGGSSLCLKP
TTSLQFQKLGMLSPE-GTCKSFDVDGNGYCRSEGIVSVFIQKRQ-A----
----------A--KR----VYS-TVVHSKTN--SDGNKEQ-------G--
-ITFPSGEVQKQLLKEVYSE-A-GVLP-CNVSYVEAHG------------
--------------------------------------------------
---------T-GTKV------------GDPQEVNTIA-ELFC-K--G---
R-------------------------------------------------
---------------D----Q-PLLIGSVKSN-MGHPEPASGLAAVAKVI
ISMEDGIIPHNLH-F---K--S--PNPDIPALEDGRIKVVT--ENT-EFH
G-----------GYVGVNSFG-FGGSNVHTILAS--NSKKTE--D-----
--------RHV--AS-D-------------------------A------K
RLFVYSARSRAGLDTIL--------------------
>SRR2857280_NODE_7098_length_9080_cov_111.490507_g2653_i0_2
------------------------VAVVGMSCRFP-G-G---EDLEEFWE
TLL-GGKDKV-TEVP-P--E-RW-DTAY--YYS----PDKEIPGKT-YSK
HGGFI-----D-R--FD-EFDSRFFDISEK-EASRMDPQQRLLLECTFRA
LENGGFPL--------DVMSG--SDTGVYI--------------------
-------------------G-SMNSDF--SEVL-GN--------------
-SL--E-STDNYFATGTASSMLSNKVSYVFNLLGPS------LTLDSACS
SSVMAIHLGAASILAGDCGMAVCGGVSVILSP-SVYVWLSKAKMVSPVGK
CHSFSANAD-----------------------------------------
---------------------------GYTRGEGCGVVILKGLK-EA---
-------------IKDGDYIWG-IIG-TASN--QDGQTVT-------P--
-ITSPSSAQQMALLRNVYRK-Y-NVNV-KDIQYVEAHG------------
--------------------------------------------------
---------T-GTPA------G------DPVELNSLG-KVIS-SD--RN-
---P----------------------------------------------
--------------S-----D-PLVVGSVKSN-IGHLESAAGVASLVKVL
LMMKNAKIVPSLH-SQ-P------PNDKIL-FKDYNLLIPT--QLL-DWP
V--L-PHPH-GYRLACINSFG-FGGTNTHIVVRDYS----PQ--A-F---
---S---P-TV--QK----M----------------------S------R
NIIPISAKTEEA-----------------L-------
>SRR3107264_NODE_413_length_4505_cov_29.279023_g257_i0_1
------------------------VVLSGISCRLP-Q-S--E-NMEEFKN
NLM-NGVDMV-TE---DDL--RW-KPGT--------------Y--G-LPK
RNGKLK--------DLSK-FDASFFGVHPK-QANSMDPQLRLLLEVTYEA
IIDAGINP--------DLVRGS--RTGVFI--------------------
-------------------G-ASASES--HDAW-SL---D----------
--P--E-STVGYSMTGCTRSMFANRLSYFFDFKGP------S--------
--------------------------------------------------
----------YTIDTACSSSLLALDQALHSIRSGQCDAAIVGGANLCLKP
AVAVQFMKLGMLSPD-GMCKSFDAEGNGYCRSEGIVAIYLQRES-Q----
----------A--KR----IYC-NLIHSKTN--SDGNKQQ-------G--
-ITFPSGDIQKRLLHEVYSE-A-CIDP-SQISYIEAHG------------
--------------------------------------------------
---------T-GTKA------------GDPQEVNTIT-DVFC-K--H---
R-------------------------------------------------
---------------N----T-PLLIGSVKSN-MGHSEPASGLAAVAKVI
VAMEEGVLPGNLH-F---K--S--PNPDIPGLTNGKLHVVN--QNT-KWD
G-----------GHVGVNSFG-FGGSNVHSILKSN----NNN--NNK---
-H-L----LCE--GN-E-------------------------K------K
RLFNYCSRTEEGLKET--L------------------
>SRR354206_NODE_1523_length_7386_cov_36.317249_g45_i5_2
------------------------VAIIGIGCRFP-G-A---NNKEEFWK
LLL-NGENHI-TEVR-K--H-RL-GFES--YLV----SDPAEPNKK-HAY
KAGLL-----D-R--FA-QWDNKVFGIQDQ-EAKWVDPQQRFVLDCVHMA
LEDAGITR--------QELSR--TNTGVYI--------------------
-------------------G-AMNDDF--RSAI-LE-----------D--
--A-DN-EDSSYMVTGLSLSIISARVSYVYNLFGPS------MTIDTACS
SSLVAIHQGSLSLKAGECKMAICGGVNLILDP-RVFVSLANARMLSPSGQ
CHSFSSKAD-----------------------------------------
---------------------------GYTRGEGCGIVILKQLH-D----
----------A--IRDGNKIWG-LIG-TGVN--QDGHMVT-------P--
-ITAPSGEQQLALLRRIYGE-L-KVSA-SSIQVIEAHG------------
--------------------------------------------------
---------T-GTPV------G------DPVEANSIG-TFFN-EN--SS-
S--D----------------------------------------------
--------------I--------KYIGSVKSN-IGHLESASGVAGLIKII
LMMKNETIVPSLH-VK-EE--G--LNVKNN-LAKNRLIVPT--EPM-TWP
M--V-V--G-RAKMACVNNFG-FGGTNAHAIVSEYI----QR--S-Q---
---K---D-KR---S-L---------------EKN-----D-E------P
VIVLLSGTSLEGL---H--------------------
>SRR354206_NODE_897_length_8901_cov_46.991096_g12_i11_2
--------------------------------------------------
--------------------------------------------------
----------------D-EWDNRLFGISDA-ESERIDLQQRYTLECVHMA
LEDGGITR--------HEING--SNTGVYM--------------------
-------------------G-CMNDDY--KMAL-YD---DFKVGKTNE--
--R--E-RDANYTVTGMHSSIISARVSYVYNLHGPS------MTIDTACS
SSLVAIHLGIQSIRSGEIEMAICGGVNSILYP-ETFIALCKARMMSARGQ
CHAFSDMAD-----------------------------------------
---------------------------GYARGEGCGVVILQKLD-T----
----------A--LKKNRKVWA-IIT-TGCN--QDGSTMH-------P--
-ITAPSKQQQVELLRTVYEG-Q-NIDK-SKIQYIESHG------------
--------------------------------------------------
---------T-GTPV------G------DPIEANALG-NFFT-G---EN-
K-------------------------------------------------
-----------G--T-----R-KIPMGSVKSN-IGHLEAGAGVAGVIKVL
LMMKYGLIVRSLH-ID-LE--KKNFNPKIN-FDQYDIRVPL--DNE-IWE
S--D-E--K-GQRVACVNSFG-FGGTNSHSVIQQIQ----VP--N-----
-R-E---V-K--------EN-----MD-V-----------I-G------P
HLICVSAADRVSLRGC--------------------L
>SRR3928172_NODE_13032_length_2516_cov_9.654641_g230_i3_1
------------------------VAVVGIGCRFP-G-A---ENTAEYWR
VLR-SGENQV-IDIP-E--E-RW-HERN----------------KS-SRT
RAGLI-----EGS--EN-VWDYALHDISSY-EGREMDPQQKMVLDSVHMA
LENAGITK--------KQVSG--SDTSVFI--------------------
-------------------G-AMNNDY--RGLN-DD-----------T--
--T--T-QISNFQVTGGNNSLLSARVSYNFNLLGNS------VTVDSACS
SSAVAIDLACNQLTSGKCEMAIAGGVNSILSP-DFCTRLLEVGIVSPSGT
CHAFSDKAD-----------------------------------------
---------------------------GYVRGEGCGIVILKPLN-K----
----------A--IEDNDRILA-TIV-TATN--QDGGTVS-------P--
-IMAPSGHQQVALMEKLYRT-N-DISP-DTVDYVEAHG------------
--------------------------------------------------
----------TGTKI------G------DPVEAAALG-QFFK-RS--KS-
N-------------------------------------------------
--------------------Q-SLLIGTVKTN-IGHLESAAGVASLIKVI
LMHQHQTLAPTLN-FD-----R--QSQVIP-LSEHNIEVVT--EVR-PWP
T--N-N--R-SYLRSAVNCFG-FGGTNCHMIVTTDL----RS--T-L---
---F---D-HR--ET-G-N---S-------------------S------P
RVVCLSAKNSVSLEEMV--------------------
>SRR5168014_NODE_5488_length_4051_cov_7.000251_g3054_i0_1
------------------------IAIVGIACRFP-G-A---DDIDEFWE
VLK-NGEDHV-QII-PK--E-RW-DTEA--INI----PNLNDDWKP-SAR
KSGLI-----K-D--SD-KWDNKFFGISDS-EAGWMDPQQCLALEVTYTA
LEDGGFTK--------EKLKG--TNTGVYI--------------------
-------------------G-VMNRDL--SFGL-N------------D--
--A-SH-EFNNFVVTGIATSVVANRISYHFDIRGPS------MTVDTACS
SALVSIHLGSQAIQSGDCNMAICGGVNSLLTP-INYIVLNKARMISTTGK
SHTFSADAD-----------------------------------------
---------------------------GYVRGEGCGMVILKSFK-KAME-
---------------DGDKIWG-IVM-SGCN--QDGKAST-------P--
-ITAPSGEQQKVLLQKIYSS-Y-DISP-STIQYIETHG------------
--------------------------------------------------
---------T-GTPI------G------DPTETNALA-EFFS-TE--Q--
T-------------------------------------------------
--------------N-----N-KIPIGSVKTN-IGHLESSAGTAGLIKVL
LMMKHKTIVPSLH-YS-EE--N--GNKGID-FNKIPLVVST--KLN-EWH
P--H-F--D-GTRISCVNCFG-FGGTNSHAIIKQIK--------S-----
-S-E---S-KA--EN-N-NL---PDLI-VA-IS--------AT------T
PEALQA-------------------------------
>SRR7138063_NODE_2148_length_4142_cov_153.104080_g551_i2_1
-------------------------VIAGLSCRLPK--S---NNVEEFWD
NLI-KGKDMI-E-------ETRW-PVG---LYD--------------TPP
RAGLIK------D--ID-KFDARFFKFTD-TEADNMNPLLRHLFEVTYEC
IADSGIPL--------HVLSSN--TTGTYT--------------------
-------------------A-CFIPDN--DPL-ET---------------
------SRC-ADSKYCTTVSMITGHLMNQFKFTGPS------ATVDTACS
SSMSAMEMAVTDLMTGRCQFAMVTGCNLLLNP-SYLQQMCFLGMLSAEGQ
SRVFDADAK-----------------------------------------
---------------------------GYVRAEGIVSILLTRQA-N----
-----------LCQR----IYAS-VVDVKTN--CNGYNPD-------G--
-ITFPSKDCQCALMIEVYK-R-SDIKT-EDLAYMELHS------------
--------------------------------------------------
---------T-GTPV------G------DPIEVRSVT-EAIC-ST--R--
--------------------------------------------------
--------------E-----K-PLLIGSVKAN-MGHSEATAGLASLVKCI
LAARHGVIPPQRN-FK-----K--PNPNIESFKDGKVIVVN--EPT-ELK
D----G-------YIGLNSFG-FGGSNGHVILKPFR----RK--K-K---
---A---V-A--------KQ----------------------F-------
CLVPVTARTDSEKESIM--------------------
>SRR8134414_NODE_16735_length_4996_cov_126.241926_g353_i5_2
------------------------IAIVGIGCRFP-G-A---DNVTEYWR
VLS-NGENHV-KEVP-R--D-RW-NIDA--FYD----PDRNAPGKT-YVR
TAGFV-----N-S--ID-EWDHRFYGINDM-EAELIDPQQRIVLDCVHMA
LEDGGITR--------KDIEG--TQTGVYI--------------------
-------------------G-SMTDDY--KGHV-MT-----------D--
--T--T-INSTYSVTGTHNSIISARVSYTYNLSGPA------LTLDTACS
SSLVAIDVASQALLTRKCSMAICGGVNILMDP-QLFVALSKAGMLSPSGQ
CKTFTKEAD-----------------------------------------
---------------------------GYARGEGCGIVLLKTLK-E----
----------A--VKDGNKIWG-TIR-TGTN--QDGHMAT-------P--
-ITAPSGLQQEQLIKHLYES-Y-RVDK-SRIQVIEAHG------------
--------------------------------------------------
---------T-GTAI------G------DPTEANALG-THFG-KR--A-D
A-------------------------------------------------
--------------K-----G-AVFIGSVKTN-IGHLEAAAGVAGLIKVL
LMMKFDIIVPSLW-YS-KD--N--ENPKVT-LSEHGFVVPT--QCI-HWE
M--P-G--T-GKRLACVNSFG-FGGTNAHCIVEEYG----PF--K-----
---------P------------------TV-SVTK--S--F-L------P
CIITISAFDQDTLI----------------------A
>SRR8217842_NODE_13344_length_1498_cov_41.317193_g8267_i0_1
------------------------IAIVGIGCKFP-G-A---DDIDEFWQ
VLV-NGENHV-TDIP-H--E-RW-NNDA--YYS----ENPDDPGKI-YVK
KAAFV-----K-N--YD-TWDNKLFGISDI-EGSQMDPQQRYVLECVHMA
MEDGGFTR--------KESDG--SKTGVYI--------------------
-------------------G-VMNDDY--KSFY-EL-----------D--
--H--D-KDTNYIPTGTNNTIIASRVSYVFNFQGPC------TVVDTACS
SSLIAIHLASQGIRFGDCDMAICGGVGSLLSP-AVFIPLCRARMLSPTGQ
CQTFCDSAD-----------------------------------------
---------------------------GYVRGEGCGIIILKKLE-Q----
----------A--RKDGNRIWA-TIL-TGTN--QDGRMAH-------P--
-ITAPSGEQQEKLLKDVYSR-Y-GVDP-TTLQYIECHG------------
--------------------------------------------------
---------T-GTAV------G------DPVEVNALG-HFVS-SH--H--
-------ETTNQLKPS----E-----QSKNAKKKEMSLNGKSQICKR---
--------------------E-KILIGSVKSN-IGHLEAAAGCAAIIKVL
LMMKYGKLVPSLH-VK-KDKTN--LNKQIK-FEEYGLDVSV--DLK-DWK
P--N-K--D-EMRIGCVNSFG-F---------------------------
--------------------------------------------------
-------------------------------------
>ERR3077388_NODE_188_length_7276_cov_67.336790_g113_i0_1
------------------------IAIVGIGCRTP-G-A---DNIREFWR
LLQ-NGECHI-GDVP-A--D-RW-HATS--YLD----PDLSAPGKA-YVQ
KGGFL-----R-D--VY-GFDSGLYGINDF-EASQMDPQQCVLLECTTMA
LQDAGLTS--------THLRS--STTGVYI--------------------
-------------------G-SMNTDY--AFTF-LG-----------K--
--N--S-KGNSYTATGVSNTILASRLSYIFDLRGPC------MVLDTACS
ASLIAVHQGCQAIRSGDCDMAICGGVNCMLLP-DMFTMLSKARMISPTGL
CHTFSDKAD-----------------------------------------
---------------------------GYTRSEGCGIVILKRLQ-D----
----------A--IRDGDPIRA-VVY-TGTN--QDGHAVS-------P--
-MTAPSGEQQKKLLCSIYEK-Y-QLDI-SQLDYIEAHG------------
--------------------------------------------------
---------T-GTPA------G------DPVEVNALG-SFFT-ER---G-
---S----------------------------------------------
--------------L-----H-QRHIGSVKTN-IGHTESAAGVLGLIKVL
LMMEYDLIVPSLN-C---Q--T--LNPKIG-LTAHSFVIPQ--KLV-PWT
R--P-------HKMAACNSFG-FGGSNSHAVLRSYT----AA--D-D---
-------S-----SQ-Q----S----------PVH-----K-S------R
CIVCFSGNSQRGLKSSL--------------------
>ERR5841809_NODE_15672_length_2326_cov_4.929427_g10400_i0_1
------------------------IVIVGIGCKVP-G-A---DNTEQYWR
LLE-NGENHV-IEIP-K--E-RW-NNEA--FYD----PDPHAVGKS-YVR
RAGLL-----K-D--PL-AFDNKLFNINDF-EADQMDPQQRLVLECSYMA
MEDAGLTR--------DKLTG--SNTGVYV--------------------
-------------------G-AMNGDY--RGLF-TA-----------K--
--S--P-IVGNYTVTGISNSIIAARVSFTFDLRGPS------MTVDTACS
SALLAIHLGAQALRAGDCDLALCGGTNFLMSP-DVFVHLSKAHMVSPTGQ
CFAFSDSAD-----------------------------------------
---------------------------GYTRGEGCGMVFLKRLE-D----
----------A--LRDGDKIWA-TVE-TGSN--QDGHSVT-------P--
-ISAPSGDQQIKLLEHVYRN-A-SIRMLDGIEYIEAHG------------
--------------------------------------------------
---------T-GTAA------G------DPVEANALG-KFFQ-DK---G-
---S----------------------------------------------
--------------I-----R-HRYIGSVKTN-LGHLESAAGTAGLIKVL
LMMKHSKIVPTLF-FE-----R--CNPKID-FPSMNLTVPT--KVI-DWP
T--H-------TKAACVNSFG-FGGTNCHAFVKMYG----ES----L---
-L-R---Q-SS---------QV----------ESL-----N-V------P
CIVCFSAKHEKSL---K--------------------
>SRR10255306_NODE_372_length_11145_cov_54.829931_g288_i0_1
------------------------VAISGISGRLP-E-S--Q-NLAEFRD
HLM-NKEDMV-TE---DDR--RW-QV-------------GK-H--G-VPP
KNGKLK--------ELRH-FDAGFFGVHPK-QADCMDPQLRMLLEASYEA
IIDSGQTL--------ESVRGS--RTGVYV--------------------
-------------------G-VSSSES--SDAW-TV---D----------
--P--E-TLVGYTMPGCCRAMFANRISYFFDFKGP------S--------
--------------------------------------------------
----------FAVDTACSSSMICLDQALLNIRMGIIDAAIIGGCNLCLKL
TTSLQFTRMGMTAPD-GHCKTFDASGNGYCRSEAVMAMYIQKSP-D----
----------C--KR----LYA-TVVHTKSN--CDGYKEQ-------G--
-ITFPSGDLQKELIKEVYNE-I-GINP-LDVSYMEAHG------------
--------------------------------------------------
---------T-GTKV------------GDPQETNTIV-DVFC-K--G---
R-------------------------------------------------
---------------K----E-PLLIGSTKTN-MGHPEAASGLTSIAKII
IAMEEKIIPPNLH-Y---H--T--PNPEIPGLTDGSLQVVT--ECT-RWN
G-----------GLVSMNSFG-FGGANVHAIYRSH--D--KE--L-T---
---E----PHV--AS-Q-------------------------K------P
RLFTCCARTEDGVRAIL--------------------
>SRR10858532_NODE_303_length_9210_cov_26.417094_g177_i0_2
------------------------IAIIGIGCRFP-G-A---TCLEEYWD
ILA-KGENHV-VDIP-P--E-RW-NMDA--FFD----SDVNAVGKS-YAT
KAGLL-----K-N--FD-HFDNKLFKINET-EAAQMDPQQRQVLECTYMA
LEDAGITR--------QQIAG--QKVGVYI--------------------
-------------------G-SMTVDY--GDLI-SN-----------K--
--S--P-DVTNHTVTGQASSIISNRVSYVYNLTGPS------MTIDTACS
SSIVAIHQAGLALRAGDCSIAICGGVNLLIHP-AYFIKLSKAQMLSPTGQ
CHAFSANAD-----------------------------------------
---------------------------GYTRGEGCGIVIVKLLS-Q----
----------A--LHDGDNIWG-TIV-TGLN--QDGRQVT-------P--
-ITAPSGKQQQELLKDIYTR-H-GIDP-TQVDYIEAHG------------
--------------------------------------------------
---------T-GTKR------G------DPVEATALG-TFFE-KY--PR-
Q-------------------------------------------------
-----------------------RHIGSVKTN-IGHLEAAAGVAGLIKVL
LMMKHNTIVPSLH-FD-KP------NEAID-FDRFNFVVPT--ENT-DWK
R--H-------KKVACINSFG-FGGSNSHAVLKSFT----ME--T-----
--------------------------------------------------
----------------S--------------------
>SRR12006001_NODE_329_length_6258_cov_36.713319_g273_i0_1
-------------------------DILACGVRLP-AGV---ESPGTFWA
LLD-QDD-QD-S--A-F--SCR---DGL----------------------
TAAFLQPQFDH-K--AA-LAAAEESGVEGA-EAAAMDPQHALALKLARDM
FQD-----AGEETLKAVQKVR--ERVGVYI--------------------
-------------------G-AWQGVA---NS---G--------------
--K--P---SAYHAIGASLSALAARVANAYDLQGPA------VTVNTACS
SALVAVNEALKDAKAGRIDFAIVGGVNLFGDE-QLFHHLRRASMLSPSGR
CHTFSAEAD-----------------------------------------
---------------------------GYVRAEGGVLFLLAREA-L----
----------E--LPSHGR----ILG-SAVT--QNSRRK--------P--
-LSSVDPIAQEHAVQFACSD-A-GIKP-SELAVVELHG------------
--------------------------------------------------
---------T-GTPL------------GDPVEVSALA-RTLR-E----R-
--------------------------------------------------
--------------S-----E-ACWMTAAKMH-VGHLESAAGAVGLLKAM
LMCEHGKVPAF-R-ID-G--KG--LNPQVMAAMEGSCLCKP--GQ----P
G--V-L--M-ADAMLGVSSFG-FAGSNAHVVMTA----------------
--------------------------------------------------
-------------------------------------
>SRR12006001_NODE_5651_length_2893_cov_23.456399_g4974_i0_1
-----------------------------CGLRLP-AGV---ASPGAFWS
LLE-KDD-QS-S--A-F--RSKL--PGI----------------------
TAAFLH--FDQ--------VAAAVDGVEGA-EAAAMDPQHAFALQLAAEM
FQDVEATPAGPEILKLLREAR--ERVGVYI--------------------
-------------------G-AWQEIT---PT---A--------------
--S--T-GTSAYQTIGTSLSALAARVANAYDLQGPA------MTINTACS
SALVAVHEALKDAKIGRIDFAIVGGVNLFGEDLQLFHQLRRAMMLSPSGR
CHTFSAEAD-----------------------------------------
---------------------------GYVRGEGGVLFLLARED-L----
----------H--LPSCGR----ILG-SAVT--QNSRRR--------P--
-LSSVDPFAQEHAIRLACAD-A-RLSP-SELSAVELHG------------
--------------------------------------------------
---------T-GTPL------------GDPVEVSALA-RTLG-D----S-
--------------------------------------------------
--------------T--------CWMTAAKMH-VGHLESAAGAVGLLKAM
LMCQHRRVPAF-K-IG-K------LNPQVMAAMEGSCL-KL--GE----E
G--V-L--M-EDAKVGISSFG-FAGSNAHVVITAPR----EG--A-N---
---R---P-PY---------------------------------------
-----EARTEE--------------------------
>SRR14276387_NODE_353_length_7564_cov_22.690353_g38_i2_1
------------------------IAIIGIGCRFP-G-A---SCLREFWQ
VLV-NGENHV-VEIT-D--E-RW-NKDA--YYD----KDPRTPGKS-YAP
RAGFI-----K-N--YA-HFDFKMFGMNEH-EAAQMDPQQRQVLECTYMA
LEDAGITR--------QQIAG--QKVGVFL--------------------
-------------------G-CMNNDF--TQLA-NK-----------Y--
--P--H-LVDNFTVTGTGNSIVSNRVSYAFDLRGPS------MTIDTACS
SSLVAIHQAGLAMKEGDCSMAICGGVNLLLSG-GVFVPLSKAQMLSPTGQ
CHAFSANAD-----------------------------------------
---------------------------GYTRGEGCGIVIIKPFK-Q----
----------A--LEDGDNIWG-TLV-TGLN--QDGHVAK-------P--
-LTAPSGEQQAQLIQDVYTK-H-GIDP-ASIDYIEAHG------------
--------------------------------------------------
---------T-GTKI------G------DPVEVKAFG-DFFL-QQ--QQ-
S--K----------------------------------------------
--------------R--------RYIGSVKTN-IGHLEAAAGVAGLIKVL
LMMNHSTIVPSLH-FD-MP------NEEID-FDKFQFDVPT--KTV-QWL
P--D-------QKVACLNSFG-FGGANSHALVKSIS----NR--Q-I---
---N---S-T----Y-S-----------------C-----T-K------P
IVICFSGSNHQT----L--------------------
>SRR14464665_NODE_801_length_7867_cov_10.143187_g488_i0_1
------------------------IAIVGVGCRAP-G-A---DNLDGYWR
VLK-NGECHM-GDVP-P--S-RW-NAAA--FLD----PDPNALCKA-YVQ
KGGFI-----T-D--VE-SFDNALYGINDF-EAVQMDPQQFLLLDCAVMA
MEDGGLTR--------QQMSG--SSTGVFI--------------------
-------------------G-AMNKDY--SAAY-FG-----------Q--
--T--S-KVNTYTGTGISNAILASRVSYVFDLRGPC------LVVDTACS
ASLVALHQACLAIRSGDCDMAFCGGVNCILTP-DMYIQLCKARMISPTGL
CHTFSEDAD-----------------------------------------
---------------------------GYARGEGCGIVILKRLK-D----
----------A--LRDGNKVWA-TIH-TGTN--QDGRSVT-------P--
-MTAPSGEQQKKLLHAIYSK-C-QVDI-SLLDYIEAHG------------
--------------------------------------------------
---------T-GTPA------G------DPVEVNALG-SFFK-EH---G-
G--Q----------------------------------------------
--------------P-----R-SRYIGSVKTN-IGHTESAAGVLSLIKIL
LMMKHNTIVPSLH-C---Q--K--INPKIN-LQSWQFIIPK--ELV-PWK
S--P-------NKLAACNSFG-FGGSNAHVLVSSCL----ST--Q-S---
-------A------Q-E-TDSS----------YSR-----N-------KF
SIVCFSGKTQKGL---K--------------------
>SRR1505137_NODE_1158_length_6100_cov_28.744825_g844_i0_1
------------------------VVISGISGRFP-E-S---ENMAEFRD
HLM-NNEDMV-TA---DDR--RW-KQGL--------------H--G-IPA
RSGKIK--------YVNY-FDARFFGVSPA-AADCMDPQLRMLVEATYEA
FVDAGQNM--------DSVRGT--KCGVFT--------------------
-------------------A-ANRSDA--GDAW-SA---Y----------
--S--D-ATLRYSMPGCCRAMFANRLSFSFDLKGA------S--------
--------------------------------------------------
----------YSVNSACAAGLVCLDIAVHQIRMGVIDSAIIAGTNLDLKP
TSVLQFVRMGFTSPD-GACKSFDATADGMARSDAVVAIFLQKAE-D----
----------A--KR----IYS-TVVHCGLN--SDGAREK-------G--
-ALKPVGEVQKDLMQRVVDE-S-GINP-SEVAYVEAHG------------
--------------------------------------------------
---------F-GSLE------------MDKIEGNNVV-DVFC-K--G---
R-------------------------------------------------
---------------K----G-PLLIGSVKSN-VGHSEDASTLTSLAKII
IAMEEGVIPANLH-Y---K--T--PNPGIPGLVDGRLKVVT--ENT-PWK
G-----------GLVAVNSYS-WWGTNGTAILRSH--D--KE--L-K---
---E----PHF--AS-K-------------------------K------P
RLFTCCARTEEGVKALL--------------------
>SRR15300633_NODE_17464_length_4152_cov_143.244224_g460_i11_1
------------------------IAVVGIGCRFP-GRV---NSPADMWD
VLV-EGRDCL-EPIP-D----RW-NVDA--YYS----PDPHSLGTH-VNK
KGGFVR------D--VD-CFDNAFFKIAPK-EAVLMDPQQRQLLEVTHEA
FEDAGVVP--------SRLGG---KCGVYV--------------------
-------------------G-IGLMDY--ALMN-SS---E----------
--P--R-KYNAYSHTGMAHSVAANRISFAFNLQGPS------LATDTACA
SSMTALHLACSGLWNKECEASIVAGSNILLMP-EITCGFSALSVLSPESQ
SRPFDADAK-----------------------------------------
---------------------------GYVRSEGFGALLLKPLE-T----
----------A--LRDGDNIYC-TVVGTGIA--ANGLTP--------S--
-ITMPSKDAQAQLMTSVYKH-F-HLSQ-EELLYVEAHG------------
--------------------------------------------------
---------T-GTPV------------GDPIEAEAIG-TALA-AG--R--
--------------------------------------------------
--------------D-----E-PLRIGSAKSN-FGHLECAAGLISLVKAS
LMLKYRKLVPSIN-FR-Q------PATPL--FSEWNVQVQT--AVE-DFP
E--G------Q-HTLAVNNYG-FGGALAHAVLKEAP----AA--A-P---
---K---K-TG--SA-G-WT---FGAQ-EA----N-----G-------RP
LVVPLSARSQEALQALV--------------------
>SRR17920651_NODE_20593_length_2227_cov_10.964717_g14658_i0_1
------------------------IVISGISGRFP-E-S--A-NMEEFKK
NLM-EGIDMV-TD---DER--TW-PPVL--------------N--G-LPA
RTGKIK--------DLSK-FDASFFGVHAK-QAEVMDPQLRMLLEATYEA
LIDAGLNP--------NEMRGS--RTGVFI--------------------
-------------------G-ASASES--GEYW-TL---E----------
--S--E-RVNGYGLTGCARAMFPNRISFTFDFKGP------S--------
--------------------------------------------------
----------FAIDTACSSSMLAFHQAVTAMRNGECDAAIVGGVNLLLKP
NESLQFHRLSMLSPD-GACKAFDASGNGYVRAEACVVTLLQKVS-N----
----------A--KR----VYA-TVINTGTN--TDGNKEQ-------G--
-ITFPSGKVQKDLILSVFEK-A-GMNP-AEVVYIEAHG------------
--------------------------------------------------
---------T-GTKV------------GDPQEVNSIA-EVFC-K--G---
R-------------------------------------------------
--------------NH----G-PLLIGSVKSN-MGHSEPASGLCSLAKVL
VAMETNTIPANLH-F---K--Q--PNQEIPALSDGRLQVVD--KNW-DWN
G-----------GIAAINSFG-FGGANVHLILRSN--P--KP--K-S---
--------TPV--KD-N-------------------------I------P
RLVAVSGRTYEAVDSFL--------------------
>SRR17920654_NODE_248_length_7537_cov_14.004421_g191_i0_1
------------------------VVISGLSARLP-E-S--A-NIDEFRE
QLF-AGVDLI-TD---DER--RW-PSGL--------------H--G-LPT
RTGKIK--------ELDK-FDATFFGVHAK-QAHVMDPQLRMLLELTHEA
IIDAGVNP--------ASVRGS--RTGVFI--------------------
-------------------G-VSASES--DEFW-TM---D----------
--P--E-QVNGYGLTGCCRAMFPNRISYTFDFKGP------S--------
--------------------------------------------------
----------YAIDTACSSSLFALQQAVSAMRTGQCEAAIVGGVNLLLKP
TCSLQFHRLGMLSPQ-GMCKAFDASGNGYVRSEAAVVIYLQKAS-V----
----------S--KR----IYA-TIVNARTN--TDGNKEQ-------G--
-ITFPSGAMQKKLILETYAE-A-GVSP-SEVVYVEAHG------------
--------------------------------------------------
---------T-GTKV------------GDPQEVNSIA-DVFC-K--G---
R-------------------------------------------------
--------------NT------PLLIGSVKSN-MGHSEPASGLCSIAKTL
IAMESGVIPANLH-F---K--N--PNKDIPALHDGRLKVVS--ENT-SFP
G-----------GYVAINSFG-FGGANAHIILKSN--P--KP--K-P---
--LS----PPL--LT---------------------------N------P
TVVAVSGRTEEAVKEFL--------------------
>SRR17920668_NODE_239_length_11656_cov_27.414832_g194_i0_2
------------------------VAISGISGRLP-E-S--N-NIQEFRD
HLM-KGDDMV-TA---DDR--RW-PV-------------GL-H--G-LPP
RCGKVP--------ELTK-FDAGFFGVHPK-QADCMDPQLRMLLEASYEA
IIDAGQSM--------ESVRGS--RTGVYI--------------------
-------------------G-VSLSDA--SDGW-TM---E----------
--T--E-GMVGYTMPGCCRAMFANRLSFFFDFKGP------S--------
--------------------------------------------------
----------YAVDTACSSSMMCLDQALMGIRTGIIDSALVGGSNLCLKP
NTSLQFTRMNMTSPD-GACKTFDASANGYCRSEAIMAIFLQKVP-D----
----------C--KR----IYA-TVVHTKSN--CDGYKEQ-------G--
-ITFPSGELQKCLINEVYDE-I-GINP-ADIAYMEAHG------------
--------------------------------------------------
---------T-GTKV------------GDPQEINSIV-DVFC-K--D---
R-------------------------------------------------
---------------T----A-PLLIGSTKTN-MGHPEAASGLTSIAKII
ISMEEGVIPPNLH-Y---K--N--PNPEIPGLTDGSLQVVS--ECT-KWG
G-----------GLVAMNSFG-FGGANVHAIYKSN--Q--KE--L-K---
---E----PHP--AS-Q-------------------------K------P
RLFTYAGRTEAGVRAVL--------------------
>SRR17920677_NODE_21594_length_1521_cov_8.421961_g16568_i0_1
------------------------IAISGISGRFP-E-S--D-NMDEFQQ
NLM-EGRDMV-TD---DDR--RW-TPGI--------------Y--G-LPT
RTGKLK--------NISN-FDANFFGISGK-QAETFDPSIAFLLELTHEA
IVDSGTNP--------MDLRGS--NTGVFI--------------------
-------------------A-VTCNDP--LEYH-SL---N----------
--S--E-PIG-YAMTGCHKSMCSNRISYCFDLRGP------S--------
--------------------------------------------------
----------MTIETACSSSFNALYLAVEALKKGDCDAAIVGGTNLLLNP
QYSRMFFKLNMLSVD-GICKSFDDSCNGYVRSEAAVVIFLQKVS-A----
----------A--KR----VYA-TVVNIEIN--TDGYKED-------G--
-PTYPSRIMQSALMTKVIEK-S-KINP-LDVAYVEAHC------------
--------------------------------------------------
---------T-GTKA------------GDVQEINAIA-DIYC-S--GR--
T-------------------------------------------------
---------------S----G-PLLIGSVKSN-MGHGEPASGLCGIAKVV
IAMETGIIPGNLH-Y---H--N--PNKNIPALSNGKLKVVD--KNT-KWN
G-----------GLVVINSFG-FGGSNVNLILRSN--P--K---P-K---
---S----IRY--TD-N-------------------------K------P
VLVQVSGRTE---------------------------
>SRR17920690_NODE_2126_length_4501_cov_6.858627_g1149_i0_1
------------------------VGISGMSGRLP-E-S---DNMAEFKD
NLY-KKYDMT-SD---DDR--RW-KVDS--------------Q--G-TPL
RSGKVK--------EIRQ-FDADFFGISAR-EANCMDPMLRMLLEVSYEA
IVDAGQSM--------ESLRGT--RTGVYL--------------------
-------------------G-VSLTET--QNAW-AA---Q----------
--T--E-NVSPVLLSSCSKSVFAYHVSNFFDLRGP------A--------
--------------------------------------------------
----------YGVDTGCSSSFICLDQALQAIRAGVVDAALVGGMNMCLQP
IVTIMFGRMQMLSDE-GRCKSFDASGDGFSRSEGVMAILLQKAK-D----
----------C--KR----IYG-TLIHAKSN--NDGYTPE-------G--
-VTFPSGEAQGRLITEVYQD-V-GIDP-REVSYVEAHG------------
--------------------------------------------------
---------T-GTPT------------GDPQEVNAIT-RIFC-K--D---
R-------------------------------------------------
---------------K----D-PLLLGSTKSN-MGHAEMLSGLASIGKIL
FAMDEGIIPPNLH-Y---Q--N--PNLAIPGLVDGRIKVVT--EPT-PWK
G-----------GLACVNNFG-FGGANVHAVLRSF--D--KV--Q-T---
---K----PHV--AS-R-------------------------S------Q
RLFTYCGRTEEGVKAVL--------------------
>SRR2040652_NODE_4254_length_3715_cov_3.547736_g2631_i0_1
------------------------IAIVGIGCKVP-G-A---ENIRDFWR
VLL-HGENHI-VEIP-P--S-RW-NADA--FYD----ADPMAPGKT-YVK
RAGLV-----S-E--SD-EFDNKLFGINDF-EAAQMDPQQRFVLDCTLMA
LEDAGLTR--------AQISG--SNTGVYL--------------------
-------------------G-AMNADY--RGLF-TA-----------N--
--S--S-NVGNYTVTGISNSIIAARLSYVFDLRGPS------LVLDTACS
SSLIGIHLGCQAIRAGDCSMAIAGGTNYLTLP-DVFVHLSKAGMISPTGQ
CHSFSSKAD-----------------------------------------
---------------------------GYTRGEGCGIVILKKLR-D----
----------A--ERDGDNIWA-TIY-TGSN--QDGHSVA-------P--
-ITAPSGLQQAGLLDSVIKK-M-GLDM-NRIDYIEAHG------------
--------------------------------------------------
---------T-GTNA------G------DPVEANTLG-EFFK-TR---S-
---T----------------------------------------------
--------------P-----R-QRYMGSVKTN-IGHLESAAGVIGVIKVL
LMMKHGKIVPSLH-FD-----E--ANAKIN-FEDLMLTVPT--QPV-EWD
N--P-------DKVCCCNSFG-FGGSNSHAVVCHYK----QP--G-N---
---T---S-QD---------IISA--------DKT-----R-R------P
CIVCFSACSEKSLRAIM--------------------
>SRR2196344_NODE_206_length_5339_cov_51.267297_g102_i0_1
------------------------IAIVGVGCITP-G-A---DNLDEFWR
LLV-NGENHV-IDIP-P--E-RW-NVNA--YYS----PDSMSPGKT-YVK
RAGLI-----R-A--PD-EWDNRLFGINDF-EANQTDPQQRLVLDCTHMA
MENAGLTK--------QQLQG--TNTGVYV--------------------
-------------------G-SMNSDY--RGLF-TA-----------S--
--S--T-IVGNYTATGISNSIISARVSYVYDLRGPS------MTIDTACS
SALVSVHLGAQAIRAGDCEIAICGGTNYLTLP-DVFVHLSKAHMLSPTGQ
CHAFSDKAD-----------------------------------------
---------------------------GYTRGEGCGMVILKKLS-D----
----------A--IRDGDNIWA-TVL-TGSN--QDGRTVS-------P--
-MTAPAMAQQIKLMEHMYAH-Q-DVDI-DRLDYIEAHG------------
--------------------------------------------------
---------T-GTPA------G------DPIEANAVG-NFFK-DH---S-
T--V----------------------------------------------
--------------S-----R-TRYIGTVKSN-MGHLESAAGAVGIIKVL
LMMKHSKIVPSLH-YT-KD--H--PNPRID-FDELQLIVPE--EVI-DWP
R--E-------HKVACASSFG-FGGTNSHAILMEYM----SP--K-N---
---D---I-MD---------VS----------LMV-----K-K------P
CIVCFSANSEKSLQGSL--------------------
>SRR2196344_NODE_24_length_8205_cov_11.594286_g15_i0_1
------------------------IAIVGIGCKVP-G-A---DNIRDFWR
VLL-HGENHV-VEIP-P--S-RW-NADA--FYD----PDPMAHGKT-YVK
RAGLV-----S-G--SD-EFDNKLYGINDF-ESAQMDPQQRFVLDCTLMA
LEDAGLTR--------AQIAG--SNTGVFL--------------------
-------------------G-AMNSDY--RGLF-TA-----------H--
--S--S-NVGNYTVTGISNSIISARVSYVFDLRGPS------LVLDTACS
SSLIGIHLGCQAIRSGDCDMAIAGGTNYLTLP-DVFVHLSKARMISPTGQ
CHSFSSKAD-----------------------------------------
---------------------------GYTRGEGCGIVILKRLK-D----
----------A--IRDGDNIWA-TVF-TGSN--QDGHSVS-------P--
-ITAPSGFQQKCLLESVFDR-I-GLDL-SRVDYIEAHG------------
--------------------------------------------------
---------T-GTNA------G------DPVEANSLG-EYFK-SR-----
---A----------------------------------------------
--------------P-----K-ERYVGSVKTN-IGHLESAAGVVGIIKVL
LMMKHSKIVPSLH-CE-----E--ANPKID-FPDLMLTVPG--KPV-DWN
N--P-------DKVSCCNSFG-FGGSNSHAVLEYYK----PA--D-S---
---D---S-KE---------LMPA--------SST-----R-K------P
CIVCFSAYSEKSLRGIM--------------------
>SRR3303622_NODE_1760_length_7596_cov_87.992833_g189_i4_2
------------------------IAVVGVGGRFP-G-A---KDVDQFWR
LLL-NKENHV-KDI-PP--D-RW-NNDA--FYD----ANPDVPGKT-YVK
KAGLL-----D-D--HD-VFDNRLFGINDL-EAERMDPQQHYVLECTHMA
LENAGITR--------AKIAG--SRTGVYI--------------------
-------------------G-AMNQDC--NAAA-QY-----------D--
--G-CV-SCNSYSVTGPTGSILAARVSYVFDLRGPS------MVVDTACS
SSLVALHLAIQGILSGDCDMAICGGVSSILLP-NFFIVLSRARMLSPSGQ
CQAFSQTAD-----------------------------------------
---------------------------GYARGEGCGVVILKRLG-QAVR-
---------------DGDHIWG-VVLGTLCN--QDGRTAT-------P--
-LTSPSGAQQVNLLRDVYSK-F-KVNP-RDVTYIEAHG------------
--------------------------------------------------
---------T-GTPV------G------DPIEVNALG-QFFG-ST--D--
--------------------------------------------------
--------------R-----P-PLPIGSVKTN-IGHLEPAAGMAGLIKVL
LMIRHKQYVPTVL-FS-----E--LNPQLD-FAGYGFHVCR--DVT-EWK
V--S-P--G-HARIACVNSFG-YGGTNSHAIVQEYV----AN--S-----
-A-E------------S---------R-SL-AA-------E---------
-----P-------------------------------
>SRR3303622_NODE_4798_length_5702_cov_14.712640_g2496_i0_1
------------------------VAIVGVGCRFP-G-G---DGLDGFWD
VLI-QGQDCL-TDIP-D--E-RW-CSKA--YYD----PDGDKRGKS-YVK
RAGFV-----T-D--HD-AWDNRLFGVSDM-EAASMDPQQRLAVECSYRA
MENAGITR--------QQLKG--SNTGVYI--------------------
-------------------G-VMSVDY--QSMY-SL-----------Q--
--S----ETTNYTLTGVSGSNVAARVSYVFDLRGNS------LVVNTACS
SSMEAIHLGCQALRAGDVDLALCGGVNSLLEP-GTFIQLSRARMASPTSS
SKAFSANAD-----------------------------------------
---------------------------GYARGEGCGMLLLKRYS-E----
----------A--VAAGDRIWA-VVH-TGTN--QDGRTVS-------P--
-MTAPSWKQQKQLFHDVFRR-S-GLDP-TQVEYIEAHG------------
--------------------------------------------------
---------T-GTKA------G------DPVEARSLG-EFFL-EV--D--
---GARQTGRTDGDQT----------------------------------
------VDK-AG--G-----R-ERWMGSVKTN-IGHLESAAGVAGIIKVL
LMMQHGKMVPSLH-FD-----V--PNPRID-FQGYRLNVVT--QPR-DWN
Q---------PMKMACVNSFS-FGGTNGHALLTSVP----AV--K-A---
---S---E-DQ------E-E--SQP-------------------------
YIVCFTGASQES----L--------------------
>SRR5566707_NODE_176_length_13207_cov_135.901961_g141_i0_1
------------------------LAVIGIGCRFP-G-A---TCLEEFWD
VLR-NGEDHV-VDIP-S--E-RW-NMDA--YFD----ADINAVGKS-YAS
KAGLI-----K-D--FD-HFDNKLFKINEV-EAAQMDPQQRQVLECTYMA
LENAGITR--------QQIAG--QKVGVYV--------------------
-------------------G-SMTTDY--GDLV-CY-----------N--
--S--P-DISNHTVTGQASSILSNRVSYVYNLTGPS------MTIDTACS
SSLVALHQAGLALRAGDCSMAICGGVNLLIHP-AYFIKLSKAQMLSPTGR
CRAFSANAD-----------------------------------------
---------------------------GYTRGEGCGIVIVKLFS-Q----
----------A--LHDGDNIWG-TIV-TGLN--QDGRQVT-------P--
-ITAPSGKQQQELLNEIYTR-H-GIDP-TEVDYIEAHG------------
--------------------------------------------------
---------T-GTKR------G------DPVEGTALG-TFFE-KY--PH-
Q-------------------------------------------------
-----------------------RYMGSVKTN-IGHLEGAAGVAGLIKVL
LMMKHNTIVPSLH-FD-RP------NEAID-FGRFQFVVPT--ENV-DWN
T--H-------RKIACVNSFG-FGGSNSHAVIKSFT----IA--------
--------------------------------------------------
----------------T--------------------
>SRR6246216_NODE_2319_length_6450_cov_155.805394_g187_i2_1
------------------------VAIVGIGCRFP-G-A---DNVDEFWQ
VLK-NGENHV-IEVP-E--N-RW-NLDA--FYD----EDPTTPGKT-NVR
RAGFV-----K-E--FD-YWDYKFFGINEF-ESLRMDPQHKFILDSTYMA
LESAGITR--------KEIKG--SNTGVYV--------------------
-------------------G-IMNSDY--STNF-AE-----------S--
--F--G-DFDNHTITGTNNSIVSSRVNYTFDLHGPS------MTIDTACS
SSLMAIHHAHQAIITGECDMCIAGGVNALLKP-DNFIQLSKAGMVSPTGQ
CQAFSENAD-----------------------------------------
---------------------------GYARGEGSGIVILKSYE-K----
----------A--IEDNDPIWA-TIS-TASN--HDGHTVS-------P--
-ITTPSMQQQIELLNIVFKR-F-DVDP-QSIDYIEAHG------------
--------------------------------------------------
---------T-GTKA------G------DPVEVKALG-TFFQ--------
--------------------------------------------------
-------TD-EN--S-----T-PKTIGSVKTN-IGHLESAAGVAGLIKVI
LMHHHREIVPSLH-FE-----K--PSPEVP-LEEYRFTVPV--KPE-VWP
E--TE---R-DFLRSSVNSFS-FGGSNCHAIVTTPK----NR--C-V---
---R---I-FA--G-----H--DIP-------------------------
KVVCISAIEPPALKR-I--------------------
>SRR6395702_NODE_7150_length_3924_cov_6.034527_g4021_i0_2
------------------------VAIVGIGAITP-G-A---ENIREFWR
LLK-NGENHI-TDVP-A--S-RW-NADT--FYD----SDPMKPGKT-YVS
KAGFV-----H-N--AE-KFDNAFFGVNEY-EAASMDPQQSLVLECTYRA
LENGGIT----------HISG--TNTGVFI--------------------
-------------------G-AMTSDH--ASFY-PA-----------G--
--S--P-EVDSYTATGVSSSMLAARISYVYNLLGPS------MVIDTACS
SSLVAIHQGIQAIKNGDCDMAICGGVNYIGAP-AMFVQLSKAKMLSPTGR
SRAFSADAD-----------------------------------------
---------------------------GYVRGEGCGIVVLKRLK-D----
----------A--KDNNDHIWA-TVV-SGVN--QDGHTVT-------P--
-VTAPSGTQQEKLMRDIYTK-Y-SVDV-SRLDYIEAHG------------
--------------------------------------------------
---------T-GTRA------G------DPVEVNALG-NFLK-TM---S-
---E----------------------------------------------
--------------P-----R-TRYIGSVKTN-IGHLEAAAGVIGVIKVL
LMMKHDTIVPSLH-C---Q--D--VNVDID-LQTLRLDIPQ--TCI-SWK
G--E-------DKMACCNSFG-FGGTNSHLVLR-----------------
--------------------------------------------------
-------------------------------------
>SRR6395719_NODE_996_length_8700_cov_15.040573_g681_i0_2
------------------------VAIIGIACKTP-G-A---ENIRDFWR
ILL-NGENHI-TEVP-P--S-RW-NGEV--FYD----EDPTKQGRT-NVR
RAGFV-----K-C--IE-DFDNGFFGINDY-EAFSMDPQQRFVLECTHMA
LEDGGLTK--------AKISG--TNTGVFI--------------------
-------------------G-AMNSDH--SCLL-NA-----------G--
--S----QTDRYGVTGATNAILAARVSYVYNLQGPC------MVLDTACS
SALVCIHAGAQAIRNGECDMAVCGGTNYMGTP-GLFIQLSKSAMISPEGL
SKAFSAKAD-----------------------------------------
---------------------------GYARAEGCGIVVLKRLK-D----
----------A--IRDNDKIWA-TVV-SGIN--QDGHTVT-------P--
-MTAPSGKQQVELMKRVFKK-Y-KIDA-YKVDYIEAHG------------
--------------------------------------------------
---------A-GTQA------G------DPVEANAVG-TFLK-EA---S-
---D----------------------------------------------
--------------P-----R-PRYIGSVKTN-VGHLESASGAIGVIKVL
LMMKNDLIVPSLL-W---G--D--VNPQIN-LNQLGLIIPR--SPV-KWN
K--E-------DKMACCNSFG-FGGTNAHAVFQTHQ----SC--H-P---
-------K--K--IT-T-N---------------R-----H-E------T
TIICFSGKSILSLKQSL--------------------
>SRR7160962_NODE_5983_length_3338_cov_25.101551_g3780_i0_1
------------------------IVVIGIGCRTP-G-A---DNTQEFWE
LLK-RGECMI-TDVP-P--G-RW-NAAA--YLDT--DSSTRAFGKA-YVQ
KGGFV-----K-D--IY-GFDNVLYDIKEL-EAIQMDPQQRMLLDCTYMA
MQDAGITR--------TDIWQ--TNTGVFV--------------------
-------------------G-CMNDDH--ATSY-AA-----------S--
--T--S-KTSSVSATGCATSVLAGRLSYVFNLLGPS------MMIDTACS
SSLMAFHLACQAIRAGECDMAICGGVNCMILP-EMYVQLCKAGMLSPTGL
CHTFSDQAD-----------------------------------------
---------------------------GYTRGEGCGVVILRWLK-D----
----------A--LRDGNNILA-TVVGTGTN--QDGRTATTDDGRTAP--
-ISAPSGSQQVKLLTSVYRK-A-GVDV-SRLDYIEAHG------------
--------------------------------------------------
---------T-GTPT------G------DPVEVKALG-EFLR-TE---G-
---G----------------------------------------------
--------------P-----R-DRYIGSLKTN-IGHTESAAGILSVIKLV
LMMKHNMIVPSLH-C---H--V--VNPKID-LAELRFSIPK--QTI-PWS
N--P-------LKLVGCNGFG-VGGSNCHAILSSCN-----K--H-T---
-------D------T-V-V--------------AS-----R-T------S
YVVCFSAKTERSLK--A--------------------
>SRR8309885_NODE_7404_length_3416_cov_5.573508_g3072_i2_1
------------------------VAIIGVGCKFP-G-A---DNLEEFWS
LLE-NGENHV-TEIP-E--T-RW-FHES--VYD----PDFNTPAKT-HAR
KAGLL-----K-D--HL-AFDNKLFNIKDV-EADIMDPQQRYVLECCHRA
QEDAGLTR--------DQLSG--SNTCVFI--------------------
-------------------G-AMNTDY--RSQF-NS-----------T--
--S--F-ETDNYSVTGMAGSIIANRVSYIYDLRGPS------VTIDTACS
SSLVAIDMGLHYLRAGTCDMAICGGVNSILTA-DLFIHLSKARMVSAKGQ
CFAFSDQVD-----------------------------------------
---------------------------GYTRGEGCGVVILKRLQ-D----
----------A--KRDKNNIWA-TIE-TGCN--QDGGTVA-------P--
-ISKPSEEQQIKLLQAVWDR-S-RADP-GDLFYIEAHG------------
--------------------------------------------------
---------T-GTPV------G------DVVEVNALG-TFLQ-GT--H--
---T----------------------------------------------
--------------G-----NV-RYIGSVKTN-IGHLESAAGVAGLIKVL
LMMKHSMIVPSLH-FQ-RP------NPNID-FHGFHLKVAT--EVI-SWP
E--P-------RKVASVTSCG-FGGTNSYAIIESQG----QP--G-R---
---A---K-P----D-M-P-----------------------S------E
NIVCFSAMNLESL---K--------------------
>SRR9831065_NODE_22849_length_1764_cov_2.139562_g11109_i0_1
------------------------VAIIGVGCRFP-G-A---ENLDEFWR
VLS-NGENHV-VEIP-A--N-RW-NVDA--FYN----KDPSTPGKT-NVR
RAGFL-----Q-S--HD-EWDYKVYGINEF-EALRMDPQHKFVLDSTFMA
LENAGITK--------TQLNG--SNTGVYI--------------------
-------------------G-MMNSDY--NSIY-SA-----------S--
--L--D-DFDNFTVTGTSNSIVASRVSYVFNLQGPS------IMIDTACS
SSLIAIHQAHQAIKSGECDMAVAGGVNALLRP-DVFIQLSKAGMVSPTGQ
CQAFSEKAD-----------------------------------------
---------------------------GYARGEGCGIVILKGLE-Q----
----------A--LRDNDPIWA-TIS-TASN--HDGRSVT-------P--
-ITTPSIGQQIQLLDLVFKR-H-NIDP-DTVDYIEAHG------------
--------------------------------------------------
---------T-GTKA------G------DPVEVTALG-TFFN--------
--------------------------------------------------
-------KT-NR--E-----Q-QRFIGSVKTN-IGHLESAAGVAGLIKVL
LMQKHQTIVASLH-FE-----K--PGENVH-LNKFNFRVPI--KTQ-TWP
E--NN---R-TILRSSLNSFS-FGGSNCHAVVTSDK----AR--S-E---
---G---E-EQ--GL-KDDN--QQY-------------------------
KLVCLSAHDPSSLQK-I--------------------
>NP_001295960.1.fish.PKS
------------------------IAVVGMGCNFP-G-G---EGLENFWK
VLL-EGQNCV-VDIP-S--E-RF-DTSF--WSD----ADATKPGKT-QTT
RAALI-----D-G--FN-EFDHKFFGISEA-EADVMDPQQKLLLQCSYRA
LEDAGTSI--------ESISG--SRTGVYV--------------------
-------------------G-LMNRDY--EMLR-NN-----------N--
--P--N-TISHYNATGTATSVAANRISFTFNLTGPS------FAIDSACS
SSLVALHVACQAMRLGDCEMALCGGVNCIIEP-RVFVALSKAKMTSPEGT
SKPFSIRAD-----------------------------------------
---------------------------GYGRGEGCGVLLLKPLR-S----
----------A--KRDRNKIWG-IIRKTAIN--QDGRSVT-------P--
-ITKPSKVQQEELLRGIYSD------I-ADVQYIEAHG------------
--------------------------------------------------
---------T-GTPA------G------DTTEAGSIS-DAIA--------
--------------------------------------------------
-------EA-RAPGS-----K-TLMVGSVKGN-IGHTESAAGVAGVIKVL
LMMKHETIVPSVF-YS-----D--DSAGVD-MRALKLRVPI--KAE-KWE
A--AG------P--------------------------------------
--------------------------------------------------
----------------H--------------------
>NP_001297727.1.junglefowl.FAS
------------------------VVIAGIAGKLP-E-S--E-NLQEFWE
NLL-NGVDMV-TE---DDR--RW-KPG-------------M-Y--G-LPK
RNGKLK--------DISK-FDASFFGVHPK-QAHTMDPQLRLLLEVSYEA
ILDGGINP--------ATLRGT--DTGVWV--------------------
-------------------G-ASGSEA--AEAF-SQ---D----------
--P--E-QLLGYSMTGCQRAMFANRISYFFDFKGP------S--------
--------------------------------------------------
----------LTIDTACSSSLMALENAYKAIRNGQCSAAVVGGVNLLLKP
HTSVQFMKLGMLSPD-GASKAFDASGNGYCRSEAVVVVLLTKKS-M----
----------A--KR----IYA-TIVNAGSN--TDGFKEQ-------G--
-VTFPSGDMQRQLVSSLHRE-C-GIKP-GDIEYVETHG------------
--------------------------------------------------
---------T-GTKV------------GDPQEVNGIA-DVFC-Q--C---
E-------------------------------------------------
---------------R----E-PLLIGSTKSN-MGHPEPASGLAALAKVV
LSLEHGLWAPNLH-F---S--D--PNPDIPALLNGSLKVVC--EPT-PTK
G-----------GLVSINSFG-FGGANVHV--------------------
--------------------------------------------------
-------------------------------------
>NP_990486.2.chicken.FAS
------------------------VVIAGIAGKLP-E-S--E-NLQEFWE
NLL-NGVDMV-TE---DDR--RW-KPG-------------I-Y--G-LPK
RNGKLK--------DIKK-FDASFFGVHPK-QAHTMDPQLRLLLEVSYEA
ILDGGINP--------TALRGT--DTGVWV--------------------
-------------------G-ASGSEA--AEAL-SQ---D----------
--P--E-ELLGYSMTGCQRAMLANRISYFYDFTGP------S--------
--------------------------------------------------
----------LTIDTACSSSLMALENAYKAIRHGQCSAALVGGVNILLKP
NTSVQFMKLGMLSPD-GACKAFDVSGNGYCRSEAVVVVLLTKKS-M----
----------A--KR----VYA-TIVNAGSN--TDGFKEQ-------G--
-VTFPSGEMQQQLVGSLYRE-C-GIKP-GDVEYVEAHG------------
--------------------------------------------------
---------T-GTKV------------GDPQEVNGIV-NVFC-Q--C---
E-------------------------------------------------
---------------R----E-PLLIGSTKSN-MGHPEPASGLAALAKVI
LSLEHGLWAPNLH-F---N--D--PNPDIPALHDGSLKVVC--KPT-PVK
G-----------GLVSINSFG-FGGSNAHV--------------------
--------------------------------------------------
-------------------------------------
>SRR1582562_NODE_850_nrpspksdomains_ctg213_2_PKS_KS.1_
------------------------IAICGISGRYP-E-S---ANVGELTH
NLL-NKINMI-TV---DNR--RW-EPG-------------Y-F--G-TPE
VMGKVK--------NITE-FDAEFFGVHSK-SANTMDPMLRIMLEVAYEA
IIDAGESL--------ESMRAS--KTGVYI--------------------
-------------------A-VSVSEC--EVAW-MR---E----------
--W--S-EDNAYMVQGCPHSMFPNWISFFFDLRGP---------------
--------------------------------------------------
---------STAYNTACSSGLVALDAAERHLRMGIIDNAIVGGCNFLYRP
STSRLFMSMNFLGST--ACRAFDETGDGFVRSEVASVMLLKKVD-T----
----------A--KR----VYC-TLLGSMLN--NDGFQTN-------G--
-ILYPNSLAQEQLMADIYPS-L-NVDP-KDLKYFECHG------------
--------------------------------------------------
---------T-GTQA------------GDPNETRAIC-SVIC-K--H---
R-------------------------------------------------
---------------T----E-PLLIGSIKSN-LGHGETASGSAGLSKLV
VIMHSRQIPANLH-F---N--T--PNPKIPGLFDGRLKVVT--ETT-PFD
-----------GGLVAINSFG-MGGTNAHAIFKSF---------------
--------------------------------------------------
-------------------------------------
>SRR1582563_NODE_190_nrpspksdomains_ctg224_3_PKS_KS.1_
------------------------IAICGISGRYP-E-S---ANVGELTH
NLL-NKINMI-TV---DNR--RW-EPG-------------Y-F--G-TPE
VMGKVK--------NITE-FDAEFFGVHSK-SANTMDPMLRIMLEVAYEA
IIDAGESL--------ESMRAS--KTGVYI--------------------
-------------------A-VSVSEC--EVAW-MR---E----------
--W--S-EDNAYMVQGCPHSMFPNWISFFFDLRGP---------------
--------------------------------------------------
---------STAYNTACSSGLVALDAAERHLRMGIIDNAIVGGCNFLYRP
STSRLFMSMNFLGST--ACRAFDETGDGFVRSEVASVMLLKKVD-T----
----------A--KR----VYC-TLLGSMLN--NDGFQTN-------G--
-ILYPNSLAQEQLMADIYPS-L-NVDP-KDLKYFECHG------------
--------------------------------------------------
---------T-GTQA------------GDPNETRAIC-SVIC-K--H---
R-------------------------------------------------
---------------T----E-PLLIGSIKSN-LGHGETASGSAGLSKLV
VIMHSRQIPANLH-F---N--T--PNPKIPGLFDGRLKVVT--ETM-PFD
-----------GGLVAINSFG-MGGTNAHAIFKSF---------------
--------------------------------------------------
-------------------------------------
>SRR1582569_NODE_12501_nrpspksdomains_ctg317_1_PKS_KS.1_
------------------------IAICGISGRYP-E-S---ANVGELTH
NLL-NKINMI-TV---DNR--RW-EPG-------------Y-F--G-TPE
VMGKVK--------NITE-FDAEFFGVHSK-SANTMDPMLRIMLEVAYEA
IIDAGESL--------ESMRAS--KTGVYI--------------------
-------------------A-VSVSEC--EVAW-MR---E----------
--W--S-EDNAYMVQGCPHSMFPTWISFFFDLRGP---------------
--------------------------------------------------
---------STAYNTACSSGLVALDAAERHLRMGIIDNAIVGGCNFLYRP
STSRLFMSMNFLGST--ACRAFDETGDGFVRSEVASVMLLKKVD-T----
----------A--KR----VYC-TLLGSMLN--NDGFQTN-------G--
-ILYPNSLAQEQLMADIYPS-L-NVDP-KDLKYFECHG------------
--------------------------------------------------
---------T-GTQA------------GDPNETRAIC-SVIC-K--H---
R-------------------------------------------------
---------------T----E-PLLIGSIKSN-LGHGETASGSAGLSKLV
VIMHSRQIPANLH-F---N--T--PNPKIPGLFDGRLKVVT--ETM-PFD
-----------GGLVAINSFG-MGGTNAHAIFKSF---------------
--------------------------------------------------
-------------------------------------
>SRR2912833_NODE_81_nrpspksdomains_ctg401_1_PKS_KS.1_
------------------------ICITGMSGRVGQ-A----RTLEDFKD
LLW-QKKDGF-T--E-E--YSRF-DCD---KF-------------G-TQK
RHAYIN--------DIDK-FDSKFFDIDPK-NANFLDPNIRLGMEAVYEA
IIDAGYSA--------EELRGT--NTGVYV--------------------
--------------------SVVAYDA--TYFW-FK---K----------
--SIED-FGEGS--MGSHNSFRASQVAHHFDLRGPN------SVVDAACS
GYLAAVETGMKDIRLGHCDRAIILAVQLHTNP-MGENLFLSIGAAGPNGI
CYAFDERAE-----------------------------------------
---------------------------GLARGEAIGCMFLQKEE-D----
------------SRR----VWSK-LVHSYQS--ADGNSGD---------F
DFNRPSAVGQMENMNECYRQ-A-NIDP-QTVGFVECHG------------
--------------------------------------------------
---------T-GTIA------------GDGTEGDAMS-KVFL-GD-R---
R-------------------------------------------------
---------------K----T-PLVIGSVKTY-IGHGEGAAGFNAMVKCV
MGLNEGVILPNIN-FE-----R--PNPSIPALIDGRMKVVT--EVT-PYD
G--D---------IVGINGFG-LGGTDSHVILQK----------------
--------------------------------------------------
-------------------------------------
>SRR2912833_NODE_89_nrpspksdomains_ctg402_1_PKS_KS.1_
------------------------ICITGISGRVGQ-A----NNLDEFKD
FLW-NKKHAF-T--D-K--FLRF-DLD---KY-------------N-TQK
WFAYIN--------DAEK-FDPEFFGIEAK-KANYLDPNIRLSIEAAYEA
IVDAGYSM--------EEVRGT--KTGVYV--------------------
--------------------PCVGYDA--SNYW-SG---K----------
--GVEE-FGEGS--LGVHNSFRAHRISYEMDLRGPS------MAIDTACS
GYMAAIECALKDIRLGNCDQAIVAGSQLHCNP-IAAMLFLDIKAAGPNCI
CYAFDERAE-----------------------------------------
---------------------------GMSRGEAIGTLFIQKEC-D----
------------ARR----IHTK-VAHAYQS--CDGNSGD---------F
DFNHPSVEGQMATIATCYRQ-A-GVDP-HKINFVECHG------------
--------------------------------------------------
---------T-GTVA------------GDSTEVNAID-NIFC-GE-R---
R-------------------------------------------------
---------------T----E-PLMIGSVKTN-MGHAEAVAGFNAIAKCI
ISFYESTIPPNIN-FE-----K--PNKSIPGLLDGRLKVPV--ELT-PWN
G--T---------MCGVSGFG-LGGTSSHLILKK----------------
--------------------------------------------------
-------------------------------------
>SRR2912833_NODE_244_nrpspksdomains_ctg403_1_PKS_KS.1_
------------------------ICITGMSGRVGQ-C----KDLDEFKE
MLW-NKKDAF-T--D-K--PMRF-NTD---KY-------------N-KQK
EHAYME--------DTES-FDSDYFGIAPK-NAEYMDPHIRLNLERSYEA
IIDAGYSM--------PEVRGT--VTGVYV--------------------
--------------------SAGHYDS--VTFW-QN---L----------
--GIKN-SADSYKGLGTITNFRATRTSYCMDLRGPS------YTIDTACS
GYLAAIDAAIKDIRLGNCCQALVAGIDLQCNP-LSSETLFELGLLGENSR
SFSFDEKAE-----------------------------------------
---------------------------GFARGEAAGVLFLQKEE-D----
------------ARR----IHAK-FVHSFQN--SDGKSGG---------L
DFNTPSLHGQINSLTECYRQ-A-DVDP-QKIEFVETHG------------
--------------------------------------------------
---------L-GVKN------------WDTTEANAVT-EVFC-GK-R---
R-------------------------------------------------
---------------A----K-PLMIGSVKTN-VGHAEAASGFNSVAKCV
FGMKEGVIPPNIN-FE-----N--PSKDIPGLHDGRLAVPT--ELT-PWS
G--E---------LCGINAYS-FGGNNAHVILKK----------------
--------------------------------------------------
-------------------------------------
>SRR3218403_NODE_590_nrpspksdomains_ctg414_1_PKS_KS.1_
------------------------ICITGISGRVGQ-A----NNMDEFKD
MLW-NKKHAF-T--K-K--FLRF-DLD---KY-------------N-TLK
WYAYVN--------DADK-FDPEYFGIEAE-KAQYLDPNIRLSMEAAYEA
IVDAGYSM--------EEIRGT--KTGVYC--------------------
--------------------PCVGYDA--SNYW-FG---K----------
--GVEE-FGEGS--LGVHNNFRATRISYEMDLRGPS------MAIDTACS
GYMAATECALKDIRLGNCDQAIIVGSQLHCNP-IAALLFLDIKAAGPNCI
CYAFDERAE-----------------------------------------
---------------------------GMSRGEAIGAMLIQKEE-D----
------------ARR----IHTK-VAHAYQS--CDGNSGD---------F
DFNHPSVEGQMATIAMCYKQ-S-GVDP-HKLNFVECHG------------
--------------------------------------------------
---------T-GTVA------------GDSTEVNAID-AIFC-GE-R---
R-------------------------------------------------
---------------T----E-PLMIGSVKTN-MGHAEAVAGFNAIAKCI
FSFYENTIPPNIN-FE-----R--PNKEIPGLLDGRLKVPV--ELT-PWN
G--T---------MCGVSGFG-LGGTSSHMILKK----------------
--------------------------------------------------
-------------------------------------
>SRR3218403_NODE_609_nrpspksdomains_ctg415_1_PKS_KS.1_
------------------------ICITGMSGRVGQ-A----NNLDEYKD
KLF-TQKGAY-T--D-K--HLRY-DIE---KY-------------K-TQK
IWSYIN--------DADK-FDHEFFGIEAK-KANFLDPNIRLAIEAAYEA
IVDAGFSK--------EEIAGT--KTGVYA--------------------
--------------------PCVDYDA--SNFW-TT---K----------
--QKED-FGDEV--LGVQNSFRASRISYELDLRGPS------VAFDTACS
GSIAAIECAIKDIRTGHCDQAIVAASQLLCSP-YSGKMFYDIGAAADSCV
CYAFDTRAE-----------------------------------------
---------------------------GMSRGEAIGALLIQKEE-D----
------------ARR----IHCK-IVHNHQG--SDGNSGD---------F
DFNHPSIPGQTAVIKRCYEQ-A-GIDPQTQINYVECHG------------
--------------------------------------------------
---------T-GTVA------------GDSTEVNAIA-NVFC-GE-R---
R-------------------------------------------------
---------------T----Q-PLTVGSVKPN-MGHTQGAAGFTSIVKCI
WCFYENVIPPQMN-FK-----N--YNTTVPAFHDGRIRVIQ-HENM-PWH
D--K---------YCGVSGFG-IGGSDSHIILQK----------------
--------------------------------------------------
-------------------------------------
>SRR3218403_NODE_789_nrpspksdomains_ctg419_1_PKS_KS.1_
------------------------ICITGMSGRVGQ-C----KNLEEFKD
VLM-KGKDAF-T--D-K--SMRF-DID---KY-------------G-TQK
EHAYFD--------DAEK-FDNDYFGIAPK-NAEFMDPNIRLSMEASYEA
AVDAGFSM--------KELRGS--LTGVYA--------------------
--------------------SIVTLDA--GNYW-LS---K----------
--TLDA-IGEASKGLGVIQNFRASRVSYSMDLRGPS------MCVDTGCA
GYLSAVEAAVKDIRLGNCDRAIVVCCQLQANP-HGETHFMDLGLSGPNSR
CFAFDERAE-----------------------------------------
---------------------------GFARGEAFGAIMLQTEE-E----
------------ARR----VYAK-VVHGYQS--SDGNGGN-------FAV
NFSTPSFYGQIDTLKECYRQ-A-GVDP-QTIDFVECHG------------
--------------------------------------------------
---------L-GTKT------------GDVAEANAVT-EVFC-GK-Q---
R-------------------------------------------------
---------------T----K-PLFIGSVKTN-VGNAEASAGFNSLTKCV
MGLNDGVIHPNSN-FE-----K--PNKEIAGLVDGRLKVPT--QPT-PLK
G--D---------MCGVSAYS-FGGTNTHLILKK----------------
--------------------------------------------------
-------------------------------------
>SRR3218403_NODE_1695_nrpspksdomains_ctg422_1_PKS_KS.1_
------------------------ICITGMSGRVGQ-A----NNLDEYKD
KLF-TQKGAY-T--D-K--HLRY-DIE---KY-------------K-TQK
IWSYIN--------DADK-FDHEFFGIEAK-KANFLDPNIRLAIEAAYEA
IVDAGYSK--------EEIAGT--KTGVYA--------------------
--------------------PCVDYDA--SNFW-ST---K----------
--GSEE-FGEGS--LGVQNSFRASRISYQLDLRGPS------VAMDTACS
GSIAAIECAMKDIRLGNCDQAIIAGSQLLCSP-YSAKMFFDIGAASKSCI
CYAFDERAE-----------------------------------------
---------------------------GMSRGEAIGSFFIQKAE-D----
------------ARR----IHAK-VVHNHQG--SDGNSGD---------F
DFNHPSIPGQTAVIRRCYEQ-A-GIDPQTQIDFVECHG------------
--------------------------------------------------
---------T-GTVA------------GDSTEVNAIA-NVFC-GE-R---
R-------------------------------------------------
---------------T----T-PLYVGSVKPN-MGHTQGCAGFTSIVKCI
WCFYESCLPPNIN-YE-----K--PNRTVPCLLDGRILVAK--EHT-PWN
T--K---------MCGVSGFG-IGGTDSHIILKK----------------
--------------------------------------------------
-------------------------------------
>SRR3218403_NODE_1935_nrpspksdomains_ctg424_1_PKS_KS.1_
------------------------ICITGMSGRVGQ-C----KNLEEFKD
VLM-KGKDAF-T--D-K--SMRF-DID---KY-------------G-TQK
EHAYFD--------DAEK-FDNDYFGIAPK-NAEFMDPNIRLSMEASYEA
AVDAGFSM--------KELRGS--LTGVYA--------------------
--------------------SIVTLDA--GNYW-LS---K----------
--TLDA-IGEASKGLGVIQNFRASRVSYSMDLRGPS------MCVDASCA
GYLSAIEAAVKDIRLGNCDQAIVVTCQVQANP-LGELHFMDLGLSGPNSR
CFAFDEKAE-----------------------------------------
---------------------------GFARGEAYGAIVLQKEE-D----
------------ARR----IHAK-VVHGYQS--CDGNSGN-------FAV
EFSTPSFYGQIDTLKECYRQ-A-GVDP-KMIEFVECHG------------
--------------------------------------------------
---------L-GTKA------------GDTIEANAIT-EVFC-GE-K---
R-------------------------------------------------
---------------T----K-PLMIGSVKTN-VGHAEAAAGFNSTIKCI
IGMNEGLIPPNIN-FE-----K--PNKGISGLHDGRLKVPV--EPT-PWS
G--D---------MCGISAYG-FGGTNTHIILKK----------------
--------------------------------------------------
-------------------------------------
>SRR3218403_NODE_8837_nrpspksdomains_ctg431_1_PKS_KS.1_
------------------------ICITGISGRVGQ-A----NNMDEFKD
MLW-NKKHAF-T--K-K--FLRF-DLD---KY-------------N-TLK
WYAYVN--------DADK-FDPEYFGIEAE-KAQYLDPNIRLSMEAAYEA
IVDAGYSM--------EEIRGT--KTGVYC--------------------
--------------------PCVGYDA--SNYW-FG---K----------
--GVEE-FGEGS--LGVHNNFRATRISYEMDLRGPS------MAIDTACS
GYMAATECALKDIRLGNCDQAIIVGSQLHCNP-IAALLFLDIKAAGPNCI
CYAFDERAE-----------------------------------------
---------------------------GMSRGEAIGAMLIQKEE-D----
------------ARR----IHTK-VAHAYQS--CDGNSGD---------F
DFNHPSVEGQMATIAMCYKQ-S-GVDP-HKLNFVECHG------------
--------------------------------------------------
---------T-GTVA------------GDSTEVNAID-AIFC-GE-R---
R-------------------------------------------------
---------------T----E-PLMIGSVKTN-MGHAEAVAGFNAIAKCI
ISFYESTIPPNIN-FE-----K--PNKSIPGLLDGRLKVPV--ELT-PWN
G--T---------MCGVSGFG-LGGTSSHLILKK----------------
--------------------------------------------------
-------------------------------------
>SRR3218404_NODE_1745_nrpspksdomains_ctg446_2_PKS_KS.1_
------------------------ICVTGMSGRVGQ-C----KNLEEFKD
VLM-KGKDAF-T--D-K--SMRF-DID---KY-------------G-TQK
EHAYFD--------DAEK-FDNDYFGIAPK-NAEFMDPNIRLSMEASYEA
AVDAGFSM--------KELRGS--LTGVYA--------------------
--------------------SIVTLDA--GNYW-LS---K----------
--TLDA-IGEASKGLGVIQNFRASRVSYSMDLRGPS------MCVDTGCA
GYLSAVEAAVKDIRLGNCDRAIVVCCQLQANP-HGETHFMDLGLSGPNSR
CFAFDERAE-----------------------------------------
---------------------------GFARGEAFGAIMLQTEE-E----
------------ARR----VYAK-VVHGYQS--SDGNGGN-------FAV
NFSTPSFYGQIDTLKECYRQ-A-GVDP-QTIDFVECHG------------
--------------------------------------------------
---------L-GTKT------------GDVAEANAVT-EVFC-GK-Q---
R-------------------------------------------------
---------------T----K-PLFIGSVKTN-VGNAEASAGFNSLTKCV
MGLNDGVIHPNSN-FE-----K--PNKEIAGLVDGRLKVPT--QPT-PLK
G--D---------MCGVSAYS-FGGTNTHLILKK----------------
--------------------------------------------------
-------------------------------------
>SRR3218404_NODE_1746_nrpspksdomains_ctg447_1_PKS_KS.1_
------------------------ICVTGMSGRVGQ-C----KNLEEFKD
VLM-KGKDAF-T--D-K--SMRF-DID---KY-------------G-TQK
EHAYFD--------DAEK-FDNDYFGIAPK-NAEFMDPNIRLSMEASYEA
AVDAGFSM--------KELRGS--LTGVYA--------------------
--------------------SIVTLDA--GNYW-LS---K----------
--TLDA-IGEASKGLGVIQNFRASRVSYSMDLRGPS------MCVDASCA
GYLSAIEAAVKDIRLGNCDQAIVVTCQVQANP-LGELHFMDLGLSGPNSR
CFAFDERAE-----------------------------------------
---------------------------GFARGEAYGAIVLQKEE-D----
------------ARR----IHAK-VVHGYQS--CDGNSGN-------FAV
EFSTPSFYGQIDTLKECYRQ-A-GVDP-QMIEFVECHG------------
--------------------------------------------------
---------L-GTKA------------GDTIEANAIT-EVFC-GE-K---
R-------------------------------------------------
---------------T----K-PLMIGSVKTN-VGHAEAAAGFNSTIKCI
IGMNEGLIPPNIN-FE-----K--PNKGISGLHDGRLKVPV--EPT-PWS
G--D---------MCGISAYG-FGGTNTHIILKK----------------
--------------------------------------------------
-------------------------------------
>SRR3218405_NODE_838_nrpspksdomains_ctg466_1_PKS_KS.1_
------------------------ICITGMSGRVGQ-C----KNLEEFKD
VLM-KGKDAF-T--D-K--SMRF-DID---KY-------------G-TQK
EHAYFD--------DAEK-FDNDYFGIAPK-NAEFMDPNIRLSMEASYEA
AVDAGFSM--------KELRGS--LTGVYA--------------------
--------------------SIVTLDA--GNYW-LS---K----------
--TLDA-IGEASKGLGVIQNFRASRVSYSMDLRGPS------MCVDASCA
GYLSAIEAAVKDIRLGNCDQAIVVTCQVQANP-LGELHFMDLGLSGPNSR
CFAFDERAE-----------------------------------------
---------------------------GFARGEAYGAIVLQKEE-D----
------------ARR----IHAK-VVHGYQS--CDGNSGN-------FAV
EFSTPSFYGQIDTLKECYRQ-A-GVDP-QMIEFVECHG------------
--------------------------------------------------
---------L-GTKA------------GDTIEANAIT-EVFC-GE-K---
R-------------------------------------------------
---------------T----K-PLMIGSVKTN-VGHAEAAAGFNSTIKCI
IGMNEGLIPPNIN-FE-----K--PNKGISGLHDGRLKVPV--EPT-PWS
G--D---------MCGISAYG-FGGTNTHIILKK----------------
--------------------------------------------------
-------------------------------------
>SRR3218406_NODE_1272_nrpspksdomains_ctg481_1_PKS_KS.1_
------------------------ICITGMSGRVGQ-C----KNLEEFKD
VLM-KGKDAF-T--D-K--SMRF-DID---KY-------------G-TQK
EHAYFD--------DAEK-FDNDYFGIAPK-NAEFMDPNIRLSMEASYEA
AVDAGFSM--------KELRGS--LTGVYA--------------------
--------------------SIVTLDA--GNYW-LS---K----------
--TLDA-IGEASKGLGVIQNFRASRVSYSMDLRGPS------MCVDASCA
GYLSAIEAAVKDIRLGNCDQAIVVTCQVQANP-LGELHFMDLGLSGPNSR
CFAFDEKAE-----------------------------------------
---------------------------GFARGEAYGAIVLQKEE-D----
------------ARR----IHAK-VVHGYQS--CDGNSGN-------FAV
EFSTPSFYGQIDTLKECYRQ-A-GVDP-QMIEFVECHG------------
--------------------------------------------------
---------L-GTKA------------GDTIEANAIT-EVFC-GE-K---
R-------------------------------------------------
---------------T----K-PLMIGSVKTN-VGHAEAAAGFNSTIKCI
IGMNEGLIPPNIN-FE-----K--PNKGISGLHDGRLKVPV--EPT-PWS
G--D---------MCGISAYG-FGGTNTHIILKK----------------
--------------------------------------------------
-------------------------------------
>SRR3218406_NODE_7130_nrpspksdomains_ctg485_1_PKS_KS.1_
------------------------ICITGMSGRVGQ-C----NDLAEFKD
MLW-NKKDAY-T--D-K--PMRY-SLD---KW-------------S-DQK
EHAFMN--------GCEY-FDNEYFGIAAR-VTEYLDPQVRMNMEASYEA
MIDSGYSP--------AELRGS--NVGVYV--------------------
--------------------AASNYDA--LSYW-QT---L----------
--GLKD-QREATKGLGSTANFRATRVNYTFDLRGPG------QLIDTNCN
GYLAAIDLAIKDIRLGNCCAAFVGVTSLHVNP-LSSELLFQRGMIGENSR
CFSFDERAE-----------------------------------------
---------------------------GFGRGEAVGFLFLQKEE-D----
------------ARR----IHAK-IVHSYQN--SEGSNGG----------
EFCTPSSKGQIEAMTECYKE-A-NIDP-QNIDFVEAHG------------
--------------------------------------------------
---------I-GCKD------------WDATEMEAIT-EVFC-SK-K---
R-------------------------------------------------
---------------S----K-PLMIGSVKSN-VGHTECAAGFPSIAKCV
FGMKEGMVPPSIN-YK-----T--PSKDIRGLHDGRLSVPT--ELT-QWK
G--E---------FCGVNSYS-FGGNNAHLILKK----------------
--------------------------------------------------
-------------------------------------
>SRR3218407_NODE_5187_nrpspksdomains_ctg509_1_PKS_KS.1_
------------------------ICITGMSGRVGQ-C----NDLAEFKD
MLW-SKKDAY-T--D-K--PMRY-SLD---KW-------------S-DQK
EHAFMN--------GCEY-FDNEYFGIAAR-VTEYLDPQVRMNMEASYEA
MIDSGYSP--------AELRGS--NVGVYV--------------------
--------------------AASNYDA--LSYW-QT---L----------
--GLKD-QREATKGLGSTANFRATRVNYTFDLRGPG------QLIDTNCN
GYLAAIDLAIKDIRLGNCCAAFVGVTSLHVNP-LSSELLFQRGMIGENSR
CFSFDERAE-----------------------------------------
---------------------------GFGRGEAVGFLFLQKEE-D----
------------ARR----IHAK-IVHSYQN--SEGSNGG----------
EFCTPSSKGQIEAMTECYKE-A-NIDP-QNIDFVEAHG------------
--------------------------------------------------
---------I-GCKD------------WDATEMEAIT-EVFC-SK-K---
R-------------------------------------------------
---------------S----K-PLMIGSVKSN-VGHTECAAGFPSIAKCV
FGMKEGMVPPSIN-YK-----T--PSKDIRGLHDGRLSVPT--ELT-QWK
G--E---------FCGVNSYS-FGGNNAHLILKK----------------
--------------------------------------------------
-------------------------------------
>SRR3218408_NODE_882_nrpspksdomains_ctg524_1_PKS_KS.1_
------------------------ICITGMSGRVGQ-C----NDLAEFKD
MLW-NKKDAY-T--D-K--PMRY-SLD---KW-------------S-DQK
EHAFMN--------GCEY-FDNEYFGIAAR-VTEYLDPQVRMNMEASYEA
MIDSGYSP--------AELRGS--NVGVYV--------------------
--------------------AASNYDA--LSYW-QT---L----------
--GLKD-QREATKGLGSTANFRATRVNYTFDLRGPG------QLIDTNCN
GYLAAIDLAIKDIRLGNCCAAFVGVTSLHVNP-LSSELLFQRGMIGENSR
CFSFDERAE-----------------------------------------
---------------------------GFGRGEAVGFLFLQKEE-D----
------------ARR----IHAK-IVHSYQN--SEGSNGG----------
EFCNPSATGQIEAMKECYKE-A-NIDP-QNIDFVEAHG------------
--------------------------------------------------
---------I-GCKD------------WDATEMEAIT-EVFC-SK-K---
R-------------------------------------------------
---------------S----K-PLMIGSVKSN-VGHTECAAGFPSIAKCV
FGMKEGMVPPSIN-YK-----T--PSKDIRGLHDGRLSVPT--ELT-QWK
G--E---------FCGVNSYS-FGGNNAHLILKK----------------
--------------------------------------------------
-------------------------------------
>SRR3218408_NODE_1083_nrpspksdomains_ctg526_1_PKS_KS.1_
------------------------ICITGMSGRVGQ-C----KNLEEFKE
MLM-KGKHAF-T--D-K--SMRF-DID---KY-------------G-TQK
EHAYFD--------DAEK-FDNDYFGIAPK-NAEFMDPNIRLSMEASYEA
AVDAGFSM--------KELRGS--LTGVYA--------------------
--------------------SIVTLDA--GNYW-LS---K----------
--TLDA-IGEASKGLGVIQNFRASRVSYSMDLRGPS------MCVDASCA
GYLSAIEAAVKDIRLGNCDQAIVVTCQVQANP-LGELHFMDLGLSGPNSR
CFAFDERAE-----------------------------------------
---------------------------GFARGEAYGAIVLQKEE-D----
------------ARR----IHAK-VVHGYQS--CDGNSGN-------FAV
EFSTPSFYGQIDTLKECYRQ-A-GVDP-QMIEFVECHG------------
--------------------------------------------------
---------L-GTKA------------GDTIEANAIT-EVFC-GE-K---
R-------------------------------------------------
---------------T----K-PLMIGSVKTN-VGHAEAAAGFNSTIKCI
IGMNEGLIPPNIN-FE-----K--PNKGISGLHDGRLKVPV--EPT-PWS
G--D---------MCGISAYG-FGGTNTHIILKK----------------
--------------------------------------------------
-------------------------------------
>SRR3218408_NODE_2137_nrpspksdomains_ctg529_1_PKS_KS.1_
------------------------ICVTGMSGRVGQ-C----KNLEEFKE
MLM-KGKHAF-T--D-K--SMRF-DID---KY-------------G-TQK
EHAYFD--------DAEK-FDNDYFGIAPK-NAEFMDPNIRLSMEASYEA
AVDAGFSM--------KELRGS--LTGVYA--------------------
--------------------SIVTLDA--GNYW-LS---K----------
--TLDA-IGEASKGLGVIQNFRASRVSYSMDLRGPS------MCVDTGCA
GYLSAVEAAVKDIRLGNCDRAIVVCCQLQANP-HGETHFMDLGLSGPNSR
CFAFDERAE-----------------------------------------
---------------------------GFARGEAFGAIMLQTEE-E----
------------ARR----VYAK-VVHGYQS--SDGNGGN-------FAV
NFSTPSFYGQIDTLKECYRQ-A-GVDP-QTIDFVECHG------------
--------------------------------------------------
---------L-GTKT------------GDVAEANAVT-EVFC-GK-Q---
R-------------------------------------------------
---------------T----K-PLFIGSVKTN-VGNAEASAGFNSLTKCV
MGLNDGVIHPNSN-FE-----K--PNKEIAGLVDGRLKVPT--QPT-PLK
G--D---------MCGVSAYS-FGGTNTHLILKK----------------
--------------------------------------------------
-------------------------------------
>SRR3218409_NODE_632_nrpspksdomains_ctg539_1_PKS_KS.1_
------------------------ICITGMSGRVGQ-A----NNLDEYKD
KLF-TQKGAY-T--D-K--HLRY-DIE---KY-------------K-TQK
IWSYIN--------DADK-FDHEFFGIEAK-KANFLDPNIRLAIEAAYEA
IVDAGFSK--------EEIAGT--KTGVYA--------------------
--------------------PCVDYDA--SNFW-TT---K----------
--QKED-FGDEV--LGVQNSFRASRISYELDLRGPS------VAFDTACS
GSIAAIECAIKDIRTGHCDQAIVAASQLLCSP-YSGKMFYDIGAAADSCV
CYAFDTRAE-----------------------------------------
---------------------------GMSRGEAIGALLIQKEE-D----
------------ARR----IHCK-IVHNHQG--SDGNSGD---------F
DFNHPSIPGQTAVIKRCYEQ-A-GIDPQTQINYVECHG------------
--------------------------------------------------
---------T-GTVA------------GDSTEVNAIA-NVFC-GE-R---
R-------------------------------------------------
---------------T----Q-PLTVGSVKPN-MGHTQGAAGFTSIVKCI
WCFYENVIPPQMN-FK-----N--YNTTVPAFHDGRIRVIQ-HENM-PWH
D--T---------YCGVSGFG-IGGSDSHIILQK----------------
--------------------------------------------------
-------------------------------------
>SRR3218409_NODE_2865_nrpspksdomains_ctg543_1_PKS_KS.1_
------------------------ICVTGMSGRVGQ-C----KNLELFKE
MLM-KGKHAF-T--D-K--SMRF-DID---KY-------------G-TQK
EHAYFD--------DAEK-FDNDYFGIAPK-NAEFMDPNIRLSMEASYEA
AVDAGFSM--------KELRGS--LTGVYA--------------------
--------------------SIVTLDA--GNYW-LS---K----------
--TLDA-IGEASKGLGVIQNFRASRVSYSMDLRGPS------MCVDTGCA
GYLSAVEAAVKDIRLGNCDRAIVVCCQLQANP-HGETHFMDLGLSGPNSR
CFAFDERAE-----------------------------------------
---------------------------GFARGEAFGAIMLQTEE-E----
------------ARR----VYAK-VVHGYQS--SDGNGGN-------FAV
NFSTPSFYGQIDTLKECYRQ-A-GVDP-QTIDFVECHG------------
--------------------------------------------------
---------L-GTKT------------GDVAEANAVT-EVFC-GK-Q---
R-------------------------------------------------
---------------T----K-PLFIGSVKTN-VGNAEASAGFNSLTKCV
MGLNDGVIHPNSN-FE-----K--PNKEIAGLVDGRLKVPT--QPT-PLK
G--D---------MCGVSAYS-FGGTNTHLILKK----------------
--------------------------------------------------
-------------------------------------
>SRR3218409_NODE_2867_nrpspksdomains_ctg544_1_PKS_KS.1_
------------------------ICITGMSGRVGQ-C----KNLELFKE
MLM-KGKHAF-T--D-K--SMRF-DID---KY-------------G-TQK
EHAYFD--------DAEK-FDNDYFGIAPK-NAEFMDPNIRLSMEASYEA
AVDAGFSM--------KELRGS--LTGVYA--------------------
--------------------SIVTLDA--GNYW-LS---K----------
--TLDA-IGEASKGLGVIQNFRASRVSYSMDLRGPS------MCVDASCA
GYLSAIEAAVKDIRLGNCDQAIVVTCQVQANP-LGELHFMDLGLSGPNSR
CFAFDEKAE-----------------------------------------
---------------------------GFARGEAYGAIVLQKEE-D----
------------ARR----IHAK-VVHGYQS--CDGNSGN-------FAV
EFSTPSFYGQIDTLKECYRQ-A-GVDP-QMIEFVECHG------------
--------------------------------------------------
---------L-GTKA------------GDTIEANAIT-EVFC-GE-K---
R-------------------------------------------------
---------------T----K-PLMIGSVKTN-VGHAEAAAGFNSTIKCI
IGMNEGLIPPNIN-FE-----K--PNKGISGLHDGRLKVPV--EPT-PWS
G--D---------MCGISAYG-FGGTNTHIILKK----------------
--------------------------------------------------
-------------------------------------
>SRR3218422_NODE_2128_nrpspksdomains_ctg562_1_PKS_KS.1_
------------------------ICVTGMSGRVGQ-C----KNLEEFKD
VLM-KGKDAF-T--D-K--SMRF-DID---KY-------------G-TQT
EHAYFE--------DAEK-FDNDYFGIAPK-NAEFMDPNIRLSMEASYEA
AVDAGFSM--------KELRGS--LTGVYA--------------------
--------------------SIVTLDA--GNYW-LS---K----------
--TLDA-IGEASKGLGVIQNFRASRVSYSMDLRGPS------MCVDTGCA
GYLSAVEAAVKDIRLGNCDRAIVVCCQLQANP-HGETHFMDLGLSGPNSR
CFAFDERAE-----------------------------------------
---------------------------GFARGEAFGAIMLQTEE-E----
------------ARR----VYAK-VVHGYQS--SDGNGGN-------FAV
NFSTPSFYGQIDTLKECYRQ-A-GVDP-QTIDFVECHG------------
--------------------------------------------------
---------L-GTKT------------GDVAEANAVT-EVFC-GK-Q---
R-------------------------------------------------
---------------T----K-PLFIGSVKTN-VGNAEASAGFNSLTKCV
MGLNDGVIHPNSN-FE-----K--PNKEIAGLVDGRLKVPT--QPT-PLK
G--D---------MCGVSAYS-FGGTNTHLILKK----------------
--------------------------------------------------
-------------------------------------
>SRR3218422_NODE_2164_nrpspksdomains_ctg563_1_PKS_KS.1_
------------------------ICITGMSGRVGQ-C----KNLEEFKD
VLM-KGKDAF-T--D-K--SMRF-DID---KY-------------G-TQT
EHAYFE--------DAEK-FDNDYFGIAPK-NAEFMDPNIRLSMEASYEA
AVDAGFSM--------KELRGS--LTGVYA--------------------
--------------------SIVTLDA--GNYW-LS---K----------
--TLDA-IGEASKGLGVIQNFRASRVSYSMDLRGPS------MCVDASCA
GYLSAIEAAVKDIRLGNCDQAIVVTCQVQANP-LGELHFMDLGLSGPNSR
CFAFDEKAE-----------------------------------------
---------------------------GFARGEAYGAIVLQKEE-D----
------------ARR----IHAK-VVHGYQS--CDGNSGN-------FAV
EFSTPSFYGQIDTLKECYRQ-A-GVDP-KMIEFVECHG------------
--------------------------------------------------
---------L-GTKA------------GDTIEANAIT-EVFC-GE-K---
R-------------------------------------------------
---------------T----K-PLMIGSVKTN-VGHAEAAAGFNSTIKCI
IGMNEGLIPPNIN-FE-----K--PNKGISGLHDGRLKVPV--EPT-PWS
G--D---------MCGISAYG-FGGTNTHIILKK----------------
--------------------------------------------------
-------------------------------------
>SRR826781_NODE_371_nrpspksdomains_ctg587_1_PKS_KS.1_
------------------------ICITGISGRVGK-A----NNLDEFKD
ILW-NKKHGF-T--D-K--PLRF-DFD---KY-------------H-TQK
WFAYIN--------DAEK-FDPEFFGIEAK-KANYLDPNIRLSIEAAYEA
IVDAGYSM--------EEVRGT--KTGVYA--------------------
--------------------PCVGYDA--SNYW-GY---K----------
--GVEE-FGEGS--LGVQNSFRAHRISYEMDLRGPS------MAIDTACS
GYLAAVECALKDIRLGNCDQAIVAGSQLHCNP-IAAKMFLDIKAAGPNCT
CYAFDERAE-----------------------------------------
---------------------------GMSRGEAIGTLFIQKEC-D----
------------ARR----IHTK-VAHAYQS--CDGNSGE---------F
DFNHPSVEGQMATIATCYRQ-A-GVDP-HKINYVECHG------------
--------------------------------------------------
---------T-GTVA------------GDSTEVNAIT-NIFC-GE-R---
R-------------------------------------------------
---------------T----E-PLMIGSVKTN-MGHAEAVAGFNAIAKCI
ISFYESTIPPNIN-FE-----K--PNKSIPGLLDGRLKVNV--ELT-PWN
D--T---------MCAVSSFG-LGGTSSHLILKK----------------
--------------------------------------------------
-------------------------------------
>SRR826781_NODE_386_nrpspksdomains_ctg588_1_PKS_KS.1_
------------------------ICITGMSGRVGQ-C----RDLDEFKE
MLW-NKKDAF-T--D-K--PMRF-NTD---KY-------------N-KQK
EHAYME--------DTES-FDSDYFGIAPK-NAEYMDPHIRLNLEHSYEA
IIDAGYSM--------PEVRGT--VTGVYV--------------------
--------------------SAGHYDS--VTFW-QN---L----------
--GIRN-SADSTKGLGTITNFRATRISYCMDLRGPS------YIIDTACS
GYLAAIDAAIKDIRLGNCCQALVATTDLQCNP-LSSETFFELGLLGENSR
SFSFDEKAE-----------------------------------------
---------------------------GFARGEAAGVLFLQKEE-D----
------------ARR----IHAK-FVHSFQN--SDGKSGG---------L
DFNTPSLHGQINSLTECYRQ-A-DVDP-QKIEFVETHG------------
--------------------------------------------------
---------L-GVKD------------WDTTEANAVT-EVFC-GK-R---
R-------------------------------------------------
---------------A----K-PLMIGSVKTN-VGHAEASAGFNSVAKCV
FGMKEGVIPPNIN-FE-----K--PSKDIPGLHDGRLAVPT--ELT-PWS
G--E---------LCGINAYS-FGGNNAHVILKK----------------
--------------------------------------------------
-------------------------------------
>SRR826781_NODE_430_nrpspksdomains_ctg591_1_PKS_KS.1_
------------------------ICITGMSGRVGQ-C----KNLDEFKD
MLM-KGKDAF-T--D-K--SMRF-DID---KY-------------G-TQK
EHAYFE--------EAEK-FDNDYFGIAPK-NAEFMDPNIRLSMEAAYEA
VVDAGYSM--------QEVRGT--LTGVYA--------------------
--------------------SVCTLDA--SNYW-LS---K----------
--SLDA-ITEASKGLGVIHNFRASRVSYAMDLRGPS------MCVDTACA
GYLSAIEAAVKDIRLGNCDRAIVVTSQLEANP-MSEQHFIDLGLSGPNSK
CFSFDERAE-----------------------------------------
---------------------------GFARGEAMGAIMLHKEE-E----
------------ARR----IYAK-VAHGYQS--CDGNSGD-------FAL
EFSTPSFYGQIDTLKECYRQ-A-GVDP-QTIEFVECHG------------
--------------------------------------------------
---------L-GTKV------------GDTTEANAIT-EVFC-GK-Q---
R-------------------------------------------------
---------------T----K-PLIIGSVKTN-AGHADAAAGFNATIKCV
MALNEGVIPPNLN-FE-----K--PNKEIPGLHDGRLKVPV--EPT-PWS
G--D---------MCGISAYS-YGGTNTHLILKK----------------
--------------------------------------------------
-------------------------------------
>SRR826781_NODE_487_nrpspksdomains_ctg592_1_PKS_KS.1_
------------------------VCITGMSGRIGQ-C----NNLDEFKE
MLM-KGKDAF-T--D-K--SMRF-DID---KY-------------G-TQK
KHAYFE--------DADK-FDNDYFGIAPK-NCDFMDPNIRLSMEASYEA
IVDAGLSM--------TEVRGT--LTGVYA--------------------
--------------------SIVTLDA--GNYW-LS---K----------
--SIDA-IGEAKLGLGVIQNFRASRVSYAMDLRGPS------MCVDTGCA
GYLSAIEAAMKDIRLGNCDQAVVVTCQLEANP-ISEQHFMDLGLSGPNSK
CYAFDERAE-----------------------------------------
---------------------------GFARGEALGALFLQREE-D----
------------SRR----IYAK-VAHGYQS--CDGNSG----------V
DFSTPSFIGQIDTLKECYRQ-A-GVDP-QTIEFVECHG------------
--------------------------------------------------
---------L-GTKG------------GDITEANAIT-EVFC-GK-Q---
R-------------------------------------------------
---------------T----K-PLMIGSVKTN-VGHAQGAAGFNSTVKCI
IGMNEGVIPPNIN-FE-----K--PNKEIHGLHDGRLKVPV--EPT-PWS
G--D---------MCGISGIG-YGGSNTHIILKK----------------
--------------------------------------------------
-------------------------------------
>SRR830631_NODE_44_nrpspksdomains_ctg638_1_PKS_KS.1_
------------------------IAIVGIGCKVP-G-A---DNVEQFWR
VLE-QGENHV-VEIP-K--E-RW-NNDA--FFD----TDVHAVGKS-YVK
RAGLL-----K-D--PK-AFDNKLFNINDF-EADQMDPQQRFVLECCFMA
MEDAGITR--------EQLAG--SNTGVYV--------------------
-------------------G-AMNGDY--RALF-TA-----------K--
--S--P-IVGNYTVTGISNSIISARVSFTFDLRGPS------MTLDTACS
SALVAIHVGAQALRTGDCDLALCGGTNFLMSP-DVFVHLSKAHMVSPTGQ
CFAFSDSAD-----------------------------------------
---------------------------GYTRGEGCGMVILKRLK-D----
----------A--LRDGDHIWA-TIE-TGSN--QDGHSVT-------P--
-ISAPSGDQQLRLLETVYQD-A-AMDL-EGIDYIEAHG------------
--------------------------------------------------
---------T-GTSA------G------DPVEAKALG-TFFR-SK---G-
---T----------------------------------------------
--------------T-----R-QRYIGSVKTN-VGHLESAAGTAGLIKVL
LMMKHSKIAPSLF-FD-----R--PNPKID-FPDLNLQVPT--KAM-DWP
R--R-------NKIACVNSFG-FGGTNCHAVVKA----------------
--------------------------------------------------
-------------------------------------
>SRR830638_NODE_435_nrpspksdomains_ctg654_1_PKS_KS.1_
------------------------ICVTGMAGRVGQ-A----RTLTDVKH
ALW-NKQEVF-T--T-K--PMRF-DIE---KY-------------G-TQK
QHAYID--------DAEY-FDNDYFGIAPK-NAEFLDPNIRLSLEGAYEA
VVDAGYSM--------QEIRGT--NTGVYV--------------------
--------------------PCVAYDA--NCYW-LS---K----------
--GLEV-IGEAKKGMGVVNNFRASRISYAMDLRGPS------VCVDTACS
GYLAALETAMKDIRMGVADSAIVACCQLHCNP-MSSLLFIELGAAGPDAK
CYTFDERAQ-----------------------------------------
---------------------------GFGRGEAVGAVLLQKEE-D----
------------ARR----VYCK-LAHCFQS--CDGNSGD---------F
DFNHPSVIGQMHTINECYRQ-C-GIDP-QVVEYVECHG------------
--------------------------------------------------
---------T-GTSA------------GDTVEANAVT-NVFC-GK-R---
R-------------------------------------------------
---------------K----S-PLLVGSIKTN-VGHAEAAAGFNALVKCV
FGMEEGVIPPNLN-FE-----R--PNREIPGLLDGRLKVVT--EMT-PWT
G--R---------VCGISGFG-IGGTNSHVILKK----------------
--------------------------------------------------
-------------------------------------
>SRR10527251_NODE_75_nrpspksdomains_ctg834_1_PKS_KS.1_
------------------------IVVSGMSGRIGQ-C----DTLADYKD
ILW-NKKDAF-T--E-K--SMRY-DIE---LY-------------K-TQK
SHAYIN--------DAEK-FDSDYFGIAPK-NAEFLDPCIRLGMEAAYEA
VVDGGYSM--------QEMRGT--MTGVYV--------------------
--------------------PCVAYEA--NCYW-LS---K----------
--GLDV-IGTASRGLGVINNFRASRISFSMDLRGPS------MCVDTACS
GYLAAVETAVKDIRLGLCEQAIVASCQMHCNP-MGSLLFMELGAAGPDAR
CYSFDHRAQ-----------------------------------------
---------------------------GFGRCEAVGAMLIQKEG-D----
------------ARR----VYCK-IPHVYQS--CDGASTE---------H
DFNHPSEIGQKHTIEECYRQ-A-DIDI-SKVEFVECHG------------
--------------------------------------------------
---------T-GTKA------------GDSVEASAID-SAFC-SK-P---
R-------------------------------------------------
---------------A----K-PLMIGSCKTN-VGHAEASAGFNAMVKCI
FSINECVIPPNIN-FE-----K--PNPAIAGLLEGRLKVPT--ELT-PWS
G--E---------ICGISGFG-IGGTNSHMILKK----------------
--------------------------------------------------
-------------------------------------
>SRR11015438_NODE_90809_nrpspksdomains_ctg909_1_PKS_KS.1_
--------------------------------------------------
--------------------------------------------------
--------------------------------------------------
--------------------------------------------------
--------------------------------------------------
--------------------------------------------------
-------------------MAICGGTNYLTIP-DVFIHLSKAGMISPTGQ
CHSFSNKAD-----------------------------------------
---------------------------GYTRGEGCGIVILKKLQ-D----
----------A--ERAGDKIWA-TIY-TGCN--QDGHSVA-------P--
-ITAPSGFQQASLLDDVFSR-I-GLDP-SRIDYIEAHG------------
--------------------------------------------------
---------T-GTNA------G------DPVEVNTLG-EFFK-TR---A-
---T----------------------------------------------
--------------P-----R-QRYLGSVKTN-IGHLESAAGVIGVIKVL
LMMKNNKIVPSLH-CD-----E--PNPKIN-FPELMLTVPG--KTI-DWD
N--P-------DKVSCCNSFG-FGGSNSHAVVC-----------------
--------------------------------------------------
-------------------------------------
>SRR11015440_NODE_452_nrpspksdomains_ctg912_1_PKS_KS.1_
------------------------VAIVGIGCRFP-GRV---NSPADMWD
VLV-EGRDCL-EPIP-D----RW-NVEA--YYS----PDPHSLGTH-VNK
KGGFVK------D--VD-FFDNGFFKIAPK-EALNMDPQQRQLLEVTHEA
FEDAGVVP--------SRLGG---KCGVYV--------------------
-------------------G-IGMMDY--PLLN-SS---D----------
--P--R-NFNAYSHTGMAHSVAANRISFAFNLRGPS------LATDTACA
SSMTALHLACTGLWNKECEASIVAGSNILLMP-EITCGFSALSVLSPESQ
SRPFDADAK-----------------------------------------
---------------------------GYVRSEGFSALLLKPLE-A----
----------A--LRDGDHIYC-TVLGTGIA--ANGLTP--------S--
-ITMPSKDAQAQLMTSVYDQ-F-HVSK-EKLIYVEAHG------------
--------------------------------------------------
---------T-GTPV------------GDPIEAEAIG-AALA-EG--R--
--------------------------------------------------
--------------D-----E-PLRIGSAKSN-FGHLECAAGVVSLVKAA
LMLKHRKLVPSIN-FR-Q------PATPL--FSGWNVQVQT--KVE-DFP
E--G------Q-HLIAVNNYG-FGGALAHAVLKEAP--------------
--------------------------------------------------
-------------------------------------
>SRR1185333_NODE_2022_nrpspksdomains_ctg1040_1_PKS_KS.1_
--------------------------------------------------
--------------------------------------------------
--------------------------------------------------
--------------------------------------------------
--------------------------------------------------
--------------------------------------------------
----------------------------MATP-DIFVHLSKARMISPTGQ
CHAFSDQAD-----------------------------------------
---------------------------GYTRGEGCGIVILKKLS-D----
----------A--ERDKDRILA-VVK-TGSN--QDGHTVT-------P--
-ISAPSQSQQIQLLDDMYRE-F-SLEQLDEMEYIEAHG------------
--------------------------------------------------
---------T-GTQA------G------DYAEANALG-KFFK-KR---G-
---S----------------------------------------------
--------------T-----K-NRLIGSIKTN-IGHLESAAGVAGLIKVI
LMMEQNKIVPSLF-SQ-----N--PNKRIP-FDKLNLVVAS--EVR-DWT
T--E-------KKVASVNSFG-FGGSNCHAIVRSY---------------
--------------------------------------------------
-------------------------------------
>SRR1185333_NODE_22007_nrpspksdomains_ctg1044_1_PKS_KS.1_
--------------------------------------------------
--------------------------------------------------
--------------------------------------------------
--------------------------------------------------
--------------------------------------------------
------------------------------------------------CS
SALIAIHTASQGLLNGDCTMALCGGTNFIGSP-DIFIHLSKAQMVSPTGQ
SHAFSELAD-----------------------------------------
---------------------------GYTRGEGCGIVILKKLS-D----
----------A--ERNNDRILA-VIK-TGTN--QDGHTVT-------P--
-ISAPSMSQQIQLLEEMYRH-F-SVEELDEIEYIEAHG------------
--------------------------------------------------
---------T-GTQA------G------DYAEANALG-QFFK-SR---G-
---S----------------------------------------------
--------------S-----K-KRLIGSIKTN-IGHLESAAGVAGLIKVL
LMMEHSKVVPSLF-SE-----K--LNTRID-FEGLNLAVAS--KVD-GWT
T--G-------KKVASVNSFG-FGGSNCHAIVRS----------------
--------------------------------------------------
-------------------------------------
>SRR14327198_NODE_1372_nrpspksdomains_ctg1250_1_PKS_KS.1_
------------------------IAIIGMGCRFP-G-A---TCLEEFWD
VLA-KGENHV-VDIP-P--E-RW-NMDA--FFD----SDVNAAGKS-YAR
KAGLI-----E-N--FD-HFDNKLFKINET-EAAQMDPQQRQVLECTYMA
LEDAGITR--------QQIAG--QKVGVFI--------------------
-------------------G-NMAVDY--GLLI-SD-----------V--
--S--P-DVSNYTVTGQGGSIISNRVSFVYNLAGPS------MTIDTACS
SSIVAIHQAGLALRAGDCSMAICGGVNLLLHP-GYFIKLSKARMLSPTGQ
CHAFSANAD-----------------------------------------
---------------------------GYTRGEGCGIVIVKLLS-E----
----------A--LHDGDNIWG-TIV-TGLN--QDGRQVT-------P--
-ITAPSGKQQQELLNDIYTR-H-GIDP-TEVDYIEAHG------------
--------------------------------------------------
---------T-GTRL------G------DPVEATALG-TFFE-KF--PR-
Q-------------------------------------------------
-----------------------RHIGSVKTN-IGHLEAAAGVAGLIKVL
LMMKHSTIVPSLH-FD-KP------NEDID-FDRFRFVVPV--ENV-DWK
R--E-------KKIACINSFG-FGGSNSHAVLQSY---------------
--------------------------------------------------
-------------------------------------
>SRR1505124_NODE_480_nrpspksdomains_ctg1338_1_PKS_KS.1_
------------------------------------------XNVEQYWN
LLE-KGENHV-IDIP-K--E-RW-NNDA--FYD----PDPHAIGKS-YVR
RAGLL-----K-D--PL-AFDNKLFNINDF-EADQMDPQQRFVLECSFMA
MEDAGITR--------DKLAG--SNTGVYI--------------------
-------------------G-AMNGDY--RGLF-TA-----------K--
--S--P-IVGNYTVTGISNSIIAARISFTFDLRGPS------MTLDTACS
SALLAIHIGAQALRTGDCDMALCGGTNFLMSP-DVFVHLSKAHMVSPTGQ
CFAFSDSAD-----------------------------------------
---------------------------GYTRGEGCGMVVLKRLK-D----
----------A--IRDGDRIWA-TIE-TGSN--QDGHSVT-------P--
-ISAPSGDQQIKLLDHVYRN-T-QEKLIDRIDYIEAHG------------
--------------------------------------------------
---------T-GTAA------G------DPVEANALG-KFFQ-ER---G-
---A----------------------------------------------
--------------V-----R-HRYIGSVKTN-LGHLESAAGTAGLIKVL
LMMKHSKIVPSLF-FD-----R--PNPKIK-FPDMNLTVPT--TVV-DWP
T--Q-------NKVACVNSFG-FGGTNCHAVVQAY---------------
--------------------------------------------------
-------------------------------------
>SRR15300633_NODE_494_nrpspksdomains_ctg1423_1_PKS_KS.1_
------------------------IAIVGIGCRMP-GDV---NSPEAFWE
VLV-QGRDVL-TEVP-P--D-RW-SLEA--YYN----PDPASLGTH-VNK
RGGFIK------D--MD-RFDNGFFKISPK-EAAMMDPQQRHLLEVTHEA
FEDAGIET--------EKLGE---RCGVYV--------------------
-------------------G-IGMMDY--PLML-GP---D----------
--S--T-NFNAYAHTGVAHSVAANRISFAFNLQGPS------VAVDTACA
ASMTALHFGCQALWNSECGVSVVAGSNVLLMP-EVTAGFSALSVLSPEGQ
SRPFDVNAK-----------------------------------------
---------------------------GYVRSEGFGAVILKPLA-Q----
----------A--LRDGDNIYC-TVLGSGIA--SNGATP--------S--
-ITMPSCDAQVRLMTSVYQQ-F-KIDA-ERLIYVEAHG------------
--------------------------------------------------
---------T-GTPV------------GDPIEAEAIG-RALA-RD--R--
--------------------------------------------------
--------------Q-----Q-PLRIGSAKSN-FGHMECCAGMVSIIKTA
LMLKHRKICPSIN-FT-A------PIDER--FKDWNIDVQT--KME-DFP
A--G------RNHMIGVNNYG-FGGALAHAVLGEI---------------
--------------------------------------------------
-------------------------------------
>SRR1920139_NODE_69_nrpspksdomains_ctg1827_1_PKS_KS.1_
------------------------IAIVGIGCRMP-GDV---NSPEAFWD
VLM-QGRDVL-SEVP-P--E-RW-SLEA--YHN----PDPASLGTH-VNK
RGGFIR------D--MD-RFDNGFFKISPK-EAAMMDPQQRHLLEVTHEA
FEDAGIET--------DRLGE---KCGVYV--------------------
-------------------G-IGMMDY--PLML-GP---D----------
--S--T-NFNAYAHTGVAHSVAANRISFAFNLQGPS------VAVDTACA
ASMTALHFGCQALWNSECGVSVVAGSNVLLMP-EVTAGFSALSVLSPEGQ
SRPFDVNAK-----------------------------------------
---------------------------GYVRSEGFGAIIIKPLA-Q----
----------A--LKDGDNVYC-TIMGSGIA--SNGATP--------S--
-ITMPSCGAQQRLMTSVYEQ-F-KIEP-ERLIYVEAHG------------
--------------------------------------------------
---------T-GTPV------------GDPMEAEAIG-NALA-AG--R--
--------------------------------------------------
--------------E-----Q-PLKIGSAKSN-FGHMECCAGMVSIIKTA
LMLKHRKICPSIN-YT-A------PIDER--FKEWNIDVQT--KVE-DFP
A--G------RNHLIGVNNYG-FGGALAHAVLGEI---------------
--------------------------------------------------
-------------------------------------
>SRR1924221_NODE_30_nrpspksdomains_ctg1829_1_PKS_KS.1_
------------------------IAIVGIGCRMP-GDV---NSPEAFWD
VLV-QGKDVL-SEVP-P--E-RW-SLEA--YHN----PDPASLGTH-VNK
RGGFIR------D--MD-RFDNGFFKISPK-EAAMMDPQQRHLLEVTHEA
FEDAGIET--------DRLGE---KCGVYV--------------------
-------------------G-IGMMDY--PLML-GP---D----------
--S--T-NFNAYAHTGVAHSVAANRISFAFNLQGPS------VAVDTACA
ASMTALHFGCQALWNSECGVSVVAGSNVLLMP-EVTAGFSALSVLSPEGQ
SRPFDVNAK-----------------------------------------
---------------------------GYVRSEGFGAIIIKPLA-Q----
----------A--MKDGDNIYC-TIMGSGIA--SNGATP--------S--
-ITMPSCNAQERLMTSVYEQ-F-KIDP-ERLIYVEAHG------------
--------------------------------------------------
---------T-GTPV------------GDPMEAEAIG-KALA-AG--R--
--------------------------------------------------
--------------D-----K-PLKIGSAKSN-FGHMECCAGMVSIIKTA
LMLKHRKICPSIN-FT-A------PIDER--FKEWNIDVQT--KVE-DFP
A--G------KNHLIGVNNYG-FGGALAHAVLGEI---------------
--------------------------------------------------
-------------------------------------
>SRR1926203_NODE_25766_nrpspksdomains_ctg1839_1_PKS_KS.1_
------------------------IAIVGIGCKVP-G-A---DNVEQFWK
VLE-RGENHV-IDIP-K--D-RW-NNDA--FYD----PDPHAVGKS-YVR
RAGLL-----K-D--PI-AFDNKLFNINDF-ESDQMDPQQRYVLECSFMA
MEDAGITR--------DKLAG--SNTGVYV--------------------
-------------------G-AMNGDY--RGLF-TA-----------K--
--S--S-IVGNYTVTGISNSIIAARVSFVFDLRGPS------MTLDTACS
SALLAIHIGAQALRTGDCDIALCGGTNFLMAP-DVFVHLSKAHMVSPTGQ
CFAFSDSAD-----------------------------------------
---------------------------GYTRGEGCGMVILKRLS-D----
----------A--LRDGDRVWA-TVD-TGSN--QDGHSVT-------P--
-ISAPSGDQQIKLLEHVYKN-A-DIDV-NRIDYIEAHG------------
--------------------------------------------------
---------T-GTSA------G------DPVEANALG-KFFQ-EK---G-
---A----------------------------------------------
--------------V-----R-HRYIGSVKTN-LGHLESAAGTAGLIKVL
LMMKHSKIVPSLF-FD-----N--PNPKIN-FPEMNLSVPT--KVV-DWP
S--Q-------NKVACVNSFG-FGGTNCHAVVKAY---------------
--------------------------------------------------
-------------------------------------
>SRR1926203_NODE_39572_nrpspksdomains_ctg1840_1_PKS_KS.1_
------------------------IAILGAGFKGP-G-A---DNLEELWR
VLE-RGENHV-TDIP-K--E-RW-NNDA--FYD----PDPQAVTKS-YVC
KGGFM-----S-K--PF-AFDNSFFGINDM-ESDQMDPQQKHALECTYRA
LEHAGLNK--------QDLKG--SNTGVYI--------------------
-------------------G-AMNSDY--RSMY-QA-----------R--
--S--S-GVTNYTVTGISNSIIAARISFFFDLRGPA------LVLDTGCS
SALIAIHTASQALRAGDCDLAICGGTNFMMTP-DIFVHLSKAKMVSPTGQ
CYAFSDRAD-----------------------------------------
---------------------------GYTRGEGCGIVVLKKLS-D----
----------A--QRDGDRVMV-TIE-TGTN--QDGHSVT-------P--
-ISAPSMKQQLSLLEHTYRN-L-TDQELEELDYIEAHG------------
--------------------------------------------------
---------T-GTIT------G------DPTEANALG-QFFQ-QR---G-
---S----------------------------------------------
--------------K-----K-LRIMGSIKTN-IGHLESAAGVAGLVKVL
LMMEHSKIVPSLF-SE-----D--PNKKIK-FDKLNLTLPT--KVV-DWR
K--D-------QHVACVNSFG-FGGSNCHAIIKS----------------
--------------------------------------------------
-------------------------------------
>SRR2040652_NODE_667_nrpspksdomains_ctg1875_1_PKS_KS.1_
------------------------IAIVGIGCRTP-G-A---DNIQEFWR
VLQ-NGECHI-TDVP-A--D-RW-NAKA--FLD----PDPMAPGKA-YVQ
KGGFL-----K-D--VE-GFDNRLYGINDY-EASSMDPQQCQLLECTTMA
MQDAGITS--------AHLSG--SNTGVYI--------------------
-------------------G-SMNNDY--GSTF-LG-----------K--
--T--T-KVDNYTATGTSNTILASRLSYVFNLTGPC------MVLDTACS
ASLIAIHQGCQAIRSGDCNAAICGGVNCMLTP-DAFIQLSKSRMISPTGL
CHTFSDQAD-----------------------------------------
---------------------------GYTRGEGCGVVILKRLT-D----
----------A--IRDGDNIRA-IVY-TGTN--QDGHSVT-------P--
-MTAPSGEQQKKLLHSVYDK-F-QVDV-SHVDYIEAHG------------
--------------------------------------------------
---------T-GTPA------G------DPVEANSLG-SFFK-EK---G-
---P----------------------------------------------
--------------P-----R-ERYIGSVKTN-IGHTESAAGVLGLIKVL
LMMEHNLIVPSLH-C---D--V--ANPKID-LSGHKLVVPK--NLI-PWT
K--S-------HKVAACNSFG-FGGSNSHAVVRSY---------------
--------------------------------------------------
-------------------------------------
>SRR2086477_NODE_1261_nrpspksdomains_ctg1893_1_PKS_KS.1_
------------------------IAIVGIGCRTS-G-A---DNIREFWH
LLQ-NGECHV-GDVP-K--N-RW-NKDA--FFS----EDHSAYGRA-YVQ
KGGFM-----K-D--VE-GFDNGLYAINDY-EASHMDPQQCLLLECTSMA
LEDAGITR--------KQLAG--SSTGVYI--------------------
-------------------G-SMNSDH--RSSS-LG-----------M--
--T--S-KVGSYTASSSASSFLSCRLSYVFDLRGPS------MTVDTACS
AALVAIHLGRQAILTGDCEQAICGGVNCMMLP-DVFIHLSKARMISPTGQ
CHTFSDKAD-----------------------------------------
---------------------------GYTRGEGCGIVILKRLT-D----
----------A--LRDGDHIWS-TIS-TGTN--QDGRSVS-------P--
-VTAPSGEQQMKLLHSVYNK-F-PVDL-SRLDYIEAHG------------
--------------------------------------------------
---------T-GTPT------G------DPVEVNALG-TFLK-ER---G-
---Q----------------------------------------------
--------------A-----R-QRYLGSAKTN-IGHTESAAGVLSVIKLC
LMMKHDTIVPSLH-C---D--V--VNPNIK-LTDLNFVIPK--APV-TWS
A--P-------DKLCCCNSFG-FGGTNCHAILQS----------------
--------------------------------------------------
-------------------------------------
>SRR2665416_NODE_187_nrpspksdomains_ctg1935_2_PKS_KS.1_
------------------------IAIVGIGCKVP-G-A---DNIEQFWN
LLE-NGENHV-IEIP-K--N-RW-NNEA--FYD----PDPHATGKT-NVR
CAGLL-----K-D--PY-AFDNKLFNINDF-EADQMDPQQRLVLECSHMA
MEDAGLTR--------DKLSG--SNTGVYV--------------------
-------------------G-AMNGDY--RGLF-TA-----------K--
--S--P-SVGNYTVTGISNSIIAARVSFTFDLRGPS------MTVDTACS
SALLAIHIGAQALRAGDCDVALCGGTNFLMSP-DVFVHLSKAHMVSPTGQ
CFAFSDTAD-----------------------------------------
---------------------------GYTRGEGCGMVFLKRLE-D----
----------A--LRDGDKIWA-TVE-TGSN--QDGHSVT-------P--
-ISAPSGDQQIKLLEHVYRH-A-SSCTLDTIDYIEAHG------------
--------------------------------------------------
---------T-GTAA------G------DPVEANALG-TFFK-DK---G-
---S----------------------------------------------
--------------I-----R-HRYIGSVKTN-LGHLESAAGTAGLIKVL
LMMKHSKIVPTLF-FE-----R--CNPKID-FPSMNLSVPT--KVI-DWP
T--H-------NKAACVNSFG-FGGTNCHAFVKT----------------
--------------------------------------------------
-------------------------------------
>SRR3303622_NODE_423_nrpspksdomains_ctg1968_1_PKS_KS.1_
------------------------VAIVGIGCRFP-GRV---NSPADMWD
VLV-EGRDCL-EPIP-D----RW-NVDA--YYS----PDPHSLGTH-VNK
KGGFVK------D--VD-FFDNGFFKIAPK-EALNMDPQQRQLLEVTHEA
FEDAGVVP--------SRLGG---KCGVYV--------------------
-------------------G-IGMMDY--PLLN-SS---D----------
--P--R-NFNAYSHTGMAHSVAANRISFAFNLRGPS------LATDTACA
SSMTALHLACMGLWNKECEASIVAGSNILLMP-EITCGFSALSVLSPESQ
SRPFDADAK-----------------------------------------
---------------------------GYVRSEGFSALLLKPLD-A----
----------A--LRDGDHIYC-TVRGTGIA--ANGLTP--------S--
-ITMPSKDAQAQLMTSVYEQ-F-HLPK-EKLVYVEAHG------------
--------------------------------------------------
---------T-GTPV------------GDPIEAEAIG-AALA-EG--R--
--------------------------------------------------
--------------D-----E-PLRIGSAKSN-FGHLECAAGVVSLVKAA
LMLKHRKLVPSIN-FR-Q------PATPL--FSGWNVQVQT--KVE-DFP
E--G------Q-HMIGVNNYG-FGGALAHAVLKEAP--------------
--------------------------------------------------
-------------------------------------
>SRR3303622_NODE_873_nrpspksdomains_ctg1973_1_PKS_KS.1_
------------------------IAVVGVGGRFP-G-A---KDVDQFWR
LLL-NKENHV-KDI-PP--D-RW-NNDA--FYD----ANPDVPGKT-YVK
KAGLL-----D-D--HD-VFDNRLFGINDL-EAERMDPQQHYVLECTHMA
LENAGITR--------AKIAG--SRTGVYI--------------------
-------------------G-AMNQDF--GGAG-QH-----------D--
--V-YL-SSNNYSVTGASSSILAARVSYVYDLRGPA------MVVDTACS
SSLVALHLGSQAIAAGECDMAICGGVSGLLLP-DFFIVLSRARMLSPSGQ
SQAFSQTAD-----------------------------------------
---------------------------GYARGEGCGVVILKRLG-QAVR-
---------------DGDHIWG-VVLGTLCN--QDGRTAT-------P--
-LTSPSGAQQVNLLRDVYSK-F-KVNP-RDVTYIEAHG------------
--------------------------------------------------
---------T-GTPV------G------DPIEVNALG-QFFG-ST--D--
--------------------------------------------------
--------------R-----P-PLPIGSVKTN-IGHLEPAAGMAGLIKVF
LMIRHQKYVPTVL-FS-----E--LNAQLD-FVGYRFHVCR--DVT-EWK
V--S-P--G-HARTACVNSFG-FGGTNSHAIVQEY---------------
--------------------------------------------------
-------------------------------------
>SRR5566707_NODE_691_nrpspksdomains_ctg2135_1_PKS_KS.1_
------------------------IAIIGIGCRFP-G-A---SCLSEFWQ
VLV-KGENHV-VEIS-D--E-RW-RRDI--YYD----KDPRAPGKA-YAP
RAGFI-----E-N--YA-HFDFKMFGINEQ-EAAQMDPQQRQVLECTYMA
LEDAGITR--------QQIAG--QKVGVYI--------------------
-------------------G-CMNNDF--TQMS-NK-----------H--
--P--Y-LVDNYTVTGTAVSVVSNRVSYIFDLRGPS------MTIDTACS
SSIVALHQAALAMKAGDCSMAICGGVNLLLNG-GLFVPLSKAQMLSPTGQ
CHTFSDKAD-----------------------------------------
---------------------------GYTRGEGCGIVIIKSLK-Q----
----------A--MKDGNNIWG-TIA-TGLN--QDGHVAK-------P--
-LTAPSGEQQAQLIQDVYSK-H-GINP-ASIDYIEAHG------------
--------------------------------------------------
---------T-GTKI------G------DPVEVTAFG-HFFL-KQ--QQ-
S--K----------------------------------------------
--------------T--------RYMGSVKTN-IGHLESAAGVAGLIKVL
LMMKHNTIVPSLH-FD-RP------NEAIE-FDRFQFVVPT--KPV-PWL
P--D-------QKVACLNSFG-FGGANSHAIVKS----------------
--------------------------------------------------
-------------------------------------
>SRR6395700_NODE_1412_nrpspksdomains_ctg2201_1_PKS_KS.1_
-------------------------AIVGIGCKVP-G-A---ENIREFWR
LLL-KGENHI-VEIP-S--T-RW-NAEA--CYD----SDPLAPGKS-YVM
RAGLV-----S-G--PD-EFDNKLYSINDF-EAGEMDPQQRFVLDCTIMA
MEDAGITR--------AQLAG--SNTGVFM--------------------
-------------------G-VMNSDH--RTLF-TA-----------Q--
--C--S-TISNYTVTGISNTVIAARVSYVLDLRGPC------LVLDTACS
SSLVAIHLGCQAIRTGDCDVAICGGVNYFGLP-DVFVHLSKARMISPSGQ
CHSFSHRAD-----------------------------------------
---------------------------GYTRGEGCGVVILKRLR-D----
----------A--LRDGDNIWA-TIY-TGVN--QDGHSVA-------P--
-ITAPSGLQQIRLLEHIYNN-L-DIDV-SAIDYIEAHG------------
--------------------------------------------------
---------T-GTVA------G------DPVEVNSLG-EFFT-GS---T-
---T----------------------------------------------
--------------P-----R-TRYIGSVKTN-IGHLESAAGVVGIIKVL
LMMKNQKIVPSLH-CD-----V--PNPKIR-FDDFLLKVPK--EVV-DWS
N--P-------VKMACCNSFG-FGGSNGHALLR-----------------
--------------------------------------------------
-------------------------------------
>SRR6395719_NODE_1580_nrpspksdomains_ctg2236_1_PKS_KS.1_
--------------------------------------------------
--------------------------------------------------
--------------------------------------------------
--------------------------------------------------
--------------------------------------------------
--------------------------------------------------
-------------KNGDCDTAICGGVNYIADP-GMFVQLSKTQMISPNGQ
SKAFSAEAD-----------------------------------------
---------------------------GYTRGEGCGIVVLKRLK-D----
----------A--QKINDRIWA-TVV-SGVN--QDGHTVT-------P--
-MNAPSGSQQEKLMSDIYTK-Y-NVNV-SRLDYIEAHG------------
--------------------------------------------------
---------T-GTQA------G------DPVEVNALG-KFFT-MM---G-
---Q----------------------------------------------
--------------P-----R-TRYIGSVKTN-IGHLEAAAGVIGVIKVL
LMMKHDTIVPSLH-C---Q--K--VNPLID-LEKLRFAVPQ--SLV-KWE
S--K-------EKMACCNSFG-FGGTNSHVVLQT----------------
--------------------------------------------------
-------------------------------------
>SRR7160962_NODE_5983_nrpspksdomains_ctg2259_1_PKS_KS.1_
------------------------IVVIGIGCRTP-G-A---DNTQEFWE
LLK-RGECMI-TDVP-P--G-RW-NAAA--YLDT--DSSTRAFGKA-YVQ
KGGFV-----K-D--IY-GFDNVLYDIKEL-EAIQMDPQQRMLLDCTYMA
MQDAGITR--------TDIWQ--TNTGVFV--------------------
-------------------G-CMNDDH--ATSY-AA-----------S--
--T--S-KTSSVSATGCATSVLAGRLSYVFNLLGPS------MMIDTACS
SSLMAFHLACQAIRAGECDMAICGGVNCMILP-EMYVQLCKAGMLSPTGL
CHTFSDQAD-----------------------------------------
---------------------------GYTRGEGCGVVILRWLK-D----
----------A--LRDGNNILA-TVVGTGTN--QDGRTATTDDGRTAP--
-ISAPSGSQQVKLLTSVYRK-A-GVDV-SRLDYIEAHG------------
--------------------------------------------------
---------T-GTPT------G------DPVEVKALG-EFLR-TE---G-
---G----------------------------------------------
--------------P-----R-DRYIGSLKTN-IGHTESAAGILSVIKLV
LMMKHNMIVPSLH-C---H--V--VNPKID-LAELRFSIPK--QTI-PWS
N--P-------LKLVGCNGFG-VGGSNCHAILSS----------------
--------------------------------------------------
-------------------------------------
>SRR7160962_NODE_6088_nrpspksdomains_ctg2260_1_PKS_KS.1_
------------------------IVVIGIGCRTP-G-A---DNTQEFWE
LLK-RGECMI-TDVP-P--G-RW-NAAA--YLDT--DSSTRAFGKA-YVQ
KGGFV-----K-D--IY-GFDNVLYDIKEL-EAIQMDPQQRMLLDCTYMA
MQDAGITR--------TDIWQ--TNTGVFV--------------------
-------------------G-CMNDDH--ATSY-AA-----------S--
--T--S-KTSSVSATGCATSVLAGRLSYVFNLLGPS------MMIDTACS
SSLMAFHLACQAIRAGECDMAICGGVNCMILP-EMYVQLCKAGMLSPTGL
CHTFSDQAD-----------------------------------------
---------------------------GYTRGEGCGVVILRWLK-D----
----------A--LRDGNNILA-TVVGTGTN--QDGRTATTDDGRTAP--
-ISAPSGSQQVKLLTSVYRK-A-GVDV-TRLDYIEAHG------------
--------------------------------------------------
---------T-GTPT------G------DPVEVKALG-EFLR-TE---G-
---G----------------------------------------------
--------------P-----R-DRYIGSLKTN-IGHTESAAGILSVIKLV
LMMKHNMIAPSLH-C---N--V--VNPKIN-LTDCRLIIPK--QAV-PWP
N--K-------EKLAGCSGYG-VGGSNCHVALASY---------------
--------------------------------------------------
-------------------------------------
>SRR7811718_NODE_677_nrpspksdomains_ctg2286_2_PKS_KS.1_
------------------------IAIVGIGCRFP-G-A---TCLEEFWD
ILA-KGENHV-VDIP-P--E-RW-NKDA--FYD----SDVNAVGKS-YSM
KAGLL-----K-N--FD-NFDNKLFKINET-EAAQMDPQQRQVLECTYMA
LEDAGITR--------QQIAG--QKVGVYI--------------------
-------------------G-SMTVDY--GDLI-ST-----------K--
--S--Q-DVTNHTVTGQARAIISNRVSYVFNLTGPS------MTIDTACS
SSIVALHQAGLALRAGDCSIAICGGVNMLIHP-AYFIKLSKAQMLSPTGQ
CHAFSANAD-----------------------------------------
---------------------------GYTRGEGCGVIIVKLLS-Q----
----------A--LQDGDNIWG-TIV-TGLN--QDGHQVT-------P--
-ITAPSGKQQQELLNDIYTR-H-GIDP-TEVDYIEAHG------------
--------------------------------------------------
---------T-GTKR------G------DPVEASALG-TFFE-KY--PR-
Q-------------------------------------------------
-----------------------RHIGSVKTN-IGHLEAAAGVAGLIKVL
LMMKHDTIVPSLH-FD-KP------NEEID-FDRFQFVVPT--KTS-DWK
R--H-------KKIASVNSFG-FGGSNSHAVLTSF---------------
--------------------------------------------------
-------------------------------------
>SRR9703402_NODE_375_nrpspksdomains_ctg2458_1_PKS_KS.1_
------------------------IAIVGIGCKVP-G-A---DNVEQYWK
VLE-RGENHV-IDIP-K--D-RW-NNDA--FYD----PDPHAIGKS-YVR
RAGLL-----K-D--PI-AFDNKLFNINDF-ESDQMDPQQRYVLECSFMA
MEDAGITR--------EKLAG--SNTGVYV--------------------
-------------------G-AMNGDY--RGLF-TA-----------K--
--S--S-IVGNYTVTGISNSIIAARVSFVFDLRGPS------MTLDTACS
SALLAIHIGAQALRTGDCDIALCGGTNFLMAP-DVFVHLSKAHMVSPTGQ
CFAFSDSAD-----------------------------------------
---------------------------GYTRGEGCGMVILKRLN-D----
----------A--LRDGDRVWA-TID-TGSN--QDGHSVT-------P--
-ISAPSGDQQIKLLEQVYRN-A-KIDV-NHIDYIEAHG------------
--------------------------------------------------
---------T-GTSA------G------DPVEANALG-KFFQ-EK---G-
---A----------------------------------------------
--------------V-----R-HRYIGSVKTN-LGHLESAAGTAGLIKVL
LMMKHSKIVPSLF-FD-----N--PNPKIN-FPEMNLSVPT--KVV-DWP
T--Q-------NKVACVNSFG-FGGTNCHAVVQAY---------------
--------------------------------------------------
-------------------------------------
>alderia2_NODE_554_nrpspksdomains_ctg2491_1_PKS_KS.1_
------------------------IVIAGISGRFP-E-S---ASVREFEE
NLY-SKTNMV-TM---TGR--RW-EYG-------------Y-L--G-TPP
YMGTLK--------NISH-FDTEFFGVSGK-QADVTDPQIRIMMEVVYEA
IVDAGESF--------ASLKGS--RTGVYV--------------------
-------------------G-ITCSEP--QDAW-MK---D----------
-------GVDPYIIPGTNHCMVANRINFFFDLRGP---------------
--------------------------------------------------
---------SCAYESACSTSIVTLEAADMHMRSGLIDSAIVAAVNLCCRP
VTSQVFAGMNFTTDD--FCKTFDVKGDGFVRAEAVSAVFITKKE-M----
----------A--KR----IYG-TICGTSTN--NDGFNPN-------G--
-IMFPNFVAQEELMKDIYHN-N-VIDM-NKINYFETHG------------
--------------------------------------------------
---------T-GTPA------------GDPQECKAIC-NAIC-K--K---
R-------------------------------------------------
---------------N----K-PLLIGSVKTN-CGHAETASGMCSLTKIV
LAMHKDLVPANLH-Y---D--T--PNPAITGLFDGSLKVCD--EHT-KLG
G-----------GYISLNSFG-IGGTNGHCLIK-----------------
--------------------------------------------------
-------------------------------------
>alderia2_NODE_902_nrpspksdomains_ctg2493_2_PKS_KS.1_
------------------------IAITGISGRFP-E-C---KSVTELKE
NLY-NKVNMI-TE---DNR--RW-EIG-------------Y-M--G-TPS
VMGKIK--------DVEK-FDAEFFGINSR-QANSLDPMLRKFLETAYEA
IVDAGESL--------QSIKGT--RTGVYL--------------------
-------------------A-VSQLEA--EAAY-YG--------------
-------NQEPYALLGCPHSTLPNRVSFVFDIRGP---------------
--------------------------------------------------
---------SVAYDTACSSSLTCMEAAERHIRDGVVDQAIVGGANFCLRP
STSVAFGSMSMLSNS--ACKTFDASGAGFVRGEVAGSLLLQKVK-D----
----------A--KR----IYA-TTLGTLVN--NDGFTPD-------G--
-ITFPNRFGQEELMRDVYLN-F-KIDP-NDVKYFEAHG------------
--------------------------------------------------
---------T-GTQA------------GDPEETAGIC-AALC-GK-G---
R-------------------------------------------------
---------------Q----G-PLLIGSIKSN-IGHGETAAGIASITKVV
LACNTGVIAPNLH-Y---N--T--PNPKITGLFDGSLKVVD--EAT-PLD
R----------NGLVAINSFG-LTGSNGHTVLRP----------------
--------------------------------------------------
-------------------------------------
>alderia2_NODE_5201_nrpspksdomains_ctg2505_1_PKS_KS.1_
------------------------IVIAGISGRFP-E-S---ASVREFEE
NLY-SKTNMV-TK---TGR--RW-EYG-------------Y-L--G-TPP
YMGTLK--------NLSH-FDTEFFGVSGK-QADVTDPQIRILMEVVYEA
IVDAGESF--------ASLKGS--RTGVYV--------------------
-------------------G-ITCGEP--QDAW-MK---D----------
-------GVDPYVIPGTNHCMVANRINFFFDLRGP---------------
--------------------------------------------------
---------SCAYDSACSTSIVTLEAADIHMRSGLIDSAIVAAVNLCCRP
VSSQAFAGMNFTTDD--FCKTFDVKGDGFVRAEAVSAVFLTKKE-M----
----------A--KR----IYG-TICGTSTN--NDGFNPN-------G--
-ILFPNFVAQEELMKDIYHN-N-VIDM-NKINYFETHG------------
--------------------------------------------------
---------T-GTPA------------GDPQECKAIC-NAIC-K--K---
R-------------------------------------------------
---------------N----K-PLLIGSVKTN-CGHAETASGMCSLTKIV
LAMHKDLVPANLH-Y---D--T--PNPAITGLFDGSLKVCD--EHT-KLG
G-----------GYISLNSFG-MGGTNGHCLIK-----------------
--------------------------------------------------
-------------------------------------
>sipho_genome_NODE_521
------------------------iviagissrmp-d-s---anidefte
nlf-nkkhmv-tt---teaagry-eng-------------l-r--d-apm
ylgaip--------dadk-ydttffgmyps-mafacdpqsrmllerayea
vidagesw--------dslrgs--rtgvfi--------------------
-------------------g-gypsds--secg-rt--------------
--e--e-rmngytfigythchlanrisfffdfkga------s--------
--------------------------------------------------
----------fstdcgdgsglcaleiamthirlgnidraivgstnivqdi
nstvaganvgfysfd-gkcrafdanasghcradasvvlllskkd-r----
----------a--kr----syc-svlhvrns--gdgytee-------g--
-fkaksseaqskllqniyte-m-gidp-nkisfveahg------------
--------------------------------------------------
---------a-cnle------------ddkieadala-dvlctn------
r-------------------------------------------------
--------------k-----s-pllvgsvntn-mghadgsaamaglvksl
iacerrmippslh-f---e--t--pnpnikalfdgrikilt--eaa-pfe
k-----------glisinsfg-vgctnyhati------------------
--------------------------------------------------
-------------------------------------
>sipho_genome_NODE_1971
------------------------iaivgigckvp-g-a---dnveqywk
vle-rgenhv-ieip-k--e-rw-nnda--fyd----tdphaigks-yvr
kagll-----k-d--pi-afdnklfnindf-eadqmdpqqrfvlecsfma
medagitr--------dklag--sntgvyv--------------------
-------------------g-amngdy--rglf-ta-----------k--
--s--p-vvgnytvtgisnsiiaarvsftfdlrgps------mtldtacs
sallaihigaqalrsgdcdmalcggtnflmsp-dvfvhlskahmvsptgq
cfafsdsad-----------------------------------------
---------------------------gytrgegcgmvilkrlk-d----
----------a--lkdgdrvwa-tie-tgsn--qdghsvt-------p--
-isapsgdqqikllqhvykn-a-qvdl-nridyieahg------------
--------------------------------------------------
---------t-gtsa------g------dpveanalg-kffq-dn---g-
---a----------------------------------------------
--------------i-----r-hryigsvktn-lghlesaagtaglmkvl
lmmkhskivpslf-fd-----r--pnpkid-fpnmnltvpt--evv-dwp
t--q-------nkiacvnsfg-fggtnchalvmay---------------
--------------------------------------------------
-------------------------------------
>sipho_genome_NODE_3473
------------------------vaisgisgrlp-e-s--d-nlaefre
nlm-nkvdmv-te---ddr--rw-ev-------------gl-h--g-lpp
rmgkvk--------elrh-fdagffgvhpk-qadcmdpqlrmllevtyea
iidagqsi--------esvrgs--rtgvfi--------------------
-------------------g-vslsda--adaw-tq---d----------
--a--e-nlvgyampgccramfanrvsfffdfkgp------s--------
--------------------------------------------------
----------yaidtacsssmmgldqalqnirmgiidsavvggtnlclka
ntslqftrmgmtspd-gacktfdasgdgycrseavsaiflqkta-d----
----------c--rr----iya-tvlhsktn--sdgykeq-------g--
-itfpsgilqkrlinevyhe-i-ginp-ldiaymeahg------------
--------------------------------------------------
---------t-gtkv------------gdpqeinsiv-dvfc-k--g---
k-------------------------------------------------
---------------k----e-plligstksn-mghpeaasgltsiakii
iameeriippnlh-y---k--n--pnpdipgltdgslqvit--ect-rwn
g-----------glvamnsfg-fggsnvhavyr-----------------
--------------------------------------------------
-------------------------------------
>ECFAS
------------------------VAISGISGRLP-E-S--N-NIQEFRD
HLM-NKEDMV-TT---DDR--RW-TV-------------GL-H--G-CPP
RNGKVP--------EITK-FDAGFFGVHPK-QTDCMDPQLRMLLEAAYEA
IIDSGQSM--------ESVRGS--RTGVYI--------------------
-------------------G-VSLSDS--SDAW-TM---E----------
--T--D-GMVGYTMPGCCRAMFANRISFFFDFKGP------S--------
--------------------------------------------------
----------YAVDTACSSSMMCLDQALMGIRTGLIDSALVGGSNLCLKP
NTSLQFVRMGMTSPD-GACKTFDASANGYCRSEAIMAMFLQKVP-D----
----------S--KR----LYA-TVVHTKSN--CDGYKEQ-------G--
-ITFPSGDLQQRLIREVYDE-I-GINP-SEINYMEAHG------------
--------------------------------------------------
---------T-GTKV------------GDPQEINSIV-DVFC-E--N---
R-------------------------------------------------
---------------T----G-PLLIGSTKSN-MGHPEAASGLTSIAKIL
ISMEEKMLPPNLH-Y---N--N--PNPEIPGLTDGSLKVVT--ECT-KWD
G-----------GLVAMNSFG-FGGANVHAIYKSN---------------
--------------------------------------------------
-------------------------------------
>EcPKS1_E._chlorotica__extraction
------------------------IAIAGISGRYP-E-S---DSVGEFRD
NLF-GKVNML-TC---DDR--RW-KLG-------------H-L--D-LPD
VLGKLR--------SVDR-FDSEFFNLNSK-QTEMLDPQTRLLLEVCYEA
IVDAGESL--------ASVKGS--RTGMYL--------------------
-------------------A-ISSSEP--EQAW-IC---R----------
--------QDPYIVMGCPHTMSPNRISFFFDLHGP------SIAYDTACS
SVLVALEAAFQHMRTGVIDSAIVAGVNTCFRA-LTSKVYQNMGMLGPE-A
--------------------------------------------------
------------------CKAFDSSGNGYARSEIVSALFLKKSS-D----
----------S--KR----IYC-SVVNVKTN--NDGFTPQ-------G--
-LTFPSGEIQEQLMRNVYAD-C-KLNP-KEVSYFECHG------------
--------------------------------------------------
---------T-GTPA------------GDPQETNAIY-RVMCTP--D---
K-------------------------------------------------
---------------R----E-PLLIGSVKSN-MGHAETGSAMASITKVI
LAMHEGFIAPNLH-F---R--S--PNPKIEGLRDGKMAVVT--EAT-PWS
-----------GGYMAINSFG-MGGSNAHAVLRSY--D--VS--S-S---
---K----PHP--SA-H-------------------------K------P
RLFTYSARTEHGLRAIL--------------------
>EcPKS2_E._chlorotica__extraction
------------------------VAICGLSGRYP-E-S---ANVGELEY
NLF-NKIDMV-TI---DNR--RW-EPG-------------Y-L--G-TPE
RMGKVK--------TITD-FDAEFFGVHTK-GAQTMDPMLRNLLEVVYEA
IVDAGESL--------ESMKGT--RTGVYI--------------------
-------------------G-VSNNEV--DTAY-MK---N----------
--W--T-DDDAYMVQGCHHSMYPNWISFFFDFSGP---------------
--------------------------------------------------
---------STAYNTACSTSLVCLDAAERHLRMGVIDNAIVGGSNFIYRP
ATTKLFMGMNFLGSS--TCKAFDESGDGFVRGEVASAILLKKAD-T----
----------A--KR----VYC-TLVGSMLN--NDGNQTN-------G--
-ILYPNSEAQEQLMTDIYST-H-KIDA-NEVKYFECHG------------
--------------------------------------------------
---------T-GTQA------------GDPNETRAIC-NAVC-K--G---
K-------------------------------------------------
---------------K----D-PLLIGSIKSN-LGHGETASGINGISKVI
ITMHSRQIPPNLH-F---K--N--PNPKIPGLFDGRLKVVT--ETT-PFD
-----------GGLIAINSFG-MGGTNAHAIFRSF--D--KR--A-----
---E----PHP--AS-D-------------------------K------P
RLFTYCARTEEGLQKIF--------------------
>ERR1256700_NODE_1467_length_6174_cov_30.770939_g200_i1_1
------------------------VAISGISGRLP-E-S--D-NMAEFRD
HLM-KKEDMV-TA---DNR--RW-EI-------------GL-H--G-NPP
RNGKLK--------EIRH-FDAAFFGVHPK-QADCMDPQLRLLLEVAYEA
ITDAGQTI--------ESVRGT--KTGVYV--------------------
-------------------G-VSQSDA--SDAW-SA---D----------
--A--E-TLVGYTMPGCCRAMFANRISFFFDLKGP------S--------
--------------------------------------------------
----------YAVDTACSSSMMCLDQALHSIRMGIIDAAIVAGSNLCLKP
NTSLQFVRMGMTSPD-GACKTFDASGDGYCRSEAVMAIYLQKTS-D----
----------C--KR----IYA-TVVHAKSN--SDGYKEQ-------G--
-ITFPSGIMQKQLIDEVYHE-I-GVSP-VDVAYVEAHG------------
--------------------------------------------------
---------T-GTKV------------GDPQETNSIA-DVFC-K--G---
R-------------------------------------------------
---------------K----G-PLLIGSTKSN-MGHPEAASGLSSIAKIL
IAYEERVIPPNLH-Y---K--N--PNPEIPGLIDGSLQVVT--ECT-RWN
G-----------GYVAMNSFG-FGGANVHALYRSH--D--KE--L-L---
---E----PHI--AS-D-------------------------K------P
RLFTCNARTEAGVKVLL--------------------
>SRR10741913_NODE_102_length_11590_cov_11.561605_g66_i0_2
------------------------IVIVGVGCKFP-G-A---NNLKEYWR
VLK-KGENHV-KEIP-K--E-RW-NNDA--FYD----PDPDAPGKS-YVR
KAGFI-----Q-G--ID-EWDHRSYGINDI-EAELVDPQQRLVLDCVQMA
LEDGGITK--------ATIEK--TNTAVYI--------------------
-------------------G-SMTDDY--RSHV-M------------D--
--N--T-TASTYSVTGTHRSIISARVSYVYNLLGPA------LTIDSACS
SSLVAIDIASHAIATGRCTTAICGGVNVLLDP-QMFVALCKARMLSPTGQ
CQTFTAHAD-----------------------------------------
---------------------------GYARGEGCGIVILKTFK-D----
----------A--LRDGNKIWG-TIK-TGTN--QDGTMAK-------P--
-ITAPAEEQQKNLIEELYKR-V-NVSK-SSISLIEAHG------------
--------------------------------------------------
---------T-GTPL------G------DPTEVSALG-AQFG-RS--T-N
A-------------------------------------------------
--------------P-----S-NVYIGSVKTN-IGHLEAAAGVAGLIKVL
LMMKYETVVPSLW-YS-KE--N--ENPKLN-LSALGLSVPT--ESV-PWT
V--P---SE-KGMVACVNSFG-FGGTNAHAIIEQFT----DS--K-----
-N-Q---S-Q------------------IT-TANQ--R------------
------------------------------------L
>SRR10741913_NODE_41016_length_1068_cov_4.138693_g21799_i0_1
------------------------IAIIGIGCRVP-G-A---DNIDEFWR
VLV-NGENHI-VDIP-P--E-RW-NNDH--FYS----DH-GEPGTT-FVK
KAGLI-----K-G--HD-EWDYEFFRVSKG-EAETIDPQQRLVLECAHMA
FEDGGITR--------GQLNG--TRTGVFI--------------------
-------------------G-AMNDDY--KGMS-ND-----------D--
--H--E-EETNYSATGMSSTYISARVSHVYNLHGPC------TTLDTACS
SATMAIHLGCQSIRAGESSMAVCGGVNIILGP-DQFIVLCKARMLSPTGQ
CQTFCDSAD-----------------------------------------
---------------------------GYVRGEGCGIVILKSYK-L----
----------A--VQDGNKIWG-LIK-TGTN--QDGRTAL-------S--
-MAAPSDDQQLELLKNMYKH-Y-DIDP-TSLQYIEAHG------------
--------------------------------------------------
---------T-GTAV------G------DPIETAALG-KFIN-L------
--------------------------------------------------
--------------------------------------------------
--------------------------------------------------
--------------------------------------------------
--------------------------------------------------
----------------Y--------------------
>SRR10741913_NODE_450_length_9022_cov_9.730808_g299_i0_1
------------------------VVVSGISCRLP-Q-A--D-NMEEFKD
NLM-EGVDMV-TE---DDT--RW-TPGT--------------Y--G-LPK
RSGKLK--------DLSK-FDASFFGVHPK-QANSMDPQLRLLLEVTYES
LIDAGVNP--------DMVQGS--NTGVFI--------------------
-------------------G-ASASES--HDAW-SI---E----------
--P--E-STVGYAMTGCTRSMFANRLSYFFDFKGP------S--------
--------------------------------------------------
----------YTIDTACSSSLLALDQALHSIRSGQCEAAIVGGANLCLKP
AVAVQFMKLGMLSPD-GMCKSFDAEGNGYCRSEGIVAIYLQREP-S----
----------A--KR----IYC-NLVHSKTN--SDGNKQQ-------G--
-ITFPSGEIQKRLLHEVYSE-A-CIDP-TKVTYVEAHG------------
--------------------------------------------------
---------T-GTKA------------GDPQEVNTIS-DVFC-K--D---
R-------------------------------------------------
---------------N----T-PLLIGSVKSN-MGHSEPASGLAAVAKVI
VAMEEGTLPSNLH-Y---K--S--PNTDIPGLSNGQLQVVN--QNT-DWD
G-----------GVVGVNSFG-FGGSNVHSILRSN----GNS--N-K---
-T-S----PCD--GC-E-------------------------K------K
RLFNYCSRTEQGLKDT--L------------------
>SRR10802050_NODE_1110_length_7897_cov_40.094581_g762_i0_1
------------------------IVISGISCRLP-E-S--E-NMEEFKK
HLM-KGDNMV-TE----NR--RW-EPGS--------------H--G-LPA
KSGTLM--------DISK-FDAAFFGVPPK-LVDNMDPQLRIMLELTHEA
LIDSGISP--------MTIRGT--NTAVYV--------------------
-------------------G-CGLSET--WEAL-ST---D----------
--D--S-NVTGYSPLGCTTSMFANRISFAFDLKGP------S--------
--------------------------------------------------
----------YGLRNGCASGLLALDRAVASIRNGDCDTAIVAGCNLCLKP
AASVQLAEMNLLSSD-GQCRCFDESVDGYGRSEGVVVMCLQRKT-N----
----------A--KR----IYC-TVIHSKSS--TFITDND-------H--
-MNYPSFEEERKFLQDTYKE-A-RLDP-SHVTYIEANS------------
--------------------------------------------------
---------S-CSKI------------ADASEINAIA-DVLC-R--N---
K-------------------------------------------------
---------------T----K-PLLIGSVKSN-IGHTEATSGLASVSKIV
IAMEDGVIPPNIN-Y---K--L--PN-----IQNGQIKVVE--ERT-RLN
G-----------DYCSVNSFG-LGGANVHTIFKSF--T-DKN--N-----
---K----YHF--AN-E-------------------------K------K
RLCIYSARTKPALESIF--------------------
>SRR11015439_NODE_397_length_10557_cov_6.858833_g256_i0_1
------------------------VVISGISGRLP-E-S--D-NLEEFRQ
HLM-KGEDMV-TE---DDR--RW-KPGL--------------Y--G-LPK
GNGKLK--------DLSK-FDATFFGVSPK-QADAMDPQLRLLLETAYES
IVDAGVDP--------QSLRGT--KTGVFI--------------------
-------------------G-ASFSES--AEAW-AS---G----------
--M--S-KTLGYSMTGCARSMFANRLSFFFDLKGP------S--------
--------------------------------------------------
----------YVVDTACSSSLLALDSALHSIRNGHCDAAIVGGSGLILKP
ASSLQFMQLGMLSPG-GRCKSFDASGDGYCRSETVGCLFLQKAE-D----
----------A--KR----VYA-TVVHSRNN--CDGHKEQ-------G--
-ITFPSGEVQKLLLQQIYAE-A-GVEP-SCVAYVEAHG------------
--------------------------------------------------
---------T-GTKA------------GDPQEVNTIT-DVFC-K--G---
R-------------------------------------------------
---------------Q----G-PLFIGSTKSN-MGHPEPASGMAALSKLV
IAMEDGVIPPNLH-Y---E--E--PNPDIPGLLDGRLAVVT--KCQ-PWT
G-----------GYAGINSFG-FGGSNVHTLLQSN--H--KE--R-G---
-E-M----PHP--EA-I-------------------------I------P
RLVTYCGRSKEGVQQVL--------------------
>SRR11015439_NODE_90350_length_1493_cov_3.023944_g50763_i0_1
------------------------IAIVGVGCITP-G-A---DNLEEFWR
LLV-KGENHV-VDIP-P--E-RW-NANA--YYS----PDTMTLGKS-YIR
RAGLI-----R-A--PD-EWDNRLFGINDF-EANQTDPQQRLVLDCTHMA
LENAGLTK--------QKLQG--SNTGVYV--------------------
-------------------G-SMNSDY--RGLF-TA-----------A--
--S--T-IVGSYTATGISNSIISARLSYVYDLRGPS------MTIDTACS
SALVSVHLGAQAIRTGDCDMAICGGTNYLTLP-DVFVHLSKAHMLSPTGQ
CHAFSGNAD-----------------------------------------
---------------------------GYTRGEGCGMLVLKRLR-D----
----------A--ERDGDHIWA-TVI-TGSN--QDGRTVT-------P--
-MTAPSMSQQAKLLEKIYSH-P-AVDI-NKVDYIEAHG------------
--------------------------------------------------
---------T-GTPA------G------DPIEANAIG-NFFR-DN---S-
R--TP---------------------------------------------
--------------G-----R-IRYIGTVKSN-LGHLESAAGAVGVIKVL
LMMRHSVIVPSLH-FS-ED--N--PNPRID-FEALQLMVPT--QVI-EWS
A--K-------DKVACASCFG-FGGTNSHAVLMEYT----RK--P-C---
---P----------------------------------------------
----------------Q--------------------
>SRR11015441_NODE_8640_length_4102_cov_4.575825_g4940_i0_1
------------------------VVISGISCRLP-E-S--D-NMEEFRQ
HLM-KGEDMV-TE---DNR--RW-EPGF--------------L--G-LPR
RNGKLK--------DLTK-FDAAFFGVSPK-QADCMDPQLRLLLETTFEA
LVDAGVDP--------LE-RGR--RTGVFI--------------------
-------------------G-VSASEA--SEAW-TA---N----------
--P--E-KTQGYMMTGCCRAMFANRLSFYFDFKGP------S--------
--------------------------------------------------
----------YAVDTACSSSLLAMDHALQNIRTGQCDSAIVGGANLCLKP
NTSLQFLKLGMLSPD-GACKSFDASGNGYCRSEGIVVIYLQKAK-D----
----------A--KR----IYT-TIVHSKSN--CDGAKDQ-------G--
-ITFPSGKIQGQLLRELYQE-A-GLEP-ALVSYVEAHG------------
--------------------------------------------------
---------T-GTKA------------GDPQEVNTIA-EVFC-A--K---
R-------------------------------------------------
---------------S----S-PLLVGSTKSN-MGHPEPASGLSSMAKVV
IAMEDGLIPPNLH-F---K--E--PNPDIPALTDGRIQVVT--EKT-PWQ
G-----------GYMAINSFG-FGGANVHTVLRSN----GKT--S-----
---A----PHM--GN-H-------------------------A------K
RLFLYSGRTEQGLKQVL--------------------
>SRR11015451_NODE_2601_length_6566_cov_38.308178_g1747_i0_1
------------------------IAITGLGCKFP-G-A---SNADQFWK
VLR-DGENHV-IDIP-N--N-RW-FHDA--VYD----EDVHKPART-HAR
KAGLL-----Q-D--HL-AFDNKLFNIRDV-EADKMDPQQKYVLECTHMA
LENAGISR--------DQIKG--SKTNVYI--------------------
-------------------G-AMNTDY--RSEF-NY-----------T--
--S--T-MPDNFTVTGVSNSILSNRVAYVYDLRGEA------VTIDTACS
SSLVAIKFGVQSLRAGDCDMVICGGSNSILTP-DTFIHLSKARMISAKGQ
CFAFSDQVD-----------------------------------------
---------------------------GYTRGEGCGIIILKRLQ-D----
----------A--KRDNNKIWA-TIE-VGCN--QDGGTVA-------P--
-ITKPSEEQQTRLLEEMYSK-S-RIDP-NRLDYIEAHG------------
--------------------------------------------------
---------T-GTPV------G------DVVEVNALW-KFFQ-NS--K--
---A----------------------------------------------
--------------E-----RH-RYMGSVKTN-IGHLESAAGVAGLIKVL
LMMKHSKIVPSLH-FQ-HP------NPNID-FDGAKLTVPT--KLV-NWE
S--K-------NKVACVSSYG-FGGTNSHAVIESHD----EP--I-T---
---E---D-T----A-S---------------------------------
----------------E--------------------
>SRR11015451_NODE_279_length_10952_cov_42.994117_g219_i0_1
------------------------VAISGISGRLP-E-S--D-NLSEFRE
HLI-KKENMV-TA---DNR--RW-TV-------------GL-H--G-LPP
RNGKVK--------ELRH-FDAGFFGVHPK-QANSMDPQLRILLEVSYEA
IIDAGQSL--------ESVRGS--RTGVFI--------------------
-------------------G-VSQSEA--SDAW-TL---D----------
--A--E-TLVGYAMPGCCRAMFANRISYFFDFKGP------S--------
--------------------------------------------------
----------YAVDTACSSSMMCLDQALMNIRMGIIDSALVGGTNLCLKP
NNSLQFMRMGMTSPD-GTCKTFDAKGDGYCRSEAIMAIFLQKTA-D----
----------C--RR----IYA-TVVHAKAN--CDGYKEQ-------G--
-ITFPSGDLQKALICEIYNE-I-GINP-LEISYMEAHG------------
--------------------------------------------------
---------T-GTKV------------GDPQETNSIV-DVFC-K--G---
R-------------------------------------------------
---------------K----E-PLLIGSTKSN-MGHPEAASGLTSIAKII
IAMEDKVIPPNLH-Y---E--T--PNPDIPGLIDGSLKVVT--ECT-PWE
G-----------GLVAMNSFG-FGGANVHTIFRSH--D--KE--L-T---
---E----PHV--AS-E-------------------------K------L
RLFTCSARTEEGVKKIL--------------------
>SRR11248244_NODE_5772_length_3711_cov_6.045603_g3735_i0_1
------------------------VVITGVSGRFP-GF----QNIEELVD
DL-YKPQQGR-Y-------N---GRR-Q--Q-------------PT-P-T
PNGQPI------F--DY-PFDYQFFGIDET-RVKSMDSGLRGLVEVTYEA
IFDAGFNP--------TELKGSK--TGVFLG-------------------
---------------------GYGS--PSP-Y---H--------------
--K-QF-----DQPQWSTSSTYPVQLLNFFEFSGPY------GYVDTTIS
SGLVALDRAFLSICKGECEQAIVGGIH-----------------------
--------------------------------------------------
-------------------------------NGTVGVVFLQKTG-L----
----------T--RR----FYAKIKT-TKTIQTPIGEKDF-------N--
-FAYQNGEEFGRYLREVYTE-N-NIDP-SLIQYVESHN------------
--------------------------------------------------
----------PELQTTTSKPYN------ETNEYKLI-TDVFG-GR--Y--
R-------------------------------------------------
--------------Q-----I-PLFVGSTKAY-GYHD---HGIVSLIKML
IAAQRGILPKTLK-LQ-----S--ST-------SGEYLPIQ--ETKT-FN
GG-----------LMALNSFG-YPGASVHVVLQPNC----EQ--F-Q---
---R---K-FG--QQ-L-FW---NQNF-S---QYL------QQ------P
RLFHWSATNEQGL------------------------
>SRR11252435_NODE_2539_length_2462_cov_16.152853_g1526_i0_1
--------------------------IGGLACRMPM--S---RNSKEFWE
NLI-KGKDMI-G-------SPHW-PQG---LYG--------------LPP
RIGALQ------D--LE-NFDNGYFDISK-TEVGLMNPMLRHLLEVTHEC
IVDSGLKL--------TALQQT--KTGIYL--------------------
-------------------A-CFGSDT--DFT-ET---------------
------AID-FQ-NYATTSPYLVGGLSKIFGLTGPA------VTMDTACS
SSMAALNTAVNDLIAGKCTYAIVAACNMILNP-LFSQQMSVLGMLSKEGI
SSVFDEAAN-----------------------------------------
---------------------------GYVRAEACAAILLARDA-D----
-----------SFPR----VYCN-VIDIGIS--CDGYKKT-------G--
-ITNPNPETQAALMKELYE-R-SGVNV-KDIYYVEMHG------------
--------------------------------------------------
---------T-GTQV------G------DVAEAAGIT-EVFC-RD--R--
--------------------------------------------------
--------------D-----E-PLLIGSVKSN-MGHSEATSALASIIKVI
MMMHFKEIPANLN-YK-----N--PNPGITGIHSNKLKVVD--KPV-PWK
G----K-------YVGVSSFG-FGGVNGHAILEPYY----EK--------
--------------------------------------------------
-------------------------------------
>SRR11252446_NODE_21581_length_1232_cov_6.830026_g11012_i1_1
------------------------IAIVGAGCRFP-G-A---DNLEEFWR
LLL-NGENHV-KDIP-R--T-RW-NNDA--FYD----EDQTAPGKI-YVK
KAGLL-----T-N--HD-KWDNRLFGISDV-ESGRVDPQQRYVLECVHMA
LEDGGITR--------GQING--TKTGVII--------------------
-------------------G-CMNDDY--KMMA-NS-----------D--
--L--T-EVGNFNATGTAPSVISARVSYVYNLHGTC------LTLDTACS
SALIAIHLASQAIKTGDCDMVICGGVSSILSP-DTFTALCQARMMSKVGQ
CQSFCDTAD-----------------------------------------
---------------------------GYARGEGCGIVILKSLK-K----
----------A--SEDGNKIWA-TIK-TGSN--QDGCTMK-------P--
-MTAPSAQQQEELFKNVYDV-H-GICP-DDIQYIETHG------------
--------------------------------------------------
---------T-GTPR------G------DPTEVNALG-KFFS-SF--RQ-
---NA---------------------------------------------
-----------K--------T-PLLIGSVKSN-IGHTESAAGVAGLLKVL
LMMKHGKYVPSLH-VK-PDNSN--VNKS----------------------
---------------------------------I----------------
--------------------------------------------------
-------------------------------------
>SRR11252446_NODE_306_length_5275_cov_31.537678_g205_i0_2
------------------------IAIVGVGCRFP-G-A---ENLEEFWR
VLV-NGENHV-DEIS-L--S-RW-NNEA--FFD----EDKTIPGKI-YVK
KAGLL-----K-D--HD-KWDNRLFGIGDA-EASRLDPQQRYVLECVHMA
MEDSGFTR--------QQLSG--TNTGVII--------------------
-------------------G-CMNDDY--KTIA-NS-----------D--
--L--A-EINTYNATGTSVSVISARVAYVYNLHGTC------LTLDTACS
SALIAIHLASQAIRTGDCDMAICGGVSSILSP-DTFTALCQARMMSAVGQ
CQSFCDTAD-----------------------------------------
---------------------------GYARGEGCGIVILKRLQ-D----
----------A--LKDNNKIWA-TIK-TGSN--QDGSTMK-------P--
-LTAPSGDQQFKLLSHVYET-H-GFCP-SKIQYIEAHG------------
--------------------------------------------------
---------T-GTPR------G------DPTEVNTLG-KFFS-EY--RS-
---NA---------------------------------------------
-----------N--C-----N-PLLIGSVKSN-IGHTESAAGVAGLIKIL
LMLKHGQYVPSLH-IK-PDKSN--VNKSIK-LSEYNIDIVT--GVM-EWE
L--D-A--N-EERHACLNSFG-FGGSNTHAIISK----------------
--------------------------------------------------
-------------------------------------
>SRR11321109_NODE_447_length_9913_cov_29.206402_g220_i0_1
----------------------------------------------QFKQ
NLM-NGVDMV-TE---DGR--RW-KPGL--------------Y--G-LPT
RNGKLV--------DLSK-FDAAFFGVSPK-QADVMDPQLRMLLEVTYEA
ISDAGVDP--------TSVRGS--RTGVFV--------------------
-------------------G-ASASEF--HEAV-TT---D----------
--P--E-KTQGYCMTGCTRSMFANRLSFFFDFKGP------S--------
--------------------------------------------------
----------HTVDTACSSSLLAMDQALQAIRTDQCDAAIVGGSSLVLKP
LTSLQFQRLGMLSPE-GTCKSFDSEGNGYCRSEGVVVVYLQKEK-S----
----------A--LR----MYS-RLIHSKTN--SDGGKDQ-------G--
-ITFPSGAIQKSLIQAVYSE-A-CVCP-STVAYVEAHG------------
--------------------------------------------------
---------T-GTKV------------GDPQELNTIT-DVFC-K--G---
R-------------------------------------------------
---------------D----T-PLPIGSVKSN-MGHAEPASGLASVAKVI
VSMEEGVLPANLY-Y---N--S--PNTDIPGLLDGRLQVVA--NNK-QWD
G-----------GFVGVNSFG-FGGTNVHALLESN--T--KC--D-K---
---A----DNS--RN-E-------------------------C------S
RVFVYSARTEDGVKSVM--------------------
>SRR11362712_NODE_31301_length_1377_cov_7.985429_g15748_i0_1
--------------------------------------------------
--------------------------------------------------
-------------------WDFKVYGVNEF-EALKMDPQHKFVLDSTFMA
LENAGISK--------QQISG--SNTGVYI--------------------
-------------------G-MFSSDY--SNIF-ST-----------I--
--A--E-ESDNYTLTGTSNSIVAARVSYVFNLTGPS------MKIDTACS
SSLVSIHLACQALRSGECDMAIAGGVNSLMKP-DIFIQLSKAGMVSPTGQ
CQAFSENAD-----------------------------------------
---------------------------GYARGEGCGIVILKPLE-K----
----------A--LNDNDPIWA-TIV-TAVN--HDGQTVT-------P--
-ITTPSPQQQESLLDTVFDR-Y-RIDP-KSVDYIEAHG------------
--------------------------------------------------
---------T-GTKA------G------DPVEVTALG-KFFH--------
--------------------------------------------------
-------KN-KN--P-----K-ERLIGSVKTN-IGHLESGAGVAGLIKVL
LMHKHQEIVPSLH-FD-----K--PSENVP-LEKYNLKVPT--KVQ-PWP
K--ND---N-GYMRSCVNSFS-FGGTNSHAIITTPI----NP--S-N---
---E---P-DS--YY-TSIS--QLP-------------------------
RIVCLSACDRTSLQMTK--------------------
>SRR11362712_NODE_35502_length_1158_cov_5.511521_g18260_i0_1
------------------------VAIIGVGCRFP-G-A---DNVDEFWR
VLR-NGENHV-IDVP-P--N-RW-NLEA--FYD----PDPTLAGKT-HVR
RAGFV-----E-G--HD-KWDFKLYGVNEF-EARKMDPQHKFVLDGIFMA
LENAGISK--------QQTSG--SNTGVYI--------------------
-------------------G-MTTSDY--AKIF-ST-----------V--
--A--E-ESDNYTLTGTSNSIVAARVSYVFNWTGPS------MMIDTACS
SSLVAVHLACQALRSGECDMAIAGGVNSLMTP-DIFIQLSKAGMISPTGK
CQAFSENAD-----------------------------------------
---------------------------GYARGEGCGIIILKPLE-Q----
----------A--LKDNDPIWG-TIV-TAVN--HDGQTVT-------P--
-ITAPSPQQQESLLDIVFDR-Y-RINP-ESVDYIEAHG------------
--------------------------------------------------
---------T-GTKA------G------DPVEVTALG-KFFQ--------
--------------------------------------------------
-------KD-TN--S-----K-QRLIGSVKTN-IGHLESGAGVAGLIKVL
LMHKHR--------------------------------------------
--------------------------------------------------
--------------------------------------------------
-------------------------------------
>SRR11909995_NODE_1548_length_5954_cov_10.998645_g1023_i0_2
--------------------------IVGLAGRLPK--S---DNVQEFWN
NLL-NKRDMI-G-------RTRW-PEG---LFE--------------MPP
RAGIIN------N--VD-KFDADYFGFTE-SEAQSMNPLLRHMFEVCYEC
VVDSGLPV--------ELLQNN--TTGMYT--------------------
-------------------A-CFLPGH--DGL-EV---------------
------SRW-ANSKYCTTVDQITGHVMRYLKLSGPM------ATVDTACS
SALSALEMAVTDLELGRCHYALVAGCNLLLNP-AYIQMMMKLGMLNPTGQ
SNVFDANAG-----------------------------------------
---------------------------GYVRAEGIVAILLTRQQ-H----
-----------LCKR----IYAS-VVDIVTG--CDGFKEE-------G--
-ITFPSAKSQADMIKMLYK-R-AGVDV-NMVAYMEAHS------------
--------------------------------------------------
---------T-GTKA------G------DPVEVSAIA-ESLC-KE--R--
--------------------------------------------------
--------------K-----E-PLLVGSVKAN-MGHSEATAALASLVKCL
LAARHGVIPPQIN-YN-----T--TNPKLTAVTEGKVVIVN--KPT-KLP
D----G-------YIGLNSFG-FGGANGHLILKPYV----RT--S-K---
---Q---K-E--------EI----------------------Y------P
MVVPVTARTDQELAS-I--------------------
>SRR12357918_NODE_1148_length_8487_cov_89.372126_g350_i1_1
------------------------IAIVGVGCQFP-G-A---NNLDEFWR
LLV-NGENHV-NEIP-K--E-RW-NLDH--YYD----PNPDTPNKT-YVR
RAGLI-----D-G--HD-EWDNRFYGISTA-EAEQIDPQQRLVMDCVHMA
LEDGGITK--------TKLNG--TYTGVYI--------------------
-------------------G-VMNDDY--RGAV-TG-----------D--
--G--D-HLDHYTLTGSSPSIASARVSYHYNLLGPA------ITIDTACS
SALVAIHLAAQALKTGDCKMAICGGVNSILYP-EIFIPLSKARMVSPSGQ
CQAFSKNAN-----------------------------------------
---------------------------GYARGEGCGIVVLKPLS-M----
----------A--LADNDHIWA-TVM-TGCN--QDGHTAT-------P--
-ITAPSVVMQGELLKKMYGQ-N-NIDP-KDIQYIEAHG------------
--------------------------------------------------
---------T-GTPT------G------DPVEATALG-QFFH-RE-----
G--D----------------------------------------------
--------------------N-RIYVGSVKTN-IAHLESAAGSAGLVKVL
LMMKNGKFVPSLH-VT-E------LNPAVP-FEKFGMKLVQ--EVF-DWD
E--P-E--N-GSRMACVNCFG-FGGTNSHAILKQY---------------
--------------------------------------------------
-------------------------------------
>SRR12357918_NODE_117944_length_1073_cov_1.751953_g43924_i0_1
-------------------------VISGVSCRLP-E-S--D-NMEEFRQ
NLF-KGKDMV-TQ---TNR--RW-EPGY--------------S--G-IPK
RSGTLK--------DISG-FDATYFGVHAK-QADATDPQLRIMLEVTYEA
IVDSGIHP--------NSLKGT--DTGVFI--------------------
-------------------G-CGMSEA--LEAY-SS---D----------
--P--D-HSMSYTPLGCAASMLSNRLSYSFDLKGP------S--------
--------------------------------------------------
----------YCLRNGCGSGLLALDRGVAAIRTGQCESVIVGGCNLCLKP
SISLQLNKMGLLSPE-GICRCFDSEGDGYARSEGIVVFYLQKMT-E----
----------A--KR----VYC-SILNTTCI--SYVSSSC-------K--
-STCPSFEEQMSMLDFAYKE-A-NVDP-ASLQYIEACS------------
--------------------------------------------------
---------P-CTKD------------GDVQEMEAVT-KVLC-N--N---
R-------------------------------------------------
---------------Q----D-SLLIGCVKSN-IGHTEPVSGLAGIAKVI
LAMQDGMIPGNLH-Y---H--S----------------------------
--------------------------------------------------
--------------------------------------------------
-------------------------------------
>SRR12357918_NODE_120173_length_1052_cov_2.056830_g45076_i0_1
--------------------------------------------------
-------------------------VG---LYD--------------IPS
RAGLIP------D--ID-KFDSYYFGYTE-TEAQNVNPMLWHLLEVTSEC
IIDSGLSL--------ETLQNN--MTGLYT--------------------
-------------------A-CFIPDF--DFI-ET---------------
------SRC-ANSRLCTTASMISGHLKDHFRLVGPM------LTVDTACS
SSLSALEMAVTDLQIGKCQYAIVTAVNLLLMP-NLFQQMTALGMLNPTGE
SNVFDANAG-----------------------------------------
---------------------------GYVRAEGVVSILLSRRF-D----
-----------TCKR----VYMK-IVDVKTN--TDGYKAD-------G--
-ITFPSSKSQAKLMREIYD-K-NGVDM-SQIVYFEAHS------------
--------------------------------------------------
---------T-GTKA------G------DPVEIAGIT-EAIC-SQ--R--
--------------------------------------------------
--------------I-----K-PLLVGSVKSN-MGHSEATAGLASLTKCI
LAARYGSIPSQLN-FN-----V--PNPKIESLTTGKVKIVD--EMM-PLE
D----G-------FIGLNSFG-----------------------------
--------------------------------------------------
-------------------------------------
>SRR12357918_NODE_2499_length_6884_cov_13.397074_g282_i1_1
--------------------------VTGISCRLPQ--T---SNMTELWK
NLI-EGVDMI-T--E-N--DLYW-PRG---THN--------------VPK
RTGVLP------E--ID-RFDSLFFEINP-KQNKVYDFEHKLLLEVVHEA
IIDSGYSP--------EELGGT--RCGVLV--------------------
-------------------G-SEGSSG--ATAEFYI--------------
--D--TAEINGFE-TKNHGSMMSNYISFFYDLKGPS------MTINSACS
SSFQALRLAYRYMEDNQCDSMIVAGSHAQFSP-MANLTLTRAMMLANDGK
CKVFDESAD-----------------------------------------
---------------------------GYVRSDGIVAILLQKAS------
-----------VARR----IYAN-IRGVYDN--CDGRKSQ-------G--
-TSFPSAPSQKDLLRDFYK-T-TNMSP-DEVVYIETHG------------
--------------------------------------------------
---------T-GTQV------G------DKAEIAALS-EFFC-GN--G--
--------------------------------------------------
--------------R-----K-DLLIGSIKSN-LGHTEVTSGLASMCKVI
LAMQHKLIPGNLH-LT-----Q--FNSNIPELFDGSMKVIR--ENM-EWE
A----G-------PTAINSFG-FGGAKVHCVIEPYK----EN--K-N---
---A---A-VK-------YD----------------------G------L
RLATICGRTEESTKFF--L------------------
>SRR12357918_NODE_87990_length_1423_cov_2.729258_g30236_i0_1
------------------------VVVSGISGRYP-E-S--E-NIKEFRD
NLI-NKKDMV-TD---DDR--RW-PQGL--------------Y--G-LPT
RSGKLK--------DISK-FDASFFGVSPK-QADNMDPQIRIMLEVCYEA
IVDAGVNP--------ASVRGS--KTGVYV--------------------
-------------------G-TSASEA--HDAW-SN---D----------
--I--E-QMSGYVMSGCQRAMFANRLSFFFDFKGP------S--------
--------------------------------------------------
----------YTVDTACSSSLLAFNLAVDAIKSGQCDAALVSGCSLCLKP
STAVQFQRLGMLSSV-GCCKSFDESGSGYCRSESVVAVYLQKAD-T----
----------A--RR----IYT-TVVHAKNN--ADGAKDQ-------G--
-ITFPSGAMQKQLLKEVYAE-A-RVDP-GSVSYVEAHG------------
--------------------------------------------------
---------T-GTKA------------GDPQELNTIA-DVFC-T--KS--
R-------------------------------------------------
---------------R----G-PLLVGSTKSN-MGHPEPASGLAALSKII
ISMQDGTVPPNLH-F---V--N--PNPDIPALQDGRLKVCT--ENT-PFN
G-----------PYVAINSFG-FGG-------------------------
--------------------------------------------------
-------------------------------------
>SRR12427914_NODE_10169_length_4242_cov_49.267690_g221_i5_1
------------------------VVISGVSCRLP-Q-S--E-NMEEFKE
NLL-SGTDMV-TE---DDT--RW-KSGL--------------Y--G-LPK
RSGKIK--------DLSK-FDASFFGVHPK-QANSMDPQLRMLLEVTYES
IVDAGINP--------ETVRGS--KTGVFI--------------------
-------------------G-ASASES--HEAW-SM---E----------
--V--E-NTVGYAMTGCTRSMFANRLSYFFDFKGP------S--------
--------------------------------------------------
----------YTIDTACSSSLLALDQALHSIRSGQCDAAVVGGANLCLKP
AVAVQFMKLGMLSPE-GICKSFDAEGNGYCRSEGIIAIYLQKEA-S----
----------A--KR----VYC-SLVHSKTN--SDGNKQQ-------G--
-ITFPSGEIQKQLLQEVYSE-A-CVDP-TQVSYIEAHG------------
--------------------------------------------------
---------T-GTKA------------GDPQEVNTIC-DVFC-K--G---
R-------------------------------------------------
---------------Q----G-PLPIGSVKSN-MGHAEPASGLAAVAKVI
VAMEEGTIPSNLH-Y---S--S--PNPDIPGLTNGNLDVVS--RNK-KCD
L-----------DFVGVNSFG-FGGSNVHTVLRAN----KNS--N-----
-R-S----PCE--GC-E-------------------------K------K
RLFLYSSRSEEGLRDT--L------------------
>SRR12427914_NODE_208_length_12230_cov_71.955170_g39_i3_1
------------------------VAVIGIGCRFP-G-A---DNIEEFWK
VLE-NGENHI-VDIP-P--E-RW-NNDA--FYS----EDQTEKGKL-YVK
KAAFL-----N-H--YD-EWDNKLFGISDS-EASQVDPQQRYVLECVHMA
MEDGGITR--------KQLNG--SPTGVYI--------------------
-------------------G-SMSSDY--KGMF-DF-----------D--
--H--E-SDTTYTATGGNNAIISARVSYVYNLQGPS------MVIDTACS
SSMTSIHLGCQAIKTGDCDMAICGGVNSLLCP-DMFFIICRARMLSPDCQ
CQTFCDKAN-----------------------------------------
---------------------------GYVRGEGCGIVILKSYK-K----
----------A--LEDGNKIWA-ILK-TRLN--QDGHAAQ-------P--
-ITAPSGEQQQKLLYQIYSH-Y-GIDP-TTLQYVECHG------------
--------------------------------------------------
---------T-GTQI------G------DAIEVNAIG-QFIM-SK--R--
-------HNSNSTGRD----V----NFGGKVHNDESNVFEENSSKQNPPI
ER----Q-YHLN--D-----Q-TILVGSVKTN-IGHLEAAAGVAGLIKVL
LMMEKGKFVPSLH-VK-LDKSN--IKKTIK-FKEYALDVAV--DVT-SWY
P--N-E--K-GERMSCVNSFG-FGGSNSHVIVIQ----------------
--------------------------------------------------
-------------------------------------
>SRR12427914_NODE_37714_length_1798_cov_4.324638_g14549_i0_1
------------------------IAVVGIGCRFP-G-A---DNIEEFWR
VLL-NGENHV-VDIP-S--E-RW-NTDA--FYS----DDRDEPEKI-YVR
KAALL-----K-R--FD-EWDNEFFGVSGK-EAEQMDPQQRFVLECTHMA
MEDGGITR--------KELDG--SLTGVYI--------------------
-------------------G-AMGSDY--RSMF-EA-----------D--
--H--S-EDTNYIVTGTSTTIIASRVSYVYNLQGPC------MIVDSACS
ASMIAIHLGCQAIRTGDCEMAVCGGVSTLLSP-DPFQGTCRAKMLSPTCQ
CQSFCETAD-----------------------------------------
---------------------------GYVRGEGCGIIFLKLYE-K----
----------A--VQDGNKIWG-IIK-TGTN--QDGHMAQ-------P--
-ITAPAGNQQEKLLRKIYDQ-Y-GVNP-TALHYIECHG------------
--------------------------------------------------
---------T-GTPV------G------DPIEVNAIG-EFIS-SY--Q--
-------ASSQSHEMS-V-------EELEKSHNTDSSLMQKDSNSKH---
----------------------TILIGSVKTN-IGHLEPAAGVAGLIKVL
LMMEHGKFVPSLH-VK-KDKSN--LNKKIK-FNQYCLDVSV--KIE-AWY
P--N-T--D-GDRIACVNSFG-FGGSNAHAIVIQKS--------------
--------------------------------------------------
----------------N--------------------
>SRR12427914_NODE_427_length_10481_cov_10.111933_g8_i7_1
------------------------IAIVGVGCKFP-G-A---DNLQEYWR
VLK-NGENHV-KEVP-R--D-RW-NIDA--FYD----PDRNVRGKM-YVR
KAGFL-----D-S--IE-EWDHRFHGINDM-EAELVDPQQRIVLDCVHMA
LEDGGITR--------NDING--TQTGVYI--------------------
-------------------G-SMTDDY--KGQV-MN-----------D--
--N--T-ISSTYSVTGTHNSIISARVSYIYNLFGPS------MTLDTACS
SSLVAIDIASQALLTGQCSMAICGGVNILLDP-QLFIALSKAGMLSPSGQ
CRTFTRDAD-----------------------------------------
---------------------------GYARGEGCGIVLLKSLK-N----
----------A--VKYGNKIWG-TIK-TRTN--QDGKMAS-------P--
-ITAPSGLQQERLLQDIYEI-N-KIDK-SRVTVIEAHG------------
--------------------------------------------------
---------T-GTVI------G------DPTEIKALG-SHLG-KR--A-S
A-------------------------------------------------
--------------P-----G-KVYIGSVKTN-IGHLEAAAGVAGLIKVL
LMMKHNVIVPSLW-YT-EE--N--ENPKLK-LSEHGFVVPT--QCT-PWV
R--S-S--T-EKRLCCVNSFG-FGGTNVHAIVEEFE----QS--A-----
-D-I---G-Q------------------EM-SALS--SPYP-L------P
FILTIS------------------------------A
>SRR12427914_NODE_64_length_15597_cov_58.399253_g39_i0_3
-------------------------------------------------T
QLS-N----------------S---FDL--FFS-----------------
---------------YD-EWDNKLFGISDS-EASQVDPQQRYVLECVHMA
MEDGGITR--------KQLNG--SPTGVYI--------------------
-------------------G-SMSSDY--KGMF-DF-----------D--
--H--E-SDTTYTATGGNNAIISARVSYVYNLQGPS------MVIDTACS
SSMTSIHLGCQAIKTGDCDMAICGGVNSLLCP-DMFFIICRARMLSPDCQ
CQTFCDKAN-----------------------------------------
---------------------------GYVRGEGCGIVILKSYK-K----
----------A--LEDGNKIWA-ILK-TRLN--QDGHAAQ-------P--
-ITAPSGEQQQKLLYQIYSH-Y-GIDP-TTLQYVECHG------------
--------------------------------------------------
---------T-GTQI------G------DAIEVNAIG-QFIM-SK--R--
-------HNSNSTGRD----V----NFGGKVHNDESNVFEENSSKQNPPI
ER----Q-YHLN--D-----Q-TILVGSVKTN-IGHLEAAAGVAGLIKVL
LMMEKGKFVPSLH-VK-LDKSN--IKKTIK-FKEYALDVAV--DVT-SWY
P--N-E--K-GERMSCVNSFG-FGGSNSHVIV------------------
--------------------------------------------------
-------------------------------------
>SRR12427914_NODE_94_length_14392_cov_137.578811_g8_i2_2
------------------------IAIVGVGCKFP-G-A---DNLQEYWK
VLK-NGENHV-KEVP-R--D-RW-NIDA--FYD----PDRNAPGKT-YVR
TAGFL-----N-S--ID-EWDHRLYGINDM-EAELVDPQHRIVLDCVHMA
LEDGGITR--------SDIEG--TQTGVYI--------------------
-------------------G-SMTDDY--KAQV-MN-----------D--
--N--T-ISSTYSVTGTHNSIISARVSYVYNLSGLA------VTLDTACS
SSLVAIDIASQALLTGKCSMAICGGVNILLDP-QLFIALSKAGMLSPSGQ
CKTFTKDAD-----------------------------------------
---------------------------GYARGEGCGVVLLKSLK-N----
----------A--VKDGNKIWG-TIK-TGTN--QDGHRAV-------P--
-ITAPSGLQQERLIKEVYER-N-KVDK-AKITVIEAHG------------
--------------------------------------------------
---------T-GTAI------G------DPTEANALG-SHFG-IK--A-G
S-------------------------------------------------
--------------P-----G-TVYIGSVKTN-IGHLEAAAGVAGLIKVL
LMMKHNVIVPSLW-YT-NE--N--ENPKVK-LSKHGFVVPT--KCI-TWQ
R--S-G--T-DKRIACVNSFG-FGGTNAHAIIEEYE----QS--G-----
-S-V---G-S------------------KT-ESAS--S--P-L------P
YFITVS------------------------------A
>SRR12451931_NODE_846_length_7991_cov_12.760262_g523_i0_2
------------------------VVISGISCRLP-E-S--D-NMEEFRQ
HLM-MGEDMV-TE---DDR--RW-PPGL--------------Y--G-LPR
RSGKLK--------DLSQ-FDASYFGVHPK-QANTMDPQLRLMLEVVHEA
IVDSGVNP--------DTLRGS--RTGVFV--------------------
-------------------G-ASASES--HEAW-ST---D----------
--P--I-TTEGYSMTGCTRSMFANRLSYFFDFKGP------S--------
--------------------------------------------------
----------FTLDTACSSSLLALDQALHSIRQGHCDAAVVSGCSLCLKP
TTALQFLKLGMLSAE-GVCRSFDAEGNGYCRSEGVIAILMQKKS-S----
----------A--RR----IYS-TVLHSKTN--SDGNKEQ-------G--
-ITFPSGHLQKRLLQEVYSE-A-CIDP-TKVAYVEAHG------------
--------------------------------------------------
---------T-GTKA------------GDPQEVNTIA-DVFC-K--G---
R-------------------------------------------------
---------------L----G-PLLIGSTKSN-MGHSEPASGLSAIAKVI
ISMEDGNVPANLH-Y---N--I--PNPGIPALTDGRLQVVT--ETT-PLL
G-----------CIVGINSFG-FGGSNVHAVLKAE----RNK--E-E---
---A----THP--AS-K-------------------------C------R
RLLVCPGRDKDGLEKVL--------------------
>SRR12456154_NODE_211_length_10000_cov_49.327692_g157_i0_1
------------------------VVISGISGRLP-E-S--D-NIEEFRQ
HLV-LGEDMV-TE---DNR--RW-EPGT--------------H--G-LPR
RNGKLK--------DISK-FDAAFFGVSPK-QADTMDPQQRLLLETAYEC
IVDAGVNP--------QSVKGT--KTGVFI--------------------
-------------------G-ASFSEA--AEAW-GS---D----------
--T--D-KIIGYAMTGCCRAMFANRISFFFDLKGP------S--------
--------------------------------------------------
----------FTVDTACSSSLLAMDQALHSIRMGHCDAALVGGCGLLLKP
SSSLQFLQLGMLSPE-GMCKSFDASGNGYCRSEAVVMVFLQKSA-D----
----------A--KR----IYA-TVVHSGNN--ADGNKEQ-------G--
-ITFPSGDMQKLLLQQVYSE-A-CIDP-VRVAYVEAHG------------
--------------------------------------------------
---------T-GTKA------------GDPQEINAIT-DVFC-K--G---
R-------------------------------------------------
---------------Q----G-PLLIGSTKSN-MGHPEPASGLAAVAKVV
IAMEDGMIPANLH-Y---R--E--PNPDIPGLMDGRLSVVA--QRT-RWN
G-----------GYVGVNSFG-FGGSNVHAILKSN--D--KQ--R-----
-T-V----SHP--NA-Q-------------------------N------C
RLFTYAGRTEEGVRRVF--------------------
>SRR12456154_NODE_24851_length_1899_cov_4.273823_g14964_i0_1
--------------------------------------------------
--------------------------------------------------
-----------------------------------MDPQQRFVLECTHMA
LEDAGITN--------SQISG--SKTGVYI--------------------
-------------------G-SMTSDY--RSQF-MA-----------L--
--T--S-HLDTYTATGISNCVLAARISFLYNLLGPS------MVVDTACS
SSLIGIHLGCQSLQSGESDMAICGGVNYMASP-DMFVHLSKAHMISPTGQ
CHAFSANAD-----------------------------------------
---------------------------GYTRGEGCGIVVLKRLR-D----
----------A--IRDRDKVWA-TIV-TGVN--QDGHTVT-------P--
-MTAPSSVQQRALMHQIYSR-Y-QVDP-NKVHYIEAHG------------
--------------------------------------------------
---------T-GTEA------G------DPVEANSLG-AFFK-EE---T-
---T----------------------------------------------
--------------P-----R-IRYIGSVKTN-IGHLESAAGVIGVIKVL
LMMKHSIIVPSLH-C---E--V--VNPKIN-LKNLYLSVPQ--TTI-NWD
Q--A-------EKVACCNSFG-IGGTNTHIVLKQY---------------
--------------------------------------------------
-------------------------------------
>SRR12601639_NODE_44120_length_1167_cov_2.106947_g26372_i0_1
-------------------------LIAGIACRLPK--S---SNLEEFWE
NLI-GSHDMI-D-------STRF-PEG---LEG--------------VPP
RAGLIP------D--ID-KFDAGYFGISD-IEADNMNVMLRHLLEVTYEC
VVDSGLSE--------KTLQNN--ITGLYL--------------------
-------------------A-CFLPDT--DPI-ET---------------
------TKY-SKSKLCTTTPLLTGHISSYFGWKGPA------VSVDTACS
SSLSAMEMAETDLRTGRCHFAVVASVNVIINP-VYLQQMAILGMLNPTGE
SKVFDRDAG-----------------------------------------
---------------------------GYVRAEGVAAIILTRQE-A----
-----------LCKR----IYAT-LEDVMTN--CDGYTPE-------G--
-ISFPNELTQKKLLEAIYK-R-AGVQS-DQLAYMELHS------------
--------------------------------------------------
---------T-GTKV------G------DKVEVGAVT-DVLS-PG--R--
--------------------------------------------------
--------------S-----S-PLPIGSVKGN-MGHSEATAGMASLMKCL
LVARYRKIPPQLN-YV-----N--PNPRIP--------------------
--------------------------------------------------
--------------------------------------------------
-------------------------------------
>SRR1263980_NODE_1179_length_6545_cov_137.745382_g231_i2_1
------------------------VVISGISCRLP-Q-S--D-NMEEFKD
NLM-NGIDMV-TE---DDS--RW-KPGT--------------Y--G-LPR
RNGKLK--------DLSK-FDASFFGVHPK-QANSMDPQLRLLLEVTYEA
IIDAGINP--------DLVRGS--RTGVYI--------------------
-------------------G-ASASES--HDAW-SI---D----------
--P--E-STVGYSMTGCTRSMFANRLSYFFDFKGP------S--------
--------------------------------------------------
----------YTIDTACSSSLLALDQALHSIRSGQCDAAIVGGANLCLKP
AVAVQFMKLGMLSPD-GMCKSFDAEGNGYCRSEGIVAIYLQRES-Q----
----------A--RR----IYC-NLVHSKTN--SDGNKQQ-------G--
-ITFPSGDIQKRLLHEVYSE-A-CIDP-SQISYIEAHG------------
--------------------------------------------------
---------T-GTKA------------GDPQEVNTIT-DVFC-K--Q---
R-------------------------------------------------
---------------N----T-PLLIGSVKSN-MGHSEPASGLAAVAKVI
VAMEEGVLPGNLH-Y---K--S--PNLDIPGLTNGKLQVVD--QNV-KWD
G-----------GHVGVNSFG-FGGSNVHSILKSK----NNN--N-K---
-H-L----LCE--GN-E-------------------------K------K
RLFNYCSRTEEGLKKT--L------------------
>SRR1263980_NODE_361_length_9048_cov_9.933659_g183_i0_1
------------------------VAIIGIGCRVP-G-A---DNIEEFWR
VLE-NGENHI-VDIP-A--E-RW-NNDH--FYS----ET-GETGKS-FVK
KAGLL-----K-G--HD-EFDYEFFKISKG-EAETIDPQQRLVLECTHMA
FEDGGITR--------DKLDG--SDTSVYV--------------------
-------------------G-AMNDDY--KGLS-ND-----------D--
--H--D-EETNYSATGMSSTYISARISHAYNLHGPC------TMVDTACS
SSMMAIHLGCQSIKTGESKMAVCGGVNSILGP-DQFIVLSKAGMLSRTGQ
CQTFCDTAD-----------------------------------------
---------------------------GYARSEGCGIVILKSYK-Q----
----------A--IDDGDKIWG-LIR-TGTN--QDGRTAL-------S--
-VAAPSSEQQLELLKRMYKQ-Y-DVDP-TSLQYIEAHG------------
--------------------------------------------------
---------T-GTPV------G------DPVEIAALG-QFIS-SS--S--
-------KGLDQCHESS---------VNSGATNDIR--------------
-----EC-TQGI--G-----N-TIRIGSVKTN-IGHLESAAGVVSLIKVL
LMMEHGRFVPSLH-IK-NDMSN--LNKNIK-LREHGLSIST--DTS-EWE
H--N-A--N-GERSACINSFG-FGGSNVHAIVNQPR----QD--Q-S---
-H-----R-RE--TL-D-GI---KV-------------------------
INIS-A-QNRQSLSRML--------------------
>SRR1265867_NODE_713_length_6457_cov_244.098939_g490_i0_1
--------------------------ISGIAGRFPK--S---NNLHEFWE
NLI-NGVDML-G-------PTRW-PPG---LYG--------------LPP
RSGTIP------N--LGT-FDSDYFGYAE-NEARNSNLLLRVLLEVIYEG
VVDSGFTL--------TSLRSD--RTGLYL--------------------
-------------------A-CTFSDG--DAI-AT---------------
------SSV-LDSSHTNLRSSLLQRLVDWYKFQGPM------MTVDTACS
SSLSALQMAVTDLNAGRCNYAVVTGINLIVSP-NCSQCFNQLSMLSPTGD
SHVFDVSAN-----------------------------------------
---------------------------GYVRSDGVGVVILTRIP-D----
-----------ICTR----IYAS-IADIAVN--CDGHKEE-------G--
-IVYPSRRSQCSLLKSLYG-D-NLIPS-ACLAYVEAHG------------
--------------------------------------------------
---------T-GTQA------G------DKLELNALM-DALC-EG--R--
--------------------------------------------------
--------------D-----D-PLLVGSVKSN-MGHCEAASGLAGLMKCI
LSVHHGVIPPNLH-YK-----S--PNLGIEGIPLGKVKIVD--TLQ-PLK
G----R----I-NVIGVNSFG-FGGVNGHVVLMSYK----NP--R-D---
---E---G-ED--A----C------------------------------T
YLVPVTARSSAGVDKI---------------------
>SRR12708759_NODE_6_length_10572_cov_36.890335_g5_i0_1
------------------------IVISGISGRLP-E-S--D-NMEEFRE
NLM-SGHDMV-TE---DDR--RW-QPGL--------------H--G-LPR
RNGKLK--------DLSK-FDASFFGVSPK-QADAMDPQLRLLLETAYEC
IVDAGVNP--------LSIRGT--RTGVFI--------------------
-------------------G-SSFSEA--AEAW-AS---D----------
--T--G-KTIGYAMTGCCRAMFANRLSFFFDFKGP------S--------
--------------------------------------------------
----------FVVDTACSSSLLALDQALHSIRNGHCDAAIVGGCGLLLKP
GTSVQFLQLGMLSPD-GKCKSFDASGNGYCRSETVGTVFLQKSS-D----
----------A--KR----VYA-TVVHSGTN--ADGNKEQ-------G--
-ITFPSGQVQKELLQQVYTE-A-CIDP-ASVSYVEAHG------------
--------------------------------------------------
---------T-GTKA------------GDPQEVNTIS-DVFC-K--G---
R-------------------------------------------------
---------------Q----D-PLLIGSTKSN-MGHPEPASGLAAMAKVL
IAMEDKVLPPNLH-F---E--E--PNTDIPALLDGRLTVVT--KPT-QWN
G-----------GYVGINSFG-FGGANVHAILKSN--E--KE--P-----
-T-G----FHP--DA-N-------------------------S------P
RLVTYSGRTEESVQCVL--------------------
>SRR1284718_NODE_176_length_9940_cov_40.463553_g119_i0_3
------------------------IVISGISARLP-E-S--D-NIDEFRE
HLI-KGEDMV-TE---DDR--RW-PPGI--------------Y--G-LPT
RNGKLK--------DLTK-FDATFFGVSPK-QADNLDPQLRMLLETTYEC
IVDAGIDP--------AAIRGS--KTGVFI--------------------
-------------------G-SSMSEA--AEAW-GA---D----------
--P--S-NIVGYSMTGCCRAMFANRLSFFFDFKGP------S--------
--------------------------------------------------
----------YNVDTACSSSLIALDNAVQSIRNGYCDSAIVGGSGLLLKP
ATSLQFLQLGMLSPK-GKCNMCDASGDGYCRSETVGTLFLQKAA-D----
----------A--KR----IYC-TVVNTGTN--ADGNKEE-------G--
-ITFPSGQMQKQLLEQVYSE-A-CVDP-STVAYVEAHG------------
--------------------------------------------------
---------T-GTAA------------GDPQEMNTIA-DVFC-K--G---
R-------------------------------------------------
---------------Q----G-PLPVGSTKTN-MGHPEPASGVAAIAKVL
IAMEDGMIPANLH-F---E--T--PNPNIPGLVDGRLEVVT--TRK-RWN
G-----------GYVGLNSFG-FGGANAHAILKSH--E--KE--P-----
-T-G----PHP--EA-K-------------------------N------C
RLVTYAGRTEEGVKKVL--------------------
>SRR1284718_NODE_209_length_9661_cov_10.643258_g141_i0_6
------------------------VAIIGLGCRTP-G-A---DNHREFWR
VLE-RKENHV-GDVP-K--D-RW-NAAA--YLDP-----NHAKGKA-YVQ
KGGFL-----K-D--VR-GFDNLLYSISEF-EAAQMDPQQCVLLECTSMA
LEDAGITR--------KKLAG--SNTGVYV--------------------
-------------------G-AMHQDY--GSTF-VG-----------Q--
--V--S-KGDEYTASGITNTILASRLSYIFDLRGPC------MVLDTACS
VSMVAIHQGCLALRSGDCDMAICGGVNCMLTP-HIFLLLCEARMVSPTGQ
CHAFSKNAD-----------------------------------------
---------------------------GYARSEGCGVIILKRLK-D----
----------A--LRDGDKIWA-TLN-TGTN--QDGRTVS-------P--
-MLQPSGEQQLRLLRHVYDT-H-RIDV-SKMDYIEAHG------------
--------------------------------------------------
---------T-GTPA------G------DPVEANALG-TFLK-EK---G-
---Q----------------------------------------------
--------------K-----K-TVYMGSLKTN-IGHTEAAAGVLGVIKIV
LMMKHGKIVPSLL-C---E--E--VNPKIN-LPDLKLAIPQ--SLV-PWE
S--T-------NKIAGCNSFG-FGGSNAHAVVQAYN----SQ--S-----
-------H----------G-------------------------------
----------------H--------------------
>SRR1284718_NODE_797_length_6929_cov_7.359302_g482_i0_1
------------------------IAIIGIGCRTP-G-A---DNVREFWN
LLQ-KGKCHI-TDVP-A--D-RW-NSKA--YLD----TNKQAFGKA-YVQ
KGGFI-----N-D--IF-SFDNDLYDISEF-EASSMDPQQFLLLDCTFMA
MQDAGLTC--------KQLAK--SQTGVFI--------------------
-------------------G-AMNNDC--DCIS-LG-----------K--
--N--S-TLDVYTATGVRMTILASRLSHVFDLRGPC------MVIDTACS
AAMVSMHQACLSIRAGDCDLAVCGGVSLMLTP-DMFFKLSKAGMISPTGL
CHTFSELAD-----------------------------------------
---------------------------GYTRGEGCGIVILKRLQ-E----
----------A--VRDGDKIWG-ILD-TGTN--QDGREVR-------Q--
-ITSPSMEQQRKLLHSFYNK-C-KVDV-DQIDYIEAHG------------
--------------------------------------------------
---------T-GTGA------G------DKAEVEALG-LFLQ-ER---S-
T--Q----------------------------------------------
--------------A-----R-TRFIGSAKTN-IGHTESASGVLSLIKVL
LMMKHNTIVASLH-S---Q--P--PSKSFD-LTKYKLEIPQ--EPV-EWS
N--P-------NKIAGCNCFE-FGGSNVHAVIRSFT----PT--P-----
--------------------------------------------------
----------------A--------------------
>SRR13010089_NODE_10171_length_3330_cov_11.754068_g5208_i0_1
------------------------IVVSGISCRLP-E-S--D-NMAEFRD
HLV-KGEDMV-TD---DGR--RW-QPGL--------------H--G-LPT
RSGKLK--------DISK-FDSSFFGVNPK-QAHAMDPQLRLLLEVTYEA
LIDAGVKP--------QSVRGT--RTGVFI--------------------
-------------------G-ASASEA--HEAW-ST---D----------
--P--E-KTVGYCMTGCQRAMFANRLSFAFDFKGP------S--------
--------------------------------------------------
----------FTMDTACSSSLLAMDQALLNIRLGLCDAAIVGGASLCLKP
QTALQFMKLGMLSPD-GACKSFDESGNGYCRSEGIVAIFLQKRP-D----
----------A--RR----VYS-TVLHSKNN--ADGSKEQ-------G--
-ILFPSGEQQKKLVKEVYRE-S-GVNP-VDVQYVEAHG------------
--------------------------------------------------
---------T-GTKA------------GDPQEVNSIA-EVFC-E--N---
R-------------------------------------------------
---------------Q----E-PLLIGSTKSN-MGHPEPASGLAALAKLV
IAMEDGVIPANLH-F---Q--S--PNPDIPALADNRLKVVS--EAT-PWK
G-----------GLAAINSFG-FGGTNVHAILKSN----SI---N-N---
-G-P----HVS---A-N-------------------------C------K
RLFLGSSRTQEGLDEIL--------------------
>SRR13022180_NODE_9586_length_3790_cov_26.444444_g4470_i0_1
------------------------IAIVGMGCRVP-G-A---ENLDEYWN
VLL-RGEDHV-REVV-D--DSRW-DFKS--HYS----TDVNAPGKT-YAK
CAGLL-----K-D--LD-KWDYQFHGTSQV-EAETIDPQQRLVLDCSHMA
MEDGGFTR--------KELNG--TNTGVYI--------------------
-------------------G-SMGDDF--RSTF-LD--------------
--K-ND-VKDPYTSTGLFRTITSSRLSYELNLLGPN------MVIDTACS
SSSVAIHLACQGLKTGDCNLAFAGGVNVLLDP-KAFATLSKSKMLSPSGK
CHAFSSNAD-----------------------------------------
---------------------------GYVRGEGCGIVILQKLA-D----
----------A--EREGRNIWG-VIE-TGTN--QDGRMAR-------P--
-LTAPSEKQQLELMKKVYKD-R-RYWK-NAIQYIEAHG------------
--------------------------------------------------
----------TGTVT------G------DKTEVHALG-KHFK-NT--PT-
A--K----------------------------------------------
--------------D-----Q-GIYLGSVKTN-IGHLESAAGVCGLVKVC
LMMKYETIVPSLL-YS-KD--K--ANPELK-LDSYNFIVPT--VNV-KWT
A--D-R--N-STRCACVNSFG-FGGSNAHIAVKQIC----QN--S-K---
---H---K--------------------SN-KLK--------Q------K
YLVIVSSQSLKGLK--K--------------------
>SRR13176627_NODE_194_length_12559_cov_64.023821_g156_i0_1
------------------------VVISGVSCRLP-E-S--D-NMNEFRD
HLM-KGEDMV-TS---DDR--RW-KAGL--------------F--G-LPT
RSGKLK--------DITK-FDAGFFGVHPK-QADSMDPQLRLLLEVTYEA
IVDAGVNP--------DTIRGS--RTGVFI--------------------
-------------------G-ASASES--HDAW-TA---D----------
--P--E-STVGYTMTGCTRSMFSNRLSYFFDFKGP------S--------
--------------------------------------------------
----------YTLDTACSSSLLAMDQALLSIRSGLCDAAIVGGSNLCLNS
LTALQFQKLGMLSPE-GKCKSFDAEGDGYCRSEGVVAIFLQTKL-V----
----------A--KR----AYA-TLVHSKTN--SDGNKEQ-------G--
-ITFPSGEVQKRLLHEVYSE-A-GVDP-SRVAYVEAHG------------
--------------------------------------------------
---------T-GTKA------------GDPQEVNTIC-SVFT-K--G---
R-------------------------------------------------
---------------Q----G-PLLIGSTKSN-MGHCEPASGLAAVAKVL
LAMETGEIPANLH-Y---K--S--PNPDIPGLQDGKMKVVT--KRT-KWD
G-----------GYVGVNSFG-FGGSNVHVLLKSK----SSS--E-ET--
-G-R----DKR--LC-K-------------------------K------K
RLLNYCSRTEEGLHAVL--------------------
>SRR13375997_NODE_1240_length_7742_cov_8.768418_g859_i0_1
------------------------IAIIGIGFKGP-G-A---ENLEQLWE
VLE-GGKNCV-LDLP-K--D-RW-NVDA--FYD----PDPQATGKY-YTR
KAGLL-----S-N--PL-DFDNTFFDINDI-ESDQMDPQQKFVLECSYRA
MEHAGITR--------RSVKG--SKTGVYI--------------------
-------------------G-AMNCDY--RGLF-PV-----------G--
--Y--S-VVSNYTVTGVSNSIIAARVSYTFDLRGPC------LVLDTGCS
SALIAIHTASQAVLNGDCTMAICGGTNFIGSP-DIFIHLSKAQMVSPTGQ
CHAFSEQAD-----------------------------------------
---------------------------GYTRGEGCGIVLLKKLS-D----
----------A--ERDNDKIFA-IIT-TGTN--QDGHTVT-------P--
-ISAPSMSQQIQLLDDMYRD-F-SLEQLDEIEYIEAHG------------
--------------------------------------------------
---------T-GTQA------G------DYAEANALG-KFFK-KR---G-
---S----------------------------------------------
--------------F-----K-KRLIGSIKTN-IGHLESAAGVVGLIKVL
LMMEHSKIVSSLF-SE-----S--PNKRID-FEALNLVVAS--RVT-DWT
T--E-------NKVACVNSFG-FGGSNCHAIVRSVV----QR--H-C---
---K---T-AA---------PT----------NQE-----N-K------T
SVVCFSGKTVTS----L--------------------
>SRR13375997_NODE_1262_length_7703_cov_57.718349_g873_i0_1
------------------------IAVIGAGFKGP-G-A---DNLEQLWM
VLE-NGENKI-SEIP-K--D-RW-NSDA--FYD----SDTEATGKY-YSR
KAGLL-----S-N--PH-EFDFSFFNISEI-ESEQMDPQQKFVLECTYRA
MEHAGITR--------DKIKG--TKTGVYI--------------------
-------------------G-AMNCDY--RGMF-PA-----------R--
--S--A-GVSNYTVTGISNSIIASRVSFTFDLRGPC------LVLDTGCS
SALIAIHTASQALTLGDCSMAICGGTNFMATP-DVFVHLSKAQMLSRSGQ
CHAFSDQAD-----------------------------------------
---------------------------GYTRGEGCGIVILKKLS-D----
----------A--ERDNDPILA-VIS-TGTN--QDGHTVT-------P--
-ISAPSMSQQIQLLEDVYRD-F-SLEQLDEIEYIEAHG------------
--------------------------------------------------
---------T-GTQA------G------DYAEANALG-QFYK-NK---G-
---S----------------------------------------------
--------------S-----K-KRLIGSIKTN-IGHLESAAGAAGLIKVL
LMMVHDSIVPSLF-SE-----R--PNKRIN-FDDLNLVVPS--KVR-EWS
T--E-------KKVACVNSFG-FGGSNCHAIIRSYN----AP--H-S---
---G---Q-NT---------R-----------------------------
----------------R--------------------
>SRR13978127_NODE_257_length_18758_cov_174.091036_g30_i3_5
------------------------IVIVGIGCKFP-G-A---ENKDEFWN
VLL-NGENHV-IEIP-P--E-RW-KVDH--HYD----PDPDTPGKT-YVR
RAGLI-----K-S--YD-VWDNRFFGISDV-ESERMDPQHKYVLECVHMA
MEDGGLTR--------KKLAA--SDTGVYI--------------------
-------------------G-AMNDDY--KGAW-ND-----------D--
--L--K-ATDNYSLTGSSSSIISARVSFVYNLHGPS------MVIDTACS
SSLVAMHVATQAIKSGDCSMAICGGVNCILYP-DMFIPLSKARMVSPTGQ
CHAFTANAD-----------------------------------------
---------------------------GYARGEGCGIVILKKKK-Q----
----------A--IADGNKIWA-EIS-TGCN--QDGREAT-------P--
-ITAPSGDQQEKLLEKVYSG-K-NLNA-ADIQYIEAHG------------
--------------------------------------------------
---------T-GTPV------G------DPIEVNALG-NYFG-KR--K-G
--------------------------------------------------
--------------E-----K-NIFIGSVKTN-IGHQESAAGVAGLIKTL
LMMKHGKIVSSLF--FSEN--N--ANRKID-FESFGFVVPT--EII-EWK
P--T-S--D-NNRVACVNSFG-FGGTNSHAVLKQ----------------
--------------------------------------------------
-------------------------------------
>SRR13978127_NODE_2689_length_10000_cov_38.743125_g418_i1_2
------------------------IAIIGIGCRFP-G-A---DNIDEFWK
VLL-HGENHV-VDIP-K--E-RW-DVDA--IYD----ADPDAPGKT-YVR
KAGLI-----P-R--HD-TWDNNFFGISDI-EAEQIDPQQRLVLDCVQMT
MENAGIRK--------TDISG--SLTGVYI--------------------
-------------------G-TMNDDY--MFAL-ND-----------D--
--L--D-EVNNYSVTGSARSIISARVSYTYNLLGPS------MTIDTACS
SALVAIHTGIQAIKLGDCNMALCGGVNSILYP-ELFITLSKARMLSPTGQ
CQAFSAKAD-----------------------------------------
---------------------------GYARGEGCGIILLKKLS-E----
----------A--QKDGDYIWG-TIT-TGCN--QDGHESS-------P--
-ITAPSLVQQKRLLEKVYKE-N-GVDP-CSVQYIEAHG------------
--------------------------------------------------
---------T-GTPV------G------DPIEVDSLG-TFFS-EH--RA-
Q--QT---------------------------------------------
-----------E--I-----K-NIMIGSVKSN-IGHTESAAGVAGIIKIL
LMMKNSLIVPSLH-SE-E------LNPKIP-FDQYKFCVAQ--NNT-VWE
K--D-P--S-ERRIACVNCFG-FGGTNSHAIIEQVK----NPYDT-K---
LH-T---S-L--------EN---LENI-E-----------S-R------P
YLIAISAADSWSLEQL--------------------V
>SRR14028687_NODE_33367_length_1109_cov_2.038679_g20580_i0_1
--------------------------------------------------
--------------------------------------------------
--------------------------------------------------
----GFTR--------EMIKG--TDTGVYI--------------------
-------------------G-CMNKDM--SLGL-N------------E--
--A-AH-EYNNSLVTGMASSIISNRLSYFFDIRGPS------LTIDTACS
SALVAIHLGCQAIRSGDCSMAICGGVNSMITP-INYIPLIKAGMTSKTGK
SHTFSKDAD-----------------------------------------
---------------------------GYARGEGCGMVVLKSLK-QAKK-
---------------DGDKIWA-VIM-SGCN--QDGKENT-------P--
-ITAPSGKQQIELMERLYSL-H-GISP-ADIQYIESHG------------
--------------------------------------------------
---------T-GTPI------G------DPTETNALA-EFFS-PF--LS-
K-------------------------------------------------
--------------D-----R-KIPIGSVKTN-IGHLESSAGTAGLIKIL
LMMKHAKIVPSLH-YS-KE--N--ANPNID-FDSIPLEVST--DIR-IWK
E--R-N--D-GTRISCINSFG-FGGTNSHAVIKQL---------------
--------------------------------------------------
-------------------------------------
>SRR14150598_NODE_201_length_9790_cov_83.471236_g87_i2_1
------------------------IAIIGIGCMFP-G-A---ENLDEFWK
VLE-NGEDHV-QDIP-P--E-RF-NVQA--FYD----PDPDHPYKT-YVK
KAGLL-----Q-R--FD-EWDNRFFGISDK-EAELVDPQQHFVLESVHMA
LEDAGIPK--------ETIAG--SNTGVYI--------------------
-------------------G-AMNHDW--DGVL-RS-----------A--
--R--H-KSTNTTVTGTDSSILSARVAYFYNLLGPA------ITINTACS
SAMVAFHTASQALRTGEISMAIAGGVSFILDP-NVFINLSSARMASPTGK
CHTFSKDAD-----------------------------------------
---------------------------GYARGEGCGIVLMKRLA-D----
----------A--VRDDNKIWG-TLF-TGLN--QDGHMSS-------P--
-ITSPSGDQQEKLLHTVFEK-C-RIPP-HHVQYIEAHG------------
--------------------------------------------------
---------T-GTSV------G------DFTEVSALG-KFFS-KH--A--
--------------------------------------------------
--------------L-----H-NIPIGSVKSN-IGHLEPGAGAAALIKVL
LMMKNQKMVPSIH-AE-P------QNHRIP-FNELKLYVCQ--KQS-GWF
P--N-D--N-NRRIASINCFG-FGGTNTHAIVTDYQ----K---T-----
---------KI-----P---------------------------------
------------------------------------P
>SRR14327210_NODE_350_length_10761_cov_218.312406_g268_i0_2
------------------------IAIIGIGCRFP-G-A---SCLREFWQ
VLV-NGENHV-VEIT-D--D-RW-NNDA--YYD----KDPRTPGKS-YAP
RAGFI-----K-N--YA-HFDFKMFGMNEH-EAAQMDPQQRQVLECTYMA
LEDAGITR--------QQIAG--QKVGVFL--------------------
-------------------G-CMNNDF--TQLA-NK-----------H--
--P--H-LVDNFTVTGTGNSIVSNRVSYAFDLRGPS------MTIDTACS
SSLVAIHQAGLAMKEGDCSMAICGGVNLLLSG-GVFVPLSKAQMLSPTGQ
CHAFSANAD-----------------------------------------
---------------------------GYTRGEGCGIVIIKPFK-Q----
----------A--LEDGDNIWG-TLV-TGLN--QDGHVAK-------P--
-LTAPSGEQQAQLIQDVYTK-H-GIDP-ASIDYIEAHG------------
--------------------------------------------------
---------T-GTKI------G------DPTEVSAFG-HFFL-QQ--QQ-
S--R----------------------------------------------
--------------R--------RYIGSVKTN-IGHLEAAAGVAGLIKVL
LMMKHSTIVPSLH-FD-KP------NEEID-FDRFQFDVPT--KTV-PWL
P--D-------QKVACLNSFG-FGGANSHALVKCIS----NR--Q-I---
---N---S-T----Y-S-----------------C-----T-K------P
TVICFSGSNHQT----L--------------------
>SRR14464668_NODE_294_length_10452_cov_18.479333_g177_i0_1
------------------------IVISGISARLP-E-S--D-NMDEFRE
HLI-LGEDMV-TE---DDR--RW-PPGF--------------L--G-LPT
RNGKIK--------DLSK-FDATFFGVSPK-QADSMDPQLRLLLETTYEC
IIDAGVDP--------HTIRGS--KTGVFI--------------------
-------------------G-SSFSEA--AEAW-GS---D----------
--T--S-STIGYAMTGCCRAMFANRLSFFFDFKGP------S--------
--------------------------------------------------
----------YVLDTACSSSLLALDQAVHSIRNGHCDAAIVGGSGLLLKP
GTSMQFMQLGMLSSE-GKCKSFDASGHGYCRSETVGTLFLQKSS-V----
----------A--KR----IYC-TVVHTGTN--ADGNKEQ-------G--
-ITFPSGEIQKQLLQEVYTQ-A-GVDP-SSVAYVEAHG------------
--------------------------------------------------
---------T-GTKA------------GDPQEVNTIA-DVFC-K--G---
R-------------------------------------------------
---------------Q----G-PLLIGSTKSN-MGHPEPASGLAAVAKVL
IAMEDGMIPANLH-Y---E--T--PNPDIPGLIDGRLEVVT--QRK-RWN
G-----------GYVGINSFG-FGGANVHAILKSH--E--KE--L-----
-T-I----PHA--EA-N-------------------------T------V
RLVTYSGRTEESVARVL--------------------
>SRR14876947_NODE_48_length_12369_cov_105.044481_g39_i0_2
------------------------IAIVAIGCRVP-G-A---ENLDEYWK
VLL-GGENHV-REVS-D--D-RW-DFSS--HFS----TDVNAPGKT-YAN
FAGLL-----E-N--LD-EWDYQFHGTSQA-EAETIDPQQRLVLDCSHMA
MEDGGFTR--------KELNG--TNTGVYI--------------------
-------------------G-SMGDDF--KATF-LD--------------
--Q-ND-VRDPYTSTGLFRTITSSRLSYELNLLGPN------MVIDTACS
SSSVAIHLACQGLKTGDCDLAFAGGVNVLLDP-KAFATLSKSKMLSPTGQ
CHAFSSDAD-----------------------------------------
---------------------------GYVRGEGCGIVILQRLD-D----
----------A--EREGRNVWG-VIK-TGTN--QDGRMAK-------P--
-LTAPSEKQQLELMKKVYKD-C-EDWK-NAIQVIEAHG------------
--------------------------------------------------
----------TGTVT------G------DKAEVQALG-QHFK-CT--ST-
A--E----------------------------------------------
--------------D-----R-GIYIGSTKTN-IGHLESAAGVCGLIKVC
LMMKNETIVPSLF-YS-EE--K--ANQELK-LDSYNFIVPT--DHL-KWT
A--D-R--N-STRCACINSFG-FGGSNAHIAVQQVC----QK--P-K---
---N---K--------------------SS-KLK--------Q------K
YLVMVSSQSLNGL------------------------
>SRR14876957_NODE_128_length_9661_cov_19.571265_g92_i0_1
------------------------IAIVGVGCRFP-G-A---NNLEEFWK
VLL-RGENHV-HEVE-N--N-RW-DFQS--FYD----PDKSAPGKS-YVN
KAGLL-----D-N--ID-EWDNQLYGISDK-EAFCVDPQQRLVLDCCHMA
MEDAGITR--------KHLDG--SNTSVYI--------------------
-------------------G-GMNDDF--KSCN-PD--------------
--Y-HG-PDAAYLVTGIFRSILSARVSYVFNLRGPC------MVIDTACS
SSLVAIHLAYQSLMLRESDMAIAGGVSVLLDP-QPFVVLAKAHMLSPTGQ
CHAFTSDAD-----------------------------------------
---------------------------GYARGEGCGIVILQRLE-D----
----------A--LKDGNNIWG-VIR-TGTN--QDGHAIS-------P--
-ITAPSSISQLDLLRRVYKD-R-KEDK-NAVQVIECHG------------
--------------------------------------------------
----------TGTPI------G------DPTEIISLG-SFFK-DS--ET-
A--K----------------------------------------------
--------------R-----A-KIIVGSVKTN-IGHLESAAGVAGLIKVL
LMMKNETIVPSLM-YS-EQ--K--RNPKLD-FRAYNMEVAT--KKM-KWS
V--G-E--N-QTRVACVNSFG-FGGSNSHLYIRQWI----PK--K-S---
---A---S-RT-----K--I--D-----VD-RSL--------S------R
KLVTISNLQDKGLKQSL--------------------
>SRR14876957_NODE_148_length_9160_cov_8.747887_g106_i0_1
------------------------VVIGGISCRLP-Q-S--D-NMQEFRD
NLM-NGIDMV-TE---DDH--RW-PPGL--------------Y--G-LPK
RGGKLK--------DLSK-FDASFFGVHPK-QANCMDPQLRLLLEVTYEA
IIDAGYDP--------QEIRGT--RTGVFI--------------------
-------------------G-ASASEC--HEAW-TG---E----------
--P--E-RTQGYTMTGCTRSMFSNRLSYFFDFKGP------S--------
--------------------------------------------------
----------YAIDTACSSSLLALDQALHSIRNGQCDAAIVGGSNLCLKP
TTALQFLKLGMLSPE-GMCKSFDANGNGYCRSEGVIALYMQKQS-S----
----------A--KR----IYC-SIVHSKTN--SDGNKQQ-------G--
-ITFPSGECQKKLLQELYSE-A-CIDP-TKVLYLEAHG------------
--------------------------------------------------
---------T-GTKA------------GDPQEVNTIT-DVFC-K--G---
R-------------------------------------------------
---------------L----E-PLKIGSVKSN-MGHSEPASGLAAVAKVI
IAMEEKTIPGNLH-Y---S--S--PNPDIPGLQDGRLQVVT--GKT-TWL
P-----------GYVGVNSFG-FGGSNVHTLFHSN----SSS--D-M---
---R----VIQ--DC-T-------------------------G------K
RLFLYASRTAAGLTEVL--------------------
>SRR14876957_NODE_1833_length_4606_cov_3.485846_g63_i1_1
------------------------IAIVGAGCRFP-G-A---ENLEEFWR
VLV-NGEDRV-KDIP-D--S-RW-NTSA--FYD----EDKSAPGKI-YVK
KAGLL-----D-N--HD-KWDNKLFGISDV-EASRIDPQQRYVLECVHMA
LEDGGFTR--------KQISG--SKTGVII--------------------
-------------------G-CMNDDY--KSIA-NS-----------D--
--L--N-DIGSYNATGTSVSVISARVSYVYNLHGTC------LTLDTACS
SSLIALHLASQAIQTGDCDMVICGGVNSILTP-DTFKAPCEARMMSAIGQ
CQSFCDTAD-----------------------------------------
---------------------------GYARGEGCGIVILKRLK-E----
----------A--VEDGNKIWA-TVK-VGSN--QDGCTTK-------P--
-MTAPSGDQQLELFRRVYKT-Y-QFDP-SDIQYIEAHG------------
--------------------------------------------------
---------T-GTPR------G------DPTELNALG-EFFS-SF--RK-
---ET---------------------------------------------
-----------S--------E-PLLVGSVKSN-IGHSESAAGVAGLLKVI
LMMKNGLYVPSLH-VS-SDKSN--LNPKIR-LTEFGLEISS--HVK-EWH
Y--N-V--A-MERHACLNSFG-FGGSNTHVIISQ----------------
--------------------------------------------------
-------------------------------------
>SRR14876957_NODE_295_length_7596_cov_132.628594_g223_i0_1
------------------------IAVVGIGCRVP-G-A---ENLDEFWR
VLT-EGENHV-NEVS-D--D-RW-DFSN--YFS----TDGNAPGKT-YAK
FAGLL-----K-D--LD-KWDYQFHGISRA-EAETMDPQQRLVLDCSHMA
MEDGGFTR--------SGLNG--TNTGVYI--------------------
-------------------G-SMGDDF--KSTF-LT--------------
--Q-ND-VKDPYTSTGLFRTITSSRLSYQLNLLGPN------MVIDTACS
SSSVAIHLACQGLKTGDCDLAFAGGVNVLLDP-QAFATLSKSKMLSPTGQ
CHAFSSDAD-----------------------------------------
---------------------------GYVRGEGCGIVILQRLS-D----
----------A--EREGRNIWG-VIK-TGTN--QDGRMAK-------P--
-LTAPSQIQQVELMKKVYKD-C-EDWK-NSIQVIEAHG------------
--------------------------------------------------
----------TGTVA------G------DRTEVQALG-QYFQ-DT--PT-
A--K----------------------------------------------
--------------A-----H-GIYIGSTKTN-IGHLESAAGVCGLIKVC
LMMKNGTIVPSLF-YS-KE--K--ANQMLK-LDSYNFIVPT--DKV-NWK
V--D-R--N-STRYACVNSFG-FGGSNAHIAVQQFF----QK--P-N---
---N---R--------------------SN-KLK--------Q------K
VLVIISSQSRKGLE--K--------------------
>SRR14876957_NODE_6352_length_3043_cov_3.461590_g4212_i0_1
------------------------IAIVGAGCRFP-G-A---DNLEEYWR
VLV-NAENHV-KEIT-I--E-RW-NHQA--YYD----ADKNAKGKY-YVT
RAGLL-----N-S--HD-KWDNKLFGIGDN-EATQIDPQQRYVLECVHMA
LEDAGITR--------AQLNG--SKTGVMI--------------------
-------------------G-CMNDDY--KALL-GS-----------D--
--A--D-EYTSYSATGMSTSVISARVAYVYNLHGTC------LTLDTACS
SALVAIHLASQALKTGDCDAVICGGVSSIIDP-STFIPLCRAKMMSSEGQ
CQTFCETAD-----------------------------------------
---------------------------GYARGEGCGIVILKRLS-D----
----------A--LRDGNKIWG-TIQ-TGSN--QDGCMAK-------P--
-ITAPSGDQQAKLLEQVYKI-H-KVDP-ASIQYIEAHG------------
--------------------------------------------------
---------T-GTPR------G------DPTEINALG-EFFV-AH--KQ-
R--NK---------------------------------------------
-----------S--I-----R-PLLIGSVKSN-IGHTESAAGIAGLLKVL
LMMKHGKYVPTLH-VK-PDKSN--LNRKIR-LQNLNLDIAL--QVE-DWK
E----I--D-GERTACLNSFG-FGGSNAHAVVKQ----------------
--------------------------------------------------
-------------------------------------
>SRR1505115_NODE_1205_length_6001_cov_79.205270_g760_i0_1
-------------------------VISGVACRLPK--S---ENAEEFWQ
NLM-NGVDMV-G-------PTRW-PPT---LHK--------------LPP
RSGHIT------T--LNK-FDAKFFGYSD-SEADDMNLLMRQLLEVIYEC
IVDSGLPM--------KTLQGS--RTGFYL--------------------
-------------------A-CTFSDA--DCI-TT---------------
------STA-KHPQMSNLKQSLVSHMTETFGLSGPV------FSVDTACS
SSLAALQVAFSDLQCGRCQYAIVAGSNLIVSP-STSLQFHQLSMLSPTGQ
SQAFDTKAN-----------------------------------------
---------------------------GYVRSDGVVAFLLARES-S----
-----------LCRR----VYAN-VIDCGVN--CDGYKPE-------G--
-IVFPSQSSQANLLNSLYG-GTRGVDK-SRVAYVEAHG------------
--------------------------------------------------
---------T-GTQA------G------DKAELTALS-SVFS-VG--G--
--------------------------------------------------
--------------R-----K-SLLVGSVKSN-MGHCEAAAGLAGILKCI
LSVNHGQIPPNLN-YH-----V--PNPNIDALMEGKIKVVD--RAT-QLI
D----G-------FIGVNCFG-FGGVNGHVILKPYK----ST--R-K---
--------------------------------------------------
----------------P--------------------
>SRR1505115_NODE_350_length_8732_cov_84.977903_g229_i0_1
------------------------VVISGISGRFP-E-S--D-NMEEFRQ
HLV-RGEDMI-TD---DDR--RW-QSGL--------------F--G-LPK
RSGKLK--------DLSK-FDASLFGVHPK-QANAMDPQLRILLEVSYEA
LIDAGVNV--------SGVRGS--RTGVFV--------------------
-------------------G-CSQSES--SEAW-TS---N----------
--P--E-TQVGYSMTGCCRAMFANRLSFFFDFKGP------S--------
--------------------------------------------------
----------YAVDTACSSSMLAMDQALTSIRTGQCDAALVGGCSLCLKP
GMALEFNKLGMLSSD-GKCKSFDATGDGYCRSETVAVVYLQKAP-A----
----------A--KR----IYA-TVVHSKNN--SDGHKEQ-------G--
-ITFPSASIQKRLLHELYSE-A-GVNP-SDVSYVEAHG------------
--------------------------------------------------
---------T-GTKV------------GDPQELNTIV-DVFC-H--K---
R-------------------------------------------------
---------------T----E-PLLIGSIKSN-MGHSEPASGLASIAKVL
IAMEAGVVPPNLH-Y---T--T--PNPDIPALTDGRLQVVT--ECT-RWK
G-----------GYVAVNSFG-FGGANVHVLFKSY----PKE--R-Q---
---S----AHP--AS-P-------------------------L------T
RLVTHCSRTEEGLAQMF--------------------
>SRR1533149_NODE_368_length_10954_cov_15.488675_g183_i0_1
------------------------IAIVGIGCRFP-G-A---DNIDEFWR
VLL-NGENHV-KDIP-P--D-RW-DNDK--FYS----DDPDEPGKT-YVR
KAGLL-----S-D--HM-KWDNRLFGISDN-EAVRVDPQQRYVLECTHMA
LEDGGFTR--------EQMAG--SKTGVFI--------------------
-------------------G-VMNDDY--KGLT-GT-----------D--
--H--G-EDTTFTATGLSTTVIASRLSYVYNLQGPC------MTVDTACS
SGMMALHLGCQAIRSGDCEMAICGGVSSILSP-DMFIPLCKARMLSRIGQ
CQTFCDTAD-----------------------------------------
---------------------------GYARAEGCGVVILKSFK-K----
----------A--SIDKCNIWG-IIK-TGIN--QDGRTAT-------P--
-MTAPSSKQQQQLLFDVYTK-H-NVNP-RDLQYIEVHG------------
--------------------------------------------------
---------T-GTPV------G------DPTEVNAFA-SFFN-SF--DE-
V--SSNSVHVK---------------------------------------
-----------S--G-----Q-KILIGSVKTN-IGHTESAAAMAGLIKVL
LMMKHGKVVRSLF-IN-TDMSN--LNSKIS-IDNTALQIAV--TQE-DWP
P--N-L--D-GGRLACVNSFG-FGGSNGHAIVQQIP--------------
-D-----V-IS--N------------------------------------
----------------K--------------------
>SRR1533149_NODE_39424_length_1784_cov_1.989625_g15308_i0_1
------------------------VAIVGVGCKFP-G-A---DNVAEYWR
VLK-NGENHV-KQVP-R--D-RW-NNEA--FYD----PDQNAPGKT-YLR
TAGFV-----N-S--IN-EWDHRFYGISDM-EAELVDPQQRIVLDCVHMA
LEDGGITR--------NDIKG--TQTGVYI--------------------
-------------------G-SMNGDY--KGQV-IG-----------D--
--T--I-SSSAYAVTGTHNSIISARVSYTYNLFGPA------MTIDTACS
SSLVAIDVASQAIRTGKCSMAICGGVNILMDP-HLFVVLAKAGMLSPTGQ
CKTFTKDAD-----------------------------------------
---------------------------GYARGEGCGILLLKLLN-D----
----------A--VKDGNKIWG-TIK-TGTN--QDGRMAE-------P--
-ITAPSGLQQERLIKELYER-Y-NVDR-AKIKVIEAHG------------
--------------------------------------------------
---------T-GTAI------G------DPTEANVLG-SCFG-RK--A-K
M-------------------------------------------------
--------------L-----S-NVFIGSVKTN-IGHLEAAAGVAGIIKAL
LMLKHAVIVPSLW-YT-PE--N--ENPKVK-LTENGFIVPT--QCT-PWT
R--T-G--V-ETRLACVNSFG-FGGTNAHAIVEEHK----ET--A-----
-Q-I---Q---------------------T-SHAS--S--P-L------P
NIIAVSAIDQTS------------------------L
>SRR1533149_NODE_422_length_10590_cov_54.555450_g66_i11_1
------------------------IAIIGIGCRVP-G-A---DNIDEFWR
VLV-NSENHI-IDVP-E--E-RW-NNDA--FYS----ENRDEAGKT-YVK
KAGFI-----K-G--HD-EWDNKFFGVSDT-EAINVDPQQRLVLECTQMA
LEDAGLTK--------GHIQK--TQTGVYI--------------------
-------------------G-AMNEDY--KGLN-VF-----------E--
--H--K-DDTNYSATGMSSTIISARVSYFYDLRGPC------MVVDTACS
SSMIAIHLGSQAIRTGDCEMAICGGVNCMLSP-GQFMTLCKAKMLSPTGQ
CQSFCDTAD-----------------------------------------
---------------------------GYGRGEGCGIVIVKSYE-K----
----------A--VRDGNKIWG-IIK-TASN--QDGRAAQ-------P--
-ITAPSGEQQKELLKKMYRH-Y-GIDA-TTLQYIEAHG------------
--------------------------------------------------
---------T-GTAV------G------DPTEVNALG-AFIA-QY--R--
-------SDK-TDEKRSVYSG----DESVYTDSTIDTKTVID--------
K---S-----QT--K-----S-SILIGSVKSN-IGHLESAAGVAGLIKVL
LMMKNGKYVPSLH-VK-KDKSN--INRKIA-LDLYGLDVSV--AVT-EWL
P--N-D--D-GDRICCVNCFG-FGGSNTHAIVIQKR----S---------
--------------------------------------------------
----------------F--------------------
>SRR1542609_NODE_14828_length_2853_cov_20.366976_g1233_i5_1
--------------------------ISGISCRLP-Q-A--D-NVEEFHQ
NMM-KGRDMV-TH---IRS--SL-NDSD------------Y-D--M-TQP
YSGTIR--------DLTK-FDVGFFGVPPK-LADVMDPQLRILMEATCET
FVDAGVSI--------EAMRGS--NTGVFI--------------------
-------------------G-CGLSEA--LEAY-VS---D----------
--P--D-HVNAYAPIGCSSAMLANRISFAFDLKGP------S--------
--------------------------------------------------
----------YALRNGDVSGFLALERAVLSVQRGQCEAAVVGGSNLCLKA
AASFQLMMLDLLSPD-GKCCCCNEDSCGTNRSEGVVVMLIQKRK-F----
----------A--KR----IYS-TIRHIKCT--SMK-----------N--
-SFYPSYEEETKLLNEVYKE-A-DVDP-TKVSYVEISG------------
--------------------------------------------------
---------S-CNVD------------ADAQEVNSVA-DVCC-K--D---
R-------------------------------------------------
---------------E----K-PLRIGSVKTN-VGNTETASGLVSILKVL
MAAQEGMIPSNLH-V---G--T--PNQCIEALHDGRIEFLS--ERK-RWT
P-----------GIVGVSCNG-MGHMHGHCILDFT--S-NPP--------
---D----ANK--SQ-E--------------------------------K
RLAVFSATSELGVKSVL--------------------
>SRR1542642_NODE_546_length_8515_cov_21.879046_g301_i1_1
------------------------IAIVGIGCMFP-G-A---ENIDEYWN
VLL-NGEDHV-QDIP-T--E-RF-NVEA--FYD----PNPDHPRKS-YVR
KAGLI-----K-R--YN-EWDNRFFGISDK-EAGMVDPQQHFVLESVHMA
LEDAGIPK--------EKIAG--SDTGVYI--------------------
-------------------G-AMNHDW--NCLL-RS-----------A--
--R--Q-KTTNTTVTGGDSSILSARVAYFYNLLGPA------MTIETACS
SSMVAVHTALQALKNDEISMAIVGGVSFILDP-EVFIHLSSARMASPTGK
CHTFSQNAD-----------------------------------------
---------------------------GYARGEGCGIVIMKRLS-D----
----------A--LRDKNKIWG-ILY-TGLN--QDGHMSS-------P--
-ITSPSGEQQQKLMETIYTR-Y-NIPP-ESVQYIEAHG------------
--------------------------------------------------
---------T-GTSV------G------DFTEVTALG-SFFS-KH--S--
--------------------------------------------------
--------------S-----K-EIFIGSVKAN-IGHLESGAGVAALIKVL
LMMKNGLYVPSIH-AE-P------LNPKIS-FNEYHLKVCQ--EVT-EWK
K--N-E--K-GNRIACINCFG-FGGTNAHAVVTDH---------------
--------------------------------------------------
-------------------------------------
>SRR1542642_NODE_716_length_7919_cov_23.220457_g408_i0_2
------------------------LVISGVSCRLP-E-S--E-NMEEFEQ
HLM-NGEDMV-TE---DDR--RW-QPGL--------------F--G-LPK
RSGKLK--------TLNK-FDATFFGVHPK-QANNMDPQLRMLLEVTYEA
IVDSGTSP--------FSIRGS--KTGVFI--------------------
-------------------G-ASASEA--HEAW-AM---D----------
--P--K-KTVGYSMTGCTRSMFANRLSYFFDFKGP------S--------
--------------------------------------------------
----------FALDTACSSSLLALDQAVNSIRQGHCDAAIVGGCSLCLKP
LTALQFLKLGMLSPD-GSCKSFDASGNGYCRSEGIVVVYLQMKP-E----
----------A--KR----IYS-TVVHTKTN--SDGNKEQ-------G--
-ITFPSGQIQKRLLYDVYEE-A-GVAP-NKVVYVEAHG------------
--------------------------------------------------
---------T-GTKA------------GDPQEVNTIV-DVFC-K--D---
R-------------------------------------------------
---------------N----G-PLPIGSVKSN-MGHSEPASGLAAVAKVV
VGMERGTMPANLH-Y---K--E--PNPDIPGLTDGRLQVVT--QNM-PLR
E-----------GFVGVNSFG-FGGSNVHAILKSS--D--VK--R-E---
---N----NHK--AS-N-------------------------A------K
RLFVYSSRTSDGVEKIL--------------------
>SRR15563587_NODE_15098_length_1422_cov_35.535211_g10265_i0_1
------------------------VAVIGIGCRFP-G-A---TCLEEFWD
VLS-KGENHI-TEVT-P--D-RW-VVED--FYD----SDPDAVGSS-YTK
KAGFI-----K-D--FA-QFDHKLFGINET-EASQMDLQQAHVLECTYMA
LENAGITR--------NQISG--QNVGVYI--------------------
-------------------G-QMNNDY--SMRM-VS-----------H--
--P--E-LLDQYSVAGIASSVIANRVSYLFNLTGPS------MAIDTACS
SSLVAIHQAILGLRAGDCSLAICGGVSLILHP-HVFTQLCKAQMLSETGQ
CHTFSNDAD-----------------------------------------
---------------------------GYTRGEGCGIVILKLAE-K----
----------A--LSDGNNIWG-TIV-TGLN--QDGHFAQ-------P--
-ITAPSEKQQEELLNHVFTM-Y-QIDP-ETVQYIEAHG------------
--------------------------------------------------
---------T-GTKR------G------DPVEVRAFS-SFFS--K--SR-
K--R----------------------------------------------
--------------Q--------RYIGSVKTN-IGHLEPAAGVAGLIKVL
LMMKHNTIVPSLH-FE-TP------NEVID-FDSCHFVVPT--KCY-PWA
D--E-------L--------------------------------------
--------------------------------------------------
----------------I--------------------
>SRR15563592_NODE_9398_length_2082_cov_29.090592_g2930_i1_1
------------------------VVITGISCRLP-E-S--D-NMEEFRQ
HLL-LGEDMV-TE---DDR--RW-PPGY--------------L--G-LPT
RNGKIK--------DLSK-FDASFFGVHPK-QANAMDPQLRMLLEVTYEA
IVDSGYNP--------QSVRGS--KTGVFI--------------------
-------------------G-VSASEA--GEAW-AA---D----------
--P--E-TLVGYSMTGCCRAMFANRLSYFFDFKGP------S--------
--------------------------------------------------
----------YAIDTACSSSLLAMDQALASIRSGTCDSAIVGGSNICVKP
TTALQFLKLGMLSPD-GSCKSFDASGNGYCRSEGIVAIHIQKAS-S----
----------A--RR----IYS-TLVHSKNN--ADGCKEQ-------G--
-ITFPSGAVQKQLLEETYHE-A-HISP-SQVMYVEAHG------------
--------------------------------------------------
---------T-GTKV------------GDPQEVNSIV-DVFC-R--D---
R-------------------------------------------------
---------------K----Q-PLLIGSTKSN-MGHPEPASGLAAVAKVI
IAMEDKILPANLH-Y---K--E--PNPDIPGLFDGRIKVVS--EAT-RWS
G-----------GYVGVNSFG-FGGANVHAILKSN----DAE--K-R---
---E----HHP--AS-S-------------------------H------R
RLCLYAGRTEECVAHVL--------------------
>SRR1559272_NODE_27_length_12220_cov_110.168597_g12_i0_4
------------------------VAVIGIGCRLP-G-A---DNIEEFWR
VLV-KGENHV-TDIP-Q--D-RW-NNDA--FFS----ENKNEKGKH-SVR
KAALL-----Q-R--HD-EWDNKFFGISDY-EAAQIDPQQRYVLECTHMA
FEDGGITN--------QELKG--SNTGVYI--------------------
-------------------G-CMSADY--RGLF-DL-----------D--
--H--D-DDNSYTITGTNDSIISARVSYVYDLSGPS------MVVNTACS
SSMTAIHLGCLAIKSGDCEMAVCGGVGSILNP-NVFIPASKAGMMSTVGQ
CQAFCETAD-----------------------------------------
---------------------------GYVRGEGCGIIVLKSYA-K----
----------A--IRDKNRIWG-IIR-TGVN--QDGHASQ-------P--
-ITAPSGKRQEELLHKLYEK-Y-SMDP-QTLQYIECHG------------
--------------------------------------------------
---------T-GTPV------G------DPVEVNALG-LFIQ-SH--R--
-------GGVSSTSHH----------NSHLERKQQANYIAKTISGCTEVS
--------------------P-KILIGSVKTN-IGHLEAGAGVAGLIKIL
LMMRHGMFVPSLH-AK-KDRSN--WNRNIT-FDKFGLDISV--EVS-PWG
Q--N-I--Q-GERIGCVNSFG-FGGSNAHCIVVQ----------------
--------------------------------------------------
----------------K--------------------
>SRR1560361_NODE_5951_length_1670_cov_8.818630_g4452_i0_1
------------------------IAVVGVGCRFP-G-A---DNAEEFWR
VLV-NSENHV-KDIP-K--D-RW-NNEA--FFN----EDKDAVGKS-YVS
KAGLL-----K-D--HD-MWDNKLFGVSDV-EAARIDPQQRYVLECVHMA
MEDGGFTR--------AKMSG--TKTGVYI--------------------
-------------------G-CMNDDY--KIMS-SQ-----------D--
--P--S-GTTNYSATGTSTTVISARVSYVFNLHGPC------LTVDTACS
SAMMAIHLGCQAIRSGDCCQAICGGVSSIMYP-DMFISLSKARMMSTVGR
CQTFCDTAD-----------------------------------------
---------------------------GYARGEGCGVVILKPLK-Q----
----------A--LRDSDKVWG-VIV-TGTN--QDGRASQ-------P--
-MTAPSGNQQQALLKHVYTK-Y-DIDP-STVQYIEAHG------------
--------------------------------------------------
---------T-GTHI------G------DPTETNALG-SFFS-KF--RG-
---QK---------------------------------------------
-----------P--------N-PLLIGSVKTN-IGHTESAAGVAGLIKVL
LMMKEGKFVPSLH-IQ-RDKKN--VNKEID-LGKHNIDIPV--EVS-EWK
V--N-V--K-GQRIACINSFG-FGGSNCHAVVKSA---------------
--------------------------------------------------
-------------------------------------
>SRR1563103_NODE_1412_length_8331_cov_42.307414_g675_i0_1
------------------------IVIVGVGCKFP-G-A---DNLEEFWR
VLI-EGENHV-IEIP-P--D-RW-NNDA--FYH----KDPNEPGKS-YVT
RAGFI-----K-K--YD-EWDNKMFNVNEM-EAAWVDPQQRYILDCVHMA
MEDGGITK--------KDLNG--SNTGVYI--------------------
-------------------G-VMNDDY--KGSS-NN-----------D--
--L--N-TMTNYSLTGTSPSIISARVSYTYNLLGPA------MSIDTACS
SALVAIHTASQALKSGDCEVAICGGVNSILYP-DIFVPLSKARMVSPTGQ
CQAFSDKAD-----------------------------------------
---------------------------GYARGEGAGVVILKTKK-Q----
----------A--LREGNKIWA-AIA-TGCN--QDGRTTT-------P--
-ITAPSSIQQRNLLLKVYSE-T-GINP-EDVQYIEAHG------------
--------------------------------------------------
---------T-GTPV------G------DPIETNTLG-KFFA-EK--LP-
T--DD---------------------------------------------
-----------H--R-----G-SILLGSVKTN-IGHLESAAGAAGLIKVL
LMMKHGKIVPSLH-FE-N------ANPNID-FNSYRLEVAR--HTS-PWP
W--L-T-QG-GGRLSCVNSFG-FGGTNSHAIIKQY---------------
--------------------------------------------------
-------------------------------------
>SRR1563103_NODE_1553_length_8166_cov_11.651103_g733_i0_1
------------------------VVISGISCRLP-E-S--N-NMEEFKL
NLM-DGVDMV-TE---DGR--RW-QPGL--------------Y--G-LPK
RNGKLV--------DLSK-FDAAFFGVSPK-QADMMDPQLRMLLEVAYEA
ISDSGVDP--------SSVRGT--RTGVFI--------------------
-------------------G-ASVSEF--HDSL-IL---D----------
--P--E-TTQGYSMTGCTRSMFANRISFFFDFKGP------S--------
--------------------------------------------------
----------YTLDSACSSSLLALNQALLAIRDGQCDSAIVGGSSIILNP
LTSLEFQKLGMLSPE-GSCKSFDAEGNGYCRSEGIVVIYLQKEN-S----
----------A--LR----MYS-RLIHSKTN--CDGGKDQ-------G--
-ITFPSGAIQKSLIQDVYSE-A-CVCP-STVAYVETHG------------
--------------------------------------------------
---------T-GTKA------------GDPQELNSIT-DVFC-K--G---
R-------------------------------------------------
---------------N----T-PLPIGSVKSN-MGHAEPASGLASVAKVI
VSMEEGVLPANLH-Y---N--S--PNTDIPGLVDGRLQVVT--NNK-KWD
G-----------GFVGVNSFG-FGGTNVHALLESN--T--KS--D-K---
---N----NYC--RN-E-------------------------C------T
RVFLYSARTEDGVRSVM--------------------
>SRR15694065_NODE_12723_length_2682_cov_7.696819_g7175_i0_3
------------------------IAIVGLGCRFP-G-A---ENSDEFWR
VLS-KGENHV-IDVP-P--D-RW-NADA--WY------HPDEPGKT-YSR
KVGIV-----H-R--HD-EFDSRLYGISES-EALKMDPQQRFVLDSVHMA
LEDGGFTR--------AQLKG--SKTGVYI--------------------
-------------------G-AMNSDY--FNVS-GD-----------D--
--Y--K-QTDNYTLTGASKSMLASRVAYVYDLRGPA------TAVDSACS
SALMAIHVACQALRSGECRLAVAGGVNGIMMH-NTMIALSRAGMTSRSGQ
CRAFSEDAD-----------------------------------------
---------------------------GYARGEGCGIVILKKLS-D----
----------A--EKSNDKIYA-TLV-TGTN--QDGHMAQ-------P--
-ITAPSGDQQRQLLEDMYSL-H-HIDK-CTVQYIEAHG------------
--------------------------------------------------
---------T-GTPV------G------DPIEANCLG-RFFG--------
Q--D----------------------------------------------
--------------------GKTRHIGSVKTN-IGHLESAA---------
--------------------------------------------------
--------------------------------------------------
--------------------------------------------------
-------------------------------------
>SRR15694065_NODE_17826_length_1892_cov_10.273227_g362_i9_1
------------------------IAIVGLGCRFP-G-A---ENLDEFWR
VLS-KGENHV-KDVP-P--N-RW-NIDA--WY------HPNAAGKM-YTR
KLGAV-----K-G--HD-EFDSRLYGISES-EALKMDPQQRFVLDSVHMA
LEDGGFTR--------EQLRG--SKTGVYI--------------------
-------------------G-SMNTDY--SNIL-SK-----------H--
--V--E-VADNYNLTGSASSIVAARVSYVYDLHGPA------VALDTACS
SALMAIHLAAQGLTTGDCDFALAGGVNLVMIH-ISGVYLSQAGMASRVGQ
CQAFSANAD-----------------------------------------
---------------------------GYVRGEGCGVLLLKRLS-D----
----------A--LKNKDKIWG-TII-TGTN--QDGHMAQ-------P--
-ISAPSGDQQERLLRDMYRR-H-NIDK-STVQYIEAHG------------
--------------------------------------------------
---------T-GTPV------G------DPTEANCLG-IFFG--------
Q--D----------------------------------------------
--------------------GKTRHIGSVKTN-IGHLESAAGAAGLIKVL
LMMKHETIVPSLF-SS-----K--LNPKIE-FEKYHLKVPT--DCV-PWE
E--L-P--T-GGRAAGVNSFG-FGGSNCHAYVRQ----------------
--------------------------------------------------
-------------------------------------
>SRR15714756_NODE_196_length_10185_cov_95.642306_g137_i0_3
------------------------VAVIGIGGRFP-G-A---IDVEEFWQ
LIL-NGNNPI-LEIQ-S--E-RL-AFKD--LYV----SDPNDPETK-RSY
KAGLI-----K-R--LW-QWDNKLFSITDQ-EAEYIDPQQRCVLDCVHMA
MEDAGLTR--------ADLDG--TKTGVFI--------------------
-------------------G-VMNDDF--KGIL-RE-----------A--
--A-A--ETSSYLVTGLNTSIISARVSYVFNLHGPS------MTIDTACS
SSLVAIHQGALALRAGDCDMVICGGVNIILDP-MVFTTLSNARMLSPTGQ
CHSFTNKAD-----------------------------------------
---------------------------GYTRGEGCGIVLLKRTS-D----
----------V--LRTGHKIWG-LLG-TGVN--QDGRMAT-------P--
-ITAPSGQQQISLLRQVYTS-F-NIPK-SSIQVIEAHG------------
--------------------------------------------------
---------T-GTAI------G------DPTECNALG-NFFH-EE--HA-
P--T----------------------------------------------
--------------L--------RYIGSVKSN-IGHLESAAGIVGVIKVL
LMMHYDTIVPSLH-VE-IE--G--IHPKNN-LIENGLTIPT--KPV-KWT
V--P-N--G-GTKFACVNSFG-FGGTNAHAIVQECK----MN--Y-A---
---Q---E-RT---S-Q---------------FEM-----Q---------
----------------L--------------------
>SRR15927343_NODE_261_length_10625_cov_2495.923711_g195_i0_1
------------------------VIISGISGRLP-E-S--N-NIAEFRE
NLI-NGIDMI-TE---NDR--RW-KPGL--------------Y--D-LPK
RAGKLK--------ELDK-FDAAFFGIPPK-QADAMEPQLRMLLEVSYES
LIDAGIDP--------YSIRGS--RTGVFI--------------------
-------------------G-ASESEA--HQAW-SA---D----------
--P--E-ATVGYHMTGCARSMFANRLSFYFDFKGP------S--------
--------------------------------------------------
----------FVIDTACSSSLLAMDQALMSIRMGLCDAALVGGTSLCLKP
TTSLQFKKLNMVSED-GCSKSFDASANGYVRSEAVVVIFLQKAK-N----
----------A--KR----IYA-TLVHSKNN--ADGNKER-------G--
-ITFPSGEIQKKLITEVYSE-A-GVDP-KNVAYVEAHG------------
--------------------------------------------------
---------T-GTQA------------GDPQELNTIA-DVFC-K--G---
R-------------------------------------------------
---------------D----G-PLLVGSTKSN-MGHPEPASGLAALAKVI
IAMEDGMIPANLH-Y---K--E--PNPDIPGLLDGRLKVVT--ERL-RWN
G-----------GYVGVNSFG-FGGSNVHALLRSY--P--TE--K-----
-P-V----PHP--AS-D-------------------------M------A
RLVTFAGRTEQAIS--E--------------------
>SRR15968044_NODE_845_length_6749_cov_5.102756_g584_i0_1
------------------------VAIVGIACRFP-G-A---DNIDEYWK
LLE-NGECHV-KKI-PD--D-RW-IVDE--IDV----K-EDDSWKP-CAR
HAGLI-----N-E--WD-KWDNKFFGISDT-EAAWMNPQQCMAIEVTHSA
LDNAGYTK--------EKMKG--TKTGVYI--------------------
-------------------G-IMNDDL--SSGL-I------------Y--
--A-RN-EFNNFLVTGIAGGITANRISYYYDLRGPS------IMIDTACS
SALVATHLGCQAIRSGDCDMAICGGANSILTP-LKFIALSKAKMISPTGL
SHTFSDKAD-----------------------------------------
---------------------------GYVRGEGCGILILKNLK-KARS-
---------------DGDKIWG-ILG-TGCN--QDGQSNV-------P--
-ITAPSSEQQKALLTEVYQK-Y-KVKP-GSIQYIEAHG------------
--------------------------------------------------
---------T-GTPV------G------DPIEMKALS-TFFG-PH--LK-
S-------------------------------------------------
--------------G-----I-TVPVGSVKTN-IGHLESAAGAVGLIKVL
LMMSHGKIIPSLH-YE-KD--N--ANPKID-FDKIPLVVAT--SVS-DWK
A--D-A--E-DKRVACVNSFG-FGGTNSHAVLVQEH----E---------
---T---Y-DI--KT-----------------------------------
------------------------------------N
>SRR1611558_NODE_6528_length_1989_cov_273.839175_g4308_i0_1
--------------------------------------------------
-LV-NGEDMV-TE---DDR--RW-EPGL--------------H--G-LPK
RSGKLK--------DVTK-FDASFFGVNPK-QADAMDPQLRLLLEVTYEA
IIDAGVNP--------QCVRGS--RTGVFI--------------------
-------------------G-VSASEA--HEAW-ST---D----------
--A--D-TTVGYCMTGCQRAMFANRLSFFFDFRGP------S--------
--------------------------------------------------
----------YTLDTACSSSLLAMDQALLNIRLGLCDSAIVGGSSLCLKP
QTALQFMKLGMLSPE-GACKSFDASGNGYCRSEGIVAILLQKRP-E----
----------A--KR----IYT-TIIHSKNN--ADGNKEQ-------G--
-ILFPSGEQQKLLVKEVYRE-S-GVNP-SQVAYVEAHG------------
--------------------------------------------------
---------T-GTKA------------GDPQEVNSIS-DVFC-P--G---
R-------------------------------------------------
---------------S----K-PLLIGSTKSN-MGHPEPASGLAALAKVV
IAMEDGMIPANLH-F---E--K--PNPDIPSLADGRLQVVT--ERT-QWP
G-----------GYAAINSFG-FGGTNVHAVLESN----VMK--P-T---
-K-P----HVS---S-K-------------------------A------K
RLFLGSSRTQEGLDQLM--------------------
>SRR16685192_NODE_191_length_11836_cov_239.429761_g144_i0_3
--------------------------------------------------
------------I---DGG--KW----------------GN-M--G-CHQ
KNGKLK--------ELRH-FDAGFFGVHPK-QADCMDPQLRMLLEASYEA
IIDSGQTL--------ESVRGS--RTGVYV--------------------
-------------------G-VSSSES--SDAW-TV---D----------
--P--E-TLVGYTMPGCCRAMFANRISYFFDFKGP------S--------
--------------------------------------------------
----------FAVDTACSSSMICLDQALLNIRMGIIDAAIIGGCNLCLKL
TTSLQFTRMGMTAPD-GHCKTFDASGNGYCRSEAVMAMYIQKSP-D----
----------C--KR----LYA-TVVHTKSN--CDGYKEQ-------G--
-ITFPSGDLQKELIKEVYNE-I-GINP-LDVSYMEAHG------------
--------------------------------------------------
---------T-GTKV------------GDPQETNTIV-DVFC-K--G---
R-------------------------------------------------
---------------K----E-PLLIGSTKTN-MGHPEAASGLTSIAKII
IAMEEKIIPPNLH-Y---H--T--PNPEIPGLTDGSLQVVT--ECT-RWN
G-----------GLVSMNSFG-FGGANVHAIYRSH--D--KE--L-T---
---E----PHV--AS-Q-------------------------K------P
RLFTCCARTEDGVRAIL--------------------
>SRR17133691_NODE_134_length_10174_cov_54.650431_g84_i0_1
------------------------IAIVGVGCKFP-G-A---DNLEEFWR
VLE-QGEDHV-QDIP-K--E-RF-NVDA--FYD----ENPDAAGKL-YMK
KAGLV-----K-G--FH-EWDNQFYGIGDT-EAKQTDPQQRFVLDCVHMA
FEDAGITK--------DDVNG--TDTGVYI--------------------
-------------------G-MMNDDY--KVAL-LG-----------Q--
--D--E-LINNYSVTGSHSSVISARVSYFYNLLGPS------LVLDTACS
SALVAIHLAATAIKSGDISMAICGGVNCLINP-ETFISLSKARMASPSGK
CQTFSKYAD-----------------------------------------
---------------------------GYARGEGCGIVILKKLS-K----
----------A--VADNNKIWG-IIA-TGCN--QDGHTTS-------P--
-ITAPSSVQQMKLLEKVFNE-S-NVCP-STVQYIEAHG------------
--------------------------------------------------
---------T-GTPV------G------DPIEANTLG-TFFS-DR-----
N--KG---------------------------------------------
-----------N--C-----S-SIHIGSVKTN-IGHLESAAGVAGLIKIL
LMMKNGKIVPSLH-SK-E------LNPKIT-FEKYGINVPQ--RIT-TWS
T--N-N--K-GEKVACINSFG-FGGTNSHAIVKEIK----QG--D-S---
---V---L-M--------NS------A-E-----------Q-T------L
QIITLSANDSEA------------------------L
>SRR17133691_NODE_155_length_9998_cov_35.978237_g94_i0_1
------------------------VAIVGIGCKFP-G-A---NNIEEFWR
VLS-EGEDHV-QDIP-I--D-RF-NVDA--FYD----ANPDAPGKF-YMR
KAGLV-----K-G--FK-EWDNQFFGFGES-EASQIDPQQRFVLDCVHMS
LEDGGITK--------QDIYG--TDTGVYI--------------------
-------------------G-IMNDDY--KVAL-MG-----------Q--
--D--E-LINNYTVTGTNTGVASARVSYLYNLLGPS------IVLDTACS
SALVAIHLAASAIKSGDISMAICGGVNCIINP-ENFISLSKAKMASPTGK
SQAFSKDAD-----------------------------------------
---------------------------GYARGEGCGIVILKSLR-K----
----------A--LEDNNKIWG-TIC-TGCN--QDGRTTS-------P--
-ITAPSSSQQIKLLEKVFKQ-N-NVCS-STIQYIEAHG------------
--------------------------------------------------
---------T-GTSV------G------DPIETNALG-SFFS-RQ-----
Q--ES---------------------------------------------
-----------R--N-----K-KIFIGSVKTN-IGHLESAAGVAGLIKIL
LMMEHGLIVQSLH-SE-E------LNPKIN-FQTFNFTVPH--LPF-TWQ
P--G-A--D-GERVACINSFG-FGGTNSHAIVKNIE----RK--S-K---
---T---G-K--------KS------T-A-----------Q-K------M
QIVVLSANDSVSL-----------------------R
>SRR17133691_NODE_91_length_10684_cov_35.875695_g60_i0_1
------------------------IAIVGIGGKFP-G-A---KNCEEFWR
LLK-NGENHV-KEIP-K--N-RW-DVDA--FYD----EDPGKAGKT-YVR
RAGLL-----D-G--HD-EWDNKMFHISDA-EAERMDPQQRYTLDCVHMA
LEDGGIPR--------RDIHG--TDTGVYL--------------------
-------------------G-IMNDDY--KLGI-QG--------TSED--
--------RSNYAGTGSALSIAANRVSYVFNLNGPS------MCVDTACS
SSLVAIHLGAQALRNGDCSMAICGGVNGILYP-DIFVSLSNSKMLSPTGQ
CQAFSENAD-----------------------------------------
---------------------------GYARGEGCGIVLLKKLS-K----
----------A--IAEGNKIYA-VVY-TGIN--QDGQTVT-------P--
-ITAPSTEQQKALLKTVYKH-S-KIDP-GDIQYVEAHG------------
--------------------------------------------------
---------T-GTPR------G------DPVEANAIG-EFFG-SY--SS-
K-------------------------------------------------
-----------R--D-----K-KLKIGSVKTN-IGHLESAAGVAGLIKVL
LMMANNSFVPSLH-S------Q-NLNSKID-FDMYGLEVST--STE-PWI
S--E------GEEVACVNSFG-FGGTNSHAVIRKYT----PI--Q-----
-K-S---E-T--------NP-----KA-A-----------K-C------R
FPFVVSAEDKNSVR----------------------K
>SRR17920662_NODE_114_length_8807_cov_27.609114_g85_i0_2
------------------------IVIAGCASRLP-E-C---SNIAEFSH
NLY-NRKHMV-ST---TEKAERY-EEG-------------Y-V--N-APV
HLGSVP--------DLDK-FDASFFDMEKW-QVTRCDPQLRMFLERTYEA
IVDAGESL--------ESLRGS--RTGVFI--------------------
-------------------G-SLPSDS--AEVG-RT--------------
--E--E-RMNKFSAYGYAYYHLSNRINYFFDFKGP------G--------
--------------------------------------------------
----------MASDSACSSALAALENAVMQIRMGYLDYAIVGSTNLVMDP
YASLTAVVVGMLCYD-GKCKAFDTRANGFSRADGNMILFLSKKE-L----
----------C--KR----AYC-SVLHVRGN--SDGFTKE-------G--
-LAVPSGESQSQLLRNMYND-L-GMDP-NEVTYAEAHG------------
--------------------------------------------------
---------P-GTAV------------GDGIEADAIA-AVLCSN------
R-------------------------------------------------
--------------K-----V-PLLLGTVKTN-MGHCEGSAGMASIIKTI
IACEKKLLPPNLH-Y---E--Q--PNPNIKCLFDGRVKVIT--EAT-PFE
K-----------GIASISSFG-VGGTNYNGVFRPY--K--NE--N-R---
---P---P-HP--AS-Q-------------------------T------P
RLFVYGCRSEGTIGDVL--------------------
>SRR17920662_NODE_157_length_8127_cov_36.730320_g119_i0_1
------------------------IVIAGISSRMP-D-S---ANIDEFTE
NLF-NKKHMV-TT---TEAAGRY-ENG-------------L-R--D-APM
YVGAIP--------DADK-YDTTFFGMYPS-MAFACDPQSRMLLERAYEA
VIDAGESW--------DSMRGS--RTGVFI--------------------
-------------------G-GYPSDS--PECG-RT--------------
--E--E-RMNGYTFIGYTHCHLANRISFFFDFKGA------S--------
--------------------------------------------------
----------FSTDCGDGSGLCALEIAMTHIRLGNIDYAIVGSTNIVQDI
NSTVAGVNVGFYSFD-GKCRAFDANASGHCRADASVVLLLSKKE-V----
----------A--KR----SYC-SVLHVRNS--GDGYTED-------G--
-FKAKSSEAQSKLLQNIYTE-M-GIDP-NKISFVEAHG------------
--------------------------------------------------
---------A-CNLE------------DDKMEAHALA-DVLCTN------
R-------------------------------------------------
--------------K-----S-PLLVGSVNTN-MGHADGSAAMAGLVKSL
IACERRMIPPSLH-F---E--T--PNPNIKALFDGRIKILT--EAA-PFE
K-----------GLISINSFG-VGCTNYHATIRPN--E--IE--Q-R---
---E---P-HP--AS-K-------------------------E------P
RLFVYGSRTEASAYKVL--------------------
>SRR17920662_NODE_17416_length_1194_cov_2.274755_g14681_i0_1
--------------------------------------------------
-------------IP-K--E-RW-NTDA--FHD----KDKHAVGKS-YVQ
RAGLL-----K-D--PL-AFDNKLFNIMDF-EADQLDPQQRLVLECSYMA
MEDAGITR--------QDLAG--SKTGVYV--------------------
-------------------G-AMNSDY--RSLS-SG-----------K--
--S--P-LVDCYTVTGITTSMIPARVSYVFDLRGPA------ILVDTACS
SGLVAIHVAGQALKTGDCNLAFCGGTNFIMSP-DVFVHLSKANMLSPSGQ
VHTFSDKAD-----------------------------------------
---------------------------GYTRGEGCGMIILKRLK-D----
----------A--ERDGNYVYA-TIK-TGSN--HDGHTVS-------P--
-ISAPSEEQQTMLLREIYDQ-S-GIEL-DSLEYIEAH-------------
--------------------------------------------------
--------GT-GTPA------G------DPVEVNALG-KFFQ-SK---N-
---S----------------------------------------------
--------------V-----C-SRYIGSVKTN-IGHLESAAGIVGLIKVL
LMMKHSKIVPSLF-FE-----K--PNPKID-FEGMKLKVPT--ELT-DWP
T--Q-------EKIACVNSFG-FGGTNCHAIIKSV---------------
--------------------------------------------------
-------------------------------------
>SRR17920662_NODE_81_length_9525_cov_17.896953_g61_i0_1
------------------------IAIVGIGCKVP-G-A---DNVEQYWK
VLE-RGENHV-IEIP-K--E-RW-NNDA--FYD----TDPHAIGKS-YVR
KAGLL-----K-D--PI-AFDNKLFNINDF-EADQMDPQQRFVLECSFMA
MEDAGITR--------DKLAG--SNTGVYV--------------------
-------------------G-AMNGDY--RGLF-TA-----------K--
--S--P-VVGNYTVTGISNSIIAARVSFTFDLRGPS------MTLDTACS
SALLAIHIGAQALRSGDCDMALCGGTNFLMSP-DVFVHLSKAHMVSPTGQ
CFAFSDSAD-----------------------------------------
---------------------------GYTRGEGCGMVILKRLK-D----
----------A--LKDGDRVWA-TIE-TGSN--QDGHSVT-------P--
-ISAPSGDQQIKLLQHVYKN-A-QVDL-NRIDYIEAHG------------
--------------------------------------------------
---------T-GTSA------G------DPVEANALG-KFFQ-DN---G-
---A----------------------------------------------
--------------V-----R-HRYIGSVKTN-LGHLESAAGTAGLMKVL
LMMKHSKIVPSLF-FE-----R--PNPKID-FPNMNLTVPT--EVV-DWP
T--Q-------NKIACVNSFG-FGGTNCHALVMAYE----DH----M---
-S-R---Q-TS---------MV----------EDQ-----N-I------P
CIVCFSAKHEKSL---K--------------------
>SRR18002372_NODE_1404_length_10134_cov_32.516947_g995_i0_2
------------------------VVISGISCRLP-Q-S--D-NMEELRQ
NLI-HGVDMV-TG-S-DE------------------------N--R-FSK
RRGVLK--------DITK-FDASFFGIPPK-QADVMDPQLRLLLEVTYEA
FIDAGIDP--------HKFRGS--RTGVFI--------------------
-------------------G-LGISEA--HEGW-GS---D----------
--P--D-KPRGYAAWGCTKNMFANRVSFTFSLKGP------S--------
--------------------------------------------------
----------YAMQGSDAASALALDHALHSMHNDNCEAALVGGVNLCLKQ
TSDIQYLKLGVLSSD-GNCKPFDSSANGYCRSDGVVALLLQKRS-Q----
----------A--KR----IYA-TILNTKNI--TGQNQGT-------G--
-PAYPSVSLQMQLLSEIYQE-A-GVDH-TYVEYIEANA------------
--------------------------------------------------
---------I-GHKM------------LDAQEVLALS-KVFC-R--K---
S-------------------------------------------------
---------------G----S-RLLIGSVKSN-LGHLEAASGLGSVAKVI
VALEDGMVPANLH-Y---K--S--PDPNMAAIVNGKLHVVT--ENT-RLY
G-----------QIYGINTLG-LGGIHVHTILKAD--S-KRP--K-----
---W----RHP--AA-G-------------------------K------M
SLFVYAAHTPAGVQ--S--------------------
>SRR18002372_NODE_2423_length_8650_cov_20.033112_g1603_i0_1
------------------------VAVVGLGCRFP-G-A---NDKDEFWR
LLE-NGENHI-IDIK-D--N-RP-GFDS--SYV----TDPNDPGLR-RAY
RAGLV-----E-R--FS-NWDNHVFSIKDD-EAKWIDPQQRFVLDCVHMA
LEDAGITR--------KELDG--SNTGVYI--------------------
-------------------G-AMNDDF--KNVI-LE-----------D--
--Q-DN-EDSSYRVTGLALSMISNRVSYVYNLHGPS------MNIDTACS
SSLVAIHQGSLALKAGECDIAICGGVNLILDA-RVFVSLFSSGMLSPTGQ
CHSFSSKAD-----------------------------------------
---------------------------GYTRGEGCGIVILKRVQ-N----
----------A--VEHKNKIWG-LVG-TAIN--QDGHEAT-------P--
-ITAPSGKQQLALLEKVYKE-Y-NVLR-SSVQVIEAHG------------
--------------------------------------------------
---------T-GTPI------G------DPVEANALG-TFFY-TT--HS-
S--T----------------------------------------------
--------------T--------KYLGSVKSN-IGHLESASGVAGLIKVL
LMMKNRNIVASLH-VK-EE--G--ITMRTN-IEQYGLTIPT--ETV-NWL
C--D-D--T-KARTACVNSFG-YGGTNAHAVVREHK----IT--K-H---
---L---Q-NS---S-P---------------GTK-----T-E------P
VIIVMSATSNYALH--A--------------------
>SRR18002372_NODE_262_length_14394_cov_59.520494_g204_i0_1
--------------------------------------------------
---------------------RW-PPG---VYG--------------LPP
CIGTIY------D--IDK-FDSKFFQITE-FEANHMNPMLRHVLEVVYEC
IIDSGLTY--------HELQRE--RTGVYL--------------------
-------------------A-VFGSDM--DLL-ET---------------
------SRC-NNMEHVSLSSFMCGEVMRQFRLTGPT------ATVDTACS
SSIAALDIAVTDLKQGRCKYAIVASSNLILYP-QFSQQMFVLNMLSPKGQ
SLVFDKDAD-----------------------------------------
---------------------------GYVRAEGVAAILLTREA-E----
-----------YFRR----VYAS-VVDVGIN--CDGYKMD-------G--
-ITNPSRESQVSLMRELYT-R-SMIDL-EAVKYVEAHG------------
--------------------------------------------------
---------T-GTQV------G------DTTELGGLA-DVFC-KN--R--
--------------------------------------------------
--------------S-----V-PLLVGSVKSN-MGHSEATAGLASIIKCV
LALQRKMLPPNRN-FN-----T--PNPKIDAIIDWRIRVVD--KPT-PLK
S----Q-------YVGVNCFG-FGGVNGHVILEPYQ----DQ--F-R---
---E---D-FV--P----VS----------------------R------H
LLVPVTGRTEDCMQQTW--------------------
>SRR18045289_NODE_14302_length_1306_cov_13.511760_g10754_i0_1
------------------------VAIIGVGCRFP-G-V---NNLDEFWN
VLK-HDEDHM----P-G--N-KR-NA------------------------
---E-------S---HA-EWDYKVYSIIED-QTLEMNVQQRCVLNSTYMA
LENAGITK--------QQLNN--SNTGVYI--------------------
-------------------G-MVNTDC--NSNN-AH-----------C--
--S--R-GLNEYKIASNQKQTVASMLSDVFNLHGPS------ITVDSGSF
PSLMAIQQAHQAVRSRKCDIAISGGVTVLND-------------------
--------D-----------------------------------------
---------------------------GCTRGEGCGIIILKSLE-K----
----------A--QEDNDPLWG-TIS-TSSD--HDSQSKP-------S--
-NTRPSLDEQVEMLDLFFKR-H-HIDV-ETIDYIEAQS------------
--------------------------------------------------
----------TDMET------Y------DAVEVTALM-TFFQ-KI---G-
K-------------------------------------------------
----------------------TRTIGSVETN-TKQLESTVGLAGLIKIL
LMHKYQKVVPSPN-FE-----Q--ACEYVT-LNKYTFMVPE--KTT-NWP
E--N-D--K-GYSRSYLNSFCHFCRFNCHVVVTT----------------
--------------------------------------------------
-------------------------------------
>SRR18332320_NODE_2048_length_8008_cov_11.358160_g536_i1_1
------------------------IVVVGVGCRFP-G-A---DNVEEFWR
VLL-NGENHV-IEVP-P--D-RW-NANH--YYD----PDKNTPGKM-YVK
QAGFI-----P-G--FE-EWDNVHFGISDE-EAQTMDPQQRIVLQCVDMA
AQDGGFTR--------LDLQK--GTTGVYI--------------------
-------------------G-SMTYDY--NIQG-TD-----------DV-
-----L-ALGTYSVTGSHSSIISARVSYVYNLTGPA------LTIDTACS
SSLEAVHLGSQALLTGDCDTAICGGVNYLLEP-NLFVALSKARMLSPTGQ
CKAFTRDAD-----------------------------------------
---------------------------GYVRGEGCGIVILKRLK-D----
----------A--QRDGNKIWG-LVQ-SGTN--QDGQHAQ-------P--
-ITKPAQDQQQKLIKQIITK-F-HIDT-SKIRVIEAHG------------
--------------------------------------------------
---------T-GTPV------G------DPVECNALG-TVLG-SK--D--
----H---------------------------------------------
----------------------KKFIGSVKTN-IGHLEAAAGVAGLIKVL
LMLKHKIIVPSLW-YR-TE--N--ENPKLR-LSEHGFIVPT--NCE-QWI
A--D-K--N-AVRIACVNSFG-FGGTNVHVVVNEVT----TA--N-----
-S-D---S-KT------------------C-TS-------I-I------P
PIVAVTARDQET------------------------L
>SRR18446120_NODE_129_length_11860_cov_40.433664_g68_i2_5
------------------------IAVVGMGCRVP-G-A---DNIEEFWK
VLL-NGENHI-TDIP-K--E-RW-HNDA--FYS----EDQDEPGKS-YAR
KAGFI-----N-C--YD-EWDNKFFGISDH-EAARIDPQQKLVLECTHMA
LEDAGITK--------EQLKG--TPASVYI--------------------
-------------------G-AMNDDY--KNLY-MF-----------D--
--H--D-EDTSFSATGMSTTLISARVSYEYDLRGPS------MVVDTACS
SSMSAIHLGSQSIRSGECEMAICGGVNCIIIP-DQFITLCKSKMLSPSGQ
CQSFCDTAD-----------------------------------------
---------------------------GYCRGEGCGIVILKSYK-K----
----------A--LEDKNKIWG-IVK-TGSN--QDGQMAK-------P--
-ITAPSGEQQEELLKKVYSL-Y-NIDP-VSLQYIEAHG------------
--------------------------------------------------
---------T-GTPV------G------DPTEINAIG-KFIK-SY--R--
-------FKIVNNKQ--N-------DTNDFR---RLENDFQNS--ESKSK
TENNDLF-QDNA--I-----E-SILIGSVKSN-IGHLESAAGVVSLIKVL
LMMNERKFVPSLH-VK-KDKSN--VNKMIN-LESSGLDICT--EVS-EWK
P--D-P--D-GKKICCVNCFG-FGGSNMHAVVIQQD----MK--E-R---
-Y-----N-HA--DN-Q-YK---IV-------------------------
CSSG-L--NEANL---K--------------------
>SRR18446120_NODE_261_length_10289_cov_21.029102_g152_i0_3
------------------------IAVIGIGCRFP-G-A---DNIDEYWR
VLV-NGENHI-TDIP-K--E-RW-NNDA--FYS----ENKDEPGKS-YVK
KAGFT-----S-G--YD-EWDNKLFGVSDS-EAKHIDPQQRQVLECTHMA
LENAGLTR--------QKLRE--TETGVYI--------------------
-------------------G-VMNDDY--KVLS-SF-----------D--
--H--E-EDTNYSATGMSSTIISARISYVYDLRGPS------MVVDTACS
SSMLAIHLGSQAIRSGDCTMAICGGVSSILIP-DQFITLCKARMLSPSGQ
CKSFCDTAD-----------------------------------------
---------------------------GYGRGEGCGIVILKSYT-Q----
----------A--LKDKNYIWG-IVK-TGSN--QDGRVAQ-------P--
-ITAPSGQQQEELLKKLYYL-Y-QIDP-ASLQYIEAHG------------
--------------------------------------------------
---------T-GTPI------G------DPTEINAIG-RFIQ-SH--R--
-------TKFTIDTQ----------NETKHHQGAS---------------
-----SR-SVKI--N-----E-TILFGSVKSN-IGHLESAAGVAAMIKVL
LMMKYGKYVPSLH-VK-KDKSN--INKKIA-LETYGLDISL--DLS-DWN
P--N-A--K-EERICCVNCFG-FGGSNTHAVVIQN---------------
--------------------------------------------------
-------------------------------------
>SRR18446120_NODE_40599_length_2103_cov_64.277507_g769_i8_1
------------------------IAVIGIGCRFP-G-A---DNIDEFWR
VLV-NGENHV-VDIP-P--E-RW-NNDA--FYS----DDPDKPGKY-YAR
KAGFL-----N-R--HD-EWDNSLFGISDS-EAVRIDPQHRYVLECTHMA
MEDGGITR--------KHISG--TKTGVYI--------------------
-------------------G-AMNDDY--KSLS-NL-----------D--
--H--D-EDTNYTATGMSSTIIAARVSYVYNLCGPC------MVVDTACS
SSITAIHLASEAIRSGECEMAICGGVNSLLCP-DVFITLSRAKILSQIGQ
CQTFCDSAD-----------------------------------------
---------------------------GYARAEGCGVVIIKSLK-K----
----------A--LQDKNKLWG-IVR-IGIN--QDGRSVQ-------P--
-ITTPSGEQHEELFKEVYTR-Y-DVNP-SRIQYIEAHG------------
--------------------------------------------------
---------T-GTRV------G------DPTEVNALG-NFIR-NW--N--
--------------------------------KGTVHKKKSKEEIEQSSN
G--------YQE--N-----E-KILIGSVKTN-IGHSESAAGMSGLIKVL
LMMKYGSYVPSLH-IR-KDKSN--LNKNIK-LDEYGFDIAM--ETE-EWR
T--N-E--N-GMRICCVNSFG-FGGSNSHAIVIQIP----QQ--T-P---
-R-----N-QN--ST-E-SN---LW-------------------------
FPICVS----------T--------------------
>SRR18446120_NODE_7784_length_4440_cov_23.170121_g333_i3_1
------------------------VVISGVSCRLP-Q-S--D-NMEEFKE
NLM-GGVDMV-TE---DDS--RW-KPGL--------------Y--G-LPK
RSGKLK--------DLSK-FDASFFGVHPK-QANSMDPQLRILLEVTYEA
IVDAGINP--------EDIRGS--KTGVFI--------------------
-------------------G-ASASES--HDAW-SM---E----------
--V--E-NTVGYAMTGCTRSMFANRLSYFFDFKGP------S--------
--------------------------------------------------
----------YAIDTACSSSLLALDQALHSIRSGQCDAAIVGGANLCLRP
AVAVQFMRLGMLSPK-GMCKSFDAEGNGYCRSEGIVAVYLQKEV-G----
----------A--KR----VYC-TLVHSKTN--SDGNKQQ-------G--
-ITFPSGDVQKRLLNEVYSE-A-CIDP-TKMSYIEAHG------------
--------------------------------------------------
---------T-GTKA------------GDPQEVNTIC-DVFC-K--G---
R-------------------------------------------------
---------------K----G-PLPIGSVKSN-MGHSEPASGLAAVAKVI
VAMEESTIPGNLH-Y---S--S--PNQDIPGLINGKLEVVD--HNK-KCD
V-----------GLVGVNSFG-FGGSNVHTILRSN----KFN--G-----
-M-S----VCE--GC-E-------------------------K------K
RLFLYSSRSEEGLKEI--L------------------
>SRR18452366_NODE_30644_length_1721_cov_5.112651_g1129_i1_1
------------------------VFVAGIAARLPQ--S---ENIDVFWE
NLI-KGNDMI-G-------QTRW-PKE---LYG--------------TPP
RVGLIK------N--LD-KFDADYFNFEE-TEVHHMNPMLRHLLEVCAEC
IVDSSLCP--------PVLQNN--STGLYL--------------------
-------------------A-CFLPDN--DPL-ET---------------
------SRG-ANSRLCTTVPTLAGHLMEHFGLSGPM------LTVDTGCS
SSLSAMEMAVNDLRAGKCQFALVTAVNLLLNP-SYLQQMSQLGMLNPTGQ
SNVFDAKAG-----------------------------------------
---------------------------GYVRAEGVVSILLTRNE-S----
-----------ICKR----VYLS-IVDIMTN--CDGFKSE-------G--
-ITFPNSQSQADLMNKIYN-R-CKIDV-NNISYVEAHS------------
--------------------------------------------------
---------T-GTKA------G------DPVEVAGIC-EALC-KN--R--
--------------------------------------------------
--------------Q-----K-PLLIGSVKAS-MGHSEATAGFASFVKCV
LIARHGTIPPQIN-FQ-----S--PNPNIKGILEGKVKVVD--KAT-ALE
D----G-------YISLNSFG-YGGANGHLVLKPYR----N---H-C---
---S---N-Q--------AT----------------------S------H
KLVTIKARNELEMETIV--------------------
>SRR2012706_NODE_1236_length_7040_cov_41.563421_g746_i0_1
--------------------------------------------------
--------------------------GL--------------Y--G-LPK
RSGKLK--------DLSK-FDAAFFGVHPK-QAHRMDAQQRMLLEVTYEA
IVDAGVNP--------DTLRGS--KTGVFI--------------------
-------------------G-ASASES--HDAW-SG---D----------
--P--E-STVGYTMTGCTRSMFANRLSYFFDFKGP------S--------
--------------------------------------------------
----------YTIDTACSSSLLALDQALQSIRSGQCDSAIVGGSNLCLNP
MSALQFLKLGMLSPD-GMCKSFDAEGNGYCRSEGIVALFLQKES-H----
----------A--KR----IYC-TVVHSKTN--SDGNKQQ-------G--
-ITFPSGLVQKRLLTEVYSE-A-CIDP-ATVSYVEAHG------------
--------------------------------------------------
---------T-GTKA------------GDPQEVNTIA-DVFC-K--G---
R-------------------------------------------------
---------------Q----G-PLLIGSIKSN-MGHSEPVSGLAAVAKVI
IAMEEQVIPRNLH-Y---K--T--PNTDIPGLVSGQLEVVT--EKR-CWT
G-----------GIVGVNSFG-FGGSNVHAVLKSN----SRS--T-DQDI
CK-K----AED--LQ-K-------------------------Q------K
QLFLYSSRTEEGLKSM--M------------------
>SRR2016653_NODE_845_length_10352_cov_57.232242_g486_i0_2
------------------------IAIIGVGCMFP-G-A---RNLAEFWD
VLS-NGEDHV-KEIP-P--E-RF-SVDA--FYD----ADPNAPGKS-YVR
KAGLL-----T-G--HN-EWDNHYFGVSEY-EALHMDPQQRYVLECVQMA
MEDGGITR--------KEMDG--SNTGVYI--------------------
-------------------G-AMNNDF--RSYT-DG-----------D--
--N--T-LVSNYTVTGISPSIISARVSYFYNLLGPS------MTLDTACS
SSLVAIHTAATAIKSGDIDMAVCGGVSSILNP-EMFICLSKARMASQTGH
CHAFSSMAD-----------------------------------------
---------------------------GYARGEGCGIVILKRLK-E----
----------A--TDDGNKIWA-TIL-TGCN--QDGRTNA-------A--
-MSAPSQSQQERLLESIYLK-R-GIDP-RLVQYIEAHG------------
--------------------------------------------------
---------T-GTPV------G------DPVEANALG-CFFR-KY--LN-
E-------------------------------------------------
-----------K--D-----S-AIKIGSVKTN-IGHLESAAGVAGLIKVL
LMMRHNTIVKSLF-SE-S------LNPNIP-FEKYKLEVVK--SKC-KWP
N--I-L--N-SQQLACVNCFG-FGGTNTHAVLQKFS----KT--E-----
-S-L---L-KK-----S--K---CNDH-G-----------I-F------S
KIITFSAESPDS------------------------L
>SRR2040684_NODE_1747_length_5991_cov_41.698923_g1082_i0_1
------------------------VVISGISGRLP-E-S--D-NLEEFRQ
HLM-KGEDMV-TE---DDR--RW-QPGL--------------H--G-LPR
RNGKLK--------DLSR-FDAAFFGVNPR-QADALDPQLRLLLETCYEC
ILDAGVDP--------QTIRGS--KTGVFI--------------------
-------------------G-ASFSES--AEAW-AS---D----------
--T--S-KTIGYTMTGCARAMFANRLSYFFDFKGP------S--------
--------------------------------------------------
----------FVLDTACSSSLLALDQALHSIRNGHCDAAIVGGSGLLLKP
GTSLQFLQLGMLSPD-GKCKSFDASGDGYCRSETVGTIFLQKAA-D----
----------A--KR----VYA-TVVHSGTN--ADGNKEQ-------G--
-ITFPSGEAQKALLLEVYRQ-A-GIPP-SSVAYVEAHG------------
--------------------------------------------------
---------T-GTKA------------GDPQEVNTIA-DVFC-K--D---
R-------------------------------------------------
---------------Q----G-PLMIGSTKSN-MGHPEPASGLAALSKVV
IAMEEGVIPPNLH-Y---D--S--PNPDIPALQDGRLAVVT--QCQ-PWQ
G-----------GYVGVNSFG-FGGANVHALLKSN--P--KE--R-----
-E-C----PHP--DA-N-------------------------S------L
RLLTYCGRTEEGVQRVL--------------------
>SRR2057020_NODE_20534_length_1249_cov_2.055000_g11801_i0_1
------------------------VVISGISCRLP-E-S--D-NIDEFKE
NLM-NKVDMV-TE---DDR--RW-KPGF--------------H--G-LPR
RNGKIK--------DLSR-FDATFFGVSPK-QANAMDPQLRMLLEVTYEA
IVDAGTDP--------RSVKGS--RTGVFI--------------------
-------------------G-VSVSEC--QDIW-SS---V----------
--S--D-NVEGYVMTGCSRTMFANRLSFFFDFKGP------S--------
--------------------------------------------------
----------YSMDTACSSSLLALDHALASIRSGACDAAIVGGTNLCLNP
AISLQFMKLQMLSPG-GACKSFDASGDGYVRSEAVVAIYLQKAS-D----
----------A--KR----IYA-TVVHSKNN--CDGNKSQ-------G--
-ITFPSGAIQKQLMQELYSE-A-CVDP-LGVSYVEAHG------------
--------------------------------------------------
---------T-GTKA------------GDPQEVNALT-DVFC-K--D---
R-------------------------------------------------
---------------K----G-PLLIGSVKSN-MGHAEPASGLAALSKVL
IAMNTGLIPPNLH-F---S--E--PNPDIPSLMDGRIQVVT--ECM-PWS
G-----------EYAAVNSFG-FGGSNVHILLRSK----KKK--------
--------------------------------------------------
-------------------------------------
>SRR2057023_NODE_69_length_8556_cov_13.660397_g17_i1_2
--------------------------ISGVGCRLP-E-S--D-NIAEFRD
HLM-NGVDMV-TE---DDR--RW-PPGL--------------Y--G-LPR
RSGKLK--------DITK-FDASFFGLSPR-QTNNMDPQLRILLEVTYEA
VVDAGMSP--------YSMRGS--RTGVFV--------------------
-------------------G-CSASEA--FEAW-SA---D----------
--A--D-NIEGYTMIGCQRSMFANRLSFFFNFRGP------S--------
--------------------------------------------------
----------YTLDTACSSSLLALDQALLSIRLGYCDAAIVAGCSLCLKP
QSAQQFNKLSMLSDY-GACRSFDASGAGYCRSEGVVAVLIQKIS-V----
----------A--NR----LYM-TVVHSKNN--ADGAKEQ-------G--
-ITFPSGEVQESLIREVYRD-A-GIEP-RIVAYIEAHG------------
--------------------------------------------------
---------T-GTKV------------GDPQELNAIA-SVFT-V--G---
R-------------------------------------------------
---------------N----K-PLLIGSTKSN-MGHPEPASGLAALCKVI
ISMESGIIPANLH-Y---V--N--PNPEVPALLDGRLAVVA--EHT-LWD
G-----------GIVGINSFG-FGGANVHAILESN--A--LS--T-----
-H-A----WHE--GS-G-------------------------D------I
RLCVTSGRTETGVNGMI--------------------
>SRR2175868_NODE_39514_length_1875_cov_22.778390_g1812_i7_1
------------------------VAVIGIGCRFP-G-A---NDKEEYWR
LLL-NSENHI-VEVK-S--H-RS-GFDN--HFI----TDPLDAEIK-QPY
RAGLV-----E-R--FA-CWDNKVFGITEQ-EAEWIDPQQRFVLDCTHMA
MEDAGLTR--------RDLDG--TNTGVYI--------------------
-------------------G-VMNDDF--KCTV-LR-----------N--
--L-D--SGSSYLVTGINSSIISARVSYVYNLHGPS------MTIDTACS
SSLVAIHQGALALGAGDCDMAICGGVSLLLDP-TLFKTLSNARMLSPTGQ
CHSFTSKAD-----------------------------------------
---------------------------GYTRGEGCGMVILKRVE-D----
----------A--VKCGNKIWG-FLG-TGVN--QDGHMAT-------P--
-ITAPSEQQQIALLHHVYKK-Y-HVLK-STIQVIEAHG------------
--------------------------------------------------
---------T-GTPL------G------DPTECNALG-TFFK-EE--NS-
S--S----------------------------------------------
--------------L--------KHIGSVKSN-IGHLESAAGVAGLIKVL
LMMHHEQIVPSLH-VD-KE--G--VNERNN-LGKNGLVIPT--KLC-KWP
L--P-D--G-VPRMACVNSFG-FGGTNAHAIVQEYI----KI--P-----
--------------------------------------------------
----------------E--------------------
>SRR2856422_NODE_760_length_8747_cov_514.759396_g461_i0_1
------------------------VAITGISGRLP-E-S--E-NIAEFRE
KLI-QEIDMV-TE---DER--RW-PIGL--------------Y--D-LPK
RSGKLK--------ELDK-FDAAFFGIPPK-QADAMEPQLRMLLEVAYES
IVDAGFDP--------HSLRGS--KTGVFV--------------------
-------------------G-ASESEA--HQAW-SS---D----------
--P--E-TTVGYHMTGCARSMFANRLSYYFDFKGP------S--------
--------------------------------------------------
----------FVMDTACSSSLLAMDQALASIRLGLCDAAIVAGTSLCLKP
TTSLQFKKLNMVSTD-GCCRSFDASGSGYVRSEAVVVAFLQKAK-H----
----------S--RR----IYA-TLLHSKNN--ADGNKEQ-------G--
-ITFPSGEIQKRLLTEVYQE-A-GIDP-KNVAYVEAHG------------
--------------------------------------------------
---------T-GTKA------------GDPQELNSIT-DVFC-K--G---
R-------------------------------------------------
---------------E----G-PLLIGSTKSN-MGHPEPASGLAALAKVL
IAMEDGMIPSNLH-F---K--D--PNPDVPGLLDGRLKVVT--ERL-QWN
G-----------GYVGINSFG-FGGSNVHALLRSY--P--NE--K-----
-E-T----SHP--AS-E-------------------------L------P
RLVTYAGRTQEAVGTML--------------------
>SRR2889752_NODE_1106_length_5538_cov_315.929390_g778_i0_1
--------------------------IGGIACRLPK--S---ANVEIFWQ
NLI-DKVDML-D--R-T----RW-PVG---IYN--------------LPP
RTGTLE------D--VE-DFDNDFFGLSI-AETAGIPCMLRLLLEVIYEC
IIDSGIPR--------KTLSKS--RTGLYL--------------------
-------------------A-INFCED--QEI-NR---------------
------G-T-DSSFYMNTKSEFIYRIFSILDLSGPA------ASVDTACC
SSISAIQMANMDLYLGRCDYAIVVGANMLENL-NHAIQFFKLGMLSPSGQ
SLPFDTKAN-----------------------------------------
---------------------------GYVRSEGFVAMLLSS-S-S----
-----------LLNR----IYAK-IDNVVCL--CDGYKER-------G--
-ILSPSEKDQINLLKKAYL-D-R------YPVYVEAHA------------
--------------------------------------------------
---------T-GTQL------G------DETELKSLK-EAFG-DK--L--
--------------------------------------------------
--------------K-----E-PLLIGSCKSN-LGHTEACAGLVGLLKCV
LSIHHGVIPPNIN-LM-----S--PHPLLTES-KPWAKVVT--QET-KLP
D----G-------YIGVSSFG-FGGVIGHVVLEKLP----EK--I-A---
---N---V------------------------------------------
------------------P------------------
>SRR330465_NODE_14698_length_2036_cov_4.360342_g10200_i0_2
--------------------------IVGLGCRYP-G-A---DNLQEFWK
LLC-TGEDHV-NEIP-K--E-RW-NNAA--FFD----EDPDARGKT-YVT
KCGFI-----E-D--IN-GFDNTLWGISNT-EAQKMDPQQRLVLECTHMA
FEDGGFTR--------KYLDG--SKTGVYM--------------------
-------------------G-TMTDDY--RNMY-AD--------------
-AY--E-DMSVYSLTGMSGSIISNRVSYTYNLHGPS------ITLDTACS
SGLVAIDVASLALRRGDINLAVCGGVNVLQLP-YINMALCRARMLSRTGK
CHTFSADAD-----------------------------------------
---------------------------GYARGEGCGVVILKKLK-QA---
-------------RCDNDKIWG-TIA-TQCN--QDGRMAT-------P--
-ITAPSGEQQKQLLELIYPA-S-NIDA-ALIQYIEAHE------------
--------------------------------------------------
---------TIGMVV------DSLIEHFDQVDNSKTG-DAMQ--PGIAE-
GRTR----------------------------------------------
--------------D-----SPLLTVATAGGETNGFQKGTI-LRYIGNES
NGDQERTAYSLLTPFL-----A--PIPTKRKLQKNRPNLKE--SFL-KML
P--N-------GMLHTVSVIL-EGGNN-----------------------
--------------------------------------------------
-------------------------------------
>SRR330465_NODE_436_length_9696_cov_84.403338_g351_i0_1
------------------------VVISGLACRLP-E-S--D-NIAEFRE
HLV-NGEDMV-TD----SR--RW-PPGL--------------Y--G-MPE
RCGTIK--------DISK-FDASFFGVHPK-QADSMDPQLRLLLEVTQEA
IVDAGVNP--------QSIRGS--KTGVFI--------------------
-------------------G-TSASEC--HEAW-SC---D----------
--P--E-TTVGYSMTGCTRSMFANRLSYFFDFKGP------S--------
--------------------------------------------------
----------FAIDTACSSSLLALDQALFNIRAGRCDAAIVGGASLCIKP
TTALQFMKLGMLSPE-GMCKSFDESGNGYCRSEGIIAIYIQKLP-E----
----------A--RR----VYS-TILHAKNN--ADGNKEQ-------G--
-ITFPSGAIQKKLLNEVYSE-A-AVDP-SSVAYVEAHG------------
--------------------------------------------------
---------T-GTKA------------GDPQEVNTIA-DVFC-K--G---
R-------------------------------------------------
---------------Q----E-PLLIGSTKSN-MGHPEPASGLAAVCKVI
IAAEDGMIPANLH-Y---K--N--PNPDIPGLVDGRLKVVA--QRT-KWD
G-----------GKVGVNSFG-FGGSNVHVLMET--NTK--P--H-----
-A-E----KHS--AC-E-------------------------S------R
RLFLNSSRTQEGLENIL--------------------
>SRR330465_NODE_597_length_8955_cov_43.933753_g473_i0_2
------------------------VSVSGISCRLP-E-S--D-NMEELRQ
NLL-NSKDMV-TD----YR--RW-DPGV--------------Y--G-LPK
RCGTLK--------DISK-FDAIFFGVNPK-QADRMDPQLRILLEVVYEA
IVDAGVNP--------DEVRGS--KTGVFV--------------------
-------------------G-SIGSEA--HIAW-SA---N----------
--K--D-TIDPYTMTGCAGAMLANRLSFFFDFKGP------S--------
--------------------------------------------------
----------VVLDTACSSSLTALNEAFRSIRTGDCDSAIVAGANLILKP
STSMEFQKLGMLSPE-GMCKSFDEEGNGYCRSEGIVAIYLQKTS-Q----
----------A--KR----TYC-TILHCKSN--ADGYKEE-------G--
-VTFPSRHMQKQLIREVCEE-A-GVSG-TDIVYMEAHG------------
--------------------------------------------------
---------T-GTRA------------GDPQEAGAFA-DLLC-D--GR--
--------------------------------------------------
---------------K----E-PLLIGSIKSN-LGHTEPVSGLAALAKVV
IAMEVGYIPANLH-Y---N--T--PNPDIPALQDYRLKVVT--ETT-KLP
Q-----------GIVGLISFG-FGGSNTFALLVPA--V--PP--R-E---
---QS---LLE--QR-H-------------------------P------R
RLFTCSWRTEEGLNNIL--------------------
>SRR331897_NODE_197_length_6440_cov_8.240257_g129_i0_2
--------------------------INGVSCRLPQ--S---DNVKEFWD
NLI-NGVDMI-G-------PTKW-PVG---LHG--------------LPP
RSGNLK------N--VNK-FDFEYFGLVE-GECDMRNPMLNCLLEVTYEA
IVDSGLHL--------SQLQQT--SVGYFL--------------------
-------------------G-CTFADM--DAV-LT---------------
------SQK--QSVLDQTRPYFISNIMKAFDLTGPG------LGVDTACS
SSVYALQLAVTSLMAGRCQYAFVAGSNMILNP-NISLQFHRLQMLSPTGM
SCAFDESAN-----------------------------------------
---------------------------GYVRSDGIVVMLLSRSD-V----
-----------TCPR----IYAS-IVDVGTN--CDGHKDE-------A--
-VIFPSKAGQKLLLTDMYN-K-NKIKV-QDVFYVEAHG------------
--------------------------------------------------
---------T-GTQA------G------DLVELTAMS-DVFC-VD--R--
--------------------------------------------------
--------------E-----Q-PLLVGSVKSN-IGHCESAAGLAGLLKCV
LSIHHKTVPPNLN-FN-----K--PNPKIAPLTDGRILVVD--VPT-PLE
D----K-------LIGVSSFG-FGGANGHIILKPYN----NE--R-R---
---S---Q-IE--V----P-----------------------S------Y
IMLPVMARDPDGFTKI---------------------
>SRR331897_NODE_224_length_6184_cov_27.515408_g142_i0_1
--------------------------ITGVSCRLPQ--S---DNVKEFWD
NLS-SGVDMI-G-------PTKW-PVG---LHG--------------LPP
RTGNLK------N--TNK-FDFEYFGLIE-AECDMRNPMLNILLEVTYEA
IVDSGLHL--------RHLQDS--TVGYFL--------------------
-------------------G-CTFSDV--DAV-LT---------------
------SQK--QPVFDQTRPYLVSNVMKAFNLMGPA------LAVDTACS
SSIYAIQMAVMNLAAGRCQYAFVAGSNLVLNP-NMSLQFHRLQMLSPTGT
SSAFDESAD-----------------------------------------
---------------------------GYVRADGVVVMLLSRAD-V----
-----------QCPR----IYCS-IVDVATN--CDGHKDE-------A--
-VIFPSQVGQKSLLTEIYT-R-NKINV-KDLFYVEAHG------------
--------------------------------------------------
---------T-GTQA------G------DLVELTAMS-DIFC-VD--R--
--------------------------------------------------
--------------E-----Q-PLLVGSVKSN-IGHCESTAGLAGLLKCV
LSINNRVIPPNLN-FN-----T--PNPKIQALVDGRILVVD--VPT-PLE
D----K-------LIGISSFG-FGGANGHVILKPYY----HS--S-P---
---M---E-IT--V----P-----------------------K------Y
IMLPVMARDLEGFNKI---------------------
>SRR331897_NODE_65_length_8481_cov_12.864531_g10_i4_1
------------------------IAIVGIGCRFP-G-A---NNIDEFWE
VLK-NGEDRV-IRIP-R--D-RW-NVDA--FYD----PDPDAPGMT-YTK
YAGII-----E-G--FE-SWDNNFFGISDS-ETETMDPQQSIVLECTHMA
LENAGIRK--------TDING--SRTGVFI--------------------
-------------------G-CMNMDY--NAQL-CK-----------TSG
PEE--S-IANSYTLTGNGNSVISARVSYIYNLLGPS------MNIDTACS
SSLVAIHQGCLGIKSGDCDMAICGGVNYILSP-ELLVTMSKSRISSLTGR
CHTFSADAD-----------------------------------------
---------------------------GYTRGEGCGIVILKRHS-DA---
-------------IKDGNTIWG-VIA-TGCN--QDGHMAT-------P--
-ITAPSGEQQLRLLREVYSK-H-NIDK-GRIQYIEAHG------------
--------------------------------------------------
---------T-GTPR------G------DPIEVDSLG-QHFT-SD--SP-
---I----------------------------------------------
----------------------TKYIGSVKTN-IGHLESGSGVAGLIKVL
LMMEHGLIAPNLH-FK-T------PNPRID-FDAFKFKVPT--SCI-KWQ
P--G-S--D-GKRLACVNSFG-FGGTNAHMVIERKE----ER--H-D---
---L---V-SS--KN---------------------------D------K
HLVVFSAPSNDAL---I------------A-------
>SRR331899_NODE_123_length_9821_cov_14.451279_g103_i0_2
--------------------------MSGVGCRLP-E-S--D-NIEEFRD
HLM-NGDDMI-TE---DDR--RW-EPGL--------------F--G-LPK
RAGKLK--------DVTK-FDAAFFGLSPR-QTNNMDPQLRLLLEVTYES
MIDAGVSP--------NEMRGT--RTGVFV--------------------
-------------------G-SSTSES--HEAW-SI---D----------
--A--E-NVDGYTMIGCQRSMFANRLSFFFDFKGP------S--------
--------------------------------------------------
----------YTMDTACSSSLLALDQALLSIRLGYCDAAIVAGCSLCFKP
QTSQQFHKLSMLSEY-GACRSFDASGAGYCRSEAVVAVFLQQVS-V----
----------A--NR----IYM-TVVHTKNN--ADGAKEQ-------G--
-ITFPSGEVQAKLVREVYRD-A-GIEP-RNVAYVEAHG------------
--------------------------------------------------
---------T-GTKV------------GDPQELNAIA-DVFC-T--G---
R-------------------------------------------------
---------------R----S-SLLIGSTKSN-MGHPEPASGLAALCKII
IAMETGVIPANLH-Y---N--T--PNPEIPALIDGRLKVVA--ENT-EWK
G-----------GIVGINSFG-FGGSNVHAILESN--S--LR--H-----
-K-H----WHD--GA-G-------------------------D------R
RLSIASGRVEEGVRRQL--------------------
>SRR331902_NODE_1585_length_5637_cov_26.216613_g677_i0_1
----------------------------------------------EFRD
HLM-NGDDMV-TE---DNR--RW-EPGL--------------F--G-LPK
RSGKLK--------DITK-FDASFFGLSPR-QTNNMDPQLRLLLEVVYEA
IIDAGVSP--------YRLRGT--RTGVFV--------------------
-------------------G-VSSSEA--HEAW-TA---D----------
--S--E-NIEGYTMIGCQRAMFANRVSFFFDFRGP------S--------
--------------------------------------------------
----------YTMDTACSSSLLALDQALLSIRLGYCDAAIVAGCSLCLKP
QTAQQFHKLSMLSDY-GACRSFDASGAGYCRSEAIVAVLLQQIS-V----
----------A--NR----IYM-TVVHSKNN--ADGSKEQ-------G--
-ITFPSGAVQECLIREVYRD-A-GIRP-QDVAYVEAHG------------
--------------------------------------------------
---------T-GTKV------------GDPQEVNGIT-NVFC-S--D---
R-------------------------------------------------
---------------D----Q-PLLIGSTKSN-MGHPEPASGLAALCKII
IAMESGIIPANLH-Y---R--T--PNPEIPGLLDGRLKVVA--ENT-PWS
G-----------GIVGINSFG-FGGANVHVVLESN--S--LH--T-----
-K-Q----WHE--GA-G-------------------------D------H
RLSIASGRTEAGVSSML--------------------
>SRR3347459_NODE_1273_length_3683_cov_11.210714_g906_i0_1
------------------------VVISGISCRLP-E-S--N-NMEEFRQ
NLF-NGKDMV-TA---DDR--RW-PTGM--------------Y--G-LPE
RSGKLK--------DLDK-FDASFFGVHPK-QANTMDPQLRIMLEVVHEA
IVDAGVNP--------DMLRGS--KTGVFI--------------------
-------------------G-ASASES--HDAW-TR---D----------
--V--D-KTVGYSMTGCTRSMFANRLSYFFDFKGP------S--------
--------------------------------------------------
----------YAMDTACSSSLLAMDQALHSMRRGHCDAAIVGGCSLCLNP
LTALQFLKLGMLSPQ-GTCKSFDAEGNGYCRSEGVVAILLQKSH-S----
----------A--KR----IYS-TVLHSKTN--SDGNKDQ-------G--
-ITFPSGQVQKTLLQEVYSE-A-CVDP-TSVAYIEAHG------------
--------------------------------------------------
---------T-GTKA------------GDPQEVNTIA-DVFC-K--D---
R-------------------------------------------------
---------------Q----G-PLLIGSTKSN-MGHPEPASGLSAVAKVI
ISMEDGQIPANLH-Y---N--N--PNPDIPALTDGCLQVVT--ERT-HLK
G-----------DIVGINSFG-FGGSNVHTLLKAS----ENK--N-S---
---T----VHP--DC-K-------------------------S------R
RLFVYPGRDIEGLESVL--------------------
>SRR3714515_NODE_164_length_9265_cov_116.099111_g116_i0_1
------------------------IAIIGVGGKFP-G-A---DTVDDFWR
VLV-NGENHV-IEIP-P--E-RW-NVDE--YYS----ADYDEPGKT-YVR
RAGFL-----Q-N--FD-EFDPKMFGISEP-EAAKMDPQQRYILECVHMA
LEDGGIMR--------KDIHG--SRTGVYI--------------------
-------------------G-VMNDDY--KSSA-TE-----------D--
--P--A-VASNYTLTGTAPSIVAARISYVYNLLGPS------MSIDTACS
SSLVAIHLAQQALRAGDCNMCICGGVNSILYP-DIFIPLSKARMVSPTGQ
CQAFADTAD-----------------------------------------
---------------------------GYIRGEGGGVIVLKRLK-D----
----------A--RADGNKIWA-TIA-TGCN--QDGRTMT-------P--
-ITAPSVQMQTELLQEVYEM-N-NVNP-DLIQYIEAHG------------
--------------------------------------------------
---------T-GTPV------G------DPIEANSLG-EFFF-Q------
Y--MT----E----------------------------------------
-----------G--K-----N-PLKIGSVKTN-IGHLESAAGVAGIVKVL
LMMKHGQLVRSLH-FV-N------PNPKID-FPKYNMAVSI--DVS-DWP
T--L-P--D-GTRMSCVNSFG-FGGTNSHAIIKQFP--------------
--------------------------------------------------
-------------------------------------
>SRR3714515_NODE_302_length_7919_cov_96.162519_g213_i0_2
------------------------VVISGVSCRLP-E-S--D-NVEEFRQ
HLM-NRDDMV-TD---DDR--RW-PQGL--------------Y--G-LPT
RNGKLK--------DISK-FDASFFGVHPK-QANSMDPQLRLMLEVTYEA
IVDAGVNP--------DKIKGS--KTGVFI--------------------
-------------------G-CSASEA--HDAW-SY---D----------
--P--E-KTVGYSMTGCTRSMFANRLSYFFDFKGP------S--------
--------------------------------------------------
----------FAIDTACSSSLLAMDQALHSIRQGHCDSAIVGGCNLCLKP
TTSLQFLKLGMLSKD-GTCKSFDASGDGYCRSEGVVAIFLQRES-D----
----------A--IR----IYC-TVVHSKTN--SDGCKEQ-------G--
-ITFPSGAVQKQLLQEIYTE-A-CIDP-TTVEYVEAHG------------
--------------------------------------------------
---------T-GTKA------------GDPQELNTIT-DVFC-K--G---
R-------------------------------------------------
---------------E----T-PLLIGSVKSN-MGHPEPASGLAAVTKLI
VGMEDKLIPANLH-Y---N--T--PNPDIPGLVDGRLEVIT--QAT-EFN
G-----------GLMAVNSFG-FGGSNVHVVLKP--NQE--I--Q-----
--------TKS--ID-L-------------------------S------K
RLCLYSSRTQEGLEKVL--------------------
>SRR3714576_NODE_14272_length_1358_cov_4.381207_g8105_i0_1
VGNAATNGASDNTETFQSDAILDDVVISGVSCRLP-E-S--D-NIEEFRQ
HLI-NKDDMV-TD---DER--RW-PQGL--------------Y--G-LPP
RNGKLK--------DISK-FDAAFFGVHPK-QANTMDPQLRLLLEVTYEA
IVDAGVNP--------DRVRGS--RTGVFI--------------------
-------------------G-CSASES--HDAW-SY---D----------
--P--E-KTVGYSMTGCTRSMFANRLSFFFDFKGP------S--------
--------------------------------------------------
----------YAIDTACSSSLLAMDQALHNIRSGLCDAAIVGGSNLCLKP
TTSLQFQKLGMLSKE-GTCKSFDESGDGYCRSEGIVAIYLQKHK-D----
----------A--KR----IYS-TIVHSKTN--SDGNKEQ-------G--
-ITFPSGSIQKQLLQEVYSE-A-CIDP-ATVEYVEAHG------------
--------------------------------------------------
---------T-GTKA------------GDPQELNTIS-DVFC-K--D---
R-------------------------------------------------
---------------L----S-PLLIGSVKSN-MGHPEPASGLAAVTKLI
IGMEDKMMPAN---------------------------------------
--------------------------------------------------
--------------------------------------------------
-------------------------------------
>SRR3714583_NODE_330_length_7135_cov_26.543607_g231_i0_1
-------------------------AIIGLSCRLPK--S---DNLEEFWD
NLI-KGRDLI-G-------ETRW-PKG---LYD--------------TPP
RAGLIK------G--ID-KFDAQFFQFTD-TEAHNMNPLLRHLFEVSYEC
IADSGIPL--------SVLHSN--TTGTYT--------------------
-------------------A-CFISDN--DPL-ET---------------
------SKC-ANSKYCTTAPMITGHLMNQFRFTGPS------ATVDTACS
SSISALEMAVTDLMTGRCQFAMVTACNLLLNP-SYLQQMCFLGMLCSEGQ
SRVFDAGAK-----------------------------------------
---------------------------GYVRAEGIVSILLTRQA-N----
-----------ICQR----IYAS-VIDVKTN--CNGYNPD-------G--
-ITFPSKDGQSTLMKEVYK-R-SEIKT-DDIAFMEMHS------------
--------------------------------------------------
---------T-GTPV------G------DPIEVRSVT-DAIC-ST--R--
--------------------------------------------------
--------------E-----K-PLLIGSVKAN-MGHSEATAGLASLVKVI
LAAQHGVIPPQCN-YS-----S--PNPNIEAIREGKVIVVT--DPT-ELQ
D----G-------YIGLNSFG-FGGSNGHVILKPFK----RK--------
--------------------------------------------------
-------------------------------------
>SRR3738852_NODE_58_length_9707_cov_45.953144_g57_i0_2
------------------------VCISGMSGRMP-E-S--A-NIEEFKE
HLM-KNEDMA-TA---DDR--RW-PV-------------GI-H--G-IPP
RNGKLN--------DLDK-FDAGFFGVHAK-QADNLDPQLKMLLECSYEA
IIDAGETM--------ESVRGS--RTGVFV--------------------
-------------------G-ASVSEC--NEVW-SS---N----------
--A--D-TMVGYSLPGCSRNMFSNRISFFFDFKGP------S--------
--------------------------------------------------
----------YTVDTACSSSAMCLNQALQNIRMGIIDAALVGGANLVLKA
MQSLQFQRMGMLAPD-GACKTFDASGNGYCRSESVMAIYLQKAK-D----
----------C--KR----VYA-TLVHSKTN--SDGYKEQ-------G--
-ITFPAGTMQKRLIREVYHE-C-GISP-NDISYIEAHG------------
--------------------------------------------------
---------T-GTKV------------GDPQELNSLS-EVFC-E--G---
R-------------------------------------------------
---------------K----D-PLLIGSIKSN-MGHSESCSALNAIGKVL
IAMENEMIPANLH-F---K--S--PNPEIAALVDGRFKVVA--ENT-RWK
G-----------GLAALNSFG-YGGSNVHYVLRSN--N--KE--L-K---
---E----AHP--AS-Q-------------------------K------V
RLFTYCGHTEAGVREVL--------------------
>SRR3928172_NODE_152_length_11759_cov_31.996157_g108_i0_1
------------------------IAIIGIGCKLP-G-A---DNIEEFWR
VLK-NGENHV-LEVP-K--D-RW-NLEA--FYD----PDPNAPGKT-YVR
RAGFI-----K-N--QE-EWDNKVYGVNDF-EASQMDPQQRFVMDCCYRA
MENAGITR--------KELDG--SKTGVFI--------------------
-------------------G-VMNSDY--KALQ-ST-----------S--
--S--E-HMNNYTLTGTSTSIIASRVSFNYNLVGPS------LTLDTACS
SSLLAIHLAANSLILGDCELAFAGGVNSLMSP-GIFVQLSKARMASPTGY
CQAFSNKAD-----------------------------------------
---------------------------GYARGEGAGIILLKRLK-D----
----------A--VRDNDPIWA-TIM-TGCN--QDGHTVT-------P--
-MTAPSGSQQHELLKSMYTK-Y-NIDP-DKLEYIEAHG------------
--------------------------------------------------
---------T-GTQA------G------DPVEANCLG-GFLA--------
--------------------------------------------------
-------EH-TK--N-----A-PRYIGSVKTN-IGHLESAAGVAGVIKVL
LMQKYSTIVPTLH-FD-----Q--PNEKID-FDKLKLVVAT--EVD-QWP
S--YND--D-GSKLSCVNSFS-FGGTNCHAIIKSYV----R---P-K---
-T-R---N-EV--K---FGM--DKS-------------------------
HIICFSGMD-------E--------------------
>SRR3928172_NODE_241_length_10415_cov_19.708759_g167_i0_1
------------------------IAIIGIGCKLP-G-A---DDIDQFWR
VLQ-NGENHV-LEVP-P--D-RW-NLDA--FYD----PDPNAPGKT-YVK
RAGFV-----K-N--HE-FWDNKVYGVNDF-EAGQMDPQQRFVMDCCFKA
MENAGVTR--------KSLDG--SNTGVYI--------------------
-------------------G-VMNSDY--KSLQ-ST-----------T--
--S--E-HMNNYTLTGTSTSIVAARISFNFNLLGPA------LSLDTACS
SSLLAIHLAAQALREGDCDLAFAGGVNSLMSP-GIFVQLSKARMASPTGY
CQAFSNKAD-----------------------------------------
---------------------------GYARGEGAGIILMKRLK-D----
----------A--ERDNDPIWA-TIM-TGSN--QDGHTVT-------P--
-MTAPSGSQQLNLLKKVYTR-Y-NIDP-DQLEYIEAHG------------
--------------------------------------------------
---------T-GTQA------G------DPVEANCLG-AFLE--------
--------------------------------------------------
-------EH-TM--N-----A-PRYIGSVKTN-IGHLESAAGVAGVIKVL
LMQKHSMIVPTLH-FD-----E--PNEKID-FDKLKLVVAT--KVD-KWP
T--FTN--D-GTKLSCVNSFS-FGGTNCHAIIKTYA----K---------
--------------------------------------------------
-------------------------------------
>SRR3928172_NODE_250_length_10329_cov_11.325389_g174_i0_1
------------------------IAIIGVGCKLP-G-A---DDTDQFWR
VLQ-NGENHV-LEVP-A--D-RW-NLEA--FYD----ADPATPGKT-YVR
RAGFI-----K-N--QT-AWDNKVYGINDF-EASQMDPQQRFVLDCCFKA
LENAGVTK--------KSIDG--SNTGVYI--------------------
-------------------G-VMNNDY--KSLQ-AG-----------S--
--S--S-NMNNYTLTGTSTSIVAARISYNFNLLGPS------LSLDTACS
SSLLAIHLATQALREGDCDMALAGGVNSLMSP-EIFIQLSKARMASPTGY
CQAFSDKAD-----------------------------------------
---------------------------GYARGEGAGILLLKRLK-D----
----------A--ERDNDPIWA-TIM-TGCN--QDGHTVS-------P--
-MTAPSGSQQLALLEKVYKR-Y-NIDP-NELEYLEAHG------------
--------------------------------------------------
---------T-GTQA------G------DPVEANCLG-TFLK--------
--------------------------------------------------
-------DY-PK--N-----S-PKIIGSVKTN-IGHLESAAGVAGVIKVL
LMQKHSTIVPTLH-FD-----K--PNEKID-FEKLKLNVAT--KLD-KWP
S--YTQ--D-GCKLSCVNSFS-FGGTNCHAVVKSYN----K---R-K---
-R-A---E-TI--E---SIQ--SRP-------------------------
RIICFSGTDDTS----L--------------------
>SRR3928990_NODE_87_length_10843_cov_112.033784_g83_i0_1
------------------------VAISGISGRMP-E-S--N-NMEEFAD
HLM-NKEDMV-TA---DDR--RW-EM-------------GL-H--G-MPT
RNGKLK--------ELRH-FDAGFFGVHPK-QADCMDPQLRMLLEACYEA
IIDAGQTL--------ESVRGS--KTGVFI--------------------
-------------------G-VSTSEA--IEAW-SS---D----------
--A--E-TLVGYSMPGCCRAMFANRISFFFDFKGP------S--------
--------------------------------------------------
----------YALDTACSSSMMCLDQALLNIRMGLIDSAIVGGSNLCLKP
NTSLQFVRMGMVAPD-GACKTFDASGDGYCRSEAVMAMFLQKSP-D----
----------C--KR----IYA-TVVHTKTN--SDGHKEQ-------G--
-ITFPSGILQKQLINEVYHE-I-GINP-LDVSYMEAHG------------
--------------------------------------------------
---------T-GTKV------------GDPQEINTIT-DVFC-K--G---
R-------------------------------------------------
---------------K----D-PMLIGSTKSN-MGHPEAASGLTSIAKII
IAMENKVIPPNLH-Y---K--S--PNLEIPGLSDGSLQVIT--ECT-PWD
G-----------GLVAMNSFG-FGGSNVHAIYRSH--N--KE--L-Q---
---Q----PHV--AS-E-------------------------K------P
RLFTYSARTEEGVLAVL--------------------
>SRR3947651_NODE_21289_length_3291_cov_10.536842_g387_i3_1
------------------------VVVSGISCRLP-E-S--D-NMEEFRH
NLM-DNVDMV-TE---DDR--RW-QPGM--------------Y--G-LPR
RNGKLK--------DISK-FDAAFFGVHPK-QANCMDPQLRMLLEVTYEA
IVDAGVDP--------SLVRGS--KTGVFI--------------------
-------------------G-ASASES--HEAW-SG---D----------
--V--D-TVVGYSMTGCTRSMFANRLSYFFDFKGP------S--------
--------------------------------------------------
----------YTIDTACSSSLLALDQALHSIKQGHCDSAIVGGSNLCLKP
TTALQFQNLGMLSPD-GTCKSFDEQGNGYCRSEGIVSIFLQKHT-D----
----------A--KR----VYA-TVIHSKNN--SDGSKEQ-------G--
-ITFPSGSIQRQLLLEVYNE-C-CVDP-STVSYVEAHG------------
--------------------------------------------------
---------T-GTKA------------GDPQEVNTIA-DVFC-K--G---
R-------------------------------------------------
---------------Q----Q-PLLIGSVKSN-MGHSEPASGLAAVAKVL
IAMENVTLPANLH-Y---N--T--PNPDIPGLVDGRLQVVT--TNT-EWN
G-----------GIVGVNSFG-FGGSNVHAVLKSNSNSQ--K--S-----
--------SSK--NN-T-------------------------S------K
RLAVCTARTEEGVQKIL--------------------
>SRR3947651_NODE_450_length_10807_cov_204.125163_g219_i1_2
------------------------IAIIGVGCRFP-G-A---DNIDEFWK
VLL-HGENHV-VDIP-N--D-RW-NVDA--IYD----ADPDAPGKT-YVR
KAGLI-----V-G--HD-TWDNNFFGISDL-EAEQIDPQQRLVLDCVHMA
LENAGVRK--------TDLNG--SSTGVYI--------------------
-------------------G-TMNDDF--THGM-NE-----------D--
--P--G-VLTNYSVTGSARSIISARVSYLYNLLGPA------MTIDTACS
SALVAIHTGIQAIKMGDCNMALCGGANGILYP-ELFIALSKARMLSPTGQ
CQPFSAKAD-----------------------------------------
---------------------------GYARGEGCGIILLKKLT-D----
----------A--QKDGDYIWG-TII-TGCN--QDGHTAS-------P--
-MTAPSLSQQKHLLEKVYGE-N-NVDP-CSVQYIEAHG------------
--------------------------------------------------
---------T-GTPV------G------DPIEVDSLG-TFFM-EH--RA-
K--QT---------------------------------------------
-----------D--L-----K-KLLIGSVKSN-IGHTESAAGVAGIIKIL
LMMKNETIVPSLH-SE-K------LNPKIH-FDTYGLHVVQ--NCT-PWE
Q--N-A--S-KRRVACVNCFG-FGGTNSHAIVEQDL----K--TQ-Q---
PH-T---S-L--------EN---LDTK-E-----------V-R------P
YIIAISAADNWSLEQI--------------------I
>SRR4017284_NODE_29_length_9692_cov_137.445888_g25_i0_1
--------------------------IAGMSGKLP-E-S--E-NLQEFWA
NLI-GGVDMV-TD---DDR--RW-KAG-------------L-Y--G-LPK
RSGKLK--------DLSK-FDASFFGVHPK-QAHTMDPQLRLLLEVSYEA
IVDGGINP--------ASLRGT--NTGVWV--------------------
-------------------G-VSGSEA--SEAL-SR---D----------
--P--E-TLLGYSMVGCQRAMMANRLSFFFDFKGP------S--------
--------------------------------------------------
----------IALDTACSSSLLALQNAYQAIRSGECPAALVGGINLLLKP
NTSVQFMKLGMLSPD-GTCRSFDDSGSGYCRSEAVVAVLLTKKS-L----
----------A--RR----VYA-TILNAGTN--TDGSKEQ-------G--
-VTFPSGEVQEQLICSLYQP-A-GLAP-ESLEYIEAHG------------
--------------------------------------------------
---------T-GTKV------------GDPQELNGIT-RSLC-A--F---
R-------------------------------------------------
---------------Q----A-PLLIGSTKSN-MGHPEPASGLAALTKVL
LSLEHGVWAPNLH-F---H--N--PNPEIPALLDGRLQVVD--RPL-PVR
G-----------GNVGINSFG-FGGSNVHVILQPN--T--RQ--A-P---
---A---P-TA--HA-A-------------------------L------P
HLLHASGRTLEAVQDLL--------------------
>SRR4190242_NODE_25672_length_1243_cov_3.301184_g20664_i0_1
------------------------VAISGMSGRLP-E-S--A-NIEEFQE
HLM-NNDDMV-TE---DNR--RW-DV-------------GL-H--G-LPP
RNGKLK--------ELAH-FDAGFFGVHPK-QADNMDPQLRMLLECSYEA
IIDAGQTL--------ESVKGS--RTGVFV--------------------
-------------------G-TSQSES--SEVW-SS---N----------
--P--E-TVVGYSLTGCSRNMFANRLSFFFDFKGP------S--------
--------------------------------------------------
----------YSVDTACSSSAMCFDQALQNIRMGVIDAAIVGGCSLVLKA
TQSLQFLRMGMLAPD-GACKTFDASGNGYCRSESIMAIYLQKVP-D----
----------C--KR----IYA-TIVHSKTN--SDGHKEQ-------G--
-ITFPSGEQQQNLIKEIYHE-A-GISP-QNISYIECHG------------
--------------------------------------------------
---------T-GTKI------------GDPQEVNSLA-DIFC-K--G---
R-------------------------------------------------
---------------K----E-PLLIGSVKSN-MGHSE------------
--------------------------------------------------
--------------------------------------------------
--------------------------------------------------
-------------------------------------
>SRR4241884_NODE_321_length_9855_cov_54.246784_g182_i0_1
------------------------------------G-A---DNIDEFWR
VLV-NSENHI-IDVP-T--E-RW-NNDA--FYS----ENKDEAGKT-YVK
KAGFI-----K-G--HD-EWDNKFFGVSDN-EATNVDPQQRFVLECTQMA
LEDAGITK--------SQIQK--TQTGVYL--------------------
-------------------G-VMNEDY--RGLS-LF-----------D--
--H--Q-DDTNYSATGMSSTIISARVSYFYDLRGPC------MVVDTACS
SSMVAIHLGSQAVRTGDCEMAICGGVNCMLSP-DIFMMLCKARMLSPIGQ
CQSFCETAD-----------------------------------------
---------------------------GYGRGEGCGIVIVKSYE-K----
----------A--VRDGNKIWG-IIK-TASN--QDGHAAQ-------P--
-ITAPSGDQQKELLKKIYTY-Y-GIDP-TTLQYIEAHG------------
--------------------------------------------------
---------T-GTAV------G------DPIEVNALG-AFIE-EY--R--
-------SNVSMGGKGSVYTT----NVNKYMENTTGTETVSD--------
I---YPG-HNFR--K-----H-TILIGSVKSN-IGHLESAAGVAGLIKVL
LMMKYGKYVPSLH-VN-KDKSN--INKKIG-LDLYGLDVSV--AVT-EWL
P--N-E--D-GNRICCVNSFG-FGGSNTHAIVIQ----------------
--------------------------------------------------
-------------------------------------
>SRR4241884_NODE_37800_length_1353_cov_3.074303_g17559_i0_1
------------------------VAIVGVGCKFP-G-A---DNVAEYWR
VLK-NGENHV-KQIP-R--D-RW-NNEA--FYD----PDRNAPGKT-YVR
TAGFV-----N-S--IN-EWDHRFYGISDK-EAELVDPQQRIVMDCVHMA
LEDGGITR--------NDIKG--TQTGVYI--------------------
-------------------G-SMNDDY--KGQV-ID-----------D--
--T--I-LSSTYSVTGTHNSIISARVSYTYNLFGPA------MTIDTACS
SSLVAIDVASQAIRTGKCSMAICGGVNILMDP-HMFVVLAKAGMLSSTGQ
CKTFTKDAD-----------------------------------------
---------------------------GYARGEGCGIILLKSLN-D----
----------A--VKDGNKIWG-TIK-TGTN--QDGQTAT-------P--
-ITAPSKSQQERLIEETYAR-Y-NVDT-AKIKVIEAHG------------
--------------------------------------------------
---------T-GTVI------G------DPREVEALG-SHFG-RK--A-K
V-------------------------------------------------
--------------P-----C-NVFIGSVKTN-IGHLEAAAGVAGIIKVL
LMMTHGVIVPSLW-YT-KE--N--ENPREV-EALG--------------S
H--F-G--R-KAKVP-----------------------------------
--------------------------------------------------
------------------------------------C
>SRR4241884_NODE_634_length_8324_cov_19.341401_g351_i0_1
------------------------IAVIGVGCRFP-G-A---DNLKEFWR
VLV-NGENHV-VDIP-P--E-RW-NNDA--FYS----EDRSEKGKL-YTK
KAALI-----N-H--FD-EFDNKLFGISDN-EAQQIDPQQKFVLECVHMA
MEDGGITR--------KQLNG--SLTGVYI--------------------
-------------------G-AMASDY--NGMF-DF-----------D--
--L--D-DVTTYTATGTNSSIISARVSYVYNLQGPS------MVIDTACS
SSVTGVHLGCQAIRNGDCEMAICGGVNCLLSP-NTFVVICQAGMLSPSCQ
CQAFCDTAD-----------------------------------------
---------------------------GYVRGEGCGIVILKSYK-K----
----------A--LQDGNKIWA-TLK-TGIN--QDGHVAQ-------P--
-ITAPSGDQQEKLLERVYHQ-Y-NIDP-ASLQYIECHG------------
--------------------------------------------------
---------T-GTTI------G------DAIEVNSLG-RFIK-SH--R--
-------QSPETQVKQERQYL----GTSDQGHGENQNVLADEEIQDNAKT
LAKENSK-CKWK--H-----E-PIYIGSVKTN-IGHLEAAAGIAGLIKVL
LMMENGTLVRSLH-VK-QDKSN--LKRAIR-FEEYGLDVPL--DVV-SWH
Q--N-E--N-GERISCVNSFG-FGGSNSHAIVIQKS----QG--G-K---
-L-----S-EE--SS-E-RK---IK-------------------------
LIAL-SAPDKNSL-Q-K--------------------
>SRR4431558_NODE_729_length_7058_cov_9.507627_g365_i0_1
------------------------IVIVGVGCKFP-G-A---NNLEEYWR
VLS-NGENHV-KEIP-K--D-RW-NIDA--FYD----ADPDAPGKT-YVR
RAGFV-----D-G--ID-EFDNRFYGINDE-EAKIVDPLQRLVLDCTQMA
LEDGGITR--------KDIDK--SDTAVYI--------------------
-------------------G-CMTDDY--KGHV-MD-----------D--
--N--T-IASAYSVTGTHNSIISARVAYVYNLLGAA------LTIDTACS
SSLVAIDVASQALLGGQCKTAICGGVNVLLDP-QLFIALAKARMLSPDGQ
CKTFTNENK-----------------------------------------
---------------------------GYARGEGCGIVIVKKFK-D----
----------A--LADGNKIWG-VIK-TGTN--QDGSIVK-------P--
-ISAPAEEQQRNLIEHLYKK-Y-DVDR-SKISVIEAHG------------
--------------------------------------------------
---------T-GTPI------G------DPTEVGALG-AYFG-KR--A-G
A-------------------------------------------------
--------------P-----S-NELIGSVKTN-IGHTEAAAGVAGLIKVL
LMMKKQTVVPSLW-YS-PD--N--ENPKLK-LSNLGFKVPT--KCL-PWK
T--T-S-SQ-NVRIACVNSFG-FGGTNSHAIVEEYT----RH--Q-----
-I-K---S--------------------AS-AIEE--R------------
------------------------------------L
>SRR5043294_NODE_390_length_11013_cov_40.910238_g160_i2_1
------------------------IVIIGVGCKYP-G-A---DNLDEFWK
VLI-NGENHV-NEIP-K--D-RW-NLEA--FYS----ADPDQKGKT-YVR
RAGLL-----H-N--HD-VWDNKLFGISDT-EAEKIDPQQRYVLECVHMA
LEDGGITR--------QEIDG--TDTGVYV--------------------
-------------------G-FMNDDY--RNAA-GD-----------G--
--L--D-AFNNYTLTGTSPSIIAARVSFTYNLLGPS------MALDTACS
SALVAVDVGVQALKTGRCKTVIAGGVNSILYP-DVFVGLSRARMVSPTGQ
SQAFSDKAD-----------------------------------------
---------------------------GYARGEGCGMVILTTMK-Q----
----------A--LEKGRKIWA-VIA-TGCN--QDGHTTS-------P--
-ITSPSETQQRILLETVYAE-N-NINP-GLVSVIEAHG------------
--------------------------------------------------
---------T-GTPV------G------DPIEANSLG-GFFG-RK--K--
T-------------------------------------------------
-----------E--D-----T-PVYIGSVKTN-IGHTESAAGTAGLIKVL
LMMKHEKIVPSLL-VE-K------INPKID-FGICNFEVPR--KPL-TWR
K--P-S--Y-GPRIACVNSFG-FGGTNSHVIVKE----------------
--------------------------------------------------
-------------------------------------
>SRR5043294_NODE_3983_length_6199_cov_58.886223_g2105_i0_1
-------------------------VIAGLSCRLPK--S---DNIEEFWD
NLI-NGKDMI-G-------ETRW-PKG---IFD--------------TPP
RVGLIN------D--ID-KFDAGFFKFTD-TEAHNMNPLLRHLLEVSYEC
IADSGIPL--------SVLHSN--ITGTYT--------------------
-------------------A-CFIPDN--DFI-ET---------------
------SRC-ADSKYCTTVSMITGHLMNQFRFTGPS------ATVDTACS
SSVSAMEMAIADLMAGRCQFAMVTGCNLILNP-GFLEQMCYLGMLSLEGQ
SRVFDADAK-----------------------------------------
---------------------------GYVRAEGIVSILLTRQA-N----
-----------ICPR----IYAS-VIDVKTN--CNGYNPD-------G--
-ITFPSKDCQCALMKEVYR-Q-SDIKP-DDIAYMEMHS------------
--------------------------------------------------
---------T-GTPV------G------DPIEAESVT-EAIC-SN--R--
--------------------------------------------------
--------------K-----N-PLLVGSVKAN-MGHSEATAGLASLVKCI
LAARHGIIPPQRN-FN-----T--PNPKIDAIKDGKMVVVK--EPT-ELK
D----G-------YIGLNSFG-FGGANGHVVLKPFR----RK--------
--------------------------------------------------
-------------------------------------
>SRR5110524_NODE_558_length_8824_cov_78.191339_g306_i0_1
------------------------VVVSGVGCRLP-E-S--D-NISQFRD
HLM-NGDDMV-TE---NNR--RW-EPGA--------------Y--G-LPR
RSGKLK--------DISK-FDALFFGVSPR-QANNMDPQLRLLLEVTYEA
IIDAGVSP--------YKMRGS--RTGVFV--------------------
-------------------G-CSSSES--HEAW-TT---D----------
--V--E-NVEGYTMIGCQRAMFANRLSFYFNFRGP------S--------
--------------------------------------------------
----------YTMDTACSSSLLALDQALLSIRLGYCNSAIVAGCSLCLKP
QTAQQFNKLSMLSEY-GACRSFDASGAGYCRSEGVIALFIQHIS-A----
----------A--NR----MYM-TVVHTKNN--ADGAKEQ-------G--
-ITFPSGAVQESLIREVYSD-A-GIKP-SAVSYVEAHG------------
--------------------------------------------------
---------T-GTKV------------GDPQELNGIA-AVFC-E--R---
R-------------------------------------------------
---------------A----T-PLLIGSTKSN-MGHPEPASGLAAMCKII
VAMESGIIPANLH-Y---N--T--PNPDIPALVDGRLKVVS--ENT-PWQ
G-----------GFVGINSFG-FGGSNVHAILESN--A--IR--T-----
-R-S----WHE--GA-G-------------------------D------V
RLCVSSARTEEGTAALL--------------------
>SRR5110525_NODE_580_length_8779_cov_6.517755_g310_i0_2
------------------------VVIVGVGCRLP-G-A---DNLDQFWR
VLF-NGENHV-IDIP-K--D-RW-NIDA--FYD----ADPDAPGKT-YVR
KVGIV-----K-D--HD-KFDNRLFDVNDI-EAAKMDPQQRFVLESTFMA
LENAGIPR--------SSVSG--SNTGVFM--------------------
-------------------G-LMNCDY--TDIL-AA-----------D--
--M--E-QADNYTLTGGAASIAAARVSYVFNLLGPA------LSIDTACS
SALIAIHLASQALKLGDCDMAICGGVNCIMLP-SVMIPLSKARMVSPTGA
SRAFSAEAD-----------------------------------------
---------------------------GYARGEGCGIVILKKKS-D----
----------A--IANGDSIWA-TIK-TASN--QDGRMAS-------P--
-ITAPSGDQQQLLLCQTYPR-Y-GVDP-KEIQYIEAHG------------
--------------------------------------------------
---------T-GTPV------G------DPIEANSLG-SFF---------
--------------------------------------------------
-------G--QD--G-----A-LRYIGSVKTN-IGHLESAAGIAGLVKVL
LMMKKATIAPSLH-FV-----N--PNPKIE-FQKYNFKVPT--ECY-PWD
P--LP---D-GRRLACVNSFG-FGGSNGHAIITQYP----EE--K-Q---
--------------------------------------------------
----------------P--------------------
>SRR5110525_NODE_631_length_8596_cov_14.160992_g336_i0_1
------------------------VVVSGISCRLP-E-S--D-SMAEFRE
HLV-KGEDMV-TD---DDR--RW-TPGL--------------H--G-LPT
RSGKLK--------DISK-FDCSFFGVNPK-QANAMDPQLRLLLEVAYEA
IVDAGVNP--------QSVRGS--RTGVFI--------------------
-------------------G-ASGSEA--HEAW-ST---D----------
--P--E-KIVGYCMTGCQRAMFANRLSFYFDFKGP------S--------
--------------------------------------------------
----------YTMDTACSSSLLAMDQALLNIRLGLCDSAIVGGASLCLKP
QTALQFMKLGMLSPD-GACKSFDASGNGYCRSEGIVAIFLQKSP-E----
----------A--KR----VYC-TLVHSKNN--ADGNKEQ-------G--
-ILFPSGAQQQKLVREVYTE-S-GVNP-ADVQYVEAHG------------
--------------------------------------------------
---------T-GTKA------------GDPQEVNSIA-DVFC-P--G---
R-------------------------------------------------
---------------D----A-PLLIGSTKSN-MGHPEPASGLAALAKLV
IAMEDGVIPQNLH-F---Q--S--PNPDIPALADNRLKVVS--EPT-QWA
G-----------GLAAINSFG-FGGTNVHAVLKSN----PK---R-N---
-T-A----AIK--ES-D-------------------------S------K
RLFLCSSRTQEGLDKIL--------------------
>SRR5110527_NODE_31138_length_1997_cov_6.651951_g12105_i0_1
------------------------VVVSGVGCRLP-E-S--D-NIAEFRD
HLM-NGDDMV-TE---NDR--RW-EPGA--------------F--G-LPR
RSGKLK--------DITK-FDGLFFGISPR-QANNMDPQLRLLLEVTYEA
IIDAGVSP--------YKIRGS--RTGVFV--------------------
-------------------G-CSSSES--HEAW-SS---D----------
--A--E-NVEGYTMIGCQRAMFANRLSFYFNFRGP------S--------
--------------------------------------------------
----------YTMDTACSSSLLALDQALLSIRLGYCDAAIVAGCSLCLKP
QTAQQFNKLSMLSDY-GACRSFDASGAGYCRSEGVIAIFIQQVS-V----
----------A--NR----LYM-TVVHTKNN--SDGAKEQ-------G--
-ITFPSGEIQESLIREVYSD-A-GIKP-SDVAYVEAHG------------
--------------------------------------------------
---------T-GTKV------------GDPQELGGIT-NVFC-E--N---
R-------------------------------------------------
---------------T----G-PLLIGSTKSN-MGHPEPASGLAAMCKII
VAMETGVIPANLH-Y---N--T--PNPDIPALTDGRLKVVS--ENT-PWE
G-----------GVVGLNNFG-FGGSNVHAILESN--T--LK--S-----
-R-T----WHD--GA-G-------------------------D------V
RLCLASARAEDGVQGML--------------------
>SRR5110533_NODE_29242_length_1556_cov_13.398806_g14090_i0_1
--------------------------IGGVACRLPK--S---NNIQEFWE
NLI-NGVDMI-D-------FTRW-PPG---LHG--------------VPP
RLGLIP------D--IE-KFDSLFFGFQD-HEVNGFSPMYRHLLEVTCEC
IIDSGLDM--------KTIHNS--RVGYYL--------------------
-------------------S-CFLTDT--DCL-ET---------------
------SRPPLTCSLMSIGPNLAGSVTQWFSLNGPI------VMVDTACS
SSISALHMAVTDLVIGRCEYAIVASANLIFNP-NMLQQMGQLNMLCPEGR
SRVMDAEAG-----------------------------------------
---------------------------GYVRAEGVVTMLLSRKP-D----
-----------DCKR----IYAS-VIDVGVN--CDGYKNE-------G--
-ITYPSKQMQVELVRQVFD-R-SGIHS-NQLAYVEAHS------------
--------------------------------------------------
---------T-GTQA------G------DFVEVSGLM-ESLG-EG--R--
--------------------------------------------------
--------------D-----K-RLLIGSVKSN-MGHSEATAGLAGIAKCL
LIAKHKLIPPNIN-FK-----T--PNPKIESILSGKLKLVT--EPT-PLE
D----G-------YIAVNSFG-FGGANGHVILQPFR----AP--E-S---
---T---R-ET--E----AP----------------------K------H
GLVLLGARSEAEVTE-V--------------------
>SRR5110533_NODE_46750_length_994_cov_5.297354_g24783_i0_1
--------------------------------------------------
--------MV-SE---DDR--RW-EPEY--------------C--G-LPP
RSGKLK--------DINK-FDASAFGVHPK-QADVMDPQLRMLLEVTHEA
IVDAGVSP--------QSIRGS--KTGVFV--------------------
-------------------G-VGLSEA--LEAW-SS---D----------
--P--N-SPSGYVTTGCTRNMFANRISFSFDFKGP------S--------
--------------------------------------------------
----------FGIAVGCASSLRALDQALLSIRIGDCDTAIVGGSNLTLKP
MTAQLYMRQDMVD-----------ESDGCCQSEGIVVIFLQKIS-V----
----------A--KR----IYA-TVLHAKNK--AFGCYVE-------N--
-MACPSSCLQTELLKEVYQE-A-ELNP-LDVTYVETNG------------
--------------------------------------------------
---------I-GTTQ------------ANREEIQTLV-DVFC-K--Q---
R-------------------------------------------------
---------------K----N-PLLIGSAASV-MGHSAAVSGLASVAKVI
VAMEEGMMPSCFP-S---Q--S--KGMGILKIADG---------------
--------------------------------------------------
--------------------------------------------------
-------------------------------------
>SRR5230924_NODE_11996_length_7204_cov_229.418875_g3589_i5_1
------------------------VAIVGIGCRFP-G-A---TNKDEFWK
LLL-NGENHI-TEVR-K--H-RT-GFES--YFI----SDPIDPNKK-HPY
KAGLI-----D-R--FS-QWDNKVFGIPDE-EAKWVDPQQRFVLDCVHMA
LEDAGITR--------HELSG--TNTGVYI--------------------
-------------------G-AMNDDF--KSAI-LE-----------N--
--A-DN-EDSSYMVTGLSLSIISARVSYIYNLFGPS------MTIDTACS
SSLVAIHQGSLSLRAGECKMAICGGVNLLLDP-RVFVSLANARMMSPSGQ
CHSFSSKAD-----------------------------------------
---------------------------GYTRGEGCGVVILKHTQ-D----
----------A--IRDGNIIWG-LIG-TGIN--QDGHMAT-------P--
-MTAPSGEQQLALLRRVYRE-Y-KVCA-SSVQVIEAHG------------
--------------------------------------------------
---------T-GTPV------G------DPVEANSLG-TFFK-EN--SS-
S--S----------------------------------------------
--------------I--------KYIGSVKSN-IGHLESASGVAGLIKII
LMMRNEIIVPSLH-VK-EE--G--LNNKNS-LVKNGLIVPT--EPV-AWP
S--L-D--G-RPKLACVNNFG-FGGTNAHAIVSEYI----GQ--S-Q---
---R---D-ES---S-L---------------VIN-----I-E------P
VIIVLSSTSLKG----L--------------------
>SRR5230924_NODE_572_length_18136_cov_19.894757_g394_i0_1
------------------------VAVVGLGCRFP-G-A---NDKDGFWR
LLE-NGENHI-IDIK-D--K-RP-GFDS--SYV----TDPNDPGLR-RAY
RAGLV-----E-R--FS-HWDNKVFGIKDG-EAKWIDPQQRFVLDCVHMA
LEDAGITR--------KELDG--SNTGVYI--------------------
-------------------G-AMNDDF--KNVI-LE-----------D--
--Q-DS-EESSYMVTGLALSMISNRVSYVYNLHGPS------MNIDTACS
SSLVAIHQGSLALKAGECDIAICGGVNLILDP-RVFVSLFNSRMLSPTGQ
CHAFASKAD-----------------------------------------
---------------------------GYTRGEGCGIVILKRVK-D----
----------A--LEHENKIWG-LVG-TAIN--QDGHEAT-------P--
-ITSPSGKQQLALLEKIYKE-Y-SIHS-SSVQVIEAHG------------
--------------------------------------------------
---------T-GTPV------G------DPVEANALG-TFFY-KT--DS-
S--T----------------------------------------------
--------------T--------TYLGSVKSN-IGHLESASGVAGLIKVL
LMMKNGKVVPSLH-VK-EE--G--INMKTN-IEQNGLTIPA--ETV-NWL
Y--H-D--A-KPRTACVNSFG-YGGTNAHVIVREYK----MK--K-H---
---V---H-KV---S-S---------------ATK-----T-G------P
VIVVMSATSNDALH--A--------------------
>SRR5484647_NODE_5509_length_5637_cov_6.430805_g2857_i0_1
------------------------MAVIGIGCRFP-G-A---DDIDEFWR
LLR-NGENHV-LEIS-R--D-RF-NVSA--YYD----PDKDKIGKT-YNK
TAGLV-----R-D--YD-MIDSQLYGIDES-VAARMDPQQAFVLDCTHMA
LEDAGIPP--------SSLQG--SKTGVYI--------------------
-------------------G-CMNTDY--KADV-VK-----------D--
--P--T-DISKHSQTGSTGSAIASRLAFTYNLQGPA------MIVDTACS
AALVALNTAARAICAGDVDMAICGGVNAIMDP-TAYVALSRAKMAGATGQ
CQAFSDNAD-----------------------------------------
---------------------------GYARGEGCGIIIIKKYS-KAVL-
---------------DDNKIWA-RIL-TGCN--QDGRTVT-------P--
-MTAPSGDQQVALLKHVYGH-F-GVDP-MSVQYLEAHG------------
--------------------------------------------------
---------T-GTPI------G------DPTEVNALG-YFFS-TQ--ES-
K--EER-GEK----------------------------------------
------------PVV-----D-KIKIGSVKSN-IGHLESAAGAASVIKMM
LMMKHGEFVPSLM-CE-----P--ANKKIH-FDRFRIEVSK--EVC-EWK
T--N-S--S-GQRLGGINCFG-FGGTNSHAVVIQEN----ND--Q-----
-V-S---C-QG--NR-E--G---T--K-YI-FA-------Q-S------A
VNEASLKA-----------------------------
>SRR5484647_NODE_9146_length_4497_cov_11.644439_g4588_i0_1
------------------------VAIIGVGCRFP-G-A---DNISEFWR
LLR-NGENHI-TDIP-L--E-RF-NAAA--FCD----PDCTEAERT-SMT
KAGLV------MT--YD-LWDNQLFGINDI-EAKRIESQQRFAVDCTFMA
FEEAGITL--------KMVNG--SNTGVFI--------------------
-------------------G-SMSTDT--KDSI-SH-----------D--
--A--E-DLTNYSTTSSATSIIASRVAYTFNLLGTA------MTLDSGYS
SDMAAIHTASQALLAGDIDMAVCGGTNAILDP-TPFIAMYKSAQYGQG--
------TTS-----------------------------------------
---------------------------ITTRGEGCGIILTKTLS-K----
----------A--LADGNKIWG-TLE-TKCS--HTGSTPI-------S--
-FSSPSRCHMLPLWTSAYTK-A-NVDP-QLVQYVETDG------------
--------------------------------------------------
----------LLTKS----QDT------DQSELAAMH-EFFC-KE--EN-
R--QEHRKEI----------------------------------------
N----ND-SNGK--D-----F-PRKIGAVKHN-IGHLEGAAGMASLIKIL
LMMKYEEFVPTLV-GP-----E--LVS--F-AERFSFYVPT--AVQ-PWA
E--N-S--A-GQRTASFNCFS-FSGTNFHVIVQQN---------------
--------------------------------------------------
-------------------------------------
>SRR5484647_NODE_947_length_9371_cov_5.302968_g586_i0_1
------------------------VAIIGIGCRFP-G-A---DNIDEFWH
LLR-SGENHV-SEIP-R--D-RF-NISA--FYD----EDKDKIGKT-YNK
TAGLV-----R-D--YD-MVDSPLYGISES-EASRMDPQQSFVLDCTHMA
LEDAGIPP--------SSLRD--SKTGVYI--------------------
-------------------G-CMNADY--KSDV-VM-----------D--
--V--T-DISQYSLTGNTGSAIASRVAYTFSLQGPA------MMIDTACS
AALVALHTAARAIGAGDADMAICGGVNVIMHP-HAYVALSRAKMAGTTGQ
CQAFSDNAD-----------------------------------------
---------------------------GYARGEGCGIIIIKKYS-KAVV-
---------------DGNKIWA-RML-MGCN--QDGRTVT-------P--
-MTAPSGYQQAVLLKNIYKQ-C-GVDP-MSIQYIEAHG------------
--------------------------------------------------
---------T-GTPI------G------DPTEVNALG-YFFS-SP--EG-
D--EEK-DEK----------------------------------------
------------PVF-----D-KIKIGSVKSN-IGHLESGAGVASVIKMV
LMMKHGEFVPSLM-CE-----P--ANKKIL-FDQFRIEISK--EVC-EWR
A--N-S--T-GQRLGCINCFG-FGGTNSHAIVIQDN----VD--P-----
-F-P---C-HG--NI-H--G---T--E-YV-FV-------Q-S------A
ENKASLKA-----------------------------
>SRR5527416_NODE_171_length_9296_cov_17.605494_g115_i0_1
------------------------VVASGLSGRLP-E-S--S-NISEFRE
NLV-RGRDMV-TE---DGR--RW-TPGL--------------Y--D-LPK
RNGKLK--------ELDK-FDAAFFGVPPK-QANAMEPQLRMLLEVSYEA
LVDAGIDP--------FSVRGS--RTGVFV--------------------
-------------------G-ASESEA--HQAW-SA---D----------
--P--E-TTIGYHMTGCARSMFANRLSFFFDFKGP------S--------
--------------------------------------------------
----------IVIDTACSSSLLAMDQALLSIRMGLCDAALVAGTSLCLKP
TSSLQFKRLNMVSTE-GCCKSFDSSGNGYVRSEAVVVVFLQKAK-N----
----------A--KR----IYA-TLVHSKNN--ADGNKEQ-------G--
-ITFPSGEIQKRLISEVYIE-S-GIDP-LSVVYVEAHG------------
--------------------------------------------------
---------T-GTKA------------GDPQELNSIT-DVFC-K--G---
R-------------------------------------------------
---------------D----G-PLLIGSTKSN-MGHPEPASGLAALAKVL
IAMEDGMIPANLH-F---N--D--PNPDIPGLLDGRLRVVT--ERL-RWN
G-----------GYVGINSFG-FGGSNVHVLLRSY--P--NE--K-----
-T-I----PHI--AS-E-------------------------L------P
RLCTFAGRTMEAVTITL--------------------
>SRR5758186_NODE_10072_length_1992_cov_3.545548_g6396_i0_1
--------------------------------------------------
--------------------------------------------------
------------------EWDHKFFGISEM-AAVEMDPQQRMVLDCVHMA
LEDGGIRR--------QDIDG--SYTGVYI--------------------
-------------------G-SMNDDF--KIGA-MV-----------C--
--P--E-KFGAYTVTGLNSSIISARVAYVYNLHGPA------VTLDTACS
SSLVAINIAEHALKLGTCDAAICGGVNSIEDS-VPFVALSKARMLSPTGQ
SKPFSAAAD-----------------------------------------
---------------------------GYARGEGCGIIILKRLS-E----
----------A--VKDGNKIWG-TLR-SGSN--QDGQTAT-------P--
-ITSPSGSMQLDLLQRLYTE-S-KVDK-HSVQVIEAHG------------
--------------------------------------------------
---------T-GTPV------G------DPIEANALG-KFFG-KT--G-A
A-------------------------------------------------
--------------T-----K-KTFIGSVKSN-IGHTEAAAGVAGLTKIL
LMMKYGQIVPSLL-VT-EA--S--INPKIN-LDLYGFEIPF--KTR-HWN
R--P-Q--D-GRRIACVNSFG-FGGTNAHAIVHEH---------------
--------------------------------------------------
-------------------------------------
>SRR5758186_NODE_1943_length_3194_cov_3.722734_g1197_i0_1
------------------------IAIVGLGCRFP-G-A---DNADEFWQ
VLV-NGENHV-NEIT-N--D-RW-NHDA--YYS----ENKDEVGKY-YVK
KAGFL-----K-N--HD-EWDHKLFGVSES-EAGRIDPQQRYVLECTHMA
MEDGGITK--------EDLKG--SQTGVYI--------------------
-------------------G-VMNTDY--NSLC-EQ-----------D--
--G--D-AVSNYCATGKSTTIIASRVSYTYDLRGPC------MVIDTACS
SAMTAIHLGSQALKSGDCTMAICGGVSSIISP-ASFIVLCKTRMMSSVGQ
CQAFCDTAD-----------------------------------------
---------------------------GYARGEGCGVVILKTVK-R----
----------A--TEDRNKIWA-ILR-TGCN--QDGHAAY-------P--
-ITAPSGEQQENLLRQVYTK-F-SVDP-MTLQYIEMHG------------
--------------------------------------------------
---------T-GTPI------G------DPTEVNAIE-KFIK-SY--NP-
T--ERNNTSNISKHNN----TENKDMGAVQIIS-----------------
---------VPS--Q-----P-IIKIGSVKTN-IGHTESAAGVASLIKVL
LMMKNGKLVPSLH-IK-NDKSN--LNKHIH-LDGYSLDVVT--NVE-DWA
P--N-K--N-QERIAGINSFG-FGGSNSHSIVIQK---------------
--------------------------------------------------
----------------N--------------------
>SRR6053256_NODE_42088_length_1592_cov_2.530612_g19732_i0_1
------------------------IAIIGVGCRFP-G-A---DDLSEFWQ
VLS-KGENHV-KEIP-K--D-RW-NVDA--FYD----KDPNAPGKT-YVR
KAGLT-----N-R--FD-EWDHRLYGISDM-EAKLVDPNQRMVLDCVHMA
LENGHMTR--------KDIDG--THTGVYI--------------------
-------------------G-VMNNDF--KAHV-IE-----------D--
--I-DP-ATAAYAMTGVHNSIVSARVSYVYNLLGPA------ITLDTACS
SSLVAINIASQALRQGECDIAICGGVNCIMDP-SVFIALSKARMLSPTGQ
CQTYSADAD-----------------------------------------
---------------------------GYARGEGCGIVILKRVA-D----
----------A--LQQENKIWS-TVK-TGSN--QDGHTAT-------P--
-ITAPSGTQQTDLLQRVYRQ-Y-KVDK-SKVQVIEAHG------------
--------------------------------------------------
---------T-GTPV------G------DPIEANALG-GFFS-GD--N-V
I-------------------------------------------------
--------------K-----D-KVYIGSVKSN-IGHLEAAAGVAGLIKVL
LMMENGTIVPSLM-YT-KE--N--ENPKLN-LDKFGLVVPT--KIA-TWP
T--K-G--N-QKRIACVNSFG-FGGTNAHAIIEQWQ----DD--D-----
-L-S---S-S------------------PL-KGHT--E--V-S------H
KIVTISAPEEKAL-----------------------K
>SRR6053256_NODE_4442_length_6332_cov_178.493529_g2481_i0_1
------------------------VVISGVSCRLP-Q-S--D-NMEEFRD
NLM-NGVDMV-TE---DDS--RW-QPGM--------------Y--G-LPA
RSGKLK--------DLTR-FDAAFFGVHPK-QANSMDPQLRLLLEVTHEA
IVDAGVNP--------ESVRGS--KTGVFI--------------------
-------------------G-ASASES--HEAW-SA---D----------
--P--D-NTVGYSMTGCTRSMFANRLSYAFDFKGP------S--------
--------------------------------------------------
----------YSIDTACSSSLLALDQALHSIRSGQCDAAIVGGSNLCLKP
TTALQFLKLGMLSPD-GMCKSFDAEGNGYCRSEGIVVMYLQKEM-T----
----------A--KR----VYC-TLVHSKTN--SDGSKQQ-------G--
-ITFPSGEVQKSLLYDVYSE-A-CINP-SEVAYVEAHG------------
--------------------------------------------------
---------T-GTQA------------GDPQEVNSIC-DVFC-K--D---
R-------------------------------------------------
---------------Q----G-PLKIGSVKSN-MGHSEPASGLAAVAKVI
VAMEEKTIPGNLH-Y---N--T--PNINIPGLVDGKLNVVD--CDT-KWD
G-----------GLVGVNSFG-FGGSNVHSVLKSN----SQH--------
-A-S----QCE--SC-E-------------------------K------R
RLFLYSSRSEKGLKEV--L------------------
>SRR6214976_NODE_53479_length_1103_cov_2.595825_g27906_i0_1
------------------------IAIVGIGCRTP-G-A---DNIREFWK
LLS-NGECHV-GGVP-H--D-RW-NSKA--YYD----PDPMAPGKA-YVQ
RGGFI-----R-H--PE-GFDSALYGINDF-EASHVSPQQKFLLDCTNMA
LEDAGITK--------TQISG--TNTGVFV--------------------
-------------------G-SMNNDH--LATF-LG-----------H--
--N--N-KVATHTVTGTSTTILSARLSYVFNLLGPS------MVLDTACS
SSLVAIHLGCQAILTGDCNMAICGGVNAMQIP-DVYVQLSKARMISPTGL
CQTFSDKAD-----------------------------------------
---------------------------GYIRGEGCGVVILKRLE-D----
----------A--LHDGDKIWA-TVC-TGTN--QDGHTVS-------P--
-MTAPSGEQQKKLLHSVYGK-F-GVDV-ANLDYIEAHG------------
--------------------------------------------------
---------T-GTPA------G------DPVEVNALG-EFFK-QA---G-
---Q----------------------------------------------
--------------P-----R-DRYIGSLKTN-I----------------
--------------------------------------------------
--------------------------------------------------
--------------------------------------------------
-------------------------------------
>SRR6394742_NODE_17989_length_1855_cov_4.986203_g11662_i0_1
------------------------IAIIGIGCRAP-G-A---NNISEFWR
MLE-RGENHV-LDIP-P--E-RW-NARA--YYD----PDPMTPGRS-YVM
KAGLV-----K-S--PE-AFDNRLYGINDL-EAIHVDPQQRFVLDCVTMA
MEDAGITR--------AMMKG--SRTGVYM--------------------
-------------------G-VTNSDY--RSLF-PS-----------Q--
--S--S-DINNYTVTGISNSIIAARVSYVWDLRGPS------LVLDTACS
SSLIAMHLGIQAIRTGDCDVAICGGTNYLTLP-DIFVFLSKARMISPGGQ
CRPFSADAD-----------------------------------------
---------------------------GYARGEGCGVVILKRLC-D----
----------A--ERDGDNIWA-TIS-TTSN--QDGHTVT-------P--
-LIAPSGQQQQQLLCDMYSS-L-GEDV-DNIDYIEAHG------------
--------------------------------------------------
---------T-GTPA------G------DPVEAEALG-TVFE-RC---G-
A--Q----------------------------------------------
--------------V-----R-DRFVGSVKSN-IGHLEPAAGVMGVIKVL
LMMRHGKIVPSLF-FS-----Q--PNPRIN-FSALHLTVPT--KVH-EWK
G--T-------QKVAVCNSFG-FGGSNCHAVLKEYS----AN--A-V---
---H---T-GS---------S-----------RSQ-----K-S------P
CVVCFTANTERS----L--------------------
>SRR6394742_NODE_203_length_9450_cov_12.137876_g146_i0_1
--------------------------------------------------
--------------------------------------------------
----------------D-EWDNRLFNINDF-EMNQMDPQQRLVLDCTYMA
LENAGITR--------AHLAG--SDTGVFV--------------------
-------------------G-AMNSDY--RGLF-TA-----------A--
--S--T-IVGNYTATGVSNSIIAARVSYVFDLRGPS------VTVDTACS
SALVSIHLGAQAIRSGDCNLAICGGTNYLTLP-DVFVHLSKAHMLSPTGQ
CHAFSDKAD-----------------------------------------
---------------------------GYTRGEGCGILILKRLK-D----
----------A--ERDGDNIWA-TIL-TGSN--QDGRSVT-------P--
-MTAPSMSQQVRLLEQVYSN-A-NIDI-DRLDYIEAHG------------
--------------------------------------------------
---------T-GTPA------G------DPIEATAVG-NFFK-DH---G-
A--M----------------------------------------------
--------------G-----R-VRYIGTVKTN-LGHLESAAGAVGIIKVL
LMMRHSLIVPSLH-FA-NN--N--PNPRID-FEELQLQVPT--KVL-EWS
R--E-------NKIGCVNSFG-FGGTNGHCILIEYT----KR--R-S---
---S---S-AV---------LD----------AAL-----K-K------P
CIVCLSANSEKS----L--------------------
>SRR6414622_NODE_1336_length_8324_cov_6.755886_g770_i0_1
------------------------IAIVGIGCRFP-G-A---NNIKEFWE
VLV-NGENHV-KEIP-G--D-RW-NLDA--IYD----PDPDAYGKT-YVR
RAGLL-----S-D--HD-AWDNAFFGIAEK-EASEMDPQQRYVLECVHMA
LEDGGITR--------AELDG--SRTSVYI--------------------
-------------------G-AMNSDS--KTSK-DG-----------D--
--Y--S-LMTNYSVTGDAASIITARVSYNYNLLGPS------LTIDTACS
SSLVAVNLATQSLRLGESSMAICGGVNSILYP-DMFITLTKARMASPTGQ
CQAFSANAD-----------------------------------------
---------------------------GYARGEGCGIVILERLS-D----
----------A--LKNDRHIWA-TIR-TGCN--QDGQTAK-------P--
-ITAPSEIQQRRLLHDIYLNSY-NIDP-SDVQYIEAHG------------
--------------------------------------------------
---------T-GTPI------G------DPVEVKSLG-SFFK-EY--PIQ
D---S----D----------------------------------------
-----------E--K-----K-QRYIGSVKTN-IGHLESAAGAASLIKTL
LMMKHGQIVPSLH-SL-----P--RNPMID-FVNYNLDVPT--IGQ-SWS
T--L-S--D-GSRAACINCFG-FGGTNSHAFIKQW---------------
--------------------------------------------------
-------------------------------------
>SRR6414622_NODE_55562_length_1180_cov_5.254511_g31896_i0_1
-------------------------LIAGIACRLPK--S---SNLQEFWE
NLI-ESRDMI-G-------KTRF-PEG---LDG--------------VPP
RAGLIP------D--ID-KFDAGYFGFTD-IEADSMNVMLRHLLEVTYEC
VVDSGLQE--------ATLQDN--ATGLYL--------------------
-------------------A-CFLPDT--DPI-ET---------------
------TKN-SKTKLCTTTPFLTGQMASYFGWNGPA------VSVDTACS
SSLSALEMADTDLKTGRCQFAVVASVNVIINP-VYLQQMAILGMLNPTGE
SKVFDRDAG-----------------------------------------
---------------------------GYVRAEGVAAIILTRKE-S----
-----------LCRH----IYST-VVDVMTN--CDGYTPE-------G--
-ISFPNNLMQKTLLEAIYK-R-AGVDS-DQLAYMELHS------------
--------------------------------------------------
---------T-GTKV------G------DKVEVGAVT-DVLC-PG--R--
--------------------------------------------------
--------------S-----T-PLPIGSVKGN-MGHSEATAGLASLMKCL
LVARHR--------------------------------------------
--------------------------------------------------
--------------------------------------------------
-------------------------------------
>SRR653778_NODE_467_length_10712_cov_33.808850_g320_i0_1
------------------------IVIVGVGGKFP-G-A---DNIDEFWQ
VLR-DGENHV-IEIP-S--D-RW-NLEA--FYH----EDPDEPGKT-YVR
KAGLL-----K-G--YD-QFDNKQFGISDI-EAARMDPQQRYVLESVHMA
LEDGGITK--------KDIHG--TQTGVYI--------------------
-------------------G-VMNDDY--RITC-CD-----------D--
--L--K-RTSNYTLTGTSPSIIPARVAYTYNLLGPA------MTIDTACS
SSLVAIHVAAQALRCGDCNIAISGGVNSILYP-DMFVPLSRARMVSPTGQ
CQAFSNKAD-----------------------------------------
---------------------------GYARGEGCGILILKTRK-Q----
----------A--MLDGSKIWA-SIA-TGIN--QDGRTTT-------P--
-MTAPSTVQQMNLLKQVYSA-T-GCDP-RTVQYLEAHG------------
--------------------------------------------------
---------T-GTPV------G------DPKEANTLG-EFFA-AN--NV-
E--DD----E----------------------------------------
-----------C--R-----T-AVLIGSVKTN-IGHLESAAGVAGVIKVL
LMMKHGKIVPSLH-VQ-S------PNPKID-LENYNLEIAQ--HLT-DWP
Y--L-P--GGRTRLSCVNSFG-FGGTNSHAIIKQEK--------------
--------------------------------------------------
------------------------------------I
>SRR6678001_NODE_7345_length_3188_cov_6.852782_g4463_i0_1
------------------------IAIIGIGCRFP-G-A---SCLRDFWK
VLV-NGENHV-VEID-D--E-RW-NQDI--YFD----KDPRTPGKT-YAP
RAGFI-----K-N--YA-HFDFKMFGINEH-EAALMDPQQRQVLECTYMA
LEDAGITR--------QQIAG--QEVGVYI--------------------
-------------------G-CMNNDF--TQMS-NK-----------H--
--P--Y-LVDNYSVTGTAVSVVSNRVSHIFDLRGPS------MTIDTACS
SSVVALHQAGLAMKAGDCSMAICGGVNLLLNG-GVFVPLSKAQMLSPTGQ
CHTFSANAD-----------------------------------------
---------------------------GYTRGEGCGIVIIKPLK-Q----
----------A--MKDGDNIWG-TIA-TGLN--QDGHVAK-------P--
-LTAPSGEQQAQLIQDVYSK-H-AIDT-TSIDYIEAHG------------
--------------------------------------------------
---------T-GTKI------G------DPVEVNAFG-HFFL-KQ--QQ-
S--K----------------------------------------------
--------------R--------RYIGSVKTN-IGHLESAAGVAGLIKVL
LMMKHSTIVPSLH-FD-KP------NEAID-FDRFQFVVPT--EPV-PWL
P--D-------QKVACLNSFG-FGGANSHAIVKNSS----NG--Q-T---
---K---S-T----Y-S-----------------C-----T-K------P
VVVCFSGSNQQTLK--K--------------------
>SRR6824266_NODE_843_length_9401_cov_102.076865_g494_i0_1
------------------------VVISGISGRLP-E-S--D-NMEEFRQ
HLM-LGEDMI-TE---DDR--RW-PTGL--------------H--G-LPA
GMGKLK--------DISK-FDASYFGVSPK-QADLMDPQVRMLMETTYEC
IVDAGVNP--------QSLRGS--KTGVFI--------------------
-------------------G-ASFSEA--AEAF-AA---N----------
--T--E-KNIGYALTGCCRSMFANRISFFFDLKGP------S--------
--------------------------------------------------
----------YTVDTACSSSLLALDQALQSIRMGHCDAAIVGGSGLCLKP
ASSMQFMQLGMLALD-SRCKSFDASGNGYVRSEAVSTVFLQKAS-D----
----------A--RR----IYA-TVVHSGTN--TDGNKER-------G--
-ITFPSGKVQKQLLERVYSE-A-CINP-ATVAYVEAHG------------
--------------------------------------------------
---------T-GTKA------------GDPEEANAII-DVFC-K--G---
R-------------------------------------------------
---------------Q----G-PLLVGSTKSN-MGHAEPASGLASVAKVL
IAMEDGVIPPNLH-Y---S--E--PNPDIAGLLDGRLEVVT--ECR-RWD
G-----------GYVGINSFG-FGGANVHAILKSH--D--QE--R-----
-I-G----AHP--DA-E-------------------------S------I
RLFTYAGRTEETVRHVF--------------------
>SRR6832922_NODE_778_length_9057_cov_16.695049_g424_i0_1
--------------------------IAGVGVRLP-H-A---NNLDELSD
ILQ-NKCCIL-T--E-P----RW-ASQ---LYG--------------MHH
LCGLIN------P--IG-MIDCEEFEMSL-EEAACANPMLGPLLEVVAEC
MLDAGFVK--------GNISKY--RTGFYL--------------------
-------------------G-LTFCDT--DVL-IT---------------
------NKTDTTSNFMNTRTELCARVSHLFNLKGPV------MQVDGACA
SSFAAMHAALLDLHSGRCELAIVAGSNLLLDP-TVSLQFEKLKMLSPSGN
SAPFDDSAD-----------------------------------------
---------------------------GYVRSEGIAAILLKPAK-S----
----------EIISK----AYCD-VVGFGLE--CDGAREK-------G--
-MLHPNSTFQYHLLSNVYS-K-YNINV-DDIVFFEAHG------------
--------------------------------------------------
---------T-STQK------G------DKAELSAID-KAVC-SK--R--
--------------------------------------------------
--------------T-----K-PLLVGSIKGN-IGHTEASAGLAGILKCL
ASYRRKLIFGNVN-MN-----T--PNRSISSLHTGNIVIPI--STN-PLP
K----E----GPNLMCVSSYG-FGGLGGHIVLSPCR----PL--D-Q---
---T---R------------------------------------------
------------VTYP--V------------------
>SRR6926324_NODE_1956_length_4424_cov_9.260114_g1309_i0_1
--------------------------ISGVGCRLP-E-S--D-SIAEFSE
HLM-NGDDMV-TE---DNR--RW-EPGL--------------Y--G-LPR
RSGKLK--------DITK-FDAFFFGLSPR-QTNNMDPQMRILMETAYEA
IVDAGVSP--------YRLRDS--RTGVFV--------------------
-------------------G-CSSSEA--YEAW-SN---D----------
--P--E-NIDGYTMIGGQRSMLANRLSFAFGFRGP------S--------
--------------------------------------------------
----------YAIDTACSSSLLALDQALLSIRLGYCSAAIVAGCSLCLKP
QSAQQFNKLNMLSED-GACRSFDASGSGYCRSEAVVALFLQQVS-V----
----------A--NR----LYM-TIVHTKNN--ADGAKEQ-------G--
-ITYPSGEVQECLIHEVYND-A-GINP-KNVAYVEAHG------------
--------------------------------------------------
---------T-GTKV------------GDPQELNAIA-NVFC-V--G---
R-------------------------------------------------
---------------K----G-PLLIGSTKSN-MGHPEPASGLAAVCKVI
IAMESGVIPANLH-Y---D--T--PNPGIPALSDGRLQVVT--KNI-PWK
G-----------GIVGVNSFG-FGGSNVHAILESN--H--FV--N-N---
-R-T----WHT--KA-G-------------------------D------L
RIAIASGRMETGVERML--------------------
>SRR6926325_NODE_25066_length_1050_cov_1.898305_g13683_i0_1
--------------------------------------------------
--------AI-TA---G---------------------------------
--------------------------------------------------
---AGVSP--------YSMRGT--KTGVFV--------------------
-------------------G-CSTSES--HEAW-AT---D----------
--T--E-NIDGYTMIGCQRAMFANRLSFYFDFRGP------S--------
--------------------------------------------------
----------YTIDTACSSSLLALDQALVSIRLGYCDSAIVAGCSLCFKP
QTAQQFHKLSMLSEY-GACRSFDASGAGYCRSEAVVAVFLQHIS-V----
----------A--NR----MYM-TVVHSKSN--ADGYKEQ-------G--
-ITFPSGELQEVLLREVYAD-S-GIKP-RDVAYLEAHG------------
--------------------------------------------------
---------T-GTKV------------GDPQELNAIA-SVFC-E--G---
R-------------------------------------------------
---------------D----T-PLLIGSTKSN-MGHPEPASGLAALCKVI
IAMESGTIPANLH-Y---K--D--PNPEIPALMDGRLKVAS--ENT-PWR
G-----------GIVGINSFG-FGGSNVHVILE-----------------
--------------------------------------------------
-------------------------------------
>SRR6926330_NODE_207_length_9711_cov_113.559304_g113_i0_1
--------------------------------------------MAEFRD
HLF-NGDDMV-TE---DNR--RW-EPGL--------------Y--G-LPR
RHGKLK--------DISK-FDTNFFGLSPR-QTNNMDPQLRMLLEVTYEA
IIDAGVSP--------HTMRGT--RTGVFV--------------------
-------------------G-CSSSEA--YDAW-TS---D----------
--P--E-NIEGYTMIGCQRAMFANRLSFFFDFRGP------S--------
--------------------------------------------------
----------YTMDTACSSSLLALDQALLSIRLGYCNAAIVAGCSLCLKP
QTAQQFNKLSMLSDY-GACRSFDASGAGYCRSEGVVAVFVQQIS-V----
----------A--NR----LYM-TVVHTKNN--ADGSKEQ-------G--
-ITFPSGEVQESLIREVYSD-A-GIDP-RTVVYVEAHG------------
--------------------------------------------------
---------T-GTKV------------GDPQELNGIA-NVFC-E--N---
R-------------------------------------------------
---------------D----T-PLLIGSTKSN-MGHPEPASGLAAICKII
IAMENGAIPANLH-Y---T--T--PNPEIPALLDGRLKVVA--TNT-PWD
G-----------GIVGINSFG-FGGANVHAILESN--S--LA--N-----
-R-T----WHG--GA-G-------------------------D------M
RLSVASSRTEQGVARLL--------------------
>SRR6926331_NODE_495_length_8550_cov_30.405835_g308_i0_2
------------------------VVITGISCRLP-E-S--D-NMAEFRQ
HLV-NGEDMV-TD---DGR--RW-QPGL--------------H--G-LPH
RSGKLK--------DLTK-FDCSFFGVNPK-QANAMDPQLRLLLEVAYEA
IIDAGVNP--------QSARGS--RTGVFI--------------------
-------------------G-ASASEA--HEAW-SS---D----------
--P--E-KTVGYCMTGCQRAMFANRLSFFFDFKGP------S--------
--------------------------------------------------
----------FTMDTACSSSLLAMDQALMNIRLGMCDSAIVGGSSLCLKP
ETALQFMKLGMLSPD-GACKSFDESGNGYCRSEGIVVVLLQKKS-D----
----------A--KR----IYS-SLVHSKNN--ADGNKEQ-------G--
-ILFPSGAQQKKLIKEVYSE-S-GVNP-VDVQYVEAHG------------
--------------------------------------------------
---------T-GTKA------------GDPQEVNSIA-DVFC-P--G---
R-------------------------------------------------
---------------E----E-PLLIGSTKSN-MGHPEPASGLAALAKLV
IAMEDGVIPKNLH-Y---K--S--PNPDIPALADSRLKVVS--EPT-TWK
G-----------GFAAINSFG-FGGTNVHAVLKSN----SC---V-K---
-R-D----AHE--AA-N-------------------------S------K
RLFLCSSRTQEGLDEIL--------------------
>SRR6926337_NODE_6544_length_1865_cov_3.307269_g3738_i0_1
------------------------VVVSGISGRLP-E-S--D-NLEEFRE
HLV-LGEDMV-TE---DNR--RW-EPGF--------------L--G-LPR
RFGKLK--------DISK-FDASLFGISPK-QANNMDPQLRLLLEVTYEA
IIDAGVNP--------QSLRGS--RTGVFI--------------------
-------------------G-VSASEA--HDAW-SS---D----------
--A--E-TTVGYCMTGCQRAMFANRISFFFDLRGP------S--------
--------------------------------------------------
----------YTVDTACSSSLLAMDQAVLNMRLGYCDTAIVGGCSLCLKP
QTALQFMKLSMLSPD-GTCKSFDASGNGYARSEAVSAVLLQKST-E----
----------A--KR----IYT-TIVHSKNN--ADGNKEQ-------G--
-ITYPSGEVQKVLVKSLYDE-A-NISP-LEVTYVEAHG------------
--------------------------------------------------
---------T-GTKA------------GDPQEINGIT-DVFC-P--G---
R-------------------------------------------------
---------------E----G-PLLIGSTKSN-MGHPEPASGLAALSKVI
IAMEDGMIPANLH-Y---T--S--PNTDIPGLVDGRLKVVT--ERT-RWE
S-----------GYAAINSFG-FGGSNVHVILKRN----SQE--P-A---
-Q-E----RHV--DA-D-------------------------K------K
RIFISSSRTQEGLEKVL--------------------
>SRR7044533_NODE_32422_length_1439_cov_2.270504_g13446_i1_1
------------------------VVISGISCRLP-E-S--E-NMEEFKK
HLM-RGDNMI-TE----NR--RW-EPAA--------------H--G-LPS
KSGTLV--------DISK-FDAAFFGVPPK-LADSMDPQLRIMLELTHEA
LVDSGVSP--------ATIRGS--NTAVYI--------------------
-------------------G-CGMSEA--WEAL-ST---D----------
--N--S-NVTGYSPLGCTTSMFANXX------------------------
--------------------------------------------------
---------------------------------------------XXMKP
ATSVQLAEMNFLSMD-GHCRCFDERGEGFGRSEGVVVMCLQKKA-Q----
----------A--KR----VYC-TVIHSKSA--TFTTENN-------N--
-FNFPNFEEERQFLHETYRE-A-RLDA-SHISYMETGS------------
--------------------------------------------------
---------S-CTKM------------SDTIELNAIS-DVIC-K--N---
K-------------------------------------------------
---------------S----K-PLLIGSVKSN-IGHTEATSGLAAVSKII
IAMEDGVIPPNLH-F---N--M--PN-----IQNEQIKVVS--ERT-RLN
G-----------EYCAVNSFG-LGGVNVHTILKSY----DK---------
--------------------------------------------------
-------------------------------------
>SRR7138063_NODE_2150_length_4142_cov_77.774249_g1257_i3_1
------------------------VVISGISCRLP-E-S--D-NVEEFRQ
HLI-NKDDIV-TE---DER--RW-PKGI--------------Y--G-LPP
RNGKLK--------DVSK-FDASFFGVHPK-QANSMDPQLRLLLEVTYES
IVDAGINP--------DSIRGS--KTGVFI--------------------
-------------------G-CSASEA--HDAW-SC---D----------
--P--E-KTVGYSMTGCTRSMFANRLSFFFDFKGP------S--------
--------------------------------------------------
----------YAIDTACSSSLLAMDQALHSIRQGNCDAAIVGGCNLCLKP
TTSLQFQKLGMLSKE-GTCKSFDASGDGYCRSEGVVVIYLQKNE-A----
----------A--KR----IYS-TIVHSKTN--SDGNKEQ-------G--
-ITFPSGSVQKQLLQEVYSE-A-CIDP-STVEYVEAHG------------
--------------------------------------------------
---------T-GTKA------------GDPQELNTIT-DVFC-K--D---
R-------------------------------------------------
---------------E----T-PLLIGSVKSN-MGHPEPASGLAAVTKLI
IGMEDKMMPANLH-Y---E--S--PNTDIPGLVDGRLQVVT--DRT-PVN
G-----------GLMAVNSFG-FGGSNVHAVLKP--NID--N--E-----
--------NES--CD-L-------------------------S------K
RLFLYSSRTHEGVEKVL--------------------
>SRR7138063_NODE_2197_length_4113_cov_154.756644_g551_i3_1
-------------------------VIAGLSCRLPK--S---NNVEEFWD
NLI-KRKDMI-E-------ETRW-PLG---LYD--------------TPP
RAGLIK------D--ID-KFDARFFKFTD-TEADNMNPLLRHLFEVTYEC
IADSGIPL--------HVLSSN--TTGTYT--------------------
-------------------A-CFIPDN--DPL-ET---------------
------SRC-ADSKYCTTVSMITGHLMNQFKFTGPS------ATVDTACS
SSMSAMEMAVTDLMTGRCQFAMVTGCNLLLNP-SYLQQMCFLGMLSAEGQ
SRVFDADAK-----------------------------------------
---------------------------GYVRAEGIVSILLTRQA-N----
-----------LCQR----IYAS-VVDVKTN--CNGYNPD-------G--
-ITFPSKDCQCALMIEVYK-R-SDIKT-EDLAYMELHS------------
--------------------------------------------------
---------T-GTPV------G------DPIEVRSVT-EAIC-ST--R--
--------------------------------------------------
--------------E-----K-PLLIGSVKAN-MGHSEATAGLASLVKCI
LAARHGVIPPQRN-FK-----K--PNPNIESFKDGKVIVVN--EPT-ELK
D----G-------YIGLNSFG-FGGSNGHVILKPFR----RK--K-K---
---A---V-A--------KQ----------------------F-------
CLVPVTARTDSEKESIM--------------------
>SRR7138063_NODE_3493_length_3467_cov_25.427150_g2048_i1_2
------------------------VVISGISCRLP-Q-S--E-NMEEFKK
HLF-AGDNMV-SE----NK--RW-DSVS--------------H--G-LPS
KSGTLE--------DISK-FDAAFFGVPPK-LADNMDPQLRMMLELTYEA
LIDSGISP--------ATIRGT--NTGVYV--------------------
-------------------G-CGLSET--WEAL-ST---D----------
--D--S-HVTGYSPLGCTSSMFANRISFAFDFRGP------S--------
--------------------------------------------------
----------FALRNGCASGLLALDRAVTSIRNGDCDVAIVAGCNLCLKP
ATSVQLAEMGLLSSH-GECRCFDERVDGYGRSEGVVVMCLQKKV-K----
----------A--KR----VYC-TVIHSKSS--SFTTENN-------N--
-INYPSFEEERKFLEDTYRE-A-RLNP-SHIAYIEANS------------
--------------------------------------------------
---------S-CSKM------------ADSIEINAIA-DVIC-R--N---
K-------------------------------------------------
---------------T----K-PLLIGSVKSN-IGHTESTSGLASVSKII
IAMEEGVIPPNLH-C---N--I--PM-----TRNEQVKVVT--EKS-RLN
G-----------EYCSVNSFG-LGGANVHTILKTF--N-DRN--N-----
---K----YHF--AN-E-------------------------K------K
RLCVYSARTKHGLESIF--------------------
>SRR7138063_NODE_364_length_6887_cov_832.070050_g213_i0_1
------------------------IAIVGVGGKFP-G-A---DTIDDFWQ
VLV-KGENHV-IEIP-P--E-RW-NVEE--YYS----KDYDEPGKT-YVR
RAGFL-----Q-N--FD-EFDPKMFGISEP-EAAKMDPQQRYVLDCVHMA
LEDGGILR--------KDLDG--SRTGVYI--------------------
-------------------G-VMNDDY--KSSA-TE-----------D--
--P--S-VASNYTLTGTAPSIIAARISYVYNLLGPS------LSIDTACS
SSLVAIHLASQALKSGDCSMAICGGVNSILYP-DIFIPLSKARMVSPTGQ
CQAFADTAD-----------------------------------------
---------------------------GYIRGEGSGVIVLKKLK-D----
----------A--IRDGNKIWA-TIA-TGCN--QDGRTMT-------P--
-ITAPSVQMQTELLQEVYES-N-NLHP-SLVQYIEAHG------------
--------------------------------------------------
---------T-GTPV------G------DPIEANSLG-EFFK-Q------
Y--RD----G----------------------------------------
-----------I--P-----R-PIKIGSVKTN-IGHLESAAGVAGIVKVL
LMMKNGKTVKSLH-FK-R------PNPKID-FQKYNMAVTT--EVD-EWP
T--M-E--D-GTRVSCVNSFG-FGGTNSHAIIKQFP----VN--N-----
-A-S---E-V--------EN------D-I-----------H-R------K
YIVFLSALDNGG------------------------L
>SRR7534599_NODE_59_length_8695_cov_64.502550_g37_i0_1
------------------------VAVVGLGCRFP-G-A---DNVDEFWQ
VLK-NGENHV-IEVP-A--N-RW-NLDA--FYD----EDPTTPGKT-NVR
RAGFV-----K-E--HD-YWDYKFYGINEF-ESLRMDPQHKFILDSTYMA
LESAGITR--------KEIKG--SNTGVYV--------------------
-------------------G-IMNSDY--STNF-AE-----------S--
--F--G-DFDNHTITGTNNSIVSSRVNYTFDLHGPS------MTIDTACS
SSLMAIHHAHQAIITGECDMCIAGGVNALLKP-DNFIQLSKAGMVSPTGQ
CQAFSENAD-----------------------------------------
---------------------------GYARGEGCGMVILKSYE-K----
----------A--LEDNDPIWA-TIS-TASN--HDGHTVS-------P--
-ITTPSMQQQIRLLNIVFKR-F-DVDR-QTIDYIEAHG------------
--------------------------------------------------
---------T-GTKA------G------DPVEVKALG-TFFQ--------
--------------------------------------------------
-------TE-EN--S-----T-PKIIGSVKTN-IGHLESAAGVAGLIKVI
LMHQHHEIVPSLH-FE-----R--PSPEVP-LEEYRFTVPV--KSN-EWP
E--TE---R-DYLRSSVNSFS-FGGSNCHAIVTTPK----TK--C-M---
---R---L-FS--G-----H--DTP-------------------------
KVLCISAIEPPSLRK-I--------------------
>SRR7646736_NODE_35637_length_1381_cov_54.972477_g17127_i0_1
------------------------IAIVGISCMFP-G-A---ENLEEFWK
VLI-YGEDHV-QTIP-P--E-RF-IVEA--FYD----PNPDHPHKT-YVK
KAGLI-----K-K--HD-EWDNKFFGISDK-EAEQVDPQQHFLLESVHMA
LEDAGIPK--------EKIAG--SDTGVYI--------------------
-------------------G-AMNHDW--KCVL-RS-----------A--
--R--C-ESTNTTVTGADSSILSARIAYFYNLLGPA------ITLNTACS
SSMVAFHMASQALKNGEISMAIAGGVSFILDP-EVFINLSSARMASPTGK
CHTFSQNAD-----------------------------------------
---------------------------GYARGEGCGIVIMKRLA-D----
----------A--LYDRNKIWG-ILF-TGLN--QDGHTSS-------P--
-ITSPSGEQQQKLMESVYRR-S-GISP-HSVQYIEAHG------------
--------------------------------------------------
---------T-GTSV------G------DFTEVAALG-SFFS-NH--S--
--------------------------------------------------
--------------L-----H-EIYIGSVKAN-IGHLESGAGVAALIKVL
LMMKNGLYVPSLH-AQ-P------LNPNIS-FSHYMFKVCQ--EVQ-RWE
Q--N-E--N-GNRIAAINCFG-FGGTNAHAIVTDYK----E---K-----
---------QQ---------------------------------------
------------------------------------K
>SRR7686327_NODE_33_length_9356_cov_100.611333_g20_i0_1
------------------------VAVTGISGRLP-E-S--G-NIAEFRE
NLI-QGIDMI-TE---DDR--RW-TPDL--------------F--E-LPK
RNGKLK--------ELDK-FDAGFFGLPPK-QADAMEPQLRMLLEVCYEA
IVDAGFDP--------TSLRGS--KTGVFV--------------------
-------------------G-ATESEA--HQAW-SS---D----------
--P--E-MTVGYHMTGCARSMFANRLSYYFDFKGP------S--------
--------------------------------------------------
----------FVMDTACSSSLLAMDQALTSIRLGLCNAALVAGTSLCLKA
TTSLQFKKLNMVSED-GCCRSFDASGSGYVRSEAVVGVFLQKAK-H----
----------A--RR----VYA-TLIHSKNN--ADGNKEQ-------G--
-ITFPSGKIQKRLLTEVYEE-A-GIDP-KNVAYVEAHG------------
--------------------------------------------------
---------T-GTQA------------GDPQELNSIT-DVFC-K--G---
R-------------------------------------------------
---------------E----G-PLLIGSTKSN-MGHPEPASGLAALAKVL
IAMEDGMIPANLH-Y---K--E--PNPQIPGLLDGRLKVVT--ERL-PWN
G-----------GYVAINSFG-FGGSNVHVLLKSY--P--NE--K-----
-L-T----PHP--AS-E-------------------------L------P
RLLTYAGRSQEAVSTIL--------------------
>SRR7705497_NODE_356_length_9121_cov_78.656388_g195_i0_1
------------------------VVISGISGRLP-E-S--A-NIEEFRE
NLI-QGVDMV-TE---DDR--RW-TVGL--------------Y--D-LPK
RNGKLK--------EIDK-LDAGFFGLPPK-QAHAMDPQLRILLEVSYEA
IVDAGFDP--------ASLRGS--KTGVFV--------------------
-------------------G-GSESEA--HQAW-GA---D----------
--P--E-KTVGYNMTGCARSMFANRLSYYFDFKGP------S--------
--------------------------------------------------
----------FLMDTACSSSLLAMDQALAHIRLGVCDSALVAGTSLCLRP
TTSLQFKKLNMVSED-GCCKSFDASGSGYVRSEAIVAIFLQKAK-N----
----------A--RR----VYA-TLVHSKNN--ADGNKEQ-------G--
-ITFPSGEIQKRLLTEVYQE-A-GVDP-KNVAYVEAHG------------
--------------------------------------------------
---------T-GTKA------------GDPQEINAIT-DVFC-K--G---
R-------------------------------------------------
---------------E----D-PLLIGSTKSN-MGHPEPASGLAALAKVL
IAMEDGMIPANLH-F---K--D--PNPDIPGLLDGRLKVVT--ERL-RWN
G-----------GYVAINSFG-FGGSNVHALLKSY--P--NE--K-----
-T-M----PHP--AS-E-------------------------L------P
RLLTYAGRTQEAVSTVL--------------------
>SRR7781178_NODE_1007_length_6142_cov_12.101592_g598_i0_1
--------------------------LAGVASRLPE--S---ENIDEFWE
NLI-LGKDLI-R-------GTRW-PRE---LHG--------------TPP
RVGLIK------N--ID-KFDAEYFNFEE-NEVHHMNPMLRHLYEVCSEC
VVDSGLSL--------SVLQNN--TTGIYL--------------------
-------------------A-CFLPDS--DTL-ET---------------
------SRE-AISKLCTTVPMMAGHLMEYFGFSGPM------MTVDTGCS
SSLSALEMAVSDLNAGKCQFAMVTGANLLLNP-SYFQQMMQLGMLNPSGH
SNVFDAKAG-----------------------------------------
---------------------------GYVRAEGVVAVLLTRNI-T----
-----------ICKR----VYLS-ISDILTN--CDGFKTE-------G--
-ITFPNSQSQAKLMSTIYS-R-DDIDV-NDIAYVEAHS------------
--------------------------------------------------
---------T-GTKA------G------DPVEANGIV-QALC-EG--R--
--------------------------------------------------
--------------H-----K-PLLVGSVKAS-MGHSEATAGLASLVKCI
MIARHGTIPPQIN-YD-----S--PNPKIDGITQGKVKVVD--QAM-PLA
D----G-------YISLNSFG-YGGANGHAVLKPFR----KQ--H-T---
---T---N-K--------DV----------------------S------H
SLVTIHTRNEREMESVV--------------------
>SRR7957492_NODE_20_length_9986_cov_32.142742_g8_i0_1
------------------------IAVIGIGCRFP-G-A---NNIDEFWR
VLV-NGENHV-VDIP-S--Q-RW-NNDA--LYS----EDKDEPGKL-YVK
EAAFI-----N-R--HD-EWDNRLFSISDN-EAAQVDPQQRYVLECVHMA
MEDSGILK--------KQLHG--SDTGVFI--------------------
-------------------G-AMNCDY--LNLF-DF-----------D--
--H--D-GDTNYSATGTSNTIISARVSYVYNLQGPS------MVIDTACS
SSMTAVHLGCQAIRAGECEMAICGGVASILSP-GLFISLCRAKMLSPTCQ
CQAFCDTAD-----------------------------------------
---------------------------GYVRGEGCGVLFLKSYK-K----
----------A--IEDGNKIWG-ILK-TGVN--QDGRMTQ-------P--
-LTAPAGKQQEQLLKKIYSR-F-NVNP-LDLQYIECHG------------
--------------------------------------------------
---------T-GTPI------G------DPTEVNALG-NFIQ-SY--R--
-------DQALSPKTK-N-------NCADKTSVEKSRATSGFLQKQN---
----------------------KILIGSVKTN-IGHLESAAGIAGLIKVL
LMMGKGKFVPSLH-VR-KDKSN--LNKKIK-FEDFGLDVSV--NVS-DWP
P--N-A--D-GQRVCCVNSFG-FGGSNSHAVIIQ----------------
--------------------------------------------------
----------------K--------------------
>SRR7957492_NODE_23_length_8954_cov_70.344105_g10_i0_1
------------------------IAVIGIGCRVP-G-A---DNIGEYWR
VLS-NGENHI-IDIP-K--E-RW-NNEA--FYS----ENKDEPGTT-YVK
KAGFI-----S-R--HD-EWDNKLFGVSDS-EALHVDPQQRLALECTHMA
LEDAGITR--------QQIKG--TETGVYL--------------------
-------------------G-VMNDDY--KSLS-SF-----------D--
--H--D-EDTNYSATGMSSTIISARVSYVYDLRGPC------MVIDTACS
SSMVAIHLGSQAIRSGDCEMAICGGVSSILIP-DQFITLCKARMLSPSGQ
CQSFCDTAD-----------------------------------------
---------------------------GYGRGEGCGIVILKSYK-Q----
----------A--VNDKNNIWG-IVK-TGSN--QDGRVAQ-------P--
-ITAPSGQQQEELLRKVYNL-Y-EIDP-SSLQYIEAHG------------
--------------------------------------------------
---------T-GTSI------G------DPTEINAIG-RFIE-SF--K--
-------LKRPPDKQ----------DERKNILSTS-QLRNSQNKSDAQDA
NKCLPTN-DV----------K-TILIGSVKSN-IGHLESAAGVAALIKVL
LMMKYGKFVPSLH-VK-KDKSN--INKKIA-FETYGLDISL--NLA-DWK
P--D-K--N-GERICCVNCFG-FGGSNTHAVVIQNE----HM--A-S---
-S-----L-HS---------------------------------------
----------------S--------------------
>SRR7993935_NODE_1360_length_6696_cov_6.283135_g900_i0_1
------------------------IVIVGVGCKFP-G-A---DNLDEFWR
VLS-EGENHV-IEIP-R--E-RW-NLDA--FYD----KDPDIPGKT-YVR
HAGLL-----K-R--FD-EWDHKFFGINEV-EAARMDPQQRYVLECVHMA
MEDGGITK--------KDLNG--SDTGVYI--------------------
-------------------G-VMNDDC--KGST-SD-----------D--
--F--R-TMNNYTVTGTAGSIVSARVSYTYNLLGPS------MTIDTACS
SALVAIHVASQSLKSGECRSVICGGVNSILSP-DMFVPLSKARMVSPTGQ
CKSFSDKAD-----------------------------------------
---------------------------GYTRGEGCGIVILKTKK-Q----
----------A--IHDGNKIWA-TIA-TACN--QDGRTMS-------P--
-ITAPSGTQQLQLLQRLYAD-Q-GVDP-KDVAFIEAHG------------
--------------------------------------------------
---------T-GTPV------G------DPVETNTLG-KFFA-DN--L--
N--D-----T----------------------------------------
-----------C--Q-----C-NVYLGSVKTN-IGHLESAAGVAGLIKVL
LMIQHGKIVPSLH-FD-K------PNPNID-FAQYRLKIPR--TIC-PWP
C--P-A--EGRERLSCINSFG-FGGTNSHAIIKQYH----GH--S-----
-C-R---K-L--------VK------P-------------R-E------D
QIIAISGNDITSLRKS--------------------L
>SRR8080746_NODE_3604_length_5895_cov_26.370319_g1520_i0_1
------------------------IVIIGAGFKGP-G-A---ENLEEFWA
LLE-KGENKL-VDIP-K--E-RW-NHDS--FYD----PERMRLGKT-YAT
KAGLV-----E-R--PY-EFDNTLFNINEV-EADQTDPQQRWALECSYRA
IEHAGLTR--------EMLQG--SNTGVYI--------------------
-------------------G-AMNCDY--RSLF-PA-----------R--
--S--S-TVDNYTITGVSNAIISARVSYCFDLRGPA------MVLDTGCS
SALTAIHTACQALRSGDCDLALAGGTNFIFSP-DIFTHLSKAGMLSPTGQ
CHAFSDKAD-----------------------------------------
---------------------------GYARGEGCGIVVLKRLS-D----
----------A--VKDKDQILA-TIA-TGTN--QDGRTVT-------P--
-ISAPSKEQQKRLLEKIHGH-L-SPEELDKLDYIEAHG------------
--------------------------------------------------
---------T-GTVA------G------DLVETTALG-EFFL-SR---N-
---S----------------------------------------------
--------------T-----N-MKYIGSVKSN-IGHLESAAGIAGLIKVL
LMFQHNKIVPSLF-TD-----S--LNKNLK-FEKFNFVVPD--KVV-PWN
K--K-------EKIACINCFG-FGGSNCHAIVKTIK----EQ--Y-P---
---R---E-EQ---------Q-----------------------------
-----------N----L--------------------
>SRR8080746_NODE_70692_length_1251_cov_5.223260_g27601_i0_1
---------------------L--AIISGVGLRLP-Q-A---NNLDELAQ
LLL-NKGCFT-E--Y-Q--WHRV-QSN---LYG--------------QNI
CHGIVD------P--MG-MMDCDFFNIPP-EEAVMCNPMLGPLLEVVAES
ILDSGLKL--------SDVSKH--CTGFYL--------------------
-------------------G-ATFCDT--DVM-VS---------------
------N-LETSSNSFNTRTELSARVSHHFDLKGPV------IQFDGACA
SSFAALHAAMLDIQANRCEIAIVAGANLVLDP-MVSVQFSKLNMLSPTGL
SAPFDESAN-----------------------------------------
---------------------------GYVRTDGIVAILLKSDA-S----
----------HISSR----TYCS-VVGFGLK--SQGANGK-------G--
-ILRPSKHFQSELLEEVYE-K-FNINV-EDVVFLESHG------------
--------------------------------------------------
---------T-STQI------G------DKTELGAIY-KAVC-SK--R--
--------------------------------------------------
--------------T-----K-PIIVGSIKGN-IGHTEACSGLAGILKCL
ASYRTSTIFSNVN-YR-----T--PNSAIPALH-----------------
--------------------------------------------------
--------------------------------------------------
-------------------------------------
>SRR8134414_NODE_10210_length_5954_cov_11.467948_g3423_i0_1
--------------------------------------------------
--------------------------------------------------
--------------------------------------------------
------------------VEG--SNTGVYI--------------------
-------------------G-CMTDDY--KGHV-LD-----------D--
--T--T-VSSTYSVTGTHNSIISARVSYVYNLTGPA------MTLDTACS
SSLVAIKIASEALLLDTCDIAICGGVNVLLDP-QLFIALSKARMLSPDGQ
CKTFTAEAN-----------------------------------------
---------------------------GYARGEGCGIVVLKKVS-K----
----------A--LQDGNKIWA-TIK-AGSN--QDGRNAS-------P--
-ITAPSGQQQEKLIETMYRK-H-DIDR-SIISVIEAHG------------
--------------------------------------------------
---------T-GTAI------G------DPTEVKALG-NHFG-TV--S-G
A-------------------------------------------------
--------------R-------DIFIGSVKTN-IGHLEAAAGVAGLIKLL
LMMKHDTIVPSLW-YT-KA--N--ENPKLS-LSKHGFNVPT--TCT-PWI
K--T---NG-LERVACVNSFG-FGGTNAHAIVKEF---------------
--------------------------------------------------
-------------------------------------
>SRR8134414_NODE_1896_length_9454_cov_23.847884_g791_i0_2
------------------------IAVIGIGCRFP-G-A---DNIDEYWR
VLA-NGENHI-IDIP-K--E-RW-NNDA--FYS----ENKDEPGKS-YVK
KAGFI-----S-G--YD-EWDNKLFGVSDS-EAVHIDPQQRQVLECTHMA
LEDAGVTR--------QYLKG--TETGVYL--------------------
-------------------G-VMNDDY--KSLS-SF-----------D--
--H--E-EDTNYSATGMSSTIISARISYVYDLRGPC------MVVDTACS
SSMLAIHLGSQAIRSGDCVMAICGGVSSILIP-DQFITLCKARMLSPSGQ
CKSFCDTAD-----------------------------------------
---------------------------GYGRGEGCGIVILKSYT-Q----
----------A--LKDKNYIWG-IVK-TGSN--QDGRVTQ-------P--
-ITAPSGQQQEELLKKLYNQ-Y-NIDP-ASIQYIEAHG------------
--------------------------------------------------
---------T-GTAI------G------DPTEINAIG-RFIE-SH--R--
-------SKLPPDKQ----------NKTKRHQDALQELHFSQNKSDAQTE
NKCLPTN-SVKI--N-----E-TILFGSVKSN-IGHLESAAGVAALIKVL
LMMKYGKFVPSLH-VK-KDKSN--INKKIA-LETYGLDISL--DLS-DWK
P--N-A--K-GERICCVNCFG-FGGSNTHAVVIQN---------------
--------------------------------------------------
-------------------------------------
>SRR8134414_NODE_2266_length_9054_cov_14.665182_g922_i0_2
------------------------IAVIGIGCRFP-G-A---DNIDEFWR
VLV-NGENHV-VDIP-P--E-RW-NNAA--FYS----DNPDEPGKY-YGK
KAGFL-----N-R--HD-EWDNSLFGISDT-EAVRIDPQHRYVLECTHMA
MEDGGITR--------KHISG--TKTGVYI--------------------
-------------------G-AMNDDY--KSLS-NL-----------D--
--H--D-EDTNYTATGMSTTIIASRVSYVYNLRGPC------MVVDTACS
SSITAINLASEAIRSGDCDMAICGGVNSLLCP-DVFITLSRAKILSQTGQ
CQTFCDSAD-----------------------------------------
---------------------------GYARAEGCGIVIIKSLK-K----
----------A--LQDKNKIWG-VVR-TGIN--QDGRSVQ-------P--
-ITTPSGEQHEELFKQVYSR-Y-DVNP-TDLQYIEAHG------------
--------------------------------------------------
---------T-GTRV------G------DPTEVNALG-RFIS-KY--RN-
E--SKIANLKKDDDDDDDDAD----EINSPGQKGIVFKKRLNKEIKQNSH
GTDNNAD-PYKE--R-----E-KILIGSVKTN-IGHAEAAAGMSGLIKVL
LMMKNGSYVPSIH-IR-RDKSN--LNKNIK-LEEYGFDIAM--ETD-EWR
T--N-E--L-GERICCVNSFG-FGGSNSHAIVIQIP----EH--R-S---
-K-----S-PN--TT-E-SN---L--------------------------
----------------W--------------------
>SRR8134414_NODE_70878_length_2325_cov_24.559059_g18095_i1_1
------------------------IAVIGIGCRVP-G-A---ENVDEFWR
VLV-NGENPI-IDVP-K--D-RW-NNDA--FYS----EDRDEAGKT-YVK
KAGFI-----K-G--HD-EWDNKFFGVSDN-EAVSVDPQQRLVLDCTHMA
LEDAGITR--------QQLKG--SHTGVYI--------------------
-------------------G-VMNDDY--KSIS-SF-----------E--
--H--K-EDSSYSATGMSTSIISARVSYVYDLRGPC------MVIDTACS
SSMMAIHLGSQAIKSGDCEMAVCGGVSLMLTP-DQFLTLCKAKMLSPTGQ
CQSFCDTAD-----------------------------------------
---------------------------GYARGEGCGIVIIKSYK-Q----
----------A--LHDRNKIWG-IIK-TGSN--QDGHTAQ-------P--
-ITAPSGEQQEKLMKKVYSQ-Y-KLDP-TNLQYIEAHG------------
--------------------------------------------------
---------T-GTAI------G------DPTEVNAIG-KFIQ-SY--R--
-------QEQPQDKT----------DTDNNDENGI---------------
P---SSN-KVNN--T-----V-PILIGSVKSN-IGHLESAAGVAALIKVL
LMMKHGKFVPSLH-VK-KDKSN--VNRKII-FDEHGLDISL--QVS-EWN
P--N-K--E-GDRICCVNCFG-FGGSNTHAVVIQKR----FP--I-Q---
-T-----I-QK--PY-D-NN---TE-------------------------
NSYK-V----------I--------------------
>SRR8134414_NODE_94577_length_1819_cov_28.283505_g17661_i1_1
--------------------------------------------------
--------------------------------------------------
--GFI-----K-G--HD-EWDNKFFGVSDN-EAVTVDPQQRLVLDCAHMA
LEDAGITR--------QQLKG--SQTGVYI--------------------
-------------------G-VMNDDY--KGMS-GF-----------E--
--H--K-EDSSYSATGMSTTIISARVSYVYDLHGPC------MVVDTACS
SSMMAIHLGSQAIKSGDCEMAVCGGVSLMLTP-DQFMTLCKAKMLSPTGQ
CQSFCDTAD-----------------------------------------
---------------------------GYARGEGCGIVIIKSYK-Q----
----------A--LHDRNKIWG-IIK-TGSN--QDGHTAQ-------P--
-ITAPSGEQQEKLMKKVYSQ-Y-NLDP-ISLQYIEAHG------------
--------------------------------------------------
---------T-GTSI------G------DPTEINAIG-KFIQ-SY--R--
-------QKQPHDKT----------DTDNNDENEI---------------
P---LSN-KVSN--T-----S-TILIGSVKSN-IGHLESAAGIAALIKVL
LMMKYGKFVPSLH-VE-KDKSN--VNRKMI-LDEHGLDISL--QVS-EWN
P--N-K--Q-GDRICCVNCFG-FGGSNTHAVVIQKR----LP--I-Q---
-T-----I-QK--PY-D-NN---TE-------------------------
NTYK-I----------I--------------------
>SRR8136375_NODE_12116_length_4086_cov_73.780214_g5182_i0_1
------------------------VAIIGVGCRFP-G-A---DNISEFWR
LLK-NGENHI-TDIP-L--Q-RF-NAEA--FCD----PDCTEDERT-SLT
KAGLV------LT--YD-MWDNQLYGINDI-EGKRIESQQRFALDCTFMA
FEEAGITL--------KMVNG--SNTGVFI--------------------
-------------------G-SMSTDC--KDSI-SH-----------D--
--A--E-DLTNYSTTSSASSIIASRVAYTFNLLGTA------MTLDCGYS
SDMAAIHTASQALLAGDIDMAVCGGTNAILDP-TPFIAMYKSAQHGYG--
------MTS-----------------------------------------
---------------------------ILTRGEGCGIILIKKLS-K----
----------A--LADGNKIWG-ILE-TSCS--HTGSTPL-------S--
-FSSPSPCHMLPLWASAYTK-A-NVNP-QLVQYIETDG------------
--------------------------------------------------
----------LLTQK----QDN------EQSELSAMQ-EFFC-NS--ED-
R--QENRKEI----------------------------------------
N----DD-SLGK--N-----F-KRKIGTAKHN-IGHLEAAAGMASLIKIL
LMMKYEEFVPTLV-GH-----D--VVS--L-AERFYFYVPT--TVQ-PWK
E--N-S--A-GQRTASFNCFS-FSGTNFHVIVQQN---------------
--------------------------------------------------
-------------------------------------
>SRR8136375_NODE_2381_length_7325_cov_71.457115_g1209_i1_1
------------------------IAIVGVGCRFP-G-G---DNLAEFWG
VLV-NGENHV-KEIP-R--E-RW-NVDS--FYD----PDPKAPGKT-YVR
RAGLL-----K-G--FD-EWDNKFFGISDA-EAELMDPQQRMVLDCVHMA
LEEAGITR--------PEVSG--SKTGVYI--------------------
-------------------G-VMNDDY--CSQV-MG-----------D--
--E--T-ISSSYAVTGTHRSVVSARVSYVYNLCGPA------LTIDTACS
SSLVAMDVGSQALILGNCDMVICGGVNSLLDP-SVFIALSHARMLSPTGQ
CQTFSESAD-----------------------------------------
---------------------------GYARGEGCGIVVLKRLR-D----
----------A--IKDGNKVWG-TIR-TATN--QDGHNAT-------P--
-ITAPSSEQQIALLDTIYKK-Y-HLDK-TRIDVIEAHG------------
--------------------------------------------------
---------T-GTAI------G------DPVESNALG-SFFS-KY--V-N
T-------------------------------------------------
--------------A-----K-SIYIGSVKTN-IGHLEAAAGVAGLIKVL
LMMKNKVIVPTLM-YN-KE--R--ENKKLH-LHHHHLSVPT--EVI-PWD
I--N-F--G-KERLACVNSFG-FGGTNAHAVVQEYN----MK--D-----
-K------------------------------------------------
------------------------------------R
>SRR8136375_NODE_356_length_11121_cov_11.000000_g203_i0_1
------------------------MAIIGIGCRFP-G-A---DDIDAFWR
LLR-NGENHV-LEIP-R--D-RF-NISA--FYD----EDKDKIGKT-YNK
TAGLV-----Q-E--YD-MVDGPLYGINES-EAAKMDPQQSFVLDCTHMA
LEDAGIPP--------SSLRG--SKTGVYI--------------------
-------------------G-CMNDDF--KCDA-VM-----------D--
--V--T-NISTYSQTGNTGSAIASRVAYAFNLLGPA------MIVDTACS
AALVALHTAARAISAGDVDMAICGGVNVIMHP-HAYVALSRAKMAGATGQ
CQAFSDNAD-----------------------------------------
---------------------------GYARGEGCGIIIIKKYA-QAKV-
---------------DGNKIWA-KIM-TGCN--QDGRTVT-------P--
-MTAPSGYQQTVLLKNIYKH-C-GVDP-MSIQYIEAHG------------
--------------------------------------------------
---------T-GTPI------G------DPTEINALG-YFFS-SP--ER-
D--DGK-DEE----------------------------------------
------------PII-----D-KIKIGSVKSN-IGHLESAAGAASVIKMV
LMMKHGEFVPSLM-CE-----P--ANKKIL-FDLFRIEISK--EVC-VWK
A--N-S--T-GQRLGCINCFG-FGGTNSHAIVIQDK----ID--P-----
-V-P---C-QG--DL-H--G---T--E-YV-FV-------Q-S------A
ENEASLRT-----------------------------
>SRR8136375_NODE_40918_length_1704_cov_5.860208_g15842_i0_1
------------------------IAIVGVGCRFP-G-A---DSLAEFWK
VLV-NGENHV-KEIP-K--E-RW-NVNT--FYD----PDPKTPGKT-YVR
HAGLI-----N-R--FA-EWDNKFFGISDA-EAELMDPQQRMVLDCVHMA
MEDAGLTR--------PEVSG--SNTGVYI--------------------
-------------------G-VMNDDY--SNQI-MS-----------D--
--K--T-VTSSYALTGTHRSIVSARVSYVYNLLGPA------LTIDTACS
SSLVAIDLGCQALTLGNISCAFCGGVNAILNP-SLFISLSKARMLSPTGQ
CHTYSADAD-----------------------------------------
---------------------------GYARGEGCGIVVLKRLK-D----
----------A--IKDGNKIWA-TIR-TATN--QDGHNAT-------P--
-ITAPSGEQQYLLLDTIYQK-Y-QVDP-SRIDVIEAHG------------
--------------------------------------------------
---------T-GTPI------G------DRVETNALG-RFFS-KN--S-T
S-------------------------------------------------
--------------A-----K-TVHIGSVKPS-IGHLESAAGVAGLIKVL
LMMENKTIVPSLM-YS-KE--N--ENKQLN-LKQYFLNVPT--ERF-PWD
T--H-L--G-AKKLACINSFG-FGGTNAHVIVEEYF----QS--T-----
-K-S---I-G------------------NS-DS-------W-L------P
NIVVVSADDQDSLE----------------------E
>SRR8136375_NODE_57465_length_1038_cov_5.258031_g24394_i0_1
------------------------MAIVGIGCRFP-G-A---DDIYEFWR
LLR-NGENHV-LEIP-R--D-RF-NVSA--HYD----PDKDKVGKT-YNK
TAGLV-----R-D--FN-MIDNQLYCIDDN-EAAKMDPQQNFVLDCTHMA
LEDAGILP--------SSLRG--SKTGVYL--------------------
-------------------G-CMNTDY--KADL-VM-----------D--
--T--N-DISNYSQTGSTGSSIASRVAYTYNLHGPA------MIVDTACS
SALVALHTAARAICAGDVDMAICGGVNAIMDP-TAFVALSRAKMAGATGQ
CQAFSENAD-----------------------------------------
---------------------------GYARGEGCGIIIIKKYS-KALI-
---------------DGNKIWA-RIL-TGCN--QDGRTVT-------P--
-MTAPSGAQQMALLKHVYEQ-S-RVDP-MSIQYIEAHG------------
--------------------------------------------------
---------T-GTPI------G------DPAEVNTLG-MFFS--------
--------------------------------------------------
--------------------------------------------------
--------------------------------------------------
--------------------------------------------------
--------------------------------------------------
-------------------------------------
>SRR8136375_NODE_624_length_9947_cov_41.523192_g351_i0_2
------------------------MAVIGIGCRFP-G-A---DDIDEFWR
LLR-NGENHV-FEVS-R--D-RF-NVSA--YYD----PDKDKAGKT-YSK
TAGLV-----K-D--YN-MIDNQVYGIDES-DAARMDPQQSFVLDCTHMA
LEDAGIPP--------SSLRG--SKTGVYI--------------------
-------------------G-CMNTDY--KDDI-IK-----------D--
--T--T-DISNNSQTGCAGSSIASRVAYIYNLQGPA------LIVDTACS
SALVALHTAARAICAGDVDMAICGGVNAIMGP-TAFVALSRAKMAGATGQ
CQAFSDNAD-----------------------------------------
---------------------------GYARGEGCGIIIIKKYS-KALL-
---------------DGNKIWA-RIL-TGCN--QDGQTVT-------P--
-MTAPSGAQQMALMKHVYEQ-S-RVDP-MSIQYIEAHG------------
--------------------------------------------------
---------T-GTPI------G------DPVEVNTLG-LFFS-MQ--IN-
G--EKR-GDR----------------------------------------
-----------APVI-----D-KVKIGSVKSN-IGHLESAAGVASVIKMV
LMMKHGEFVPSLM-SE-----P--ANKKIQ-FDRFRIEVSK--EVC-EWK
T--N-S--S-NQRLGSINCFG-FGGTNSHAIVIQEN----DH--Q-----
-V-L---C-HR--NK-E--G---T--K-YI-FA-------H-S------A
ENVVSLKA-----------------------------
>SRR8136375_NODE_820_length_9430_cov_156.048840_g459_i0_2
------------------------VVISGTSCRLP-Q-S--E-NMQEFRD
NLI-SGVDMV-TE---DDS--RW-QPGL--------------F--G-LPT
RSGKLK--------DLSK-FDAAYFGVHPK-QANRMDPQLRMLLEVTYEA
IIDAGVNP--------ETLKGT--RTGVFI--------------------
-------------------G-ASASES--HDAW-SC---D----------
--P--E-STVGYTMTGCTRSMFANRLSYFFDFKGP------S--------
--------------------------------------------------
----------YSIDTACSSSLLALDQALHSIRSGQCDAAIVGGSNLCLKP
TIALQFMKLGMLSPD-GMCKSFDAEGNGYCRSEGIVAMYLQRRP-E----
----------A--KR----VYC-TVIHSRTN--SDGNKQQ-------G--
-ITFPSGEIQKRLLQEVYSE-A-CIDP-SRVAYVEAHG------------
--------------------------------------------------
---------T-GTKA------------GDPQEVNTIC-EVFC-K--D---
R-------------------------------------------------
---------------Q----G-PLPIGSVKSN-MGHSEPASGLAAVAKVI
VAMEEKVIPGNLH-F---E--T--PNTDIPGLVNGQLQVVD--HNT-RWN
G-----------GLVGVNSFG-FGGSNVHTVLKSN----SKS--------
-K-A----ISA--GC-K-------------------------D------K
RLFLYASRSEEGLKDI--L------------------
>SRR8217830_NODE_2_length_12830_cov_135.952810_g1_i0_3
------------------------IAVVGMGGRFP-G-A---DNIDEFWR
VLV-NGENHV-VDIP-P--E-RW-NNDA--FYS----ENKDQPGKH-YVK
KAGFL-----K-N--YD-YWDNKVFGISDG-EAERIDPQQRYVLECTHMA
MEDGGITK--------KQLSE--VSTGVYI--------------------
-------------------G-VMNDDY--KELS-ST-----------Q--
--H--D-DDTNYSATGMSTTIIASRVSYVYNLTGPC------MVIDTACS
SSMVAIHLGCQAIRAGECKMAVCGGVSSILSP-DTFIFLCKARMLSPTGQ
CQAFCDTAD-----------------------------------------
---------------------------GYARAEGCGIVILKSYK-Q----
----------A--IQEKNKIWG-IVR-TGSN--QDGRAAQ-------P--
-ITAPSAEQHEKLFRNIYTC-F-NVDP-NSLQYVEAHG------------
--------------------------------------------------
---------T-GTAV------G------DPTEMHALG-NFIV-SH--GK-
F--ANCARHQKAPVPTEDSNL----HDPTLNIIQGKTIHST--HNEKIKP
SSQ--LK-VTFS--K-----E-KILVGSVKTN-IGHTESAAGVAGLMKVL
LMMANGKIVPSLH-LK-KDKSS--LNPKIN-LDDFGLDIAL--DVC-EWK
P--N-R--Q-GERIGCVNSFG-FGGSNSHAIVIQ----------------
--------------------------------------------------
----------------K--------------------
>SRR8217837_NODE_4015_length_2145_cov_6.605212_g2716_i0_1
--------------------------------------------------
--------------------------------------------------
---------------IS-GFDNEFWAIPGV-EAEKMDPQQRLILECTHMA
FEDGGFSR--------KDLDG--SKTGVYI--------------------
-------------------G-SMMDDF--RSLN-AT--------------
-AH--D-DVTHYSLTGTSRNIIPNRVSYTYNLLGQS------LTVDTACS
SGLIAVDLAINAMKRGSIDLAVCGGVNVIQLP-YPFIALCETKMLSKTGK
CHAFSADAD-----------------------------------------
---------------------------GYARGEGCGVVILKKLK-QA---
-------------NLDGDKIWG-IIA-TASN--QDGRMAT-------P--
-ITAPSGEQQRQLLDMVYPA-A-GVDP-AEIQYVEAHG------------
--------------------------------------------------
---------T-GTPT------G------DPIEYNCLG-RFFT-QA--QE-
IKGR----------------------------------------------
--------------R-----F-RLPVGSVKTN-VGHGEAVAGITSLIKVL
IMMKEGEIVPSLH-FS-KD--N--ANPKLN-IEQYCLDVVT--QNE-KWE
A--N-K--D-GERLACVNAFG-FGGSNCHAIVKQPK----QQ--G-L---
---Q---P-RT--RN-A-SQ----------------------D------N
VIVTFSAKSGESL---M------------R-------
>SRR8282417_NODE_1791_length_4782_cov_10.214391_g909_i0_1
------------------------LVVCGLSGRYP-D-S---ANVGELTH
NLF-NGINMI-TV---DDR--RW-PPG-------------Y-F--G-TPE
VMGKLR--------NITD-FDAEFFGVHSK-SANTMDPMMRILLEVVYET
IVDAGESL--------ESMKGS--KTGVYI--------------------
-------------------G-VSVSEC--EVAW-MK---E----------
--W--S-EDNAYMVQGCPHSMFPNWVSFFFDLRGP---------------
--------------------------------------------------
---------STAYNTACSSSLVCLDAAERHLRMGIIDNAIIGGCNILYRP
STSRLFMTMNFLGTT--ACRAFDETGDGFVRAEVVSAMLIKKAS-S----
----------A--KR----VYG-TLVGSMLN--NDGFQLN-------G--
-ILYPNTLAQEQLMTDIYPA-L-NVDP-KEVKYFECHG------------
--------------------------------------------------
---------T-GTQA------------GDPNETRAIC-NAVC-K--G---
K-------------------------------------------------
---------------K----D-PLLIGSVKTN-LGHGETASGMAGLSKVM
VILHSRKIPPNLH-F---N--T--PNPKIPGLFDGRLKVVT--ETT-PFD
-----------GGLIAINSFG-MGGTNAHAIFRSF--D--KR--A-----
---E----PHP--AS-D-------------------------K------P
RLFTYCARTEEGLQKIF--------------------
>SRR8286397_NODE_12_length_9669_cov_21.485533_g10_i0_1
-------------------------CIAGVGLRLP-K-A---NNLDELAD
LLQ-KGETSF-E--E-T----RW-QHG---LFG--------------MDH
TCGRVE------P--IG-EMDCEFFNISP-TEAYSSTHMLGPLLEVVAES
ILDSGLTF--------DMVSRL--TTGFYL--------------------
-------------------G-MTLCDT--DGL-HA---------------
------GE-----ATFNQGSELSASVAQRFDLHGPV------QHVDGACA
SSFVALHAALLDLHTGRCDLAIVAGSNLVQDP-MASLQFAKMNMVSPQGK
SLPFDERAD-----------------------------------------
---------------------------GYVRSDGIVAYLLKLSD-S----
-----------LPSR----EYCD-IVAFELQ--NNGKRKQ-------G--
-ITNPNHKFQSKLLGDVYA----NIDV-NDLAYFEAHG------------
--------------------------------------------------
---------T-STQK------G------DKAELTAIE-STLC-CI--R--
--------------------------------------------------
--------------Q-----N-PLVVGSLKGN-FGHTEATAGLAGIAKCL
AMYKKETIFRMPN-FK-----T--PNPTIEALKNGSIIIPT--SNI-PLS
K----D----PGALLGVSTYG-FGGLGGHAVLRRS---------------
--------------------------------------------------
-------------------------------------
>SRR8286397_NODE_25_length_9103_cov_33.122982_g17_i0_2
------------------------VSISGISGRMP-E-S--G-NMQEFRD
HLM-KKENMV-TA---DNR--RW-EV-------------GM-H--G-LPP
KNGKLN--------EITK-FDAGFFGVHPK-QADCMDPQLRMLLEVAYEA
VVDSGQSL--------QSVRGS--RTGVFI--------------------
-------------------G-VSMSEA--GDAW-SA---D----------
--P--E-TLVGYSMPGCCRAMFANRISFFFDFKGP------S--------
--------------------------------------------------
----------YTIDTACSSSMMGLDQALQNIRMGIIDAAIVGGTNLCLKP
QTSLQFTRMTMTSPD-GHCKTFDASGDGYCRSEAVMAIYLQKSQ-D----
----------C--KR----IYM-SVVHTKSN--SDGHKVE-------G--
-ITFPSGILQKSLIEDVYHE-I-GLNP-KDIDYMEAHG------------
--------------------------------------------------
---------T-GTKV------------GDPQEVNTIV-DVFC-K--D---
R-------------------------------------------------
---------------T----T-PLLIGSTKSN-MGHPEAASGITSIAKII
IAMEERTIPPNLH-Y---N--T--PNPEIPGLSDGSLKVIT--ECT-RWG
G-----------GLVSMNSFG-FGGSNVHAIYKSH--D--KE--L-T---
---N----LHP--AA-D-------------------------K------P
RLFTFGARSEEGVRQVL--------------------
>SRR8354756_NODE_13144_length_2720_cov_7.645259_g7704_i0_1
------------------------IAIVGVGCRFP-G-A---DDLFGFWR
VLA-NGENHV-TEVP-A--D-RW-NVDH--FYD----PDENAPGKM-YVK
NAGFI-----H-G--VE-EWDRAFFGISEQ-EGIRMDPQQRLVLQCVHMA
TEDGGFTR--------KDLAA--VKTGVLI--------------------
-------------------G-CMTQDY--GSQA-NE-----------DA-
-----C-TTGPYSVTGIHSSILSARVSYVYNLTGPA------LTVDTACS
SSLVAIHFGAQALLSGDVDIMICGGVNCLLEP-NLFVALCKANMLARDGQ
CKAFTKDAD-----------------------------------------
---------------------------GYGRGEGCGIVILKRLK-D----
----------A--VHDGNKVWG-LIN-TGTN--QDGQYAN-------P--
-ISAPSSKQQEQLIQDVLRK-Y-NIDP-DNITVIEAHG------------
--------------------------------------------------
---------T-GTKI------G------DPTECLALG-HALG-SD--T--
----K---------------------------------------------
----------------------TKFLGSVKTN-IGHPEAAAGVAGLIKIL
LMMKHKKIVPSLW-YT-PE--N--ENLNLQ-LSKNGFVVPT--QLQ-DWH
N--G-Q--N-KTRMASVNSFG-FAGTNAHAVIYENI----ER--N-----
-S------------------------------------------------
------------------------------------E
>SRR8354787_NODE_118_length_8496_cov_72.119554_g88_i0_2
------------------------VVISGVSCRLP-Q-S--A-NMEEFTD
NLM-NGVDMV-TE---DDS--RW-TPGL--------------Y--G-LPR
RSGKLK--------DLSK-FDAAFFGVHPK-QANSMDPQLRLLLEVTYEA
IVDAGVNP--------DTVRGS--RTGVFI--------------------
-------------------G-ASASES--HEAW-SA---D----------
--P--E-AAPGYSMTGCTRSMFANRLSYFFDFKGP------S--------
--------------------------------------------------
----------YTVDTACSSSLLALDQALHSIRTGLCEAAIVGGSNLCLKP
AVAAQFMKLGMLSPD-GMCKSFDAQGNGYCRSEGVIAMYLQKEP-V----
----------A--RR----IYC-TLVHSKTN--SDGNKEQ-------G--
-ITFPSGAVQKQLLEEVYSE-A-GLSP-ALVSYVEAHG------------
--------------------------------------------------
---------T-GTKA------------GDPQEVNTIC-DIFC-K--G---
R-------------------------------------------------
---------------T----E-PLPIGSVKSN-MGHSEPASGLAAVAKVI
VAMEEGCIPGNLH-F---H--E--QNPDIPGLADGRLKVVD--RNT-TWR
G-----------GLVGVNSFG-FGGSNVHAVLKSN----NTS--E-----
-K-T----LCR--NC-E-------------------------K------K
RLFVHSSRSEDGLKKA--L------------------
>SRR8439318_NODE_720_length_8238_cov_29.001225_g539_i0_1
------------------------VVITGISCRLP-E-S--D-NMDEFRQ
HLM-LKEDMV-TD---DDR--RW-PTGF--------------L--G-IPD
RNGKIK--------DISK-FDASFFGVHPK-QANAMDPQLRLLLEVAYEA
IVDSGYSP--------QSLRGS--RTGVFI--------------------
-------------------G-ASASEA--SEAF-SS---D----------
--A--E-KMDGYGMIGCCRAMFANRLSFFFDLKGP------S--------
--------------------------------------------------
----------YAIDTACSSSSLAMDQALASIRMGICDAAIIGGTNICVKP
NTALQFLKLGMLSPD-GCCKSFDANGNGYCRSEGIIAIHIQKAS-A----
----------A--RR----IYS-TVVHSKNN--ADGNKEQ-------G--
-ITFPSGAAQKKLLEETYHE-A-GVDP-SQVAYVEAHG------------
--------------------------------------------------
---------T-GTKV------------GDPQEVNSIV-DVFC-K--D---
R-------------------------------------------------
---------------N----E-PLLIGSTKSN-MGHPEPASGLASLAKVI
IAMEEKILPANLH-Y---N--E--PNPNIPGLVDGRLKVVT--EGT-RWS
G-----------GYVGVNSFG-FGGANVHLILKSN----DSE--K-S---
---E----QHP--AS-S-------------------------S------R
RLCVYAGRTEECVDHVL--------------------
>SRR8485193_NODE_427_length_8858_cov_18.728657_g235_i0_2
------------------------IAIVGIGCMFP-G-A---ENLEEFWK
VLV-NGEDHV-QDIP-L--E-RF-NVEA--YYD----PDPDHPYKS-YIR
KAGLL-----R-K--YD-EWDNRFFGISDK-EAESVDPQQHFVLESVHMA
LEDAGIPK--------EKIAG--SGTGVFI--------------------
-------------------G-ALNHDL--DCVL-RT-----------A--
--R--Q-KTTNTTVTGTDSSLLSARIAYFYNLLGPA------ITLNSACS
SSMTAIHIASQALRNGEISMAITGGVNCILDP-ASFITLSSARMASPTGK
CHTFSENAD-----------------------------------------
---------------------------GYARGEGCGIVILKTLK-D----
----------A--LRDKNKIWG-TIF-TGLN--QDGHTVS-------P--
-ITSPSGKQQEQLLEYVFEK-H-KILP-RNVQYIEAHG------------
--------------------------------------------------
---------T-GTTV------G------DFTEVSALG-RFFS-KY--A--
--------------------------------------------------
--------------L-----H-EIPIGSVKTN-IGHIEPGAGVASLIKVL
LMMKNKTFVKSLH-AE-P------LNSKIP-FKEFKLKVCQ--KVS-SWK
P--N-E--N-GNRVASINCFG-FGGTNAHAIVHDFQ----T---------
--------------------------------------------------
------------------------------------Q
>SRR8599714_NODE_112_length_9931_cov_21.970379_g83_i0_1
------------------------IVISGISCRLP-E-S--D-NMQEFRE
HLI-LGEDMV-TK---DSR--RW-EPGY--------------L--G-LPP
RNGKLK--------DISK-FDAQFFGVHPK-QADSMDPQLRILLEVTYEA
IVDSGLNP--------QSVKGT--NTGVFI--------------------
-------------------G-VSSSEA--GEAW-SA---D----------
--P--E-KVVGYSMTGCCRAMFPNRLSYFFDFKGP------S--------
--------------------------------------------------
----------YAIDTACSSSLLALDQALMSIRLGKCDAAIVGGSNLCLKP
TTALQFLKLGMLSPD-GACKSFDASGNGYCRSEAIVAIFIQKAS-A----
----------A--KR----VYS-TIVHSKNN--SDGAKEQ-------G--
-ITFPSGEIQKRLLKDVYMD-A-GLSP-LVVSYVEAHG------------
--------------------------------------------------
---------T-GTAV------------GDPQEVNSIV-DVFC-K--D---
R-------------------------------------------------
---------------K----S-PLLIGSVKSN-IGHPEPASGLASVAKVI
IAMEDGMVPPNLH-F---N--T--PNPDIPGFQDGRLKVVT--ENT-PWN
G-----------GHVGVNSFG-FGGANVHTILKSN----SKK--R-T---
--------VHG--AA-D-------------------------S------E
RLFVYSSRTEEGLKTVF--------------------
>SRR8820491_NODE_222_length_8382_cov_82.556702_g156_i0_1
------------------------IVISGIAARLP-Q-S--E-TMEEFKT
NLL-GGFDMV-TE---DES--RW-TPGL--------------H--G-LPT
RSGKLK--------NLWK-FDATFFGVHPK-QANTMDPQLRLLLEVTYEA
ILDAGVNP--------ESVRGS--NTGVFI--------------------
-------------------G-ASASES--ADAW-SM---E----------
--P--E-STVGYVMTGCTRSMFSNRLSYFFDFKGP------S--------
--------------------------------------------------
----------YTIDTACSSSLLAMDQALLSIRSGQCDAAIVGGASLCLKP
AVAVQFMKLGMLSPD-GMCKSFDSEGNGYCRSEGIVAIYLQKEP-T----
----------A--KR----IYC-TLVHSKTN--SDGNKHQ-------G--
-ITFPSGEVQKRLLKEVYSE-A-CIDT-STVSYVEAHG------------
--------------------------------------------------
---------T-GTKA------------GDPQEVNSIC-DVFC-K--D---
R-------------------------------------------------
---------------K----E-PLSIGSVKSN-MGHAEPASGLAAIAKVI
IAMEGGIIPANLH-Y---N--S--PNVDIPGLTDGSLHVVG--QNK-EWD
G-----------GLVGVNSFG-FGGSNVHAVLRSN----KTT--N-----
---I----STE--AC-D-------------------------N------K
RLLVYCSRTEDGLKETL--------------------
>SRR8956777_NODE_1775_length_8390_cov_15.448359_g1055_i0_1
------------------------VVITGISCRLP-E-S--D-NMTEFRQ
HLM-LKEDMI-TD---DDR--RW-QPGF--------------L--G-LPQ
RNGKLK--------DLSK-FDASFFGVHPK-QADAMDPQLRLLLEVAYEA
IIDSGYSP--------QSLRGS--KTGVFI--------------------
-------------------G-VSASEA--GEAL-SA---D----------
--P--E-TLVGYGMTGCCRAMFANRLSFFFDFKGP------S--------
--------------------------------------------------
----------YAIDTACSSSSLAMDQALASIRAGICDAAIVGGSNICIKP
NTALQFLKLGMLSAD-GCCKSFDANGDGYCRSEGIVAIHIQKVS-A----
----------A--HR----VYT-TIVHSKNN--ADGNKEQ-------G--
-ITFPSGAVQKQLLEETYHE-A-GVDP-SQVAYVEAHG------------
--------------------------------------------------
---------T-GTKV------------GDPQEVNSIV-DVFC-K--D---
R-------------------------------------------------
---------------N----E-PLLIGSTKSN-MGHPEPASGLAALAKVV
IAMEEKIVPANLH-Y---E--E--PNPDIPGLVDGRLKVVT--EGT-RWP
G-----------GYVGLNSFG-FGGANVHLILKSN----DNE--K-S---
---E----QHP--AT-S-------------------------C------R
RLCVYAGRTEECVDHVL--------------------
>SRR9703403_NODE_526_length_8904_cov_174.400158_g377_i0_1
------------------------IAVLGAGFKGP-G-A---DNLEELWR
VLE-RCENHI-VDIP-K--E-RW-NNDA--FYD----PNPQAASKS-YVR
KGGFM-----K-K--PF-AFDNSLFNINDM-ESDQMDPQQKHALECTYRA
LEHAGLTR--------HQVRG--TNTGVYI--------------------
-------------------G-AMNSDY--RSLY-QV-----------G--
--S--S-GVNNYTVTGVSNSIIAARIAFSFDLRGPT------MVIDTGCS
SALIAIHTASQALKTGDCDLAICGGTNFMLSP-DVFVHLSKAQMVSPSGQ
CYAFSDKAD-----------------------------------------
---------------------------GYTRGEGCGIVILKRLA-D----
----------A--QRDGDRVLA-TIE-TGTN--QDGHSVT-------P--
-ISAPSQKQQLDLLVNTYRH-M-TNQELEELDYIEAHG------------
--------------------------------------------------
---------T-GTTL------G------DPTEAKALG-EFFK-LR---G-
---S----------------------------------------------
--------------K-----K-RRLIGSIKSN-IGHLESGAGVVGLIKVL
LMMEHSKIVPSLF-SE-----T--PSTKID-FENLNLTLAS--KVI-DWK
K--E-------RHLACVNSFG-FGGSNCHVIVKSQR----KK--P-E---
---Q---K-C-----------------------WE-----A-K------P
AIICFSGKNEESL---K--------------------
>SRR9831066_NODE_853_length_8816_cov_20.336269_g519_i0_1
------------------------VVVTGISCRLP-E-S--D-NMEEFRQ
HLI-LGDDMV-TA---DNR--RW-EPGL--------------H--G-LPA
RNGKLK--------DLSK-FDATFFGVHPK-QADAMDPQLRMLLEITQEA
IIDAGVNP--------LSVRGS--RTGVFI--------------------
-------------------G-VSSSDA--GEAW-SA---D----------
--P--D-KLVGYSMTGCCRAMFANRLSYFFDFKGP------S--------
--------------------------------------------------
----------YAIDTACSSSMLALDEALHSMRMGHCDAAIVGGSNLCLKP
MSALQFLKLGMLSPE-GSCKSFDESGNGYCRSEGIVAIFLQKRS-V----
----------A--RK----ILS-TVVHSKTN--SDGCKEQ-------G--
-ITFPSGAVQKQLLTEVYEE-C-GVPP-SEIAFVEAHG------------
--------------------------------------------------
---------T-GTKV------------GDPQEVNSIA-EVFC-H--G---
R-------------------------------------------------
---------------K----E-PLLIGSIKSN-MGHPEPASGLAAVAKVI
IAMEDGMIPANLH-F---N--N--PNPDIPGLFDGRLKVVT--ERT-RWN
G-----------GYVGVNSFG-FGGANVHVVLQSN----NVE--K-T---
---L----VHV--AS-K-------------------------A------R
RLLTYSSRTEEGLKHLF--------------------
>SRR9831069_NODE_29331_length_1515_cov_3.176144_g14369_i0_1
------------------------VAIIGVGCRFP-G-V---NNLDEFWN
VLK-QDEDHM----P-E--N-KR-NA------------------------
---E-------S---HA-EWDYRIYGINED-QSLEMNSQQQSVLNSTYMA
LENAGITN--------QQLNS--SNTGVYI--------------------
-------------------G-MVNTGC--SSNN-SY-----------C--
--S--Q-VLDKHKIASNQKQSVAWMLSNIFNLHGPS------ITVDAWSF
PSLMAIQQAHQAILSRKCDIAISGGVTALND-------------------
--------D-----------------------------------------
---------------------------RCSRGEGCGIIILKSLQ-K----
----------A--LEDNDPLWG-TIS-TSSD--HGSHINA-------P--
-NTRPLLDQQLEVLDLFFKR-H-NIEV-KTIDYIEAQS------------
--------------------------------------------------
----------TDMDA------Y------DAVEVTALM-TFFQ-KI---G-
K-------------------------------------------------
----------------------TRIIGSVETN-KKQLECTVGLAGLIKIL
LMHKYQKIVPSPW-FE-----K--ASEYVT-LNKSTFMVPE--KTT-NWP
D--N-D--K-GYLRSYLNSFCHFCRFNCHVVVTT----------------
--------------------------------------------------
-------------------------------------
>DRR077433_NODE_6073_length_2820_cov_20.444244_g1742_i4_1
--------------------------IGGMSGKFPQ--S---ENLQEFWE
NLE-SGKDMI-G-------PTRW-PKG---LYN--------------LPP
RTGCFK------N--LHQ-FDAEFFELMDLEECEESNELLRFLLEVIYEC
LVDSGLKL--------KTFQSE--RTGCYI--------------------
-------------------A-YSFSDT--DAI-QT---------------
------SLD-IEASKINSGPSILSSVVRHFGLTGPA------ITIDTACS
SSLSVLNRAVRDLSQKQCRYAIVAGTSIIDNP-NASLRFLRLNMLSPNGT
SNVFDKSAN-----------------------------------------
---------------------------GYVRADGMAAILLARND-E----
-----------DLAR----VYAS-IVNVGVN--CDGYKVE-------G--
-ITYPSSKSQANLLTSLYH----DIST-NQIAYVEAHG------------
--------------------------------------------------
---------T-GTQA------G------DKNEAQSLG-TVLS-EG--R--
--------------------------------------------------
--------------S-----S-PLLVGSVKSN-MGHGEAVAGLAGIIKCL
LSIHHGRIPGNLN-YR-----I--PNPEIPQLRNGQIKVVD--KTI-DLP
D----G-------LIGVNSFG-FGGVNGHVVLEPYK----KK--H-G---
---C---K-KD--H----H------------------------------V
SIVTFTARTKSVMEDVL--------------------
>DRR336543_NODE_337_length_6863_cov_7.451717_g222_i0_1
------------------------IVVVGIGCRTP-G-A---DNTQEFWE
LLK-RGECMI-TDVP-P--D-RW-NAAA--YLDT--DSSTGAFGKA-YVQ
KGGFV-----K-D--IY-GFDNALYDIKEF-EAIQMDPQQRMLLDCTYMA
MQDAGINR--------TDIWQ--TNTGVFV--------------------
-------------------G-CMNNDH--ATSY-LA-----------S--
--T--S-KTSSVSTTGCDMSVLPGRLSYVFNLLGPS------MMIDTACS
SSLIALHLACQAIRAGDCDMAICGGVNCMILP-EMYVQLCKAGMLSPTGL
CHTFSDQAD-----------------------------------------
---------------------------GYIRGEGCGVVILKWLK-D----
----------A--LRDGNNILA-TVVGTCNN--QDGRTATSDGGRTAP--
-LSAPSGSQQVKLLTSVYRK-A-GVDV-TRLDYIEAHG------------
--------------------------------------------------
---------T-GTAT------G------DPVEVNALR-EFLR-TE---G-
---G----------------------------------------------
--------------P-----R-DRYIGSLKTN-IGHTESAAGILSVIKLV
LMMKHNMIVPSLH-C---H--V--VNPRIN-LTDCRFIIPK--QAV-PWP
N--K-------EKLAGCSGYG-VGGSNCHVALASYS----PS--N-P---
-------T------E-A-R-------------ATR-----R-T------S
YVVCFSAKTERSLK--A--------------------
>ERR3077388_NODE_8571_length_1835_cov_13.976004_g6003_i0_1
------------------------IAIVGMGCRTP-G-A---DNIQEFWR
LVA-NGECHI-TDVP-Q--E-RW-NAEA--FYS----EDPTAPGKA-YVQ
RGGFI-----G-D--LE-GFDNSLYGIGNL-EASGMDPQQTLLLDCTTMA
LQDAGITR--------QQLFG--SNTGVYI--------------------
-------------------G-TMNSDH--RAGA-LA-----------M--
--N--S-KVGTYTATSRATTLLANRISYVFNLLGPS------ITIDSACS
AALISIHLARQAILTGDCDQAICGGVNCMLLA-DVFVHLSKSRIISPTGL
CHTFSDKAD-----------------------------------------
---------------------------GYVRSEGCGVVILKRHS-D----
----------A--LRDGDHIWA-TIC-TGTN--HNGHSVT-------P--
-VTSPSGEQQKQLLQSVYSR-F-PVDL-SRLDYIETHG------------
--------------------------------------------------
---------T-GTPL------G------DVVEVNALG-SFLK-EK---G-
---Q----------------------------------------------
--------------Q-----R-QRYIGSVKTN-IGHTESAAGILSVIKLC
LMMKYDTIVPSLH-C---E--V--VHPGID-LKDLNFDIPK--TSV-PWP
S--P-------DKLTCCNSFG-FGGSNCHAILQSVR----KA--T-E---
-------G------T-H---------------KIG-------G------S
CIVCFSGRSAKSLKGSL--------------------
>ERR5841809_NODE_138_length_10791_cov_23.123810_g106_i0_2
------------------------MAIIGLGCKVP-G-A---DNLEEFWR
LLE-NGENHV-IEIP-T--T-RW-HHEA--VYD----EDFNTPAKT-HAR
KAGLL-----K-D--HL-AFDNKLFNIKDV-EADIMDPQQRYVLECCHRA
LEDAGITR--------DQIKG--SNTSVFI--------------------
-------------------G-AMNTDY--RSEF-NS-----------T--
--S--F-VPDNYAVTGVASSIIANRVSFVYDLRGTS------VTIDTACS
SSLVAIDLGIQALRAGACDMVICGGTNSILTP-DVFIHLSKARMVSPKGQ
CFAFSDQVD-----------------------------------------
---------------------------GYTRGEGCGVVILKRLH-D----
----------A--LEHKNKIWA-TIE-TGCN--QDGGTVT-------P--
-MSKPSEEQQTKLLQEVWSK-S-QADP-SLLTYIEAHG------------
--------------------------------------------------
---------T-GTPV------G------DVVEVKSLG-TFLK-RN--Q--
---V----------------------------------------------
--------------E-----RS-RYIGSVKTN-IGHLESAAGVAGLIKVL
LMMKHSKIVPSLH-FQ-RP------NPAID-FSGYQLKVPT--VLT-DWP
D--V-------HKVASVSSFG-FGGTNCYAIIESHE----QL--E-S---
---T---K-S----D-V-N--------------------C----------
----------------H--------------------
>ERR6054929_NODE_248_length_8208_cov_126.809834_g197_i0_1
------------------------VVISGISCRLP-E-S--E-NMEEFRQ
HLI-LGEDMV-TA---DDR--RW-EPGL--------------H--G-LPT
RNGKLK--------DISK-FDATFFGVHPK-QADAMDPQLRMLLEATQET
LVDAGVNP--------TSVRGS--RTGVFI--------------------
-------------------G-VSSSDA--GEAW-AA---D----------
--P--E-KLVGYSMTGCCRAMFANRLSYFFDFKGP------S--------
--------------------------------------------------
----------YAIDTACSSSLLALDQALHNIRMGHCDSAIVGGSNLCLKP
TSALQFLKLGMLSPE-GSCKSFDESGNGYCRSEGIVVIYLQKRS-A----
----------A--HR----VLS-TLVHSKSN--SDGNKEQ-------G--
-ITFPSGAVQKQLLTDVYHE-A-GLSP-SKVSFVEAHG------------
--------------------------------------------------
---------T-GTKV------------GDPQEVNSIT-DVFC-K--D---
R-------------------------------------------------
---------------K----E-PLLIGSTKSN-MGHPEPASGLAAVAKVI
VAMEDGMIPANLH-Y---K--N--PNPDIPGLWDGRLKVVT--ERT-RWN
G-----------GYVGVNSFG-FGGANVHSVLKSN----NIE--K-T---
---R----VHP--AS-K-------------------------A------K
RLLTYSSRTEEGLKHIF--------------------
>ERR8666726_NODE_11508_length_2869_cov_7.869858_g6007_i0_1
--------------------------------------------------
--------------------------------------------------
---------------MG-MMDCDFFNIPP-EEAVMCNPMLGPLLEVVAES
ILDSGLKL--------SDVSKH--CTGFYL--------------------
-------------------G-ATFCDT--DVM-VS---------------
------N-LETSSNSFNTRTELSARVSHHFDLKGPV------IQFDGACA
SSFAALHAAMLDIQANRCEIAIVAGANLVLDP-MVSVQFSKLNMLSPTGL
SAPFDESAN-----------------------------------------
---------------------------GYVRTDGIVAILLKSDA-S----
----------HISSR----TYCS-VVGFGLK--SQGANGK-------G--
-ILRPSKHFQSELLEEVYE-K-FNINV-EDVVFLEAHG------------
--------------------------------------------------
---------T-STQI------G------DKTELGAIN-KALC-SK--R--
--------------------------------------------------
--------------T-----K-PIIVGSIKGN-IGHTEACSGLAGILKCL
ASYRTNTIFSNVN-YK-----T--PNSAIPALHTGDIIVPV--TSV-PLP
Q----G----GANLMCVSCFG-FGGLGGHIVLKP----------------
--------------------------------------------------
-------------------------------------
>ERR8666726_NODE_311_length_9384_cov_32.061168_g212_i0_1
------------------------VSISGISGRLP-E-S--D-NMAEFRE
HLM-NKEDMV-TA---DDR--RW-KM-------------GL-H--G-NPP
RNGKLK--------EIRH-FDAGFFGVHPK-QADCMDPQLRMLLETAYEA
IIDSGQTL--------ESVRGS--RTGVFV--------------------
-------------------G-VSMSEA--SDAW-TS---D----------
--A--E-STVGYTMPGCCRAMFANRISFFFDFKGP------S--------
--------------------------------------------------
----------YAVDTACSSSMMCLDQALMNIRMGIIDSAIVGGTNLCLKP
NTSLQFVRMGMTSPD-GACKTFDASGDGYCRSEAIMSIFLQKSA-D----
----------C--RR----IYA-TVVHSKTN--SDGYKEQ-------G--
-ITFPSGILQKQLINEVYHE-I-GINP-SDIAYMEAHG------------
--------------------------------------------------
---------T-GTKV------------GDPQETNSIV-EVFC-K--G---
R-------------------------------------------------
---------------K----D-PLLIGSTKTN-MGHPEAASGLSSIAKII
IAMEERVIPPNLH-F---K--T--PNPDIAGLLDGRLKVVT--ECT-RWN
G-----------GLVAMNSFG-FGGSNVHAVYRSH--D--KE--L-T---
---E----PHI--AS-D-------------------------K------P
RLFTCSARTEAGVKALL--------------------
>SRR10192878_NODE_18745_length_1706_cov_3.013472_g14266_i0_1
------------------------IAIVGIGCRTP-G-A---DNIRDFWR
VLQ-NGECHI-TEVP-A--D-RW-NAAA--FLD----SDPLAPGKT-YVQ
KGGFI-----K-D--VE-GFDNGLHGINDY-EARQMDPQQCLLLECTTMA
LQDAGITR--------NHLSN--SNTGVYV--------------------
-------------------G-SMNNDY--GSKF-IG-----------K--
--T--T-KVDNYTATGISNTILASRLSYTFNLTGPC------MVLDTACS
ASLVAVHQGCLAIRSGDCDMAICGGVNCMLTP-DMFVTLSKARMISPSGL
CHTFSDQAD-----------------------------------------
---------------------------GYTRGEGCGVVILKRLK-D----
----------A--IRDGDNIRA-IVY-TGTN--QDGHAVT-------P--
-MTAPSGEQQKKLLHSVYNK-Y-RINV-TEVDYIEAHG------------
--------------------------------------------------
---------T-GTPV------G------DPVEVSSFG-SFFK-ES---G-
---P----------------------------------------------
--------------P-----R-ERHIGSVKTN-IGHTESAAGVLGLIKVL
LMMEHDMIVPSLH-C---Q--V--ANPKID-LPGHGFVIPQ--DPI-PWN
K--P-------NKVAACNSFG-FGGSNSHAVVRSYT----GN--G-S---
-------R------Q-S---------------AQE-----K-G------R
CIVCFSGKTQKALKNSL--------------------
>SRR1046838_NODE_31169_length_1153_cov_2.956757_g17650_i0_1
--------------------------------------------------
-------------------------------------------------Q
KGGFI-----A-N--VD-SFDNVLYGINDY-EATQMDPQQFLLLDCTTMA
LEDGGLTR--------QQLSG--SSTGVFI--------------------
-------------------G-AMNNDY--AISY-NG-----------H--
--T--S-KVNTYTGTGASTAILASRVSYVFDLRGPC------MVVDTACS
ASLVAVHQACLAIRSGDCDMAICGGVSCMLNP-NMHLKLCKARMISPTGL
CHTFSEDAD-----------------------------------------
---------------------------GYARGEGCGIVILKRMK-D----
----------A--RRDGNKVWA-TIN-SGTN--QDGRCVT-------P--
-MTAPSGEQQKKLLHAIYNK-H-QVDI-SRLDYIEAHG------------
--------------------------------------------------
---------T-GTPA------G------DPVEVNALG-SFLK-ER---G-
G--P----------------------------------------------
--------------P-----R-SRYIGSVKTN-IGHTESAAGVLSMIKVM
LMMKHNTIVPSLH-C---Q--K--VNPKID-LQSWQFIIPT--QLV-PWD
N--P-------SKMAACNSFG-FGGSNAHVVISSLP--------------
--------------------------------------------------
-------------------------------------
>SRR1046838_NODE_8317_length_2453_cov_8.455187_g4680_i0_1
------------------------IVVVGLGCRTP-G-A---DNQWEFWR
LLE-NKECHV-GDVP-S--D-RW-NTLA--YSDSGNIKRTDGMDRP-FVQ
KGGFL-----K-D--VW-SFDNLLYRISDY-EAAQLDPQQSILLECTTMA
MEDAGITR--------RDLAG--SRTGVYI--------------------
-------------------G-AVHHDY--ATTF-VG-----------Q--
--V--S-TVDQYTVSGITNTIMASRLSYEFDLRGPC------MVLDTACS
VSMVAIHQSCLAIRSGDCDMAICGGVNCMLTP-HIFMLLSEARMISPTGQ
CHAFSKDAD-----------------------------------------
---------------------------GYARAEGCGVLILKRLK-D----
----------A--IRDGNQIYA-TVY-TGTN--QDGRTVT-------P--
-MLQPSGQQQLSLLRDVYSR-H-GIDV-TGIQYFEAHG------------
--------------------------------------------------
---------T-GTPV------G------DPVEANALG-TFLQ-EK---G-
---H----------------------------------------------
--------------Q-----G-TVFLGSVKTN-IGHTEAAAGILGVIKIL
LMMKHNKIVPSLH-C---D--E--VNPKIN-LTELGLKIPR--EII-PWV
S--K-------TKTAGCNSFG-FGGSNGHAVIKQYT----VE--Q-D---
-------Q------H-G-NAQ------------MK-----N-------SY
QLICFSGNTERSVKGSL--------------------
>SRR10527243_NODE_87_length_8387_cov_4.405853_g56_i0_3
--------------------------ISGMGIRLP-G-V---NNYEDLSD
ILE-CGYLGK-D--V-D--EPHC-GDK---FFG--------------MNK
RCRHFD------H--PG-KVDCDFFNISL-DEVYDSNDMVGPLLEVVAEC
IMDSGLRF--------DDVAKV--KTGFYL--------------------
-------------------G-MLN-----DRF-HS---------------
------GQLFNSAQYLNTGGELCLKVAEKFDLKGPV------QKVHGAEA
SSFVALHAALLDINAKRCDFAIVAGANLAQDP-NLSLRHQRSNSVSACGQ
RPLCDKSAN-----------------------------------------
---------------------------HVFTSDGIIALLLKPNN-C----
----------VWPTR----TYCD-VVGFGLQ--FDRQMNN-------S--
-MFPPNYEAQTRLLRDVYS-K-FCIDV-NDIVYLEANG------------
--------------------------------------------------
---------A-STQE------G------DKAELKAIN-EVIC-SR--R--
--------------------------------------------------
--------------I-----K-PLIVGSIKDV-TGHTEAAAGLLSIVKCI
TSFQTDTLYPSSS-FT-----L--ANTDIDALSSGKIVIPT--ESC-FLP
Q----G-------LMGISSSS-VEGSIGHVVLRRCQ----ST--P-H---
---K---A------------------------------------------
------------LRYPVLL------------------
>SRR10527247_NODE_184_length_9318_cov_296.632215_g134_i0_2
------------------------VAISGISGRLP-E-S--N-NMQEFRD
HLM-NKEDMV-TA---DNR--RW-EV-------------GI-H--G-VPP
RNGKVP--------ELAH-FDAGFFGVHPK-QADCMDPQLRMLLEVSYEA
IIDAGESL--------ESVRGS--KTGVFI--------------------
-------------------G-VSLSES--IEAW-SS---D----------
--P--E-TLVGYSMPGCCRAMFANRISFFFDFKGP------S--------
--------------------------------------------------
----------YAVDTACSSSMMCLDQALMNIRMGHIDSAIVGGTNLCLKP
NTSLQFTRMGMTAPD-GTCKAFDALGDGYCRSEAIMAVFLQKSK-D----
----------C--KR----IYA-TVVHTKTN--SDGYKEQ-------G--
-ITFPSGQIQKQLIQEVFDE-A-GINP-KDIAYMEAHG------------
--------------------------------------------------
---------T-GTKV------------GDPQEVNSIV-DVFC-K--D---
R-------------------------------------------------
---------------E----T-PLLIGSTKSN-MGHPEAASGLSSIAKIL
VAMEERVIPPNLH-Y---Y--S--PNPDIPGLADGRLQVVT--ECT-KWN
G-----------GLVAMNSFG-FGGSNVHIIYKSH--D--KE--Q-G---
---E----PHM--AS-E-------------------------L------P
RLFTYSARTEEGVRAIL--------------------
>SRR10527247_NODE_503_length_7257_cov_11.556326_g342_i0_1
------------------------VAISGISGRLA-E-S---DNMEELRD
NLM-SKVDMI-TE---DER--RW-KQGF--------------C--G-LPT
GTGKIK--------DVTK-FDAAFFGVSPK-QAKVMDPVLRMLLEVCYEA
IVDSGNTL--------QSVRGS--RTAVIT--------------------
-------------------G-ISANES--YIV--WM---Q----------
--P--E-VNTGYPILGCSRAMIANRISYAFDLTGP------S--------
--------------------------------------------------
----------YTVDTACSSSSMALDQALQMIRQGVCDSALVCGTNINISP
LYAVCFVKLGMSSPD-GRCKSFDASGDGYGRSEAVMAVFLQKTD-D----
----------C--KR----IYA-TMVHSKAN--CDGYKEE-------G--
-ATFPSSRIQRRLMEEVYSE-A-GVSP-KDVAYFECHG------------
--------------------------------------------------
---------T-GTSA------------GDPQELKAIT-EVFC-K--D---
R-------------------------------------------------
---------------D----K-PLLIGTIKSN-LGHTESPAGLSSVAKII
IAMQERTIPPNIH-Y---K--N--PNPGIAGLVDGRLQVVT--EPT-KWS
G-----------GLMAMNSFG-FGGANVHCLFRSY--E--KE--T-N---
---G----PHM--AS-A-------------------------K------P
RLFTYVGRSEDGVRAVL--------------------
>SRR10527247_NODE_548_length_7111_cov_39.907533_g368_i0_1
------------------------IVVSGMSGRIGQ-C----DDLLEYKD
MLW-NKRDGF-T--T-K--PLRY-DIE---LY-------------G-TQK
RHAYFN--------DAEK-FDSDYFGIAPK-NAEFLDPCIRLGMEAAYEA
VIDAGYSA--------QEIRGT--MTGVYV--------------------
--------------------PCVAYEA--NCYW-LS---K----------
--GLDV-IGTASRGLGVINNFRASRISFSMDLRGPS------MCIDTACS
GYLAAVETAVKDIRLGVCDQAIVAACQMHANP-MGSLLFMELGAAGPDAC
CYSFDHRAQ-----------------------------------------
---------------------------GFGRCESAGAMLIQKEE-D----
------------ARR----VYCK-IPHVYQS--CDGASTD---------H
DFNHPSEVGQKHTIEECYRQ-A-NIDL-NKIEFVECHG------------
--------------------------------------------------
---------T-GTKA------------GDLVECNAID-SAFC-SK-P---
R-------------------------------------------------
---------------S----K-PLMIGSCKSN-VGHAEASAGFNAMVKCI
FSINECVIPPNIN-YE-----K--PNPTIAGLLEGRLKVPT--ELT-PWS
G--E---------MCGISGFG-IGGTNSHMILKKND----KP--N-T---
---T---I-HP--SS-G-------------------------A------M
RLFCYHARTEDGLRNIL--------------------
>SRR10527247_NODE_559_length_7085_cov_15.206367_g375_i0_1
------------------------IVVSGMSGRIGQ-C----DNLLEYKD
ILW-NKKDAY-T--T-K--SMRF-DIE---EY-------------G-TQY
RHAYIN--------DAEK-FDSDYFGIAPK-NAEFLDPSIRLAMEATCEA
IIDAGYSM--------QEIRGT--NTGVYV--------------------
--------------------PAVAYDS--YAFW-LA---K----------
--NVDT-IGSASRGMGVMITFRATRISFALDLRGPS------TIVDTACS
SYLAAVETAVKDIRLGMCDQAIVPFCHMLVNP-MGSKLFLEIGGCGPNAA
CYSFDARAE-----------------------------------------
---------------------------GFGRCEGMGALFIQKEN-D----
------------ARR----VYCK-IPSIYQS--CDGDSTS---------V
GFNNPSIIGQRHTIEECYKR-A-NIDM-SKIEYVECHG------------
--------------------------------------------------
---------T-ATMA------------GDIAEGNAVD-EAFF-SK-P---
R-------------------------------------------------
---------------T----K-PLLIGACKTN-VGNGEAGAGFNAMVKCI
FSIKERMIPPNQN-FE-----T--PNPEIPGLMEGRLKVPT--ELT-PWS
G--D---------VCSINAFG-IGGTNCHMILTKND----KP--N-T---
---S---T-HP--SS-G-------------------------A------M
RLFCYNARTEEGLRNIL--------------------
>SRR10527249_NODE_231_length_8130_cov_11.626160_g166_i0_1
------------------------IVVAGMSGRVGQ-C----DTLDDFKE
MLW-QGKDGF-T--T-K--SMRF-DIE---KY-------------G-TQK
RHAYIN--------DAEK-FDADFFGIAPK-NAEFLDPCIRLTMEAAYEA
VVDAGYSA--------QEMRGT--KTGVYV--------------------
--------------------PCVSYEA--NCYW-LS---K----------
--GLDV-IGTASRGLGVINNFRASRISYSMDLRGPS------MCLDTACS
GYLAAVEAGVKDIRLGICDQAIVASCQTHCNP-MGSLLFMDLGAAGPDAC
CYTFDERAQ-----------------------------------------
---------------------------GFGRCEAVGAMLIQKEE-D----
------------ARR----VFAK-IPHVYQS--CDGASTE---------H
DFNHPAVPGQRWTIDECYRQ-A-GIDK-NKIEFVECHG------------
--------------------------------------------------
---------T-GTRA------------GDRVEADAID-FSFC-AK-P---
R-------------------------------------------------
---------------A----K-PLWVGSVKTN-VGHAEASAGFNAMVKCI
FAMNECLIPPNLN-FA-----K--PNPTIAGLLEGRLKVVT--ELT-PWG
G--E---------MCGISGFG-IGGTNSHMIMKRND----KP--N-T---
---S---I-HP--SS-G-------------------------A------M
RLFCYHARTEDGLRNIF--------------------
>SRR10527249_NODE_486_length_6925_cov_16.656195_g331_i0_1
------------------------IVVSGMSGRIGQ-C----DNLLEYKD
ILW-NKKDAY-T--T-E--SMRF-DIE---HY-------------G-TQK
RHAFIN--------NAEK-FDSDYFGIAPK-NAEFLDPSTRLPMEAAIEA
LIDAGYST--------QEMRGT--MTGVYV--------------------
--------------------PAVAYDS--WSYW-IS---K----------
--NLDA-VGTPGKALGVFANFRASRISHALDLKGPS------VVVDTACS
TYLAAVDTAVKDLRLGLCDMAIVPFGQLLCNP-FGSLLLMELGALGPNSA
CYSFDARAE-----------------------------------------
---------------------------GFGRCEGMGALILQKEE-D----
------------ARR----VYCK-IPSTYQS--CDGAQSE---------G
GFCSPSINGQKHTIEECYRR-A-NIDL-DKVEYVECHG------------
--------------------------------------------------
---------T-ATQA------------GDIAEGNTMD-AVFC-SK-P---
R-------------------------------------------------
---------------S----K-PLLIGSAKTN-VGNAEAGAGFNAMVKCI
FSIKECMIPPNQN-FE-----T--PNPGIPGLLEGRLKVPT--ELT-PWS
G--D---------VISCNGFG-VGGTNAHVILKKND----KP--N-T---
---S---I-HP--SS-R-------------------------D------T
RLFCYNARTEEGLRDIF--------------------
>SRR10527252_NODE_14426_length_1573_cov_2.382546_g7324_i0_1
------------------------VAIGGISGRMP-E-S--N-NMQEFRD
HLM-KKEDMV-TS---DNR--RW-EV-------------GL-H--G-TPP
RNGKLK--------EIDR-FDAGFFGVHPK-QADCMDPQLRMLLEVSYEA
IIDSGQSL--------QSVRGS--RTGVFI--------------------
-------------------G-VSIAEA--SEAW-SA---D----------
--P--E-TLVGYSMPGCCKAMFANRISFFFDFKGP------S--------
--------------------------------------------------
----------YSVDTACSSSMMCLDQALLNIRMGIIDSALVGGSNLCLKS
QTSLQFVRMGMTAPD-GSCKTFDASGDGYCRSEAIMAVFLQKSA-D----
----------C--KR----IYA-TLVHSKAN--ADGYKEQ-------G--
-ITFPSGILQKRLITEVYDE-I-GINP-TSIDFMEAHG------------
--------------------------------------------------
---------T-GTKV------------GDPQEINTVV-DVFC-K--G---
R-------------------------------------------------
---------------E----T-PLLIGSTKSC-MGHPEAASGLTSMAKIF
IAMEERIIPPNLH-Y---K--T--PNPEIPGLTDGSLQVIT--ECT-RWN
G-----------GIVSMISFG-FGGANVHAVFRSH--D--KE--Q-G---
---E----PHM--AS-E-------------------------K------P
RLFTISARTEEGVRAVI--------------------
>SRR10527256_NODE_6863_length_1648_cov_4.051907_g4582_i0_1
--------------------------IAGVGLRLP-K-A---NNLDELAD
LLE-KGRTCF-D--D-T----RW-QKG---LFG--------------MDH
TCGRVE------P--IG-EMDCEFFNISP-EEAYCAPHMLAPLLEVVAET
IMDAGLTL--------ASVAKL--TTGLYL--------------------
-------------------A-MTLCDT--DYG-HA---------------
------ENVSEHSQFLNTGSELSSRVSQRFGLRGPV------QHVDGACA
SSFVALHAALVDLTAGRTDLAIVVGSNLVQDP-MPSLQFDRMNMTSPHGK
SLPFDERAD-----------------------------------------
---------------------------GYVRSDGIVAYLLKLPD-S----
-----------VPTR----EYCD-IIAFDLQ--NNGKRQQ-------G--
-ITNPNHKFQAKLLSDVYK----HIDV-NDLAYFEAHG------------
--------------------------------------------------
---------T-STQK------G------DRAELTAID-STLC-RR--R--
--------------------------------------------------
--------------Q-----Q-PLVVGSLKAT-LGHTEATAGFAGIAKCL
AIFKKQTIFKMPN-FK-----T--PNPTIEALMNGHVVIPT--SNI-ALS
K----D----PRVLLGVSTYG-FGGLGGHVVLRRKQ----DS--K-G---
---S---P------------------------------------------
------------L-----P------------------
>SRR10527257_NODE_90_length_8529_cov_22.621344_g69_i0_1
------------------------VAVSGISGRMP-E-S--A-NVQEFRD
HLM-NKEDMV-TA---DNR--RW-EI-------------GL-H--G-LPP
KNGKVP--------EIDK-FDAGFFGVSAK-QADVMDPMLRMLLEVSYEA
IVDSGNSL--------ENVRGS--RTGVYV--------------------
-------------------G-LTIGES--NEAW-SV---D----------
--P--E-TLVGYSMSGCCPAMFANRLSFFFDFKGP------S--------
--------------------------------------------------
----------YTLDTACSSSMMCLDHAVSGIRMGLIDSAIVAGCNLCLKA
QTSLQFTRMNMTSPD-GLCKSFDASGNGYCRSEAVSAIFVQRST-D----
----------C--KR----IYA-TVVHTKSN--TDGHKEE-------G--
-ITFPSGQMQKELIQEVYKE-I-GMDP-SKINYMEAHG------------
--------------------------------------------------
---------T-GTKV------------GDPQELNTIV-DVFC-K--N---
R-------------------------------------------------
---------------N----T-PLLIGSTKSN-TGHPECASGLTSLAKII
ISMEERVIPPNLH-Y---N--T--PNPDIPGLVDGSLKVVT--ECT-PWN
G-----------GFVSMNSFG-FGGANVHVIYRSN--D--EE--R-E---
--------PHE--AS-D-------------------------K------T
RLFTYSGRTEEGVRAVL--------------------
>SRR10527258_NODE_1773_length_3720_cov_7.055571_g1132_i0_1
------------------------VVIAGMSARLP-H-S---KDVDEFTK
NLY-DRVYMN-TT---TEKAGRY-EEG-------------L-Y--G-NQR
IMCAID--------DLDK-FDAPFFLFHPF-MAKVTDPGHRIVQEKVYEA
IIDAGESM--------ESMKGT--KTGVFC--------------------
-------------------G-ALASDS--QEMN-RS--------------
--I--D-RMTAYSFIGSVSCHLANRISYFFDLKGP------S--------
--------------------------------------------------
----------FTLDSACASVLAALDCAMSQIRLGVIDHAIVATTNLALDP
LASLTATTVGMLCDD-GKCKAFDARANGFVRAEANVAILLSKKH-L----
----------A--KR----QYC-QVLHTKGS--SDGFTPA-------G--
-LSVPSSDAQSQLIRDVWAD-L-NIDP-NKVAYAECHG------------
--------------------------------------------------
---------P-GTQV------------GDGVEVDAIA-DVLCTN------
R-------------------------------------------------
--------------EGS---D-PLYIGSVKTN-MGHCEGSSGMASIIKCV
IGIHNQQIPPNLH-F---S--T--PNPNIRSLHDGRVKVAT--EPR-PHR
E-----------GFISISSFG-VGGSNYNAVLKST--H--SP--A-T---
---T---Y-HP--DS-D-------------------------A------P
RLFVYGARTASGAHSVM--------------------
>SRR10527261_NODE_119_length_7849_cov_11.344487_g92_i0_2
------------------------VAISGISGRMP-E-S--A-NMQEFRD
HLM-KKEDMV-TA---DNR--RW-EV-------------GL-H--G-TPP
RNGKLK--------EIDR-FDAGFFGVHAK-QADCMDPMLRMLLEVSYEA
IIDSGQSL--------ESVRGS--RTGVYI--------------------
-------------------G-VSIAEA--IEAW-ST---D----------
--P--E-TLVGYSMPGCCKAMFANRISFFFDFKGP------S--------
--------------------------------------------------
----------YAVDTACSSSMMCLDQALMNIRMGLIDNALVGGTNLCLKP
QSSLQFTRMNMTAPD-GTCKSFDASADGYCRSEAVTAVYLQKSA-D----
----------C--KR----IYA-TLVHTKCN--SDGYKEE-------G--
-ITFPSGIMQKELINDVYNE-I-GINP-TDIAYMEAHG------------
--------------------------------------------------
---------T-GTKV------------GDPQELNSIV-EVFC-K--D---
R-------------------------------------------------
---------------K----G-SLKIGSTKSN-MGHPEAASGLTSLAKII
IAMEERVIPPNLH-Y---H--N--PNPEIPGLTDGSLQVVA--ECT-NWN
G-----------GLVSMNSFG-FGGSNVHAVYRSY--D--E---Q-R---
---E----THE--AS-A-------------------------K------P
RLFTYSGRAEEGVRAVL--------------------
>SRR10756828_NODE_4235_length_2891_cov_3.266293_g2801_i0_1
--------------------------ISGVAGRFPK--S---NNVQEFWM
NLV-DGVDML-G-------PTRW-PPG---LHG--------------LPP
RSGSIP------D--LGT-FDAEFFGYSE-TEARHCNLLLRLLLEVTYES
VVDSGLTL--------SSLRAD--KTGLYL--------------------
-------------------A-CTFSDA--DVI-TN---------------
------SAA-TDSEHINLRSTLVQQLNTWYRFQGPV------MTVDTACS
SSVSALQMAVTDLITGRCNYAVVTGVNLILSP-NCSQSFNRLGMLSPTGE
SHVFDISAN-----------------------------------------
---------------------------GYVRSDGVAVVILARNP-E----
-----------RCER----IYAT-IADIAVN--CDGYKEE-------G--
-IVYPSRSSQSNLLRSLYG-E-KLIPT-SSLAYVEAHG------------
--------------------------------------------------
---------T-GTQA------G------DRLELNAIM-DALC-DG--R--
--------------------------------------------------
--------------D-----E-PLLVGSVKSN-MGHCEAASGLSAVVKCI
LSIYHGMVPACLH-YK-----T--PNEGIEGIPLGKIKVVD--ICH-KLK
G----R----I-SIMGINSFG-FGGVNGHLILMSYK----NP--P-D---
---E---P-KR--S----G------------------------------T
YLVPITVRNEEGVAKI---------------------
>SRR10856436_NODE_14999_length_2162_cov_3.908569_g11352_i0_1
------------------------ICITGFSGRLP-E-S--S-NIEEFKR
NLM-EGVDMV-ND---DDR--RW-PKGL--------------Y--D-LPT
RIGKIK------DEDLQN-LDAEFFKIHQK-QAECMDPQMRMLLECTYEA
IIDAGINP--------QELRGS--RTGVYI--------------------
-------------------G-CSNSET--EQHW-CA---D----------
--P--D-LVNGYGLIGCARAMFANRLSFTFDFKGP------S--------
--------------------------------------------------
----------YAVDTACSSSLIAMSTAFADMKAGRCDAAIVAGCGIILKP
TMSLQFKRLNMLGKE-GMCKVFDESGNGYVRSDGCVVTFMQRAS-D----
----------S--RR----IYA-SVLNVRIN--TDGYKEQ-------G--
-ITFPNGAMQKRLIQETYGE-I-NLNP-ADVVYVEAHG------------
--------------------------------------------------
---------T-GTKV------------GDPQEVNNIT-DFFC-K--D---
R-------------------------------------------------
--------------KA------PLLIGSVKSN-MGHSEPASGVCSIAKML
IAMEAGIIPGNLH-F---K--N--TNPDLYGIMDGSVKVVD--RNL-PWN
G-----------GIIGLNSFG-FGGANAHVIMKSY--P--KP--K-P---
--------VSP--KD-G-------------------------F------P
KLVFASGRTEEAVEAFL--------------------
>SRR11015442_NODE_1898_length_8923_cov_12.768136_g1236_i0_1
------------------------VVISGISGRLP-E-S--D-NIEEFRQ
HLM-LGEDMV-TE---DNR--RW-EPGL--------------L--G-LPR
RNGKLK--------DLSK-FDAAFFGVSPK-QAETMDPQQRLLLETAYEC
IVDAGVNP--------QTLKGT--KTGVFI--------------------
-------------------G-SSFSEA--AEAW-SS---N----------
--S--E-KMIGYAMTGCCRAMFANRLSFFFDLKGP------S--------
--------------------------------------------------
----------YTVDTACSSSLLALDLALHSIRMGQCDAALVGGCGLLLKP
ASSLQFLQLNMLSPD-GMCKSFDASGNGYCRSEAVVMVLLQKSS-D----
----------A--KR----IYS-TVVHSGNN--ADGNKEQ-------G--
-ITFPSGEMQKQLLKQVYAD-A-GVDP-AKVAYVEAHG------------
--------------------------------------------------
---------T-GTKA------------GDPQEVNGIC-DIFC-K--G---
R-------------------------------------------------
---------------Q----Q-PLLIGSTKSN-MGHPEPASGLAAVAKVV
IAMEDGMIPPNLH-Y---E--N--PNPDIPGLLDGRLAVVT--HRA-RWD
G-----------GYVGINSFG-FGGANVHVILKSN--E--QE--R-----
-T-A----THP--DA-A-------------------------S------C
RLFTYAGRTEEGVKRVF--------------------
>SRR11015453_NODE_333_length_9692_cov_45.603053_g248_i0_3
------------------------VVISGISARLP-E-S--D-NMEEFRQ
HLM-QGEDMV-TE---DDR--RW-SPGL--------------Y--G-LPR
RNGKLK--------DLSK-FDAGFFGVSGK-QADSMDPQLRILLETSYEC
IVDAGINP--------QSIRGT--RTGVFI--------------------
-------------------G-SSFSEA--AEAW-AS---D----------
--T--E-KTIGYAMTGCCRAMFANRLSFFFDFKGP------S--------
--------------------------------------------------
----------FVVDTACSSSLLALDQALHSIRNGHCDAAIVGGCGLLLKP
GTSLQFLQLGMLSPE-GKCKSFDASGNGYCRSETIGTLFLQKVS-A----
----------A--KR----IYA-TVVHTGNN--ADGNKEQ-------G--
-ITFPSGQVQKELLKQVYTQ-A-GIDP-SSVAYVEAHG------------
--------------------------------------------------
---------T-GTKA------------GDPQEVNTIA-DIFC-K--D---
R-------------------------------------------------
---------------Q----G-PLLIGSTKSN-MGHPEPASGLAAVAKVL
IAMEDGVIPPNLH-F---E--E--PNPDIPALQDGRLSVVT--HCK-QWN
G-----------GYVGINSFG-FGGANVHAILKSN--E--KN--P-----
-A-S-----HS--DA-Q-------------------------S------C
RLVTYSGRTEESVQRVL--------------------
>SRR11069700_NODE_1202_length_8131_cov_19.695415_g755_i0_1
------------------------VVITGISARLP-E-S--D-NIEEFRQ
HLM-AGEDMV-TE---DDR--RW-QPGL--------------H--G-LPK
RNGKLK--------DLSK-FDAAFFGVSPR-QADAMDPQLRLLLETTYEC
IVDAGVNP--------QSIRGT--KTGVFI--------------------
-------------------G-SSFSEA--AEAW-AC---D----------
--P--E-KTTGYTMTGCCRAMFANRLSYYFDFKGP------S--------
--------------------------------------------------
----------YVLDTACSSSLLALDQALHSIRNGHCDAAIVGGSGLLLKP
VTSLQFLQLGMLSPE-GMCKSFDASGNGYCRSETVGTVFLQKSK-D----
----------A--KR----VYA-TVVHTGTN--ADGSKEQ-------G--
-ITFPSGEVQKDLLQRVYTQ-A-NINP-SSVAYVEAHG------------
--------------------------------------------------
---------T-GTKA------------GDPQEVNTIT-DVFC-K--D---
R-------------------------------------------------
---------------Q----G-PLMIGSTKSN-MGHPEPASGLAAVAKVL
IAMEDGVIPPNLH-F---E--E--PNPDIPGLQDGRLSVVT--QCQ-PWQ
G-----------GYVGINSFG-FGGANVHAILQSN--Q--KE--R-V---
-E-S----PHP--DA-N-------------------------S------R
RLLTYSGRTEESVRHVL--------------------
>SRR11637890_NODE_940_length_10039_cov_65.592916_g508_i0_1
------------------------IAIIGAAFKGP-G-A---DNLEELWG
VLE-RGENHV-TDIP-K--E-RW-NNDA--FYD----PDPQAVTKS-YVC
KGGFM-----S-K--PF-AFDNSFFDINDM-ESDQMDPQQKHALECTYRA
LEHAGLNK--------QDLKG--SKTGVYI--------------------
-------------------G-AMNSDY--RSMY-QA-----------R--
--S--S-GVTNYTVTGISNSIIAARISFFFDLRGPA------LVLDTGCS
SALIAIHTASQALRAGDCDLAICGGTNFMMTP-DIFVHLSKAKMVSPTGQ
CYAFSDKAD-----------------------------------------
---------------------------GYTRGEGCGIVVLKKLS-D----
----------A--QRDGDRVLA-TIE-TGTN--QDGHSVT-------P--
-ISAPSMKQQLCLLEHTYRN-L-TDQDLEELDYIEAHG------------
--------------------------------------------------
---------T-GTIT------G------DPTEATALG-KFFQ-RR---G-
---S----------------------------------------------
--------------I-----K-VRKIGSIKTN-IGHLESAAGVAGLIKVL
LMMEHSKIVPTLF-SE-----D--PNKKIN-FEKLKLTLPT--KVV-DWR
K--D-------QHVACVNSFG-FGGSNCHAIVKSKK----KE--T-V---
---R---R-S-----------------------CE-----G-K------P
AVVCFSGKSENSLRGSL--------------------
>SRR11811203_NODE_14666_length_1900_cov_13.139573_g10814_i0_1
------------------------IVISGVSGRFP-K-G---KNMAEFAE
NLM-TKTDVY-QS---KE--KRW-GK--------------V-A--D-VPD
MMPVVD--------DGDK-FDADFFLSNPR-FSDCTDPYTRMILECTYEA
IVDAGESI--------ESMWGT--KTGVFS--------------------
-------------------A-SGGVDV--ASG---T--------------
-----E-QVDPYVFQVNTASFVPNRICYIFDLKGT------S--------
--------------------------------------------------
----------YIVNGHTTSSLAAIDQAVLEMRHGYVDMAIVTGHSLAMEP
FQTVASLVNGIASPD-GRARSFDANANGVARGEDAVVILLQKRS-R----
----------A--KR----VYA-SVLHCKGL--DTGFNPS-------G--
-ILQPSADAQATLMKEVYGE-L-GINP-AKVNYVEATG------------
--------------------------------------------------
---------S-GVPD------------YDVAEANAIG-TVMCPG------
R-------------------------------------------------
--------------K-----D-PLYIGSVTSN-IGLCDAGSGLAAIAKVL
ISMETGRIPPTDL-Y---T--S--PNPRIPDLVQGRLKVVD--KVT-PWQ
S-----------DLAGVNSYS-FGGALYHCCLKAD--P--EE--K-R---
---P---P-HP--AS-N-------------------------A------P
RLFTFNARTADGVK--K--------------------
>SRR11811203_NODE_305_length_8275_cov_60.537796_g212_i0_1
------------------------IVVSGMSGRLP-S-C---YNLQDFHD
KLY-NKVDLI-TP---TD--IRF-PSG-------------V-M--D-LPK
DMGIIY--------EADR-FDAEMFHFTRE-MAKATDPKMRMLLETTYEA
LADAGETM--------QSVKGT--RTGVYV--------------------
-------------------G-TLGFDY--MES--IT--------------
--A--E-RITGSSYVGNNMAYLSQWISHAFDLQGP------S--------
--------------------------------------------------
----------ITLDSACSSSSMALSQAVLNIRRGHIDAAIVGGSTMVMDP
LACKVIDLSSAMSPD-ARCKTFDASANGYVRSEGVVIFYVTKES-L----
----------A--KR----IYV-SVLNVRGN--TDGYKPV-------S--
-MAAPSRAAQMRLMTDVVDG-V-GIDR-SKISLAEAHG------------
--------------------------------------------------
---------T-GTIA------------GDGQEADGIA-QILCSV------
P-------------------------------------------------
--------------RD----E-PLLISSVKSC-VGHTEGAAGLASMCKVI
FGMENELIPPNLH-F---N--V--PNPSIQCLHDGRVKVVT--EPT-PWK
G----------QLLATVSAFG-IGGSNYIACLRSH--K--NR--T-T---
---P---P-HP--AS-K-------------------------A------T
RVVCYCARSEEAAERVL--------------------
>SRR11811204_NODE_145_length_7643_cov_173.398151_g57_i1_1
------------------------LCISGLSGRIGS-N----DDMQEFKD
MLF-NKGDGY-KS-A-T--KHRF-DAE---SY-------------N-WHA
RVSYLN--------ELDK-FDYEFFSLPKI-NAETMDPGLRIMLEVTYEA
MVDAGLSL--------KDVQGS--RTGVYV--------------------
--------------------SNMYHEA--IALW-IDPKGG----------
--RYDP-TRMAKSGLGCANSFKAGRISNFFDLKGPS------VHFDSACT
SFFSALDGAYAHLRAGVIDAAVVAGCNMSMMP-NISMFFKEMGATGPTGT
CYAFDHRAE-----------------------------------------
---------------------------GFARGECVGALWIQKEK-D----
------------SKR----VYAK-LVHTRQS--HDGYDAE---------H
DFTFPSQDAQVDLLHDIFAD-T-ELDP-HKIEFVECHG------------
--------------------------------------------------
---------T-GTNA------------GDPTEVGGLD-RVFC-GE-G---
R-------------------------------------------------
---------------T----K-PLLIGSVKTN-VGHGEAMAGFNSLVKVA
MAYEEETIPPNIN-FE-----K--PNPNIPALVDGRIQVVS--ENT-PWA
C--G---------HASICSYG-MAGSDAHAILKKND----RA--V-S---
---A---N-HP--DA-D-------------------------S------A
RLVTYAARTEEGLARIL--------------------
>SRR11811209_NODE_12771_length_1140_cov_3.178069_g8056_i0_1
--------------------------------------------------
--------------------------------------------------
--------------------------------------MLKLFLLVS---
----GLTL--------QSVRGS--RTGVFI--------------------
-------------------G-VSQSES--SEAW-ST---D----------
--P--E-TLIGYCMPGCCRAMFANRISFFFDFKGP------S--------
--------------------------------------------------
----------YAVDTACSSSMMCLDQAVAGIRAGTIDSAIVGGCNLCLKP
QTSLQFVRMGMVAPD-GSCKTFDASGDGYCRSEAVSALFLQKSK-D----
----------C--KR----IYA-TVVHTKSN--CDGNKEQ-------G--
-ITFPSGILQKQLIKEVYDE-I-QIDP-KDIAYMEAHG------------
--------------------------------------------------
---------T-GTKV------------GDPQEINTVV-DVFC-K--D---
R-------------------------------------------------
---------------E----G-ALKIGSTKSN-MGHPEAASGLTSIAKII
IAMEEGVIPPNLH-Y---K--T--PNPEIPGLTDGSLEVIT--ECT-KWD
G-----------GLVAMNSFG-FGGANVHAIYRS----------------
--------------------------------------------------
-------------------------------------
>SRR11811213_NODE_155_length_8678_cov_13.042069_g111_i0_1
------------------------VVISGISGRMP-E-S--A-NIEEFRD
HLM-KKEDMV-TA---DNR--RW-EM-------------GL-H--G-MPS
RNGKVK--------ELRH-FDAGFFGVHPK-QADCMDPQLRMLLEVAYEA
IVDSGQTL--------ESVRGS--RTGVYV--------------------
-------------------G-VSQSES--SEAW-ST---D----------
--P--E-TLIGYCMPGCCRAMFANRVSFFFDFKGP------S--------
--------------------------------------------------
----------FALDTACSSSMMGLDLAVHSIRSGVIDAAIVGGTNLCLKP
QTSLQFVRMSMVAPD-GSCKTFDASGDGYCRSEAISAVYIQKAK-N----
----------S--KR----LYA-TIVHSKSN--CDGFKEQ-------G--
-ITFPSGILQRELIDEVYKE-S-GINP-HDISYVEAHG------------
--------------------------------------------------
---------T-GTKV------------GDPQEINTVV-DAFC-K--G---
R-------------------------------------------------
---------------S----V-PLKIGSTKSN-MGHAEAASGLTSIAKII
ISMEEGVIPPNLH-F---K--N--PNPKIPGLTDGSLQVIT--ECT-KWD
R-----------GLVAMNSFG-FGGANVHVIYKSN--D--KV--Q-T---
---E----PHA--AS-Q-------------------------K------T
RLFTYGARTEEGVRAVL--------------------
>SRR11811213_NODE_2887_length_4566_cov_5.377699_g1658_i0_1
------------------------VCITGISGQSGS-C----MNLDELKE
VLL-TKDHAF-KF-A-K--L-RF-DEELAKKY-------------E-MYI
PEALTD--------NWEW-FDWDFFNTSTK-IAEYMDPPLRKIMEAVYEA
ITDAGVTM--------KELKGT--NTGVFL--------------------
--------------------TAPVPEV--HQIF-L-DFDN----------
--NPDK-ANRNRSNTGVHNCMKPGRVSHSFDLKGSS------MVIDNACS
SVPTSVEIATGQMRSGVIDRAIICGANTLFYP-ITSKLYHEMNLTNVEGR
CFSFDARGN-----------------------------------------
---------------------------GYARNETLGALFIQRRS-E----
------------SKR----IYTK-ILNITQG--CDGLDED---------H
DYGHPSMPGQIGVMKKLYNQ-T-AVDP-KTIEYVECHG------------
--------------------------------------------------
---------T-GTPA------------GDPIELGSIN-AVMC-GE-G---
R-------------------------------------------------
---------------T----K-PIYVGSVKSN-VGHGECMSGWNAIAKVI
LAQEEGVLLPNIN-FE-----T--PNPLIPSLLEGRIKVCT--EVT-PME
T--R---------IAAINSFG-FNGSDTHILLQAEE----R---R-E---
---V---K-HP--DS-D-------------------------S------L
RLFTYSARTEEGLSSIF--------------------
>SRR11811213_NODE_3578_length_4264_cov_5.447864_g1658_i1_1
--------------------------------------------------
--------------------------------------------------
----------------DT-YDWEFFNTSVM-LAEWMDPQMRKILEVVYEA
ITDAGVTM--------EDLKGT--TTGVYV--------------------
--------------------TAQVPEA--SDIY-F-DFEL----------
--IQDK-RNRVRATTGVVNCMKPGKVSHTLDLKGSA------IFVDNACS
SILTCMEIAAGQMRSGVVDRAIVCGANTMFLP-KTSKMYMDMTITNVEGR
CYSFDARAN-----------------------------------------
---------------------------GYARNECCGAFLIQKRS-E----
------------AKR----IYSR-IVHVTQG--ADGLDED---------H
DYGHPSTPGQTKVIGRLYEE-T-GIDA-TQIDYVECHG------------
--------------------------------------------------
---------T-GTPA------------GDPTEVASVE-NVFG-GK-S---
R-------------------------------------------------
---------------K----N-PITVGSVKSN-LGHGENMAGWNSVCKMI
FGFEEGVLIPNIN-YE-----T--PSPLIPGLLEGRVKVCT--EVT-PFD
K--N---------MVAINSFG-MNGTTGHCLLQADD----WS--K-D---
---P---K-HP--NS-E-------------------------S------L
RLFTYAARTEEGLNGIF--------------------
>SRR11811213_NODE_38224_length_1068_cov_1.597990_g22245_i0_1
--------------------------------------------------
-------------------------SN---FYG--------------ISQ
RTGRIS------A--FG-KMDCQYFNKTY-QEASNSPSMLGLLLQVVAES
VLDSGLQM--------KQVAGK--GTGFYL--------------------
-------------------G-STFADT--DCL-NK---------------
------P---RSSGMLNSRTYLTSQVSHHFDFQGPV------LQTDGACA
SSFTALHCALMDLQAGRCRIAIVAGVNLIEDP-LVSMQFAKLNMTSPTGD
SRPFDKDAN-----------------------------------------
---------------------------GYVRSDGIAALLLKRNT-H----
----------DPPSR----LYCE-IVGFGLQ--CDGFRPQ-------G--
-IVSPNHKFQTELLNEIYE-K-YHIDV-NDLVFVESHG------------
--------------------------------------------------
---------T-STQK------G------DKAEVKALS-QALC-RK--R--
--------------------------------------------------
--------------D-----R-PLVVGSIKGN-IGHTESTAGLAGILKCI
ASYRINTIFKNIN-LS-----V--LNPAIQSLHTGEIIIPT--API-PLS
K----D----GPNLMGVSSFG-FG--------------------------
--------------------------------------------------
-------------------------------------
>SRR11811214_NODE_13333_length_2447_cov_11.023589_g8670_i0_1
--------------------------ISGISGRSGS-N----LNLDEFRD
MLL-TKGDGY-KF-S-D--AGRF-DRD---KC-------------D-FHI
PQALTK--------GWDR-FDWDFFTMTRF-VTDFMDPQLRKSLEAVYEA
ITDAGVSL--------DDIRGT--NTGVFL--------------------
--------------------CASEPEC--LTWL-D-PND-----------
---SKI-AERVRAGTGISNNMKVGRISNFFDLKGPS------LYIDSACA
SVLVATEIALANLRAGVIDRAILCGSNSMFLL-NTSRLYKEMTIINDEGR
CFSFDARGN-----------------------------------------
---------------------------GYARSECVGAFLIEKES-E----
------------CKR----IYTK-LLHVTQG--SDGYDPD---------H
DYGHPSTKGQVRVIERTYKE-T-GIDP-KTIQYLECHG------------
--------------------------------------------------
---------T-GTQA------------GDLTELASLD-AIFC-GE-G---
R-------------------------------------------------
---------------K----N-PLLIGSVKSN-LGHGEIMSGFNAVAKMI
IAFQENCLPPNIN-FV-----T--PNPNIPSLIEGRVKVVE--EVT-PLN
G--Q---------IFGINSFG-LNGADVHMILQAPD----RS--E-S---
---K---Q-HP--SS-E-------------------------S------L
RLFTYAARTEEGLTNIF--------------------
>SRR11811217_NODE_187_length_8052_cov_121.678406_g112_i0_1
------------------------VAITGISGRMP-Q-S--A-NIQEFRD
HLM-NKEDMV-TA---GSE--RW-EM-------------GF-H--G-LPA
RNGKLK--------ELKH-FDAAFFGVHAK-QADFMDPQLRLLLEVCYEA
LVDAGQSL--------ESVRGT--RTGVFI--------------------
-------------------G-VSESEC--SDAW-GS---D----------
--P--N-TVVGYGMLGCCRAMFANRVSFFFDLKGP------S--------
--------------------------------------------------
----------YALDTACSSSTTCLDHALFNIRAGKIDAALVGGATICIKP
QTSQQFHGMGMMAPD-GSCKTFDASGDGYCRSEAIPAIYLQKAG-D----
----------A--KR----IYA-TVVHSKAN--CDGFKEQ-------G--
-ITFPSGVLQKQVIEEVYEE-T-GINP-ADIDYMEAHG------------
--------------------------------------------------
---------T-GTRV------------GDPQEINTIV-EVFC-R--N---
R-------------------------------------------------
---------------N----S-PLKIGSTKSN-MGHAEAASGLTSIVKII
IAMEEGVIPPNLH-Y---K--S--PNPEIPGLTDGSLQVIA--DCT-EWD
G-----------GLVAMSSFG-FGGANVHAILRSH--D--KT--D-R---
---S----PHP--AS-D-------------------------K------L
RLFTYGARTEDGVKLVL--------------------
>SRR11811220_NODE_23695_length_1209_cov_2.361796_g16527_i0_1
--------------------------IAGVGFRLP-G-A---KNLDELAT
LLE-EGECVL-R--P-P----RC-GTD---LYG--------------MTQ
HTGQVK------D--YG-TMDCQYFNMTR-QQARDCPPMLGMLLEVVAES
VMDSGLTM--------MDVAGS--GTGFYL--------------------
-------------------G-ATFADT--DLL-NR---------------
------E--QMTSQLLTNRTSLTAHVTHHFDIQGPA------LQMDGACA
SSFAALHSAIQDLGAGRCDVAIVAGVNLIEDP-LVSVQFAKMGMTSPSGE
SRPFNEGAN-----------------------------------------
---------------------------GYVRSDGVAALLLKKNL-K----
----------EPYSR----IYCD-VVAFGLK--CGGAREQ-------G--
-IVHPSHKFQSELLREVYG-Q-HNVYP-KDIVYVEAHG------------
--------------------------------------------------
---------T-STQK------G------DKAEMKALH-EVFN-RT--P--
--------------------------------------------------
--------------K-----D-PLAVGSVKGN-NGHCESTSGPVNLICEL
SQFFLR---RRIH-WP-----L--KEIDVS--------------------
--------------------------------------------------
--------------------------------------------------
-------------------------------------
>SRR11811221_NODE_5400_length_1587_cov_7.021136_g3912_i0_1
------------------------ICITGLSGRSGS-N----LDMDEFRE
MVM-NKEDGF-KN-E-N--EIRW-DKE---AR-------------E-MSI
PHGFTG--------DLDK-FDYEFFMVPRV-TAECLDPSLRVLFEVVYEA
LADAGVSI--------QEVAGL--KTGLYL--------------------
--------------------SPG------MTFA-K-PVD-----------
--AKDP-TERVNKAIGSSTGLMAGRVARFFDISGPA------VVMDNACS
SFFSIVEYATHHIKSGLVDTAILCGANTACTP-DTSIIYNGIGTLNSRGR
CFTFDASGD-----------------------------------------
---------------------------GYARCECIAATVLQRAS-K----
------------AKR----IYSR-ITHVAMG--CDGRDED---------R
DFLQPSSKGQTMHLNQAFKE-C-GLDP-KKFEYVECHG------------
--------------------------------------------------
---------T-GTPI------------GDPTELEGID-NVFC-GK-G---
R-------------------------------------------------
---------------T----K-PLLVGSIKSN-LGHAESMSGWNAIAKMV
VAFEERVIPPNIN-YF-----T--PNPNIPALVEGRVKVPT--EPT-PWS
G--E---------HSALCSYG-MQGLDVYIILSGHD----KS--P-S---
---I---P-HP--SA-G-------------------------S------T
RLFTYGARTEETLQELL--------------------
>SRR11811223_NODE_16856_length_1560_cov_2.437122_g12397_i0_1
------------------------IAISGISGRMP-E-S--A-NMEEFRD
HLM-KKEDMV-TA---DSR--RW-EM-------------GL-H--G-MPT
RNGKLK--------EIRH-FDAGFFGVHPK-QADCMDPQLRMLLEVSYEA
IVDSGQTL--------ESVRGS--RTGVFV--------------------
-------------------G-VSQSES--SEAW-ST---D----------
--P--E-TLIGYCMPGCCRAMFANRISFFFDLKGP------S--------
--------------------------------------------------
----------FAVDTACSSSMICLDHAINSIRSGHIDAAIVGGTNLCLKP
QTSLQFVRMGMVAPD-GSCKAFDASANGYCRSEAISAVYIQKSK-D----
----------C--KR----IYA-TVVHTKSN--CDGYKEQ-------G--
-ITFPSGILQKQLLEEVYEE-S-GIKP-TDIAYVESHG------------
--------------------------------------------------
---------T-GTKV------------GDPQEINTVV-DVFC-K--G---
R-------------------------------------------------
---------------N----K-PLKIGSTKTN-MGHPEAASGLTSIAKII
ISMEEGVIPPNLH-Y---N--N--PNPEIPGLTDGSLQVIS--ECT-KWE
R-----------GLVAQNSFG-FGGANVHAIYRSN--D--KV--K-T---
---E----QHP---------------------------------------
-------------------------------------
>SRR11811227_NODE_116_length_7576_cov_180.658003_g71_i0_1
--------------------------VAGMSGRLP-K-C---SNLQQFSD
KLY-SNVDLI-SP---TD--ERF-PAR-------------T-I--N-LPA
EMGVIN--------DAGK-FDAGMFDFTRE-MAKASDPKMRLLLEATYES
ISDAGETM--------ESLKGS--RTGVYI--------------------
-------------------G-TLGFDY--VET--LT--------------
--R--E-RLTKTSFYGNNMAYLSQWISYFYDLKGP------S--------
--------------------------------------------------
----------VVLDSACSSSSMAMTQAILNIRRGHIDAAIVGGATLITDP
LASKVIDLSGAMSPD-SRSKSFDASANGYARSEGIMVFYVTKKH-L----
----------A--KR----LYA-TILNVRGN--ADGFKPL-------S--
-MAAPSRDAQVKLMSDVLDT-V-GIDR-SKVTLAEAHG------------
--------------------------------------------------
---------T-GTPA------------GDGPEADGIA-MVLCTQ------
P-------------------------------------------------
--------------RD----Q-PLLISSVKSC-CGHTEGAAGLTSMCKVI
FSMENELIPPNLH-F---K--S--PNPAIQCLQDGRANVVA--EAT-PWK
G---------DQLVATVSAFG-IGGSNYIACLRSN--I--EK--R-R---
---P---P-HP--AS-K-------------------------K------P
RLICYCARSEVAAKRVL--------------------
>SRR11811227_NODE_182_length_6890_cov_46.160188_g119_i0_1
------------------------IVISGISGRFP-M-A---GNMKQFEE
NML-SQRDVF-QP---KE--MRW-GP--------------T-P--D-VPD
NMPLLD--------NSDK-LDCDFFLSNPR-FSDCTDSFTRLVLSATYEA
ILDAGESF--------DTIWGT--RTAVIT--------------------
-------------------A-HSGVET--PSG---A--------------
-----F-NLDPYIFQVNTASFIPNRTSYLYNLSGT------S--------
--------------------------------------------------
----------FTVNGYTTSSMAALDQACMEMRMGYADQAIVTGHCMALEP
FQTVAGKIIGMGSPD-GRCRSFDTNASGFGRGEAAVVFLLQKRS-V----
----------A--KR----VYA-TIMQVKGM--TKGFSPD-------G--
-LMDPSMDSQATLMREVYEE-V-GVDP-KKVSYVEALG------------
--------------------------------------------------
---------T-GVPK------------YDAAEANAIA-NVFCLG------
K-------------------------------------------------
--------------K-----E-PVLMGATASH-IGCAESASGMASIAKCI
LAMESGKLPPNVL-Y---T--S--PNKDVPALANGQLKVLD--KVT-PCK
L-----------DVVGVNSYS-FGGADYHCCLKAH--P--EE--K-R---
---A---P-HP--AS-Q-------------------------L------L
RLFTYSARTAEGVK--K--------------------
>SRR1185333_NODE_807_length_8400_cov_39.896060_g603_i0_1
------------------------VAISGISGRLP-E-S--D-NMAEFRE
HLM-KNEDMV-TA---DNR--RW-EV-------------GL-H--G-NPA
RNGKLK--------EIKY-FDAAFFGVHPK-QADCMDPQLRILLEVSYEA
IIDAGQTM--------ESVRGS--KTGVYV--------------------
-------------------G-VSLSEA--SDAW-SA---D----------
--A--E-STVGYTMPGCCRAMFANRISYFFDFKGP------S--------
--------------------------------------------------
----------YAVDTACSSSMMCLDQALLNLRMGLIDSAIVAGTNLCLKP
TTSLQFVRMGMTAPD-GTCKTFDASGDGYCRSEAIMAIYLQKSA-D----
----------C--KR----IYA-TVVHTKTN--ADGFKEQ-------G--
-ITFPSGIMQKQLINEVYHE-I-GINP-LDVAYVEAHG------------
--------------------------------------------------
---------T-GTKV------------GDPQEVNSLV-DVFC-K--G---
R-------------------------------------------------
---------------K----S-PLLIGSTKSN-MGHPEAASGLTSIAKIV
VAMEDHVIPANLH-F---K--N--PNPEIHGLLDGSLQVVK--DNT-PWK
G-----------GLVAMNSFG-FGGANVHAIFRSH--E--KE--L-V---
---E----PHF--AS-D-------------------------K------T
RLYTCSARTEAGAKALL--------------------
>SRR12300397_NODE_482_length_8552_cov_18.227739_g350_i0_3
------------------------IAIVGIGCRTP-G-A---DNIRDFWR
VLV-NGECHV-TDVP-P--D-RW-NAAA--YLS----DDVHAFGKA-YVQ
KGGFI-----K-G--IE-EFDNSLYGINDY-EASQMDPQQRLLLDCTFMA
LEDAGFTR--------KQLSG--SKTGVYI--------------------
-------------------G-SMNADH--RSSS-AA-----------I--
--S--S-NIGSYTASSSANSFLSGRLSYVFNLLGPS------VMIDTACS
SSLIAIHLGCQAIHAGDCDQAICGGVNCMLLP-DVFVHLSKARMISPSGL
CHTFSDKAD-----------------------------------------
---------------------------GYTRGEGCGIVILKRLT-D----
----------A--LRDGDQVWA-TIS-TGTN--QDGRTVT-------P--
-VTAPSGEQQKKLLKDVYDK-Y-PVDL-SQLEYIEAHG------------
--------------------------------------------------
---------T-GTPT------G------DPVEVNAVG-SFLK-ES---G-
---H----------------------------------------------
--------------L-----R-QRYIGSVKTN-IGHTESAAGALSVIKLC
LMMKNNAIVPSLH-C---E--V--VNPNIN-ITDFKLLIPK--APV-PWL
T--P-------EKLTCCSSFG-FGGSNCHAILQSVR----RE--------
--------------------------------------------------
----------------P--------------------
>SRR12708748_NODE_225_length_6920_cov_17.524669_g167_i0_2
------------------------VAIVGIGCRTP-G-A---DNIRDFWR
VLV-NGECHV-TDVP-D--D-RW-NASA--YLDT---EDRMAYGKA-YVQ
KGGFI-----K-D--IG-AFDNGLYGINDL-EASKMDLQQCLLLDCTMMA
LQDAGITR--------QEIAG--SNTGVFV--------------------
-------------------G-AMNCDC--TSGF-IG-----------C--
--T--S-KVDSYTATNVGTCIMANRLSHVFDLRGPS------MVLDTACS
ASLVAIHMGCQAILTGDCDMAICGGVNVMTLP-DMLVHLSKAGMISPTGL
CHTFSKNAD-----------------------------------------
---------------------------GYTRGEGCGVVILKRLK-S----
----------V--EQKGDSVWA-AIS-TGTN--QDGRQEK-------L--
-LTNPSGYQQKKLLESVYRK-F-DVNI-ENVDYIEAHG------------
--------------------------------------------------
---------T-GTPA------G------DPVEANALG-SFFK-EH---G-
---R----------------------------------------------
--------------P-----R-DRYIGSVKTN-IGHTESAAGVLSIIKVL
LMMKHGKIVPSLH-CR-ED--E--VNPAID-LIDLKFKIPR--SAI-PWD
T--D-------TKVAGCNSFG-FGGSNCHAVLTSVR----KN--D-----
-------D------DQP-R-------------KVR-----L-SVNFTDTH
FLVCFSGKTTESL---R--------------------
>SRR12708748_NODE_260_length_6764_cov_9.223827_g167_i1_1
------------------------IAIVGIGCRTP-G-A---DNIRDFWR
VLV-NGECHV-SDVP-E--D-RW-NSTA--YLDT---EDRMAYGKA-YVQ
KGGFM-----K-E--IG-AFDNTLYGINDL-EASKMDPQQCLLLDCTMMA
LQDAGITR--------QEIAG--SNTGVFV--------------------
-------------------G-AMNCDA--NGDF-TG-----------C--
--T--S-KVDNYTATDIGMSIIANRVSHVFDLRGPS------MVVDTACS
ASLVALHLGCQAILSGDCDMAICGGVNVMTLP-DMFIHLSKAGMISPTGL
CHTFSKNAD-----------------------------------------
---------------------------GYTRGEGCGVVILKRLS-N----
----------V--QQKSDKLWA-TVS-TGTN--QDGRVEK-------L--
-ITNPSGAQQKKLLKDVYSK-F-GINI-ETVDYIEAHG------------
--------------------------------------------------
---------T-GTPA------G------DPVEANALG-SFFK-EH---G-
---S----------------------------------------------
--------------P-----R-DRYIGSVKTN-IGHTESAAGVLSIIKIL
LMMKHGKIVPSLH-CS-TD--E--VNPAID-LTGLRLKIPQ--AAV-PWD
T--E-------DKTAVCNSFG-FGGSNSHAVLQSVR----KR--T-----
--------------------------------------------------
------AQEKEPV---S--------------------
>SRR14276387_NODE_334_length_7668_cov_22.248852_g38_i1_1
------------------------------------------------WD
ILA-KGENHV-VDIP-P--E-RW-NMDA--FFD----SDVNAVGKS-YAT
KAGLL-----K-N--FD-HFDNKLFKINET-EAAQMDPQQRQVLECTYMA
LEDAGITR--------QQIAG--QKVGVFL--------------------
-------------------G-CMNNDF--TQLA-NK-----------Y--
--P--H-LVDNFTVTGTGNSIVSNRVSYAFDLRGPS------MTIDTACS
SSLVAIHQAGLAMKEGDCSMAICGGVNLLLSG-GVFVPLSKAQMLSPTGQ
CHAFSANAD-----------------------------------------
---------------------------GYTRGEGCGIVIIKPFK-Q----
----------A--LEDGDNIWG-TLV-TGLN--QDGHVAK-------P--
-LTAPSGEQQAQLIQDVYTK-H-GIDP-ASIDYIEAHG------------
--------------------------------------------------
---------T-GTKI------G------DPVEVKAFG-DFFL-QQ--QQ-
S--K----------------------------------------------
--------------R--------RYIGSVKTN-IGHLEAAAGVAGLIKVL
LMMNHSTIVPSLH-FD-MP------NEEID-FDKFQFDVPT--KTV-QWL
P--D-------QKVACLNSFG-FGGANSHALVKSI---------------
--------------------------------------------------
-------------------------------------
>SRR14464665_NODE_37083_length_1184_cov_3.288929_g22979_i0_1
--------------------------------------------------
--------------------------------------------------
------------N--VE-SFDNTLYGINDY-EATQMDPQQFLLLDCTSMA
LEDGGFTR--------KQMSG--TNTGVFI--------------------
-------------------G-AMNNDY--TGAY-YG-----------H--
--T--S-KVNTYTGTGISNAILASRVSYVFDLRGPC------LVVDTACS
ASLVAIHQACLAIRSGDCDVAICGGVNCILSP-DMYIKLSKARMISPTGL
CHTFSEDAD-----------------------------------------
---------------------------GYARGEGCGIVILKRLK-D----
----------A--ERDRNKVWA-TIN-SGTN--QDGRSVT-------P--
-MTAPSGEQQKKLLHAIYSK-W-QVDI-SQLDYIEAHG------------
--------------------------------------------------
---------T-GTPA------G------DPVEVNALG-SFLK-ER---G-
S--P----------------------------------------------
--------------P-----R-SRYIGSVKTN-IGHTESAAGVLSLIKIL
LMMKHNTIVPSLH-C---Q--K--VNPKID-LQNWKFIIPK--ELV-SWD
S--P-------NKLAACNSFG-FGGSNAHVVVYYFP----ST--Q-S---
-------A------Q-E-PASS----------SSR-----N-------KL
SIVCFSGKTQKGL---K--------------------
>SRR14753584_NODE_5741_length_1657_cov_8.287313_g3956_i0_2
------------------------IAIVGIGCRTP-G-A---DNIQDFWR
LLR-NGECHI-SDVP-A--D-RW-NAAA--FLD----ADPSAPGKA-YVQ
KGGFI-----K-D--VE-GFDNVLYGINEF-EASQMDPQQCLLLDCTTMA
LQDAGITT--------TNLAN--SNTGVFV--------------------
-------------------G-SMNNDH--VFKF-IG-----------K--
--S--S-KIDNYTATGVSTTILASRLSYVFNLTGPC------MVLDTACS
ASLVAVHQGCLAIRSGDCDMAICGGASCMMTP-DMFISLSKARMISPSGL
CHSFSDQAD-----------------------------------------
---------------------------GYTRGEGCGVVILKRLE-D----
----------A--IKDGDNIRA-VVY-SGTN--QDGHAVT-------P--
-MTAPSGEQQKKLLRFVYNK-H-KINV-DEVDYIEAHG------------
--------------------------------------------------
---------T-GTPA------G------DPVEVNSLG-SFFQ-EN---G-
---S----------------------------------------------
--------------T-----R-ERHIGSVKTN-IGHTESAAGVLSLIKVL
LMMEHDMIVPSLH-C---Q--V--VNPRID-LPGYRFVIPQ--DP-----
--------------------------------------------------
--------------------------------------------------
-------------------------------------
>SRR1505101_NODE_5_length_18354_cov_89.146929_g3_i0_3
------------------------VVITGISCRLP-E-S--D-NMEEFRQ
HLL-LGEDMV-TE---DNR--RW-EPGY--------------L--G-LPK
RNGKLK--------DLSK-FDATFFGVHPK-QANAMDPQLRMLLEVTYEA
IIDSGYSP--------QDVRGS--KTGVFI--------------------
-------------------G-VSASEA--GEAW-AS---N----------
--P--E-TVVGYSMTGCCRAMFANRLSYFFDFKGP------S--------
--------------------------------------------------
----------YAIDTACSSSLLALDQALASIRSGNCDSAIVGGSNICIKP
TTAQQFLKLGMLSPD-GTCKSFDASGDGYCRSEAIVAIHIQKLP-V----
----------A--RR----IYS-TLVHAKNN--ADGNKEQ-------G--
-ITYPSGEVQKSLLKQTYKE-A-NIDP-CQVAYVEAHG------------
--------------------------------------------------
---------T-GTKV------------GDPQEVNSIV-DVFT-K--G---
R-------------------------------------------------
---------------R----G-PLLIGSIKSN-MGHPEPASGLAAIAKVI
VAMEEGIIPANLH-F---T--E--PNPDIPGLLDGRIKVVS--EGT-KWN
G-----------GYVGVNSFG-FGGANVHAILKSN----DSK--P-Q---
---R----RHP--AS-K-------------------------L------R
RLCLYSGRTEESVNRAL--------------------
>SRR1505102_NODE_1498_length_3894_cov_7.446294_g1126_i0_1
------------------------VTISGISGRMP-E-S--S-NMEEFEK
HLM-DKEDMV-TA---DDR--RW-KM-------------GL-H--G-MPT
RNGKLK--------ELQH-FDAGFFGVHPK-QANCMDPQLRMLLEVCYEA
IIDSGQTL--------NSVRGS--KTGVYV--------------------
-------------------G-VSTSES--SEAW-SA---D----------
--A--E-TLVGYSMPGCCRAMFANRISFFFDFKGP------S--------
--------------------------------------------------
----------YSVDTACSSSMICLDHALQNIRMGIIDSAIVGGTNLCLKA
NTSLQFVRMGMVAPD-GACKTFDDSANGYCRSEAVMAIFLQKSA-D----
----------C--KR----IYA-SVLHTKSN--SDGYKEQ-------G--
-ITFPSGQLQKQLINEVYHE-I-GIKP-QDISYMEAHG------------
--------------------------------------------------
---------T-GTKV------------GDPQEINTIV-DVFC-K--G---
R-------------------------------------------------
---------------K----D-PLLIGSTKSN-MGHPEAASGLTSIAKIL
IAMEKQVIPPNLH-F---K--S--PNPEIPGLTDGSLQVVS--EKT-QWN
G-----------GLVAMNSFG-FGGSNVHAIFKSH--E--KE--Q-S---
---A----PHV--AS-K-------------------------K------P
RLFTFSARTKEGVQAVL--------------------
>SRR1505104_NODE_12752_length_1286_cov_2.640259_g9447_i0_1
------------------------VAISGISGRMP-E-S--S-NMEEYEQ
HLM-NKEDMV-TA---DDR--RW-EI-------------GL-H--G-LPP
RSGKLK--------ELRH-FDAGFFGVHPK-QADNMDPQLRNLLEVSYEA
IIDSGQTL--------ESIGGS--KTGVFV--------------------
-------------------G-VSLTES--SEAF-SK---D----------
--A--E-NLIGYGMAGCAKSMFANRISFFFDLKGP------S--------
--------------------------------------------------
----------YAVDTACSSSMMCLDQAVLNIKTGLIDAAIVAGCNICVKP
TSSLQFLRMGMLSPE-GACKSFDAAGNGYCRSEAVVAIFLQKSA-D----
----------C--KR----IYT-TVVHTKSN--SDGYKEQ-------G--
-ITFPSGKLQKKLINELYHE-I-GLNP-LDVFYVEAHG------------
--------------------------------------------------
---------T-GTKV------------GDPQETNTIV-DVFC-K--G---
R-------------------------------------------------
---------------K----D-PLPIGSTKSN-MGHPEAASGMTSIAKII
IAMERQVIPPNLH-Y---N-------------------------------
--------------------------------------------------
--------------------------------------------------
-------------------------------------
>SRR1505107_NODE_148_length_7460_cov_18.835650_g99_i0_1
------------------------ICITGMSGRVGQ-A----RNLEDFKD
LLW-NKKHAF-T--E-E--YSRF-DCD---KF-------------G-TQK
RHAYIN--------DIDK-FDSKYFDIDPK-NANFLDPNIRLGLEATYEA
IIDAGYSV--------EEVRGS--VTGVYV--------------------
--------------------SCVAYDA--NYFW-GG---K----------
--SIDE-FGEKS--MGIHNSFRASQVAHAFDLRGPN------SVVDAACS
GYLAAMELAMKDIRLGHCDRAIVLATQLHTNP-MAENLFLSIGAAGPNGI
CYAFDERAE-----------------------------------------
---------------------------GLARGEAVGAMFLQKEE-D----
------------ARR----VWSK-LVHAYQS--ADGNSGD---------F
DFNRPAPIGQMANMSECYRQ-A-NIDP-QTIDFVECHG------------
--------------------------------------------------
---------T-GTSA------------GDGTEATAIS-GVFL-GD-R---
R-------------------------------------------------
---------------K----N-VLTIGSVKTY-VGHAEAAAGFNACVKCA
LGLNEGVIVPNIN-YE-----R--PNPNIAALVDGRMRVVT--EVT-PYP
G--E---------MVGINGFG-LGGTDAHIILKKND----RP--N-K---
---T---V-HP--AR-E-------------------------A------P
RLFTYGARTEEGLKNII--------------------
>SRR1505107_NODE_20_length_10797_cov_596.005769_g15_i0_1
------------------------VSISGISGRMP-E-S--S-NMQEFRD
HLM-NKEDMV-TA---DNR--RW-EV-------------GL-Y--G-VPA
RNGKLK--------EITT-FDAGFFGVHPK-QADCMDPQLRMLLEVSYEA
IVDSGQTM--------QSVRGS--KTGVFI--------------------
-------------------G-VSIAEA--SEVW-SA---D----------
--P--E-TLVGYSMPGCCKAMFANRISFFFDFTGP------S--------
--------------------------------------------------
----------YSVDTACSSSMMCLDQALMNIRMGIIDSALVGGTNLCLKT
QTSLQFTRMGMTAPD-GTCKAFDVAGDGYCRSEAVMAVFLQKSK-D----
----------C--KR----IYA-TVVHTKSN--SDGFKEQ-------G--
-ITFPSGALQKALIKDVYYD-I-GLNP-KDIAYMEAHG------------
--------------------------------------------------
---------T-GTKV------------GDPQEINSIV-DVFC-K--D---
R-------------------------------------------------
---------------E----T-PLLIGSTKTN-MGHPEAASGLTSIAKII
IAMEERTIPPNLH-Y---Y--S--PNLEIPGLSDGSLKVVT--EPT-PWN
G-----------GLVSMNSFG-FGGSNVHAIYRSF--D--KE--Q-S---
---E----PHM--AS-D-------------------------K------P
RLFTFSARTEEGVRAVL--------------------
>SRR1505107_NODE_426_length_5817_cov_27.128641_g276_i0_1
------------------------ICITGMSGRVGQ-C----RDMEEFKE
MLL-NKKDAF-T--D-K--PMRY-NTD---KY-------------N-KQK
EHAFME--------DTEK-FDSDYFGIAPK-NAEYLDPHIRLNLEAAYEA
IIDAGYSM--------SEVRGT--VTGVYV--------------------
--------------------AAAHYDS--LVYW-QN---V----------
--GIKN-HADASKGLGAITNFRATRISYCMDLRGPS------YVVDTACS
GYLSSIDAAIKDIRLGNCSQAIVASTHLHCNP-LSSESLFEKGLLGENSR
CFSFDEKAE-----------------------------------------
---------------------------GFARGEACGVLFLQKEE-D----
------------SRR----IHAK-LVHSFQN--ADGNIGG---------L
DFNSPCFDGQVNALKACYRE-A-NIDP-QKIEFVETHG------------
--------------------------------------------------
---------V-GVKE------------WDTTEANAIT-EVFC-GK-K---
R-------------------------------------------------
---------------A----K-PLMVGSVKTN-VGHAEATTGFSSIAKCV
MGMKEGVILPNIN-FE-----K--PNMEIPGLHDGRLKVPT--EVT-PWN
G--E---------MCGINAYS-FGGNNVHVILKKND----KP--N-K---
---K---T-DH-PAS-R-------------------------S------P
RIFTYCARTEAGLQNIL--------------------
>SRR1505107_NODE_489_length_5634_cov_200.424351_g320_i0_1
------------------------ICITGMSGRVGQ-C----KNLDEFKD
MLM-KGKDAF-T--D-K--SMRF-DID---KY-------------G-TQK
EHAYFE--------EAEK-FDNDYFGIAPK-NAEFMDPNIRLSMEAAYEA
VVDAGYSM--------HEVRGT--LTGVYA--------------------
--------------------SVVTLDA--SNYW-LS---K----------
--TLDA-ITEASKGLGVIHNFRASRVSYSLDLRGPS------MCVDTACA
GYLSAIEAAIKDIRLGNCDQALVVTSQLEANP-LSEQHFMDLGLSGPNSK
CFSFDERAE-----------------------------------------
---------------------------GFARGEAMGAIMLHKEE-D----
------------ARR----IYAK-VAHGFQS--CDGSSGN--------TL
DFSTPSFYGQIDTLKECYRQ-A-GVDP-QTIEFVECHG------------
--------------------------------------------------
---------L-GTKI------------GDTTEVNAIT-EVFC-GQ-R---
R-------------------------------------------------
---------------T----K-PLMIGSVKPN-VGHAEAAAGFNSTIKCV
LALNEGVIPPNIN-FE-----K--PNKDIPALHDGRLKVPV--EPT-PFS
G--D---------KCGISAYS-FGGTNTHLILKKND----RP--N-K---
---K---E-HP--AS-Q-------------------------S------P
RLFTYGARTEEGLQNIM--------------------
>SRR1505107_NODE_549_length_5399_cov_149.659252_g356_i0_1
-----------------------------MSGRIGQ-C----KNLDEFKD
ILM-KGEHAF-T--D-K--SMRF-DID---KY-------------G-TQK
EHAYFD--------DADK-FDNDYFGIAPK-NAEFMDPNIRLSMEASYEA
VVDAGYSM--------TEVRGT--HTGVYA--------------------
--------------------SIVTLDA--GNYW-LS---K----------
--SIDA-IQEARLGLGVIQNFRASRVSYAMDLRGPS------MCVDTGCA
GYLSAIEAAMKDIRLGNCEQAIIVTCQLEANP-ITEQHFMDQGLSGPNSR
CFTFDERAE-----------------------------------------
---------------------------GFARGEALGAIFLQKEE-D----
------------ARR----VYAK-VVHGYQS--CDGNSG----------V
EFSTPSFIGQIDTLKECYRQ-A-GVDP-QTIEFVECHG------------
--------------------------------------------------
---------L-GTKV------------GDTAEANAIA-EVFC-GK-Q---
R-------------------------------------------------
---------------T----K-PLMIGSVKTN-VGHAEAAAGFNSTVKCV
IGMNEGVVPPNVN-FE-----K--PNKEIPGLHDGRLKVPV--EPT-PWS
G--E---------MCGISAYG-YGGSNIHVILKKND----RP--N-K---
---I---E-HP--AS-Q-------------------------S------I
RLFTYGARTEEGLRNII--------------------
>SRR1505107_NODE_556_length_5376_cov_106.901633_g359_i0_1
------------------------ICITGMSGKVGQ-A----NNMDEFKE
MLW-NKKNAF-T--N-T--ALRF-DFD---KY-------------N-TQK
WFAYIN--------DAEK-FDNEFFGIDKK-KAAYIDPNIRLSIEAAYEA
IVDAGYSL--------EEVSGT--KTGVYA--------------------
--------------------PCVGYDA--SNYW-HG---K----------
--GVDE-FGEGS--LGVHNSFRASRISYEMDLRGPS------MAIDTACS
GYMAAVECALKDIRLGICDQAIIAGSQLHCNP-IAAMLFLDIKAAGPNCI
CYAFDERAE-----------------------------------------
---------------------------GMSRGEAVGSLFIQKAE-D----
------------ARR----IHTK-VAHAYQS--CDGNSGD---------F
DFNHPSVEGQMATIATCYKQ-S-GVDP-HKITFVECHG------------
--------------------------------------------------
---------T-GTVA------------GDSTEVNAID-NIFC-GE-R---
R-------------------------------------------------
---------------T----E-PLMIGSVKTN-MGHAEAVAGFNAIAKCI
FSFYESTIPPNIN-FE-----R--PNKSIPGLLDGRLKVPV--ELT-PWD
G--T---------LCGISGFG-LGGTSSHMVLKKHV----AT--N-V---
---T---D-HP--AS-E-------------------------F------P
RLFTYCARTEEGLNNIL--------------------
>SRR1505107_NODE_590_length_5302_cov_136.763373_g359_i1_2
------------------------ICITGMSGRVGQ-A----RDLDAYKD
VLW-NKKSAF-T--D-K--HLRY-DID---KY-------------K-TQR
LWSYIN--------DADK-FDNEFFDIEQT-KANYLDPNIRLAIEAAYEA
IVDAGYSK--------EEVAGT--RTAVYA--------------------
--------------------PCVDYDA--SNFW-ST---K----------
--GTEE-FGEGS--LGVQNSFRASRISYQFDLRGPS------VAMDTACS
GSISAIECAMKDIRLGNCDQAIIAGSQLLCSP-YSAKMFFDIGAASKQCI
CYAFDERAE-----------------------------------------
---------------------------GMSRGEAIGTMFIQKAE-D----
------------ARR----IHAK-VVHNHQG--SDGNSGD---------F
DFNHPSIPGQTAVIRRCYEQ-A-GIDPQTEIDYVECHG------------
--------------------------------------------------
---------T-GTVA------------GDSTEVNAIA-NVFC-GD-R---
R-------------------------------------------------
---------------T----I-PLMVGSVKPN-MGHTQGAAGFTSIVKCI
WSFYESCIPPQIN-FE-----K--PNRTVPCLLDGRIKVPT--VHT-PWE
T--K---------MCGVSGFG-IGGTDSHIILKKSD----VQ--D-E---
---V---M-HP--AN-E-------------------------A------H
RLFTYGARTEEGLKTIL--------------------
>SRR1505110_NODE_662_length_8460_cov_16.982880_g485_i0_1
------------------------VVITGISCRLP-E-S--D-NMEEFRY
NLA-NGVDMV-TE---DNR--RW-EPGY--------------L--G-LPK
RMGKLK--------DLTK-FDAPFFGVHPK-QANAMDPQLRMLLEVTYEA
LVDSGFDP--------QTLRGS--KTGVFI--------------------
-------------------G-VSASEA--AEAW-SN---N----------
--P--E-TLVGYSMTGCCRAMFANRLSFFFDFKGP------S--------
--------------------------------------------------
----------YAIDTACSSSLLAMDQAMTSIRMGYCDSAIVGGSNICIKP
TTAQQFLKLSMLSPD-GTCKSFDATGNGYCRSEGIVAIHLQKAS-V----
----------A--RR----IYS-TVVHSKNN--ADGSKEQ-------G--
-ITFPSGAIQKQLLLETYQE-A-KVDP-SQVAYVEAHG------------
--------------------------------------------------
---------T-GTKV------------GDPQEINSIV-DVFC-K--D---
R-------------------------------------------------
---------------T----G-PLMIGSTKSN-MGHPEPASGLAAVAKVI
IAMEDKLLPGNLH-Y---N--E--PNPDIPGLLDGRLKVIT--QQT-RFE
G-----------GYVGVNSFG-FGGANVHAILKSN----SNE--K-T---
---V----PHP--SA-S-------------------------A------R
RLCLYAGRSEESVTTML--------------------
>SRR1505111_NODE_274_length_7257_cov_93.940866_g208_i0_1
--------------------------------------------------
------IEVV-TP---TD--IRF-PSG-------------E-L--D-LPP
DMGIIY--------DADK-FDAEMFHFTRE-MAKATDPKMRMLLESTYEA
LADAGETM--------QSVKGT--RTGVYV--------------------
-------------------G-TLGLDY--QDT--LT--------------
--A--E-RITGSSYIGNNMAYLSQWISHAFDLKGP------S--------
--------------------------------------------------
----------ITLDSACSSSSMALSQAVLNIRRGHIDAAIVGGSTMIMDP
FASKVIDLSSAMSPE-GRCKTFDASANGYARSEGVLIFYVTKES-L----
----------A--KR----IYT-TVLSIRGN--SDGYKPM-------S--
-MASPSRAAQMKLMQEVIDG-A-GIDK-AKITLAEAHG------------
--------------------------------------------------
---------T-GTIA------------GDGQEADGIA-EILCSV------
E-------------------------------------------------
--------------RD----Q-PLLISSVKSC-VGHTEGAAGLASMCKVI
FGMENELIPPNLH-F---N--D--PNPIIQCLNDGRAKVVS--EPT-PWK
G----------HVLATVSAFG-IGGSNYIACLRSH--K--KK--M-A---
---A---P-HP--AS-K-------------------------V------P
RVVCYCARSEEAAERVL--------------------
>SRR1505118_NODE_502_length_4651_cov_5.391040_g326_i1_1
--------------------------------------------------
--------------------------------------------------
--------------------------------------------------
IVDAGQTM--------ESVRGS--RTGVFV--------------------
-------------------G-VSLSDA--SEAW-TV---D----------
--A--E-KTVGYTMPGCCRAMFANRVSFFFDFKGP------S--------
--------------------------------------------------
----------YALDTACSSSMTCLDQAMLSIRSGLIDSALVGGTNLCLKP
NTSLQFTRMAMTSPD-GACKTFDASANGYCRSEAIMAIFLQKSA-D----
----------C--RR----IYV-TIAHSKSN--SDGYKEQ-------G--
-VTFPSGIAQQTLINEVYHE-I-GISP-TEISYMEAHG------------
--------------------------------------------------
---------T-GTKV------------GDPQEINTIV-DVFC-K--G---
R-------------------------------------------------
---------------K----E-PLLIGSTKSN-MGHPEAPSGITSMAKVI
IASEERMMPPNLH-F---N--N--PNPEIPGLTDGSLKVVT--ECM-PWN
G-----------GLVAMNSFG-FGGSNVHVLVRTY---------------
--------------------------------------------------
-------------------------------------
>SRR1505127_NODE_3052_length_3668_cov_4.293451_g2042_i0_1
------------------------IAIVGVGCKFP-G-A---DNVDEYWK
LLY-DGENHV-EEIP-K--K-CF-NLDA--YYD----PDPNVLGKC-YSR
RAGLL-----K-N--PL-DFDNKLFKISDR-EADSMNPEQRHVLECSYMA
MQDAGITQ--------QELFG--SKTGVYL--------------------
-------------------G-VMNNDY--SNLL-DA-----------R--
--T--C-RPSNYTVTGTHRSIVANRLSYVFDLRGPS------QTIDTACS
ASLCAIDSGIQAIRAGQCDMAFCGGVSSILSP-EAFIHLSKARMLSPTGA
CKVFTDDVD-----------------------------------------
---------------------------GYTRGEGCGVVILKRLS-D----
----------A--QNHGDHIWA-IID-SGSN--QDGRGAT-------P--
-ITSPSGEQQKKLLEDVYAK-S-EVNA-RDIQYIEAHG------------
--------------------------------------------------
---------T-GTKA------G------DPVEANALG-QFFL-QS--NG-
D--Q----------------------------------------------
--------------K-----PPLRYVGSVKTN-LGHLESAAGVAGLIKVL
[truncated: 179,207 more chars]
