# Supplementary material for: The polyketide to fatty acid transition in the evolution of animal lipid metabolism
Source: Nat Commun. 2024 Jan 3;15:236. doi: 10.1038/s41467-023-44497-0 (PMC10764717; doi:10.1038/s41467-023-44497-0)
Supplement: Supplementary file 8 — Supplementary Dataset 5 [file 41467_2023_44497_MOESM8_ESM.txt]

>SRR10802050_NODE_1110_length_7897_cov_40.094581_g762_i0_1
-IVISGISCRLPESENMEEFKKHLMKGDNMVTE-NRRWEPGS-HGLPAKSGTLMD--ISKFDAAFFGVPPKLVDNMDPQLRIMLELTHEALIDSGISPMTIRGTNTAVYVGCGLSETWEALSTDDSNVTGYSPLGCTTSMFANRISFAFDLKGP------SYGLRNGCASGLLALDRAVASIRNGDCDTAIVAGCNLCLKPAASVQLAEMNLLSSDGQCRCFDESVDGYGRSEGVVVMCLQRKTNAKRIYCTVIHSKSSTFITDNDHMNYPSFEEERKFLQDTYKEARLDPSHVTYIEANSSCSKIADASEINAIADVLCR-NK-TKPLLIGSVKSNIGHTEATSGLASVSKIVIAMEDGVIPPNINYKLPN-----IQNGQIKVVEERTRL--NGDYCSVNSFGLGGANVHTIFKS----------------------------------------
>CAG2191348.1
-VVISGISCRLPESENMEEFKKHLMRGDNMITE-NRRWEPAA-HGLPSKSGTLVD--ISKFDAAFFGVPPKLADSMDPQLRIMLELTHEALVDSGVSPATIRGSNTAVYIGCGMSEAWEALSTDNSNVTGYSPLGCTTSMFANRISFAFDLRGP------SYGLRNGCGSGLLALDRAISSIRLGDCDTAIVAGCNLCMKPATSVQLAEMNLLSMDGHCRCFDERGEGFGRSEGVVVMCLQKKAKAKRVYCTVIHSKSATFTTENNNFNFPNFEEERQFLHETYREARLDASHISYMETGSSCTKMSDTIELNAISDVICK-NK-SKPLLIGSVKSNIGHTEATSGLAAVSKIIIAMEDGVIPPNLHFNMPN-----IQNEQIKVVSERTRL--NGEYCAVNSFGLGGVNVHTILKSY---------------------------------------
>OWF51822.1
-IVISGISCRLPGADNMAEFRESLWQGENNISE-NKRWTKDLPDGTPNKMGILGD--LGKFDAGFFGVNPKVADVMDPQLRMLLEITHEAIVDAGVEPHQLKGSDTGVYVACGLSENMEAFSTNQDYIYAYNPIGNAPTMFANRISFAFDFKGA------SYALRNGHASGLVALDRGLMALRTGQCQAAVVAGCNLCLKVTTSTQLHRNGLLSSHDVCNCFDEKADGLVRSEGVVAMFLQKKSSAKRIYSTVLHTKVASYRSLSP-MLPPSVEEQTEFLKKVYQEAGVPPEHVAYIETSGCSVAKGEAQEMKALARVFSS-HR-STPLLIGSVVSNIGHMETVSDLVGLAKLILTMEEDIIPPNLHLHTANRDLATTLNGQVQVVEEKTRLPGNSGIVALNSYGLGNLCAHAVFA-----------------------------------------
>SRR1013750_NODE_311_length_7987_cov_40.850592_g225_i0_1
-LVISGVSCRLPESENMEEFEQHLMNGEDMVTEDDRRWQPGL-FGLPKRSGKLKT--LKKFDATFFGVHPKQANSMDPQLRMLLEVTYEAIVDSGTNPSSIRGSKTGVFIGASASEAHEAWAMDPQKTVGYSMTGCTRSMFANRLSYFFDFKGP------SFALDTACSSSLLALDQAVNSIRQGHCDAAVVGGCSLCLKPLTALQFLKLGMLSPDGSCKSFDASGNGYCRSEGIVVVYLQMEPEAKRIYSTVVHTKTNSDGNKEQGITFPSGQIQKRLLYDVYEEAGVAPNKVVYVEAHGTGTKAGDPQEVNSIVDVFCK-DR-NGPLPIGSVKSNMGHSEPASGLAAVAKVVVGMERGIMPANLHFKEPNPDIPGLTDGRLQVVTQNMPL--REGFVGVNSFGFGGSNVHAILKSSDVKR--E--N--NHKASNAKRLFVYSSRTSDGAEKIL--
>SRR15694065_NODE_1193_length_7573_cov_99.191200_g444_i2_1
-VVISGISCRLPESDNIAEFREHLVKGEDMVTDDGRRWEPGL-HGLPTRSGKLKD--ITKFDCSFFGVNPKQADAMDPQLRLLLEVAYEAIIDAGVNPQSARGSRTGVFIGASASEAHEAWSTDPEKTVGYCMTGCQRAMFANRLSFFFDFKGP------SFTMDTACSSSLLALDQALLNIRLGLCDAAIVGGSSLCLKPQTALQFMKLGMLSPDGACKSFDSSGNGYCRSEGIVVILLQKRVDAKRVYSTLLHSKNNADGNKEQGILFPSGEQQKKLVTEVYAESGVNPAEVQYVEAHGTGTKAGDPQEVNSIADVFCP-GR-EGPLLIGSTKSNMGHPEPASGLAALAKVVVAMEDRVIPANLHFQEPNPDIPALADNRLKVVTEPTPW--NGGLVAINSFGFGGTNVHAVLKSNSRKA--D--QP-MHEAAEKKRLLICSSRTQEGLDEIL--
>SRR2016653_NODE_2066_length_8330_cov_983.533559_g30_i4_3
-VVISGISCRLPESDNIEEFRQHLMQGEDMVTDDDRRWQPGL-FGLPKRSGKLKD--ISKFDASFFGVHGKQANSMDPQLRMLLETTQEAIVDSGTNPNSIRGSKIGVFIGASASEAHEAWSTDPETTVGYSMTGCTRSMFANRLSYFFDFKGP------SFTVDTACSSSLLALDQAIHSIQQGHCEAAIVGGSSLCLKPTTSLQFQKLGMLSPEGTCKSFDVDGNGYCRSEGIVSVFIQKRQAAKRVYSTVVHSKTNSDGNKEQGITFPSGEVQKQLLKEVYSEAGVLPCNVSYVEAHGTGTKVGDPQEVNTIAELFCK-GR-DQPLLIGSVKSNMGHPEPASGLAAVAKVIISMEDGIIPHNLHFKSPNPDIPALEDGRIKVVTENTEF--HGGYVGVNSFGFGGSNVHTILASNSKKT--E--D--RHVASDAKRLFVYSARSRAGLDTIL--
>SRR3107264_NODE_413_length_4505_cov_29.279023_g257_i0_1
-VVLSGISCRLPQSENMEEFKNNLMNGVDMVTEDDLRWKPGT-YGLPKRNGKLKD--LSKFDASFFGVHPKQANSMDPQLRLLLEVTYEAIIDAGINPDLVRGSRTGVFIGASASESHDAWSLDPESTVGYSMTGCTRSMFANRLSYFFDFKGP------SYTIDTACSSSLLALDQALHSIRSGQCDAAIVGGANLCLKPAVAVQFMKLGMLSPDGMCKSFDAEGNGYCRSEGIVAIYLQRESQAKRIYCNLIHSKTNSDGNKQQGITFPSGDIQKRLLHEVYSEACIDPSQISYIEAHGTGTKAGDPQEVNTITDVFCK-HR-NTPLLIGSVKSNMGHSEPASGLAAVAKVIVAMEEGVLPGNLHFKSPNPDIPGLTNGKLHVVNQNTKW--DGGHVGVNSFGFGGSNVHSILKSNNNNN--NKHL--LCEGNEKKRLFNYCSRTEEGLKETL--
>SRR1505137_NODE_1158_length_6100_cov_28.744825_g844_i0_1
-VVISGISGRFPESENMAEFRDHLMNNEDMVTADDRRWKQGL-HGIPARSGKIKY--VNYFDARFFGVSPAAADCMDPQLRMLVEATYEAFVDAGQNMDSVRGTKCGVFTAANRSDAGDAWSAYSDATLRYSMPGCCRAMFANRLSFSFDLKGA------SYSVNSACAAGLVCLDIAVHQIRMGVIDSAIIAGTNLDLKPTSVLQFVRMGFTSPDGACKSFDATADGMARSDAVVAIFLQKAEDAKRIYSTVVHCGLNSDGAREKGALKPVGEVQKDLMQRVVDESGINPSEVAYVEAHGFGSLEMDKIEGNNVVDVFCK-GR-KGPLLIGSVKSNVGHSEDASTLTSLAKIIIAMEEGVIPANLHYKTPNPGIPGLVDGRLKVVTENTPW--KGGLVAVNSYSWWGTNGTAILRSHDKEL--K--E--PHFASKKPRLFTCCARTEEGVKALL--
>SRR17920651_NODE_20593_length_2227_cov_10.964717_g14658_i0_1
-IVISGISGRFPESANMEEFKKNLMEGIDMVTDDERTWPPVL-NGLPARTGKIKD--LSKFDASFFGVHAKQAEVMDPQLRMLLEATYEALIDAGLNPNEMRGSRTGVFIGASASESGEYWTLESERVNGYGLTGCARAMFPNRISFTFDFKGP------SFAIDTACSSSMLAFHQAVTAMRNGECDAAIVGGVNLLLKPNESLQFHRLSMLSPDGACKAFDASGNGYVRAEACVVTLLQKVSNAKRVYATVINTGTNTDGNKEQGITFPSGKVQKDLILSVFEKAGMNPAEVVYIEAHGTGTKVGDPQEVNSIAEVFCK-GRNHGPLLIGSVKSNMGHSEPASGLCSLAKVLVAMETNTIPANLHFKQPNQEIPALSDGRLQVVDKNWDW--NGGIAAINSFGFGGANVHLILRSNPKPK-----S--TPVKDNIPRLVAVSGRTYEAVDSFL--
>SRR17920654_NODE_248_length_7537_cov_14.004421_g191_i0_1
-VVISGLSARLPESANIDEFREQLFAGVDLITDDERRWPSGL-HGLPTRTGKIKE--LDKFDATFFGVHAKQAHVMDPQLRMLLELTHEAIIDAGVNPASVRGSRTGVFIGVSASESDEFWTMDPEQVNGYGLTGCCRAMFPNRISYTFDFKGP------SYAIDTACSSSLFALQQAVSAMRTGQCEAAIVGGVNLLLKPTCSLQFHRLGMLSPQGMCKAFDASGNGYVRSEAAVVIYLQKASVSKRIYATIVNARTNTDGNKEQGITFPSGAMQKKLILETYAEAGVSPSEVVYVEAHGTGTKVGDPQEVNSIADVFCK-GRNT-PLLIGSVKSNMGHSEPASGLCSIAKTLIAMESGVIPANLHFKNPNKDIPALHDGRLKVVSENTSF--PGGYVAINSFGFGGANAHIILKSNPKPK----PL--SPPLLTNPTVVAVSGRTEEAVKEFL--
>SRR17920668_NODE_239_length_11656_cov_27.414832_g194_i0_2
-VAISGISGRLPESNNIQEFRDHLMKGDDMVTADDRRWPVGL-HGLPPRCGKVPE--LTKFDAGFFGVHPKQADCMDPQLRMLLEASYEAIIDAGQSMESVRGSRTGVYIGVSLSDASDGWTMETEGMVGYTMPGCCRAMFANRLSFFFDFKGP------SYAVDTACSSSMMCLDQALMGIRTGIIDSALVGGSNLCLKPNTSLQFTRMNMTSPDGACKTFDASANGYCRSEAIMAIFLQKVPDCKRIYATVVHTKSNCDGYKEQGITFPSGELQKCLINEVYDEIGINPADIAYMEAHGTGTKVGDPQEINSIVDVFCK-DR-TAPLLIGSTKTNMGHPEAASGLTSIAKIIISMEEGVIPPNLHYKNPNPEIPGLTDGSLQVVSECTKW--GGGLVAMNSFGFGGANVHAIYKSNQKEL--K--E--PHPASQKPRLFTYAGRTEAGVRAVL--
>SRR17920677_NODE_21594_length_1521_cov_8.421961_g16568_i0_1
-IAISGISGRFPESDNMDEFQQNLMEGRDMVTDDDRRWTPGI-YGLPTRTGKLKN--ISNFDANFFGISGKQAETFDPSIAFLLELTHEAIVDSGTNPMDLRGSNTGVFIAVTCNDPLEYHSLNSEPIG-YAMTGCHKSMCSNRISYCFDLRGP------SMTIETACSSSFNALYLAVEALKKGDCDAAIVGGTNLLLNPQYSRMFFKLNMLSVDGICKSFDDSCNGYVRSEAAVVIFLQKVSAAKRVYATVVNIEINTDGYKEDGPTYPSRIMQSALMTKVIEKSKINPLDVAYVEAHCTGTKAGDVQEINAIADIYCS-GRTSGPLLIGSVKSNMGHGEPASGLCGIAKVVIAMETGIIPGNLHYHNPNKNIPALSNGKLKVVDKNTKW--NGGLVVINSFGFGGSNVNLILRSNPKPK-----S--IRYTDNKPVLVQVSGRTE---------
>NP_001297727.1.junglefowl.FAS
-VVIAGIAGKLPESENLQEFWENLLNGVDMVTEDDRRWKPGM-YGLPKRNGKLKD--ISKFDASFFGVHPKQAHTMDPQLRLLLEVSYEAILDGGINPATLRGTDTGVWVGASGSEAAEAFSQDPEQLLGYSMTGCQRAMFANRISYFFDFKGP------SLTIDTACSSSLMALENAYKAIRNGQCSAAVVGGVNLLLKPHTSVQFMKLGMLSPDGASKAFDASGNGYCRSEAVVVVLLTKKSMAKRIYATIVNAGSNTDGFKEQGVTFPSGDMQRQLVSSLHRECGIKPGDIEYVETHGTGTKVGDPQEVNGIADVFCQ-CE-REPLLIGSTKSNMGHPEPASGLAALAKVVLSLEHGLWAPNLHFSDPNPDIPALLNGSLKVVCEPTPT--KGGLVSINSFGFGGANVHV--------------------------------------------
>NP_990486.2.chicken.FAS
-VVIAGIAGKLPESENLQEFWENLLNGVDMVTEDDRRWKPGI-YGLPKRNGKLKD--IKKFDASFFGVHPKQAHTMDPQLRLLLEVSYEAILDGGINPTALRGTDTGVWVGASGSEAAEALSQDPEELLGYSMTGCQRAMLANRISYFYDFTGP------SLTIDTACSSSLMALENAYKAIRHGQCSAALVGGVNILLKPNTSVQFMKLGMLSPDGACKAFDVSGNGYCRSEAVVVVLLTKKSMAKRVYATIVNAGSNTDGFKEQGVTFPSGEMQQQLVGSLYRECGIKPGDVEYVEAHGTGTKVGDPQEVNGIVNVFCQ-CE-REPLLIGSTKSNMGHPEPASGLAALAKVILSLEHGLWAPNLHFNDPNPDIPALHDGSLKVVCKPTPV--KGGLVSINSFGFGGSNAHV--------------------------------------------
>sipho_genome_NODE_3473
-VAISGISGRLPESDNLAEFRENLMNKVDMVTEDDRRWEVGL-HGLPPRMGKVKE--LRHFDAGFFGVHPKQADCMDPQLRMLLEVTYEAIIDAGQSIESVRGSRTGVFIGVSLSDAADAWTQDAENLVGYAMPGCCRAMFANRVSFFFDFKGP------SYAIDTACSSSMMGLDQALQNIRMGIIDSAVVGGTNLCLKANTSLQFTRMGMTSPDGACKTFDASGDGYCRSEAVSAIFLQKTADCRRIYATVLHSKTNSDGYKEQGITFPSGILQKRLINEVYHEIGINPLDIAYMEAHGTGTKVGDPQEINSIVDVFCK-GK-KEPLLIGSTKSNMGHPEAASGLTSIAKIIIAMEERIIPPNLHYKNPNPDIPGLTDGSLQVITECTRW--NGGLVAMNSFGFGGSNVHAVYR-----------------------------------------
>ECFAS
-VAISGISGRLPESNNIQEFRDHLMNKEDMVTTDDRRWTVGL-HGCPPRNGKVPE--ITKFDAGFFGVHPKQTDCMDPQLRMLLEAAYEAIIDSGQSMESVRGSRTGVYIGVSLSDSSDAWTMETDGMVGYTMPGCCRAMFANRISFFFDFKGP------SYAVDTACSSSMMCLDQALMGIRTGLIDSALVGGSNLCLKPNTSLQFVRMGMTSPDGACKTFDASANGYCRSEAIMAMFLQKVPDSKRLYATVVHTKSNCDGYKEQGITFPSGDLQQRLIREVYDEIGINPSEINYMEAHGTGTKVGDPQEINSIVDVFCE-NR-TGPLLIGSTKSNMGHPEAASGLTSIAKILISMEEKMLPPNLHYNNPNPEIPGLTDGSLKVVTECTKW--DGGLVAMNSFGFGGANVHAIYKSN---------------------------------------
>ERR1256700_NODE_1467_length_6174_cov_30.770939_g200_i1_1
-VAISGISGRLPESDNMAEFRDHLMKKEDMVTADNRRWEIGL-HGNPPRNGKLKE--IRHFDAAFFGVHPKQADCMDPQLRLLLEVAYEAITDAGQTIESVRGTKTGVYVGVSQSDASDAWSADAETLVGYTMPGCCRAMFANRISFFFDLKGP------SYAVDTACSSSMMCLDQALHSIRMGIIDAAIVAGSNLCLKPNTSLQFVRMGMTSPDGACKTFDASGDGYCRSEAVMAIYLQKTSDCKRIYATVVHAKSNSDGYKEQGITFPSGIMQKQLIDEVYHEIGVSPVDVAYVEAHGTGTKVGDPQETNSIADVFCK-GR-KGPLLIGSTKSNMGHPEAASGLSSIAKILIAYEERVIPPNLHYKNPNPEIPGLIDGSLQVVTECTRW--NGGYVAMNSFGFGGANVHALYRSHDKEL--L--E--PHIASDKPRLFTCNARTEAGVKVLL--
>SRR10802050_NODE_1110_length_7897_cov_40.094581_g762_i0_1
-IVISGISCRLPESENMEEFKKHLMKGDNMVTE-NRRWEPGS-HGLPAKSGTLMD--ISKFDAAFFGVPPKLVDNMDPQLRIMLELTHEALIDSGISPMTIRGTNTAVYVGCGLSETWEALSTDDSNVTGYSPLGCTTSMFANRISFAFDLKGP------SYGLRNGCASGLLALDRAVASIRNGDCDTAIVAGCNLCLKPAASVQLAEMNLLSSDGQCRCFDESVDGYGRSEGVVVMCLQRKTNAKRIYCTVIHSKSSTFITDNDHMNYPSFEEERKFLQDTYKEARLDPSHVTYIEANSSCSKIADASEINAIADVLCR-NK-TKPLLIGSVKSNIGHTEATSGLASVSKIVIAMEDGVIPPNINYKLPN-----IQNGQIKVVEERTRL--NGDYCSVNSFGLGGANVHTIFKSFTDKN----NK--YHFANEKKRLCIYSARTKPALESIF--
>SRR11015439_NODE_397_length_10557_cov_6.858833_g256_i0_1
-VVISGISGRLPESDNLEEFRQHLMKGEDMVTEDDRRWKPGL-YGLPKGNGKLKD--LSKFDATFFGVSPKQADAMDPQLRLLLETAYESIVDAGVDPQSLRGTKTGVFIGASFSESAEAWASGMSKTLGYSMTGCARSMFANRLSFFFDLKGP------SYVVDTACSSSLLALDSALHSIRNGHCDAAIVGGSGLILKPASSLQFMQLGMLSPGGRCKSFDASGDGYCRSETVGCLFLQKAEDAKRVYATVVHSRNNCDGHKEQGITFPSGEVQKLLLQQIYAEAGVEPSCVAYVEAHGTGTKAGDPQEVNTITDVFCK-GR-QGPLFIGSTKSNMGHPEPASGMAALSKLVIAMEDGVIPPNLHYEEPNPDIPGLLDGRLAVVTKCQPW--TGGYAGINSFGFGGSNVHTLLQSNHKERG-E--M--PHPEAIIPRLVTYCGRSKEGVQQVL--
>SRR11015441_NODE_8640_length_4102_cov_4.575825_g4940_i0_1
-VVISGISCRLPESDNMEEFRQHLMKGEDMVTEDNRRWEPGF-LGLPRRNGKLKD--LTKFDAAFFGVSPKQADCMDPQLRLLLETTFEALVDAGVDPL-ERGRRTGVFIGVSASEASEAWTANPEKTQGYMMTGCCRAMFANRLSFYFDFKGP------SYAVDTACSSSLLAMDHALQNIRTGQCDSAIVGGANLCLKPNTSLQFLKLGMLSPDGACKSFDASGNGYCRSEGIVVIYLQKAKDAKRIYTTIVHSKSNCDGAKDQGITFPSGKIQGQLLRELYQEAGLEPALVSYVEAHGTGTKAGDPQEVNTIAEVFCA-KR-SSPLLVGSTKSNMGHPEPASGLSSMAKVVIAMEDGLIPPNLHFKEPNPDIPALTDGRIQVVTEKTPW--QGGYMAINSFGFGGANVHTVLRSNGKTS-----A--PHMGNHAKRLFLYSGRTEQGLKQVL--
>SRR12357918_NODE_87990_length_1423_cov_2.729258_g30236_i0_1
-VVVSGISGRYPESENIKEFRDNLINKKDMVTDDDRRWPQGL-YGLPTRSGKLKD--ISKFDASFFGVSPKQADNMDPQIRIMLEVCYEAIVDAGVNPASVRGSKTGVYVGTSASEAHDAWSNDIEQMSGYVMSGCQRAMFANRLSFFFDFKGP------SYTVDTACSSSLLAFNLAVDAIKSGQCDAALVSGCSLCLKPSTAVQFQRLGMLSSVGCCKSFDESGSGYCRSESVVAVYLQKADTARRIYTTVVHAKNNADGAKDQGITFPSGAMQKQLLKEVYAEARVDPGSVSYVEAHGTGTKAGDPQELNTIADVFCTKSR-RGPLLVGSTKSNMGHPEPASGLAALSKIIISMQDGTVPPNLHFVNPNPDIPALQDGRLKVCTENTPF--NGPYVAINSFGFGG-------------------------------------------------
>SRR12427914_NODE_10169_length_4242_cov_49.267690_g221_i5_1
-VVISGVSCRLPQSENMEEFKENLLSGTDMVTEDDTRWKSGL-YGLPKRSGKIKD--LSKFDASFFGVHPKQANSMDPQLRMLLEVTYESIVDAGINPETVRGSKTGVFIGASASESHEAWSMEVENTVGYAMTGCTRSMFANRLSYFFDFKGP------SYTIDTACSSSLLALDQALHSIRSGQCDAAVVGGANLCLKPAVAVQFMKLGMLSPEGICKSFDAEGNGYCRSEGIIAIYLQKEASAKRVYCSLVHSKTNSDGNKQQGITFPSGEIQKQLLQEVYSEACVDPTQVSYIEAHGTGTKAGDPQEVNTICDVFCK-GR-QGPLPIGSVKSNMGHAEPASGLAAVAKVIVAMEEGTIPSNLHYSSPNPDIPGLTNGNLDVVSRNKKC--DLDFVGVNSFGFGGSNVHTVLRANKNSN--R--S--PCEGCEKKRLFLYSSRSEEGLRDTL--
>SRR12708759_NODE_6_length_10572_cov_36.890335_g5_i0_1
-IVISGISGRLPESDNMEEFRENLMSGHDMVTEDDRRWQPGL-HGLPRRNGKLKD--LSKFDASFFGVSPKQADAMDPQLRLLLETAYECIVDAGVNPLSIRGTRTGVFIGSSFSEAAEAWASDTGKTIGYAMTGCCRAMFANRLSFFFDFKGP------SFVVDTACSSSLLALDQALHSIRNGHCDAAIVGGCGLLLKPGTSVQFLQLGMLSPDGKCKSFDASGNGYCRSETVGTVFLQKSSDAKRVYATVVHSGTNADGNKEQGITFPSGQVQKELLQQVYTEACIDPASVSYVEAHGTGTKAGDPQEVNTISDVFCK-GR-QDPLLIGSTKSNMGHPEPASGLAAMAKVLIAMEDKVLPPNLHFEEPNTDIPALLDGRLTVVTKPTQW--NGGYVGINSFGFGGANVHAILKSNEKEP--T--G--FHPDANSPRLVTYSGRTEESVQCVL--
>SRR1284718_NODE_176_length_9940_cov_40.463553_g119_i0_3
-IVISGISARLPESDNIDEFREHLIKGEDMVTEDDRRWPPGI-YGLPTRNGKLKD--LTKFDATFFGVSPKQADNLDPQLRMLLETTYECIVDAGIDPAAIRGSKTGVFIGSSMSEAAEAWGADPSNIVGYSMTGCCRAMFANRLSFFFDFKGP------SYNVDTACSSSLIALDNAVQSIRNGYCDSAIVGGSGLLLKPATSLQFLQLGMLSPKGKCNMCDASGDGYCRSETVGTLFLQKAADAKRIYCTVVNTGTNADGNKEEGITFPSGQMQKQLLEQVYSEACVDPSTVAYVEAHGTGTAAGDPQEMNTIADVFCK-GR-QGPLPVGSTKTNMGHPEPASGVAAIAKVLIAMEDGMIPANLHFETPNPNIPGLVDGRLEVVTTRKRW--NGGYVGLNSFGFGGANAHAILKSHEKEP--T--G--PHPEAKNCRLVTYAGRTEEGVKKVL--
>SRR13176627_NODE_194_length_12559_cov_64.023821_g156_i0_1
-VVISGVSCRLPESDNMNEFRDHLMKGEDMVTSDDRRWKAGL-FGLPTRSGKLKD--ITKFDAGFFGVHPKQADSMDPQLRLLLEVTYEAIVDAGVNPDTIRGSRTGVFIGASASESHDAWTADPESTVGYTMTGCTRSMFSNRLSYFFDFKGP------SYTLDTACSSSLLAMDQALLSIRSGLCDAAIVGGSNLCLNSLTALQFQKLGMLSPEGKCKSFDAEGDGYCRSEGVVAIFLQTKLVAKRAYATLVHSKTNSDGNKEQGITFPSGEVQKRLLHEVYSEAGVDPSRVAYVEAHGTGTKAGDPQEVNTICSVFTK-GR-QGPLLIGSTKSNMGHCEPASGLAAVAKVLLAMETGEIPANLHYKSPNPDIPGLQDGKMKVVTKRTKW--DGGYVGVNSFGFGGSNVHVLLKSKSSSE--ETGR--DKRLCKKKRLLNYCSRTEEGLHAVL--
>SRR14464668_NODE_294_length_10452_cov_18.479333_g177_i0_1
-IVISGISARLPESDNMDEFREHLILGEDMVTEDDRRWPPGF-LGLPTRNGKIKD--LSKFDATFFGVSPKQADSMDPQLRLLLETTYECIIDAGVDPHTIRGSKTGVFIGSSFSEAAEAWGSDTSSTIGYAMTGCCRAMFANRLSFFFDFKGP------SYVLDTACSSSLLALDQAVHSIRNGHCDAAIVGGSGLLLKPGTSMQFMQLGMLSSEGKCKSFDASGHGYCRSETVGTLFLQKSSVAKRIYCTVVHTGTNADGNKEQGITFPSGEIQKQLLQEVYTQAGVDPSSVAYVEAHGTGTKAGDPQEVNTIADVFCK-GR-QGPLLIGSTKSNMGHPEPASGLAAVAKVLIAMEDGMIPANLHYETPNPDIPGLIDGRLEVVTQRKRW--NGGYVGINSFGFGGANVHAILKSHEKEL--T--I--PHAEANTVRLVTYSGRTEESVARVL--
>SRR1542609_NODE_14828_length_2853_cov_20.366976_g1233_i5_1
---ISGISCRLPQADNVEEFHQNMMKGRDMVTHIRSSLNDSDYDMTQPYSGTIRD--LTKFDVGFFGVPPKLADVMDPQLRILMEATCETFVDAGVSIEAMRGSNTGVFIGCGLSEALEAYVSDPDHVNAYAPIGCSSAMLANRISFAFDLKGP------SYALRNGDVSGFLALERAVLSVQRGQCEAAVVGGSNLCLKAAASFQLMMLDLLSPDGKCCCCNEDSCGTNRSEGVVVMLIQKRKFAKRIYSTIRHIKCTS---M-KNSFYPSYEEETKLLNEVYKEADVDPTKVSYVEISGSCNVDADAQEVNSVADVCCK-DR-EKPLRIGSVKTNVGNTETASGLVSILKVLMAAQEGMIPSNLHVGTPNQCIEALHDGRIEFLSERKRW--TPGIVGVSCNGMGHMHGHCILDFTSNPP--------DANKSQEKRLAVFSATSELGVKSVL--
>SRR1542642_NODE_716_length_7919_cov_23.220457_g408_i0_2
-LVISGVSCRLPESENMEEFEQHLMNGEDMVTEDDRRWQPGL-FGLPKRSGKLKT--LNKFDATFFGVHPKQANNMDPQLRMLLEVTYEAIVDSGTSPFSIRGSKTGVFIGASASEAHEAWAMDPKKTVGYSMTGCTRSMFANRLSYFFDFKGP------SFALDTACSSSLLALDQAVNSIRQGHCDAAIVGGCSLCLKPLTALQFLKLGMLSPDGSCKSFDASGNGYCRSEGIVVVYLQMKPEAKRIYSTVVHTKTNSDGNKEQGITFPSGQIQKRLLYDVYEEAGVAPNKVVYVEAHGTGTKAGDPQEVNTIVDVFCK-DR-NGPLPIGSVKSNMGHSEPASGLAAVAKVVVGMERGTMPANLHYKEPNPDIPGLTDGRLQVVTQNMPL--REGFVGVNSFGFGGSNVHAILKSSDVKR--E--N--NHKASNAKRLFVYSSRTSDGVEKIL--
>SRR18446120_NODE_7784_length_4440_cov_23.170121_g333_i3_1
-VVISGVSCRLPQSDNMEEFKENLMGGVDMVTEDDSRWKPGL-YGLPKRSGKLKD--LSKFDASFFGVHPKQANSMDPQLRILLEVTYEAIVDAGINPEDIRGSKTGVFIGASASESHDAWSMEVENTVGYAMTGCTRSMFANRLSYFFDFKGP------SYAIDTACSSSLLALDQALHSIRSGQCDAAIVGGANLCLRPAVAVQFMRLGMLSPKGMCKSFDAEGNGYCRSEGIVAVYLQKEVGAKRVYCTLVHSKTNSDGNKQQGITFPSGDVQKRLLNEVYSEACIDPTKMSYIEAHGTGTKAGDPQEVNTICDVFCK-GR-KGPLPIGSVKSNMGHSEPASGLAAVAKVIVAMEESTIPGNLHYSSPNQDIPGLINGKLEVVDHNKKC--DVGLVGVNSFGFGGSNVHTILRSNKFNG--M--S--VCEGCEKKRLFLYSSRSEEGLKEIL--
>SRR2040684_NODE_1747_length_5991_cov_41.698923_g1082_i0_1
-VVISGISGRLPESDNLEEFRQHLMKGEDMVTEDDRRWQPGL-HGLPRRNGKLKD--LSRFDAAFFGVNPRQADALDPQLRLLLETCYECILDAGVDPQTIRGSKTGVFIGASFSESAEAWASDTSKTIGYTMTGCARAMFANRLSYFFDFKGP------SFVLDTACSSSLLALDQALHSIRNGHCDAAIVGGSGLLLKPGTSLQFLQLGMLSPDGKCKSFDASGDGYCRSETVGTIFLQKAADAKRVYATVVHSGTNADGNKEQGITFPSGEAQKALLLEVYRQAGIPPSSVAYVEAHGTGTKAGDPQEVNTIADVFCK-DR-QGPLMIGSTKSNMGHPEPASGLAALSKVVIAMEEGVIPPNLHYDSPNPDIPALQDGRLAVVTQCQPW--QGGYVGVNSFGFGGANVHALLKSNPKER--E--C--PHPDANSLRLLTYCGRTEEGVQRVL--
>SRR2057020_NODE_20534_length_1249_cov_2.055000_g11801_i0_1
-VVISGISCRLPESDNIDEFKENLMNKVDMVTEDDRRWKPGF-HGLPRRNGKIKD--LSRFDATFFGVSPKQANAMDPQLRMLLEVTYEAIVDAGTDPRSVKGSRTGVFIGVSVSECQDIWSSVSDNVEGYVMTGCSRTMFANRLSFFFDFKGP------SYSMDTACSSSLLALDHALASIRSGACDAAIVGGTNLCLNPAISLQFMKLQMLSPGGACKSFDASGDGYVRSEAVVAIYLQKASDAKRIYATVVHSKNNCDGNKSQGITFPSGAIQKQLMQELYSEACVDPLGVSYVEAHGTGTKAGDPQEVNALTDVFCK-DR-KGPLLIGSVKSNMGHAEPASGLAALSKVLIAMNTGLIPPNLHFSEPNPDIPSLMDGRIQVVTECMPW--SGEYAAVNSFGFGGSNVHILLRSKKKK------------------------------------
>SRR4017284_NODE_29_length_9692_cov_137.445888_g25_i0_1
---IAGMSGKLPESENLQEFWANLIGGVDMVTDDDRRWKAGL-YGLPKRSGKLKD--LSKFDASFFGVHPKQAHTMDPQLRLLLEVSYEAIVDGGINPASLRGTNTGVWVGVSGSEASEALSRDPETLLGYSMVGCQRAMMANRLSFFFDFKGP------SIALDTACSSSLLALQNAYQAIRSGECPAALVGGINLLLKPNTSVQFMKLGMLSPDGTCRSFDDSGSGYCRSEAVVAVLLTKKSLARRVYATILNAGTNTDGSKEQGVTFPSGEVQEQLICSLYQPAGLAPESLEYIEAHGTGTKVGDPQELNGITRSLCA-FR-QAPLLIGSTKSNMGHPEPASGLAALTKVLLSLEHGVWAPNLHFHNPNPEIPALLDGRLQVVDRPLPV--RGGNVGINSFGFGGSNVHVILQPNTRQAP----A--PTAHAALPHLLHASGRTLEAVQDLL--
>SRR5527416_NODE_171_length_9296_cov_17.605494_g115_i0_1
-VVASGLSGRLPESSNISEFRENLVRGRDMVTEDGRRWTPGL-YDLPKRNGKLKE--LDKFDAAFFGVPPKQANAMEPQLRMLLEVSYEALVDAGIDPFSVRGSRTGVFVGASESEAHQAWSADPETTIGYHMTGCARSMFANRLSFFFDFKGP------SIVIDTACSSSLLAMDQALLSIRMGLCDAALVAGTSLCLKPTSSLQFKRLNMVSTEGCCKSFDSSGNGYVRSEAVVVVFLQKAKNAKRIYATLVHSKNNADGNKEQGITFPSGEIQKRLISEVYIESGIDPLSVVYVEAHGTGTKAGDPQELNSITDVFCK-GR-DGPLLIGSTKSNMGHPEPASGLAALAKVLIAMEDGMIPANLHFNDPNPDIPGLLDGRLRVVTERLRW--NGGYVGINSFGFGGSNVHVLLRSYPNEK--T--I--PHIASELPRLCTFAGRTMEAVTITL--
>SRR6053256_NODE_4442_length_6332_cov_178.493529_g2481_i0_1
-VVISGVSCRLPQSDNMEEFRDNLMNGVDMVTEDDSRWQPGM-YGLPARSGKLKD--LTRFDAAFFGVHPKQANSMDPQLRLLLEVTHEAIVDAGVNPESVRGSKTGVFIGASASESHEAWSADPDNTVGYSMTGCTRSMFANRLSYAFDFKGP------SYSIDTACSSSLLALDQALHSIRSGQCDAAIVGGSNLCLKPTTALQFLKLGMLSPDGMCKSFDAEGNGYCRSEGIVVMYLQKEMTAKRVYCTLVHSKTNSDGSKQQGITFPSGEVQKSLLYDVYSEACINPSEVAYVEAHGTGTQAGDPQEVNSICDVFCK-DR-QGPLKIGSVKSNMGHSEPASGLAAVAKVIVAMEEKTIPGNLHYNTPNINIPGLVDGKLNVVDCDTKW--DGGLVGVNSFGFGGSNVHSVLKSNSQHA--S--Q---CESCEKRRLFLYSSRSEKGLKEVL--
>SRR6824266_NODE_843_length_9401_cov_102.076865_g494_i0_1
-VVISGISGRLPESDNMEEFRQHLMLGEDMITEDDRRWPTGL-HGLPAGMGKLKD--ISKFDASYFGVSPKQADLMDPQVRMLMETTYECIVDAGVNPQSLRGSKTGVFIGASFSEAAEAFAANTEKNIGYALTGCCRSMFANRISFFFDLKGP------SYTVDTACSSSLLALDQALQSIRMGHCDAAIVGGSGLCLKPASSMQFMQLGMLALDSRCKSFDASGNGYVRSEAVSTVFLQKASDARRIYATVVHSGTNTDGNKERGITFPSGKVQKQLLERVYSEACINPATVAYVEAHGTGTKAGDPEEANAIIDVFCK-GR-QGPLLVGSTKSNMGHAEPASGLASVAKVLIAMEDGVIPPNLHYSEPNPDIAGLLDGRLEVVTECRRW--DGGYVGINSFGFGGANVHAILKSHDQER--I--G--AHPDAESIRLFTYAGRTEETVRHVF--
>SRR6926331_NODE_495_length_8550_cov_30.405835_g308_i0_2
-VVITGISCRLPESDNMAEFRQHLVNGEDMVTDDGRRWQPGL-HGLPHRSGKLKD--LTKFDCSFFGVNPKQANAMDPQLRLLLEVAYEAIIDAGVNPQSARGSRTGVFIGASASEAHEAWSSDPEKTVGYCMTGCQRAMFANRLSFFFDFKGP------SFTMDTACSSSLLAMDQALMNIRLGMCDSAIVGGSSLCLKPETALQFMKLGMLSPDGACKSFDESGNGYCRSEGIVVVLLQKKSDAKRIYSSLVHSKNNADGNKEQGILFPSGAQQKKLIKEVYSESGVNPVDVQYVEAHGTGTKAGDPQEVNSIADVFCP-GR-EEPLLIGSTKSNMGHPEPASGLAALAKLVIAMEDGVIPKNLHYKSPNPDIPALADSRLKVVSEPTTW--KGGFAAINSFGFGGTNVHAVLKSNSCVK--R--D--AHEAANSKRLFLCSSRTQEGLDEIL--
>SRR7044533_NODE_32422_length_1439_cov_2.270504_g13446_i1_1
-VVISGISCRLPESENMEEFKKHLMRGDNMITE-NRRWEPAA-HGLPSKSGTLVD--ISKFDAAFFGVPPKLADSMDPQLRIMLELTHEALVDSGVSPATIRGSNTAVYIGCGMSEAWEALSTDNSNVTGYSPLGCTTSMFANXX---------------------------------------------------XXMKPATSVQLAEMNFLSMDGHCRCFDERGEGFGRSEGVVVMCLQKKAQAKRVYCTVIHSKSATFTTENNNFNFPNFEEERQFLHETYREARLDASHISYMETGSSCTKMSDTIELNAISDVICK-NK-SKPLLIGSVKSNIGHTEATSGLAAVSKIIIAMEDGVIPPNLHFNMPN-----IQNEQIKVVSERTRL--NGEYCAVNSFGLGGVNVHTILKSYD-K------------------------------------
>SRR7138063_NODE_2150_length_4142_cov_77.774249_g1257_i3_1
-VVISGISCRLPESDNVEEFRQHLINKDDIVTEDERRWPKGI-YGLPPRNGKLKD--VSKFDASFFGVHPKQANSMDPQLRLLLEVTYESIVDAGINPDSIRGSKTGVFIGCSASEAHDAWSCDPEKTVGYSMTGCTRSMFANRLSFFFDFKGP------SYAIDTACSSSLLAMDQALHSIRQGNCDAAIVGGCNLCLKPTTSLQFQKLGMLSKEGTCKSFDASGDGYCRSEGVVVIYLQKNEAAKRIYSTIVHSKTNSDGNKEQGITFPSGSVQKQLLQEVYSEACIDPSTVEYVEAHGTGTKAGDPQELNTITDVFCK-DR-ETPLLIGSVKSNMGHPEPASGLAAVTKLIIGMEDKMMPANLHYESPNTDIPGLVDGRLQVVTDRTPV--NGGLMAVNSFGFGGSNVHAVLKPNIDNE--N--E----SCDLSKRLFLYSSRTHEGVEKVL--
>SRR7138063_NODE_3493_length_3467_cov_25.427150_g2048_i1_2
-VVISGISCRLPQSENMEEFKKHLFAGDNMVSE-NKRWDSVS-HGLPSKSGTLED--ISKFDAAFFGVPPKLADNMDPQLRMMLELTYEALIDSGISPATIRGTNTGVYVGCGLSETWEALSTDDSHVTGYSPLGCTSSMFANRISFAFDFRGP------SFALRNGCASGLLALDRAVTSIRNGDCDVAIVAGCNLCLKPATSVQLAEMGLLSSHGECRCFDERVDGYGRSEGVVVMCLQKKVKAKRVYCTVIHSKSSSFTTENNNINYPSFEEERKFLEDTYREARLNPSHIAYIEANSSCSKMADSIEINAIADVICR-NK-TKPLLIGSVKSNIGHTESTSGLASVSKIIIAMEEGVIPPNLHCNIPM-----TRNEQVKVVTEKSRL--NGEYCSVNSFGLGGANVHTILKTFNDRN----NK--YHFANEKKRLCVYSARTKHGLESIF--
>SRR8354787_NODE_118_length_8496_cov_72.119554_g88_i0_2
-VVISGVSCRLPQSANMEEFTDNLMNGVDMVTEDDSRWTPGL-YGLPRRSGKLKD--LSKFDAAFFGVHPKQANSMDPQLRLLLEVTYEAIVDAGVNPDTVRGSRTGVFIGASASESHEAWSADPEAAPGYSMTGCTRSMFANRLSYFFDFKGP------SYTVDTACSSSLLALDQALHSIRTGLCEAAIVGGSNLCLKPAVAAQFMKLGMLSPDGMCKSFDAQGNGYCRSEGVIAMYLQKEPVARRIYCTLVHSKTNSDGNKEQGITFPSGAVQKQLLEEVYSEAGLSPALVSYVEAHGTGTKAGDPQEVNTICDIFCK-GR-TEPLPIGSVKSNMGHSEPASGLAAVAKVIVAMEEGCIPGNLHFHEQNPDIPGLADGRLKVVDRNTTW--RGGLVGVNSFGFGGSNVHAVLKSNNTSE--K--T--LCRNCEKKRLFVHSSRSEDGLKKAL--
>SRR8599714_NODE_112_length_9931_cov_21.970379_g83_i0_1
-IVISGISCRLPESDNMQEFREHLILGEDMVTKDSRRWEPGY-LGLPPRNGKLKD--ISKFDAQFFGVHPKQADSMDPQLRILLEVTYEAIVDSGLNPQSVKGTNTGVFIGVSSSEAGEAWSADPEKVVGYSMTGCCRAMFPNRLSYFFDFKGP------SYAIDTACSSSLLALDQALMSIRLGKCDAAIVGGSNLCLKPTTALQFLKLGMLSPDGACKSFDASGNGYCRSEAIVAIFIQKASAAKRVYSTIVHSKNNSDGAKEQGITFPSGEIQKRLLKDVYMDAGLSPLVVSYVEAHGTGTAVGDPQEVNSIVDVFCK-DR-KSPLLIGSVKSNIGHPEPASGLASVAKVIIAMEDGMVPPNLHFNTPNPDIPGFQDGRLKVVTENTPW--NGGHVGVNSFGFGGANVHTILKSNSKKR--T-----VHGAADSERLFVYSSRTEEGLKTVF--
>SRR9831066_NODE_853_length_8816_cov_20.336269_g519_i0_1
-VVVTGISCRLPESDNMEEFRQHLILGDDMVTADNRRWEPGL-HGLPARNGKLKD--LSKFDATFFGVHPKQADAMDPQLRMLLEITQEAIIDAGVNPLSVRGSRTGVFIGVSSSDAGEAWSADPDKLVGYSMTGCCRAMFANRLSYFFDFKGP------SYAIDTACSSSMLALDEALHSMRMGHCDAAIVGGSNLCLKPMSALQFLKLGMLSPEGSCKSFDESGNGYCRSEGIVAIFLQKRSVARKILSTVVHSKTNSDGCKEQGITFPSGAVQKQLLTEVYEECGVPPSEIAFVEAHGTGTKVGDPQEVNSIAEVFCH-GR-KEPLLIGSIKSNMGHPEPASGLAAVAKVIIAMEDGMIPANLHFNNPNPDIPGLFDGRLKVVTERTRW--NGGYVGVNSFGFGGANVHVVLQSNNVEK--T--L--VHVASKARRLLTYSSRTEEGLKHLF--
>ERR6054929_NODE_248_length_8208_cov_126.809834_g197_i0_1
-VVISGISCRLPESENMEEFRQHLILGEDMVTADDRRWEPGL-HGLPTRNGKLKD--ISKFDATFFGVHPKQADAMDPQLRMLLEATQETLVDAGVNPTSVRGSRTGVFIGVSSSDAGEAWAADPEKLVGYSMTGCCRAMFANRLSYFFDFKGP------SYAIDTACSSSLLALDQALHNIRMGHCDSAIVGGSNLCLKPTSALQFLKLGMLSPEGSCKSFDESGNGYCRSEGIVVIYLQKRSAAHRVLSTLVHSKSNSDGNKEQGITFPSGAVQKQLLTDVYHEAGLSPSKVSFVEAHGTGTKVGDPQEVNSITDVFCK-DR-KEPLLIGSTKSNMGHPEPASGLAAVAKVIVAMEDGMIPANLHYKNPNPDIPGLWDGRLKVVTERTRW--NGGYVGVNSFGFGGANVHSVLKSNNIEK--T--R--VHPASKAKRLLTYSSRTEEGLKHIF--
>SRR10856436_NODE_14999_length_2162_cov_3.908569_g11352_i0_1
-ICITGFSGRLPESSNIEEFKRNLMEGVDMVNDDDRRWPKGL-YDLPTRIGKIKDEDLQNLDAEFFKIHQKQAECMDPQMRMLLECTYEAIIDAGINPQELRGSRTGVYIGCSNSETEQHWCADPDLVNGYGLIGCARAMFANRLSFTFDFKGP------SYAVDTACSSSLIAMSTAFADMKAGRCDAAIVAGCGIILKPTMSLQFKRLNMLGKEGMCKVFDESGNGYVRSDGCVVTFMQRASDSRRIYASVLNVRINTDGYKEQGITFPNGAMQKRLIQETYGEINLNPADVVYVEAHGTGTKVGDPQEVNNITDFFCK-DRKA-PLLIGSVKSNMGHSEPASGVCSIAKMLIAMEAGIIPGNLHFKNTNPDLYGIMDGSVKVVDRNLPW--NGGIIGLNSFGFGGANAHVIMKSYPKPK-----P--VSPKDGFPKLVFASGRTEEAVEAFL--
>SRR11015453_NODE_333_length_9692_cov_45.603053_g248_i0_3
-VVISGISARLPESDNMEEFRQHLMQGEDMVTEDDRRWSPGL-YGLPRRNGKLKD--LSKFDAGFFGVSGKQADSMDPQLRILLETSYECIVDAGINPQSIRGTRTGVFIGSSFSEAAEAWASDTEKTIGYAMTGCCRAMFANRLSFFFDFKGP------SFVVDTACSSSLLALDQALHSIRNGHCDAAIVGGCGLLLKPGTSLQFLQLGMLSPEGKCKSFDASGNGYCRSETIGTLFLQKVSAAKRIYATVVHTGNNADGNKEQGITFPSGQVQKELLKQVYTQAGIDPSSVAYVEAHGTGTKAGDPQEVNTIADIFCK-DR-QGPLLIGSTKSNMGHPEPASGLAAVAKVLIAMEDGVIPPNLHFEEPNPDIPALQDGRLSVVTHCKQW--NGGYVGINSFGFGGANVHAILKSNEKNP--A--S---HSDAQSCRLVTYSGRTEESVQRVL--
>SRR11069700_NODE_1202_length_8131_cov_19.695415_g755_i0_1
-VVITGISARLPESDNIEEFRQHLMAGEDMVTEDDRRWQPGL-HGLPKRNGKLKD--LSKFDAAFFGVSPRQADAMDPQLRLLLETTYECIVDAGVNPQSIRGTKTGVFIGSSFSEAAEAWACDPEKTTGYTMTGCCRAMFANRLSYYFDFKGP------SYVLDTACSSSLLALDQALHSIRNGHCDAAIVGGSGLLLKPVTSLQFLQLGMLSPEGMCKSFDASGNGYCRSETVGTVFLQKSKDAKRVYATVVHTGTNADGSKEQGITFPSGEVQKDLLQRVYTQANINPSSVAYVEAHGTGTKAGDPQEVNTITDVFCK-DR-QGPLMIGSTKSNMGHPEPASGLAAVAKVLIAMEDGVIPPNLHFEEPNPDIPGLQDGRLSVVTQCQPW--QGGYVGINSFGFGGANVHAILQSNQKERV-E--S--PHPDANSRRLLTYSGRTEESVRHVL--
>SRR1505101_NODE_5_length_18354_cov_89.146929_g3_i0_3
-VVITGISCRLPESDNMEEFRQHLLLGEDMVTEDNRRWEPGY-LGLPKRNGKLKD--LSKFDATFFGVHPKQANAMDPQLRMLLEVTYEAIIDSGYSPQDVRGSKTGVFIGVSASEAGEAWASNPETVVGYSMTGCCRAMFANRLSYFFDFKGP------SYAIDTACSSSLLALDQALASIRSGNCDSAIVGGSNICIKPTTAQQFLKLGMLSPDGTCKSFDASGDGYCRSEAIVAIHIQKLPVARRIYSTLVHAKNNADGNKEQGITYPSGEVQKSLLKQTYKEANIDPCQVAYVEAHGTGTKVGDPQEVNSIVDVFTK-GR-RGPLLIGSIKSNMGHPEPASGLAAIAKVIVAMEEGIIPANLHFTEPNPDIPGLLDGRIKVVSEGTKW--NGGYVGVNSFGFGGANVHAILKSNDSKP--Q--R--RHPASKLRRLCLYSGRTEESVNRAL--
>SRR1505137_NODE_1136_length_6141_cov_44.373684_g828_i0_1
-VAISGISGRLPESDNIAEFRDHLMNKEDMVTADNRRWEIGL-HGLPPRCGKVKE--LRHFDAGFFGVHPKQANCMDPQLRMLLEVSYEAIIDAGQTMESVRGSRTGVFVGVSLSDASDAWTADTETMVGYTMPGCCRAMFANRISFFFDFKGP------SYAVDTACSSSMMCLDQALLNIRMGVIDSALVGGTNLCLKPNTSLQFVRMGMTSPDGACKTFDASGDGYCRSESIMAIFLQKAADCKRIYATVVHTKTNSDGYKEQGITFPSGELQKQLVNEVYHEIGISPLDIAYMEAHGTGTKVGDPQEINSVVDVFCK-GK-KEPLLIGSTKSNMGHPEAASGLTSIAKIIIAMEERVIPPNLHYKTPNPDIPGLVDGSLHVVTECTKW--NGGLVAMNSFGFGGSNVHAIYRSHDKEL--T--E--PHVASQKPRLFTCSARTEEGVKTLL--
>SRR1505138_NODE_340_length_8555_cov_36.857630_g254_i0_1
-IVISGISCRLPESDNMEEFRQHLMLGEDMVTEDDRRWEPGL-YGLPRRSGKLKD--ISRFDASFFGVHPKQADAMDPQLRMLLEVTYEALVDAGANPL-ARGQKTGVFIGVSASEAAEAWSTDPETIVGYSMTGCCRAMFANRLSFFFDFKGP------SYAIDTACSSSLLAMDHAILSIRMGHCDSAIVGGSNLCLKPSTALQFLKLGMLSPEGSCKSFDASGNGYCRSEGVVAIYIQKASAAKRMYSTVIHSKNNSDGAKEQGITFPSGEIQKRLLREVYSEACIDPSTISYVEAHGTGTKAGDPQEVNSIVDVFCK-GR-QGPLLIGSTKSNMGHPEPASGLSSIAKVIIAMEDGVIPANLHYNEPNPDIPALVDGRLQVVSEKIKW--NGGYVGVNSFGFGGANVHAVLKSNLHEK--T--K--VHSGSCARRLFLYSARTEEGLRHVF--
>SRR17920652_NODE_91_length_10953_cov_29.019853_g76_i0_3
-VGISGISGRLPESNNIQEFRDHLMNKEDMVTADNRRWEVGL-HGCPARNGKVKE--LTKFDAGFFGVHPKQADCMDPQLRMLLEASYEAIIDAGQSMESVRGSRTGVYVGVSMSDASDAWTMETEGMVGYTMPGCCRAMFANRVSFFFDFKGP------SYSVDTACSSSMMCLDQALMGIRTGLIDSAVVCGTNLCLKPNTSLQFVRMGMTSPDGACKTFDASANGYCRSEAIMAIFLQKEADCKRIYATVVHTKSNCDGYKEQGITFPSGELQKSLINDVYSEIGINPVDVNYIEAHGTGTKVGDPQEINTIVDVFCK-DR-NEPLLIGSTKSNMGHPEAASGLTSIAKILISMEEKIIPPNLHFNKPNPDIPGLTDGSLKVVSECTRW--NGGLVAMNSFGFGGANVHAIFKSHDKEL--K--E--PHPASQKPRLFTYCGRTEAGVRAVL--
>SRR17920669_NODE_241_length_10292_cov_26.923476_g189_i0_2
-IAISGISGRSPESYNLQELRDNLMNKVDMVTEDNRRWEVGL-HGLPPRMGKVPE--LTKFDAGFFGVHPKQADCMDPQLRTLLEASYEAIIDAGQSMESVRGSRTGVYVGVSMSDSSDAWTMHTEKMVGYTMPGCCRAMFANRISFFFDFKGP------SFALDTACSSTMMCLDQALLAIRSGIIDSALVGGANLCLKPNTSLQFTRMGMTSPDGACKTFDASANGYVRSEAIMAMFVQKAADCKRIYATVVHAKSNCDGYKEQGVTFPSGELQKRLIYDVYNEIGINPKDISYMEAHGTGTKVGDPQEINSIVDVFCK-DR-TDPLLIGSTKSCMGHPEAVSGLTSIAKIIIAMEERVLPPNLHYKNPNPEIPGLTDGSLKVLTECTPW--EGGLVAMNSFGFGGANVHAIYKPNEKEQ--D--K--PHPASDQVRLFTYAARTEEGIRTVL--
>SRR17920670_NODE_49_length_10773_cov_52.554486_g33_i0_1
-IAISGISGRLPESDNIAEFRDHLMKGEDMVTEDDRRWEVGL-HGTPARNGKLKD--LKGFDASFFGVHPKQSNRMDPQLRMLLEASYEAIIDAGQSMESVRGSRTGVYVGVSLSDASDGWTIDSEKLIGYTMPGCCRAMFANRLSFFFDFKGP------SFAVDTACSSSMMCLDQAVMAIRSGLIESALIGGTNLCLKPNSSLQFTRMEMTSPDGACKTWDASANGYCRSEAIMAMFLQKSKDCRRLYATVVHVKSNSDGYKEQGVTFPSGIAQKQLIEEIYHEIGISPLEIGYFEAHGTGTKVGDPQESNTVVDVFCK-GR-KESLLIGSTKSNMGHPEAASGLSSIAKIIISMEEQVIPPNLHFKNPNPDIPGLTDGSLKVVTENTRW--NGGLVAMNSFGFGGANVHALYRSNTKEL--K--E--PHTASDKTRLFTYAGRTEEGVRAVL--
>SRR17920686_NODE_119_length_9700_cov_14.511270_g104_i0_3
-VIISGISGRLPESDNIAEFRDHLMNMEDMVTEDNRRWEVGL-YGTPRRNGKLKD--LTKFDASFFGVHPKQTNCMDPQLRMLMEVAYEAITDAGYSMESMRGSKTGVYVGVSLSDAADAWTLETEGMEGYTMPGCCRAMFANRLSFFFDFKGP------SFAVDTACSSSMMCLNRALMAIRNGTIDSALVCGTNLCLKPNSSLQFTRMGMTSPDGACKTWDASANGYCRSEAVMAILLQKRKDCRRVYATLVHSKTNSDGYKEQGVTFPSGAAQKELIQEVYHEIGINPLDINYFEAHGTGTKVGDPQETNSIVDVFCK-GR-KGPLLVGSTKSNMGHPEAASGLTSIAKIIIAMEERVIPPNLHFKTPNPEIPGLTDGSVQVVTENTRW--EGGYVAMNSFGFGGANVHALYRSNEKEQ--T--E--AHVASQKPRLFTYAARTEEGVKAVL--
>SRR17920688_NODE_157_length_10408_cov_36.034543_g36_i1_4
-VAISGISGRLPESDNVQEFRDNLMSKVDMVTEDARRWPVGM-HGLPPRMGKVKE--LTKFDAGFFGVHPKQADSMDPQLRMLLEASYEAIIDSGQSMESVRGSRTGVYIGVSLSDSSDAWTMETEGMVGYVMPGCCRAMFANRVSFFFDFKGP------SYAVDTACSSSMMCLDQALMGIRTGLIDSALVGGSNLCLKPNTSLQFTRMGMTSPDGACKTFDASANGYCRSESIMAIFLQKVPECKRIYATVVHTKANCDGYKEQGITFPSGELQKRLIYDVYDEIGINPKDINYMEAHGTGTKVGDPQEINSIVDVFCK-DR-QGPLLIGSTKSCMGHPEAASGLTSIAKIIIAMEEGVVPPNLHYNTPNPEIPGLTDGSLQVVSECTPW--PRGLVAMNSFGFGGANVHAIYKSHDKVQ--Q--T--PHPASDKVRLFTYCARTEPGMKAIL--
>SRR1920139_NODE_105_length_8409_cov_36.586063_g75_i0_1
-VVISGISCRLPESDSMEEFRQHLMQGEDMVTEDNRRWEPGY-LGLPRRNGKLKD--LSKFDAAFFGVHPKQADCMDPQLRMLLEVTYEALVDAGVDPQ-QRGRRTGVFIGVSGSEASEAWTADPEKTQGYMMTGCCRAMFANRLSYYFDFKGP------SYALDTACSSSLLALDHAVQNIRSGRCDSAIVGGSNLCLKPTTSLQFLKLGMLSPDGACKAFDASGNGYVRSEGIVAIYLQKSRDAKRIYSTVVHSKSNCDGAKDQGITFPSGEVQGQLLRELYSEAGLEPSQVSYVEAHGTGTKAGDPQEVNTIAEVFCS-KR-SSPLLVGSTKSNMGHPEPASGLSSIAKVLIAMEDGQIPPNLHFSEPNPDIPALADGRIQVVKEKTPW--QGGFAAVNSFGFGGANVHTVLRSHSKSS-----S--PNAGSRAKRLFLYSSRTESGLRQVL--
>SRR1943295_NODE_99_length_8363_cov_29.034615_g69_i0_1
-VVVSGVSGRLPESDNMKEFRDNLMNNIDMVTEDNRRWEPGM-HGLPRRNGKLKD--ISKFDASFFGVHPKQANAMDPQLRLLLEVTYEALVDAGVDPASARGSKTGVFIGCSASEAHDAWSSQPEKLTGYEMTGCTRSMFANRLSYYFDFKGP------SYAIDTACSSSLLALDQALNAIRNGLCEAAIVGGCNMCFKPTTSLQFQKLNMLSPDGTCKSFDVTGNGYCRSEAVVAIYIQRETGAKRIYATLVHSKNNSDGNKKEGITFPSGEVQKKLLKEVYSEAKVDPALVTYVEAHGTGTKAGDPQEVNSIVDVFCK-GR-NGPLLIGSTKSNMGHPEPASGLAALAKILVAIQEGFIPANLHFKDPNPDIPALLDGRLQVVSENTAW--NGGYIGLNSFGFGGSNVHVLLKSFNKNL--T--E--PHPAAKSVRLATYAGRTEEAVEFVL--
>SRR3358325_NODE_531_length_12130_cov_25.120557_g306_i0_2
-VAISGISGRLPESANVAEFRDHLMKKEDMTTEDNRRWEVGL-YGLPPRNGKVKE--LQHFDAAFFGVHPKQADCMDPQLRMLLEVSYEAIIDAGQTLESVRGSKTGVYVGASTSDASEAWSIEAETTVGYTMPGCCKAMFANRISYFFDFKGP------SYAVDTACSSSMMCLDQALLNIRMGMIDSAIVAGTNLCTKPCTSLQFTRMGMTSPTGYCKTFDASGDGYCRSEAIMAIFLQKTADCRRIYATVVHTKANCDGFKEQGVTFPSGLAQKQLINEVYHEIGISPLDIAYMEAHGTGTKVGDPQEINSIVDVFCK-GR-EGPLLIGSTKSNMGHPEAASGLTSIAKILISMEENVIPPNLHYKTPNPEIPGLVDGSLQVVTECTRW--NGGLVAMNSFGFGGANVHAIFRSHNKES--V--E--PHVASQKPRLFTCSARTEEGVKAVL--
>SRR4124996_NODE_451_length_8169_cov_73.591638_g326_i0_2
-VAISGMSGRLPESANIEEFKEHLMNNEDMVTEDDRRWEVGF-QGLPPRNGKLKD--VERFDAAFFSVHAKQSLSMDPQLKILLECTYEAIIDAGKSLQEVKGSRTGVFVGVSTADCGDTWTEDFENINGYAIVGSAKNMFANRLSFFFDFRGP------SVIVDTACSSSAYCLTQALCFMRMGVIDSAIVAGSNLLMKAALSLQFLTLGVLSPDGSCKAFDASANGYCRSESIMAIYLQKVPDCKRIYATLVHSKSNSDGYKEEGVTFPSGIQQQNLIKEVYHECGINPLDVSYVEAHGTGTHVGDPQEVNSIAGFFCK-GR-KEPLLIGSVKSNMGHAEACSGLNAIAKIIIAMENQMIPANIHFKNPNPGIQGLIDGSLKVVDENTRW--KGGLVAMNSFGFGGSNVHCLFKSHQKEL--K--E--PHPASQKPRLFTYGGRTEEGVQAVL--
>SRR7160962_NODE_342_length_8117_cov_11.382003_g246_i0_1
-VVISGISGRLPESNNMEEFRQHLMLGEDMITEDDRRWPPGL-QGLPAGMGKLKD--ISKFDAAFFGVSPKQADLMDPQVRMLMETTYECIVDAGVNPQSLRGSKTGVFIGASFSEAAEAFAGDTDKNIGYALTGCCRAMFANRLSFFFDLRGP------SFTIDTACSSSMLALDQALHSIRMGHCDAAIVGGSGLLLKPASSLQFMQLGMLAPDGRCKSFDASGNGYVRSEAVSTIFLQKASDAKRVYATVVHSGTNTDGNKEKGITFPSGEVQKQLLQRVYSEVCISPASVAYVEAHGTGTKAGDPQEANAITDVFCK-GR-QGPLLIGSTKSNMGHAEPASGLASVAKVLIAMEDGMIPPNLHYSQPNTDIPGLVDGRLEVVTKRKRW--EGGYVGINSFGFGGANVHTILKSCDKKR--T--I--SHPNENNCRLFTYAGRTEESVKQAF--
>SRR8369081_NODE_6_length_9588_cov_56.009879_g3_i0_1
-----------------------------MVTDDDRRWKSGI-YGLPCRNGKLKE--IDRFDAAFFGVHPKQAHTMDPQLRLMLEISYEAIVDGGINPLTMRGSKTGVYIGVSGSEAGEAFSRDPEELLGYSMTGCQRAMFANRISYFFDFNGP------STAIDTACSSSLLALENAFHAIRQGHCDAALVGGVNLLLKPNTSVQFMKLGMLSPDGTCKSFDSSGNGYCRSEAAVVVLLTRKSAAKRVYATVLNAGNNTDGYKEQGVTFPSGDMQQRLVRSLYQEAGVSPEQVEYIEAHGTGTKVGDPQEVNGIVSVFCQ-EK-RKPLLIGSTKSNMGHPEPASGLAALAKVVLSLEHGVWAPNIHFHNPNSDIPALTDGRVKVVTEPIPT--SGGIVGINSFGFGGSNVHVILQPQTLKVSAS--SEINPQSTQLPKLVQVCGRTEDAVKELL--
>SRR8472156_NODE_784_length_10644_cov_27.155993_g640_i0_6
-VVISGISARLPESDNMEEFRQHLMLGEDMVTEDDRRWQPGL-YGLPRRNGKLKD--LSKFDASFFGVSPKQADAMDPQLRLLLETTYECIIDAGVNPQSIRGSKTGVFIGSSFSEAAEAWTTDLEKPIGYSMTGCCRAMFANRLSYFFDWKGP------SYIVDTACSSSLLALDQALNSIRSGHCDAAIVGGCGLLLKPATSLQFLQLGMLSPEGKCKSFDASGNGYCRSETVGTVFLQKSSDAKRVYATVVHSGTNADGNKEQGITFPSGEIQKELLQQVYTEACVSPASVAYVEAHGTGTKAGDPQEVNTIADVFCK-GR-QDPLLIGSTKSNMGHPEPASGLAAIAKVLIAMEDKILPPNLHFEEANPDIPSLQDGRISVVTQRKRW--IGGYVGINSFGFGGANVHAILKSNEKEE--T--I--PHPDSKSQRLVTYSGRTEESVQRVL--
>SRR8573931_NODE_30_length_10853_cov_23.810204_g24_i0_1
-VAISGISGRLPESNNLQEFRDHLMNKEDMVTADDRRWTVGL-HGCPPRNGKVPE--ITKFDAGFFGVHPKQTDCMDPQLRMLLEASYEAIIDAGQSMESVRGSRTGVYIGVSLSDSSDAWTMETEGMIGYTMPGCCRAMFANRVSFFFDFKGP------SYAVDTACSSSMMCLDQALMGIRTGLIDSAIVGGSNLCLKPNTSLQFVRMGMTSPDGACKTFDASANGYCRSEAVMAIFLQKVPESKRIYATVVHTKANCDGYKEQGITFPSGDLQKRLIREVYDEIGINPADINYMEAHGTGTKVGDPQEINSIVDVFCE-NR-TSPLLIGSTKSNMGHPEAASGLTSIAKIIISMEEKILPPNLHYNNPNPEIPGLTDGSLQVVDKCTKW--NGGLVAMNSFGFGGANVHAIYKSNDKEL--K--E--PHPASEKPRLFTYGGRTEAGVKAVL--
>CAC5370812.1
-VVISGISCRLPESDNIEEFRQHLINKDDMVTDDERRWPKGL-YGLPPRNGKLKD--ITKFDAAFFGVHPKQANSMDPQLRLLLEVTYESIIDAGVNPDTIRGSKTGVFIGCSASESHDAWSCDPEKTVGYSMTGCTRSMFANRLSFFFDFKGP------SFAIDTACSSSLLAMDQALHSIRQGHCDSAIVGGCNLCLKPTTSLQFQKLGMLSKEGTCKSFDASGDGYCRSEGVVAIYLQKQNVAKRIYSTIVNSKTNSDGSKEQGITFPSGSIQKQLLNEVYSEACIDPTSVEYVEAHGTGTKAGDPQELNAICDVFCK-DR-STPLLIGSIKSNMGHPEPASGLAAVTKLIIGMEDKQMPANLHYETPNTDIPGLTDGRLEVVTERTPL--NGGLVAVNSFGFGGSNVHAVLKPNIDSD--S--H----ACDLSKRLFLYSSRTKQGLEKIL--
>CAG2187009.1
-VVISGISCPTSESDNIEEFRQHLINKDDMVTDDERRWPKGL-YGLPPRNGKLKD--ITKFDAAFFGVHPKQANSMDPQLRLLLEVTYESIIDAGVNPDTIRGSKTGVFIGCSASEAHDAWSCDPEKTVGYS---------------------P------SFAIDTACSSSLLAMDQALHSIRQGHCDSAIVGGCNLCLKPTTSLQFQKLGMLSPEGTCKSFDASGDGYCRSEGVVAIYLQKQNIAKRIYSTIVNSKTNSDGSKEQGITFPSGYVQKQLLNDVYSEACIDPALVEYVEAHGTGTKAGDPQELNAICDVFCK-DR-STPLLIGSIKSNMGHPEPASGLAAVTKLIIGMEDKQMPANLHYESPNTDIPGLTDGRLEVVTERTPL--NGGLVAVNSFGFGGSNVHAVLKPNVDRD--T--N----ACDLSKRLFLYSSRTKQGLEKIL--
>CAG2191348.1
-VVISGISCRLPESENMEEFKKHLMRGDNMITE-NRRWEPAA-HGLPSKSGTLVD--ISKFDAAFFGVPPKLADSMDPQLRIMLELTHEALVDSGVSPATIRGSNTAVYIGCGMSEAWEALSTDNSNVTGYSPLGCTTSMFANRISFAFDLRGP------SYGLRNGCGSGLLALDRAISSIRLGDCDTAIVAGCNLCMKPATSVQLAEMNLLSMDGHCRCFDERGEGFGRSEGVVVMCLQKKAKAKRVYCTVIHSKSATFTTENNNFNFPNFEEERQFLHETYREARLDASHISYMETGSSCTKMSDTIELNAISDVICK-NK-SKPLLIGSVKSNIGHTEATSGLAAVSKIIIAMEDGVIPPNLHFNMPN-----IQNEQIKVVSERTRL--NGEYCAVNSFGLGGVNVHTILKSYD-KD----KK--YHFANEKKRLCIYSARTKQGLE-----
>GFR80488.1
-VAITGISGRLPESNNIREFRDHLMNKEDMVTADDRRWTVGL-HGCPPKNGKVPE--INKFDAGFFGVHPKQTNCMDPQLRMLLEASYEAIIDAG----------------------------------------------------------P------SYAVDTACSSSMMCLDQALMGIRTGLIDSALVGGSNLCLKPNTSLQFVAMGMAAPDGTCKTFDASANGYCRSEAIMAIFLQKVPESRRIYATVVHTKSNCDGYKEQGITYPSGELQKRLINELYAEIGIDPVEISYMEAHGTGTKVGDPQETNAIVDVFCK-NR-TSPLLIGSTKSNMGHPEAPSGLTSIAKIIISMEEKVLPPNLHYNNPNPEIPGLTDGSLKVVDKCTKW--DGGLVAMNSFGFGGANVHAVFKSNEKEL--K--E-----------------------------
>KAG5704186.1
----------------MEEFRQHLMLGEDIITEDDRRWPPGL-MGLPAGMGKLKD--ISKFDASFFGVSPKQADLMDPQVRMLMETTYECIVDAGVNPQSLRGSKTGVFIGASFSEAAEAFAANAEKNIGYALTGCCRAMFANRLSFFFDLRGP------SFTVDTACSSSLLAMDQALHSIRMGHCDAAIVGGSGLLLKPASSMQFMQLGMLAPDGRCKSFDASGNGYVRSEAVSTVFLQKAADAKRIYATVVHSGTNTDGNKERGVTFPSGEVQKQLLQRVYSEACISPATVAYVEAHGTGTKAGDPQEANAITEVFCK-GR-QGPLLIGSTKSNMGHAEPASGLASVAKVLIAMEDGLLPPNLHYSHPNPDIPGLMDGRLQVVAQRKRW--DGGIVGINSFGFGGANVHTILKSSSQQR--T--S--PHPDAE------------------S--
>OWF51822.1
-IVISGISCRLPGADNMAEFRESLWQGENNISE-NKRWTKDLPDGTPNKMGILGD--LGKFDAGFFGVNPKVADVMDPQLRMLLEITHEAIVDAGVEPHQLKGSDTGVYVACGLSENMEAFSTNQDYIYAYNPIGNAPTMFANRISFAFDFKGA------SYALRNGHASGLVALDRGLMALRTGQCQAAVVAGCNLCLKVTTSTQLHRNGLLSSHDVCNCFDEKADGLVRSEGVVAMFLQKKSSAKRIYSTVLHTKVASYRSLSP-MLPPSVEEQTEFLKKVYQEAGVPPEHVAYIETSGCSVAKGEAQEMKALARVFSS-HR-STPLLIGSVVSNIGHMETVSDLVGLAKLILTMEEDIIPPNLHLHTANRDLATTLNGQVQVVEEKTRLPGNSGIVALNSYGLGNLCAHAVFAAHDHQK----SK--CHPAEKLSRLFTYSARTKEGLE-----
>XP_022315551.1
-IVISGXLLSTPQSDNVEEFHXNMMNGTDMVVHTSSSASDSDYGTTQPFSGTIRD--LTKFDAGFFGVPPKLANVMDPQLRMLLEVTYETFVDAGISTEAMRGSDTAVFIGCGLSEALEAYVSDPEHVNAYAPIGCSSSMLANRISYAFDLKVDNKSLQSKLCPENGSGSGFLALERAVTSVRQGLCGAAVVGACNLCLKAAASFQLMMLDLLSPDGKCCCCDEDSCGTNRSEGVVVMLIQKRSSARRIYSTIRHIKCTS---M-KNTYYPSYDEETKLLKEVYAETGIDPTQVNYVEVNGSCNVVADAQEVNSIADVFCR-NR-DXPLMIGSVKTNVGNTETASGLVSIVKVLTAAQEGMVPANLHVRSPNPSIPALHDGRIDYLSERKRW--TPGIVGINSNGLGHLHGHCI-------------------------------------------
>XP_041363356.1
-IVISGISCRLPESDNMEEFREHLVLSEDMVTEDNRRWEPGY-LGLPSRNGKLKD--ISKFDAQFFGVHPKQADSMDPQLRILLEVAYEAIVDSGLNPQTIKGTNTGVFIGVSSSEAGEAWSADPEKVVGYSMTGCCRAMFPNRLSYFFDFKGP------SYAIDTACSSSLLALDQAVMSIRLGKCDAAIVGGSNLCLKPTTALQFLKLGMLSPDGACKSFDAAGNGYCRSEAIVAIYIQKTSVAKRVYSTIVHSKNNSDGAKEQGITFPSGEIQKRLLHAVYADAGIPPSQVAYVEAHGTGTAVGDPQEVNSIVDVFCK-NR-KGPLLIGSVKSNIGHPEPASGLASIAKVIIAMEDGMIPPNLHFKSANPDIPGLHNGQLEVVTKCTRW--NGGYIGVNSFGFGGANVHAILRSHDQDG--P-----LYEASEAERL-----------------
>XP_045164352.1
-VVISGVSCRLPLSDNMDEFKANLMGGVDMVTEDDSRWKAGL-YGLPKRSGKLKD--LSKFDASFFGVHPKQANSMDPQLRILLELTYEAIVDAGVNPEDIKGSRTGVFIGASASESHDAWSMEIENTVGYAMTGCTRSMFANRLSYFFDFKGP------SYSIDTACSSSLMALDQALHGIRCGQCDAAIVGGTQLCLNPAIAMQFMKLGMLSPEGMCKSFDTDGNGYCRSEGILAVYLQKHAGAKRIYCTLVHSKTNSDGNKQQGITFPSGDIQRKLLKEVYSEACIDPTLVSYVEAHGTGTKAGDPQEAIALCDVFCK-NR-KGPLPIGSVKSNLGHTEPASGLAAVAKVIVAMEEGTIPGNLHYRSPNEDIPGLANGKLEVVDHNMKC--DVGLVGVNSFGLGGSNVHTILRSNKCAE--K--C--LIEGCEKKRLFLYSSRSEEGLKETLQK
>XP_048759235.1
-LVISGVSCRLPESENMEEFEQHLMNGDDMVSEDNRRWQPGL-YGLPKRSGKLKT--LNKFDATFFGVNPKQANRMDPQLRMLLEVTYEAIVDSGTDPSSIRDSKTGVFIGASASEAHEAWTMDPQKTVGYTLTGCSRSMIANRLSYFFDFKGP------SFVLDTYCSSSLLALDQAVNSIRQGHCDAAIVGGCSVCLKPLTALQCHQLGMLSPEGTCKSFDASGNGYCRSEGIVVVYLQMKPDAKRIYSRVVHSKTNSDGKKEQGITFPSGDIQKRLLDDVYEDAGVAPNKVVYVEAHGTGTKAGDPQEVNTIVDVFCK-DR-EGPLPIGSVKSNMGHSEPASGLAAIAKVIIGMEKGVIPANLHFKEPNPDIPGLNDGRLQVVTRNTPM--KEGFVGINSFGFGGSNVHAILQTPGDQR--K--S--KHDASTLKRLFVYSSRTYNGVQ-----
