# Supplementary material for: The polyketide to fatty acid transition in the evolution of animal lipid metabolism
Source: Nat Commun. 2024 Jan 3;15:236. doi: 10.1038/s41467-023-44497-0 (PMC10764717; doi:10.1038/s41467-023-44497-0)
Supplement: Supplementary file 9 — Supplementary Dataset 6 [file 41467_2023_44497_MOESM9_ESM.txt]

>SRR14150598_NODE_201_length_9790_cov_83.471236_g87_i2_1
IAIIGIGCMFPGAENLDEFWKVLENGEDHVQDIPPERFNVQAFYD-PDPDHPYKTYVKKAGLLQRFDEWDNRFFGISDKEAELVDPQQHFVLESVHMALEDAGIPKETIAGSNTGVYIGAMNHDWDGVLRSARHK-ST-NTTVTGTDSSILSARVAYFYNLLGPAITINTACSSAMVAFHTASQALRTGEISMAIAGGVSFILDPNVFINLSSARMASPTGKCHTFSKDADGYARGEGCGIVLMKRLADAVRDDNKIWGT-LFTGLNQDGHMSSPITSPSGDQQEKLLHTVFEKCR-IPPHHVQYIEAHGTGTSVGDFTEVSALGKFFSKH-AL------------------------------------HNIPIGSVKSNIGHLEPGAGAAALIKVLLMMKNQKMVPSIHAEP----QNHRIPFNELK-LYVCQKQSGWFP-N-D-NNRRIASINCFGFGGTNTHAIVTDY
>SRR1505138_NODE_230_length_9340_cov_11.020235_g174_i1_2
----------------DEFWRVLVNGENHVVDIPSDRWNLEAFYD-ADGDAPHKTYVRKAGFVRGHDEWDSRLFQISDLEASRMDPQQKFALECTFMALENAGIPRSKIAGTNAGVYIGVMNTDYKDLYTTES-E-MN-NYTLTGTSGGNVAARISYVFDLRGNSLTVNTACSSSLVAVHMACQALRAGECDVAICGGVNCLLEPGVFIQLSKARMASPSGRCQAFSADADGYARGEGCGIIILKKMEDARHDDDHVWGS-IFTGVNQDGHTVTPMTAPSWKQQKVLFTDVFRRSG-INLNSVEYVEAHGTGTRAGDPVEIRSLGEFFLES-NSS-----------------------------------KRRLIGSVKTNIGHLESAAGIAGVIKVLLMMKYNKIVPSLHFNT----PNPRIDFNRYN-LEVATGVTDWLT-P-----RKFACVNSFSFGGTNSHAVLAS-
>SRR15714756_NODE_196_length_10185_cov_95.642306_g137_i0_3
VAVIGIGGRFPGAIDVEEFWQLILNGNNPILEIQSERLAFKDLYV-SDPNDPETKRSYKAGLIKRLWQWDNKLFSITDQEAEYIDPQQRCVLDCVHMAMEDAGLTRADLDGTKTGVFIGVMNDDFKG-ILREAAA-ETSSYLVTGLNTSIISARVSYVFNLHGPSMTIDTACSSSLVAIHQGALALRAGDCDMVICGGVNIILDPMVFTTLSNARMLSPTGQCHSFTNKADGYTRGEGCGIVLLKRTSDVLRTGHKIWGL-LGTGVNQDGRMATPITAPSGQQQISLLRQVYTSFN-IPKSSIQVIEAHGTGTAIGDPTECNALGNFFHEE-HAP-----------------------------------TLRYIGSVKSNIGHLESAAGIVGVIKVLLMMHYDTIVPSLHVEIE--GIHPKNNLIENG-LTIPTKPVKWTV-P-N-GGTKFACVNSFGFGGTNAHAIVQEC
>SRR11015450_NODE_677_length_9080_cov_52.148884_g303_i1_1
IAITGLGCKFPGASNADQFWKVLRDGENHVIDIPNNRWFHDAVYD-EDVHKPARTHARKAGLLQDHLAFDNKLFNIRDVEADKMDPQQKYVLECTHMALENAGISRDQIKGSKTNVYIGAMNTDYRSEFNYTSTM-P-DNFTVTGVSNSILSNRVAYVYDLRGEAVTIDTACSSSLVAIKFGVQSLRAGDCDMVICGGSNSILTPDTFIHLSKARMISAKGQCFAFSDQVDGYTRGEGCGIIILKRLQDAKRDNNKIWAT-IEVGCNQDGGTVAPITKPSEEQQTRLLEEMYSKSR-IDPNRLDYIEAHGTGTPVGDVVEVNALWKFFQNS-KAE-----------------------------------RHRYMGSVKTNIGHLESAAGVAGLIKVLLMMKHSKIVPSLHFQH----PNPNIDFDGAK-LTVPTKLVNWES-K-----NKVACVSSYGFGGTNSHAVIESH
>SRR11015443_NODE_1600_length_9536_cov_6.310578_g1046_i0_1
---------------MDEFWRVLVNGENHVVDIPADRWNAQAYYD-PDPMAPGKSYVRRAGLIRAPDEWDNRLFNINDFEMNQMDPQQRLVLDCTYMALENAGITRAHLAGSDTGVFVGAMNSDYRGLFTAASTI-VG-NYTATGVSNSIIAARVSYVFDLRGPSITVDTACSSALVSIHLGAQAIRSGDCSLAICGGTNYLTLPDVFVHLSKAHMLSPTGQCHAFSDKADGYTRGEGCGILILKRLKDAERDGDNIWAT-ILTGSNQDGRSVTPMTAPSMSQQVRLLEQVYTNAN-IDIDRLDYIEAHGTGTPAGDPIEATAVGNFFKDH-GAMG----------------------------------RVRYIGTVKTNLGHLESAAGAVGIIKVLLMMRHSLIVPSLHFANN--NPNPRIDFEDLQ-LQVPTKVLEWNR------ENKIGCVNSFGFGGTNGHCILIEY
>SRR12357918_NODE_64303_length_1802_cov_54.152881_g693_i1_1
IVIVGIGCKFPGAENKDEYWKVLLNGENHVIEVPPERWKIDHFYD-SDPDAPGKTYVRRAGFIKSYDEWDNRFYGISDVEAERMDPQQKYILDCVQMALEDGGFTRKQIAASNTGVYIGAMNDDYKMAYSEDLKV-TD-NYSLTGSSSSLMSARVSFVYNLQGPSMVIDTACSSSLVAMHVAAQAIKSGDCTMAICGGVNCIMYPDMFIPLSKARMVSPKGQCQAFTADADGYARGEGCGIVILKQKKLAISDRNKIWAE-ISTGCNQDGHVATPITAPSGDQQEKLLQKVYSKNN-INVADVQYIEAHAMVKKQTKR---GWEHPVYLVV-GEK-----------------------------------MRSGVTE------IFLCWGAAKGKIS-----RHLSLLAIVDFD-----MKIINNKPSLI-IETSQRKYVFNT-S-T-AEVVESWISLLKREI----------
>SRR14464668_NODE_17355_length_2328_cov_8.070953_g10162_i0_1
IAIVGVGCRAPGAENLDGYWRVLKNGECHVGDVPPSRWNAAAFLD-PDQTALCKAYVQKGGFITDVESFDNALYGINDYEAVQMDPQQFLLLDCTAMAMEDGGLTRKQLSGSSTGVFIGAMNNDYIGAYYGHTSK-VN-TYTGTGISNAILASRVSYVFDLRGPCLVVDTACSASLVALHQACLAIRAGDCSMAICGGVNCILSPDMYIKLSKARMISPTGLCHTFSEDADGYARGEGCGTVILKRLKDALRDGNKVWAT-INTGTNQDGRSVTPMTAPSGDQQKELLHSIYSKWQ-VDVSQLDYIEAHGTGTPAGDPVEVNALGSFLKER-DSPP----------------------------------RSRYIGSVKTNIGHTESAAGVLSLIKILLMMKHNTIVPSLHCH----TVNPKLNLQSWQ-FIIPKELVPWDS------PNKLAACNSFGFGGSNAHAVVYSF
>SRR8217842_NODE_13344_length_1498_cov_41.317193_g8267_i0_1
IAIVGIGCKFPGADDIDEFWQVLVNGENHVTDIPHERWNNDAYYS-ENPDDPGKIYVKKAAFVKNYDTWDNKLFGISDIEGSQMDPQQRYVLECVHMAMEDGGFTRKESDGSKTGVYIGVMNDDYKSFYELDHDK-DT-NYIPTGTNNTIIASRVSYVFNFQGPCTVVDTACSSSLIAIHLASQGIRFGDCDMAICGGVGSLLSPAVFIPLCRARMLSPTGQCQTFCDSADGYVRGEGCGIIILKKLEQARKDGNRIWAT-ILTGTNQDGRMAHPITAPSGEQQEKLLKDVYSRYG-VDPTTLQYIECHGTGTAVGDPVEVNALGHFVSSH-HETTNQLKPS----EQSKNAKKKEMSLN--GKSQICKREKILIGSVKSNIGHLEAAAGCAAIIKVLLMMKYGKLVPSLHVKKDKTNLNKQIKFEEYG-LDVSVDLKDWKP-N-K-DEMRIGCVNSFGF------------
>SRR10858532_NODE_305_length_9196_cov_24.914945_g177_i1_1
IAIIGIGCRFPGATCLEEYWDILAKGENHVVDIPPERWNMDAFFD-SDVNAVGKSYATKAGLLKNFDHFDNKLFKINETEAAQMDPQQRQVLECTYMALEDAGITRQQIAGQKVGVYIGSMTVDYGDLISNKSPD-V-TNHTVTGQASSIISNRVSYVYNLTGPSMTIDTACSSSIVAIHQAGLALRAGDCSIAICGGVNLLIHPAYFIKLSKAQMLSPTGQCHAFSANADGYTRGEGCGIVIVKLLSQALHDGDNIWGT-IVTGLNQDGRQVTPITAPSGKQQQELLKDIYTRHG-IDPTQVDYIEAHGTGTKRGDPVEATALGTFFEKY---P-----------------------------------RQRHIGSVKTNIGHLEAAAGVAGLIKVLLMMKHNTIVPSLHFDK----PNEAIDFDRFN-FVVPTENTDWKR-H-----KKVACINSFGFGGSNSHAVLKSF
>SRR3303622_NODE_873_length_8862_cov_15.003181_g189_i1_1
IAVVGVGGRFPGAKDVDQFWRLLLNKENHVKDIPPDRWNNDAFYD-ANPDVPGKTYVKKAGLLDDHDVFDNRLFGINDLEAERMDPQQHYVLECTHMALENAGITRAKIAGSRTGVYIGAMNQDCNAAAQYDGCV-SCNSYSVTGPTGSILAARVSYVFDLRGPSMVVDTACSSSLVALHLAIQGILSGDCDMAICGGVSSILLPNFFIVLSRARMLSPSGQCQAFSQTADGYARGEGCGVVILKRLGQAVRDGDHIWGVVLGTLCNQDGRTATPLTSPSGAQQVNLLRDVYSKFK-VNPRDVTYIEAHGTGTPVGDPIEVNALGQFFGST-DRPP------------------------------------LPIGSVKTNIGHLEPAAGMAGLIKVLLMIRHKQYVPTVLFSE----LNPQLDFAGYG-FHVCRDVTEWKV-S-P-GHARIACVNSFGYGGTNSHAIVQEY
>SRR5566707_NODE_176_length_13207_cov_135.901961_g141_i0_1
LAVIGIGCRFPGATCLEEFWDVLRNGEDHVVDIPSERWNMDAYFD-ADINAVGKSYASKAGLIKDFDHFDNKLFKINEVEAAQMDPQQRQVLECTYMALENAGITRQQIAGQKVGVYVGSMTTDYGDLVCYNSPD-I-SNHTVTGQASSILSNRVSYVYNLTGPSMTIDTACSSSLVALHQAGLALRAGDCSMAICGGVNLLIHPAYFIKLSKAQMLSPTGRCRAFSANADGYTRGEGCGIVIVKLFSQALHDGDNIWGT-IVTGLNQDGRQVTPITAPSGKQQQELLNEIYTRHG-IDPTEVDYIEAHGTGTKRGDPVEGTALGTFFEKY---P-----------------------------------HQRYMGSVKTNIGHLEGAAGVAGLIKVLLMMKHNTIVPSLHFDR----PNEAIDFGRFQ-FVVPTENVDWNT-H-----RKIACVNSFGFGGSNSHAVIKSF
>SRR6395702_NODE_7150_length_3924_cov_6.034527_g4021_i0_2
VAIVGIGAITPGAENIREFWRLLKNGENHITDVPASRWNADTFYD-SDPMKPGKTYVSKAGFVHNAEKFDNAFFGVNEYEAASMDPQQSLVLECTYRALENGGIT--HISGTNTGVFIGAMTSDHASFYPAGSPE-VD-SYTATGVSSSMLAARISYVYNLLGPSMVIDTACSSSLVAIHQGIQAIKNGDCDMAICGGVNYIGAPAMFVQLSKAKMLSPTGRSRAFSADADGYVRGEGCGIVVLKRLKDAKDNNDHIWAT-VVSGVNQDGHTVTPVTAPSGTQQEKLMRDIYTKYS-VDVSRLDYIEAHGTGTRAGDPVEVNALGNFLKTM--SEP----------------------------------RTRYIGSVKTNIGHLEAAAGVIGVIKVLLMMKHDTIVPSLHCQ----DVNVDIDLQTLR-LDIPQTCISWKG------EDKMACCNSFGFGGTNSHLVLR--
>SRR6395719_NODE_996_length_8700_cov_15.040573_g681_i0_2
VAIIGIACKTPGAENIRDFWRILLNGENHITEVPPSRWNGEVFYD-EDPTKQGRTNVRRAGFVKCIEDFDNGFFGINDYEAFSMDPQQRFVLECTHMALEDGGLTKAKISGTNTGVFIGAMNSDHSCLLNAGS-Q-TD-RYGVTGATNAILAARVSYVYNLQGPCMVLDTACSSALVCIHAGAQAIRNGECDMAVCGGTNYMGTPGLFIQLSKSAMISPEGLSKAFSAKADGYARAEGCGIVVLKRLKDAIRDNDKIWAT-VVSGINQDGHTVTPMTAPSGKQQVELMKRVFKKYK-IDAYKVDYIEAHGAGTQAGDPVEANAVGTFLKEA--SDP----------------------------------RPRYIGSVKTNVGHLESASGAIGVIKVLLMMKNDLIVPSLLWG----DVNPQINLNQLG-LIIPRSPVKWNK------EDKMACCNSFGFGGTNAHAVFQTH
>ERR1256700_NODE_396_length_8838_cov_20.157356_g296_i0_1
IAIVGIGCKVPGADNVEQFWKVLERGENHVIDIPKDRWNNDAFYD-PDPHAVGKSYVRRAGLLKDPIAFDNKLFNINDFESDQMDPQQRYVLECSFMAMEDAGITRDKLAGSNTGVYVGAMNGDYRGLFTAKSSI-VG-NYTVTGISNSIIAARVSFVFDLRGPSMTLDTACSSALLAIHIGAQALRTGDCDIALCGGTNFLMAPDVFVHLSKAHMVSPTGQCFAFSDSADGYTRGEGCGMVILKRLSDALRDGDRVWAT-VDTGSNQDGHSVTPISAPSGDQQIKLLEHVYKNAD-IDVNRIDYIEAHGTGTSAGDPVEANALGKFFQEK-GAV-----------------------------------RHRYIGSVKTNLGHLESAAGTAGLIKVLLMMKHSKIVPSLFFDN----PNPKINFPEMN-LSVPTKVVDWPS------QNKVACVNSFGFGGTNCHAVVKAY
>SRR1926203_NODE_39572_length_6631_cov_11.670617_g25838_i0_1
IAILGAGFKGPGADNLEELWRVLERGENHVTDIPKERWNNDAFYD-PDPQAVTKSYVCKGGFMSKPFAFDNSFFGINDMESDQMDPQQKHALECTYRALEHAGLNKQDLKGSNTGVYIGAMNSDYRSMYQARSSG-VT-NYTVTGISNSIIAARISFFFDLRGPALVLDTGCSSALIAIHTASQALRAGDCDLAICGGTNFMMTPDIFVHLSKAKMVSPTGQCYAFSDRADGYTRGEGCGIVVLKKLSDAQRDGDRVMVT-IETGTNQDGHSVTPISAPSMKQQLSLLEHTYRNLTDQELEELDYIEAHGTGTITGDPTEANALGQFFQQR-GSK-----------------------------------KLRIMGSIKTNIGHLESAAGVAGLVKVLLMMEHSKIVPSLFSED----PNKKIKFDKLN-LTLPTKVVDWRK------DQHVACVNSFGFGGSNCHAIIKS-
>SRR2040652_NODE_851_length_6300_cov_6.121421_g421_i2_1
IAIVGIGCRTPGADNIQEFWRVLQNGECHITDVPADRWNAKAFLD-PDPMAPGKAYVQKGGFLKDVEGFDNRLYGINDYEASSMDPQQCQLLECTTMAMQDAGITSAHLSGSNTGVYIGSMNNDYGSTFLGKTTK-VD-NYTATGTSNTILASRLSYVFNLTGPCMVLDTACSASLIAIHQGCQAIRSGDCNAAICGGVNCMLTPDAFIQLSKSRMISPTGLCHTFSDQADGYTRGEGCGVVILKRLTDAIRDGDNIRAI-VYTGTNQDGHSVTPMTAPSGEQQKKLLHSVYDKFQ-VDVSHVDYIEAHGTGTPAGDPVEANSLGSFFKEK--GPP----------------------------------RERYIGSVKTNIGHTESAAGVLGLIKVLLMMEHNLIVPSLHCD----VANPKIDLSGHK-LVVPKNLIPWTK------SHKVAACNSFGFGGSNSHAVVRSY
>SRR10741913_NODE_106_length_11563_cov_11.484943_g66_i1_2
IVIVGVGCKFPGANNLKEYWRVLKKGENHVKEIPKERWNNDAFYD-PDPDAPGKSYVRKAGFIQGIDEWDHRSYGINDIEAELVDPQQRLVLDCVQMALEDGGITKATIEKTNTAVYIGSMTDDYRSHVMDN-TTA-S-TYSVTGTHRSIISARVSYVYNLLGPALTIDSACSSSLVAIDIASHAIATGRCTTAICGGVNVLLDPQMFVALCKARMLSPTGQCQTFTAHADGYARGEGCGIVILKTFKDALRDGNKIWGT-IKTGTNQDGTMAKPITAPAEEQQKNLIEELYKRVN-VSKSSISLIEAHGTGTPLGDPTEVSALGAQFGRS-TNAP----------------------------------SNVYIGSVKTNIGHLEAAAGVAGLIKVLLMMKYETVVPSLWYSKE--NENPKLNLSALG-LSVPTESVPWTV-P-S-EKGMVACVNSFGFGGTNAHAIIEQF
>SRR14150598_NODE_201_length_9790_cov_83.471236_g87_i2_1
IAIIGIGCMFPGAENLDEFWKVLENGEDHVQDIPPERFNVQAFYD-PDPDHPYKTYVKKAGLLQRFDEWDNRFFGISDKEAELVDPQQHFVLESVHMALEDAGIPKETIAGSNTGVYIGAMNHDWDGVLRSARHK-ST-NTTVTGTDSSILSARVAYFYNLLGPAITINTACSSAMVAFHTASQALRTGEISMAIAGGVSFILDPNVFINLSSARMASPTGKCHTFSKDADGYARGEGCGIVLMKRLADAVRDDNKIWGT-LFTGLNQDGHMSSPITSPSGDQQEKLLHTVFEKCR-IPPHHVQYIEAHGTGTSVGDFTEVSALGKFFSKH-AL------------------------------------HNIPIGSVKSNIGHLEPGAGAAALIKVLLMMKNQKMVPSIHAEP----QNHRIPFNELK-LYVCQKQSGWFP-N-D-NNRRIASINCFGFGGTNTHAIVTDY
>SRR14876957_NODE_709_length_5909_cov_112.831229_g223_i3_1
IAVVGIGCRVPGAENLDEFWRVLTEGENHVNEVSDDRWDFSNYFS-TDGNAPGKTYAKFAGLLKDLDKWDYQFHGISRAEAETMDPQQRLVLDCSHMAMEDGGFTRSGLNGTNTGVYIGSMGDDFKSTFLTQNDV-KD-PYTSTGLFRTITSSRLSYQLNLLGPNMVIDTACSSSSVAIHLACQGLKTGDCDLAFAGGVNVLLDPQAFATLSKSKMLSPTGQCHAFSSDADGYVRGEGCGIVILQRLSDAEREGRNIWGV-IKTGTNQDGRMAKPLTAPSQIQQVELMKKVYKDCED-WKNSIQVIEAHGTGTVAGDRTEVQALGQYFQDT-PTAK---------------------------------AHGIYIGSTKTNIGHLESAAGVCGLIKVCLMMKNGTIVPSLFYSKE--KANQMLKLDSYN-FIVPTDKVNWKV-D-R-NSTRYACVNSFGFGGSNAHIAVQQF
>SRR4241884_NODE_26418_length_1871_cov_88.779558_g485_i5_1
IAIIGIGCRVPGADNIDEFWRVLVNSENHIIDVPEERWNNDAFYS-ENRDEAGKTYVKKAGFIKGHDEWDNKFFGVSDTEAINVDPQQRLVLECTQMALEDAGLTKGHIQKTQTGVYIGAMNEDYKGLNVFEHKD-DT-NYSATGMSSTIISARVSYFYDLRGPCMVVDTACSSSMIAIHLGSQAIRTGDCEMAICGGVNCMLSPGQFMTLCKAKMLSPTGQCQSFCDTADGYGRGEGCGIVIVKSYEKAVRDGNKIWGI-IKTASNQDGRAAQPITAPSGEQQKELLKKMYRHYG-IDATTLQYIEAHGTGTAVGDPTEVNALGAFIAQY-RSDKTDEKRSVYSGDESVYTDSTIDTKT--VIDKSQTKSSILIGSVKSNIGHLESAAGVAGLIKVLLMMKNGKYVPSLHVKKDKSNINRKIALDLYG-LDVSVAVTEWLP-N-D-DGDRICCVNCFGFGGSNTHAIVIQK
>SRR17133691_NODE_451_length_8297_cov_142.224951_g84_i4_1
IAIVGVGCKFPGADNLEEFWRVLEQGEDHVQDIPKERFNVDAFYD-ENPDAAGKLYMKKAGLVKGFHEWDNQFYGIGDTEAKQTDPQQRFVLDCVHMAFEDAGITKDDVNGTDTGVYIGMMNDDYKVALLGQDEL-IN-NYSVTGSHSSVISARVSYFYNLLGPSLVLDTACSSALVAIHLAATAIKSGDISMAICGGVNCLINPETFISLSKARMASPSGKCQTFSKYADGYARGEGCGIVILKKLSKAVADNNKIWGI-IATGCNQDGHTTSPITAPSSVQQMKLLEKVFNESN-VCPSTVQYIEAHGTGTPVGDPIEANTLGTFFSDR-NKG---------------------------------NCSSIHIGSVKTNIGHLESAAGVAGLIKILLMMKNGKIVPSLHSKE----LNPKITFEKYG-INVPQRITTWST-N-N-KGEKVACINSFGFGGTNSHAIVKEI
>SRR17920662_NODE_81_length_9525_cov_17.896953_g61_i0_1
IAIVGIGCKVPGADNVEQYWKVLERGENHVIEIPKERWNNDAFYD-TDPHAIGKSYVRKAGLLKDPIAFDNKLFNINDFEADQMDPQQRFVLECSFMAMEDAGITRDKLAGSNTGVYVGAMNGDYRGLFTAKSPV-VG-NYTVTGISNSIIAARVSFTFDLRGPSMTLDTACSSALLAIHIGAQALRSGDCDMALCGGTNFLMSPDVFVHLSKAHMVSPTGQCFAFSDSADGYTRGEGCGMVILKRLKDALKDGDRVWAT-IETGSNQDGHSVTPISAPSGDQQIKLLQHVYKNAQ-VDLNRIDYIEAHGTGTSAGDPVEANALGKFFQDN-GAV-----------------------------------RHRYIGSVKTNLGHLESAAGTAGLMKVLLMMKHSKIVPSLFFER----PNPKIDFPNMN-LTVPTEVVDWPT------QNKIACVNSFGFGGTNCHALVMAY
>SRR18002372_NODE_2423_length_8650_cov_20.033112_g1603_i0_1
VAVVGLGCRFPGANDKDEFWRLLENGENHIIDIKDNRPGFDSSYV-TDPNDPGLRRAYRAGLVERFSNWDNHVFSIKDDEAKWIDPQQRFVLDCVHMALEDAGITRKELDGSNTGVYIGAMNDDFKNVILEDQDN-EDSSYRVTGLALSMISNRVSYVYNLHGPSMNIDTACSSSLVAIHQGSLALKAGECDIAICGGVNLILDARVFVSLFSSGMLSPTGQCHSFSSKADGYTRGEGCGIVILKRVQNAVEHKNKIWGL-VGTAINQDGHEATPITAPSGKQQLALLEKVYKEYN-VLRSSVQVIEAHGTGTPIGDPVEANALGTFFYTT-HSS-----------------------------------TTKYLGSVKSNIGHLESASGVAGLIKVLLMMKNRNIVASLHVKEE--GITMRTNIEQYG-LTIPTETVNWLC-D-D-TKARTACVNSFGYGGTNAHAVVREH
>SRR18332320_NODE_877_length_9865_cov_8.715278_g536_i0_1
IVVVGVGCRFPGADNVEEFWRVLLNGENHVIEVPPDRWNANHYYD-PDKNTPGKMYVKQAGFIPGFEEWDNVHFGISDEEAQTMDPQQRIVLQCVDMAAQDGGFTRLDLQKGTTGVYIGSMTYDYNIQGTDD-VLALG-TYSVTGSHSSIISARVSYVYNLTGPALTIDTACSSSLEAVHLGSQALLTGDCDTAICGGVNYLLEPNLFVALSKARMLSPTGQCKAFTRDADGYVRGEGCGIVILKRLKDAQRDGNKIWGL-VQSGTNQDGQHAQPITKPAQDQQQKLIKQIITKFH-IDTSKIRVIEAHGTGTPVGDPVECNALGTVLGSK-D-------------------------------------HKKFIGSVKTNIGHLEAAAGVAGLIKVLLMLKHKIIVPSLWYRTE--NENPKLRLSEHG-FIVPTNCEQWIA-D-K-NAVRIACVNSFGFGGTNVHVVVNEV
>SRR2016653_NODE_870_length_10288_cov_57.639679_g486_i1_3
IAIIGVGCMFPGARNLAEFWDVLSNGEDHVKEIPPERFSVDAFYD-ADPNAPGKSYVRKAGLLTGHNEWDNHYFGVSEYEALHMDPQQRYVLECVQMAMEDGGITRKEMDGSNTGVYIGAMNNDFRSYTDGDNTL-VS-NYTVTGISPSIISARVSYFYNLLGPSMTLDTACSSSLVAIHTAATAIKSGDIDMAVCGGVSSILNPEMFICLSKARMASQTGHCHAFSSMADGYARGEGCGIVILKRLKEATDDGNKIWAT-ILTGCNQDGRTNAAMSAPSQSQQERLLESIYLKRG-IDPRLVQYIEAHGTGTPVGDPVEANALGCFFRKY-LNE---------------------------------KDSAIKIGSVKTNIGHLESAAGVAGLIKVLLMMRHNTIVKSLFSES----LNPNIPFEKYK-LEVVKSKCKWPN-I-L-NSQQLACVNCFGFGGTNTHAVLQKF
>SRR330465_NODE_14698_length_2036_cov_4.360342_g10200_i0_2
--IVGLGCRYPGADNLQEFWKLLCTGEDHVNEIPKERWNNAAFFD-EDPDARGKTYVTKCGFIEDINGFDNTLWGISNTEAQKMDPQQRLVLECTHMAFEDGGFTRKYLDGSKTGVYMGTMTDDYRNMYADAYED-MS-VYSLTGMSGSIISNRVSYTYNLHGPSITLDTACSSGLVAIDVASLALRRGDINLAVCGGVNVLQLPYINMALCRARMLSRTGKCHTFSADADGYARGEGCGVVILKKLKQARCDNDKIWGT-IATQCNQDGRMATPITAPSGEQQKQLLELIYPASNI-DAALIQYIEAHETIGMVVDSL-IEHFDQVDNSKTGD-A----------------------------------MQPGIAEGRTRDSPLLTVATAGGETNGF---QKGTILRYIGNESN--GDQERTAYSLLTPFLAPIPTKRKLQKN-R-PNLKESFLKMLPNGMLHTVSVILEG
>SRR5484647_NODE_5509_length_5637_cov_6.430805_g2857_i0_1
MAVIGIGCRFPGADDIDEFWRLLRNGENHVLEISRDRFNVSAYYD-PDKDKIGKTYNKTAGLVRDYDMIDSQLYGIDESVAARMDPQQAFVLDCTHMALEDAGIPPSSLQGSKTGVYIGCMNTDYKADVVKDPTD-I-SKHSQTGSTGSAIASRLAFTYNLQGPAMIVDTACSAALVALNTAARAICAGDVDMAICGGVNAIMDPTAYVALSRAKMAGATGQCQAFSDNADGYARGEGCGIIIIKKYSKAVLDDNKIWAR-ILTGCNQDGRTVTPMTAPSGDQQVALLKHVYGHFG-VDPMSVQYLEAHGTGTPIGDPTEVNALGYFFSTQ-ESKEER--------------------------GEKPVVDKIKIGSVKSNIGHLESAAGAASVIKMMLMMKHGEFVPSLMCEP----ANKKIHFDRFR-IEVSKEVCEWKT-N-S-SGQRLGGINCFGFGGTNSHAVVIQE
>SRR5758186_NODE_1943_length_3194_cov_3.722734_g1197_i0_1
IAIVGLGCRFPGADNADEFWQVLVNGENHVNEITNDRWNHDAYYS-ENKDEVGKYYVKKAGFLKNHDEWDHKLFGVSESEAGRIDPQQRYVLECTHMAMEDGGITKEDLKGSQTGVYIGVMNTDYNSLCEQDGDA-VS-NYCATGKSTTIIASRVSYTYDLRGPCMVIDTACSSAMTAIHLGSQALKSGDCTMAICGGVSSIISPASFIVLCKTRMMSSVGQCQAFCDTADGYARGEGCGVVILKTVKRATEDRNKIWAI-LRTGCNQDGHAAYPITAPSGEQQENLLRQVYTKFS-VDPMTLQYIEMHGTGTPIGDPTEVNAIEKFIKSY-NPTERN-NTS----NISKHNNTENKDMGAVQIISVPSQPIIKIGSVKTNIGHTESAAGVASLIKVLLMMKNGKLVPSLHIKNDKSNLNKHIHLDGYS-LDVVTNVEDWAP-N-K-NQERIAGINSFGFGGSNSHSIVIQK
>SRR6394742_NODE_17989_length_1855_cov_4.986203_g11662_i0_1
IAIIGIGCRAPGANNISEFWRMLERGENHVLDIPPERWNARAYYD-PDPMTPGRSYVMKAGLVKSPEAFDNRLYGINDLEAIHVDPQQRFVLDCVTMAMEDAGITRAMMKGSRTGVYMGVTNSDYRSLFPSQSSD-IN-NYTVTGISNSIIAARVSYVWDLRGPSLVLDTACSSSLIAMHLGIQAIRTGDCDVAICGGTNYLTLPDIFVFLSKARMISPGGQCRPFSADADGYARGEGCGVVILKRLCDAERDGDNIWAT-ISTTSNQDGHTVTPLIAPSGQQQQQLLCDMYSSLG-EDVDNIDYIEAHGTGTPAGDPVEAEALGTVFERC-GAQV----------------------------------RDRFVGSVKSNIGHLEPAAGVMGVIKVLLMMRHGKIVPSLFFSQ----PNPRINFSALH-LTVPTKVHEWKG------TQKVAVCNSFGFGGSNCHAVLKEY
>SRR653778_NODE_467_length_10712_cov_33.808850_g320_i0_1
IVIVGVGGKFPGADNIDEFWQVLRDGENHVIEIPSDRWNLEAFYH-EDPDEPGKTYVRKAGLLKGYDQFDNKQFGISDIEAARMDPQQRYVLESVHMALEDGGITKKDIHGTQTGVYIGVMNDDYRITCCDDLKR-TS-NYTLTGTSPSIIPARVAYTYNLLGPAMTIDTACSSSLVAIHVAAQALRCGDCNIAISGGVNSILYPDMFVPLSRARMVSPTGQCQAFSNKADGYARGEGCGILILKTRKQAMLDGSKIWAS-IATGINQDGRTTTPMTAPSTVQQMNLLKQVYSATG-CDPRTVQYLEAHGTGTPVGDPKEANTLGEFFAAN-NVEDDE------------------------------CRTAVLIGSVKTNIGHLESAAGVAGVIKVLLMMKHGKIVPSLHVQS----PNPKIDLENYN-LEIAQHLTDWPY-L-PGGRTRLSCVNSFGFGGTNSHAIIKQE
>SRR7957492_NODE_35_length_7673_cov_186.505000_g8_i2_1
IAVIGIGCRFPGANNIDEFWRVLVNGENHVVDIPSQRWNNDALYS-EDKDEPGKLYVKEAAFINRHDEWDNRLFSISDNEAAQVDPQQRYVLECVHMAMEDSGILKKQLHGSDTGVFIGAMNCDYLNLFDFDHDG-DT-NYSATGTSNTIISARVSYVYNLQGPSMVIDTACSSSMTAVHLGCQAIRAGECEMAICGGVASILSPGLFISLCRAKMLSPTCQCQAFCDTADGYVRGEGCGVLFLKSYKKAIEDGNKIWGI-LKTGVNQDGRMTQPLTAPAGKQQEQLLKKIYSRFN-VNPLDLQYIECHGTGTPIGDPTEVNALGNFIQSY-RDQALSPKTK----NNCADKTSVEKSRA--TSGFLQKQNKILIGSVKTNIGHLESAAGIAGLIKVLLMMGKGKFVPSLHVRKDKSNLNKKIKFEDFG-LDVSVNVSDWPP-N-A-DGQRVCCVNSFGFGGSNSHAVIIQK
>SRR8134414_NODE_70878_length_2325_cov_24.559059_g18095_i1_1
IAVIGIGCRVPGAENVDEFWRVLVNGENPIIDVPKDRWNNDAFYS-EDRDEAGKTYVKKAGFIKGHDEWDNKFFGVSDNEAVSVDPQQRLVLDCTHMALEDAGITRQQLKGSHTGVYIGVMNDDYKSISSFEHKE-DS-SYSATGMSTSIISARVSYVYDLRGPCMVIDTACSSSMMAIHLGSQAIKSGDCEMAVCGGVSLMLTPDQFLTLCKAKMLSPTGQCQSFCDTADGYARGEGCGIVIIKSYKQALHDRNKIWGI-IKTGSNQDGHTAQPITAPSGEQQEKLMKKVYSQYK-LDPTNLQYIEAHGTGTAIGDPTEVNAIGKFIQSY-RQEQPQ--------DKTDTDNNDENGIP--SSNKVNNTVPILIGSVKSNIGHLESAAGVAALIKVLLMMKHGKFVPSLHVKKDKSNVNRKIIFDEHG-LDISLQVSEWNP-N-K-EGDRICCVNCFGFGGSNTHAVVIQK
>SRR8136375_NODE_2381_length_7325_cov_71.457115_g1209_i1_1
IAIVGVGCRFPGGDNLAEFWGVLVNGENHVKEIPRERWNVDSFYD-PDPKAPGKTYVRRAGLLKGFDEWDNKFFGISDAEAELMDPQQRMVLDCVHMALEEAGITRPEVSGSKTGVYIGVMNDDYCSQVMGD-ETISS-SYAVTGTHRSVVSARVSYVYNLCGPALTIDTACSSSLVAMDVGSQALILGNCDMVICGGVNSLLDPSVFIALSHARMLSPTGQCQTFSESADGYARGEGCGIVVLKRLRDAIKDGNKVWGT-IRTATNQDGHNATPITAPSSEQQIALLDTIYKKYH-LDKTRIDVIEAHGTGTAIGDPVESNALGSFFSKY-VNTA----------------------------------KSIYIGSVKTNIGHLEAAAGVAGLIKVLLMMKNKVIVPTLMYNKE--RENKKLHLHHHH-LSVPTEVIPWDI-N-F-GKERLACVNSFGFGGTNAHAVVQEY
>SRR8136375_NODE_40918_length_1704_cov_5.860208_g15842_i0_1
IAIVGVGCRFPGADSLAEFWKVLVNGENHVKEIPKERWNVNTFYD-PDPKTPGKTYVRHAGLINRFAEWDNKFFGISDAEAELMDPQQRMVLDCVHMAMEDAGLTRPEVSGSNTGVYIGVMNDDYSNQIMSD-KTVTS-SYALTGTHRSIVSARVSYVYNLLGPALTIDTACSSSLVAIDLGCQALTLGNISCAFCGGVNAILNPSLFISLSKARMLSPTGQCHTYSADADGYARGEGCGIVVLKRLKDAIKDGNKIWAT-IRTATNQDGHNATPITAPSGEQQYLLLDTIYQKYQ-VDPSRIDVIEAHGTGTPIGDRVETNALGRFFSKN-STSA----------------------------------KTVHIGSVKPSIGHLESAAGVAGLIKVLLMMENKTIVPSLMYSKE--NENKQLNLKQYF-LNVPTERFPWDT-H-L-GAKKLACINSFGFGGTNAHVIVEEY
>ERR5841809_NODE_140_length_10784_cov_22.489964_g106_i1_2
MAIIGLGCKVPGADNLEEFWRLLENGENHVIEIPTTRWHHEAVYD-EDFNTPAKTHARKAGLLKDHLAFDNKLFNIKDVEADIMDPQQRYVLECCHRALEDAGITRDQIKGSNTSVFIGAMNTDYRSEFNSTSFV-P-DNYAVTGVASSIIANRVSFVYDLRGTSVTIDTACSSSLVAIDLGIQALRAGACDMVICGGTNSILTPDVFIHLSKARMVSPKGQCFAFSDQVDGYTRGEGCGVVILKRLHDALEHKNKIWAT-IETGCNQDGGTVTPMSKPSEEQQTKLLQEVWSKSQ-ADPSLLTYIEAHGTGTPVGDVVEVKSLGTFLKRN-QVE-----------------------------------RSRYIGSVKTNIGHLESAAGVAGLIKVLLMMKHSKIVPSLHFQR----PNPAIDFSGYQ-LKVPTVLTDWPD-V-----HKVASVSSFGFGGTNCYAIIESH
>SRR12708748_NODE_260_length_6764_cov_9.223827_g167_i1_1
VAIVGIGCRTPGADNIRDFWRVLVNGECHVTDVPDDRWNASAYLDTEDRMAYGKAYVQKGGFIKDIGAFDNGLYGINDLEASKMDLQQCLLLDCTMMALQDAGITRQEIAGSNTGVFVGAMNCDCTSGFIGCTSK-VD-SYTATNVGTCIMANRLSHVFDLRGPSMVLDTACSASLVAIHMGCQAILTGDCDMAICGGVNVMTLPDMLVHLSKAGMISPTGLCHTFSKNADGYTRGEGCGVVILKRLKSVEQKGDSVWAA-ISTGTNQDGRQEKLLTNPSGYQQKKLLESVYRKFD-VNIENVDYIEAHGTGTPAGDPVEANALGSFFKEH--GRP----------------------------------RDRYIGSVKTNIGHTESAAGVLSIIKVLLMMKHGKIVPSLHCRED--EVNPAIDLIDLK-FKIPRSAIPWDT------DTKVAGCNSFGFGGSNCHAVLTSV
>SRR14276387_NODE_353_length_7564_cov_22.690353_g38_i2_1
-------------------WDILAKGENHVVDIPPERWNMDAFFD-SDVNAVGKSYATKAGLLKNFDHFDNKLFKINETEAAQMDPQQRQVLECTYMALEDAGITRQQIAGQKVGVFLGCMNNDFTQLANKYPHL-V-DNFTVTGTGNSIVSNRVSYAFDLRGPSMTIDTACSSSLVAIHQAGLAMKEGDCSMAICGGVNLLLSGGVFVPLSKAQMLSPTGQCHAFSANADGYTRGEGCGIVIIKPFKQALEDGDNIWGT-LVTGLNQDGHVAKPLTAPSGEQQAQLIQDVYTKHG-IDPASIDYIEAHGTGTKIGDPVEVKAFGDFFLQQ-QQS-----------------------------------KRRYIGSVKTNIGHLEAAAGVAGLIKVLLMMNHSTIVPSLHFDM----PNEEIDFDKFQ-FDVPTKTVQWLP-D-----QKVACLNSFGFGGANSHALVKSI
>SRR15300633_NODE_2893_length_7378_cov_68.181354_g574_i1_1
IAVVGVGGRFPGAQDVEEFWRLLLNKENHVKDIPPERWHNDAFYD-SNGEVPGKSYVKKAGLLDNHDVFDNRLFGINDMEAERMDPQQHYVLECTHMALENAGFTRAMMAGSKTGVYIGMMNRDYCEEGVHDVYR-SSNNYTVTGVSPSITAARVSYVYDLRGPSMTVDTACSSSLVALHLGAQAIVAGECDMAICGGVSSILLPDLFIIMSRARLMSATGQSQAFSQTADGYARGEGCGVVILKRLGQAVRDRDHIWGV-VGTLCNQDGRTATPITAPSGVQQVNLLREVYSKFK-VNPRDVTYIEAHGTGTPVGDPIEVNALGQFFGST-DRPP------------------------------------LPIGSVKTNIGHLEPAAGMAGLIKVLLMIRHQKYVPTVLFSD----LNPQLDFAGYG-FHVCRDVSDWKV-S-P-GQLRIASVNSFGFGGTNSHAIVQEY
>SRR15300633_NODE_66850_length_1827_cov_5.502353_g26700_i0_1
VAVVGLGCRLPGAQDHQAYWGLLSKGENHLKPIPEERWSEETFYH-PDPDHPGTSHTRHAGFLTDYDKFDNRFFGINDLEAARMDPQQRYALEGTHMALENAGLTREAVAASRTGVYIGVMNGDYVRLCTGD-LK-ATNAYTVTGSSLSLIANRVSFAYDLRGPSLVLDTACSSSLVAIHLGVQAIRAGECDMALCGGVNSILLPDTHVLLTKTRMTSPTGQSQAFSDTADGYARSEGCGMVLLKPLAKALQDGDRVWAV-VGSGCNQDGRAATPITAPSASQQVSLLQQVYQRWQ-VDPDLVDYIEAHGTGTPLGDPVEVRALGEFFGKT-DRP-------------------------------------RVVGSLKTNVGHLESAAGVAGLIKLLLMIQHRQIAPTLLFSD----LNPKLHLDRYG-FEVPTALTAWTV-P-E-GKPRVACVNSFGFGGSNSHVVVQEF
>SRR15563599_NODE_7861_length_2026_cov_40.021505_g5237_i0_1
IAIVGLGCRFPGASNLREFWNVLVNGENHVGEVPSDRWNMDAFFD-ANPDAIGKSYARKAGFIDNYDHFDNKLFKINESEAAQMDPQQRQVLECTYMALENAGITREDIAGKDVGVYLGAMNSDYGEMVSTTSNE-L-NNNTVTGQAGSIVANRVSYVFDLRGPSMIIDTACSSSIVAIHQAILGIKSGDCSMAISGAVNILMSPFAFVKLSKARMMSPTGQCHAFSNKADGYTRGEGCGIVILKTLKQAELDGDCIWGT-IVTGLNQDGRRATPITAPSDKQQESLIDEIYTKFN-VDPADIDYIEAHGTGTKRGDPTEVDALGSMFQKH---P-----------------------------------RQRFLGSVKTNIGHLESAAGIAGLVKVLLMMKHNTVVPSLHFDK----PNELIDFDKYQ-LVVPTTTFPWTN-E-----NKQACINSFGFGGSNSHVVVKDY
>SRR2040652_NODE_542_length_7112_cov_51.723205_g345_i1_1
IAIVGIGCRTSGADNIREFWRLLLNGECHVGDVPENRWNKDAFFS-EDPSAYGKAYVQKGGFMKDIEGFDNGLYGINDYEASQMDPQQCLLLDCTSMALEDAGITRKQLAGSSTGVYIGSMNPDHRSTSLGMTSK-VG-SYTASSSASSFLSCRLSYVFDLRGPSMTVDTACSAALIAIHLGRQAILTGDCDQAICGGVNCMLLPDVFVHLSKARMISPTGQCHTFSDKADGYTRGDGCGIVILKRLTDALRDGDHIWAT-VSTGTNQDGRSVTPVTAPSGQQQMKLLHSVYRKFS-VDLSRLDYIEAHGTGTPTGDPVEVNALGTFLKEK--GQA----------------------------------RQRYIGSVKTNIGHTESAAGALSVIKLCLMMKHNTIVPSLHC--D--VVNPNIHLTDLN-FVIPKTPVTWST------QDKLCCCNSFGFGGTNCHAILETV
>SRR8309885_NODE_7502_length_3394_cov_5.357848_g3072_i3_1
MAIIGVGCKLPGADNLEEFWSLLENGENHVTEIPETRWFHESVYD-PDFNTPAKTHARKAGLLKDHLAFDNKLFNIKDVEADIMDPQQRYVLECCHRAQEDAGLTRDQLSGSNTCVFIGAMNTDYRSQFNSTSFE-T-DNYSVTGMAGSIIANRVSYIYDLRGPSVTIDTACSSSLVAIDMGLHYLRAGTCDMAICGGVNSILTADLFIHLSKARMVSAKGQCFAFSDQVDGYTRGEGCGVVILKRLQDAKRDKNNIWAT-IETGCNQDGGTVAPISKPSEEQQIKLLQAVWDRSR-ADPGDLFYIEAHGTGTPVGDVVEVNALGTFLQGT-HTG-----------------------------------NVRYIGSVKTNIGHLESAAGVAGLIKVLLMMKHSMIVPSLHFQR----PNPNIDFHGFH-LKVATEVISWPE-P-----RKVASVTSCGFGGTNSYAIIESQ
>SRR8318349_NODE_17_length_10681_cov_106.169212_g9_i0_1
IAIIGVGCKLPGADNIDQFWRVLENGENHVLEVPSDRWNLDAFYD-PDPNAPGKTYVRRAGFIKNHDAWDNKVYGVNDFEASQMDPQQRFVLDCCFKAMENAGVTRESMHGSNTGVYVGVMNSDYKNLQSTDSEN-MN-NYSLTGTSTSIVAARISFTFNLLGPAMALDTACSSSLLAIHLAAQALREGDCDMALAGGVNSLMSPSIFVQLSKARMASPTGYCQAFSSKADGYARGEGAGIILLKRLKDAERDNDPIWGT-IMTGSNQDGHTVTPMTAPSGSQQFQLLKKVYSRYN-IDPDQLEYIEAHGTGTQAGDPVEANCLGGFLADH-TKN-----------------------------------APRYIGSVKTNIGHLESAAGVAGVIKVLLMQKHSLIVPTLHFDT----PNEKIDFDKLK-LIVATRTDKWPT-YNY-DGTKLSCVNSFSFGGTNCHAIIKSY
