# Supplementary material for: The polyketide to fatty acid transition in the evolution of animal lipid metabolism
Source: Nat Commun. 2024 Jan 3;15:236. doi: 10.1038/s41467-023-44497-0 (PMC10764717; doi:10.1038/s41467-023-44497-0)
Supplement: Supplementary file 10 — Supplementary Dataset 7 [file 41467_2023_44497_MOESM10_ESM.txt]

>Clade1_alderia2_NODE_554_nrpspksdomains_ctg2491_1_PKS_KS.1_
IVIAISGRFPE-SASVREFEENLYSKTNMVTMTGR-RWE---GYLG----
-----TPPYMGTL-KNIS-HFDTEFFGVSGK-QADVTDPQIRIMMEVVYE
AIVDAGESFASLKGSRTGVYVGITCSEP-QDW------MK---DG-VDPY
IIPGTNHCMVANRINFFFDLRPSCAYESACSTSIVTLEAADMHMRSG-LI
DSAIVAAVNLCCRPVTSQVFAGMNFTTDD-FCKTFDVKGDFVRAEAVSAV
FITK-KEM-AKRI-YGTIC-----GTSTNNDFNPNGIMFPNFVAQEELMK
DIYHNNVID-M---NKINYFETHGTGTPAGPQCKA--NAICK--KRNK--
PLLIGSVKTNCHAETASGMCSLTKIVLAMHKDLVPANLH--TPNP--AIT
GLFDGSLKVCDEHT--KL-----GG--GYISLNSFGIGGTNGHCLI
>Clade2_sipho_genome_NODE_521
IVIAISSRMPD-SANIDEFTENLFNKKHMVTTTEAAGRY--ENLRD----
-----APMYLGAIP-DAD-KYDTTFFGMYPS-MAFACDPQSRMLLERAYE
AVIDAGESWDSLRGSRTGVFIGGYPSDSSECG-------R-TEER-MNGY
TFIGYTHCHLANRISFFFDFKASFSTDCGDGSGLCALEIAMTHIRLG-NI
DRAIVGSTNIVQDINSTVAGANVGFYSFDGKCRAFDANASHCRADASVVL
LLSK-KDR-AKRS-YCSVL-----HVRNSGDYTEEGFKAKSSEAQSKLLQ
NIYTEMGIDP-N---KISFVEAHGACNLEDKIADALADVL-T--NR-S--
PLLVGSVNTNMHADGSAAMAGLVKSLIACERRMIPPSLHFETPNP--NIK
ALFDGRIKILTEAAPF--E-----K--GLISINSFGVGCTNYH---
>Clade3_SRR2912833_NODE_89_nrpspksdomains_ctg402_1_PKS_KS.1_
ICITISGRVGQ-ANNLDEFKDFLWNKKHAFTDKFL-RFD--LDKYN----
-----TQKWFAYIN-DAE-KFDPEFFGIEAK-KANYLDPNIRLSIEAAYE
AIVDAGYSMEEVRGTKTGVYVPCVGYDASNYW----S-GK-GVEE-FEG-
-SLGVHNSFRAHRISYEMDLRPSMAIDTACSGYMAAIECALKDIRLG-NC
DQAIVAGSQLHCNPIAAMLFLDIKAAGPNCICYAFDERAEMSRGEAIGTL
FIQK-ECD-ARRI-HTKVA-----HAYQSCDNSGDDFNHPSVEGQMATIA
TCYRQAGVDP-H---KINFVECHGTGTVAGSTVNAIDNIFC-GR-RTE--
PLMIGSVKTNMHAEAVAGFNAIAKCIISFYESTIPPNINFEKPNK--SIP
GLLDGRLKVPVELTPW--N-----G--TMCGVSGFGLGGTSSHLIL
>Clade4_SRR11909995_NODE_1548_length_5954_cov_10.998645_g1023_i0_2
--IVLAGRLPK-SDNVQEFWNNLLNKRDMIGRT---RWPE--GLFE----
-----MPPRAGIIN-NVDK-FDADYFGFTE-SEAQSMNPLLRHMFEVCYE
CVVDSGLPVELLQNNTTGMYTACFLPGH----DGLEVS--R--W-ANSKY
CTTV---DQITGHVMRYLKLSPMATVDTACSSALSALEMAVTDLELG-RC
HYALVAGCNLLLNPAYIQMMMKLGMLNPTGQSNVFDANAGYVRAEGIVAI
LLTRQ-H-LCKR------IYASVVDIVTGCDFKEEGITFPSAKSQADMIK
MLYKRAGVDV-NMV---AYMEAHSTGTKAGPVVSAIAESLC-KE-R--KE
PLLVGSVKANMHSEATAALASLVKCLLAARHGVIPPQINYNTT--NPKLT
AVTEGKVVIVNKPTKL--PD-------GYIGLNSFGFGGANGHLIL
>Clade5_SRR1505138_NODE_250_nrpspksdomains_ctg252_1_PKS_KS.1_
IAIVIGCRFPGDVNSPAEFFDVIFNGKDCLTDIPKDRWN--DVYFNPDPH
SLGTHINKRGGFIK-N-DK-FDNGFFKISP-KEVLNMDPQQRHLLEVTHE
AFEDAGIVPEKLDGD--GVYVGIGMMDYAM------------TK-GFNAY
AHTGMAHSVAANRISFALDLKPSLATDTACAASMTALHLACTGLWNQ-EC
KAAVVAGSNVLLMPEVTCGFSALSVLSPESESRPFDANAKYVRGEGFGAV
IIKPL---QAIKDG--DNIYCSIIGSGIAANLTPS-VTMPSKDAQVQLMK
SVYKQYNINP-EQL---LYVEAHGTGTPVGPIAEAIGLALA-Q-GR--EQ
PLRIGSGKSNFHLECCAGMISIIKTALMMKHRTLCPSINYISP--IPE--
-FNAWNIEVQKKTEL--FPEGK-----YLIGVNNYGFGGALAHAVF
>Clade6_SRR14150598_NODE_201_nrpspksdomains_ctg177_1_PKS_KS.1_
IAIIIGCMFPG-AENLDEFWKVLENGEDHVQDIPPERFNVQ-AFYDPDPD
HPYKTYVKKAGLLQ-RFDE-WDNRFFGISD-KEAELVDPQQHFVLESVHM
ALEDAGIPKETIAGSNTGVYIGAMNHDW----DGVLRS--A-RH-KSTNT
TVTGTDSSILSARVAYFYNLLPAITINTACSSAMVAFHTASQALRTG-EI
SMAIAGGVSFILDPNVFINLSSARMASPTGKCHTFSKDADYARGEGCGIV
LMKRL-A-DAVRDD--NKIWGTL-FTGLNQDHMSSPITSPSGDQQEKLLH
TVFEKCRIP-PHHV---QYIEAHGTGTSVGFTVSALGKFFS-K-HAL---
NIPIGSVKSNIHLEPGAGAAALIKVLLMMKNQKMVPSIHAEPQ--NHRIP
-FNELKLYVCQKQS--GWFPNDN--NRRIASINCFGFGGTNTHAIV
>ECFAS
VAISISGRLPE-SNNIQEFRDHLMNKEDMVTTDD-RRWT--VGLHG----
-----CPPRNGKV-PEIT-KFDAGFFGVHPK-QTDCMDPQLRMLLEAAYE
AIIDSGQSMESVRGSRTGVYIGVSLSDSSDAW------TM-ETDG-MVGY
TMPGCCRAMFANRISFFFDFKPSYAVDTACSSSMMCLDQALMGIRTG-LI
DSALVGGSNLCLKPNTSLQFVRMGMTSPDGACKTFDASANYCRSEAIMAM
FLQK-VPD-SKRL-YATVV-----HTKSNCDYKEQGITFPSGDLQQRLIR
EVYDEIGIN-P---SEINYMEAHGTGTKVGPQINSIVDVFC-E-NRTG--
PLLIGSTKSNMHPEAASGLTSIAKILISMEEKMLPPNLHYNNPNP--EIP
GLTDGSLKVVTECT--KW-----DG--GLVAMNSFGFGGANVHAIY
>ERR2791377_NODE_85_nrpspksdomains_ctg222_2_PKS_KS.1_
VVITISGRLPE-SNSIEEFKQQLFDGVDLVTNDE-RRWP--SGLYG----
-----LPTRTGKV-KDLQ-YFDATFFGVHAK-QAHVMDPQLRMLLELTYE
AMVDAGMNPGEMKGTKTGVFIGVSDSESSEFW------TR-DPEQ-VNGY
GLTGCCRAMFPNRISYTFDFSPSYAIDTACSSSLFAFQQAVTAIKTG-QC
DSAIVGGVNLLLKPTSSLQFHRLSMLSPQGMCKAFDASGNYVRSEAAVVV
FLQK-SSV-ARRV-YATVL-----GAKTNTDNKEQGITFPSGNMQNKLIR
EVYDEIGIK-P---HEVSYVEAHGTGTKVGPQVNSIAEFFC-R-DRKE--
PLMIGSVKSNMHAEPASGLCSLAKIVIAMESGMIPQNLHFKSPNK--DIP
ALNDGRLKVVAKNE--PW-----NG--GIIAVNSFGFGGANAHIVL
>ERR2791377_NODE_127_nrpspksdomains_ctg226_3_PKS_KS.1_
IVITISGKFPQ-CANVEEFKEALFGGVDLVKEDSQ-RYP--AGIMG----
-----VPKRSGVL-LEID-KFDASFFGIHPK-QTDFTDPRHRILLETVYE
SIIDAGYNPAELRGSKTGVYVAIGSFNCYEEF------HK--EKS-TGGY
TIIGANLSVAANRVSYCFDFKPSFALDAACSSSTYAFVCAIKDMLLG-ET
DSAIVCGTQLFQHPFETAEFMRLNMLSPEGKCKVFSTNRDYVRAETVVSY
FLQR-ESK-SRRV-YATVL-----AAKSATDFKEEGITYPSIEEQFILMR
NLYDSINVD-P---DTIQYVEAHGTGTPVGIICESLRKHFC-QK-RNE--
PLLIGSVKSNMHSEVASGLCSLTKAVITMEEGMIPANIHAESLDS--SLP
GLKENQLKVVTKNT--KF-----NG--GIIGVNCFGFGGANTHIVI
>ERR2791377_NODE_171_nrpspksdomains_ctg227_1_PKS_KS.1_
VVISMSGRFPE-CYNVKEFQDAIFQGLNLATEDDR-RFS--TELKG----
-----LPHWIAKV-PELD-KFDASFFDIHYK-QANFTDPRHRILLETVYE
SIVDAGYNPAELYGSKTGVYVGLANYTNMAEM------RS--VES-N-GY
GNLGMALYGAANRISHAFNFRPSLALDAACASSMYALIACFEKIRSG-EI
EHAVVCGTHLLLSPDENRDYKQLRVLSSDQYSRVFSKIRDFVRAEGVATL
FLSR-KTN-CRRM-YATIL-----GAKGNANHSKGGFTYPHPQIQAELMK
MTYNEYGIN-Q---HDISFLEIHGTGTRAGAICESVSTLCK-ETGRKT--
PLMIGSVKANTHCENTAAIVSVIKILTAFETGIIPGNIHAEPVDE--TLK
GIKDGTLQVVTKHT--EW-----PT--GLGAVNSFGIGGSNGHAVL
>ERR1145718_NODE_91_nrpspksdomains_ctg292_1_PKS_KS.1_
IVISLSGRFPE-SNNVEEFKQQLFDGVDMITDDE-RRWP--AGLHG----
-----LPTRTGKL-KDLA-HFDAQYFGVHAK-QAEQMDPQLRILLELTHE
TLVDAGMNPAEMRGSKCGVYLGICASESEEYW------GQ-DPDK-INGY
GLTGCCRAMFANRISYTFDFKPSYAIDTACSSSLYALSQAIHAIRSG-EC
DSAIVGGANLLLKPNGSLQFHRLSMLSPQGMCKAFDSSGNYVRSEAVVAI
LLQK-ASA-ARRV-YATVL-----GAKTNMDYKEQGITFPSGKMQQKLIS
EVYAETGVN-P---SDVNYIEAHGTGTKVGPQVNSIADFFC-K-NRKE--
PLLIGSVKSNMHSEGASALCSIAKILIAMEAGIIPANLHFQNPNP--DIP
GLNDGRLKVVSKAQ--PW-----KG--GIVAVNSFGFGGANAHVIL
>ERR1145718_NODE_103_nrpspksdomains_ctg293_1_PKS_KS.1_
VCITISGVFPN-SRNIQEFRDNLMNKVDMVDDDERRWKP--TH-PE----
-----IPQRTGKI-YDVE-KFDAGFFGVHHR-QAHSMDPMLRLLLERAIE
AIFDAGMHPSELEGTNTGVFMGACFAESEKDW------FF-NNLN-PGQQ
AMTG-LRSMMSHRISYFLKLKIDNVIDTACSSSMYAIENAYRAIRTG-QC
DMAIVGGSNLTLHPFVSLQFARLGVLGLDGRCKSFDSTGNYVRSEAVACI
LLQK-KKD-SRRI-YATVV-----HAKTNCDYKEQGITYPSGETQKRLLK
EFYVECDLD-P---RSLSFLEAHGTGTKVGPECSAIDDVFCT--GREN--
PLLIGSVKSNIHSEPASGMCSITKCIIGMEEGCIPPNLHYSKPRE--GVP
ALEEGRLKVVSERT--PF-----EDDRGLIGINSFGFGGANGHVLL
>ERR1145718_NODE_173_nrpspksdomains_ctg295_1_PKS_KS.1_
--ISVGGVFPK-ASNIEELKQRLLDKEVLLEH----RWK--YGERG----
-----CTNVIGKI-E-VG-NFDNAYFGIHRQ-QCTYMDPMQRLVLERTFE
ALLDAGVNPADIRGRRIGCFMGSTVGENDNLF-------L-E-SV-VSGF
GVTGHSRAMMPNRVSYWLNLKPSVAYDSNWVSGIEILRIAFDAIKTGQ-C
EACIVGTANLALNSEFQFLYSDMGLLSPDGSNKSFDAEATYARSDGVVVF
FVQR-AKE-AKRS-YAEII-----HVATRFDQREGKLLDIDVDNLTEFLE
DFYEKAKVD-P---KDVEFVEAYGSAIKETKKVTALERVFCK-N-RKT--
PLLIGSVKPNTHSEASAAMFSVCKSLIAMETETIPATIQYSKPNP--EIP
ALVNGSIQVVSENRKF--D-----P--KYVAVNAIGLDSYYGHILL
>ERR1333716_NODE_177_nrpspksdomains_ctg308_1_PKS_KS.1_
--ITISGRLPE-SNSIEEFKQQLFDGVDLVTDDA-RRWP--SGLYG----
-----LPTRTGKI-KDLQ-YFDATFFGVHAK-QAHVMDPQLRMLLELTHE
AMVDAGVNPAEVRGSKTGVFIGVSDSESSEFW------TQ-DPDQ-VNGY
GLTGCCRAMFPNRISYTFDLTPSYAIDTACSSSLFAFQQAVTAIKTG-QC
DAAIVGGVNLLLKPTSSLQFHRLSMLSPQGMCKAFDSSGNYVRSEAAVVV
YLQK-ASA-SRRV-YATVL-----GAKTNTDSKEQGITFPSGSMQNKLIR
EVYEEIGIN-P---QDVSYVEAHGTGTKVGPQVNSIADFFC-K-NRRD--
PLLIGSVKSNMHSEPASGLCSMAKMLIAMEAGMIPQNLHFKNPNP--EIA
ALNDGRLKVVAQNE--PW-----NG--GIVAINSFGFGGANAHIVL
>ERR1333716_NODE_290_nrpspksdomains_ctg310_1_PKS_KS.1_
-VISIGGLFPE-AKNVVELRQRLYENKNLVQS----TRY--ADNLN----
-----VCPYIGVI-D-SD-HFDNSFFGIHKQ-QCKFMDPMQRIIMESTFA
ALVDAGVNPKEIRGKRVGVFMASTIGENDNLF-------L-E-SV-VSGF
GVVGHSKAMIPARISYFFNLQPSILYDCNWISGMEILRQAYVAIKTGR-C
DSVIVGTVVVSTHDEFQWLFQDMGFLSKDGCTRAFDAEAVYGRAEGSVVM
YLQR-ASE-AKRS-YCSVA-----HIATKMDTHTGDILNMEEASLTEFLE
EFYEECPIN-K---EQIDYVETYGCGLKDIKNLNSLEKIYCS-N-RNK--
PLLITASKSITHNETGSAMFSIVQVILAMEEGVIPATLNYKTPNP--DIP
GLTNGHFDVVTENRKW--S-----G--EYAAVNALGVDSYFGHLVL
>ERR1333716_NODE_445_nrpspksdomains_ctg313_2_PKS_KS.1_
--ISISGRFPE-CNSVEEFESALFQGKDLITDDDR-RFM--AKFSD----
-----TPSRSGKI-PDVN-KFDASFFGMDEA-EAQSVDVRSKILLETVFE
AIIDSGYNPSELKGSKTGVYVGLSTFT-CPEE------LR--RDA-TRGV
TTLGVCLASSANRISHHFDFKPSYSMDTACSSSTYALVNAMRDLTGG-FI
DNAIVCGSTMLVHPHETMEFVALNMLSPDGTCKAFSSKRDYARSESAISF
LLQK-ESA-CRRV-YARVL-----GAKMNTDYKTEGLTYPSSEEQYVLLK
ELYDEVKVD-F---NDLNYIEAHGTGTPVGIQCGAIDKMIS-AT-RRD--
PIPIGSVKSNMHSEVASGLSSMTKVIIAMERGIIPANLYAEPVDI--SLP
GFKDNKLTVVTKNL--PW-----NG--GIVGINSFGFGGANAHVIL
>ERR1333716_NODE_2319_nrpspksdomains_ctg315_1_PKS_KS.1_
IAITISCRLPK-GNSLQELKQQLFDGVDLKTS-----------LSG----
-----FPTPTGRI-KDLQ-NFDATFFGVHAN-QAYAIDPQLRLLLELTHE
AIVDAGVNPTEVRGSKTGVFIGMSDSETSEVQ------TQ-DLNQ-VDGY
ELTE-NGAIFPKKISHTFDFAPSNAFNTAGSSSLIAFQQAVTEIKTG-EC
NAAIIGSMYLLPDPTSSPPCQKPSMLSPQGIGKDSNTSDNWVRLEAAVVV
YLQK-ASA-SRRV-YATVL-----EAKANID-EEQGITVPSDPMQSKLVR
ELCNEIGIE-P---QDASYVESHSTGDEGEQQVIFVADFFC-G-NSKD--
TSLIGSIRSNMHFGHASGLCSIAKMVIAMEAGMIPQNLHVKSSDS--DIA
ALIDVRLKTLEQNE--SW-----NG---IIVINAFGFGVANAHIIL
>ERR1333719_NODE_153_nrpspksdomains_ctg332_2_PKS_KS.1_
--ITISGRLPE-SNSIEEFKQQLFDGVDLVTDDA-RRWP--SGLYG----
-----LPTRTGKI-KDLQ-YFDATFFGVHAK-QAHVMDPQLRMLLELTYE
AMVDAGVNPAEVRGSKTGVFIGVSDSESSEFW------TQ-DPDQ-VNGY
GLTGCCRAMFPNRISYTFDLTPSYAIDTACSSSLFAFQQAVTAIKTG-QC
DAAIVGGVNLLLKPTSSLQFHRLSMLSPQGMCKAFDSSGNYVRSEAAVVV
YLQK-ASA-SRRV-YATVL-----GAKTNTDSKEQGITFPSGSMQNKLIR
EVYEEIGIN-P---QDVSYVEAHGTGTKVGPQVNSIADFFC-K-NRRD--
PLLIGSVKSNMHSEPASGLCSIAKMLIAMEAGMIPQNLHFKNPNP--DIA
ALNDGRLKVVAQNE--PW-----NG--GIVAINSFGFGGANAHIVL
>ERR1333719_NODE_154_nrpspksdomains_ctg333_1_PKS_KS.1_
IVITISGRLPE-SNSIEEFKQQLFDGVDLVTDDA-RRWP--SGLYG----
-----LPTRTGKI-KDLQ-YFDATFFGVHAK-QAHVMDPQLRMLLELTYE
AMVDAGVNPAEVRGSKTGVFIGVSDSESSEFW------TQ-DPDQ-VNGY
GLTGCCRAMFPNRISYTFDLTPSYAIDTACSSSLFAFQQAVTAIKTG-QC
DAAIVGGVNLLLKPTSSLQFHRLSMLSPQGMCKAFDSSGNYVRSEAAVVV
YLQK-ASA-SRRV-YATVL-----GAKTNTDSKEQGITFPSGSMQNKLIR
EVYEEIGIN-P---QDVSYVEAHGTGTKVGPQVNSIADFFC-K-NRRD--
PLLIGSVKSNMHSEPASGLCSIAKMLIAMEAGMIPQNLHFKNPNP--DIA
ALNDGRLKVVAQNE--PW-----NG--GIVAINSFGFGGANAHIVL
>ERR1333719_NODE_296_nrpspksdomains_ctg335_2_PKS_KS.1_
-VISIGGLFPE-AKNVVELRQRLYENKNLVQS----TRF--ADNLN----
-----VCPYVGAI-D-SD-HFDNSFFGIHKE-QCKFMDPMQRIIMESAFA
ALVDAGINPKEISGKRVGVFMATTIGEDDNLF-------L-E-SV-VSGF
GVVGHSKAMIPARISYFFNLQPSILYDCNWITGMEILRQAYLAIKTGQ-C
DSVIVGSVVVSTHDEFQWLYQDMGFLSTDGCTRAFDAEADYGRAEGSVVM
YLQR-ASE-AKRS-YCSIA-----HIATKMDTHTGDILNMEEASLTEFLE
EFYEECPIN-K---EQIDYVETYGCGLKNIKNLNSLEKIYCS-N-RNK--
PLLITASKSITHNETGSAMFSIVQVISAMEEGVIPATLNYKTPNP--DIP
GLTNGHFDVVTENRKW--S-----G--EYAAVNALGVDSYFGHLVL
>ERR1333719_NODE_297_nrpspksdomains_ctg336_1_PKS_KS.1_
-VISIGGLFPE-AKNVVELRQRLYENKNLVQS----TRF--ADNLN----
-----VCPYVGAI-D-SD-HFDNSFFGIHKE-QCKYMDSMQRIIMESTFA
ALVDAGVNPKEIRGKRVGVFTGATIGEGDKLY-------L-E-AV-VSGL
GVSGHSKAMIPARISYFFNLQPSIAYDCNWISGMEILRQAYVAIKTGQ-C
DSVIIGTVVVSTHDEFQWLFQDMGFLSKDGCTRAFDAEAVYGRAEGSVVM
YLQR-ASE-AKRS-YCSIA-----HIATKMDTHTGDILNMEEASLTEFLE
EFYEECPIN-K---EQIDYVETYGCGLKNIKNLNSLEKIYCS-N-RNK--
PLLITASKSITHNETGSAMFSIVQVISAMEEGVIPATLNYKTPNP--DIP
GLTNGHFDVVTENRKW--S-----G--EYAAVNALGVDSYFGHLVL
>ERR1333719_NODE_3609_nrpspksdomains_ctg338_1_PKS_KS.1_
IAITISCRLPK-GNSLQELKQQLFDGVDLKTS-----------LNG----
-----FPTPTGRI-KDLQ-NFDATFFGVHAN-QAYAIDPQLRLLLELTHE
AIVDAGVNPTEVRGSKTGVFIGMSDSETSEVQ------TQ-NLNQ-VDGY
ELTG-NGAMFPKEISHTFDFAPSNAINTAGSRSLIAFQQAVTAIKTG-EC
NAAIIGSVYLLPDPTSSPPCQKPSMLSPQGIGKDSNTSD-WIRPEAAVVV
YLQK-ASA-SRRV-YATVL-----EAKANID-EEQGITVPSEPMQSKLVR
ELGNEIGVE-P---QDASYVESHSTGDEGEQQVIFVADFFC-K-NSKD--
TSLIGSIKSNMQFGHASGLCSIAKMVIAMEAGMIPQNVHVKSSDS--DIA
ALIDVRLKTLEQNE--SW-----NG---IIVINAFGFGVANAHIIL
>ERR3039977_NODE_347_nrpspksdomains_ctg423_2_PKS_KS.1_
IVITISGRLPE-SNSIEEFKQQLFDGVDLVTDDE-RRWP--SGLYG----
-----LPTRTGKL-KDLA-HFDATFFGVHAK-QAHVMDPQLRLLLELTHE
AIVDAGYNPADLKGTRTGVFIGVSDSESDEYW------TA-DPEQ-VNGY
GLTGCCRAMFPNRISYTFDFNPSYAIDTACSSSLFAFQQAVNAIQTG-QC
DAAIVGGCNLLLKPTSSLQFHRLSMLSPQGMCKAFDSSGNYVRAEAVVVC
LLQK-ASA-ARRV-YASVL-----GAKTNTDNKEQGITFPSGKMQNKLIR
EVYEEAGIN-P---VDVAYVEAHGTGTKVGPQVNSIADFFC-Q-NRKT--
PLLIGSVKSNMHSEPASGLCSIAKIVIAMEAGIIPANLHFKEPNK--DIP
ALLDGRLKVVAKHE--PW-----NG--GLVAINSFGFGGANAHILL
>ERR3804321_NODE_237_nrpspksdomains_ctg513_1_PKS_KS.1_
VVITLSGRFPE-SNSVEEFKQQLFDGVDLVTDDE-RRWP--AGLHG----
-----LPTRTGKL-KDIS-SFDATFFGVHAK-QANVMDPQLRLLLELTHE
AIVDAGMSPAEMKGSKTGVFVGVSDSESSEYW------TQ-DPDQ-VNGY
GLTGCCRAMFPNRISYTFDFNPSYAIDTACSSSLFALQQAVTAMKTG-QC
DSAIVAGVNLLLKPTSSLQFHRLGMLSPEGMCKAFDSSGNYVRSEAAVVV
FLQK-ASS-ARRV-YATIL-----GAKTNTDNKEQGITYPAGTMQNKLMR
EVYAEAGVS-P---LEVSYVEAHGTGTKVGPQVNSIADLFC-K-NRKG--
SLLIGSVKSNMHSEPASGLCSLAKVLIAMESGFIPPNLHYRSPNL--DIP
ALNDGKLKVVANRE--PW-----NG--GIMAINSFGFGGANAHIVL
>ERR4375164_NODE_555_nrpspksdomains_ctg608_3_PKS_KS.1_
IVISISGRLPE-SNTIEEFKQQLFDGVDLITADD-RRWP--PGLYG----
-----LPARSGKL-KDLK-NFDATFFGVHAK-QADVMDPQLRLLLELTYE
AMVDAGQNPAELKGSKTGVFIGVSDSESAEYW------AT-DPDK-INGY
GLTGCCRAMFPNRISYTFDLNPSYAIDTACSSSLFAFQQAVTAIKTG-QC
DSAIVGGSNLLLKPQSSLQFHRLSMLSPDGKCKAFDASGRYVRSEAVVVI
LLQK-ASA-ARRS-YATVL-----GARCNTDNKEQGITFPSGKMQNKLIR
EVYDEIGIK-P---QDVVYVEAHGTGTKAGPQVNSIADFFC-K-NRKE--
PLLIGSVKSNMHSEPASGLCSLAKMVIAMETGVIPQNLHYQSPNT--DIP
ALMDGRLKVVSKNL--PF-----KG--GIVAINSFGFGGANAHVVL
>ERR4375164_NODE_834_nrpspksdomains_ctg611_1_PKS_KS.1_
IVISIAGRFPE-CENVEEFMDALLSGVDLVTVNDK-RHP--LGIWG----
-----IPQRTGVI-PTMD-KFDAAFFKVPPK-MANFMDPRQRILNETTYE
CIIDAGYNPKELRGSNTGVYTALTAFT-NIEE------VR--KYK-TNGY
VNMGYNLALGSNRISYSFDFKPSYTIETACSSSMTAFTNAVRDIKSG-QT
ESAVVCGSHTIGHPHETLEFQDLNMLAPDGKCKIFNSTRDYVRSETVASV
LLQK-RCN-SRRV-YATIV-----GIRYNADYKSEGITFPSADVQFQLLQ
TIYHETNVN-P---NDVAYLEAHGTGTPAGRVCEAIAQMFL-KN-RKH--
PLLIGSVKSNMHSEIASGFNSLIKVITAMERGQIPPNLHTFPLDT--TLA
GMKDNMLKVVTEKI--PF-----PG--GFVAVNSFGWGGANVHTIL
>ERR4375164_NODE_1227_nrpspksdomains_ctg614_1_PKS_KS.1_
IAITMAGRFPK-CKDIEEFKKALFEGTNLVTDNHD-IWN--SEMVE----
-----TPSHLGIV-NDYK-YFDSSFFDISKQ-SAEIMDPRCRKLLEVVFE
SIVDAGINPNELRGTKTGVYLAIMQTP-----------FI-ESDV-TKG-
IHKT--TYMIVNWISYIFDLRPSIGIDTGCSSSIVAMNEAVTAIMLG-QC
DAAIVCSAQAQFLPYDSIEFNSLGVLSQDGRCKSFDTGRNYVKSEAVVSV
LLQK-EDN-SRRI-YATVR-----GVGCNCDYNTEGILYPSLEGQIDLLK
SVYQKFDID-P---NEVAYVECHGTGTTIGFVCTSLSTFFK-KSGRER--
PLYIGSVKTNMHAEGTAGLVSLIKVLLAIQNKVIPKNLHCNNPAV--DIP
AITQGALKVVSEKT--II-----TK--GLFAINSFGLGGSNAHLVL
>ERR2753413_NODE_111_nrpspksdomains_ctg795_1_PKS_KS.1_
--ISLSGKFPQ-CNNAEEFKTALFNGTDLVTEEGG-RYE--FQLYG----
-----TIKSCGRI-PQID-KFDANFFGIPPK-QANLMDPRQRLILESVYE
SIYDSGYNPNELRGSRTGVYVGIAALNIDR-S------HR--MSD-VEGY
LNMGLCLALAANKPSFCLDFKPSYSLDAACSSSLYALAVAMRDLEAG-EI
ENAVVCATQLVNDPLETLELQKLSMVT-EGRCKSFSTERDYVRSESVVSF
FLQK-KSN-CRRL-YCEIL-----GAKTNADFKKEGISYPLYEAQYQLVK
ELYESINID-P---DKVDYFETHGTGTIIGAQCTGIVKYFG---NRKK--
PLPVGSVKSNMHAEQAAGLCSLVKAIITMETGIIPANLYTETLDK--EIP
GMGDNKLKLIGEHT--KF-----DG--SVIGINCFGFGGENAHTIV
>ERR2753413_NODE_736_nrpspksdomains_ctg799_1_PKS_KS.1_
IVISISGKFPE-CTNMDELRDALFSGVDLVTESDA-RYP--IGIWN----
-----VPTRTGVI-GNIE-KFDASYFNIHPK-QAAVMDARHRLLLESVYE
CIIDSGFNPRELRGSKTGVYVGISTYT-NVHE------LF--KDS-KDGY
SNIGMCLALAANRIAFSFNFNPSFALDTACSSSLYAFVNALNDMRMG-LT
DGAFVCATHVIGHPIETLEFNRLHMLAQDGRCRVFSTERTYVRAETVSCI
FLQR-ESK-SRRI-YATVL-----GGKFNTDYKKEGITFPSSQQQFNLMN
ELYSEIKLD-P---RNVVYLECHGTGTITGLVTEAITRHFC-KN-RSK--
PLLIGAVKSNLHSEVGAGMCSLAKVILAMETGVIPANINFEPIDY--TLP
GIKDGTLQVVTENT--KW-----DG--GIASINCFGFGGANAHIVL
>ERR2758493_NODE_167_nrpspksdomains_ctg810_1_PKS_KS.1_
--ISLSGKFPQ-CNNAEEFKTALFNGTDLVTEEGG-RYE--FQLYG----
-----TIKSCGRI-PQID-KFDANFFGIPPK-QANLMDPRQRLILESVYE
SIYDSGYNPNELRGSKTGVYVGIAALNIDR-S------HR--MSD-VEGY
LNMGLCLALAANKPSFCLDFKPSYSLDAACSSSLYALAVAMRDLEAG-EI
ENAVVCATQLVNDPLETLELQKLSMVT-EGRCKSFSTERDYVRSESVVSF
FLQK-KSN-CRRL-YCEVL-----GAKTNADFKKEGISYPLYEAQYQLVK
ELYESINID-P---DKVDYFETHGTGTIIGAQCTGIVKYFG---NRKK--
PLPVGSVKSNMHAEQAAGLCSLIKAIITMETGMIPANLYTETLDK--EIP
GMGDNKLKLIGEHT--KF-----DG--SVIGINCFGFGGENAHTIV
>ERR2758493_NODE_285_nrpspksdomains_ctg811_2_PKS_KS.1_
IVITISGRLPE-SNSIEEFKQQLFDGVDLVTDDE-RRWP--SGLFG----
-----LPTRTGKI-KNLQ-YFDATFFGVHAK-QAHVMDPQLRMLLELTYE
SMVDAGLNPSEMRGSKTGVFIGVSDSESSEYW------TQ-DPEQ-INGY
GLTGCCRAMFPNRVSYTFDFSPSYAVDTACSSSLFAFQQAVTAIKTG-QC
DSAIVGGVNLLLKPTSSLQFHRLGMLSPEGMCKAFDSSGNYVRSEAAVVV
LLQK-ASS-ARRV-YASVL-----GAKTNTDNKEQGITFPSGSMQNKLIR
EVYDEIGIQ-P---QDVSYVEAHGTGTKVGPQVNSIADFFC-K-NRKD--
PLLIGSVKSNMHSEPASGLSSLAKIVIAMEAGMIPQNLHFKSPNK--DIP
ALNDGRLKVVSKNE--PW-----NG--GIIAINSFGFGGANAHIVL
>SRR11210694_NODE_223_nrpspksdomains_ctg949_1_PKS_KS.1_
VVITISGRLPE-SNSIEEFKQHLFEGVDLVTDDP-RRWP--AGLYG----
-----LPTRTGKL-KDLS-KFDASFFGVHAK-QAHVMDPQLRMLLELTHE
AIVDAGINPNDVKGSRTGVFIGVSDSESSEFW------TQ-DPDT-INGY
GLTGCCRAMFPNRVSYTFDFKPSYAIDTACSSSLFAFQQAVNAIQTG-QC
DSAIVGGVNLLLKPTSSLQFHRLGMLSPTGMCKAFDATGNYVRSEAAVVV
FLQK-ASV-ARRV-YGTVL-----AAKTNVDNKEQGITFPSGAMQNRLIK
ETYEDLDIS-P---NDVVYVEAHGTGTKVGPQVNSIADFFC-K-NRST--
PLLIGSVKSNMHSEPASGLCSLAKIVIAMESGIIPQNLHFKSPNK--DIP
ALNDGRLKVVAQNE--PW-----NG--GIVAMNSFGFGGANAHIVI
>SRR11210694_NODE_277_nrpspksdomains_ctg950_1_PKS_KS.1_
IVISVSGRYPC-SENVDEFAENLLAGKDLVTEDD-LRWP--PGLYD----
-----LPKRHGKL-KDLK-KFDAQFFSVTPK-QANYMDPQVRILLEVAHE
AMIDAGVNPVDLRGTKTGVFVGCSASETGGAL------TQ-DPEQ-VTGY
TLTGCVQAMFSNRISYTFDLRPSFSVDTACSSSLLALQLAVDSIRQE-QC
DAAIVAGAHLTLTPTAALQFLKLGMLSSKGSCRSFDQSGDYCRTEGIAAI
LIQK-ASA-AKRI-YATIV-----HAKSNTDYKEQGITFPLGERQAVLLE
EVYREANVD-P---STVGYVEAHGTGTKVGPQAYAITQTFC-AGNRTQ--
PLLIGSVKSNMHAEPASGLCSITKLIIAIHRNTIPPNLHYKEANE--YIE
GLKDGSIKVVSEPT--PF-----PG--GFIGINSFGFGGSNTHAVL
>SRR11210694_NODE_688_nrpspksdomains_ctg954_1_PKS_KS.1_
VVISIGGYFPE-SINIEQFQKNLLDNKDLVGT----RWR--QGERG----
-----ASNKVGTV-P-TQ-YFDNAYFGIHRQ-QCTFMDPMQRLVLERTFE
ALIDAGVNPTEVKGKRIGVFMGSAIGENDNLF-------L-E-SI-VSGF
GVTGHSRAMMPNRVSYWLNLKPSVAYDANWIGGIEVIRLAYDAIRTGQ-C
ESVIVGTANLALNAEFQWLYSDMGLLSPDGSTKAFDVDAKYTRSDGIVVL
YIQK-ASD-AKRS-YASIV-----NVETLFDNREGNIQNLSVPNMADFIS
KFYEKTDVK-P---EEVEFVETYGCGHKVTEKLDALEKAYCK-K-RNN--
PLLIGSVKTNTHSEASAAMFSIAKVLIAMEQGIIPATIQFENSNP--NIK
GLLNGNLQVVTKNRKW--N-----P--KYAAVNALGLSTYYGHLLL
>SRR11233344_NODE_250_nrpspksdomains_ctg960_2_PKS_KS.1_
IVISISGRLPE-SNNIEEFKQQLFDGIDLVTDDE-RRWP--SGLYG----
-----LPTRTGKI-KHLQ-YFDATFFGVHAK-QAHVMDPQLRMLLELTHE
ALVDAGVNPSEARGSKTGVFVGVSDSESSEFW------TQ-DPEQ-VNGY
GLTGCCRAMFPNRISYTFDFNPSYAVDTACSSSLFAFQQAVTAIKTG-QC
DAAIVAGVNLLLKPTSSLQFHRLSMLSPHGMCKAFDASGNYVRSEAAVVV
YLQK-ASV-ARRV-YSTIL-----GAKTNTDYKEQGITFPSGAMQNKLIR
EVYEEIGIK-P---QEVLYVEAHGTGTKVGPQVNSIADFFC-K-NRKD--
PLLIGSVKSNMHSEPASGLCSLVKIVIAMESGIIPQDLHFKSPNK--DIP
ALNDGRLKVVAKNE--PW-----NG--GIVAVNSFGFGGANAHLVL
>SRR10804932_NODE_309_nrpspksdomains_ctg1204_1_PKS_KS.1_
IVITISGRLPE-SSSIEEFKQQLFDGVDLVTDDE-RRWP--SGLYG----
-----LPTRTGKI-KDLQ-YFDATFFGVHAK-QANVMDPQLRMLLELTYE
ALVDAGVNPSETRGSKTGVFVGVSDSESSEYW------TQ-DPDQ-INGY
GLTGCCRAMFPNRISYTFDFNPSYAIDTACSSSLFAFQQAVTYIKSG-QC
DAAIVAGVNLLLKPTSSLQFHRLNMLSPQGMCKAFDSSGNYVRSEAAVVV
YLQK-ASV-ARRV-YATVL-----GARTNTDNKEQGITFPSGPMQNKLIR
EVYEEIGVK-P---QEVVYVEAHGTGTKVGPQVNSIADFFC-K-NRKD--
PLLIGSVKSNMHSEPASGLCSLAKIVIAMESGVIPQNLHFQSPNP--DIP
ALNDGRLKVVAKNE--PW-----NG--GIVAVNSFGFGGANAHIVL
>SRR10804932_NODE_310_nrpspksdomains_ctg1205_1_PKS_KS.1_
IVITISGRLPE-SSSIEEFKQQLFDGVDLVTDDE-RRWP--SGLYG----
-----LPTRTGKI-KDLQ-YFDATFFGVHAK-QANVMDPQLRMLLELTYE
ALVDAGVNPSETRGSKTGVFVGVSDSESSEYW------TQ-DPDQ-INGY
GLTGCCRAMFPNRISYTFDFNPSYAIDTACSSSLFAFQQAVTYIKTG-QC
DAAIVAGVNLLLKPTSSLQFHRLNMLSPQGMCKAFDSSGNYVRSEAAVVV
YLQK-ASV-ARRV-YATVL-----GARTNTDNKEQGITFPSGPMQNKLIR
EVYEEIGVK-P---QEVVYVEAHGTGTKVGPQVNSIADFFC-K-NRKD--
PLLIGSVKSNMHSEPASGLCSLAKIVIAMESGVIPQNLHFQSPNP--DIP
ALNDGRLKVVAKNE--PW-----NG--GIVAVNSFGFGGANAHIVL
>SRR11033883_NODE_102_nrpspksdomains_ctg1248_1_PKS_KS.1_
IVISISGRLPE-SNSIEEFKQQLFDGVDLVTDDE-RRWP--AGLYG----
-----LPKRTGKL-KDIQ-HFDATFFGVHAK-QAHVMDPQLRLLLELTHE
ALVDAGVNPSEARGSRTGVFIGVSDSESSEFW------SM-DPDR-VNGY
GLTGCCRAMFPNRISYTFDFNPSYAIDTACSSSLFAFQQAVTAIKTG-QC
DSAIVGGANLLLKPTSSLQFHRLSMLSPQGMCKAFDASGNYVRSEAVVVI
YLQK-ASV-ARRV-YATVL-----GSKTNTDHKDQGITFPSGNMQNKLIR
EVYLENNID-P---NDVAYVEAHGTGTKVGPQVNSIANFFC-K-NRKE--
PLLIGSVKSNMHSEPASGLCSIAKIVIAMEQGMIPGNLHFKSPNT--DIP
ALLDGRLKVVSKNE--PW-----KG--GLVAVNSFGFGGANAHIVL
>SRR1014805_NODE_358_nrpspksdomains_ctg1249_1_PKS_KS.1_
IVLTISGRLPE-SNNIEEFKQQLFDGVDLVTDDP-RRWP--SGLYG----
-----LPTRTGKI-KDLQ-YFDATFFGVHAK-QAHVMDPQLRMLLELTHE
AMVDAGVNPADMKGSRTGVFIGVSDSESSEFW------TM-DPDK-VNGY
GLTGCCRAMFPNRISYTFDFSPSYAVDTACSSSLFAFQQAVTAMKTG-QC
DAAIVGGVNLLLKPTSSLQFHRLSMLSPEGMCKAFDASGNYVRSEAAVVV
YLQK-SSA-AKRI-YATVL-----GAKTNTDNKEQGITFPSGAMQNKLIK
EVYDEIGIK-P---QEVSYVEAHGTGTKVGPQINSIADFFC-K-NRKD--
PLMIGSVKSNMHSEPASGLCSLAKIVIAMEAGMIPQNLHFKTPNK--DIP
ALNDGRLKVVAKNE--PW-----NG--GIIAINSFGFGGANAHLVL
>SRR1014805_NODE_649_nrpspksdomains_ctg1251_1_PKS_KS.1_
IVISISGRFPD-CENVEQFQKALMDGVDLVKVSNA-RYP--AGLFG----
-----TPERQGNI-PEID-KFDASFFRIHPK-QASYMDPRHRILLETVFE
CIIDAGYNPSELRGSKTGVYVGLSSFS-SLEE------LR--KEP-TNGY
TNIGLSLAMAANRISYCFDLKPSYSIDTACSSSLYAFANAVRDLETG-QT
EMAVVCGAHVVFHPHETLEFDNLNMLSPEGKCKVFATDRDYVRSEAVVSY
FLQR-ESK-SRRI-YATVV-----GAKTNSDYKDEGITVPSSDEQLSLMR
ELYDEKGVN-P---EEVTYVEAHGTGTPLGVNCRAIAQMFC-GN-RKG--
RLPIGAVKSNMHSEMASGLCSLTKAIITMKTGVIAANLMTGVVDM--EIP
GIKENQLKVITENT--PF-----ES--GLVAVNSFGLGGANAHVIV
>SRR1014805_NODE_919_nrpspksdomains_ctg1253_1_PKS_KS.1_
-VISIGGYFPK-AKNIEEFKKVVYENVSLLEP----KWP--EGEKN----
-----CCNLIGAI-D-SD-HFDNSFFGIHRQ-QCLYMDPMHRIALERTFE
ALVDAGVNPHEIKGKRIGVFMGSTIGENDNLF-------M-E-SV-VSGF
GVTGHSRAMMPNRISYWLNLKPSVAYDCNWVSGTEVLRLAFLAIKTGQ-C
DSVIVGTTNVSTHSEFQWLFTDMGLASLDGSTRAFDANATYARSEGVVIL
YVQR-ASE-ARRH-YASIV-----HIATRFDNREGDLLTVDSENMVEFLE
EFYEKSPVK-P---EQVEYVEAYGCALKNIKPLDALEKVYCK-N-RKS--
PLMIGSGKTITHSEAASSLFSIVQVIIAMEKEIIPATLQFQTPNP--DIQ
ALHNGNMEVVTQNRKW--S-----A--EYAAVNSIGIDSYFAHVLL
>SRR11033883_NODE_206_nrpspksdomains_ctg1254_2_PKS_KS.1_
VVISIGGYFPN-SSNIGEFRQRLLANENMLSS----RWK--AGERG----
-----VTNKIGVV-PAID-RFDTAYFGIHRQ-QATFMDPMQRLILERAFE
ALIDAGVNPVEVRGKRIGCYMGSSVGENDNLF-------Y-E-SI-VSGF
GVTGHSRAMLPNRVSYWLNLKPSCAYDSNWVNGIEVLRLAYDAIKDGH-C
EAALIGTANLALNSELSWLYKDMGLLSDDGSTRAFDAEASYARSDGVVVL
FVQR-ACD-AKRK-YASVL-----NVSTCFNNREGTLLDLDLPSMVEFIS
EFYSKTDVD-P---KEVQFVEAYGSGQKVVKTLEALDQVYCK-N-RKS--
PLLVGSVKTNTHSEASAAMFSIAKVLIAMEAGVIPANIQYEKPNP--EIK
PLVDGRVKVVQENTPW--N-----P--DLAAVNALGIDSYYSHALF
>SRR11781473_NODE_251_nrpspksdomains_ctg1258_1_PKS_KS.1_
-VMTISGRLPE-SNSIEEFKQQLFDGIDLVTDDE-RRWP--SGLYG----
-----LPTRTGKI-KDLS-RFDASFFGVHAK-QAHVMDPQLRMLLELTHE
ALVDAGINPNDAKGSRTGVFIGVSDSESSEFW------TQ-DPET-ITGY
GLTGCCRAMFPNRISYTFDFKPSYAIDTACSSSLFAFQQAVNAIQTG-QC
DSAIVGGVNLLLKPTSSLQFHRLSMLSPHGMCKAFDASGNYVRSEAAVVV
FLQK-ASA-AKRV-YATVL-----GAKCNTDNKEQGITFPSGAMQNRLIR
ETYEEIGVN-P---HDVVYVEAHGTGTKVGPQVNSIADFFC-K-NRPS--
PLLIGSVKSNMHSEPASGLCSLAKMVIAMENGVIPGNLHFTSPNK--DIP
ALNDGRLKVVAKNE--PW-----NG--GIIGVNSFGFGGANAHIVL
>SRR11781473_NODE_481_nrpspksdomains_ctg1263_1_PKS_KS.1_
VVISIGGYFPQ-SLNIEQFQKNLLENKDLVGT----RWR--QGERG----
-----VSNKVGTV-P-TE-FFDNSYFGIHRQ-QCTYMDPMQRLVLERTFE
ALVDAGVNPTEVKGRRIGVFMGSAIGENDNLF-------L-E-SI-VSGF
GVTGHSRAMMPNRVSYWLNLKPSVAYDSNWVGGMEVIRLAYDAIKTGQ-C
ESVIVGTANLALNAEFQWLYSDMGLLSPDGSTRAFDADAKYTRSDGVVVL
YIQK-ASE-ARRS-YATIV-----NVATTFDNREGTLQDICVANLADFIN
GFYEKIPIK-P---EDVEFVETYGCAYKKTEKLEALEKVYCK-N-RKE--
PLLIGSVKTNTHSEASAVMFQVAKVLIAMETGIIPANLQYEKPNP--KIK
ALVDGKMQVVTQNRKW--K-----P--TYAAINSLGLDSYYGHLLL
>SRR11233339_NODE_119_nrpspksdomains_ctg1270_3_PKS_KS.1_
IVITFSGRLPE-SSNIEEFKDQLFEGIDLVTDDE-RRWP--RGLHG----
-----LPTRQGKL-KNLS-NFDATFFGVHAK-QANVMDPQLRLLLECTQE
AIIDAGINPVDLRGSNTGVFIGVSDSESHEYW------SI-DAEK-MNGY
GLTGCCRAMFPNRLSYTFDFTPSFAVDTACSSSLYAMHQAIVAMRTD-QC
DAAIVGGVNLVLKPTSSVQFHRLNMLSQEGMCKAFDASGNYVRAEAAVII
LLQR-SRD-AKRV-YATVV-----NSKTNVDHKEKGITFPSGAMQNRLMK
EIYTESGID-P---REIVYVEAHGTGTKAGPEVNSIADLFC-K-DRKT--
PLLIGSIKSNMHSEPASGLCSIAKMLIAMESGVIPPNLHFKEPNP--DIP
ALIDGRIQVVDRAT--PW-----NG--GLVAVNSFGFGGANAHIIL
>SRR11233339_NODE_194_nrpspksdomains_ctg1271_3_PKS_KS.1_
IVISIAGRFPD-SDNMRHFQENLFNKVDLVTDDDRRWKL--DH-PE----
-----IPQRTGKI-NNVE-KFDSLFFGVHFK-QAHTMDPMCRMLLEHAYE
AIVDAGINPRQLRGTKTGVFIGACFSESEKTW------FY-EKLQ-VNGF
GITG-SRAMLANRISYWLGINPSYTVDSACSSSLFAMEHAYRAIRSG-QC
EAALVGGANLCLHPYVSLQFSRLGVLSPDGRCKSFDADADYTRSESVGLV
FLQK-AKN-AKRI-YATYV-----HAKTNCDFKEQGITFPSSVMQSALLK
EFYEECGVP-P---TSLAYIEAHGTGTKVGPEVNGLERVFCT--GRST--
PLRIGSIKSNLHAEPASGICSIAKVVIAMESGLIPPNLHYKRPRE--GVK
ALEDGRIRVICDLE--PW-----E--GGYVGINSFGFGGANAHILV
>SRR11233342_NODE_268_nrpspksdomains_ctg1283_1_PKS_KS.1_
IVISISGRLPE-SNSIEEFKQQLFDGVDLVTDDE-RRWP--ANLYG----
-----LPKRTGKI-KDLQ-NFDSTFFGVHAK-QATVMDPQLRMLLELTYE
ALVDAGVNPSTVKGSRTGVFVGVSDSEASEYW------TR-DPDL-INGY
GLTGCCRAMFPNRISYTFDFNPSYAIDTACSSSLFAFQQAVTAIKTG-QC
DAAIVTGTNLLLKPTSSLQFHRLSMLSPEGMCKAFDSRGNYVRSEAAVVV
YLQK-ASV-AKRV-YATVL-----GAKTNTDNKELGITYPSGAMQNKLIK
EIYEEIGVK-P---QDVVYVEAHGTGTKVGPQVNAIADFFC-K-NRKD--
PLLIGSVKSNMHSEPASGLCSLAKMVIAMESGVIPQNLHFKSPNT--DIP
ALSDGRLKVVSKNE--PW-----NG--GIIGINSFGFGGANAHIVL
>SRR11233347_NODE_154_nrpspksdomains_ctg1285_1_PKS_KS.1_
IVISISGRLPE-SNSIEEFKQQLFDGVDLVTDDE-RRWP--SGLYG----
-----LPTRTGKI-KDLQ-YFDATFFGVHAK-QAHVMDPQLRMLLELTHE
ALVDAGVNPNAARGSRTGVFVGVSDSESSEYW------TQ-DPDQ-VNGY
GLTGCCRAMFPNRISYTFDFSPSYAVDTACSSSLFAFQQAVTAIKTG-QC
DAAIVAGVNLLLKPTSSLQFHRLSMLSPQGMCKAFDSSGNYVRSEAAVVV
YLQR-SSV-ARRV-YATIL-----GAKTNTDSKEQGITFPSGAMQNKLIR
EVYEEIGVK-P---QDVVYVEAHGTGTKVGPQVNSIADFFC-K-NRTD--
PLLIGSVKSNMHSEPASGLCSLAKIVIAMEAGIIPQNLHFEAPNK--DIP
ALNDGRLKVVAKNE--PW-----KG--GIVGINSFGFGGANAHIVL
>SRR11233348_NODE_300_nrpspksdomains_ctg1286_1_PKS_KS.1_
IVISISGRLPE-SNSIEEFKQQLFDGVDLVTDDE-RRWP--SGLYG----
-----LPTRTGKI-KDLQ-YFDATFFGVHAK-QAHVMDPQLRMLLELTHE
ALVDAGVNPSAARGSRTGVFVGVSDSESSEFW------TQ-DPEQ-INGY
GLTGCCRAMFPNRISYTFDFNPSYAIDTACSSSLFAFQQAVTAIKTG-QC
DAAIVAGVNLLLKPTSSLQFHRLGMLSPQGMCKAFDSSGNYVRSEAAVVV
YIQK-ASS-ARRI-YASVL-----GAKTNTDNKEQGITFPSGSMQNKLIR
EVYEEIGIK-P---QEVSYVEAHGTGTKVGPQVNSIADFFC-K-NRTD--
PLLIGSVKSNMHSEPASGLCSLAKIVIAMEAGMIPQNLHFKSPNK--DIP
ALNDGRLKVVSKNE--PW-----NG--GIIAINSFGFGGANAHIVL
>SRR11233350_NODE_413_nrpspksdomains_ctg1289_1_PKS_KS.1_
VVISVSGRLPE-SSNIEEFKQQLFDGVDLVTDDE-RRWP--SGLYG----
-----LPTRTGKI-KDLQ-HFDATFFGVHAK-QANVMDPQLRMLLELTHE
ALIDAGINPNDVKGSKTGVFIGVSDSESSEYW------TK-DPDE-INGY
GLTGCCRAMFPNRISYTFDFNPSYAIDTACSSSLFALQQGITAIKTG-QC
DAAIIGGVNLLLKPTSSLQFHRLGMLSPHGMCKAFDASGNYVRSEAAVVV
YLQK-ASV-ARRV-YATVL-----GARTNTDNKEQGITFPSGSMQNKLIK
EVYEEIGVN-P---QEVSYVEAHGTGTKVGPQLNSIADFFC-K-NRKD--
PLLIGSVKSNMHSEPASGLCSLAKMIIAMETGVIPQNLHFKSPNK--DIP
ALNDGRLKVVAKNE--PW-----NG--GILAINSFGFGGANAHIVL
>SRR11233351_NODE_667_nrpspksdomains_ctg1290_1_PKS_KS.1_
IVISISGRLPE-SNSIEEFKQQLFDGVDLVTDDE-RRWP--SGLYG----
-----LPTRTGKI-KNLQ-HFDATFFGVHAK-QADVMDPQLRMLLELTHE
ALIDAGVNPNDVKGSKTGVFIGVSDSESSEFW------TQ-DPDQ-INGY
GLTGCCRAMFPNRISYTFDFNPSYAVDTACSSSLFALQQGITAIKTG-QC
DAAIVGGVNLLLKPTSSLQFHRLSMLSPQGMCKAFDASGNYVRSEAAVVV
YLQK-ASA-ARRV-YATVL-----GAKTNTDNKEQGITFPSGAMQNKLIR
EVYEEIGIN-P---QEVSYVEAHGTGTKVGPQVNSIADFFC-K-NRKD--
PLLIGSVKSNMHSEPASGLCSVAKIVIAMEAGMIPQNLHFKSPNK--DIP
ALNDGRLKVVAKNE--PW-----NG--GIIAINSFGFGGANAHIVL
>SRR11233352_NODE_218_nrpspksdomains_ctg1294_1_PKS_KS.1_
IVISISGRLPE-SNSIEEFKQQLFDGVDLVTDDE-RRWP--SGLYG----
-----LPTRTGKI-KDLQ-LFDATFFGVHAK-QADVMDPQLRMLLELTHE
ALVDAGVNPNDAKGSKTGVFIGVSDSESSEFW------TQ-DPDQ-INGY
GLTGCCRAMFPNRISYTFDFNPSYAIDTACSSSLFALQQGITAIKTG-QC
DAAIIGGVNLLLKPTSSLQFHRLSMLSPQGMCKAFDASGNYVRSEAAVVV
YIQK-ASA-ARRV-YATVL-----GAKTNTDNKEQGITFPSGAMQNKLIR
EVYDEIGIK-P---QEVSYVEAHGTGTKVGPQVNSIADFFC-K-NRKD--
ALLIGSVKSNMHSEPASGLCSLAKIVIAMEAGMIPQNLHFKNPNK--DIP
ALNDGRLKVVSKNE--PW-----NG--GIIAINSFGFGGANAHIVL
>SRR11637884_NODE_826_nrpspksdomains_ctg1393_1_PKS_KS.1_
IVISLSGRFPE-SNNVEEFKKHLLEGTDMVNDEP-RRFP--KGIFG----
-----IPERFGKL-KNLS-HFDAQYFGVHSK-QADQLDPQIRLLLEVTYE
AILDAGYNPTELRGSNCGVFIGNCSNEALEYW------EK-YPEE-INGY
ALLGCSRSMFANRLTYSFDFKPSISVDTACSSSLYAFCLAVKAIQSG-EC
DSAIVGGANLIMKPHACCHFHRLGMLNLDGACKAFDSSANYVRAEAVTAL
FLQK-ANA-SRRI-YSTVL-----GAKTNSDYKEMGITYPSGDMQQKLIH
EIYEEIGVH-P---DQVNYIETHGTGTKVGPQLNAVASFFC-R-KRKD--
PLPIGSVKSNMHSEGASAMCSLAKVVIAMETGIIPSNLHYNQPNP--EIP
SLLDGSLKVVNKNQ--PW-----SG--GIVGINSFGFGGANAHVIL
>SRR11637884_NODE_829_nrpspksdomains_ctg1394_1_PKS_KS.1_
VCITLSGNYPN-SRNVKEFRDNLMNKVDLIDGDFRRWPP--VH-PE----
-----IPQRTGKL-YNIN-KYDAGFFGVHHR-QADSMDPMCRLLMERTIE
AIYDAGFHPSELEGTNTGVFVGACFGESERDW------FY-INLE-PQTF
AITG-MRNFIPHRISYYLKLKPSMVLDTACSSSSFAVENAYRAIRTG-LC
DMAIVAGSSLLLHPFVSLHFSRLGVLSMEGICRSFDANGNYVRGEACSVI
LLQK-AKD-SRRI-YSRIL-----HAKTNCDYKALGINYPSGEIQKELLQ
DFYKECDVD-P---RSLSFMEAHGTGTKVGPECIAIADIFCK--EREE--
PLLLGSVKSNIHSEPASGLCSITKAIIAMEEEIIPPNLNFSKPRP--EIK
ALVEGRLKVVTESM--PF-----QDDRGLIAVNSFGFGGANSHILL
>SRR11637884_NODE_928_nrpspksdomains_ctg1397_1_PKS_KS.1_
VCITISGSFPN-SRNVHEFRDNLLNKIDMVD-DVTRWEP--EN-PE----
-----IPLRSGTI-PDVD-QFDAGFFGVHHR-QAESLDPMIRISLEKMIE
AICDAGYHPSELAGTNTGVFMGIASSESGSEW------YH-SKLG-PQKF
IATG-QNNMLARRISYYLGLNPSTTLDTACSSSLYALENAYRAIRTG-VC
DMALIGGSNLTLLPEMTLHFVRLGVLSKTGCSHTFDDSADYVRAETICCM
VLQK-TKD-SRRI-YSRIV-----HAQTNCDFKDQSINFPSTEDQRQLLE
TFYTECNVD-P---RSLSYMEAHGTGTRVGPECNAIAEMICK--GRDE--
VLLMGSVKSNMHSETASGLCSVTKAIIAMETGLIPPNIHFSKPRQ--GLT
VLEDGRMKVVTEPT--PF-----QDDRGLIGVNGFGFGGANAHILL
>SRR11637884_NODE_933_nrpspksdomains_ctg1398_1_PKS_KS.1_
VCITLSGVFPN-SKNVHHFRDNLMQKIDMIDGDFRRWQP--IH-PE----
-----IPQRTGKI-YNIE-KFDPGFFGIHHR-QAHTMDPMCRIMLEKTIE
AIFDAGIHPSELEGTNTGVFIGVCFAESEREV------FF-EFQE-PQNF
AMTG-MRSMMTNRISYFLKLKPTMVTDTACSSSLYALEHAYNAIRHG-LC
DAAIVGGSNLCLHPFVSLQFARLGVLSNDGCCKSFDNSGNYCRSEAINCV
ILQK-AKD-SRRI-YSTIV-----HAKTSCDYKEQGITYPSGEMQKKLLE
EFYAECSVD-P---ESLSFLEAHGTGTKVGPELTAIDEVFRP--TLEK--
PLLIGSVKSNIHSEPASGLCSVTKAIIGFEEGMIPPNIHYLTPRE--GVK
ALEEGRIKVVAEKT--PF-----PNENGLIGINSFGFGGGNCHILL
>SRR11637884_NODE_1916_nrpspksdomains_ctg1402_2_PKS_KS.1_
IVISLSGRFPE-SNNVEEFRQQLFDGIDMITDDE-RRWP--AGLHG----
-----LPTRTGKL-KDLA-HFDAQYFSVHAK-QAEQMDPQLRILLELTHE
TLVDAGLNPAEMRGTKCGVFLGICASESEEYW------GQ-DPDK-INGY
GLTGCCRAMFANRISYTFDFKPSYAVDTACSSSLYALSQAISAIKSG-EC
DSAIVGGANLLLKPNGSLQFHRLSMLSPQGMCKAFDSSGNYVRSEAVVSI
LLQK-ASA-ARRV-YATVL-----GAKTNIDYKEQGITFPSGKMQQKLIS
EVYDETGVN-P---LDVSYIEAHGTGTKVGPQVNSIADFFC-K-NRKE--
PLLIGSVKSNMHSEGASALCSIAKILIAMEAGIIPGNLHFKNPNP--DIP
ALTDGRLKVVSKAQ--PW-----KG--GIVAVNSFGFGGANAHLIL
>SRR10527365_NODE_71_nrpspksdomains_ctg1407_1_PKS_KS.1_
VVITLSGRFPE-SNSVEEFKQQLFDGVDLVTDDE-RRWP--SGLHG----
-----LPTRTGKL-KDIQ-YFDATFFGVHAK-QADVMDPQLRLLLELTHE
AIVDAGMSPAEVKGSKTGVFVGVSDSESSEYW------TS-DPDK-INGY
GLTGCCRAMFPNRISYTFDFNPSYAIDTACSSSLFALQQAVTAIKTG-QC
DSAIVGGVNLLLKPTSSLQFHRLGMLSPEGMCKAFDASGNYVRSEAAAVI
LLQK-ASV-ARRV-YATVL-----GAKTNTDNKEQGITYPAGTMQNKLMR
EVYAEAGVS-P---LEVSYVEAHGTGTKVGPQVNSIADLFC-K-NRKN--
PLLIGSVKSNMHSEPASGLCSVAKVLIAMEAGKIPANLHYENPNT--DIP
ALMDGKLKVVSKNE--PW-----SG--GIIAINSFGFGGANAHIVL
>SRR11637884_NODE_11547_nrpspksdomains_ctg1426_1_PKS_KS.1_
VCITISGSFPN-SRNVKELRDNLMNKIDMIDDDYRRWRP--IN-PE----
-----IPQRTGKL-YDIE-KFDAGFFGVHHR-QAQSMDPMLRILLEKVFE
AVYDAGYHSSELEGTKTGVFVGNTFVESESDW------FF-NNLE-PQMF
AVTG-MRNMLAHRISYHLKVTPSLVADTACSSASFCVESAFRAIRTG-RC
DMAIVAGANLTLHPSVSLQLSRSGVLSSDGCCRSFDFSANYVRSEAVTAI
LLQK-TNV-ARRI-YASIV-----HVKTSSDYKEQGMYHPSYECQENLIK
SVYKECKVK-P---SSLSYIEAHGTGTRAGPECSAFDNIFCK--ERSE--
PVLIGSIKSNIHTEAASGVCAIIKSIIAMEEGYIPPNLHYVKPNE--KIR
ALKEGRLKVVSERI--PF-----LDNRGLIGISNFGIGGANSHIVL
>SRR13102889_NODE_338_nrpspksdomains_ctg1471_1_PKS_KS.1_
IVISISGRFPE-SDTMEEFKQHLFDGIDMISSDD-RRWP--VGLYG----
-----LPERSGKL-KNLA-QFDATFFGVHAK-QADVMDPQLRMLLEITYE
ALIDAGVNPNDVRGSRTGVFIGVSDSESSQFF------TR-NADV-TNGY
GLTGCCRAMFPNRLSYTFDFTPSYAIDTACSSSLFAFQQAISAMQTG-QC
DAAIVGGVNLCLKPTQSLQFHRLSMLSPQGMCKAFDASGNYVRAEAAVVV
YLQK-ASS-AHRV-YATVL-----GAKTNTDYKEQGITFPAGSMQNKLIR
ETYAEFGVN-P---HDVVYVEAHGTGTKVGPQVNSIADFFC-K-NRKE--
PLLIGSVKSNMHSEPASGLCSIAKIVIAMEAGIIPANLHFQTPNK--DIP
ALNDGRLKVVSKHE--PF-----KG--GIVAVNSFGFGGANAHIIL
>SRR13102889_NODE_550_nrpspksdomains_ctg1477_2_PKS_KS.1_
VVITISGKFPE-SENVYELAENLYNKVDMITDDDRRWSL--QH-PE----
-----IPKRGGRL-LNVD-KFDAGYFGVHQR-QATTMDPMLRIILERAIE
AIIDAGYHPSELEGTRTGVFVGASNSETEETW------FR-NDLR-EQYF
AVTG-TRSMLSRRVSYFLKLEVSFNVDTACSSNLTALDIASSSIRSG-AC
DAALVLGANLCLNPFHTLQFFRLGVLSKKGFCKVFDATSDYVRSEACGAI
FLQK-SKD-SRRI-YAQIV-----HGKINCDFTPQGITFPSTDQQMALFT
EVLEESKIN-V---SDITYVEAHGTGTVVGLELNAIGNVFTK--NRPT--
PLLVGSVKSNVHSEPASGLTSVVKLILAMEYGIIPPNVHFTSPRP--GIQ
AIEENRLRIVSEKT--PL-----PNNNGLFGVNNFGFGGANAQAIL
>SRR13102889_NODE_632_nrpspksdomains_ctg1480_1_PKS_KS.1_
--ISVGGYFPK-SLNIEEFSKNLFGNETLMES----RWR--YGERG----
-----VTNVIGKV-P-TE-YFDNAYFGIHRQ-QSTFMDPMQRLILERTFE
ALIDAGVNPGEIRGKRIGCFMGSSIGENDNLF-------L-E-SI-ISGF
GVTGHSRAMMPNRVSYWLNLKPSVAYDSNWVSGIEVLRLAYEAIKTGQ-C
ESVIIGTANLALNSEFQWLYNDMGLLSKDGSTKAFDVDADYARSDGVVVL
YIQR-SSE-AKRS-YASVV-----NVSTCFNLREGTLLDIDVDSMVNFMN
EFYEKAKVD-P---KEVEYVEAYGCALKETRKVEALERVYCK-N-RQS--
PLLIGSVKTNTHSEASASLFGIVKVLIAMEAETIPATLQYKNANP--AIK
PLIRGTVQVVTENRKW--G-----A--KYAAVNAIGLDSYYGHVLL
>SRR13102889_NODE_2367_nrpspksdomains_ctg1486_1_PKS_KS.1_
VVITMAGKFPE-CESVNELRDALYNKTNLISNDNRRWTI--EH-PE----
-----MLKSTGKL-LNID-KFDCGYFGVHYR-QAESMDPMLRMLLEQATE
AIMDAGYNLTELEGTRTGVFVAASSSETEQVL------FV-EPLK-QQYF
ALTG-IRSMLPQRVSYFLKLQLSHTTDTACSSYLHALDIAYRSIRCG-EN
DAAIVAGVNLVLNPLVSQQFFRGSFLSKRGICSAFDSSRDYVRSEAIGAL
FLQK-SKD-ARRI-YAQIL-----HSKTNSNFNPEGIKFPSTDQQITLFH
EVLEECKVN-P---NDLTFLEAHGTGTIVGSEVKAIDAVFAK--NRTT--
PLLIGSVKSNLHSEPASGLTSMIKLIFAMEYGMIPPNINFTTGRS--DIE
AIESGRIQVVSEPT--PL-----PDNKGIFGVNNFGFGGANGQAIL
>SRR11233337_NODE_177_nrpspksdomains_ctg1523_1_PKS_KS.1_
VVISISGRLPE-SSNIEEFKQQLFDGVDLVTDDE-RRWP--SGLYG----
-----LPTRTGKI-KDLQ-HFDATFFGVHAK-QANVMDPQLRMLLELTYE
ALVDAGVNPNEARGSKTGVFVGVSDSESSEYW------TQ-DPEQ-INGY
GLTGCCRAMFPNRVSYTFDFNPSYAIDTACSSSLFAFQQAVTAIKTG-QC
EAAIVSGVNLLLKPTSSLQFHRLNMLSPHGMCKAFDVSGNYVRSEAAVVV
YLQK-ASA-ARRV-YATVL-----GAKTNTDHKEQGITFPSGAMQNKLIR
EVYEEIGIK-P---QEVSYVEAHGTGTKVGPQVNSIADFFC-K-NRKD--
PLLIGSVKSNMHSEPASGLCSIVKMVIAMESGIIPQNLHFKSPNK--DIP
ALSDGRLKVVAKNE--PW-----NG--GIVAINSFGFGGANAHIVL
>SRR11233346_NODE_274_nrpspksdomains_ctg1526_2_PKS_KS.1_
IVISISGRFPE-SNSVEEFKQQLLDGIDLVTDDP-RRWP--SGLYG----
-----LPTRTGKI-KDLQ-YFDATFFGVHAK-QAHVMDPQLRMLLEVTHE
ALIDAGVNPATVRGSKTGVFIGVSDSESSEFW------TQ-DPDK-INGY
GLTGCCRAMFPNRISFTFDFNPSYAIDTACSSSMFALQQAVNAIKTG-QC
DAAIVGGVNLLLKPTASLEFHRLGMVSPNGMCKAFDASGDYVRSEAAVII
YIQK-ASV-ARRV-YATVL-----GAKCNTDNKEQGITFPSGTMQNKLIR
EVYEDIGIK-P---QDVAYVEAHGTGTKVGPQVNSIADFFC-K-NRTD--
PLLIGSVKSNMHSEPASGLCSLAKIIIAMEGGLIPQNLHFKSPNK--DIP
ALSDGRLKVVAKNE--PW-----NG--GIVGVNSFGFGGANAHIVL
>SRR11233353_NODE_2621_nrpspksdomains_ctg1532_1_PKS_KS.1_
IVITISGRLPE-SNSIEEFKQQLFDGVDLVTDDE-RRWP--SGLYG----
-----LPTRTGKL-KDLQ-HFDATFFGVHAK-QADVMDPQLRMLLELTHE
AIVDAGVNPNDVKGSKTGVFIGVSDSESSEFW------TQ-DPDQ-INGY
GLTGCCRAMFPNRISYTFDFNPSYAIDTACSSSLFAFQQGITAIKTG-QC
DAAIIGGVNLLLKPTSSLQFHRLSMLSPQGMCKAFDASGNYVRSEAAVVV
YLQK-ASV-ARRV-YATVL-----GAKTNTDTKEQGITFPSGAMQNKLIR
EVYEEIGVK-P---HEVSYVEAHGTGTKVGPQVNSIADFFC-K-NRKD--
PLLIGSVKSNMHSEPASGLCSLAKMVIAMESGLIPQNLHFKSPNK--DIP
ALNDGRLKVVAKNE--PW-----NG--GIVAINSFGFGGANAHIVL
>SRR11658067_NODE_746_nrpspksdomains_ctg1555_1_PKS_KS.1_
IVISISGRLPE-SDSIEEFKQHLLNGDDMITDDE-RRWP--KELHG----
-----LPARSGKL-KNIS-SFDATFFGVHAK-QADVMCPQLRILLELTHE
ALVDAGINPENFRGTRTGVYIGVSDSESNEFW------TR-DADA-INGY
SLTGCCRAMFPNRISYTFDLKPSYAIDTACSSSLFAFQQAVSAIKAG-EC
DSAIVGGVNLLLKPNTSLQFHRLGMLSPQGCCKAFDASGNYVRSEGAVVV
VLQK-ASA-AHRI-YASVL-----AAKTNTDNKEQGITFPNGQMQNRLIR
EVYESCGVD-P---ADVAYVEAHGTGTKVGPQVNSIADVFCKK-TRKG--
PLLIGSVKSNMHSEPASGLCSLAKIVIAMEEGIIPGNLHFKSPNM--DIP
ALSDGRLKVVSKNE--KW-----EG--GLVAINSFGFGGANAHILI
>SRR11658067_NODE_1336_nrpspksdomains_ctg1571_1_PKS_KS.1_
IVISVGGRFPR-ANNLEDLKKMLLSNDILLDS----RWP--EGYMG----
-----VTNKIGKV-DGAE-KFDSIFFGVNAV-LAHLVDPMQRMNLERAYE
AIMDAGYNIDEVRGRNIASLAVSSVGENDDLC-------T-K-SS-LNGY
GLVGLSHAMTSNRISYFFNFKMSITYDANWVGSGVAIKAAYDAIKSGH-C
EAALVTSTNLVLHPSVSWYYSDMGLVSPDASTKAFDADANYARADSIIAF
YIER-KSK-ARRV-YATIV-----GVTSTFDVHDESFFNINQANFTSFLK
DSYK-WNVN-P---SDVNFVECYGCAVKSNEVLNSIDEVFCK-N-RKS--
PLKIGSVKTNMHTEPCSMMASIAKVIIAMETGKIPATLQYSKPNP--NIP
GLVEGRMRVVSKNEEW--D-----G--IYAAVNGFGLSSCYSHCLL
>SRR11658067_NODE_3781_nrpspksdomains_ctg1598_1_PKS_KS.1_
IVISVGGRFPR-ANNLEDLKKMLLSNDILLDS----RWP--EGYMG----
-----VTNKIGKV-DGAE-KFDSIFFGVNAV-LAHLVDPMQRMNLERAYE
AIMDAGYNIDEVRGRNIASLAVSSVGENDDLC-------T-K-SS-LNGY
GLVGLSHAMTSNRISYFFNFKMSITYDANWVGSGVALKAAYDAIKSGH-C
EAALVTSTNLVLHPSVSWYYSDMGLVSPDASTKAFDADANYARADSIIAF
YIER-KSK-ARRV-YATIV-----GVTSTFDVHDESFFNINQANFTSFLK
DSYK-WNVN-P---SDVNFVECYGCAVKSNEVLNSIDEVFCK-N-RKS--
PLKIGSVKTNMHTEPCSMMASIAKVIIAMETGKIPATLQYSKPNP--NIP
GLVEGRMRVVSKNEEW--D-----G--IYAAVNGFGLSSCYSHCLL
>SRR11658067_NODE_7986_nrpspksdomains_ctg1607_1_PKS_KS.1_
IVISIGGYFPR-ANNLEELKEALLSNEILLDS----RWA--EGHLG----
-----VTNKIGKI-DGLE-KFDNIFFGMNAI-QADMADPMQRLTLERAFE
AITDAGYNINEVRGRNIATLANSSIGELDNLH-------S-K-PT-SNGY
GILGLSRCMISNRISYAFNFKVSSTYDANWISGAEGIKMAYDKVKSGY-C
EAALVTASNLVLRPTVSWSYKDMGLLSPDASTKAFDSDANYARSDSVVAF
FIER-KCT-ARRV-YATIV-----GVASTFDLHDSSYFSVNQTNFTSFLK
DCYK-WNFD-P---RDVNFVECYGCAVKSSEILNAIDEVFCK-N-RKN--
PLKIGSVKTNMHTEAVSMMSSIAKVIVAMETGKIPANLQYSKPNP--KIA
GLVEGRMEVVTKNEDW--D-----G--VYAAVNGFGLSSSFAHCLL
>SRR14182240_NODE_103_nrpspksdomains_ctg1618_1_PKS_KS.1_
VVITLSGRLPE-SSTIEEFKQQLFDGVDLVTDDE-RRWP--SGLYG----
-----LPTRTGKL-KDIE-HFDATFFGVHAK-QAHVMDPQLRLLLELTHE
ALVDAGVSPAEVKGSRTGVFIGVSDSESSEFW------TQ-DPDQ-VNGY
GLTGCCRAMFPNRISYTFDFNPSYAIDTACSSSLFAFQQAVTAIKTG-QC
DAAIVGGVNLLLKPTSSLQFHRLSMLSPQGMCKAFDSSGNYVRSEAAVVV
YLQK-ASA-ARRV-YATIL-----GAKTNTDNKEQGITFPAGGMQNKLIR
EVYSESGVD-P---HDVSYVEAHGTGTKVGPQVNSIADFFC-K-NRKE--
PLLIGSVKSNMHSEPASGLCSMAKIIIAMEAGMIPGNLHFKSPNK--DIP
ALNDGRLKVVSQNE--SW-----KG--GIIGVNSFGFGGANAHIIL
>SRR11658067_NODE_15182_nrpspksdomains_ctg1619_1_PKS_KS.1_
IVISVGGCFPR-ANNLEELKEALLSNDVLLDS----RWA--EGHLG----
-----VTNKIGKV-DGIE-KFDNIFFGINAV-QANLIDPMQRKALEKAYE
AIMDAGYNINEVKGRNIASFTASSVAENETPY-------T-K-AS-PNGY
VIVGQSRCMASNRLSYFFNLKPSLSFDENWVGSGRAVKAAYDAIKSGY-C
EAALITASNLVLRPSVACSYSDMGVLSPDASTKAFDANANYARADSIVAF
FIER-KYT-AKRV-YATIV-----GVDSTFDENDGSYFNHNQAHFTSFLK
DCYN-WNVD-P---RDVSFVECNGSAVKSSEVLNAVDEVFCK-N-RKT--
PLKIGSVKTNIHTEPVSMMASIAKVIVAMETGKIPATLQYSKPNP--KIA
GLVEGRMRVVSKNEEW--D-----G--IYAAVNGLGFFSNFGHCLL
>SRR11658067_NODE_15477_nrpspksdomains_ctg1620_1_PKS_KS.1_
IVISVGGCFPR-ANNLEELKEALLSNDILLDS----RWA--EGHLG----
-----VTNKIGKI-DGIE-KFDNIFFGINAV-QANLIEPMQRKALEKAYE
AITDAGYNINEVKGRNIASFAASSVAENETPY-------T-K-AS-PNGY
ILVGQTRCMASNRISYFFNLKPSLSYDESWVGSGRAVKAAYDVVKSGY-C
EAALVTASNLVLRPSVSCSYRDMGVLSPDASTKAFDANANYARADSIVAF
FIER-KCT-ARRV-YATIV-----GVASTFDEHDGSYFNHNQEHFTTFLK
DCYN-WNVD-P---CDVSFVECNGSAVKSSEVLNAVDEVFCK-N-RKN--
PLKIGSVKTNMHTEPVSMMASIAKVIIAMETGKIPATLQYSKPNP--KIA
GLVEGRMEVVTKNEEW--D-----G--VYAAINGLGLFSNFAHCLL
>SRR14195726_NODE_560_nrpspksdomains_ctg1624_2_PKS_KS.1_
IVISISGRFPE-SDTMEEFKQHLFDGIDMISSDD-RRWP--VGLYG----
-----LPERSGKL-KNLA-QFDATFFGVHAK-QADVMDPQLRMLLETTYE
ALIDAGVNPNDVRGSRTGVFIGVSDSESSQFF------TR-NADV-TNGY
GLTGCCRAMFPNRLSYTFDFTPSYAIDTACSSSLFAFQQAISAMQTG-QC
DAAIVGGVNLCLKPTQSLQFHRLSMLSPQGMCKAFDASGNYVRAEAAVVV
YLQK-ASD-AHRV-YATVL-----GAKTNTDYKEQGITFPAGSMQNKLIR
ETYAEFGVN-P---HDVVYVEAHGTGTKVGPQVNSIADFFC-K-NRKE--
PLLIGSVKSNMHSEPASGLCSIAKIVIAMEAGIIPANLHFQTPNK--DIP
ALNDGRLKVVSKHE--PF-----KG--GIVAVNSFGFGGANAHIIL
>SRR11729948_NODE_1061_nrpspksdomains_ctg1699_1_PKS_KS.1_
VVITISGRLPE-SDSIEEFKQQLFDGVDLVTDDE-RRWP--SGLYG----
-----LPTRTGKI-KNLQ-YFDATFFGVHAK-QAHVMDPQLRMLLELTHE
AMVDAGMNPSEMKGTKTGVFIGVSDSESSEFW------TT-DPEQ-INGY
GLTGCCRAMFPNRISYTFDFSPSYAIDTACSSSLFAFQQAVTAIKTG-QC
ESAIVGGVNLLLKPTSSLQFHRLSMLSPQGMCKAFDSSGNYVRSEAAVVV
LLQK-ASA-ARRV-YATVL-----GAKTNTDNKEQGITFPSGGMQNKLIR
EVYEEIGIP-P---QEVSYVEAHGTGTKVGPQVNSIADFFC-K-NRKD--
PLLIGSVKSNMHSEPASGLCSLAKMVIAMESGMIPQNLHFKSPNQ--DIP
ALNDGRLKVVAKNE--PW-----NG--GIVAINSFGFGGANAHIVL
>SRR11729948_NODE_1661_nrpspksdomains_ctg1701_1_PKS_KS.1_
IVITMSGRFPE-CNNVDEFREALYNGLNLTSKDDR-RFP--TAIPG----
-----ISQWTGKI-PELD-KFDAQYFDVHYK-QAHVADPRHRILLETVFE
AIVDAGYNPGEIRGSKTGVFVGLTSFTSLEEM------RS--EHD-HYGY
INLGVGLYGAANRISRAFDLKPSISMDTACSSSMYCMISAFEKMKSG-EI
DSAIACGTHIVLHPHDNIEYNKLNVLSKDRCTRVFSEKRNFVRSEAVCCV
FMQK-KRD-SRRI-YATVL-----GARGNSNYVEEGFTFPGTQGQLRLLK
EIYSVFNID-P---DDVAYAELHGTGTLHGSKCSMISQMFF-DNGRKQ--
PLLLGSVKSNTHCENAAALVGTIKVIMSMETGIIPRNINAEPIDK--KLA
GVSDGKLKVVTENT--QM-----PS--GLVGINSFGIGGTNAHIVL
>SRR11729948_NODE_1763_nrpspksdomains_ctg1705_1_PKS_KS.1_
IVITISGKFPQ-CNNIEELKEALFNGVDLLREDSR-RYP--VGIWG----
-----VPRRTGVV-PGIE-YFDAAYFAVHPK-QAASMDPRQRLLLEVVYE
AIIDSGYNPTEIRGQQIGVYTGISNMGGDHKA------YY--KSK-DDGY
ANIGLSLALAANRVSHCFNLKPSYAIDTACSSSMYGLVNAVEDMLSG-KT
VGAVVSGTHLMRHPCEANAFKSLNMISPDGTSKVYSSERNYARSETVCSF
FLQW-ERQ-ARRV-YAKVL-----GVNSNSDHKLEGITFPSSEGQYMLMK
ELYQSLNID-P---SDIAYVEAHGTGTIAGRVAEAITKFFC-ST-RKE--
PLLIGSVKSNMHTEVPSGLCSLLKVIFAMENDVIPANLHSEPLDL--TIP
GIRDNKLKVVTENF--KW-----NR--GLVGVNCFGFGGANAHVIV
>SRR11729948_NODE_1770_nrpspksdomains_ctg1706_1_PKS_KS.1_
IVISIAGKFPQ-CNNVDEFKEALYSGVDLVDEMKG-RHP--PGIFG----
-----TPRRAALV-PDID-KFDASYFKIHPK-QVNAMDPRQRLLLENAYE
CIIDAGYNPKELRGKKIGVYVGITSFS-NFQQ------YA--DKK-TDGY
LNIGVSLALAANRISYHFDLKPSFSMDTACSSAMFAFVNAVRDMQNG-ET
EGALVCGTNLLGNPKETDEFNKLNMLSSDGKCKVFTTERDYARAETVSVM
FLQK-KSQ-SRRI-YATVH-----GAKCNSDYKAEGITVPSAEAQLRLMR
ELYEASNID-P---NDVSYVEAHGTGTPIGLMCQSLVEHYC-KT-REG--
PLPIGAVKTNMHSEMASALCSIAKVLFAMESGVIPANLYADIIDK--TLP
GIKDGKLQVVGENL--NW-----KG--GIVGVNCFGFGGANAHCIL
>SRR11729948_NODE_2597_nrpspksdomains_ctg1709_1_PKS_KS.1_
IVISISGRYPN-CNNVEEFKTALLENIDLISEGDN-RFP--TEFYG----
-----VSKYMGKI-ADID-KFDASFFGLLPK-QAKIMDPRHRILLEKVFE
CLYDAGFNPEELKGSKTGVYLAMSSLHHDPDD------YC--FKD-TEGY
VNLGFSTALGANRASYCFDFKPSYSLDSACSSSLNVLTNAVNDIRSG-IT
DSAVVCAAQLALNPLEMKDFEKLHLLSP-SRCKVFAKHRDYTRAESVVSF
FLQK-REN-ARRI-YAEVV-----GVKSVSDFKKEEIASPSHTRQSEMIR
DLYASSNIS-P---QDISYLELHGTGTKVGFQLRAVQSYFG-NKPRNK--
PLFVGSLKSNMHSELACGLCSLTKVIIAMESGIIPANLYAEPLDM--ELP
GIKEKTVQVVTKNT--KY-----DG--GLIGVNSFGMGGTDAHVVL
>SRR11729948_NODE_21414_nrpspksdomains_ctg1720_1_PKS_KS.1_
IVISISGRYPE-CQNVEEFKEALLAGRNLTTEDAR-RYP--SPLKG----
-----VHYVEGKL-PEID-KFDASFFGVHPK-QAKYMDPRQRILLETVFE
SIIDAGYNPCELRGSRTGVFIAAAMIALQQDE------IP---ED-THEF
YFVVNAPYHAANRISFFFDFKPSLTLDTACSSSLYALTLAHDKIKSG-EI
DYAIVGGVQINHSPNEAMEYNRVGVLATDGKCKPFNKTRTFLRSEVVSCC
FLQK-RNN-SKRI-YASVL-----GAKCNTDFKSKGFSHPSSVSQAQLIR
EVYDKANIS-T---EEVTYIEMHATGTVVGMRAQSYLEVFK-E-TKRK--
PRLIGSVKSNIHTEHGSGLVSVTKAIIIFESGIIPATINSDPIDQ--NIP
GFSDGVFKLVTKNT--PL-----ID--GVVSVTSFGIVGSNSHVAL
>SRR11781471_NODE_395_nrpspksdomains_ctg1776_2_PKS_KS.1_
VVITISGRLPE-SSSIEEFKQQLFDGVDLVTDDE-RRWP--SGLYG----
-----LPTRTGKL-KDLS-KFDATFFGVHAK-QAHVMDPQLRMLLELTHE
AVVDAGMNPNDVRGSRTGVFIGVSDSESSEYW------TQ-DPET-ITGY
GLTGCCRAMFPNRISYTFDFKPSYAIDTACSSSLYAFQQAVNAIQTG-QC
DSAIVGGVNLLLKPTSSLQFHRLSMLSPHGMCKAFDASGNYVRAEAAVVV
FLQK-ASA-AKRV-YATVL-----GAKTNTDAKEQGITFPSGQMQNRLIR
ETYEEFGIN-P---NDVAYVEAHGTGTKVGPQVNSIADFFC-K-NRTT--
PLLIGSVKSNMHSEPASGLCSLAKMVIAMESGVIPQNLHFKSPNT--DIP
ALSDGRLKVVATNE--PW-----NG--GIVAINSFGFGGANAHVIL
>SRR11781471_NODE_1225_nrpspksdomains_ctg1782_2_PKS_KS.1_
VVISIGGYFPQ-SLNIEEFQNNLLANKDLVGT----RWR--QGERG----
-----VSNRVGTV-P-TE-YFDNSYFGIHRQ-QCTYMDPMQRLTLERTFE
ALIDAGVNPTEIKGKRIGVFMGSSIGENDNLF-------L-E-SI-VSGF
GVTGHSRAMMPNRVSYWLNLKPSVAYDSNWVGGMEVIRMAYEAIKTGQ-C
ESVIVGTANLALNAEFQWLYNDMGLLSPDGFTRSFDANAQYARSDGVVVL
YIQK-ASE-AKRW-YASIV-----NVATMFDNREGNLLDLSVPNMVEFLD
NFYEKSPVK-P---DEVEYVEAYGCAHKSTEKLEALEKAFCR-N-RKD--
PLFIGSVKTCTHSEASSVMFQVAKVLIAMEREIIPANLNFETPNP--NIK
GLIDGNIKVVTENKKW--N-----P--TYAAINSLGLDSYYGHLLL
>SRR11781471_NODE_1532_nrpspksdomains_ctg1784_1_PKS_KS.1_
IVISIAGRYPN-CDSFDEFKDALLNGIDMVTEDDR-RFP--PGIYG----
-----TPRRSGKI-NGIE-YFDAGYFGVSPR-QAELMDPRHRIMFETAFE
AIVDSGYNPKELRGSNTGVYVGIGGLD-NSQA------YK-DLEK-TNGY
TIIGMCLGQIANRTSYSFDFKPSYVLDTACSSGLYAFTNAVEAMESG-RI
EAAIVSAVQINMHPHETREFNLLSMLSAEGKCKVFCTDRDYARSEAIITL
LLQK-KSV-ARRI-YSTVL-----GAAINSDFKVEGITFPAKEMQTYLIK
TLYEKKKLN-P---NDVAYVEMHGTGTPAGEACHSVLDCFC-QN-REE--
PLPVGAIKSNMHSEVSSGLCSLSKVLVATETGIIPANLHCEKLDY--NLP
GLKNGKLKVVTENL--PW-----NG--GIVSLNCFGFGGANAHLIL
>SRR14833222_NODE_150_nrpspksdomains_ctg1800_2_PKS_KS.1_
VVISISGRFPE-CDSIEELKQKLFEGVDLVTDDE-RRWP--SKLHG----
-----LPTRTGKL-KNLG-HFDATFFGVHAK-QAHVMDPQLRILLEVTYE
SLVDAGFNPAELRGSRTGVFIGVSESESGIYW------KE-DPDK-VNGY
GLTGSCRAMFANRLSYTFDFTPSYALDTACSSSLVAMQRGVAAIKSG-EC
DAAIIGGCNICIQPTTSLQFHRLSMLSEAGMCKAFDCTGNYVRSEAVGII
FLQK-ASN-ARRV-YATVL-----GVKCNTDHKQQGITFPSGAMQNKLIR
EVYSEVGIN-P---AEVAYVEAHGTGTKVGPQLNSIADVFC-E-NRKE--
PLLIGSVKSNMHSEPASGVCSMAKLVIAMESGIIPQNLHFTSPNT--EIP
ALLDGRFKVVAKNE--PW-----NG--GLVGVNSFGFGGANVHVLL
>SRR14833222_NODE_277_nrpspksdomains_ctg1803_1_PKS_KS.1_
VVISIGGHFPK-ANNIEEFKKGLLSNQNLQGS----RWK--AGERG----
-----VTNVIGTV-DSIE-QFDASYFGIHRE-QSNFMDPMQRLVLERTFE
ALIDAGVNPLDIRGKKIAVYAGSSVGENDNLF-------Y-E-SI-VSGF
GITGHSRSMMPNRVSYWLNLKPSCAYDNNWLNGIEVIQAGYDTIRYGH-C
EAAIVATANLALNSELSWIYNDMGLLSPDGSTKSFDADANYGRSDGVIVF
LLQR-KED-AKRS-YATIL-----GANSRFNNREGAFRDLNTDAMANFIS
EFYDECKVD-P---KEVEFVECYGSGQKEVEALTAIDRVYCK-N-RQK--
PLLIGSVKPNTHAEASAILMGLAKVLVATETGYIPATLNYKTPNP--NIE
GLVKGRLEVVTKNKKW--E-----G--GLMAINGIGLASSYGHILI
>SRR11233340_NODE_142_nrpspksdomains_ctg1828_1_PKS_KS.1_
--LSISGRLPE-SNNIEEFKQQLFDGVDLVTDDE-RRWP--SGLYG----
-----LPTRTGKI-KHLQ-YFDATFFGVHAK-QAHVMDPQLRMLLELTHE
ALVDAGVNPNDARGSKTGVFVGVSDSESSEFW------TH-DPEQ-VNGY
GLTGCCRAMFPNRISYTFDFNPSYAIDTACSSSLFAFQQAVTAIKTG-QC
DAAIVAGVNLLLKPTSSLQFHRLSMLSPHGMCKAFDASGNYVRSEAAVVV
YLQK-ASV-AKRV-YATVL-----GAKTNTDYKEQGITFPAGSMQNKLIR
EVYEEIGIK-P---QEVSYVEAHGTGTKVGPQVNSIADFFC-K-NRKD--
PLLIGSIKSNMHSEPASGLCSLAKIVIAMESGFIPQNLHFKSPNQ--DIP
ALNDGRLKVVAKNE--PW-----NG--GIVAINSFGFGGANAHIVL
>SRR11233345_NODE_291_nrpspksdomains_ctg1837_1_PKS_KS.1_
IVITISGRLPE-SNSIEEFKQQLFDGVDLVTDDE-RRWP--SGLFG----
-----LPTRTGKI-KDLQ-YFDATFFGVHAK-QAHVMDPQLRMLLELTHE
ALVDAGVNPSSARGSRTGVFVGVSDSESSEFW------TQ-DPEQ-VNGY
GLTGCCRAMFPNRISYTFDFNPSYAIDTACSSSLFAFQQAVTAIKTG-QC
DAAIVAGVNLLLKPTSSLQFHRLSMLSPHGMCKAFDSSGNYVRSEAAVVV
YLQK-ASV-ARRI-YATIL-----GAKTNTDNKEQGITFPSGAMQNKLIR
EVYEEIGIR-P---QEVSYVEAHGTGTKVGPQVNSIADFFC-K-NRKD--
PLLIGSVKSNMHSEPASGLCSLAKIIIAMEAGIIPQNLHFKAPNK--DIP
ALNDGRLKVVSKNE--PW-----NG--GIVGINSFGFGGANAHIVL
>SRR12816515_NODE_625_nrpspksdomains_ctg1841_1_PKS_KS.1_
IVISISGRLPE-SSTIEEFKQHLFDGVDLVTDDE-RRWS--SGLYG----
-----LPTRTGKL-KDIQ-HFDATFFGVHAK-QANVMDPQLRMLLELTHE
ALVDAGVNPSEVRGSNTGVFIGVSDSESSEFW------TA-DPDI-INGY
GLTGCCRAMFPNRISFTFDFNPSYAIDTACSSSMFALQQAVAAMKSG-QC
DAAIVGGVNLLLKPTSSLQFHRLSMLSPQGMCKAFDASGNYVRSEAAVVI
YLQK-ARD-SRRV-YASVL-----GAKCNTDNKEQGITYPSGGMQNKLIK
EVYAESGID-P---SDVVYVEAHGTGTKVGPEVNSIAEAFCTK-TRKA--
PLLIGSVKSNMHAEPASGLASIAKIVIAMEAGIIPGNLHFNSPNT--DIP
ALSDGRLKVVAKNE--PW-----NG--GIVAVNSFGFGGANAHIIL
>SRR12129903_NODE_62_nrpspksdomains_ctg1914_1_PKS_KS.1_
-VMTISGRLPE-SNSIEEFKQQLFDGIDLVTDDE-RRWP--SGLYG----
-----LPTRTGKL-KNLE-RFDASFFGVHAK-QAHVMDPQLRMLLELTHE
ALVDAGINPNDVRGSRTGVFIGVSDSESSEYW------TQ-DPET-ITGY
GLTGCCRAMFPNRISYTFDFKPSYAIDTACSSSLFAFQQAVNAIKTG-QC
DNAIVGGVNLLLKPTSSLQFHRLSMLSPHGMCKAFDASGNYVRSEAAVVV
FLQK-ASA-AKRV-YATVL-----GAKCNTDNKEQGITFPSGAMQNRLIR
ETYEEIGIN-P---HDVSYVEAHGTGTKVGPQVNSIADFFC-K-NRPT--
PLLIGSVKSNMHSEPASGLCSLAKMVIAMESGVIPGNLHFKSPNK--DIP
ALNDGRLKVVAQNE--PW-----NG--GIIGVNSFGFGGANAHIVL
>SRR12129903_NODE_114_nrpspksdomains_ctg1917_1_PKS_KS.1_
VVISIGGYFPK-SLNIEEFQKNLLENKNLVGT----RWR--QGERG----
-----VSNHVGTV-P-TE-FFDNSYFGIHRQ-QCTYMDPMQRLVLERTFE
ALIDAGVNPAEVKGKRIGVFMGSAIGENDNLF-------L-E-SI-VSGF
GVTGHSRAMMPNRVSYWLNLKPSVAYDSNWVGGMEVIRLAYDAIKTGQ-C
ESVIVGTANLALNAEFQWLYTDMGLLSPDGSTKAFDVDAKYTRSDGVVVL
YIQK-ASQ-ARRS-YASII-----NVATRFDHREGTLRDISVPNLVEFMN
EFYEKSPVK-P---EEVEFVEAYGCANKDTEKLEALEKVYCK-N-RKN--
PLLIGSVKTNTHSEASAVMFQVAKVLVAMEQGTIPATLQYENPNP--NIK
ALVEGKMEVVTQNRKW--N-----P--TYAAINALGLDSYYGHLLL
>SRR11658071_NODE_505_nrpspksdomains_ctg1922_1_PKS_KS.1_
VVITISGRLPE-SNSIEEFKQQLFDGVDLVTDDE-RRWP--SGLYG----
-----LPTRTGKI-KNLE-FFDATFFGVHAK-QAHVMDPQLRMLLELTHE
AIVDAGLNPSELRGTKTGVFIGVSDSESSEYW------TQ-DPEQ-INGY
GLTGCCRAMFPNRISYTFDFSPSYAIDTACSSSLFAFQQAVMAIKTG-QC
ESAIVGGVNLLLKPTSSLQFHRLSMLSPQGMCKAFDASGNYVRSEAAVVV
LLQK-ASA-SRRV-YANVL-----GARCNTDNKEQGITFPSGSMQNKLIR
EVYEEIGIK-P---EEVSYVEAHGTGTKVGPQVNSIADFFC-K-NRKN--
PLLIGSVKSNMHSEPASGLCSLAKILIAMEAGMIPQNLHFKSPNK--DIP
ALNDGRLKVVSKNE--PW-----NG--GIIAINSFGFGGANAHIVL
>SRR11658071_NODE_667_nrpspksdomains_ctg1926_1_PKS_KS.1_
VVISIAGRFPK-CENVEQLKQSLLDGIDLVGSCKE-RYP--EGIYG----
-----IPSRLGLI-PEID-KFDASYFGIHHK-QATYMDPRHRILLETVHE
AIIDAGYNPKDLRGSKTGVYVGIAPFP-NMEV------YR--TQD-TDGY
TNIGLSLALAANRVSYCFDFTPSYSVDTACSSSLIAFVNAVTDMNEG-RI
DHAIIGGAQLQMNPNDTLEFVKLNMLSPYGACKVFSTERDYVRAETVCTY
FLTR-KST-ARRI-YATVL-----GAKTNTDFKKEGVTFPSTEMQYQLMD
SVFSDIGVD-P---NTVDYVEAHGTGTFVGVVCRAIANQFC-TT-RKE--
PLLIGAVKSNMHAEMSSGLCSVTKVLVAFESGIIPANLYADKIDY--TIP
GIAENKLKVVSQNT--KW-----NG--GIVGVNSFGFGGANAHIVL
>SRR12199489_NODE_52_nrpspksdomains_ctg1926_5_PKS_KS.1_
VCISISGAFPN-SINMESFKENLFNKVDMVSDDARRWDK--FH-PE----
-----IPQRTGKI-YNAE-KFDPGFFGLHYR-HVASMDPMMRLLLEKCIE
CVIDAGFNPSELEGSKTGIYLGVCFGESEREI------FY-QDLE-SRVS
PMLG-LRSVMAHRISYYLKLRPSYVADTACSSALFALENAYSNIREG-VC
DNAIVAGCNLCLHPFVSLQFARLGVLSADGTCKSFDESGNYCRAEAVTAI
FLQK-AKN-SRRI-YARLV-----HAKTNCDFKEHGISYPSGPMQMKLLK
EFYDECGIS-P---STVGFIEAHGTGTKVGPEGVTIDEIYCK--NRDT--
PLLIGSVKSNIHCESASGVVSIAKCIIGMEEGSLPPNIHYTTPRK--EIE
GLVEGRMKVVTEKT--PI-----PN--GTMALSSFGFGGSNAHVLL
>SRR12963450_NODE_91_nrpspksdomains_ctg1927_1_PKS_KS.1_
VCITLSGRLPE-SQTIEEFKQQLFDNVDLVTDDE-RRWP--TGIYG----
-----LPARTGKI-KDIE-HFDATFFGVHAK-QANVMDPQLRLLLELTHE
AIVDAGVNPTEMRGSRTGVFIGVSDSESSEFW------TT-DPDQ-INGY
GLTGCCRAMFPNRISYTFDLKPSYAIDTACSSSMFALQQAVSAIRTG-QC
DSAIVGGVNLLLKPTSSLQFHRLNMLSPQGMCKAFDASGNYVRSEAAVVI
FLQK-ASD-ANRS-YATVM-----SALCNTDSKEQGITFPSGDMQNRLIR
EVYAEAGVD-P---ADVVYVEAHGTGTKVGPQINSIADVFCKG-NRKA--
PLLIGSVKSNMHSEPASGLCSIAKVLIAMEAGMIPANLHFQNPNT--NIP
ALSDGSLKVVSKNT--PW-----NG--GMVAVNSFGFGGANAHILL
>SRR12199489_NODE_215_nrpspksdomains_ctg1933_1_PKS_KS.1_
ICISMAGVFPN-TRNIHEFRDNLMNKIDMVDGDCRRWEP--TH-PE----
-----IPQRTGKI-YDIE-KFDAGFFGIHER-QAHSSDPAVRILMEKAVE
AILDAGLNPAELEGTNTGVFVGCCFSESEREW------FF-DNIE-PQQF
GITG-SRSMIPNRISYFLKLKPSIISDTACSSSLYALENAYRAMRKG-IC
DMALVGGTNFVLHPFVSLQFARLGVLSQDGCCKSFDNAGNYARSEAITCI
LLQK-TKD-CRRI-YAKIV-----HAKTNCDYKEQGITFPSGDTQTKLLQ
EFYLECGVD-P---RSLSFLEAHGTGTTVGPEVNAIDEIFCT--DRGT--
PLLMGSVKSNIHTEPASGLCSITKCVIGFEEGVIPPNINFNIPKE--GVK
ALEEGRIKVLSEKM--PF-----EDDRGLVGVNSFGFGGGNCHILL
>SRR12261682_NODE_121_nrpspksdomains_ctg1961_1_PKS_KS.1_
VVIAISGRLPE-SSTIEEFKQQLFEGVDLVTDDE-RRWP--SGLYG----
-----LPTRTGKL-KDLS-RFDATFFGVHAK-QANVMDPQLRMLLELTHE
AIVDAGFNPNEIKGSRTGVFIGVSDSESSEYW------TQ-DPDT-INGY
GLTGCCRAMFPNRISYTFDFKPSYAVDTACSSSLFAFQQAVTAIKTG-QC
DSAIVGGVNLLLKPTSSLQFHRLSMLSPHGMCKAFDASGNYVRSEAAVVV
FLQK-ATS-ARRV-YATIL-----GARTNTDNKEQGITFPSGSMQNRLIR
ETFEEIGIN-P---HDVAYVEAHGTGTKVGPQVNSIADFFC-K-NRPT--
PLLIGSVKSNMHSEPASGLCSLAKIVIAMESGVIPQNLHFKSPNK--DIP
ALNDGRLKVVSKNE--PW-----NG--GIVAINSFGFGGANAHIVL
>SRR12546865_NODE_146_nrpspksdomains_ctg1964_1_PKS_KS.1_
IVIAISGRLPE-SSSIEEFKQQLFDGVDLVTDDE-RRWP--SGLYG----
-----LPTRTGKL-KDLS-RFDATFFGVHAK-QAHVMDPQLRMLLELTHE
AVVDAGFNPNDVRGSRTGVFIGVSDSESSEFW------TQ-DQET-INGY
GLTGCCRAMFPNRVSYTFDFKPSYAIDTACSSSLIAFQQAVNAIQTG-QC
DSAIVGGVNLLLKPTASLQFHRLSMLSPQGMCKAFDASGNYVRSEAAVVV
FLQK-ARA-ARRV-YATVL-----GAKTNTDNKEQGITFPSGAMQNRLIR
ETYEDIGIN-P---HDVVYVEAHGTGTKVGPQVNSIADFFC-K-NRPT--
PLLIGSVKSNMHSEPASGLCSLAKMVIAMENGVIPGNLHFKNPNA--DIP
ALNDGRLKVVSKNL--PW-----NG--GIIAINSFGFGGANAHVVL
>SRR12546865_NODE_5221_nrpspksdomains_ctg1967_1_PKS_KS.1_
IAITISCRIAK-CNNLEEFKDALLQGQDLVTHGHK-RWN--CDFLN----
-----TPNSLGIM-GNLD-KFDAGFFGVNPR-QADHLDPRTRHLIELSVE
CIVDAGLNPQDLRGSNTGVYVAVAEN------------------S-NKGY
MDRA--LAIIANSISYYLDLKPSYALDAGCSASGYALNQAVEALMFG-SC
NQALVCGAQCHLQPFDSIEFAKLGVLSKVGKCRTFDDDRDFVKSEGIICI
LLQR-KTD-AKRI-YATIA-----GIGCNVDYKSEGILNPSSESQLNLLK
QIYSRFHIN-S---DEVEYIDAHGTGTLVGIKCSALAQFFS-TKTRIS--
PLKIGSVKTNVHCESAAALVSLMKLLVTINTGIILAHIHYETPAL--DIA
PIENGLLEVCRKKT--TY-----SG--GLLALSSFGIGGTNSHVVI
>SRR14040027_NODE_769_nrpspksdomains_ctg2051_1_PKS_KS.1_
IVITLSGRLPE-SDTIEEFKRQLFDGVDLVTDDE-RRWP--SGLYG----
-----LPSRTGKL-KHLE-LFDATFFGVHAK-QAHVMDPQLRLLLELTYE
AMVDAGMNPGEMRGSKTGVFIGVSDSESSEYW------TR-DPDQ-VNGY
GLTGCCRAMFPNRISYTFDFSPSYAVDTACSSSLFAFQQAVTAIKTG-QC
DSAIVGGVNLLLKPTASLQFHRLGMLSPQGMCKAFDATGNYVRSEAAVVV
LLQK-ASA-SKRV-YATVL-----GAKTNTDNKELGITYPSGQMQNKLIR
EVYDEIGVR-P---EEVSYVEAHGTGTKVGPQVNSIADFFC-K-NRKE--
PLLIGSVKSNMHSEPASGLCSLAKMVIAMEAGVIPQNLHFQSPNK--DIP
ALNDGRLKVVAKNE--PW-----TG--GIVAINSFGFGGANAHIVL
>SRR14040027_NODE_1061_nrpspksdomains_ctg2053_1_PKS_KS.1_
IVVSIAGRFPQ-CNNVEQFKESLLRGDDLIDHNNSSRHP--SGYQG----
-----TPTGYGTI-PIID-KFDASFFGIHHK-QANLMDPRHRLLLESTYE
AIIDAGYNPADLRGSNTGVYVGISAFN-NYER------YR-NRED-TDGY
TNIGISNALASNRISYCFDFKPSFSMDTACSSSMYGFALAINDLNAG-IV
DAAVVCGAQLFFHPFDTVEFNKLSMLSKESKCKVFSKDRSYVRSEAIVAY
FLQR-KSK-ARRI-YSTVM-----GAACNNDYKKEGVTFPSSELQYDLMN
KLYKQMKLD-P---RDVSYVEAHGTGTNVGVQCLAISRQFT-NG-RTK--
PLLVGGVKSNMHTEISSGLCAMTKVIIAMETGIIPKNLHLENPDE--TIP
GICDKKLKVVSENT--KL-----QP--GLIGVNSFGFGGANSHIIL
>SRR14833228_NODE_21_nrpspksdomains_ctg2166_1_PKS_KS.1_
VVISISGRFPE-CDSVEELRQKLFEGVDLVTDDE-RRWP--SKLHG----
-----LPTRTGKL-KTLS-HFDATFFGVHAK-QAHVMDPQLRILLEVTYE
SLVDAGFNPAELRGSRTGVFIGVSESESGIYW------KE-DPDK-VNGY
GLTGSCRAMFANRLSYTFDFTPSYAIDTACSSSLVAMQRGVAAIKSG-EC
DAAIIGGCNICVQPTTSLQFHRLNMLSEEGMCKAFDSTGNYVRSEAVSIM
FLQR-ASS-ARRV-YATVL-----GAKVNTDYKEQGITFPSGRMQNRLIR
EVYNEVGIS-P---SEVAYVEAHGTGTKVGPQLNSIADVFC-E-NRKD--
PLLIGSVKSNMHSEPASGMCSIAKLVIAMESGVIPRNIHFTSPNT--EIP
ALTDGRFKVVAQNE--PW-----SG--GLIGINSFGFGGANAHILL
>SRR15992416_NODE_1229_nrpspksdomains_ctg2228_1_PKS_KS.1_
VVIAIGGFFPK-SRQLEEFTKNLMSNESLLES----RWK--EGERG----
-----VSNKLGLI-PDIE-YFDPAFFGIHRQ-QATFMDPMQRLMLERTCE
ALCDAGLSPSEIRGKRVGVYMGSSIGENDNLF-------Y-E-SI-VSGF
GVTGHSRAMMANRISYWLNLKPSCSYDSNWINGIEVLQMGYDAVRYGH-C
EAAIVGTVNLALNSEISWLYNDMGLLSADGSTKAFDVEATYARADGVVAL
IIQR-ASV-ARRS-YATIM-----GTSTIFNHRDGTLLDVDQECMTQFIR
NFYEYCKVK-P---EDVSFIECYGSGLKKTEALNAIDAVYCQ-G-RKS--
PLMVGAVKTNAHSEACANLVSLAKVLIAFETGVIPATIQYKNPNP--NIK
GLLEGRLKVVTENTKW--D-----G--DYAAIHGIGLSTSYAHCVL
>SRR15992416_NODE_5007_nrpspksdomains_ctg2246_2_PKS_KS.1_
IVIAISGRLPE-SNSIEEFKQQLFDGVDLVTDDE-RRWP--SGLHG----
-----LPTRMGKL-KDLV-HFDATFFGVHAK-QAHVMDPQLRILLEVTHE
AIVDAGINPADLRGSNTGVFVGVSESESAEKW------TS-DVDE-INGY
GLLGCCRAMFPNRVSYSFDFKPSFAIDTGCSSSMIALQQAYVSIKTG-QC
DNAIVAGCSVLLKPASSLQFHRLSMLSPDGKCKAFDADGKYVRSETVVAI
LLQK-ASK-AHRV-YASIL-----GARANTDFKEQGITFPNGQIQNRLVR
EVFAETGLD-P---ADVVYMEAHGTGTKVGPQVNGIADFFCSK-PRKS--
PLLMGSVKSNMHAEPASGLASIAKLVIAMESGVIPANLHYTSPNV--NIP
ALVDGRIKVVSKNE--KW-----NG--GIMAVNSFGFGGANAHILL
>SRR12963447_NODE_102_nrpspksdomains_ctg2272_1_PKS_KS.1_
IVISISARLPE-SSNMEEFKQQLFDGIDLVTDDE-RRWP--SGLHG----
-----LPTRTGKL-KDIE-YFDATFFGVHAK-QANVMDPQLRLLLELTHE
ALVDAGVNPADARGSKTGVFIGVSDSESSEFW------TY-DPDS-INGY
GLTGCCRAMFPNRISYTFDFNPSYAVDTACSSSLFALQQAVIAMKTG-QC
DAAIVGGVNLLLKPTSSLQFHRLGMLSPQGMCKAFDASGNYVRSEAAVVV
YLQK-SSM-SKRV-YATVL-----GAKTNTDNKEQGITFPSGNMQNRLIK
EVYAETGID-P---SEVAYVEAHGTGTKVGPQVNSIADAFC-K-NRKT--
PLLIGSVKSNMHSEPASGLCAIAKILIAMEAGCIPGNLHFQTPNA--DIP
ALVDGRLKVVSQNE--KW-----NG--GLVAINSFGFGGANAHIIL
>SRR12963447_NODE_267_nrpspksdomains_ctg2278_1_PKS_KS.1_
IVISVGGFFPK-AENLEKFKEALLSNESLLST----RWK--EGERG----
-----VSNKIGTC-PTIE-YFDTAFFGIHRQ-QATFMDPMQRLILERTFE
ALVDAGVNPLEIRGKRVGCFLGSSIGENDNLF-------Y-E-SI-VSGF
GVTGHSRAMMPNRVSYWLNLKPSCAYDSNWINGIEVLQMAFDSVREGH-C
ESAIIGTANLALNSELSWLYNDMGLLSQDGSTKAFDAEATYARSDGIVVM
YIQR-ASE-AKRS-YATIV-----NASTEFNNREGTLLDIDQPSMETFMN
DFYAKCGVN-P---NTVDYVECYGSAQKQITVLNAIENVYCK-N-RSK--
PLLVGSVKTNTHSEASSTLFGIAKVLVAMETDTIPANLQYENPNP--NVP
GLVNGNLKVLTENYKW--E-----G--GLAAINGIGLSSSYAHVLL
>SRR16296823_NODE_425_nrpspksdomains_ctg2290_1_PKS_KS.1_
VVITISGRLPE-SSSIEEFKQQLFDGVDLVTDDA-RRWP--SGLYG----
-----LPTRTGKI-KDLT-KFDASFFGVHAK-QAHVMDPQLRMLLELTHE
AIVDAGINPNDAKGSRTGVFIGVSDSESSEYW------TQ-DPET-ITGY
GLTGCCRAMFPNRLSYTFDFKPSYAIDTACSSSLFAFQQAVSAIQTG-QC
DSAIVGGVNLLLKPTSSLQFHRLSMLSPHGMCKAFDASGNYVRSEAAVVV
FLQK-ASA-AKRV-YASVL-----GAKTNTDNKEQGITFPSGAMQNRLIK
ETYESIGVN-P---HDVAYVEAHGTGTKVGPQVNSIADFFC-K-NRPT--
PLLIGSVKSNMHSEPASGLCSLAKIVIAMENGVIPGNLHFKSPNK--DIP
ALNDGRLKVVSQNE--PW-----NG--GIVGVNSFGFGGANAHIVL
>SRR16296823_NODE_894_nrpspksdomains_ctg2294_1_PKS_KS.1_
VVISIGGYFPQ-SLNIDEFKNNLLENKDLVGT----RWR--QGERG----
-----VSNKVGTV-P-TE-YFDNSYFGIHRQ-QCTFMDPMQRLILERTFE
ALIDAGVNPTEIKGRRVGVYMGSSIGENDNLF-------L-E-SI-VSGF
GVTGHSRAMMPNRVSYWLNLKPSVAYDANWIGGMEVIRMAYEAIKTGQ-C
ESVIVGTANLALNAEFQWLYTDMGLLSPDGSTRAFDVDAKYTRSDGVVVL
YIQK-ASE-AKRS-YASIV-----NVAAMFDAHEGNIQNLPVPSMVEFMN
KFYEKSPIK-P---EEVEFVETYGCGHKVTERLNAIEKVYCK-N-RKN--
PLLIGSVKTNTHSEASAVMFSVAKVLIAMEQGIIPANLQYNAPNP--NIK
GLVDGSLEVVTKNRKW--N-----A--TYAAINALGIDSYYGHLLL
>SRR16296823_NODE_4562_nrpspksdomains_ctg2296_1_PKS_KS.1_
IVISIAGRYPE-CDNFEEFKEALLNGVDMITEDAR-RWE--PGTYN----
-----VPRRAGKI-NNVE-YFDAGYFGINPR-QANLMDPRHRIMFETAFE
AIVDSGYNPKEVRGSNTGVYVGIGSLD-NQQA------YK-EIET-TYGY
AVIGGWLGQIANRTSYCFDFTPSFVLDTACSSGLYAVANAVKAMERG-EI
DAAIVSAVNINFHPHEAREFNLLNMLDADGKSKVFQTDRDYARSEAIVTI
FIQR-KSQ-CRRL-YSTVL-----GAEMSCDWKVEGITFPSSKAQLELTR
EIYKKKNLH-P---DDVQYIEMHGTGTPAGLSCESIAEFFC-VN-RKK--
PLPIGAVKSNMHSEISSGLCSISKVLIAMETGIIPANLHCDKIDY--SLP
GIKNGKLKIVTENL--PW-----KG--GLVSLNCFGFGGTNAHLVL
>SRR12963448_NODE_364_nrpspksdomains_ctg2297_1_PKS_KS.1_
IVISISGRLPE-SDNIDEFKRQLFDGVDLVTDDE-RRWP--SGLHG----
-----LPTRTGKI-KDIS-KFDATFFGVHAK-QAHVMDPQLRQLLELTHE
AIVDAGVNPQDIRGSRTGVFVGVSDSESSEFW------TL-DPDA-INGY
ALTGCCRAMFPNRISYTFDLTPSYAIDTACSSSMFALHQAVAAMKSD-QC
DAAIVAGVNLLLKPTSSLQFNRLGMLSPQGACKAFDASGNYVRSEAAVVV
YLRR-AKD-AQRV-YATVL-----GSKTNTDHKEQGITFPSGAMQNKLIR
EVYDEIGID-P---SEVAYVEAHGTGTKVGPQINSIADAFCNS-KRKT--
PLLLGSVKSNMHSEPASGLCSIAKIVVGMESGVIPANLHFASPNT--DIP
ALSDGRLKVVAKNE--PW-----NG--GIVAVNSFGFGGANAHIVL
>SRR12963448_NODE_657_nrpspksdomains_ctg2298_2_PKS_KS.1_
VVISVGLYLPK-SENVEQFRDALFSNESLVTS----RWK--EGEKG----
-----VTNKIGTC-PTIQ-YFDAAFFAIHRQ-QATFMDPMQRLILERTYE
ALLDAGMNLSDIRGKRVGCYFGSSVGENDNLF-------Y-E-SI-VSGF
GITGHSRAMMANRISYWLNLHPSCAYDSNWVNGIEVMQMAADAVRTGQ-C
DSALIGTANLALNAELSWLYNDMGVLSQDGSTRAFDADANYARSDGIVVM
YLQR-ASE-AKRC-YATVL-----NTSSMFNNREGNLTSLDQRGLTRFLK
EFYDETPVG-P---QEVDYVECYGSALKKTEVLNAIDEVYAK-G-RKT--
PLMIGSVKTNMHAEASAATVGIVKTLIAFETGRIPATLQYERPNP--RVR
GLLDGRLDVVTANRDW--N-----G--RYAAVNGIGLSSSYAHALL
>SRR12963449_NODE_118_nrpspksdomains_ctg2309_1_PKS_KS.1_
-VISVGGYFPR-ANNLEELKEGLLSNDILLDS----RWA--EGHLG----
-----VTNKIGKV-HAID-KFDNIFFGVNAV-QSHLLDPMQRMTLERAYE
AIVDAGYSLSEVRGRNIACLAVGSVGENDNLF-------T-K-SN-LNGY
GILGLSRAMVSNRISYFFNLKISSTYDANWIGGVEAIKVAYDAIKSGY-C
EAALITASNVVLRPSVSWFYSDMGLLSPDASTRAFDDDANYARADSIVSF
FIER-KCT-ARRV-YASIV-----GVASSFDVHDESYLSFNQANFTSFLK
DCYE-WNVN-P---HDVNFLECYGCAVKSTEVLNAVDEVFCK-N-RKK--
PLKIGSVKTNMHSEPCSIMASIAKVIIAMETGKIPATLQYSKPNS--KIA
GLVEGRMEVVTKNEEW--E-----G--IYAAVNGFGLSSSFGHCLL
>SRR12963449_NODE_2976_nrpspksdomains_ctg2323_1_PKS_KS.1_
VVISIGGYFPS-ADNLEELKKVLLSNEVVLGS----RWE--ES--D----
-----IPNKIGMI-NSMD-LFDNVFFGINAV-QTKYLDPMQRILLERVGE
AIIDAGSNFQQVSGRNIAVLTGSAIGELDFQV-------C-M-SI-VNGY
GVTGTSRGMMSNRISYCFNLKISTSYDSNWVSGAEVLAAGAQAVKNGY-C
EGAIVTTANLSIGCDVSWHTNDLGTLSPDSSTRAFDANGNYARSDGVVAL
FLQK-KSD-AKRV-YATIV-----GAATRFDFHNGPYINFTRPGMTTFLR
DCYR-WNFD-P---NDVDYVECNGCGVKAYEVLNSVDDVFCK-N-RKQ--
PLKIGSVKTILHCEASSYSVSVAKVVVAMETGQMPATLQYSKPNP--NVP
ALTEGRLEVVTENIDW--D-----G--KYVAINGLGLSGSYAHCLL
>SRR12963449_NODE_4375_nrpspksdomains_ctg2329_1_PKS_KS.1_
IVISIGGYFPS-ADNFEELKEALLSEKLLLDS----RWA--EGQSG----
-----VANQIGRI-KNSE-YFDNLFFGINSL-QARYMDPMQRILIERVYD
AITDAGLNYHDVQGKNIACLAGSSIGENDNLY-------C-K-SI-ISGY
GITGQSRAMMSNRISYIFNLKMSCSYDSNWISGAEVIQIAHDAIKNGY-C
EAAVVTTANLAVNAGISWFYNDMGLLSPDGITKSFDAEANYGRADGIVAL
YIQR-KCN-AKRV-YATIV-----GAATHYDSRSSPYHGVNQANLTSFLD
ECYR-WNFN-P---CDVDFVECYGCANKPIEALNAVDEIFCK-N-RKL--
PLKIGSVKSNMHAEPSAMLTSIAKVLVAMETGKIPATMNYSKPNP--NVP
GLLDGCLEVVTENREW--N-----G--VYAAVNGIGLSSSYAHCLL
>SRR12963449_NODE_5483_nrpspksdomains_ctg2330_1_PKS_KS.1_
VVISISGRLPE-SNSIEEFKQHLLNGDDMITDDE-RRWP--KELHG----
-----LPARSGKL-KDIS-SFDATFFGVHAK-QADVMCPQLRILLELTHE
ALVDAGINPENFRGTRTGVYIGVSDSESNEFW------TR-DADA-INGY
SLTGCCRAMFPNRISYTFDLKPSYAIDTACSSSLFAFQQAVSAIKAG-EC
DSAIVGGVNLLLKPNTSLQFHRLGMLSPQGCCKAFDASGNYVRSEGAVVV
VLQK-ASA-AHRI-YASVL-----AAKTNTDNKEQGITFPNGQMQNKLIR
EVYESCGVD-P---ADVAYVEAHGTGTKVGPQVNSIADVFCKK-TRKG--
PLLIGSVKSNMHSEPASGLCSLAKIVIAMEGGVIPGNLHYKTPNM--DIP
ALSDGRLKVVSKNE--KW-----EG--GLVAINSFGFGGANAHILI
>SRR12963449_NODE_8836_nrpspksdomains_ctg2331_1_PKS_KS.1_
-VISVGGYFPR-ANNLEELKEGLLSNDILLDS----RWA--EGHLG----
-----VTNKIGKI-NGIE-KFDNIFFGINAL-QANLVDPMQRMNLERAYE
AITDAGYNVNELRGRNIASLAVSSVGENDNLY-------T-K-SN-LNGY
GILGLSRAMVSNRISYFFNFKMSTTYDANWVGGVEAIKVAYDAIKSGY-C
EAALVTASNMVLRPSVSWFYSDMGLLSPDASTRAFDDDANYARADSIVAF
FIER-KCT-ARRA-YATIV-----GVASNYDVHDESYLNVNQANFTSFLK
DCYK-WNVN-P---HDVNFVECYGCAVKSSEVLNAIDEVFCK-N-RKK--
PLKIGSVKTNMHSEPCSMMASIAKVIIAMETGKIPATLQYSKPNP--KIS
GLVEGRMEVVTKNEEW--E-----G--IYAAVNGFGLSSSFAHCLL
>SRR13797405_NODE_110_nrpspksdomains_ctg2499_4_PKS_KS.1_
VVISLSGRLPE-SSSIEEFKQQLFDGVDLVTDDE-RRWP--SGLHG----
-----LPTRTGKL-KNLS-HFDATFFGVHAK-QADVMDPQLRIMLELTHE
ALVDAGINPQEVKGSRTGVFIGVSSSESDEFW------TK-DPEK-VNGY
GLTGCCRAMFANRISYTFDFSPSYAIDTACSSSMYGMQQAYAAMKSG-QC
DAAIVGGVNLLLKPTCSLQFHRLNMLSPQGMCKTFDESGNYVRAEAAVII
YLQK-SSN-AKRI-YATVV-----GAKTNTDNKEQGITFPSGGMQSKLIK
ELYEETGVD-P---SEVAYVEAHGTGTKVGPQVNSIAEAFC-K-GRKN--
PLLIGSVKSNMHSEPASGLCSIAKVLIGMEAGIMPQNLHFKNPNP--DIP
ALSDGRLKVVSKNE--PF-----NG--GYVGVNSFGFGGANAHVLL
>SRR13797405_NODE_5332_nrpspksdomains_ctg2505_1_PKS_KS.1_
VVISIGGYFPK-SNNVEELQKMLLEHTDGIDV----AKW--EGMMD----
-----VSNRTGNV-SEIN-YFDSSFFGTHRK-QAVYMNSMHRMTLQNTLE
AILDAGMTPAAFRGRRVLIAAASCISEQDSLL-------F-E-NV-ENGF
GIAGQARTMLSNRISYWLNTIPSYACDASWLGGLQVLQQGYDAIRTGT-C
ETAIICSANIASNVKPTYLFKNLGVTSRDGVTNTFGENAEYTRSDATCVF
LLQR-ADK-AKRR-YCTLV-----NVDSFFNNRSGQXXXIDIDPMRKFLQ
NFYQNCGVD-P---TQVSFVETYGSAVKELKILNLIDDVFNNGN-RES--
PLLIGAVKTNIHTEASNAFTGIVKTIIAMECGTIPANLHTDNTRT--DVP
ALTEGRLKIVTENTPW--N-----G--PYAAVNTFGIASAFGHVLL
>SRR13893413_NODE_85_nrpspksdomains_ctg2524_2_PKS_KS.1_
IVISLSGRFPE-SNNVEEFKQQLFDGIDMITDDE-RRWP--AGLHG----
-----LPTRTGKL-KDLA-HFDAQYFGVHAK-QAEQMDPQLRILLELTHE
TLVDAGLNPAEMRGSKCGVYLGICASESEEYW------GQ-DPDK-INGY
GLTGCCRAMFANRISYTFDFKPSYAVDTACSSSLYALSQAINAIRSG-EC
DSAIVGGANLLLKPNGSLQFHRLSMLSPQGMCKAFDSSGNYVRSEAVVTI
LLQK-ASA-ARRI-YATVL-----GAKTNMDYKEQGITFPSGKMQQKLIS
EVYAETGIN-P---ADVSYIEAHGTGTKVGPQVNSIADFFC-K-NRKD--
PLLIGSVKSNMHSEGASAMCSIAKILVAMEAGTIPANLHFKDPNP--DIP
GLTDGRLKVVSKAQ--PW-----KG--GLVAVNSFGFGGANAHVIL
>SRR13893413_NODE_260_nrpspksdomains_ctg2527_1_PKS_KS.1_
----VGGLFPK-ANNIEELKQRLLDNEVLLEH----RWK--YGERG----
-----CTNVIGKI-D-VE-TFDNAFFGIHRQ-QCTYMDPMQRLVLERTFE
ALLDAGVNPADIRGRRIGCFMGSSVGENDNLF-------L-E-SV-VSGF
GVTGHSRAMMPNRVSYWLNLKPSVAYDSNWVSGIEILRIAFDAIKSGQ-C
EAAIVGTANLALNSEFQFLYSDMGILSPDGSNKSYDAEATYARSDGVVVL
FVQR-AEE-ARRS-YANIV-----HVATRFDHREGKLTDIDVDNLTEFLG
EFYETAKVD-P---RDVEFVEAYGAAIKETKKIEALERIFCK-D-RKT--
PLLIGSVKPNAHSEATSAMFSIVKSLIAIENDTIPATLQYTKPNP--EIP
ALVNGTIQVVSENRKF--N-----P--KYVAVNALGLDSYYAHILL
>SRR14070865_NODE_431_nrpspksdomains_ctg2552_1_PKS_KS.1_
IVITISGRLPE-SENIEEFKQQLFDGVDLVTDDA-RRWP--SGLYT----
-----LPTRTGKI-KDLS-RFDATFFGVHAK-QAHVMDPQLRLLLELTYE
AIIDAGINPNDIRGSRTGVYIGVSESESSEFW------TK-DPDQ-VNGY
GLTGCCRAMFANRLSYTFDFNPSYALDTACSSSLVAFQQAILAMKTG-QC
DAAIVGGVNLLLKPTSSLQFHRLSMLSPQGMCKAFDSSGNYVRSEAAVVL
LLQK-ASV-ANRV-YATVL-----GAKVNTDYKEQGITFPAGGMQNRLIR
ETYAESGVD-P---LDVSYVEAHGTGTKVGPQVNSIADFFC-K-NRKE--
PLLIGSVKSNMHSEPASGMCSLAKILIAMESGKIPANLHFQNPNQ--DIP
ALNDGRLKVVAKNE--PW-----KG--GIIAVNSFGFGGANAHIIL
>SRR14070865_NODE_972_nrpspksdomains_ctg2553_1_PKS_KS.1_
VAITIAGRFPN-CSNVAELQEALFAGVDLVSNSHN-RWS--AEALG----
-----TPARLGIM-HDFG-SFDAAFFGINPK-EANTNDPRLRKILEVTYE
ALADAGLNPTELRGANVGVFLAVTQND-----------IS-DLSY-RGGI
IARS--AAIMANVVSFCFDFKPSLAVNTACSSGFYALVDAVDNLLAG-RC
DIAVVGAVQHQFDPAESVELIKIGVLHQEGVSRSFDANRKYVKSEAVAAL
VLQK-VPD-ANRI-YATFA-----GLGTTVEFKRDGFAHPSHAMQTAMFK
QVFGQFNID-P---LEVNYVETHCTGTKVGVEVTAIDNFYT-K-GRKG--
PLLIGSIKSNIHTETTSGLVSIIKAILAIREGVIPGNLHFKSPDP--LMR
GLVEGRLKVIDRNT--PL-----PN--GLIAIDSFGFGGANALVIL
>SRR15992410_NODE_362_nrpspksdomains_ctg2570_3_PKS_KS.1_
IVITLSGRLPE-SQTIEEFKQQLFDGVDLVTDDE-RRWP--AGLHG----
-----LPERTGKL-KDIA-HFDATFFGVHAK-QAHVMDPQLRMLLELTQE
AIVDAGINPADLRGSNTGVFVGVSESESAEKW------TS-DPDE-INGY
GLTGCCRAMFANRISYSFDLKPSYAIDTACSSSMMALQQGYMAIKTG-QC
DNAIIAGCNLILKPASSLQFHRLSMLSPDGKCKAFDADGKYVRSEAAVVI
VLQK-ASK-ANRV-YASIL-----GARVNTDNKEQGITFPNGQVQNQLAR
EVFAESGVD-P---ADVVYMEAHGTGTKVGPQVNGIADFFCSK-PRKT--
PLLMGSVKSNMHAEPASGLASIAKLVIAMESGVIPANLHFTSPNT--NIP
ALVDGRIKVVSKNE--KW-----NG--GIVAVNSFGFGGANAHVIL
>SRR15992410_NODE_1719_nrpspksdomains_ctg2577_1_PKS_KS.1_
VVIAIGGFFPK-SRQLEEFKKNLMSNESLLES----RWK--EGERG----
-----ISNKLGVI-PDIE-FFDPAFFGIHRQ-QATFMDPMQRLMLERTCE
ALCDAGLSPAEIRGKRVGVYMGSSIGENDNLF-------Y-E-SI-VSGF
GVTGHSRAMMANRISYWLNLKPSCSYDSNWINGIEVLQMGYDAVRYGH-C
EAAIVGTVNLALNSEIGWLYNDMGLLSPDGSTKAFDAEATYARSDGVVAL
IIQR-ASV-ARRS-YATIM-----GTSTIFNFRDGTLLDVDQDCMAQFIR
NFYEDCKVK-P---EDVSFIECYGSGLKKTEALNAIDAVYCQ-G-RKK--
PLMVGAVKTNAHAEACANFVSLAKVLIAFETGVIPATIQYENPNP--NIK
GLLEGRLEVVTKNTKW--D-----G--DYAAIHGIGLSTSYAHCVL
>SRR12976624_NODE_188_nrpspksdomains_ctg2636_2_PKS_KS.1_
IVISISGRLPE-SNSIEEFKQQLFDGVDLVTDDP-RRWP--SGLYG----
-----LPTRTGKI-KDLQ-YFDATFFGVHAK-QAHVMDPQLRMLLELTHE
ALVDAGVNPAEKRGSKTGVFIGVSDSESSEFW------TQ-DPDQ-VNGY
GLTGCCRAMFPNRVSYTFDFTPSYAIDTACSSSLFAFQQAVTAIKTG-QC
DAAIVGGVNLLLKPTSSLQFHRLSMLSPQGMCKAFDASGNYVRSEAAVVV
YLQK-ASA-SRRV-YASVL-----GARTNTDNKEQGITFPSGPMQNKLIR
EVYDEIGIK-P---QDVSYVEAHGTGTKVGPQINSIADFFC-K-NRKD--
PLLIGSVKSNMHSEPASGLCSLAKIVIAMEAGMIPQNLHFKNPNP--DIP
ALNDGRLKVVAENE--RW-----NG--GIVAVNSFGFGGANAHIVL
>SRR2083648_NODE_2_nrpspksdomains_ctg2957_1_PKS_KS.1_
IVISISGRFPE-SASIEEFKQQLFDGVDLVTDDE-RRWP--SGIHG----
-----LPTRTGKL-KNLE-YFDATFFGVHAK-QATVMDPQLRIMLELTHE
ALVDAGINPADIRGSKTGVYIGVSQSESDEYW------TS-DPDK-VNGY
GLTGCCRAMFANRISYTFDFSPSYALDTACSSSMIAMQQAFAAMRSG-QC
DAAIVGGVNLLLKPTCSLQFHRLNMLCADGKCKAFDASGNYVRAEAAAII
YLQK-SSQ-AKRI-YATVV-----NARTNTDSKEQGITFPAGAMQNRLIR
EVYEECGVD-P---AEVSYVEAHGTGTKVGPQVNSIADVFC-K-NRKT--
PLLIGSVKSNMHSEPASGLCSIAKVVIGMEAGVIPTNLHYKSPNT--DIP
ALVDGRLKVVAQNE--PW-----NG--GYAAINSFGFGGANAHILL
>SRR14182239_NODE_74_nrpspksdomains_ctg2961_2_PKS_KS.1_
IVIAISGRLPE-SNNIEEFKQQLFDGVDLVTDDE-RRWP--SGLYT----
-----LPTRTGKI-KDLS-HFDATFFGVHAK-QANVMDPQLRMLLELTHE
ALVDAGVNPSEVRGSRTGVFIGVSDSESSEFW------TQ-DPEQ-INGY
GLTGCCRAMFPNRVSYTFDFNPSYAVDTACSSSLFAFQQAITAIKTG-QC
DAAIVGGLNLLLKPTSSLQFHRLSMLSPQGMCKAFDSSGNYVRSEAAVVV
YLQK-SSA-ANRV-YATVL-----GAKTNTDHKEQGITFPSGGMQNRLIR
ETYEEFGVN-P---LDVAYVEAHGTGTKVGPQINSIADFFC-K-NRKE--
PLLLGSVKSNMHSEPASGLCSLAKIVIAMEAGMIPANLHFKEPNK--DIP
ALNDGRLKVVSKHE--PW-----RG--GIVAVNSFGFGGANAHIIL
>SRR14182239_NODE_149_nrpspksdomains_ctg2965_1_PKS_KS.1_
-VISVGGYFPK-SLNIEDFKNNLMKNENLLET----RWK--YGERG----
-----VTNVIGKI-P-ME-YFDNAYFGIHRQ-QCTFMDPMQRLVLERTFE
ALVDAGVNPIEVRGKRIGCFMGSSVGENDNLF-------L-E-SV-ISGF
GVTGHSRAMMPNRVSYWLNLKPSVAYDSNWVSGIEVLRLAFEAVKSGQ-C
DSVIVGTANLALNSEFQWLYNDMGLLSQDGSTKAFDADADYARSDGVVVL
YVQR-ASE-AKRS-YASII-----NVATSFNLREGNLLDIDSKCLAEFIN
EFYEKIDID-P---NDVEFVEAYGCGLKKTVKLAALESVYCK-N-RKS--
PLLVGSVKTNTHSEASASLFSVVKVLIAMETGIIPATLQFNKPNP--DIP
SLLNGKIEVVTENRKW--N-----G--QYAAVNAIGLDSYYGHILL
>SRR2083651_NODE_68_nrpspksdomains_ctg2968_1_PKS_KS.1_
VVISIGGYFPQ-SLNIDEFKNNLLENKDLVGT----RWR--HGERG----
-----VSNKVGTV-P-TE-FFDNSYFGIHRQ-QCTFMDPMQRLILERTFE
ALIDAGVNPTEIKGRRVGVYMGSSIGENDNLF-------L-E-SI-VSGF
GVTGHSRAMMPNRVSYWLNLKPSVAYDANWVGGMEVIRMAYEAIKTGQ-C
ESVIVGTANLALNAEFQWLYTDMGLLSPDGSTRAFDVDAKYTRSDGVVVL
YIQK-TSE-AKRS-YASIV-----NVATMFDDHEGNIQNLAVPNMVEFMN
KFYEKSPIK-P---EEVEFLETYGCGHKVTERLNAIEKVYCK-N-RKN--
PLLIGSVKTNTHSEASAVMFSVAKVLIAMEQGIIPANLQYNTPNP--NIK
GLVDGSLEVVTKNRKW--N-----A--TYAAVNALGIDSYYGHLLL
>SRR2083651_NODE_3858_nrpspksdomains_ctg2973_1_PKS_KS.1_
IVISIAGRYPE-CDSFDEFKEALLNGVDMLTEDAR-RWE--PGTYN----
-----VPRRTGKI-NNVE-YFDAGYFGISPR-QADVMDPRHRIMFETAFE
AIVDSGYNPKEVRGSNTGVYVGIGSLD-NNQA------YK-ELET-TYGY
SIIGCWLGQIANRTSYCFDFTPSFVLDTACSSGLYALANAVKAMERG-EI
DAAIVSAVNINFHPHEAREFNLLNMLAADGTSKVFQTNRDYARSEAIVTV
FIQR-KSK-CRRL-YSTVL-----GAEMSCDWKVEGITFPSSKAQLALTR
EIYKKKNIN-P---DDVQYIEMHGTGTIAGMSCESITEFFC-GN-RKE--
PLPVGAVKSNMHSEISAGLCSLSKVLVAMETGIIPANLHCDKIDY--SLP
GINDGKLKVVTENL--PW-----NG--GLVSLNCFGFGGTNAHLVL
>SRR14182241_NODE_4_nrpspksdomains_ctg2974_4_PKS_KS.4_
-YVTLACRLPGNASSPEAFWNVLTSGRDCFTEVPKSRFN--DLVYRPYSE
PN-MATYCRVAFLS-D-HL-FDNQRFQLPL-KEIMMMDPHHRLMLEVSCD
AALDASFPLQFSSNNNTKRSIGFADLHEWS--A---------TL-SQSTS
RLLTTAPCLLANRISHLCDWTPSMTLDTGCSATTAALSVALDNLTSG-LC
SMAIVGGVSLMLTPLSLIGFSSNRLLSPTNRVKSFGDLADTLRGEGAVAI
ALTIS---EP---I--PNAYAIVRSCVSNASKAHS-MGIPHPEQHKHLLT
SALAAAQCTP-CDI---GYIETHGVGIPFAISMAGFTEVFF-STALS-KI
PLVFGAVHATAHSNGALGAAQLIKMILSLSEGIAPPICNFTKV---SQIK
-HNETLCIFPTKCTP--IASFRS---SRFGLLNTLGIGGVSAAAVI
>SRR14182241_NODE_4_nrpspksdomains_ctg2974_4_PKS_KS.3_
-AIVMACAFPGQGRGIHEFWNTLLTGTDCIKTVPPARFCHV-PSLDSLP-
-------CYAGLLE-Q-EM-FDCDAFNLCR-KEARWMDPHLRRLLELSHE
AFCDAELSVDRLAARPIGIYIGCSNSDW----VSYVAS--E----TKNTT
KLSGAGAAMLANRVSHTFQLRPSLTIDTACSSALTALDAAIAKLETDPTV
EGCLVGAVNLLLLPQPFIALAKAGLLARDGRCKVFDERADYGRGEGGACV
LLYRL----AERSQHIRRIIAVIRGSYCNHDMRGS-LAAPNHDSQVLVLR
KALQTAGMPA-DRV---SLVECHGAGTILGAIAAAVKSVYG-TE--LAPH
RLLLGSVKTNIHLEGAAGIAGLIKVCLSLRHEFLPPSLHFQVV--NPRID
-FDAYNICFPVHNFSSNKHEL-P----LCAGVSAFGFGGSNVHVIV
>SRR14182241_NODE_4_nrpspksdomains_ctg2974_4_PKS_KS.2_
IAIVVACRLPGNSNDPSAFWYMLNRKTSCVAEIPLTRFNVE-ALYDPDP-
APGCTYVTEAAFTT-DAEL-FDASLFRIPK-TEVVVMDPQQRTMLEVAYE
ACASAGHTFQSLRSSNTGVYIGCCNFDW----HYMDAN--T-PS-SASPY
LCTGGSMSLVSNRVSYALALHPSFTVDTACSSSLVALDSAVRHLQQN-LC
DMAIVGGVNLILSPQLFIGFCKTRLLSPNCRCRTFDAQADYARGEGAVGM
LLCPTSM-DVSG--ESFSIWGYIMGTAVNHVRGST-LTAPNGPAQQRCIQ
QALQTAGVSP-DSV---AFIESHGTGTALGPVTGALAAVFA-SSHKTTPS
SLVLGALKTNIHSEGAAGVSGLLKLLLCLGFRRVPPNLNFQKL--NPLID
-FQGMDVQLPTEETLLTWRQP-N----LFGGVSSFGFGGANAHAIV
>SRR14182241_NODE_4_nrpspksdomains_ctg2974_4_PKS_KS.1_
-VVTVACRFPSGITNASQFWDALCKKKDVVTEIPLERWVMD-EHYDPRAI
LSTKMYVREGGFLD-DIIS-FDADYFGISA-IEARMIDPQQRQLLEVSME
ALKHSGFNKLLLRKLDVGVFVGCC--------TNDWTK--EQPG-AASVY
AVPGLAPSLLSNRVSFCLGLVPSLTVDTACSSSLVALDIARRSHLAG-TC
RQAVVAGVNVMLRPAVTKLLCQARMLSPDSRCKAFDISADYGRSEGIVAV
VVMTP----ARE--LQHPVLGWIVGSAVNHGKAAN-LVAPNMLQQQYVIE
KALNDAKLSP-EHI---WLLEAHGTGTKLGPIVAALKRVFA-SS---RQT
PLLVGSVKSNLHTEGAAGLAGLLKAILCVNARCCIPTVHLQTV--NPFID
-ISNFNVHFPHALPLE---LS-T----CCAGISSFGFGGTNCHVVV
>SRR14182241_NODE_58_nrpspksdomains_ctg2975_1_PKS_KS.1_
-AIIAGCCLPQESRSLELFWEMLFNGTDCMEEVPLTRWNND-IVAAALT-
RQNVNINLNAGFVR-HAEI-FASSYFSLSP-AEVRSMDPQQRIMLEVSAL
AFADAGFRKAGLVGKNFAVVVGCCNSDW----HFVTNL--D-SA-KTSSY
SGTGAAVSLVSNRLSFSYGLKPSYTIDTACSSSLVALNSALNFLRLK-QA
TGALVGGVNLMLAPQTSVVLAKARMLSSTGRCRTFDASADYARGEGCGAV
VVVPL-----SV--QDHSILAVVKSCSVNHDRSAS-LTAPNGPAQRDVIS
SALNEAQMKP-NDI---CFVECHGTGTLLGPIVGALKSVFG-GR-----T
PLILGAVKTNIHLEGASGIAGVLKTILALQHSTVPPNLHFEKW--NPHID
-LEGFNVMVPVGSNANRRR--------ITAGVSAFGFGGTNAHAIL
>SRR14182241_NODE_373_nrpspksdomains_ctg2976_1_PKS_KS.1_
-IIAISGRLPE-SNTIEEFKQQLFDGVDLVTDDE-RRWP--SGLYG----
-----LPTRTGKL-KDIA-HFDATFFGVHAK-QAHVMDPQLRLLLELTHE
ALVDAGVSPSEVKGSRTGVFIGVSDSESSEFW------TQ-DPDQ-VNGY
GLTGCCRAMFPNRISYTFDFNPSYAIDTACSSSLFAFQQAVSAIKTG-QC
DAAIVGGVNLLLKPTSSLQFHRLSMLSPHGMCKAFDASGNYVRSEAAVVV
YLQK-ASA-AKRV-YASVL-----GAKCNTDNKEQGITFPAGGMQNKLIR
EVYAESGVD-P---HDVSYVEAHGTGTKVGPQVNSIADFFC-K-NRKE--
PLMIGSVKSNMHSEPASGLCSLAKIVIAMESGKIPGNLHFQSPNK--DIP
ALNDGRLKVVAKNE--EW-----KG--GIVGVNSFGFGGANAHIIL
>SRR14182241_NODE_433_nrpspksdomains_ctg2977_1_PKS_KS.1_
IAIIAGLLFPRRCVSMSQFWHMLQNKEDCLSEIPLTRFDIG-CFYDPDP-
AENAIWVRRGAFIE-YGER-FDHAAYNISS-AEAVSMDPQQRTVLDCCDR
ALKDAQLDRKSLLSSSTGVFIGCCNFDW----YFVTQY-------RASAF
SGTGASGSLVSNRVSYVFGLKPSYSVDTACSSSLIAIDNAVEKLRLG-IC
RLALAGGVNLMLTSHLFASFTKARMLAPDGRCKTFDRRANYARGEGCGIV
VLQPV----AQT--AGRSIWGVIKGSAVNHDRSAS-LIAPNGPAQQDVIR
AALRKAGLSP-RQV---MYLEAHGTGTALGPIVGALKAVFH-RR-----T
PVIIGAIKPNIHAEGAAGIAGLLKLCMSLKYGACPPNIHFEQL--NPLID
-LSGFPAVIPT---LR------G---RRYGGVSAFGFGGANCHIVL
>SRR2083652_NODE_146_nrpspksdomains_ctg2978_1_PKS_KS.1_
VVISIGGYFPR-SYNIEDFKKLLLENVHIQDQ----ARW--KAQLD----
-----VCDITSNI-PDID-CFDASYFGIHRQ-QCIYMDPMQRTVLEKTFE
AIIDAGYNPADIRGKKIGVYMGSCISENDSLM-------F-E-SV-ENGF
GITGQARTMLANRISYWLNVTPSCSFDSSWTNGAQIIQFALEAIRSGQ-C
EAAIVGATNLALNIYPTWLFKAQGLTSPDGFTRAFDENADYSRGEAIIAL
YLQR-ADC-SKRC-YATVV-----HAEAQFNNRGNN-THVDADHMTRFLK
EFYSNTTVD-P---RDIHYVETYGCGIKQIEVLSALENVYCK-D-RKD--
PLLIGSVKTNSHAEAAEGLMSLVKVIVATESGTIPATLHHSTPNK--NIS
ALFNGHIKVVTHNKPW--M-----G--EYAAINSIGLASSFGHILV
>SRR2083652_NODE_152_nrpspksdomains_ctg2979_1_PKS_KS.1_
IVISLSGSFPE-SRNIYEFRDNLFNKVDMITSDTRRWDV--EH-PE----
-----IPKYSGKI-PDIE-FFDAAFFGLHHK-QAKIMDSAGRMSLEKSFE
AVLDAGISLEEIRGTKTGVFIGNSICEHHLRW------FY-MEPN-K--E
ALFG-NKSMFAQRVSYWLGIDPSYIVDTACSSSHYALDHGYRAIREG-LC
DNAIVLGCNTVLHPIISVQFNRLGVLNKDGKCKCFDDRADYTRSEAICAV
LLQK-AKN-AKRI-YAQIV-----HSKANCDYKEEGITYPSGQMQEVLLK
EFYQECGYD-S---RKIDFVEAHGTGTKVGPELKALDNIFCK--GRNE--
PLLIGSVKSNIHSEPASGLCSVTKVLIAMETGYIPPNINFKVLKK--DLI
QIKEGRMKVVTDKT--KW-----N--VGYAGVNCFGFGGANCHVLL
>SRR2083659_NODE_61_nrpspksdomains_ctg3011_2_PKS_KS.1_
VVISVGGYFPK-AANMEVFKSMLLSNENLMGT----RWK--EGERG----
-----VTNIIGKV-PDIE-YFDTAYFGIHRQ-QCIYMDPMQRLTLERTFE
ALIDAGINPTELRGRRIGVYMGTSIGENDNIF-------F-E-SV-VSGF
GITGHARSMLPNRVSYWLNVKPSVAYDSNWLNGIEVLRIGHEAIKQGL-V
EAAIIGTANLALNSELSWLYNDMGLISPDGETRAFDAAANYGRSDGIVVM
VLQR-KSD-ARRH-YASIL-----GASTIYANRPGRFTDLDLTHWKEFMH
KFYNDCKVD-P---ASVGYVETYGCAHKHVEMAAVIEDVFCK-N-RKS--
PLPIGSVKSNCHAEATSALISIAKVLICMESGYIPANYGFNAPNP--NIP
ALTNGKLEVVTKNLKW--N-----C--ELAAINAVGLSSSYGHLLL
>SRR2083659_NODE_64_nrpspksdomains_ctg3012_1_PKS_KS.1_
VVITMAGNFPD-SLNITEFFEGLLAKRDLIKVETDRKVR--FH-PD----
-----VPRRYGKV-KNVN-KFDAAFFGIHKL-EAEIVECLARQAYERCFE
VIVDAGYNPAELKGKNIATIFSIFQCDNEAAC-----YSN-DAFK-GKER
IIVG-ERSLFPQRIAYHFGFKPSYILDTACSASSTAIEHAYKMIRAG-QI
DAAIIGAGNLCVNEMVALNFAKLGATGTEGKCRCFDVAANYARAEANAYL
MLQK-TKD-ARRI-YANVM-----HVKSNNDYKELGITFPSRDGQQNLME
EVYEECDVD-A---KDIDYLEAHATGTKVGPECVAIDNVFFGK-NRKT--
PLLVGSTKSNVHTEAVSGIVSIVKVLTAMESGLLQPNLWFNEP----KCQ
SIIEGRLKVVSEVT--PW-----PKGLGYAAINNFGFGGSNCHLIL
>SRR14480196_NODE_112_nrpspksdomains_ctg3054_4_PKS_KS.1_
IVISLAGRYPE-CNNLEELKEALLKGVDLITEDER-RFP--RGIMN----
-----IPPRYGKI-PELD-KFDSTFFGVHSK-QAEFMDPRHRILCETVYE
AIIDAGFNPKELKGSNTGVYVGLGMIT-TPDE------IR-AHED-TDGY
MNIGISQAMAANRISYTFDLKKSYTLDTACSSALYGLVNAVEDMKAG-LI
DAAVVSGAHVLFHPQESSEFNKLNMLSSDGKCKVFSTLRDYVRSEAVVSL
LLQK-KGV-SRRV-YATIA-----GSRSNSDHKKEGITFPSCEMQMELMD
MIYRDRLLR-----EEVSYVEAHGTGTPAGEQLKAIVNIFC-AN-RTT--
PLPIGAIKTNLHSEVSSGLCSVTKVLVAMETGVIPANLHTDPLDT--SLP
GIKDGKIKIVTENL--PW-----NG--GTAALNCFGFGGSNAHIAL
>SRR14480222_NODE_275_nrpspksdomains_ctg3067_1_PKS_KS.1_
IVITISGRLPE-SNSIEEFKQQLFDGVDLVTDDE-RRWP--SGLYG----
-----LPTRTGKI-KDLQ-YFDATFFGVHAK-QAHVMDPQLRMLLELTHE
ALVDAGVNPNAARGSRTGVFVGVSDSESSEFW------TQ-DPEQ-INGY
GLTGCCRAMFPNRISYTFDFNPSYAIDTACSSSLFAFQQAVTAIKTG-QC
DAAIVAGVNLLLKPTSSLQFHRLSMLSPQGMCKAFDSSGNYVRSEAAVVV
YLQR-SSV-ARRV-YATVL-----GAKTNTDSKEQGITFPSGAMQNKLIR
EVYEEIGVK-P---QEVVYVEAHGTGTKVGPQVNSIADFFC-K-NRTD--
PLLIGSVKSNMHSEPASGLCSLAKIVIAMEAGIIPQNLHFKAPNQ--DIP
ALNDGRLKVVAKNE--PW-----NG--GIVAINSFGFGGANAHIVL
>SRR14833208_NODE_55_nrpspksdomains_ctg3067_2_PKS_KS.1_
VVISISGRFPE-CDTVEELQQKLFEGVDLVTDDE-RRWP--SKLYG----
-----LPTRTGKL-KNLS-HFDATFFGVHAK-QAHVMDPQLRILLEVTYE
ALVDAGFNPSELRGSRTGVFIGVSESESGIYW------KD-DPDK-VNGY
GLTGSCRAMFANRLSYTFDFTPSYALDTACSSSLVAMQRGVAAIKSG-EC
DAAIIGGCNICIQPTTSLQFHRLNMLSEEGMCKAFDCTGNYVRSEAVGIM
LLQR-ASN-ARRV-YATVL-----GAKVNTDHKEQGITFPAGKMQNQLIR
EVYNEVGIN-P---SEVIYVEAHGTGTKVGPQLNSIADVFC-E-NRKD--
PLLIGSVKSNMHSEPASGMCSIAKLVIAMESGVIPQNLHFSSPNT--EIP
ALANGKFKVVAQNE--PW-----NG--GLVGINSFGFGGANAHVLL
>SRR14833213_NODE_35_nrpspksdomains_ctg3072_1_PKS_KS.1_
VVISISGRFPE-CDTIDELKEKLFDGIDLVTDDE-RRWP--SKLHG----
-----LPTRTGKL-KNLS-HFDAAFFGVHAK-QAHVMDPQLRILLEVTYE
SLVDAGFNPAELRGSRTGVFIGVSESESGIYW------KE-DPDK-VNGY
GLTGSCRAMFANRLSYTFDFTPSYALDTACSSSLVAMQRGVAAIKSG-EC
DAAIIGGCNICIQPTTSLQFHRLNMLSEEGMCKAFDSTGNYVRSEAVGIM
FLQK-ASN-ARRI-YATVL-----GAKVNTDHKQQGITFPSGAMQNQLIR
EVYSEVGIS-P---ADVAYVEAHGTGTKVGPQLNSIADVFC-E-NRKE--
PLLIGSVKSNMHSEPASGMCSMAKLVIAMETGVIPQNIHFTSPNT--EIP
ALNDGRFKVVAKNE--PW-----NG--GLIGVNSFGFGGANAHVLL
>SRR14833215_NODE_179_nrpspksdomains_ctg3074_1_PKS_KS.1_
IVISISGRFPE-CDSIEELKQKLFDGIDLVTDDE-RRWP--SKLHG----
-----LPTRTGKL-KNLG-HFDATFFGVHAK-QAHVMDPQLRILLEVTYE
TLVDAGFNPSELRGSRTGVFIGVCESESGVYW------KD-DPDK-VNGY
GLTGSCRAMFANRLSYTFDFTPSYAIDTACSSSLVAMQAGVAAIRSG-EC
DAAIIGGCNVCLQPTTSLQFHRLNMLSEQGMCKAFDSTGNYVRSEAVGIM
LLQK-ASS-ARRV-YATVL-----GAKVNTDYKDLGITYPSGAMQNQLIR
EVYNEVGIS-P---SDVAYVEAHGTGTKVGPQVNSIADVFC-E-NRKE--
PLLIGSVKSNMHSEPASGMCSIAKLVIAMESGVIPQNIHFESPNT--DIP
ALCDGRLKVVSKNE--PW-----TG--GLVGVNSFGFGGANAHVLL
>SRR14833216_NODE_108_nrpspksdomains_ctg3088_1_PKS_KS.1_
VVISIGGYFPK-ANNIEEFKKALLSNENLQGS----RWK--AGERG----
-----VTNVLGTI-NGIE-YFDASYFGIHRE-QCNFMDPMQRLVLERTFE
ALIDAGVNPMEIRGKRIAVYAGSSVGENDNLF-------Y-E-SI-VSGF
GITGHSRSMMPNRVSYWLNLKPSCAYDNNWLNGVEVIQAGFDTIRYGH-C
EAAIVATANLGLNAELSWIYNDMGLLSPDGATRSFDANANYGRSDGVIVF
FLQR-AQD-AKRS-YGTIL-----GANSRFNNREGAFRDLCTNSITSFIR
EFYEECKVD-P---KDVEFVECYGSGQKEVEALTAIDRVYCK-N-RSK--
PLLIGSVKPNTHAEASAILMSLAKVLVATETGLIPANLNYEKPNP--NIS
GLVDGRLEVVTTNRKW--D-----G--GLVAINGIGLASSYGHILI
>SRR14723488_NODE_1219_nrpspksdomains_ctg3091_1_PKS_KS.1_
VVITISGRLPE-SSNIEEFKQQLFDGVDLVTDDA-RRWP--SGLYG----
-----LPTRTGKI-KDLT-KFDASFFGVHAK-QAHVMDPQLRMLLELCHE
AIVDAGINPNDVKGSRTGVFIGVSDSESSEYW------TQ-DPET-ITGY
GLTGCCRAMFPNRISYTFDFKPSYAIDTACSSSLFAFQQAVNAIQTG-QC
DSAIVGGVNLLLKPTSSLQFHRLSMLSPHGMCKAFDASGNYVRSEAAVVV
FLQK-ASM-AKRV-YATVL-----GAKTNTDNKEQGITFPSGAMQNRLIR
ETYEAIGVS-P---NDVAYVEAHGTGTKVGPQVNSIADFFC-K-NRSS--
PLLIGSVKSNMHSEPASGLCSLAKIVIAMEQGVIPGNLHFKSPNL--DIP
ALSDGRLKVVSKNE--PW-----NG--GIVGVNSFGFGGANAHIVL
>SRR14723488_NODE_5491_nrpspksdomains_ctg3103_1_PKS_KS.1_
IVISIGGYFPQ-SLNIEEFQKHLLENKNLVET----RWR--QGERG----
-----VSNHVGTV-P-TE-FFDNSYFGIHRQ-QCTFMDPMQRLVLERTFE
ALIDAGVNPTEIKGKRIGVFMGSSIGENDNLF-------L-E-SI-VSGF
GVTGHSRAMMPNRISYWLNLKPSVAYDSNWIGGIEVIRLAFEAIKTGQ-C
ESVIVGTANLALNAEFQWLYTDMGLLSPDGSTRAFDADAKYTRSDGIVVL
YIQK-ASE-AKRS-YASIV-----NVSTMFDAHEGSIQNFSVPSMVDFLS
KFYEDSPVN-P---EDVEFVETYGCGHKVTERLTALQQVYCK-N-RKD--
PLLVGSVKTNTHSEASSAMFSVAKVLIAMEQGIIPATIQHEKPNT--NIQ
GLVDGSVKIVNKNRKW--N-----P--TYAAVNALGLDSYYGHLLL
>SRR1573502_NODE_1283_nrpspksdomains_ctg3104_3_PKS_KS.1_
VVISISGRLPE-SDSIEEFKQQLFDGVDLVTDDP-RRWP--SGLYG----
-----LPTRTGKL-KDLS-KFDASFFGVHAK-QAHVMDPQLRMLLELTHE
AIVDAGINPNEAKGSRTGVFIGVSDSESSEFW------TQ-DPDT-ITGY
GLTGCCRAMFPNRISYTFDFKPSYAIDTACSSSLFAFQQAVNAIKTG-QC
DSAIVGGVNLLLKPTSSLQFHRLSMLSPDGMCKAFDASGNYVRSEAAVVV
YLTK-AST-AKRV-YATIL-----GAKTNTDNKEQGITFPSGAMQNRLIR
ETFEETGVN-P---HDVVYVEAHGTGTKVGPQVNSIADFFC-K-NRSS--
PLLIGSVKSNMHSEPASGLCSLAKIVIAMESGIIPQNLHFQSPNK--DIP
ALNDGRLKVVSENM--PW-----NG--GIIALNSFGFGGANAHIIL
>SRR1573502_NODE_15343_nrpspksdomains_ctg3125_1_PKS_KS.1_
VVISVGGYFPQ-SLNIEAFQNNLLENKNLVGT----RWK--QGERG----
-----VSNKVGTV-P-SE-YFDNSYFGIHRQ-QCTFMDPMQRLILERTFE
ALIDAGVNPTEVKGRRIGVFMGSSIGENDNLF-------L-E-SI-ISGF
GVTGHSRAMMPNRVSYWLNLKPSVAYDANWVSGLEVIRLGYEAIKTGQ-C
ESVIVGTSNLALNAEFQWLYADMGVLSPDGTTKAFDVDANYTRSDGVVVL
YLQK-ASE-ARRS-YASIV-----NIATMFDNHEGNIQNLSVPNMVEFMN
KFYEGAPVK-P---EDVEFVEAYGCGHKPFEKLDALDQVYCK-N-RKN--
PLLIGSVKTNTHSEATSAMFSVAKVLIAMEQGIIPATIQYEKPNP--KIP
ALVNGRLEVVTKNKEW--N-----P--TYAAVNGLGLDTYYGHLLL
>SRR14833218_NODE_127_nrpspksdomains_ctg3127_1_PKS_KS.1_
VVISISGRFPE-CESIEELKQKLFEGVDLVTDDE-RRWP--SKLHG----
-----LPTRTGKL-KNLG-HFDATFFGVHAK-QAHVMDPQLRILLEVTYE
SLVDAGFNPAELRGSRTGVFIGVSESESGIYW------KE-DPDK-VNGY
GLTGSCRAMFANRLSYTFDFTPSYALDTACSSSLVAMQRGVAAIKSG-EC
DAAIIGGCNICIQPTTSLQFHRLSMLSEAGMCKAFDCTGNYVRSEAVGIM
FLQR-ASN-ARRV-YATVL-----GAKCNTDHKQQGITFPSGAMQNRLIR
EVYSEVGIN-P---AEVAYVEAHGTGTKVGPQLNSIADVFC-E-NRKE--
PLLIGSVKSNMHSEPASGVCSMAKLVIAMESGVIPQNLHFTSPNT--EIP
ALLDGRFKVVAKNE--PW-----NG--GLVGVNSFGFGGANVHVLL
>SRR14833219_NODE_274_nrpspksdomains_ctg3136_1_PKS_KS.1_
VVISIGGHFPK-ANNIEEFKKGLLSNQNLQGS----RWK--AGERG----
-----VTNVIGTI-DGIE-HFDASYFGIHRE-QCNFMDPMQRLVLERTFE
ALIDAGVNPLDIRGKRIAVYAGSSVGENDNLF-------Y-E-SI-VSGF
GITGHSRSMMPNRISYWLNLKPSCAYDNNWLNGIEVIQAGYDTIRYGH-C
EAAIVATANLALNSELSWIYNDMGLLSPDGSTKSFDANADYGRSDGVMVF
LLQR-KED-AKRS-YGTIL-----GANSRFNNREGAFRDLNTDAMTNFIR
EFYEECKVD-P---KEVEYVECYGSGQKEVEALTAIDRVYCK-N-RTK--
PLLIGSVKPNTHAEASAISMSLAKVLVATETGLIPATLSYKTPNP--NIA
GLVEGRLEVVTKNQKW--D-----G--SLIAINGIGLASSYGHILI
>SRR14833221_NODE_59_nrpspksdomains_ctg3139_1_PKS_KS.1_
VVISISGRFPE-CDTVEELKQKLFDGIDLVTDDE-RRWP--SKLHG----
-----LPTRTGKL-KNLG-HFDATFFGVHAK-QAHVMDPQLRILLEVTYE
SLIDAGFNPSELRGSRTGVFIGVSESESGIYW------KE-DPDK-VNGY
GLTGSCRAMFANRLSYTFDFTPSYAIDTACSSSLVAMQRGVAAIKSG-EC
DAAIIGGCNICIQPTTSLQFHRLNMLSEEGMCKAFDSTGNYVRSEAVGIM
FLQK-ASN-ARRI-YATVL-----GAKVNTDHKDQGITFPSGAMQNQLIR
EVYNEVGIN-P---ADVAYVEAHGTGTKVGPQLNSIADVFC-E-NRKE--
PLLIGSVKSNMHSEPASGMCSMAKLVIAMESGVIPQNIHFKSPNT--EIP
ALNDGRFKVVAKNE--PW-----NG--GLIGVNSFGFGGANAHILL
>SRR15992419_NODE_451_nrpspksdomains_ctg3139_1_PKS_KS.1_
IVITLSGRLPE-SQTIEEFKQQLFDGVDLVTDDE-RRWT--SNLHG----
-----LPKRTGKI-KDIA-HFDATYFGVHAK-QAHVMDPQLRMLLELTQE
ALIDAGINPTEFRGSNTGVFVGASDSESSEMW------SS-DPDE-INGY
SLTGCCRAMFSNRISYSFDLKPSYTVDTACSSSMFALQHAVSAMKTG-QC
DSAIVAGVNLVLKPNSSLQFHRLGMLSPEGKCRAFDAAGNYVRAEAAVAI
VLQR-ASK-ANRV-YATVL-----GARTNTDNKEQGITFPSGAMQNKLIQ
EIYAEVGVE-P---NDVAYIEAHGTGTKVGPQVNSIADFFCK--NRKT--
PLLIGSVKSNMHAEPASGLASIAKIVIAMEHGVIPANLHFQSPNT--DIP
ALCDGRLKVVDKNE--KW-----NG--GIVAVNSFGFGGANAHIIL
>SRR15992419_NODE_5780_nrpspksdomains_ctg3156_1_PKS_KS.1_
VVISLGGYFPK-SKQLEEFKKNLLSNEVLLES----RWK--EGERG----
-----ISNKLGVA-PSIQ-YFDPAFFGIHRQ-QATFMDPMQRLMLERTCE
AICDAGLNPAEIRGKRIGVYMGSSIGENDNLF-------Y-E-SI-VSGF
GVTGHSRAMMANRISYWLNLKPSCSYDSNWINGIEVLQMGYDAVRYGH-C
EAAIVGTVNLALNSEIGWLYNDMGLLSADGSTKAFDVEASYARSDGVIAV
VIQR-ASD-AKRS-YATIM-----GTATIFNHRQGTLLDVDQNCMIDFLK
DFYQNCKIQ-P---EDVDFVECYGSALKKIEALNAIDEVYCK-N-RKK--
PLMIGTVKPNTHAEAAANFISLAKVLIAFESGVIPATLQYKNPNP--NIP
GLVDGRLQVVTENTEW--D-----G--NYAAIHGVGLSSSYAHCVL
>SRR14833225_NODE_55_nrpspksdomains_ctg3159_1_PKS_KS.1_
VVISISGRFPE-CDSVEEFRQKLFDGVDLVTDDE-RRWP--KRLHG----
-----LPARTGKL-KNLG-HFDATFFGVHAK-QAHVMDPQLRILLEVTYE
SLVDAGFNPAELRGSRTGVFIGVSESESGIYW------KE-DPDK-VNGY
GLTGSCRAMFANRLSYTFDFTPSYAIDTACSSSLVAMQRGIAAIKSG-EC
DAAIIGGCNICVQPTTSLQFHRLNMLSEEGMCKAFDCTGNYVRSEAVSIM
FLQR-ASN-ARRV-YATVL-----GAKVNTDYKEQGITFPSGRMQNQLIR
EVYNEVGIS-P---SEVVYVEAHGTGTKVGPQLNSIADVFC-E-NRKE--
PLLIGSVKSNMHSEPASGMCSIAKLVIAMESGVIPQNIHFTSPNT--EIA
ALSDGRFKVVAQNE--PW-----NG--GLIGINSFGFGGANVHVLL
>SRR14833225_NODE_94_nrpspksdomains_ctg3161_1_PKS_KS.1_
VVISIGGSFPK-ANNIEEFKKGLLDNQNLQGS----RWK--EGERG----
-----VTNVIGAI-NGIE-HFDASYFGIHRE-QSNFMDPMQRLVLERTFE
ALIDAGVNPLDIRGKRIAVYAGSSVGENDNLF-------Y-E-SI-VSGF
GITGHSRSMMPNRVSYWLNLKPSCAYDNNWLNGIQVIQAGYDTIRYGH-C
EAAIVATANLALNSELSWIYNDMGLLSPDGSTKSFDATANYGRSDGVVVF
LLQR-KED-ARRS-YGTIL-----GANSRFNNREGAFRDLNTDAMVNFMN
EFYEECKVD-P---KDVEYVECYGSGQKEVEALTAIDRVYCK-N-RNK--
PLLIGSVKPNTHAEASAISLSFAKVLVSTETGLIPATLNYKTPNP--NIS
GLVDGRLQVVTKNKKW--E-----G--GLIAINGIGLASSYGHILF
>SRR14833224_NODE_20_nrpspksdomains_ctg3177_1_PKS_KS.1_
VVISISGRFPE-CDTIDELKEKLFDGIDLVTDDE-RRWP--SKLHG----
-----LPTRTGKL-KNLS-HFDAAFFGVHAK-QAHVMDPQLRILLEVTYE
SLVDAGFNPAELRGSRTGVFIGVSESESGIYW------KE-DPDK-VNGY
GLTGSCRAMFANRLSYTFDFTPSYALDTACSSSLVAMQRGVAAIKSG-EC
DAAIIGGCNICIQPTTSLQFHRLNMLSEEGMCKAFDSTGNYVRSEAVGIM
FLQK-ASN-ARRI-YATVL-----GAKVNTDHKQQGITFPSGAMQNQLIR
EVYSEVGIS-P---ADVAYVEAHGTGTKVGPQLNSIADVFC-E-NRKE--
PLLIGSVKSNMHSEPASGMCSMAKLVIAMETGVIPQNIHFTSPNT--EIP
ALSDGRFKVVAKNE--PW-----NG--GLIGVNSFGFGGANAHVLL
>SRR2971095_NODE_308_nrpspksdomains_ctg3198_1_PKS_KS.1_
IAITISGRFPE-SDNIEEFKQQLLDGIDMITSDP-RRWP--SGLNG----
-----LPERFGKL-KNLT-HFDAQHFGLHAK-QAEQMDPQVRLLLEVTHE
AILDAGYNPNELRGTKCGVFMGICASESLEYW------EK-DADE-INGY
GLTGCSRSMFANRISYAFDFKPSFTVDTACSSSLYAFSQAIKAIQSG-EC
DSAIVGGANLLLKPNACLHFLRLGMVSPEGACKSFDSSANYVRAESVAAI
LLQK-TDV-ARRV-YASVV-----GAKTNSDYKDLGITYPSGEIQLRLIQ
EIYAETGVD-P---TQIDYLEAHGTGTKVGPQLNAVAEFFC-K-NRQH--
PLLIGSVKSNMHSEGASGVCSIAKVVIAMETGIIPKNLHFKNPNP--EIP
SLSDGRLKVVTENH--PW-----RG--GTVGINSFGFGGANAHVIL
>SRR2971095_NODE_335_nrpspksdomains_ctg3200_1_PKS_KS.1_
IVISLSGRFPE-SNNVEEFRQQLFDGVDMITDDE-RRWP--AGLHG----
-----LPTRTGKL-KDLA-HFDAQYFGVHAK-QAEQMDPQLRILLELTHE
ALVDAGLNPAEMRGSKCGVYLGICASESEEYW------GQ-DPDK-INGY
GLTGCCRAMFANRISYTFDFKPSYAVDTACSSSLYALSQAIGAIRSG-EC
DSAIVGGANLLLKPNGSLQFHRLSMLSPQGMCKAFDSSGNYVRSEAVVAI
LLQK-ASA-ARRV-YATVL-----GAKTNMDYKEQGITFPSGKMQQKLIS
EVYAETGVN-P---LDVNYIEAHGTGTKVGPQVNSIADFFC-K-NRKE--
PLLIGSVKSNMHSEGASALCSIAKILIAMEAGIIPANLHFQNPNP--DIP
GLTDGRLKVVSKAQ--PW-----KG--GIVAVNSFGFGGANAHVIL
>SRR2971095_NODE_410_nrpspksdomains_ctg3202_1_PKS_KS.1_
ICITLSGVFPN-SRDVEHYKDNLMQKIDMIDGDFRRWHP--IH-PE----
-----IPQRTGKI-YDIG-KFDTGFFGIHHR-QANTMDPMARIILEKTVE
AIFDAGLHPSELEGTKTGVFVGVCFAESEREI------FF-EFQE-TQNF
AMTG-MRSMMTNRLSYFLKLKPSMVTDTACSSSLYALEHAYNAMRNG-LC
DMAIVGGSNLCLHPFVSLQFARLGVLSADGCCKSFDNAGNYCRSEAVSCV
LLQK-SKD-ARRI-YSTIV-----HAKTGCDYKEQGITYPSGEMQKKLLE
EFYSECGVD-P---RSLSFLEAHGTGTKVGPELTAIDEVFRP--TEEK--
PLLIGSVKSNIHSEPASGLCSVAKCIIGFEEGTIPPNLHYTTPRE--GVK
ALEEGRIKVVSEKT--RF-----PDDNGLIGINSFGFGGGNCHVLL
>SRR2971095_NODE_642_nrpspksdomains_ctg3203_1_PKS_KS.1_
VAISVGGFFPK-ASNIEELKERLLNNEILLEH----RWK--YGERG----
-----CTNVIGKI-D-VG-NFDNAYFGIHRQ-QSTYMDPMQRLVLERTFE
ALLDAGVNPADIRGRRIGCFMGSTVGENDNLF-------L-E-SV-VSGF
GVTGHSRAMMPNRVSYWLNLKPSVAYDSNWVSGIEILRIAFDAIKTGQ-C
EACIVGTANLALNSEFQFLYGDMGLLSPDGSNKSFDAEATYARSDGVVVF
FVQR-AQE-AKRS-YANIV-----HVATRFDQREGKLLDIDVDNLTEFLS
EFYETAQVD-P---KEVEFVEAYGAAIKETKKIAALERVFCK-N-RKT--
PLLIGSVKPNTHSEASSAMFSIVKSLIALETETIPATLQYSKPNP--EIP
ALVNGSIQVVTENRKW--N-----P--KYIAVNAIGLDSYYGHILL
>SRR2971095_NODE_1041_nrpspksdomains_ctg3204_3_PKS_KS.1_
VCITLSGVFPN-SRNVHEFRDNLMNKIDMVDGDFRRWRP--FH-PE----
-----IPQRTGKV-YDVE-KFDAGFFGIHHR-QAQTMDPMMRIFMEKAIE
AIYDAGLNPSELEGTNTGVFIGACFAESEAYW------FY-NELE-PNNF
AITG-TRSMIARRLAYYLKLKISHVTDTACSSSSYAVENAYRAIRTG-QV
DMAIVGGTNLTLHPFVSLQFARLGVLSNDGRCKTFDESGDYARSEAIACI
ILQK-AKD-SRRI-YATML-----HAKTNCDYKEQ-ITYPSGETQMKLLT
EFYNECNVD-P---RSLSFLEAHGTGTKVGPECSAIDEVFCK--GRNE--
PLLVGSVKSNLHSEPSSGLCSITKCIIGMEEGYIPPNLHFNTPKK--GVP
PLEEGRIKVVSERT--PF-----QDDRGLVATSSFGFGGGNCHILL
>SRR3065078_NODE_2121_nrpspksdomains_ctg3223_1_PKS_KS.1_
IVISIAGRYPE-CDSFDEFKEALLAGKDLLTVDDR-RFP--PGTYN----
-----TPPRTGKI-NNID-RFDAGFFGINPK-QADLTDPRQRIMLETAFE
AIVDSGYNPKELRGSKTGVYVGIGQFD-NGQG------FK-DVEK-TNGY
TMIGYCLGQVANRTSYHFDLKPSYALDTACSSGFYAMVNAFKAIESG-EI
DAALVSSVHINFHPHEAMEFTSLNMMSPDGKCKVFGVGRDYGRSEAIVTM
FLQR-KSR-CRRM-YSSIL-----GGQTNSDFKIEGLTYPSSQMQLKLMQ
DIYSSKVIK-P---GDVSYIEMHGTGTPAGLECKAVTEFFC-RD-RHS--
PIPVGAVKTNMHSEISSGLCSITKVLVAMETGVIPANIHTDNIDD--TLP
GIGSGQLKVVTQNI--PW-----EG--GVVALNCFGFGGANAHLVL
>SRR15032041_NODE_299_nrpspksdomains_ctg3476_1_PKS_KS.1_
VVITISGRLPE-SNSIEEFKQQLFDGVDLVTDDE-RRWP--SGLYG----
-----LPTRTGKL-KDLS-RFDASFFGVHAK-QAHVMDPQLRMLLELTHE
ALVDAGVNPNDAKGSRTGVFIGVSDSESSEYW------TQ-DPET-ITGY
GLTGCCRAMFPNRISYTFDFKPSYAIDTACSSSLFAFQQAVSAIQTG-QC
DAAIVGGVNLLLKPTSSLQFHRLGMLSPHGMCKAFDASGNYVRSEAAVVV
YLQK-ASA-AKRI-YSSVL-----AAKCNTDNKEQGITFPSGAMQNRLIR
ETYEETGIN-P---HDVAYVEAHGTGTKVGPQVNSIADFFC-K-NRPT--
PLLIGSIKSNMHSEPASGLCSLAKIVIAMESGVIPGNLHFKSPNK--DIP
ALNDGRLKVVAKNE--PW-----NG--GIIGVNSFGFGGANAHIIL
>SRR15032041_NODE_584_nrpspksdomains_ctg3481_1_PKS_KS.1_
IVISIAGRYPE-CDSFDEFKDALLHGVDLITEDSR-RFP--PGTYD----
-----TPRRSGKI-NGIE-YFDAGYFGISPR-QVDRMDPRHRVMLETVYE
AIVDSGFNPKEVRGSKTGVYIGMTGLD-CSDA------FK-EIDK-TYGY
AMTGTCLSLIANRTSYCFDFRPSFVLDTACSSTFYAFTNAFKAMENG-DI
ESAIVSGVSINMHPHETREFNYLNMLDKDGKCKVFATDRDYARSEAVITV
FLQK-KSK-CRRL-YSTVL-----GADMNCDFKLEGITFPSTGQQLELMD
KIYRKYKLN-P---DDVSYVEMHGTGTTAGQICQSIVDFFC-KN-RKV--
PLPVGAVKSNMHSEISSGLGSISKVLIAMETGIVPANLHCDNLDY--SLP
GINNGKLTVVRKNL--PW-----NG--GIVSLNCFGFGGANSHLVL
>SRR15032041_NODE_735_nrpspksdomains_ctg3485_1_PKS_KS.1_
VVISIGGYFPE-SLNIEQFQKNLLENKNLVGT----RWR--QGERG----
-----VSNHVGTV-P-TE-FFDNSYFGIHRQ-QCTYMDPMQRLVLERTFD
ALIDAGVNPTEIKGKRIGVFMGSAIGENDNLF-------L-E-SI-VSGF
GVTGHSRAMMPNRVSYWLNLKPSVAYDSNWVGGVEVIRLAYDAIKTGQ-C
ESVIVGTANLALNAEFQWLYTDMGLLAPDGSTRAFDADAKYTRSDGVVCL
YIQK-ASE-AKRA-YATIL-----NVATSFDNREGPLQDICVNNLAQFMN
EFYEKAPIK-P---EEVEFVEAYGCGVKKTEKLEAIEKVYCK-N-RKT--
PLLIGSVKTNTHSEASACMFQVAKVLIAMEQGIIPANLQFDKPNP--KIK
GLVEGRLEVVTQNRKW--N-----P--TYAAISSLGLDSYYGHLLL
>SRR15032041_NODE_907_nrpspksdomains_ctg3487_1_PKS_KS.1_
IAITISGKVAK-CKNLEEFKNALFSGMDGVTHNHT-RWN--TEFLK----
-----TPKTLGLM-EGQE-YFDAAFFGIPPS-QAHIRDPRTRQLLEIAVE
CIFDAGINPQDLRGTNTGVILAAGEH------------------M-VEGL
-DRY--AGVIANTISYCLDLKPSYSVNTGCSSSVYALNAAIEAMAFG-NC
DSAIVASVQTQLLPGDSPNLNKWGVLSEDGYCKTFDDDRNYVKGEAVASI
YIQK-QEH-AKRI-YATIA-----GIGCNVDYKIDGMTNPSSEAQYNLLK
KVFDKFKLN-P---DDVEYFDTHGTGTLVGVKCAAISKFFC-NNTRKE--
PLKIGSVKPNVHAENAAGLVSLLKLLVIIHTELIPAQKNFHTPAM--DIP
SVESGELEVVTQPT--QY-----NG--GLLALNSFGIGSANGHVVI
>SRR15462539_NODE_290_nrpspksdomains_ctg3535_1_PKS_KS.1_
IVISISGRLPE-SDNIEEFKQQLFDGVDLVTDDE-RRWP--SGLYG----
-----LPTRTGKI-KNLS-HFDATFFGVHAK-QAHVMDPQLRMLLELTYE
ALVDAGVNPNEVRGSKTGVFVGVSDSESSEFW------TK-DPEQ-INGY
GLTGCCRAMFPNRVSYTFDFNPSYAIDTACSSSLFAFQQAINAIKTG-QC
DAAIVAGLNLLLKPTSSLQFHRLSMLSPQGMCKAFDASGNYVRSEAAVVV
YLQK-ASN-ANRV-YASVL-----GAKTNTDNKEQGITFPAGGMQNKLIR
ETYAESGVD-P---HDVVYVEAHGTGTKVGPQVNSIADFFC-K-NRKD--
PLLIGSVKSNMHSEPASGLCSLAKIVIAMEAGLIPGNLHFKSPNK--DIP
ALNDGRLKVVAQNE--PW-----KG--GIVAVNSFGFGGANAHIIL
>SRR15526375_NODE_194_nrpspksdomains_ctg3539_3_PKS_KS.1_
-VLTISGRLPE-SSSIEEFKQQLFDGVDLVTDDE-RRWP--SGLYG----
-----LPTRTGKI-KDLT-KFDASFFGVHAK-QAHVMDPQLRMLLELTHE
AIVDAGINPNDVKGSRTGVFIGVSDSESSEFW------TQ-DPET-ITGY
GLTGCCRAMFPNRISYTFDFKPSYAIDTACSSSLFAFQQAVNAIQTG-QC
DSAIVGGVNLLLKPTSSLQFHRLSMLSPHGMCKAFDASGNYVRSEAAVVV
LLQK-ASA-ARRV-YATVL-----GAKTNTDNKEQGITFPSGAMQNRLIR
ETYEDLGVN-P---NDVVYVEAHGTGTKVGPQVNSIADFFC-K-NRPT--
PLLIGSVKSNMHSEPASGLCSLAKMVIAMENGVIPGNLHFKSPNT--DIP
ALNDGRLKVVAQNE--PW-----NG--GIVGVNSFGFGGANAHIVL
>SRR15526375_NODE_515_nrpspksdomains_ctg3540_1_PKS_KS.1_
VVISIGGYFPK-SLNIEEFQNNLLENKDLVGT----RWR--QGERG----
-----VSNKVGTV-P-TE-YFDNSYFGIHRQ-QCTFMDPMQRLILERTFE
ALIDAGVNPTEIKGRRIGVFMGSSIGENDNLF-------L-E-SI-VSGF
GVTGHSRAMMPNRVSYWLNLKPSVAYDANWVGGMEVIRLAYDAIKTGQ-C
ESVIVGTANLALNAEFQWLYTDMGLLSPDGSTKAFDVDAKYTRSDGVVVF
YIQK-ASE-AKRS-YASIV-----NVATMFDDREGNIQNLTVPSMVEFMT
KFYEKSPVK-P---EDVQFVEAYGCGHKVTERLNAIEKVYCK-N-RKN--
PLLVGSVKTNTHSEASAVMFAVAKVLIAMEQGIIPATIQYENPNP--NIK
GLLDGTLEVVTKNRKW--E-----P--TYAAVNALGLDSYYGHLLL
>SRR17288106_NODE_1358_nrpspksdomains_ctg3546_1_PKS_KS.1_
IVITISGRLPE-SSSIEEFKQQLFDGVDLVTDDE-RRWP--SGLYG----
-----LPTRTGKL-KNLQ-YFDATFFGVHAK-QAHVMDPQLRMLLELTYE
AMVDAGLNPGDMRGTKTGVFIGVSDSESSEYW------TQ-DPDQ-INGY
GLTGCCRAMFPNRVSYTFDFSPSYAIDTACSSSLFAFQQAVTAIKTG-QC
ESAIVGGVNLLLKPTSSLQFHRLGMLSPQGMCKAFDSTGNYVRSEAAVVV
LLQK-VSA-AKRV-YATVL-----GAKTNTDNKEQGITFPSGSMQNKLIR
EVYEEIGVL-P---QEVSYVEAHGTGTKVGPQVNSIADFFC-K-NRKD--
PLLIGSVKSNMHSEPASGLCSLAKIVIAMESGMIPQNLHFESPNK--DIP
ALNDGRLKVVSKNE--PW-----NG--GIVAINSFGFGGANAHIVL
>SRR17288106_NODE_2502_nrpspksdomains_ctg3548_1_PKS_KS.1_
-VISIGGYFPK-AINIEEFKERLLSNETLLSQ----QFN--ENLQS----
-----ASGLVGRI-D-SD-RFDNSYFGIHRQ-QCFYMDPMQRLALERTFE
ALADAGINPAEIRGKRIGVFMGSTIGESDHLF-------M-E-SV-VSGF
GVTGHSRAMLANRISYWLNLKPSVAYDCNWVSGLEVLRLAYCAIKTGQ-C
DSVIIGTANLAQHLEYHSMYEELGFLSTDGSTKAFDADAKYARSEGVVIL
YIQR-SVD-ARRH-YASVV-----NVATRFDTTADSFLSIDEDNMVKFLE
EFYEKCKVK-P---NDVEFVETYGCALKEIKRLNALEKVYCK-D-RPK--
PLSIGSVKTITHAEASSALFSVVKTLVAMEKEIIPATLQYTTPNP--EIK
GLVNGNLEVLTTNKEW--E-----P--TFAAVNALGTSSYFGHVVF
>SRR2083633_NODE_188_nrpspksdomains_ctg3556_1_PKS_KS.1_
VVIAIGGYFPR-SVNIDDFKKLLLENVHIQDA----ARW--RAQLD----
-----VCDLTSNI-PKID-CFDASFFGIHRQ-QCTYMDPMQRMILERTFE
AIIDAGVNPAEIRGKKIGVYMGSSISENDSLM-------F-E-SV-ENGF
GITGQARTMLANRISYWLNVTPSCSFDSSWVNGVQVIQFALEAIKKGQ-C
DAAVVGTTNLALNIYPTWLFKQHGLTSNDGITKAFDENADYSRGEGIVVL
YLQR-ADI-SKRS-YASII-----HADTQFNIRNGG-TDVDLNGLTEFLK
NFYENCGVD-P---KDVPYVEAYGAGIKKVEVVKALETVFCA-N-RST--
PLAIGSVKSNTHTEASASITSIVKVVIAMESGTIPATLHYTKPNP--NIS
ALINGKIEVVSKNTPW--Q-----G--EYAAINCIGLTSTFGHVLL
>SRR2083633_NODE_4939_nrpspksdomains_ctg3560_1_PKS_KS.1_
IVISFSGRFPE-SSSIEEFKQQLFDGVDLVTEDD-TRWP--KGLYG----
-----LPARSGRM-KDLE-LFDAIFFGVHPK-QAGVMDPQLRIMLELTHE
AIVDAGINPMEIRGTRTGVFIGVSSSESDEFW------TS-DAEK-VNGY
GLTGCCRAMFANRISYTFDFTPSLAIDTACSSSLFALHHAVTAMRTG-QC
DAAIVGGVNLLLKPNCSLQFFRLNMLSLDGACKAFDASGNYVRADAAAIL
YIQK-SST-AKRI-YSTIV-----NIRTNTDHKEQGVTYPSGAMQNKLIR
EVYAESGID-P---ADVAYVEAHGTGTKVGPQVNSIADVFC-K-NRKT--
PLLIGSVKSNMHSEPASGLCSVAKVLIGMETGVIPMNLHYKSPNL--DIP
ALSDGRLKVVAQNE--PW-----NG--GYAAVNSFGFGGANAHLVL
>SRR2083715_NODE_101_nrpspksdomains_ctg3572_2_PKS_KS.1_
IVISISGRFPE-SDNIEEFKQNLYNGVDMVTEDG-RRWE--PGLFG----
-----LPKRSGKL-KNLQ-NFDATFFGVHAK-QADTMDPQLRFLLESTFE
AIMDAGYNPTEVRGSRTGVFIGVSESETAEFF------KL-DVDK-INGY
GLTGGCRAMFPNRISFTFDFNPSYAIDTACSSSIVAFQRAVAAIQTG-EC
DAAIVGGSNICLQPQTSLQFHRLSMLSVDGKCKAFDATGSYVRSEAVGAI
FLQK-ASA-ARRI-YANVL-----GCKVNTDYKDKGITFPSGPMQNKLLR
NVYEEMGIS-P---SEVTYIEAHGTGTKVGPEINNIAEVFC-E-NRKK--
PLLIGSVKSNMHSEPSSGICAIAKLVIAMENGVIPGNLHYEQPNP--DIP
ALADGRLKVIAKNE--PW-----NG--GIVALNSFGFGGANAHVVL
>SRR2083717_NODE_65_nrpspksdomains_ctg3596_1_PKS_KS.1_
VVVTISGRFPE-SNSVEEFKQQLFDGVDLVTDDE-RRCP--SRLYG----
-----LPARTGKL-KDLA-HFDATFFGVHAK-QAEVMDPQLRILLELTHE
AIIDAGYNPADLRGTKTGVFVGVSDSESDEYW------TA-DPAK-VSGY
ALTGCCRAMFPNRISYTFDFSPSYAINTACSSSLFAFQQAVKAIQTG-QC
DAAIVGGCKLLLKAVSSLQLHRLSFLSPQGKCRAFDSSGNYVRAEAVVVC
LLQK-ASS-ARRV-YATVL-----GALTNNDQKEQGITFPSGHMQNKLIR
EVFEESAIN-P---LEVTYVEAHGTGTKVGSQVNSIADFFC-Q-NRKS--
PLLIGSVKSNMHSEAASGLCSLVKVLIAMEAGIIPGNLHFKDPNK--DIP
ALLDGRLKVVAKNE--PW-----SG--GTVAVNSFGFGGANAHVVL
>SRR4242013_NODE_90_nrpspksdomains_ctg3625_2_PKS_KS.1_
VVITISGRLPE-SNSIEEFKQQLFEGVDLVTDDE-RRWP--SGLYG----
-----LPTRTGKL-KDLS-RFDATFFGVHAK-QAHVMDPQLRMLLELTHE
AIVDAGFNPNDVRGSRTGVFIGVSDSESSEYW------TQ-DQET-ITGY
GLTGCCRAMFPNRISYTFDLKPSYAIDTACSSSLFAFQQAVNAIQTG-QC
DSAIVGGVNLLLKPTSSLQFHRLSMLSPHGMCKAFDASGNYVRSEAAVVV
FLQK-ASA-ARRV-YASVL-----GAKTNTDNKEQGITFPSGAMQNRLIR
ETYEDIGVS-P---QDVVYVEAHGTGTKVGPQVNSIADFFC-K-NRSN--
PLLIGSVKSNMHSEPASGLCSLAKMVIAMESGVIPGNLHFKSPNK--DIP
ALNDGRLKVVSQNQ--PW-----NG--GIIAINSFGFGGANAHIVL
>SRR4242013_NODE_259_nrpspksdomains_ctg3627_1_PKS_KS.1_
VVISIGGYFPQ-STNFEEFGKHLLDNDNLIED----RWK--EGMKG----
-----IANKFGVI-Q-KE-YFDNAYFGIHRQ-QCTYMDPMQRLILERTFE
ALIDAGVNPVEVRGKRIGVFMGSCIGESDNLF-------M-E-SV-VSGF
GIVGHSRAMMSNRVSYWLNLNPSVAYNSSWIGGMEMLRMAYESIKTGQ-C
EAAIVGTGNVSLNSEIQWIYNDMGFLSPDGVTRAFDVEANYARADGVVVF
FLQK-ASA-ARRS-YASIE-----HIGTRFDNGEGNILNTTVPNLVEFLN
EFYETSPVK-P---EEIQFLETYGSGLKDLEKLNALDQVYGK-N-RKE--
PLLIGSVKTNAHSEASSVMFSIAKVLVAMEHDQIPANLHFKTPNP--NAK
GLLEGRMEVVTENREW--K-----P--KYAAVNALGVTSFYGHVIL
>SRR2083722_NODE_256_nrpspksdomains_ctg3644_1_PKS_KS.1_
VVISISGRLPE-SDNIEEFKRNLFDGIDLVTDDE-RRWT--SGLYG----
-----LPTRTGKL-KDLA-HFDATFFGVHAK-QAHVMDPQLRLLLELTYE
ALIDAGMNPSEVRGTKTGVFIGVSDSESDEYW------AA-DPDR-VNGY
GLTGCCRAMFPNRISYTFDFSPSYAIDTACSSSLFALQQAVYAIKSG-QC
DAAIVGGVNLLLKPTSSLQFHRLGMLSPQGMCKAFDSSGNYVRSEAAVVV
YLQK-AYS-ARRV-YATVM-----GAKTNTDYKDLGVTYPSGEMQNKLMR
EVYAEAGID-P---NSVVYVEAHGTGTKVGPQVNAIVDLFC-S-NRKG--
PLLIGSVKSNMHSEPASGLCSLAKILIAMESGVIPRNLHFKDPNK--DIP
GLTDGRLKVVSKNE--PW-----NG--GLVAINSFGFGGANAHIIL
>SRR2083722_NODE_530_nrpspksdomains_ctg3646_1_PKS_KS.1_
IAITISGRLPE-SDNLEEFRKQLYDGVHMVVEDD-RRWK--PGTYG----
-----LHGYGGKI-KDLA-HFDATFFCVSNK-QADRMDSQLRLLLEIAYE
AIVDAGVNPFDIRGANVAVFVGSSNTDAWEHT------N--HPDD-ATGY
ECIGCAKSMLANRISYFFDFKPSYNIDTACSTSMCAMDLGIEAIKSG-KC
DAAIVGGTNVLLNPYGSYQFLLLNMFSK--VCRTFDKDGKYVRSEAVALA
FLQR-SKD-AKRI-YATIV-----GSKSNTDYKPDGPTFPAGDMQERLIR
ELYKEINVD-P---DDIDYIETHGTGTQAGPQLNALAKVFC-RPSRGR--
PLMVGAVKSNIHTETTSGLCSLIKVIFSMESGLIAKNLNYKSPNP--LVP
ALVDGQIKVVTEHL--PW-----KG--ELMGITNIGFGGSNVHVVL
>SRR2083723_NODE_34_nrpspksdomains_ctg3650_1_PKS_KS.1_
-VLTISGRLPE-SSNIEEFKQHLFDGVDLVTDDE-RRWP--SGLYG----
-----LPTRTGKI-KDLS-HFDATFFGVHAK-QANVMDPQLRMLLELTHE
ALVDAGINPSDVRGSRTGVFVGVSDSESSEFW------TR-DPEQ-VNGY
GLTGCCRAMFPNRISYTFDFSPSYAVDTACSSSLFAFQQAVTAIKTG-QC
EAAIVAGLNLLLKPTSSLQFHRLSMLSPQGMCKAFDSSGNYVRSEAAVVV
FLQK-ASN-AKRV-YATVL-----GAKTNTDYKEQGITFPAGGMQNKLIR
ETYAESGVD-P---LDVSYVEAHGTGTKVGPQINSIAEFFC-K-NRKD--
PLLLGSVKSNMHSEPASGLCSLAKIVIAMEAGMIPANLHFKQPNK--DIP
ALNDGRLKVVAQHE--PW-----KG--GIIAVNSFGFGGANAHIIL
>SRR1503444_NODE_379_nrpspksdomains_ctg3655_1_PKS_KS.1_
VVVTLSGRFPE-SNSIEEFKQQLFDGVDLVTDDE-RRWP--SGLHG----
-----LPTRTGKL-KDIQ-YFDATFFGVHAK-QANVMDPQLRLLLELTHE
AIVDAGISPAEIKGSKTGVFVGVSDSESSEYW------TQ-DPDQ-INGY
GLTGCCRAMFPNRISYTFDFNPSYAIDTACSSSLFALQQAVTAIKTG-QC
DSAIVAGVNLLLKPTSSLQFHRLGMLSPQGMCKAFDASGNYVRSEAAVVV
LIQK-ASA-ARRV-YATIL-----GAKTNTDNKEQGITYPAGAMQNKLMR
EVYAEAGIN-P---VEVSYVEAHGTGTKVGPQVNSIADLFC-K-NRRN--
PLLIGSVKSNMHSEPASGLCSLAKVLIAMESGLIPTNLHYESPNL--DIP
ALSDGRLKVVAKNE--VW-----NG--GIMAINSFGFGGANAHIVL
>SRR2083727_NODE_249_nrpspksdomains_ctg3670_1_PKS_KS.1_
VVISVGGAFPK-AGNLEEFKKVLLSNETLLGS----RWK--EGEKG----
-----VTNKLGTI-SGVE-YFDSAFFGIHRH-QASFMDPMQRIILERTFE
ALVDAGVNPQEIRGRRVGVFAGSSIGENDNLF-------Y-E-SV-VSGF
GVTGHSRAMMANRISYWLDLKPSCAYDSNWNGGAEILTMAVDAVRTGL-C
DSAIIGTANLALNSEISWHYNDLGLISADGSTKAYDADACYARADGCIVM
YIQR-ACE-ARRA-YASVL-----HSSSIFNDREGSIMELSLEGMTNYID
EFYKQCGVD-P---AEVEYVEGYGCAIKETEILKAIEKVYCK-N-RNG--
PLLIGSVKTQTHSEASANLMSIAKVLAAFELNTIPAHIQYSKPNP--NIP
GLLNGNLEVVTENRKW--N-----G--KLAAIHGIGLSSSYSHVLL
>SRR4934939_NODE_88_nrpspksdomains_ctg3732_1_PKS_KS.1_
IVISMSGRLPE-SNSIEEFKAHLFDGVDMITDDE-RRWP--AGLFG----
-----LPKRTGKL-KDLA-HFDAQFFGVHAK-QAEQMDPQLRILLELTHE
TLIDAGMSPSEVRGSKCGVFLGICASESEEYW------GL-DPEK-INGY
GLTGCCRAMFANRISYTFDFKPSYAVDTACSSSLYALSQAISAIKSG-EC
DSAIVGGANLLLKPTASLQFHRLSMLSPEGMCKAFDSSGNYVRSEAIVTM
YLQK-ASS-ARRC-YATIL-----GAKTNIDHKEQGITFPSGQMQQKLIS
EIYSETGVN-P---TTINYIEAHGTGTKVGPQVNSIADFFC-K-NRKD--
PLLIGSVKSNMHSEGASAMCSIAKILIAMEEGMIPANLHFKNPNP--DIP
ALTDGRLKVIDKNH--PW-----KG--GLIAVNSFGFGGANAHVIL
>SRR2758943_NODE_664_nrpspksdomains_ctg3791_3_PKS_KS.1_
VAISIAGKFPQ-CHNVEQFKESLLRGDDLIDHNNSSRHP--AGYYG----
-----TPTGYGSI-PIID-KFDASFFGIHHK-QANFMDPRQRLLLECTYE
AIIDAGYNPTDLRGSNTGVYVGISAFN-NYEV------YR-NRED-TDGY
TNIGVSNALASNRISYCFDFKPSLSIDTACSSSLYAFAVAINDLNAG-VV
DSAVVCGAHLFFHPFDSIEFTRLGMLSKESKCMVYSKDRSYVRSEAMVAY
FLQR-KSK-ARRV-YSTVL-----GAACNNDYKKQGVTFPSSELQYELMD
TLYKRVNVD-P---RDVTFVEAHGTGTKVGVQCLAISRHFA-AG-RTK--
PLLIGGVKSNMHAEISSGLCSMTKAIISMESGIIPRNLHLENPDT--TIP
GICDNKLKVVSENT--KL-----EP--GLIGVNSFGFGGANAHVIL
>SRR2758943_NODE_1151_nrpspksdomains_ctg3796_1_PKS_KS.1_
IVIALSGRLPE-SDTIDEFKRQLFDGVDLVTDDE-RRWP--SGLYG----
-----LPARTGKL-KHLE-LFDATFFGVHAK-QAHVMDPQLRLLLELTYE
AMVDAGMNPGEMKGSKTGVFIGVSDSESSEFW------TR-DPDQ-VNGY
GLTGCCRAMFPNRISYTFDFSPSYAVDTACSSSLFAFQQAVTAIKTG-QC
DSAIVGGVNLLLKPTSSLQFHRLGMLSPQGMCKAFDASGNYVRSEAAVVV
LLQK-ASV-SKRV-YATVL-----GAKTNTDNKEQGITYPSGQMQNKLIR
EVYDEIGVR-P---EEVSYVEAHGTGTKVGPQVNSIADFFC-K-NRKE--
PLLIGSVKSNMHSEPASGLCSLAKMVIAMEAGMIPQNLHFQSPNK--DIP
ALNDGRLKVVAENE--PW-----NG--GIVAINSFGFGGANAHIVL
>SRR2758943_NODE_1380_nrpspksdomains_ctg3799_1_PKS_KS.1_
IVISVSGRFPY-CKDFEEFRDVLLDGIELPREEDT-RHP--RGIWG----
-----LPTRVATM-NDVD-KFDASFFNMHPK-LAECTDPKQRILLETVFE
AIVDSGYNPSELRGTNTGVYLGISSPT-HVDS------YH--KKD-TGGY
TNLGYPLGMTANRISYNFDLRPSLSLDTACSSGLYALVVAVNQMKAG-LV
DNAVVCAANYICHPHESLEFNRLNMLSPVGECKVFSIERDYARSEAIVVY
LLQK-RRD-CRRL-YATIL-----GAKYNSDFKKEGVTFPSSEAQFGLMR
EVYIEADVD-P---NEVVFVEAHGTGTKVGIQCEALTRLFC-SK-REA--
PLPIGAVKSNMHSEISSGLCSLAKVVIAMETGVIPANIHLDKLDL--TLP
GICDNKLQVVGKNM--KL-----EK--GPIGMNCFGFGGANTHVIL
>SRR17023293_NODE_79_nrpspksdomains_ctg3861_1_PKS_KS.1_
IVISLSGAYPE-SANVYEFRDNLFNKKDMITRDNRRYDV--DS-PE----
-----YVKYLGKV-PDIG-TFDAAFFGLSPE-DADSMDVVIRKSLEKTIE
AIFDAGINLEEIKGTKTGVFLSTCFIDHAMQY------LF-VNPQ-P--K
SFYG-VYGMFCQRIAHVLQLDPNYACDSACSSSQYSILWAYHAMRRG-QC
ENAIVVSGGSLFKPQLSMQFQRLGVLNYDGKCKCFSDDATYTRSEAIIAV
VLQK-AKN-ARRI-YSQIV-----HVKANCDFKEEGITYPSSVIQEQLLT
EFYEECGLD-P---TKFQYVEAHGTGTKIGPESKTIVNVYCK--NRKT--
PLLIGSVKSNMHSEPAAGLCSVTKAIIIMESGYITPNINYSSPRK--EIP
ALHDGRLKVVTEKT--KW-----T--DEYLSVNSFGFGGANCHLLL
>SRR17023293_NODE_239_nrpspksdomains_ctg3864_1_PKS_KS.1_
VVISIGGYFPR-SINITEFQDLLLQNVHAQDT----ARW--RAQFD----
-----ICDLTSNV-PDID-RFDASYFGIHRQ-QCTYMDPMQRSILEKTFE
AIIDAGLNPSEVRGKKIGVYMGSCISENDSLM-------F-E-SV-ENGF
GITGQARTMLANRISYWLNVTPSCSFDASWTNGAQVLQLAIEAIQSGQ-C
EAAVIGTTNLALNIYPAWLYRTQGFTSMDGYTRAFDENAEYLRGEAIIAL
YIQR-ADQ-CKRS-YATVV-----HVNAQYNIREGN-THIDRSGLTRFLQ
EFYNNSDVK-A---EDVSYIETYGCGVKKIETLSALDAVYCK-S-RKS--
PLLIGSVKTNTHAEASECLVSLVKVIIAMETGTIPATLHHKNPNK--NIK
ALVDGRMQVVTENRPW--V-----G--EYAAINSIGLSSIYGHILL
>SRR17023293_NODE_6296_nrpspksdomains_ctg3869_1_PKS_KS.1_
VVISLAGSYPE-SDNVVEFADNLFNKKDLCTDDDRRWSI--KH-PE----
-----IPESTGKI-NNLS-KCDAAFFGMHYK-QTHTMDPMCRMLLEKIFE
ALIDAGINPAEVKGTRTGVFIGSCFSESEKTW------FY-EKPQ-NHAF
SLLG-PRNILPMRLSYWLGVNPSVAVDSACSSSMYAFDVAYKAMREG-QC
DVALVGGTNLCLHPYVSLRFARLGVLNPDGKCKCFDEAANYTRSEAVCVV
VLQK-SKD-ARRI-YARVV-----HSKANCDYKEQGITYPSGQLQKELLQ
EFYLECGLK-T---SCLDYLEAHGTGTRVGPEMISLETVFLP--GRTS--
PLLVGSVKSSIHTEPASGVCSMTKVIIAFESGYIPPNINFNSPRK--ELK
AVHDGRMIIVTEKT--KW-----N--GGYCGVNSFGFGGANCHVLL
>SRR1615253_NODE_631_nrpspksdomains_ctg3870_1_PKS_KS.1_
VVISIGGYFPK-SINVEHFQKLLLENADFLDS----RWK--EGERG----
-----VTNVIGRV-PGIQ-FFDTAYFGIHRQ-QCIHMDPMQRIMLERTFE
ALVDAGVNPVEIRGKKVGVFVGSSVGENDNIF-------Y-E-SV-VSGF
GVTGHSRSMMPNRISYWLNLKPSSDYDSNWLNGLEVIRMAYESIREGH-C
DSAIIGTANLVVNSEISWTYNDAKLLSPDGITRSFDADANYGRSDGIVVL
YLQR-ATK-AKRI-YGTIT-----NAKTCFNNREGPLVAIDQPSMVKFMK
DFYAETGVD-P---TEVHYVEAYGCGIKHVETLNAIEEVYCK-K-RSG--
PLLIGSIKSNIHAEASASLVAVVKVLISMNFGTIPANKHYKNPNP--KIK
GLLNGTLKVVDQNTPW--S-----G--DYAAVNAIGLASSYGHLLI
>SRR17023305_NODE_55_nrpspksdomains_ctg3872_1_PKS_KS.1_
VVISIGGYFPR-SINITEFQDLLLQNVHAQDP----ARW--RAQLD----
-----VCDLTSNV-PDID-RFDASYFGIHRQ-QCTYMDPMQRSMLEKTFE
AIIDAGLNPSEVRGKKIGVYMGSCISENDSLM-------F-E-SV-ENGF
GITGQARTMLANRISYWLNVTPSCSFDASWTNGVQVLQLAIEAIQSGQ-C
EAAVIGTTNLALNIYPAWLYRTQGYTSIDGYTRAFDENAEYLRGEAIIAL
YVQR-ADQ-CKRS-YATVV-----HADAQYNIREGN-AHIDRTGLTRFLE
EFYKHSDVK-A---EDVSYVETYGCGIKKIESLGALDAVYCK-S-RKE--
PLLIGSVKTNTHAEASESLVSLVKVIIAMETGTIPATLHHKNPNK--NIK
ALIDGRMEVVTENRPW--V-----G--EYAAINSIGLSSIYGHILL
>SRR4045940_NODE_187_nrpspksdomains_ctg3989_1_PKS_KS.1_
IVISISGRFPE-CDSIEEFKQKLLDGVDLVTDDE-RRWP--TKLHG----
-----LPTRTGKL-KNLG-HFDATFFGVHAK-QAHVMDPQLRILLEVTYE
SLVDAGFNPSELRGSRTGVFIGVSESESGIYW------KE-DPDK-VNGY
GLTGSCRAMFANRLSYTFDFTPSYALDTACSSSLVAMQRGVAAIKSG-EC
DAAIIGGCNICLQPTTSLQFHRLNMLSEEGMCKAFDCTGNYVRSEAVGIM
FLQK-ASN-ARRV-YATVL-----GAKVNTDHKEQGITFPAGAMQNQLIR
EVYNDVGIS-P---SEVVYVEAHGTGTKVGPQLNSIADVFC-E-NRKD--
PLLIGSVKSNMHSEPASGMCSMAKLVIAMESGVIPQNIHFTSPNT--EIP
ALLDGRFKVVSQNE--PW-----NG--GLVGVNSFGFGGANVHVLL
>SRR4045940_NODE_246_nrpspksdomains_ctg3990_1_PKS_KS.1_
-VISITGRFPE-SDNVYEYRDNLMNKVDMVTSDTRRWNT--NH-PE----
-----IPRRTGKI-NFIE-KFDSGFFGIHYH-QVHAMDPVSRLLLEGAIE
AVLDAGYHPDELKGTRTGVFTAACIAETEKSW------FF-KNLV-SPNF
GGSG-TRSMQPNWISKVLQLEPSVSIDTACSSSLTALDYACRSIRMG-KC
DAAIVGSGNLCMHPKSSLQFFRLGVLSTDGSCKSFDEDADYARSEAVSVM
FIQK-SKD-ARRI-YATIV-----HTKVNCDYKEQGITYPSGVAQKELLL
DLYRECNIQ-P---TSIDFLEAHATGTKVGPEILAMDEVYCT--TRQK--
PLYVGSVKSNHHTEPVSGLCSLTKLVLAMENDCFLPNISYSKPK----ME
ALAAGRMIVVTDVM--PW-----PEDNGLMAVNNFGFGGANAHVLL
>SRR4045940_NODE_358_nrpspksdomains_ctg3991_1_PKS_KS.1_
VVISIGGHFPK-ANNIEEFKKGLLSNQNLQGS----RWK--AGERG----
-----VTNVIGTI-DGIE-HFDASYFGIHRE-QCNFMDPMQRLVLERTFE
ALIDAGVNPLDIRGKRIAVYAGSSVGENDNLF-------Y-E-SI-VSGF
GITGHSRSMMPNRVSYWLNLKPSCAYDNNWLNGIEVIQAGYDTIRYGH-C
EAAIVATANLALNSELSWIYNDMGLLSPDGSTKSFDANADYGRSDGVMVF
LLQR-KED-AKRS-YCTIL-----GANSRFNNREGAFRDLNTDAMTNFIR
EFYEECKVD-P---KEVEYVECYGSGQKEVEALTAIDRVYCK-D-RTK--
PLLIGSVKPNTHAEASAISMGLAKVLVATETGLIPATLSYKTPNP--NIA
GLVEGRLEVITKNKGW--N-----G--GLMAINGIGLASSYGHILI
>SRR4045940_NODE_364_nrpspksdomains_ctg3992_1_PKS_KS.1_
VVISISGRFPE-CENVEEFKQKLFEGVDLVTADE-RRWT--SKLYG----
-----LPTRMGKL-KNLN-QFDPAFFGIHSK-QAHVMDPQGRILLEVTYE
SIVDAGYNPSELRGLRVGVFIAVSDSETGEYW------RR-NPDR-VTAY
SITGNSRTMLANRISYSFDFKPSYNIDSACSSSLIALDRGFSAIKSG-EC
DAAIVGGANLCLQPTSSLQYKRLNMLSEDGMCKAFDSTGKYVRSEAACAI
LLQK-SRN-ARRV-YATVL-----GVNVNTDYKEQGITFPSSELQKRVMK
EVYDKVGIN-P---ASVVYVEAHGTGTQAGPELNAIADVFC-K-NRRD--
PLLLGSIKSNMHPEPASGMCSIAKVIIAMESGIIPRNIHFTSPNT--NIP
ALIDGRFKVVDQNK--TW-----SG--GLVGVNSFGFGGTNAHALL
>SRR4045941_NODE_156_nrpspksdomains_ctg3999_1_PKS_KS.1_
VVISISGRFPE-CDSMEDFKQKLFDGVDLVTDDE-RRWP--SKLYG----
-----LPTRTGKL-KNLS-HFDATFFGVHAK-QAHAMDPQLRLLLEVTYE
AIVDAGVNPSEIRGSRTGVFIGVSESESGVYW------KE-DPDK-VNGY
GLTGNCRAMFANRLSYAFDFIPSYAIDTACSSGLVAFQRGISAIQTG-EC
DAAIIGGCNACLQPTNSLQFHRLNMLSEEGKCKAFDSSGNYVRSEAVGIV
YLQK-SSI-ARRI-YATVL-----GAKVNTDYKEQGITFPSGMMQNKLIR
EVYAEVGID-P---SEVSYVEAHGTGTKVGPQVNSIAEVFC-E-NRKE--
PLLIGSVKSNMHAEPASAICSIAKIVIAMENGVIPQNLYFESPNK--EIP
ALSDGRLKVVSKNE--PW-----SG--GLVGVNCFGFGGANVHVLL
>SRR4045941_NODE_312_nrpspksdomains_ctg4002_1_PKS_KS.1_
VAISIGGFFPK-ANNIEEFKNVLLNNENLLDS----RWK--AGERG----
-----VTNFIGKV-PDIE-SFDANYFGIHRE-QCTFMDPMQRLVLESTYE
ALIDAGVNPMDIKGEKVPVFAGSTAGENDNVF-------Y-E-SI-INGF
GLTGHARTMIPNRISYWLNLNPSCAFDSNWLNGIDVLSSAFDGIRLGH-F
ESAIVLTSNLALNSEWSWTYNDIGLISSDGTTRAFDADANYGRSDGVIAL
YLQR-ACN-AKRV-YATIV-----GVKSCYNSPNRSLRPINVDIMSNFIR
EFYEECKID-P---KDVDFVECYGCGLKNVKDLEAIDRVYCK-D-RSN--
PLLVGSVKSNTHAEASSVFMSIAKALVIMESGTIPANLNYSNPNP--DIP
SLIDGRIQVVSKNTEW--N-----G--DLIAINAIGISSVYGHLLL
>SRR4045941_NODE_1718_nrpspksdomains_ctg4003_1_PKS_KS.1_
VVISIGGRFPN-ADNIEEFQKLLVSNENLMDT----RWK--AGEKG----
-----VTNRIGKI-SNVD-QFDASYFGIHRD-QCNFMDPMQRLALEGTYE
ALIDAGVNPMDIKGQKIAVYAGSTIGENDNLF-------Y-E-SI-ISGF
GITGHSRSMMPNRISYWLNLKPSCSYDSNWLNGADVLLAAYDAIISGH-Y
ESAIVLTTNLALNAELTWVYNDLGLTSPDGNTKAFDADANYGRSDGVIVL
YIQR-ACH-AKRV-YATLI-----GIHSTFNNGNNKLLSLNENNMENCIR
ETYKQCKID-P---KDVEYIECYGCGIKNIEVLAVIDKVFCK-D-RTD--
PLLVGSVKSNTHAEASCVFMSLAKVLIAMETGIIPANLNYKTPNP--NIP
SLVDGRIKVVTENTKW--N-----G--GLIAINAIGVSPSYAHILL
>SRR424344_NODE_275_nrpspksdomains_ctg4007_1_PKS_KS.1_
IVISLSGRLPE-SSNIEEFKQQLFDGVDLVTDDE-RRWP--SGIHG----
-----LPTRTGKL-KNLE-HFDATFFGVHAK-QANVMDPQLRIMLELTHE
AIVDAGVNPAEIRGSKTGVFIGVSASESDEFW------TH-DPEL-VNGY
GLTGCCRAMFANRISYTFDFSPSYALDTACSSSMYAMQQAVAAMKSG-QC
EAAIVGGVNLLLKPTCSLQFHRLNMLSMDGKCKAFDASGNYVRAEAAVII
YLQK-SSV-AKRI-YATVV-----GARTNTDSKEQGITFPAGSMQNRLIR
ELYEEVGVD-P---AEVAYIEAHGTGTKVGPQVNSIADAFC-K-NRKS--
PLLIGSVKSNMHSEPASGLCSIAKVVIGMEAGIMPTNLHFKSPNT--DIP
ALSDGRLKVVSQNM--PW-----NG--GYAAINSFGFGGANAHILL
>SRR424344_NODE_340_nrpspksdomains_ctg4008_1_PKS_KS.1_
IVISLSGTYPN-SLNVNDFRDNLYNKMDLVARDNIRWDI--RH-PE----
-----IPIRGGRI-YDIE-KFDAGFFGVHYK-QAHTMDPMGRILLEKAFE
AVVDAGLHPSEIRGTKTGVFVGCCFSEAEKTW------FY-EQLQ-PHGY
AVTG-VRSMLANRLSYWLGVDPSYTVDTACSSSLYAIEHAYRAIRLG-HC
ENAIVGGCNLCLHPYITLQFARLGVLNKDGNCKCFDVSADYTRAEAVIAV
LLQK-SKN-AKRI-YAQVI-----HAKTNCDYKEQGITYPSGQMQSALLR
EFYTECGVN-P---LDVNYVEAHGTGTRVGPEVSAIETIFCGN-SRKS--
PLYIGSVKSNIHTEPASGLCSVTKIIIAMETGVLIPNINFKTPRP--EMK
CISEGRMNVVTEST--KW-----DVNGGCMAVSSFGFGGANCHVLL
>SRR424344_NODE_560_nrpspksdomains_ctg4009_1_PKS_KS.1_
VVISIGGVFPK-AFDLDDFKELLLQNAITSGP----PKW--NSDGE----
-----TYNIGHHV-PTMRDQFDTTFFSVHRS-QTIYLDPLTRMMLEKTFE
AIIDAGINPAELRGQNIPVLTGSTLNDSDITM-------Y-D-AI-KTGF
GITGQARTMMSNRISYYLNINPSFSSATSWTDGANCLMNAVNMIQDEL-C
DAAIVGVGSCMLIQNVCCAIEKIGLLSKDGTSRAFDEKADYSRGDGIVVL
FLQR-AEV-AKRN-YATIL-----YANATFNCRDGH-VLHRSQDIYKYLK
ECYEKNGIN-P---NDIEYLEAYGCGIKEIKALEAVEKIFCK-N-RTG--
PLKIGSVKTNVHSESCSALVSLIKAIIAMETGIIPAQITYETPNP--DIP
SLLNNKIKVVDKNTKW--S-----R--GLVAINSFGLSSYFGHIIV
>SRR424344_NODE_596_nrpspksdomains_ctg4011_1_PKS_KS.1_
VVISIGGYFPK-SRNIEEFQELLFKQENCMET----ARW--ETNFN----
-----SCDMTGNV-NQIN-FFDSSYFGIHRL-QTLFMDPLTRMALQNTFE
AIIDAGVNPTEIRGQRIAVIMGSTLSENDSLM-------F-E-SV-ENGY
GVTGQARCMLANRISYWLHAIPSFSSDHSWVGGLQVLQYGYNLIKNGE-Y
DGVIVGAVNLTMNIFPHYLYKTLNFISPDSKTKSFDENANYTRSDALVIL
FLQR-ADI-AKRN-YATIL-----GVDVLFNNRSGQ-SKFNIDSARNFLT
NFYQKININ-P---ASVQYVETYGAAIKILEFIDLIDQVFNR-NTTDQ--
PLLVGSVKSNIHSEAAASLVAIIKTIIAFESGKIPGNIDFEEPNS--KAQ
ALKDGRIKVVTENTPW--T-----G--SLAAVNAFGLVSSYGHVLL
>SRR424344_NODE_2773_nrpspksdomains_ctg4014_1_PKS_KS.1_
IVISLSGTYPN-SLNVNDFRDNLYNKMDLVARDNIRWDI--RH-PE----
-----IPIRGGRI-YDIE-KFDAGFFGVHYK-QAHTMDPMGRILLEKAFE
AVVDAGLHPSEIRGTKTGVFVGCCFSEAEKTW------FY-EQLQ-PHGY
AVTG-VRSMLANRLSYWLGVDPSYTVDTACSSSLYAIEHAYRAIRLG-HC
ENAIVGGCNLCLHPYITLQFARLGVLNKDGNCKCFDVSADYTRAEAVIAV
LLQK-SKN-AKRI-YAQVI-----HAKTNCDYKEQGITYPSGQMQSALLR
EFYTECGVN-P---LDVNYVEAHGTGTRVGPEVSAIETIFCGN-SRKS--
PLYIGSVKSNIHTEPASGLCSVTKIIIAMETGVLIPNINFKTPRP--EMK
CISEGRMNVVTEST--KW-----DVNGGCMAVSSFGFGGANCHVLL
>SRR17568641_NODE_466_nrpspksdomains_ctg4023_1_PKS_KS.1_
IVITISGRLPE-SNSIEEFKQQLFDGVDLVTDDE-RRWP--SGLFG----
-----LPTRTGKI-KNLQ-YFDATFFGVHAK-QAHVMDPQLRMLLELTYE
AMVDAGVNPGEMRGSKTGVFIGVSDSESSEYW------TQ-DPEQ-INGY
GLTGCCRAMFPNRISYTFDFSPSYAIDTACSSSLFAFQQAVTAIKTG-QC
DSAIVGGVNLLLKPTSSLQFHRLGMLSPEGMCKAFDSSGNYVRAEAAVAV
FLQK-TSS-AKRV-YATVL-----GARTNTDNKEQGITFPSGSMQNKLIR
EVYEEIGIQ-P---QEVAYVEAHGTGTKVGPQVNSIADFFC-R-NRKE--
PLLIGSVKSNMHSEPASGLCSLAKVLIAMESGMIPQNLHFKSPNN--DIP
ALNDGRLKVVAKNE--PW-----NG--GIVAINSFGFGGANAHIVL
>SRR17568641_NODE_2123_nrpspksdomains_ctg4026_1_PKS_KS.1_
VVITIAGRFPQ-CENVDQLKEALLNGVDLVKEDGS-RYP--AGIWN----
-----TPKNAATI-LNID-KFDASYFGIHPK-QATFMDPRQRILLETVFE
SIIDAGYNPTELRGSKTGVYVGICNFSKGEEY------NQ--LPN-TGGY
TNIGLNLALASNRISYCFDFKPSYIVDTACSSSTTALVNAVKDMLLG-ET
EAAIVCGTHLIQHPFETAEFSRLNMLSPVGKCKVFSTDRDYARGESVVCY
FLQR-KSK-SRRI-YATIC-----GAKCSTDFKKEGITFPSPEAQYLLMK
EIYESINVN-P---NEISYVEAHGTGTPAGIICEALTNMFC-QK-RTI--
PLLIGAVKSNMHTEIASGLCSMTKAIIAMETGIIPANLHTESLDK--TLP
GIKDNKLKIVTENT--KW-----DG--GVIGVNCFGFGGANSHIVL
>SRR4434318_NODE_129_nrpspksdomains_ctg4026_1_PKS_KS.1_
VVITISGRLPE-SNSIEEFKQQLFDGVDLVTDDE-RRWP--SGLYG----
-----LPTRTGKI-KNLQ-YFDATFFGVHAK-QAHVMDPQLRMLLELTYE
AMVDAGLNPSEMRGTKTGVFIGVSDSESSEYW------TQ-DPEQ-INGY
GLTGCCRAMFPNRVSYTFDFSPSYAIDTACSSSLFALQQALTAIKTG-QC
ESAIVGGVNLLLKPTSSLQFHRLGMLSPEGMCKAFDSSGNYVRSEAAVVV
LLQK-ASA-ARRV-YATVL-----GAKTNTDNKEQGITFPSGSMQNKLIR
EVYDEIGIQ-P---QEVSYIEAHGTGTKVGPQVNSIADFFC-K-NRVD--
PLLIGSVKSNMHSEPASGLCSLAKIVIAMESGMIPQNLHFKSPNK--DIP
ALNDGRLKVVSKNE--PW-----NG--GIIAINSFGFGGANAHIVL
>SRR17568641_NODE_3020_nrpspksdomains_ctg4028_1_PKS_KS.1_
--ISLSGKFPQ-CNNVEEFKTALFNGTDLVTEEGG-RYE--FQLYG----
-----TIKSCGRI-PAID-KFDANFFGIPPK-QASLMDPRQRLILESIYE
SVYDSGYNPNELRGSKTGVYVGIAALNIDR-S------HR--MSD-VEGY
LNMGLCLALAANKPSFCMDFKPSYTIDAACSSSLYALAVAMRDLESG-EV
DNAVVCATQLVNDPLETLELQKLSMVT-EGRCKSFSTERDYVRSESVVSL
FLQK-KSN-CRRM-YCEVL-----GAKTNADFKKEGISYPLFEAQYQLVK
ELYDSIGIT-P---DKVDYFETHGTGTIIGEQCTGIVKYFK---DRKE--
PLLVGSVKSNMHAEQAAGLCSLIKAIITMETGIIPGNLYSDTLDM--EIP
GMKDNVLKLVGEHT--KF-----EG--SVIGINCFGFGGENAHTIV
>SRR17568641_NODE_4622_nrpspksdomains_ctg4030_1_PKS_KS.1_
--ISIGGYFPQ-AINIEEFKEKLLSNEPLPTQ----KFN--NNFQA----
-----SSGLIGSI-N-ST-HFDNSFFGIHRQ-QCFYMDPMQRLALERTFE
ALADAGVNPAEIRGKRIGVFMGSTIGESDHLF-------M-E-SV-VSGF
GITGHARAMLANRISYWLNLKPSVAYDCNWISGLEVLRLAYCAIKTGQ-C
DSVIIGTANLAQHAEYHAMFEKLGFLSVDGSTKAFDADAKYARSEGVVVL
YIQR-LPD-ARKN-YGSIV-----NIATRFDTTADTFLSVDEENMVEFLK
EFYEKCQVN-P---NDIEFVETYGCGLKEIKRLNALERVYCK-N-RPN--
PLSIGSVKTITHAEASAALFSIVKTLVAMDTETIPATLQYTTPNP--EIK
GLINGNLKVLTTNKKW--D-----P--TYAAVNALGTSSYFGHVVL
>SRR4434319_NODE_137_nrpspksdomains_ctg4034_2_PKS_KS.1_
VVITISGRLPE-SDSIEEFKQQLFDGVDLVTDDE-RRWP--SGLYG----
-----LPTRTGKI-KNLQ-YFDATFFGVHAK-QAHVMDPQLRMLLELTYE
AMVDAGLNPSEMRGTKTGVFIGVSDSESSEYW------TQ-DPEQ-INGY
GLTGCCRAMFPNRVSYTFDFSPSYAIDTACSSSLFAFQQALTAIKTG-QC
ESAIVGGVNLLLKPTSSLQFHRLGMLSPEGMCKAFDASGNYVRSEAAVVV
LLQK-ASA-ARRV-YATVL-----GAKTNTDNKEQGITFPSGSMQNKLIR
EVYEEIGIQ-P---QEVSYVEAHGTGTKVGPQVNSIADFFC-K-NRVD--
PLLIGSVKSNMHSEPASGLCSLAKIVIAMESGMIPQNLHFESPNK--DIP
ALNDGRLKVVSKNE--PW-----SG--GIIAINSFGFGGANAHIVL
>SRR5616335_NODE_472_nrpspksdomains_ctg4034_1_PKS_KS.1_
IVITISGKFPQ-CQNVEEFTEALLSGVDLVKEDNSTRYP--AGIWG----
-----VPKRAATV-LNID-KFDAAYFGVHPK-QAALMDPRQRILLETVYE
SIIDASYNPRELRGSKIGVYVGIGNFGKQEEF------KA--LPN-TGGY
TNIGLNLSMAANRISYCFDFKPSFVLDTACSSSSYAFVCAIKDMMLG-ET
DGAIVCGTHLLQHPFETAEFMRLNMLSPDGKCKVFATDRNYVRAESVVSY
FLQR-ESK-SRRI-YATVI-----GAKSTVDYKKEGITFPSSEEQYILMK
GLYESANID-P---NDIQFVETHGTGTPSGLVCEALAKYYC-QK-RTK--
PLLIGAVKSNMHSEITSGLCSLTKAIIAMETGIIPANLHTESLDN--SLP
GIRDNKIKVITENT--KF-----LG--GCIGVNCFGFGGANTHIII
>SRR5616335_NODE_681_nrpspksdomains_ctg4035_1_PKS_KS.1_
----IGGLFPK-STNIGEFKERLFSNESLLEQ----RFE--EGFKH----
-----ASGLVGCI-N-AD-MFDHSFFGIHRQ-QSLYADPMHRLALERALE
ALADAGIHPSEFRGRRIGCFMGSTVGEDDHLF-------M-E-SV-VSGF
GITGHSRAMLANRISYFLNLRPSVAYDCNWISGMEVLRLAYCAIKSGQ-C
EAVIVGTTNLASLREFHELYEDLGLLSKDGSTKAFDADADYARSEGVVLL
VIQK-SSE-CRKQ-YASIE-----HIATRFDTTADRFMAVDENNMVEFLE
DFYEKCRIK-P---NDIEYLETYGCGVKETKRLNGLARVYCK-D-RPK--
PLLVGSVKTITHAEASSSLFSIVNALVALDSDCIPATLHYSKPNP--DIK
ALVDGKFQVNTENKKW--K-----P--TYVAVNGLGISSYFGHAVF
>SRR4434319_NODE_482_nrpspksdomains_ctg4037_1_PKS_KS.1_
--ISISGRFPE-CQNVEEFKRALLTGQDLLTNDER-RYP--ADLKI----
-----VPKRSGKI-SDLD-KFDASFFGVNPK-QATFMAPHHRILLEKTFE
AIMDAGYNPEELRGSRTGVFVAMSKYGADM-N------PD--EER-N-EY
FHMMVSPFHAANRISFCFDFHPSISLDTACSGSMNAFTLAFEKLKSK-EI
DNAIVCTAQINFNPSESWDYMGLNVVNPEGNVNVFKKDRKFVRSEIVCSY
LVQK-KSN-CRRM-YATIV-----GAKGNTDYKSEGLNFPSTKMQTKLMK
ELYADCDIS-S---NDFSYFEVHGTGTVAGLQTKGLVDVFS--GRTNG--
PLLIGSVKSNMHAESGSGMASLTKVIIATETGIIPATINTHPVDP--DIL
AITEGTLEIATTNR--NL-----ED--GLIGINSFGVTGSNAHVVL
>SRR18907825_NODE_103_nrpspksdomains_ctg4091_2_PKS_KS.1_
VVIAISGRLPE-SATIDEFKQQLFEGVDLVTDDE-RRWP--SGLYG----
-----LPTRTGKL-KDLS-RFDATFFGVHAK-QANVMDPQLRMLLELTHE
AIVDAGFNPNEIKGSRTGVFIGVSDSESSEYW------TQ-DPDT-INGY
GLTGCCRAMFPNRISYTFDFKPSYAVDTACSSSLFAFQQAVTAIKTG-QC
DSAIVGGVNLLLKPTSSLQFHRLSMLSPHGMCKAFDASGNYVRSEAAVVV
FLQK-ATS-ARRV-YATIL-----GAKTNTDNKEQGITFPSGAMQNRLIR
ETFEEIGVN-P---HDVAYVEAHGTGTKVGPQVNSIAEFFC-K-NRPT--
PLLIGSVKSNMHSEPASGLCSLAKIVIAMESGVIPQNLHFKSPNK--DIP
ALNDGRLKVVSKNE--PW-----NG--GIVAINSFGFGGANAHIVL
>SRR18907825_NODE_223_nrpspksdomains_ctg4094_1_PKS_KS.1_
VVISIGGYFPE-SLNIEQFQKNLLENKNLVST----RWR--QGERG----
-----VSNKVGTV-P-TE-YFDNSYFGIHRQ-QCTFMDPMQRLILERTFE
ALIDAGVNPTEVKGKRIGVFMGSSIGENDNLF-------L-E-SI-VSGF
GVTGHSRAMMPNRVSYWLNLNPSVAYDSNWVSGLEVIRLAYEAIKTGQ-C
ESVIVGTANLALNAEFQWLYNDMGVLSPDGSTRAFDVNANYTRSDGIVVL
YIQK-ASE-AKRS-YASIV-----NVATMFDNHEGNIQNLSVPNMVDFMK
KFYQDLPVR-P---EDIEFVETYGCGHKPFEKLAAIDEVYCK-N-RKN--
PLLIGSVKTNTHSEASAAMFSVAKVLIAMEQGVIPATIQYDTPNP--KIK
GLVEGRLQVLTKNKPW--N-----P--TYAAINGLGIDTYYGHLLL
>SRR1798556_NODE_252_nrpspksdomains_ctg4222_2_PKS_KS.1_
VVITISGRLPE-SNNIEEFKQQLFDGVDLVTDDE-RRWP--SGLYG----
-----LPTRTGKI-KDIA-HFDATFFGVHAK-QAHVMDPQLRMLLELTHE
AIVDAGVNPNEIKGSRTGVFIGVSDSESSEFW------TQ-DPEQ-VNGY
GLTGCCRAMFPNRISYTFDFNPSYAIDTACSSSLFAFQQAVTAIKTG-QC
DAAIVGGVNLLLKPTSSLQFHRLSMLSPQGMCKAFDASGNYVRSEAAVVV
YLQK-ASA-ARRV-YATVL-----GAKTNTDNKEQGITFPAGGMQNKLIR
EVYAESGVD-P---KDVAYVEAHGTGTKVGPQVNSIADFFC-K-NRKD--
PLLIGSVKSNMHSEPASGLCSLAKIVIAMEAGKIPGNLHFKSPNK--DIP
ALNDGRLKVVAKNE--EW-----NG--GIVGVNSFGFGGANAHIIL
>SRR2083679_NODE_213_nrpspksdomains_ctg4412_1_PKS_KS.1_
VVISIGGYFPE-SLNIEQFQKNLLENKNLVST----RWR--QGERG----
-----VSNKVGTV-P-TE-YFDNSYFGIHRQ-QCTFMDPMQRLILERTFE
ALIDAGVNPTEVKGKRIGVFMGSSIGENDNLF-------L-E-SI-VSGF
GVTGHSRAMMPNRISYWLNLNPSVAYDSNWVSGLEVIRLAYEAIKTGQ-C
ESVIVGTANLALNAEFQWLYNDMGVLSPDGSTRAFDVNANYTRSDGIVVL
YIQK-ASE-AKRS-YASIV-----NVATMFDNHEGNIQNLSVPNMVDFMK
KFYQDLPVR-P---EDIEFVETYGCGHKPFEKLAAIDEVYCK-N-RKN--
PLLIGSVKTNTHSEASAAMFSVAKVLIAMEQGVIPATIQYDTPNP--KIK
GLVEGRLQVLTKNKPW--N-----P--TYAAINGLGIDTYYGHLLL
>SRR2083680_NODE_106_nrpspksdomains_ctg4417_2_PKS_KS.1_
--ISVGGYFPK-ALNIKDFSERLLNNEMLLTS----RWK--AGERG----
-----VSNVIGTV-P-TE-LFDNAYFGIHRQ-QCTFMDPMHRLILERSYE
ALIDAGVNPVEVRGRRIGCFMASSVGENDNLF-------L-E-SV-VSGF
GVTGHSRAMMPNRVSYWLDIKPSVAYDSNWVGGIEVLKLAYEAVKTGQ-C
EACLVGCANLALNSEFQWLYADMGLLSPDGMTNSFDASAAYGRSDGVVVM
YIQR-SGE-ARRN-YATIL-----ASGTTFDNRPGTLLEINSNNLAEFIE
EVYEKTDVD-P---SEVQYVEAYGCALKETKRVEALEQAYCK-K-RKS--
PLLIGCVKPNTHSEATAALFAVAKVLVAMESGIIPATLNYTNPNP--EIL
PLVNGTVKVITENLKW--E-----P--KYAAVSSIGLDSYYGHILL
>SRR18148876_NODE_467_nrpspksdomains_ctg4435_1_PKS_KS.1_
IVITISGRLPE-SNSIEEFKQQLFDGVDLVTDDE-RRWP--SGLYG----
-----LPTRTGKI-KDLQ-YFDATFFGVHAK-QAHVMDPQLRMLLELTHE
ALVDAGVNPSDAKGSKTGVFIGVSDSESSEFW------TQ-DPEQ-INGY
GLTGCCRAMFPNRISYTFDFNPSYAIDTACSSSLFAFQQAVTAIKTG-QC
EAAIVGGVNLLLKPTSSLQFHRLSMLSPQGMCKAFDASGNYVRSEAAVVV
YLQK-AKN-AKRV-YASVL-----GAKTNTDNKEQGITFPSGGMQNKLIR
EVYDEIGIK-P---HEVSYVEAHGTGTKVGPQVNSIADFFC-K-GRSD--
PLLIGSVKSNMHSEPASGLCSVAKLVIAMEAGMIPQNLHFKSPNK--DIP
ALNDGRLKVVDKNH--PW-----NG--GIIAINSFGFGGANAHLVL
>SRR6830978_NODE_1063_nrpspksdomains_ctg4437_2_PKS_KS.1_
VVITISGRLPE-SNSIEEFKQQLFEGVDLVTDDP-RRWP--TGLYG----
-----LPTRTGKL-KDLS-KFDASFFGVHAK-QAHVMDPQLRMLLELTHE
AIVDAGINPNDVKGSRTGVFIGVSDSESSEFW------TQ-DPDT-INGY
GLTGCCRAMFPNRISYTFDFKPSYAIDTACSSSLFAFQQAVNAIQTG-QC
DSAIVGGVNLLLKPTSSLQFHRLGMLSPTGTCKAFDATGNYVRSEAAVVV
FLQK-ASV-ARRV-YGTVL-----AAKTNVDNKEQGITFPSGAMQNRLIK
ETYEDLDIS-P---NDVVYVEAHGTGTKVGPQVNSIADFFC-K-NRST--
PLLIGSVKSNMHSEPASGLCSLAKIVIAMESGVIPQNLHFKSPNK--DIP
ALNDGRLKVVAQNE--PW-----NG--GIVAMNSFGFGGANAHIVI
>SRR2083683_NODE_93_nrpspksdomains_ctg4452_1_PKS_KS.1_
VVISIGGYFPQ-SLNIEQFQNNLMENKNLIAT----RWR--QGERG----
-----VSNKVGTV-P-TE-FFDNSYFGIHRQ-QCTFMDPMQRLILERTFE
ALIDAGVNPTEVKGRRIGVFMGSSIGENDNLF-------L-E-SI-VSGF
GVTGHSRAMMPNRVSYWLNLKPSVAYDANWVGGMEVIRMAYDAIKTGQ-C
ESVIVGTANLALNSEFQWLYTDMGVLSPDGSTKAFDIDAKYTRSDGVVVL
YIQK-ASE-AKRS-YASIV-----NVATMFDDREGNLQNLSVPSMVDFMT
KFYEKSPVP-P---EDVEFVETYGCGHKVTERLDSIEKVYCK-N-RKN--
PLLIGSVKTNTHSEASAVMFSVAKVLIAMEQGIIPATLQYENPNP--NIK
GLIDGNLKVVTKNRKW--S-----P--TYAAINALGLDSYYGHLLL
>SRR2083684_NODE_57_nrpspksdomains_ctg4458_1_PKS_KS.1_
IVISISGRLPE-SNSIEEFKQQLFDGVDLVTDDE-RRWP--SGLYG----
-----LPTRTGKI-KNLQ-YFDATFFGVHAK-QAHVMDPQLRMLLELTHE
ALVDAGVNPSEAKGSKTGVFIGVSDSESSEFW------TQ-DPEQ-INGY
GLTGCCRAMFPNRVSYTFDFNPSYAIDTACSSSLFAFQQAVMAIKTG-QC
DAAIVGGVNLLLKPTSSLQFHRLSMLSPQGMCKAFDASGNYVRSEAAVVV
YLQK-ASA-AKRV-YATVL-----GAKCNTDNKEQGITFPAGYMQNKLIR
EVYEDIGIK-P---QDVSYVEAHGTGTKVGPQVNSIADFFC-K-DRKD--
PLLIGSVKSNMHSEPASGLCSLAKMVIAMEAGMIPQNLHFKSPNK--DIP
ALNDGRLKVVSKNE--PW-----NG--GIIGVNSFGFGGANAHIVL
>SRR2083685_NODE_42_nrpspksdomains_ctg4467_2_PKS_KS.1_
IVITISGRLPE-SNNIEEFKQQLFDGVDLVTDDD-RRWP--AGLYT----
-----LPTRTGKI-KDLS-RFDATFFGVHAK-QANVMDPQLRMLLEITHE
AILDAGINPNNIRGSRTGVFIGVSDSESSQFW------TQ-DPEQ-INGY
GLTGCCRAMFPNRVSYTFDFSPSYAIDTACSSSMFALQQAVTAMKTG-QC
DAAIVGGLNLLLKPTASLEFHRLGMLSPEGMCKAFDSSGNYVRSEAAVVI
YLQK-ASN-AKRV-YATVL-----GAKTNTDHKEQGITFPSGPMQNKLIR
ETYAESGVD-P---LEVSYIEAHGTGTKVGPQVNSIAEFFC-K-NRKE--
PLLIGSVKSNMHSEPASGLCQMAKILVAMECGKIPANLHFKSPNP--DIA
ALSDGRLKVVAENL--EW-----KG--GVVAINSFGFGGANAHVIL
>SRR2083685_NODE_87_nrpspksdomains_ctg4468_3_PKS_KS.1_
IVISVGGYFPK-AHNIEEFEKQLLSNNNLITS----RWT--EGLDG----
-----VNNAIGAI-D-TG-NFDHGYFRILRQ-QCPYLDPMYTSAYERTYE
ALLDAGVNPTELQGKNVGCFMGSCIGESDNIL-------S-E-VS-SNGY
GITGHSRTMLPSRISYWLDLKPTFNLFCNWMSGLEVLRIAVNSVKSGQ-C
DAAIVGATNLTVNSGLQRVFNHMHLLSPDGTQKTFDADANIVRGDAVVVL
YIQR-ASD-AKRS-YASIV-----KIDSIFDNHCDPLIDINLNNYTEFLK
NFYKDIDVK-P---SDIDYVEAYGCGIKKIEKVKGLEEVYCK-N-RTN--
PLLIGSVKPNTHSEATSALVSLVKVLISMEKETIPATINYNKPNP--NIT
AIRDGKIEVISQNRKW--N-----G--QYAAINCFGIDSIYGHILL
>SRR6981563_NODE_453_nrpspksdomains_ctg4514_2_PKS_KS.1_
VVIAVGGLFPK-AENIEEFRKRLFENEVLLES----RWP--DE-KN----
-----VCNLIGCV-N-SD-DFDNSYFGIHRQ-QCFFMDPMHRLSLERTFE
ALVDAGVNPTELRGKRIGVFMGSTIGENDQLF-------M-E-SV-VSGF
GVTGHSRAMLANRISYWLNLKPSVAYDANWISGIEVLRLAFYAIKTGQ-C
DSVIIGTTNLAHHSEFQHMYNDLGMISQDGNTKAFDADASYGRSEGVVVM
YIQR-SSE-ARRI-YASVV-----NVATKFDTIPGNFLDVDSKTMTEFLD
EFYLKCKVK-P---EEIDFVEANGCGLKKVKAIDTFEKIYCK-N-RTK--
PLMVGTVKPNTHAEPSAAFFSIVKTIIAMETDTIPATLQFNKPNP--EIA
ALHNGKVEIVTTNKKW--E-----P--KYAAVNALGTSNLFGHVVL
>SRR6981563_NODE_750_nrpspksdomains_ctg4517_1_PKS_KS.1_
IVITISGRLPE-SNSIEEFKQQLFDGVDLVTDDE-RRWP--SGLYG----
-----LPTRTGKI-KNLE-YFDATFFGVHAK-QAHVMDPQLRMLLELTYE
AMVDAGLNPTDMKGTKTGVFIGVSDSESSEYW------TQ-DPEQ-INGY
GLTGCCRAMFPNRISYTFDFSPSYAIDTACSSSLFAFQQAVTAIKTG-QC
DAAIVGGVNLLLKPTSSLQFHRLSMLSPQGMCKAFDASGNYVRSEAAVVV
LLQK-ASV-SKRV-YATVL-----GARTNTDNKEQGITFPSGSMQNRLIR
EVYDEIGIK-P---EEVSYVEAHGTGTKVGPQVNSIADFFC-K-NRKN--
PLLIGSVKSNMHSEPASGLCSLAKMVIAMESGMIPQNLHFKSPNK--DIP
ALNDGRLKVVAKNE--PW-----NG--GIVAINSFGFGGANAHIVL
>SRR6981563_NODE_889_nrpspksdomains_ctg4518_2_PKS_KS.1_
IVISIAGRFPQ-CENVDQFKDALLSGVDLVKEDDR-RYP--AGIYG----
-----TPKRMGCI-PTID-KFDASFFGIHPK-QASYMDPRHRILLETVYE
AIVDAGYNPNELRGSRTGVYVGMTTFN-NNEV------FR--KQD-TDGY
SNIGLSLALAANRASYCFDFKPSYSLDTACSSSMICFVNALNDIKAG-II
DSAMVCGTHILYHPHETLEFDRLNMLSPTGSCLVFSTERNYCRSETVVTY
FLQR-RRE-SRRI-YATVI-----GGKTNTDFKKEGITYPSSVEQFNLMK
ELYESVNVD-P---NRIDYLEAHGTGTPVGIQCLAIAKQFC-TG-REQ--
PLPVGAVKSNMHSEMSSGLCSLTKVIVASETGIIPANLYVDKLDK--TLP
GICDNKLQVVTENT--KW-----EG--GVVGVNSFGFGGTNAHLIL
>SRR6981563_NODE_1136_nrpspksdomains_ctg4523_1_PKS_KS.1_
IVISISGRFPE-CRNVDEFKEALFRGEDLLTVNDK-RFP--PGING----
-----LPPRMGKV-PDID-KFDAAFFEFHSK-QANFTDPRHRILIETVYE
AIVDGGYNPKELRGTKTGVFIGLTFYTNFNES------CA---ED-NTGY
SILGIGHCSAANRISYCFDFNPSYALDTGCSSSLYAFTQAVDLLKKG-EI
EHAIVGGTHLALHPEESLQYNNLNMLSPDGKCKVFSKERNFARSEAICCY
LLQK-KSN-SRRV-YATVL-----GAKTNNSYVKEGYTYPLADMQFKLLK
ELYEEVKVR-P---EDVAYIELHGTGSRVGINCQSIVNMFC-E-DRKN--
PLLVGSVKSNMHGEGASGLAALTKVIIAMETGMIPANIHMDPVDE--DIP
GIRDGKLQIVTRNT--KW-----KP--NIVGINSFGIGGANAHVIL
>SRR7300149_NODE_950_nrpspksdomains_ctg4641_1_PKS_KS.1_
IVISISGRFPE-CDSMEEFKQKLFDGVDLVTDDE-RRWP--SKLYG----
-----LPTRTGKL-KNLQ-HFDATFFGVHAK-QAHVMDPQLRLLLETTYE
AIVDAGINPTELRGSRTGVYIGVCESESGVFW------KD-DPEK-VNGY
GLTGSCRAMFANRISYTFDFTPSYALDTACSSSLVAMQAGIAAIKAG-EC
DSAIIGGCNVCLQPTTSLQFHRLNMLSEAGMCKAFDSTGNYVRSEAVGVI
FLQK-TST-ARRI-YATVL-----GAKVNTDNKEQGITFPSGAMQNKLIR
EVYAEAGIN-P---SDVAYVEAHGTGTKVGPQVNSIADVFC-E-NRKE--
SLLIGSVKSNMHSEPASGLCSIAKLVIAMESGVIPTNLHFKRPNT--DIP
ALNDGRLKVVSQNM--PW-----SG--GLVGVNSFGFGGANAHILL
>SRR7300149_NODE_1270_nrpspksdomains_ctg4642_1_PKS_KS.1_
IVITMAGRFPE-CDDINEYYQRILNKKDLITNDTRRWEL--TH-PD----
-----IPVRSGKI-SCLE-KFDSGFFGIGYR-QAGHMDPMCRMLSERAVE
AILDAGIHPEEVRGTRMGVFVGVCVSESE-VC------FY-NKLE-SPSY
SITG-TRSMIAQWISYLLGLKPSFTVDTACSSSLYALEHGYRAIREG-RC
DSALVGGTNLCLHPMLTLQFARLGVLSMDGICKSFDNDANYVRSEAISMI
VLQK-SKD-ARRI-YAEVV-----HAKSNCDFKEHGITFPSGEVQKTLLR
ELYQECKVD-P---TSIDFLECHATGTKVGPEINAMDEMYCT--GRSR--
PLLVSSIKSNLHTEPAAGMCSIVKVLLSMENDCILPSINYSHPRE--DCE
GLQTGRMVVVTDTV--PW-----PKDSGLAAINSFGFGGANCHVLL
>SRR7300149_NODE_1990_nrpspksdomains_ctg4644_2_PKS_KS.1_
VVISIGGHFPK-ANNIEEFKKWLLSNESLLDS----RWK--AGERG----
-----VTNQIGKI-DGIE-QFDASYFGIHRE-QCNFMDPMQRMVLERTFE
ALIDAGVNPVDIRGKKIAVYAGSSVGENDNLF-------Y-E-SI-VSGF
GITGHSRSMMPNRVSYWLNLKPSCAYDNNWLNGCEVLQAAFDTVRHGY-C
DAAIIGTANLALNSELSWVYNDMGLLSPDGATRAFDANANYGRADGIIVL
FVQR-ASD-AKRS-YATIL-----GVDSRFNNREGAFRDLDTNAMADFMT
EFYAGCNVN-P---RDVEFVECYGCGLKEIEALTAIDKVYCK-D-RSS--
PLLVGSVKPNTHAEASCVLMSLAKVLIAMESGVIPATISYEKPNP--NIA
GLMDGRMQVVTENKKW--G-----G--GLIAINGIGLASSYGHVLL
>SRR6981565_NODE_67_nrpspksdomains_ctg4661_1_PKS_KS.1_
IVITISGRLPE-SNSIEEFKQQLFDGVDLVTDDE-RRWP--SGLYG----
-----LPTRTGKI-KNLE-YFDATFFGVHAK-QAHVMDPQLRMLLELTYE
AMVDAGMNPADMKGTKTGVFIGVSDSESSEYW------TQ-DPEQ-INGY
GLTGCCRAMFPNRISYTFDFSPSYAIDTACSSSLFAFQQAVTAIKTG-QC
DSAIVGGVNLLLKPTSSLQFHRLSMLSPQGMCKAFDASGNYVRSEAAVVV
LLQK-ASA-SKRV-YATVL-----GAKTNTDNKEQGITFPSGSMQNRLIR
EVYDEIGIK-P---EEVSYVEAHGTGTKVGPQVNSIADFFC-K-NRKE--
PLLIGSVKSNMHSEPASGLCSLAKMVIAMESGMIPQNLHFKSPNQ--DIP
ALNDGRLKVVSKNE--PW-----NG--GILAINSFGFGGANAHIVL
>SRR6981565_NODE_652_nrpspksdomains_ctg4670_1_PKS_KS.1_
IVIGIAGRFPQ-CENVEEFKDALLSGIDLVKEDDR-RYP--AGIYG----
-----TPKRMGCI-PTVD-KFDASYFGIHPK-QASFMDPRQRILLETVHE
SIIDAGYNPTELKGARIGVYVGISSFN-NTEV------FH--KMD-TDGY
SNIGLSLALAANRISYCFDFKPSYSLDTACSSAMVAFVNATNDLKAG-FI
DSAIVCGTHLLMHPHETLEFNRLNMLSPSGSCMVFSADRNYVRSETVVTY
FLQK-KKN-SRRI-YASVL-----GAKTNTDSKEEGITYPSSREQFNLMK
NLYDSVNVD-P---NKVEYVEAHGTGTPIGIQCLALSRHFC-EN-RKQ--
PLPIGAVKSNMHAEMASGLCSLTKVLIASETGIIPANLHVDKLDN--TLP
GICDNKLEVVTENL--RW-----NG--GLVGVNSFGFGGTNAHIIL
>SRR6981565_NODE_671_nrpspksdomains_ctg4672_1_PKS_KS.1_
-VISVGGLFPK-AANLEEFKNRLFENKVLIEP----RWP--EE-KN----
-----MCNLIGCI-D-SD-NFDNSYFGIHRQ-QCFFMDPMHRLSLERTFE
ALIDAGVNPSEIRGKRIGVFMGSTIGENDQLF-------M-E-SV-VSGF
GVTGHSRAMLANRISYWLNLKPSVAYDSNWVSGIEVLRLAFYAIKTGQ-C
EGVIIGSTNLAQHSEFQFMYNDMGLLSQDGSTRAFDADGSYARSEGVVLM
YIQK-SSD-ARRI-YASVV-----DVATKFDTSSGDFMEVETDAMVEFLD
NFYKKSKVR-P---EEVDFVEAYGCGLKKVKSIDTFEKIFCK-N-RSE--
PLLVGSVKTVTHSEPTSALFSIVKTLIAMETETIPATLQFSKPNP--EIE
ALHNGKVEVVTTNRKW--E-----P--KYAAVNSIGTSCHFGHVVL
>SRR6981565_NODE_1298_nrpspksdomains_ctg4681_1_PKS_KS.1_
IVISIAGRFPQ-CENVEEFKDALLSGIDLVKEDDR-RYP--LGIYG----
-----IPKRMGCI-PSLD-KFDASYFGIHPK-QASYMDPRHRILLETVYE
SILDAGYNPAELRGTRTGVYVAISTFS-NTEV------YR--KID-TDGY
SNLGLCLALAANRASYCFDFKPSYSLDTACSSSLIALINATNAIKAG-EI
DSAMVCGTHLLIHPHETLELNRLNMLSPTGTCMVYSAERNYVRSESVVTY
FLQK-KKD-SRRI-YATVI-----GAGTNTDFKKEGILLPSSQDQYDLLK
KLYESVDVD-P---NQVKYMEAHGTGTPIGRQILAISQHFC-RN-RKH--
PLPIGSVKSNMHSEMSSGLCSLTKVVVASETGIIPANLHADNLDN--TLP
GICDNKIKVVTENL--RW-----NG--GLVGVNSFGYGGTNAHVIL
>SRR6981565_NODE_1299_nrpspksdomains_ctg4682_1_PKS_KS.1_
IVISIAGRFPQ-CENVEEFKDALLSGIDLVKEDDR-RYP--LGIYG----
-----IPKRMGCI-PSLD-KFDASYFGIHPK-QASYMDPRHRILLETVYE
SILDAGYNPAELRGTRTGVYVAISTFS-NTEV------YR--KID-TDGY
SNLGLCLALAANRASYCFDFKPSYSLDTACSSSLIALINATNAIKAG-KI
DSAMVCGTHLLLHPHETLELYRLNMLSPTGTCMVFSAERNYVRSESVVTY
FLQK-KKD-SRRI-YATVI-----GAETNTDFKKEGILMPSSEDQYDLLK
KLYESVNVD-P---NQVKYMETHGTGTPIGREILAISQHFC-KN-RKH--
PLPIGSVKSNMHSEMSSGLCSLTKVVVASETGIIPANLHADNLDN--TLP
GICDNKIKVVTENL--RW-----NG--GLVGVNSFGYGGTNAHVIL
>SRR19085854_NODE_62_nrpspksdomains_ctg4692_1_PKS_KS.1_
IVISISGRLPE-SNSIEEFKQQLFDGVDLVTDDE-RRWP--SGLYG----
-----LPTRTGKI-KDLQ-YFDATFFGVHAK-QAHVMDPQLRMLLELTHE
ALVDAGVNPSAARGSRTGVFVGVSDSESSEFW------TQ-DPDQ-VNGY
GLTGCCRAMFPNRISYTFDFNPSYAVDTACSSSLFAFQQAVTAIKTG-QC
DAAIVAGVNLLLKPTSSLQFHRLSMLSPQGMCKAFDSSGNYVRSEAAVVV
YLQK-ASA-ARRI-YATVL-----GAKTNTDNKEQGITFPSGAMQNKLIK
EVYEEIGVK-P---QDVSYVEAHGTGTKVGPQVNSIADFFC-N-NRTD--
PLLIGSVKSNMHAEPASGLCSLAKIVIAMEAGMIPQNLHFKSPNK--DIP
ALNDGRLKVVSKNE--PW-----NG--GIIGINSFGFGGANAHIVL
>SRR19085862_NODE_176_nrpspksdomains_ctg4697_2_PKS_KS.1_
IVISISGRLPE-SNSIEEFKQQLFDGVDLVTDDE-RRWP--SGLYG----
-----LPTRTGKI-KDLQ-YFDATFFGVHAK-QAHVMDPQLRMLLELTHE
ALVDAGVNPSAARGSRTGVFVGVSDSESSEFW------TQ-DPDQ-VNGY
GLTGCCRAMFPNRISYTFDFNPSYAVDTACSSSLFAFQQAVTAIKTG-QC
DAAIVAGVNLLLKPTSSLQFHRLSMLSPQGMCKAFDSSGNYVRSEAAVVV
YLQK-ASA-ARRI-YATVL-----GAKTNTDNKEQGITFPSGAMQNKLIK
EVYEEIGVK-P---QDVSYVEAHGTGTKVGPQVNSIADFFC-N-NRTD--
PLLIGSVKSNMHAEPASGLCSLAKIVIAMEAGMIPQNLHFKSPNK--DIP
ALNDGRLKVVSKNE--PW-----NG--GIIGVNSFGFGGANAHIVL
>SRR6981565_NODE_12141_nrpspksdomains_ctg4703_1_PKS_KS.1_
IVITIAGRFPQ-CENVEEFKQALLSGVDLLREDNS-RFP--AGIYG----
-----TPKRMGCI-PSID-KFDAAYFRIHPK-QANYMDPRQRILLETVYE
SIVDAGYNPAELKGSRTGVYVGIGSFN-NGES------FR--KLD-TDGY
SLTGMILATAANRTSYCFDFKPSYALDTACSSSLVAVVNALNDMKAG-II
DGALVSGAQLFTHPHETLEFNKLNVLSPTGSCMAFSTERNYARSESVVTY
FLQK-KKD-SRRI-YATLL-----GAKTNTDIKEEGFTYPSCREQFNLLK
ELYESIDVN-P---HQVEYLEAHGTGTLVGIQCTSISRQFC-GN-RQQ--
PLLMGSVKTNMHSEMSAGLCSITKVLVASETGIIPANLHVDKLDK--TLP
GICDNNLKVVTENT--EW-----NG--GLVGVNAFGLGGANAHVIL
>SRR6984025_NODE_184_nrpspksdomains_ctg4717_1_PKS_KS.1_
VVITISGRLPE-SNSIEEFKQQLFDGVDLVTNDE-RRWP--SGLYG----
-----LPTRTGKL-KDLH-LFDATFFGVHSK-QADVMDPQLRLLLELTHE
AIVDAGFNPNSLRGSRTGVFIGVSDSESSEYW------TQ-DQET-ITGY
GLTGCCRAMFPNRLSYAFDLKPSYAIDTACSSSLFAFQQAVNAIQTG-QC
DSAVVGGVNLLLKPTSSLQFHRLNMLSPDGACKAFDASGNYVRSEAAVVV
FLQK-ARS-ARRV-YATVL-----GAKTNTDNKPQGITFPSGAMQNALIR
ETYEDIGVS-P---HDVAYIEAHGTGTKAGPQVNSIADFFC-K-NRPT--
PLLIGSVKSNMHSEPASGLCSLAKVVIAMESGVIPANLHFTNPNK--DIP
ALSDGRLKVVVKNQ--PW-----NG--GIVAINSFGFGGANAHIVV
>SRR6984025_NODE_497_nrpspksdomains_ctg4719_1_PKS_KS.1_
VVISIGGYFPQ-SINIEEFGDNLIENKNMIEN----RWK--EGAKG----
-----IVNKFGVI-R-KV-HFDNSFFGIHRY-QCTYMDPMHRLALERTFE
ALIDAGVNPSEVRGRRIGVYMGSCIGESDNLF-------M-E-SI-VSGF
GIIGHSRAMMSNRISYWLNLHPSVSYNSSWIGGIELIRLAYEAIKTGQ-I
EAAIVGTANVSLNSEIQWIYNDMGLLAPDGATRAFDAEANYARADGVVVF
YIQK-ASE-AKRS-YASIV-----NVGAIFDTGEGNILNVTVPNMVNFLN
DFYEKSPVK-P---DEIQFLETYGCGLKEVEKLDAIDQVYSK-H-RKE--
PLLVGSVKSNANSEASAAMFGIAKVLVAMERNVIPGNLHFKTPNP--NIR
GLAEGRLEIVSENRKW--E-----P--KYAAVNALGLTSYYSHIIL
>SRR8380386_NODE_38_nrpspksdomains_ctg4819_1_PKS_KS.1_
IVISLSGRFPE-SNNVEEFKQQLFDGTDMITDDE-RRWP--AGLHG----
-----LPTRTGKL-KDLA-HFDAQYFGVHAK-QAEQMDPQLRILLELTHE
TLVDAGLNPAEMRGSKCGVYLGICASESEEYW------GQ-DPDK-INGY
GLTGCCRAMFANRISYTFDFKPSYAVDTACSSSLYALSQAINAIRSG-EC
DSAIVGGANLLLKPNGSLQFHRLSMLSPQGMCKAFDSSGNYVRSEAVVTI
LLQK-ASA-ARRI-YATVL-----GAKTNMDYKEQGITFPSGKMQQKLIS
EVYAETGIN-P---ADVSYIEAHGTGTKVGPQVNSIADFFC-K-NRKD--
LLLIGSVKSNMHSEGASAMCSIAKILVAMEAGTIPANLHFKEPNP--DIP
GLTDGRLKVVSKAQ--PW-----KG--GLVAVNSFGFGGANAHVIL
>SRR2083686_NODE_186_nrpspksdomains_ctg4825_1_PKS_KS.1_
IVITISGRLPE-SNNIEEFKQQLFEGVDLVTDDE-RRWP--SGLYT----
-----LPTRTGKI-KDLA-HFDATFFGVHAK-QANVMDPQLRMLLELTHE
AIVDAGINPNEIRGTKTGVFIGVSDSESSEFW------TQ-DPDK-INGY
GLTGCCRAMFPNRVSYTFDFNPSYAIDTACSSSLYALQQAISAMKTG-QC
EAAIVGGLNLLLKPTSSLQFHRLGMLSPQGMCKAFDSTGNYVRSEAAVVV
YLQK-ASA-ANRV-YATIL-----GAKTNTDYKEQGITFPSGGMQNKLIR
EVYNEIGLD-P---NEVTYVEAHGTGTKVGPQVNSIADFFC-K-NRKE--
PLLIGSVKSNMHSEPASGLCSLAKIVIAMESGLIPANLHFREPNP--DIA
ALHDGKLKVIAKNE--PW-----KG--GIVAINSFGFGGANAHIVL
>SRR8739599_NODE_85_nrpspksdomains_ctg4856_1_PKS_KS.1_
IVISISGRFPE-SDSIEELKQNLFNGVDMVTEDD-RRWT--PGLFG----
-----LPTRLGKL-KNLQ-HFDATFFGVHAK-QADTMDPQLRLLLETTFE
AIVDAGVNPSELRGSRTGVFIGVSESETSEYF------KG-DSER-INGY
GLTGGCRAMFANRISYTFDFNPSFALDTACSSSLVALERAVAAIKNG-DC
DAAIVGGSNVCLQPQTSLQFHRLSMLSVDGKCKVFDASGNYVRSETVGAL
YIQK-ASA-ARRI-YANIV-----GAKVNTDHKEKGITFPAGEMQNKLVR
AVYEELGVN-P---SDVVYVEAHGTGTKVGPQINNIADVFC-E-NRKT--
PLLIGSVKSNLHAEPASGICALAKLIIAMESGVIPGNLHFENPNT--DIP
ALTDGRLKVISKNE--PW-----NG--GLLALNSFGFGGANAHVLL
>SRR8739599_NODE_116_nrpspksdomains_ctg4857_1_PKS_KS.1_
VVITMSGRFPD-SDDCYHYRYNLLNKVDMVSCDNRRWEP--TH-PE----
-----IPQRTGKI-NFIE-KFDAGFFGVHYR-QAEALDPQCRQLLERAYE
AVLDAGIHPDELRGSNTGVFGGACFSETEKTW------FY-DRLE-SPTF
GITG-IRSMLAQRISYFLGLQPSYTVDTACSSSSYAFEHAYRAIRLG-RC
ENAFVLGSSLCLHPIVSLQFARLGVLSLDGSCKSFDADANYARSETVSVL
FLQK-AKN-AKRI-YAQVM-----HAKTNCDFKEQGITFPSGTMQKKLLD
EVYSECNID-P---STIDFLEAHATGTKVGPEMMAMDEVFCT--NRKT--
PLAIGSIKSNLHTEPASGLCSIVKVLLAMESDILLPNINYTRPRE--GAE
ALEQGRMVVVTDVV--PW-----PKNSGLAAINSFGFGGANCHVVL
>SRR3211072_NODE_235_nrpspksdomains_ctg4858_1_PKS_KS.1_
VVITLSGRFPE-SNSIEEFKQQLFDGVDLVTDDE-RRWP--SGLHG----
-----LPTRTGKL-KDIQ-YFDATFFGVHAK-QADVMDPQLRLLLELTHE
AIVDAGLSPTEVKGSKTGVFIGVSDSESSEYW------TA-DPDK-INGY
GLTGCCRAMFPNRISYTFDFNPSYAIDTACSSSLFAFQQAVTAIKTG-QC
DSAIVGGVNLLLKPTSSLQFHRLGMLSPEGMCKAFDASGNYVRSEAAAVI
LLQK-ASA-ARRV-YATVL-----GAKTNTDNKEQGITFPAGAMQNKLMR
EVYAEAGVS-P---LEVSYVEAHGTGTKVGPQVNSIADLFC-K-NRKH--
PLLIGSVKSNMHSEPASGLCSVAKVLIAMEAGKIPANLHYENPNT--DIP
ALIDGKLKVVAKNE--QW-----NG--GIIAINSFGFGGANAHIIL
>SRR8739599_NODE_131_nrpspksdomains_ctg4858_2_PKS_KS.1_
IVISISGRFPE-CESVEEFRQKLLDGIDLITSDG-SRWS--KNIQG----
-----MPARTGKL-KHLN-TFDAEFFGVHSK-QAHTLDPQQRLLLETTFE
AILDAGINPSDIRGSNTGVFVGTWQSEASQYW------KK-NLDN-LNSY
GLLG-IGCLFSNRISYAFDLHPSITIDTACSSSLVALENAINAIQSG-VC
DAAIAAGSNICLTPHTSMQLSHLGLTSPEGKCATFDSSGRFARSEGIAVV
YLQK-ASS-AFRI-YASIL-----GSKVNSDYTPQGVSYPCGEMQYQLLS
SLYKEIGVN-V---NDVEYIEAHGTGTEAGEVGNALTRVFC-Q-NRPG--
PLLIGSVKSNMHSESAAGLASVIKVVLAMECGVLPPNLHFKNPHP--KIP
ALVDGRLKVVTQKE--EY-----KG--GVVGISSFGIGGTNCHIVL
>SRR8739599_NODE_138_nrpspksdomains_ctg4859_1_PKS_KS.1_
IVISISGRFPE-SNNMEEFKQHLFNGLDMVTADD-RRGP--MAFLG----
-----IPARLGKL-PSLK-HFDAVFFGINAR-QANKIDSQIRILLEVAYE
AIVDAGVNPSELRGSNTGVFVGTWQNEAEEYY------KH-DLSD-TNPY
GITG-SRTMIANRVSYVFDFKPSVTIDTACSSSLVALHLAICAIQSE-EC
DAAIIAGTNICVLPYLTLQLQRLGMLSPEGKCRMFDASGNYVRSEAIVAI
YIQK-AAK-ARRV-YANIL-----GSAVNQDYKEDGITYPSSEMQYQLLK
NLYENLNVN-P---NQVTYVEVHGTGTKAGVQASALIKHFC-G-NRDG--
PLLVGSVKSNMHAESASGLCSLAKVIITMESGIIPRNLYYENPNE--SIT
GLLDGRLKVVTRSE--QW-----KS--GVIGITSLGVGGSNAHVVL
>SRR8739600_NODE_15_nrpspksdomains_ctg4872_1_PKS_KS.1_
IVISISGRFPK-SNNVEEFKDNLFKGVDLTAEDQ-PRWR--PGLYG----
-----LPTRSGKI-KDLH-HFDASFFGVHGK-EAQVMDPQLRLLLETTYE
AIVDAGVNPAQMRGSKTGVFIGTTTNESIEHW------KT-DIEN-DFGY
CLPGGLKAMFSNRISYAFDFTPSVSLDTACSASLVALQSGVAAIKSG-EC
DAAIVGGCIICLDPQYALQFKKMGMTSSDGKCRVFDEDASYVRSESVSVV
YLQK-SSV-ARRI-YATIL-----GIKTNNDYKKEGVTYPSSTMQARLMQ
EVLDEACIS-P---EDVTFVEAHSSGTKAGPQVNAIAKVYC-I-NRTE--
PLLIGSVKSNMHSESGAGMCSLAKVIIAMESGFIPGNLFFEKPTT--NIP
GLTDGRLKVVTKRE--PW-----TE--GIAAINSVGFGGSNANALL
>SRR8739610_NODE_158_nrpspksdomains_ctg4881_1_PKS_KS.1_
IVISISGRFPE-SDSIEEFKQNLFNGVDMVTEDD-RRWP--VGLFG----
-----LPTRLGKL-KNLQ-NFDATFFGVHAK-QADTMDPQLRLLLESTFE
AIVDAGYNPTEIRGSRTGVFIGVSESETAEFF------KG-DPDR-INGY
GLTGGCRAMFPNRISYTFDFNPSYAIDTACSSSLVALQRAIAAIQTG-EC
DAAIVGGSNICLQPQTSLQFHRLNMLSVDGKCKVFDSSGSYVRSEAVGVI
YLQK-ASV-ARRT-YASIL-----GAKVNTDYKDKGITFPSGEMQNKLVR
EVYDDIGIS-P---TEVAYIEAHGTGTKAGPEINNIADVFC-E-NRKT--
PLLIGSVKSNMHSEPASGISAIAKLVIAMESGVIPANLHFQSPNT--DIP
ALSDGRLKVISKHE--PW-----NG--GLVALNSFGFGGANAHVVL
>SRR8739610_NODE_190_nrpspksdomains_ctg4882_1_PKS_KS.1_
IVISVSGRFPE-SDSIEELKQNLYNGVDMVTEDD-RRWT--PGLFG----
-----LPTRLGKL-KNLQ-NFDATFFGVHAK-QADTMDPQLRLLLECTYE
AIVDAGINPNEIRGSRTGVFIGVSESETSEYF------KG-DPER-INGY
GLTGGCRAMFSNRISYTFDFNPSYAIDTACSSSLVAFQRALASIQAG-EC
DAAIVGGSNICLQPQTSLQFHRLNMLSIDGKCKVFDSSGSYVRSEAVGVV
YIQK-SSI-ARRV-YASIL-----GAKVNTDYKDKGITFPSGGMQNKLVR
EIYDELGIS-P---TEVVYVEAHGTGTKVGPEINNIADVFC-E-NRKT--
PLLIGSVKSNLHSEPASGICALAKLVIAMESGVIPANLHFKNPNT--DIP
ALLDGRLKVIANHE--PW-----NG--GLVALNSFGFGGANAHVLL
>SRR8739610_NODE_466_nrpspksdomains_ctg4886_1_PKS_KS.1_
IVISISGRFPE-CDNVEEFKLKLLEGVDLVTEDD-RRWP--IGFRG----
-----LPSRLGKV-KSVK-DFDPSFFGVHLK-QAPKMDPQQRLLLEASYE
AIVDAGVNPTSLRGSNTGVFVGAWQNEAEDYW------KR-DVDE-VNPF
GIMG-LRTFLANRVSYAFDFVPSYVVDTACSSSLVALQNAVVAIQTG-QC
DSAIVGGCNICLLPNLSVHLMQINALNPLGKCCCYDSSANYVRAEAVVAI
YVQK-ASA-ARRV-YASIV-----GLSLNTDYKEQGITYPSAEMQYCLMK
KLYDDLDVD-L---NDITYMEAHGTGTKAGPEANSIATFFC-K-SRKE--
PLLIGSVKSNMHSESAAGLCSIAKVIIAMEYGLIPANLHYENPNP--NIP
SLYDGRLKVVTKNL--PW-----KD--GLIGINSFGIGGANVHLVL
>SRR8739610_NODE_4595_nrpspksdomains_ctg4895_1_PKS_KS.1_
IVISISGRFPE-CENVDEFKEKLLQGVDLVTEGN-ERWP--DGFLS----
-----LPSRLGKL-KDLK-RFDAEFFGVNAQ-QAHQMDLQQRILLETTFE
AIVDAGVNPSEIRGSNTGVFVGAWLNESEDCC------RR-DFET-LNQY
SMIS-GRCFLSNRLSFAFDFKPGYTVDSACSSSLVALQNAVAAIRSG-EC
DAAIVAGVNICLLPETSLELQAVNVLDAAGKCRAFDSSGNYVRSEAIVVL
YLQK-ISA-ARRV-YASIL-----GAKVNSDYKQ-GVTNPSFEAQYALMS
ALYDNLDVN-V---NDVGYVEAHGTGTQIGSQANALTKLFC-Q-NRKG--
PLLVGSVKSNMHAEAASGLCSVAKAIVAMEHGMIPGNLHYESPNS--NIS
AILDGRLKVVTQNE--PW-----KG--GLVAINSFGIGGTNAHVVL
>SRR8739610_NODE_6812_nrpspksdomains_ctg4896_1_PKS_KS.1_
-VISVGGAFPM-CHNIEEFKQKLLSNESLLGT----RWR--TGERG----
-----VPNVLATV-PEIT-NFDTSFFSIHRA-QCNYMDPMQRLVLERTFE
ALIDAGVSPTEIKGKKVAVYAASCVAESDNLF-------Y-E-SM-VSGF
EITGHTRSMMANRISYWLNLKPSCSYENNWLGGTQTLQAGVEAVREGF-C
EGAIIATANLVLNSELSWHYNDMGLLSEDGVTRPFNKDAHYGRSDGIVVL
YLQK-ASV-ARRV-YASVV-----GVDAVFSNREGPLCKIDSNDLSGYLR
EFYSKCNVN-P---TDVEYIECYGAGQSDRERIAAIDRVCCK-D-RKE--
PLLVGSVKSNAHAEGASVFLSIVKVLILMESGIIPATIHYNKPND--KIT
AISAGRIKVVDKNTKW--D-----G--SLAAVNCIGIGSSYGHVLL
>SRR8739615_NODE_228_nrpspksdomains_ctg4907_1_PKS_KS.1_
IVIAISGRFPE-SSTIEEFKRNLLDGVDMVTDDD-RRWP--PGLFG----
-----LPARLGKL-KHLQ-RFDATFFGVHAK-QADTMDPQLRFLLESTFE
AIVDAGYNPSEVRGSRTGVFVGVSESETAEFY------KG-DPER-INGY
GLTGGCRAMFSNRISYTFDFNPSYSIDTACSSSLVALQRAISAINNG-EC
DAAIVGGSNVCLQPQTSLQFHRLNMLSADGKCKVFDAAGDYVRAEAVGVV
YLQK-ASA-ARRI-YATVL-----GAKVNTDHKDKGITFPSGEMQNKLVR
EVYEELGVS-P---ADVAYVEAHGTGTKAGPEINNIADVFC-E-NRKK--
PLLIGSVKSNMHSEPASGICALAKLVIAMEGGVIPGNLHYVSPNT--DIP
ALSDGRLKVVAKNE--PW-----NG--GLAALNSFGFGGANAHVLL
>SRR8739615_NODE_265_nrpspksdomains_ctg4908_1_PKS_KS.1_
-VLAVSGRFPE-SDNLAELKRNLLDGVDMVTADD-RRWP--EGLFG----
-----LPSRLGKL-KNLQ-HFDATFFGVHAK-QANAMDPQMRVLLEATFE
AIVDAGYNPAEVRGTRTAVFVGVSESETSEYF------KG-DPEK-INGY
GLTGGCRAMFANRISYTFDFSPSYSIDTACSSGLVALQRAVAAIKYG-EC
DAAIVGGTNICLEAQTSLQFHRLNMLSADGKCKVFDASGDYVRAEAVGVV
YLQK-ASA-ARRI-YATIV-----GAKCNTDHKEKGITFPSGEMQNKLVR
EVYEEVGIS-P---SEVVYVEAHGTGTKAGPEINNIADVFC-E-NRKK--
PLLIGSVKSNMHSEPASGLCALAKLVIAMEEGVIPGNLHYVSPNP--DIP
ALSDGRLKVVSQNE--PW-----SG--GLVALNSFGFGGANAHVLL
>SRR8739615_NODE_289_nrpspksdomains_ctg4909_1_PKS_KS.1_
VVISISGRFPE-SASIDEFKHNLFCGIDMVTKNAA-RWP--PGLYE----
-----LPTDLGRL-NDLS-HFDATFFGVHGK-QAHNLNPQLRLLLATTYE
AIVDAGYNPVELSGSKTGVFIAGKQHEDATPS------T--NKEN-VDGR
YRILGFLSMFANRISFVFNLNPSMAVDSGNSSSLVALNEAFKSIRAG-EC
EFAIVGATNICVDPVTSLELKRRCLLS--SKCKVFDDSADYARAEAVSVI
FIQK-SKD-ARRV-YAKIV-----GAATNNDYKPQDISHTSAQKQSEFIR
GLYEEVGVD-T---SRVMYVEAGSTASRIGAELNAIVDVFC-A-KRVE--
PLLVGSVLSNMHAEVASGLCMLVKVLVAFESGAIPENLHFVCPNL--NAT
GLVDRRLKVVTKHE--PL-----KS--GLVALNSMGYGGTNAHVIL
>SRR8739615_NODE_366_nrpspksdomains_ctg4910_1_PKS_KS.1_
VVITMSGRFPD-SDDCYHYRYNLLNKVDMVSCDNRRWEP--TH-PE----
-----IPQRTGKI-NFIE-KFDAGFFGVHYR-QADALDPQCRQLLERAYE
AVLDAGLHPDELRGSSTGVFGGACFSETEKTW------FY-DKLE-SPTF
GITG-LRSMLAQRLSYFLGLQPSYTVDTACSSSLYAFEHAYRAIRLG-RC
ENAFVLGSSLCLHPIVSLQFARLGVLSLDGSCKSFDGDANYARSETVSVV
FLQK-AKN-AKRI-YAQVL-----HAKTNCDFKEQGITFPSGTMQKQLLD
EVYSECDVD-P---STIDFLEAHATGTKVGPEIMAMDEVFCT--NRHS--
PLYVGSIKSNLHTEPASGLCSVVKVLLAMENGVLLPNINYSRPRE--GAE
ALEQGRMIVVTDVV--PW-----PKGSGIAAINSFGFGGANCHVVL
>SRR8739615_NODE_469_nrpspksdomains_ctg4911_1_PKS_KS.1_
VVISIAGAFPD-CENIEEFRQRLMKNECFLTS----RWK--EGEYG----
-----VTNVVGAI-KGMQ-EFDASYFGVHHA-QCSFLDPQHRIAMEKTFE
ALIDAGVSPLEIRGKKVGVFAGATVGENDNLY-------Y-E-SI-VSGL
GITGHARSMMPNRISYWLNVKPSCAYESNWLGGVEALQAGFDSIRAGL-C
ESAIVVTSNLIINSSLSYMYNDLGLLSPDGTTKSFDDEGNYARCDGVVTL
YLQR-ARD-AKRS-YATIL-----GVDSFYDARDGTLLQYDQNVMQTFLE
GFYKKFKVD-A---KDVDFVECYGAGRKDLALLNAIDAVFCS-NSRDN--
PLLIGSVKPSTHAEPSAVFFSVAKVLAAMENSTIPATINYTKPNR--DAL
GLVNGRMEVVAENKPW--S-----P--GIVAINALGLSSSYGHVLL
>SRR8739615_NODE_1256_nrpspksdomains_ctg4913_1_PKS_KS.1_
IAITISGRFPQ-CDNFEEFKHNILAGIDLLTDSH-H--------PG----
-----LPNRFGKL-TDLS-KFDAEFFGILAK-QAHKMDPQMRILLETTFE
AIIDAGYNPSEIRGTNTGVFIGISENESAEFF------RE-RVRR-PNGY
EALGTVRSMIANRVSYTFDFRPSYSIDTACSSSATALHLAVKSVLSG-EC
DSAIAGGCHLTLQSQYTLQLRALKMCNAEGKSRSFDASANYARSEAIGVV
FVQR-AKV-ARRI-YATVL-----ATKTFTDYKPEGITYPSGVRQSLAIR
PLYEQIDVN------RLAYVEAHATGTQAGVQAAALGDVLC-R-DRNK--
PLLIGSVKSNMHAEAAAGFCSLAKAIVAMESGTIPPNLHYEMGNP--NIA
GLFDGRLKVVTEKE--PL-----LG--DLVALNSFGFGGANAHAVL
>SRR2083703_NODE_60_nrpspksdomains_ctg4943_1_PKS_KS.1_
IVISISGRLPE-SSNIEEFKQHLFDGVDLVTDDE-RRWP--SGLYG----
-----LPKRTGKL-KDIA-NFDATFFGVHAK-QAHVMDPQLRLLLEVTHE
AIVDAGVNPTEFRGSNTGVFIGVSDSESSEYW------TS-DPDR-VNGY
GLTGCCRAMFANRISYTFDLTPSFAMDSACSSSLLAFQQAIAAIKSG-QC
DSAIVGGVNLLLRPTSSLQFHKLSMMSPEGMCKAFDSSGNYVRAEAVVAV
FLQK-ASV-ANRV-YATVL-----GARSNTDSKEQGITFPSGQMQNKLIR
EVYAESGID-P---ADVVYVEAHGTGTKVGPQINSIVDVFCKN-NRKA--
PLLIGSIKSNMHSEPASGVCSLAKLVIAMESGVIPANLHFKNPNT--DIP
GLLDGRLKVVSKNE--KW-----NG--GTIGVNSFGFGGANVHIIL
>SRR2083703_NODE_107_nrpspksdomains_ctg4949_1_PKS_KS.1_
-VISIGGFFPK-ARSLEELKERLLANEVLLGS----RWK--EGSHG----
-----VSNKLGLC-PDLQ-FFDHSAFGIHRQ-QAAFMDPMQRLMLERTFE
ALVDAGVNIHDIRGQRIGVFMGSSIGENDNLF-------Y-E-SV-ASGF
GITGHSRAMLANRVSYWLNIKPSCAYDSNWTNGIQVLQLAVDAIKAGH-C
EAAIIGTTNLALNAEISFHYNEMGVLSPDGSNKAYDADACYARSDGIVAM
YIQR-AED-AKRK-YATVV-----HSAVQFNCRDGPFLDLDQGNMTKFIN
DFYADCGIK-P---EQIDYMECYGSAIKKTELLNAIDDAICK-K-RKR--
PLMIGTIKPNTHSEAAAGLFDIAKVIIAMESGTIPATIQYSKPNP--AIS
GLVDGRMEVVTANKEC--N-----I--QYAAINNIGLSSCYAHCVL
>SRR3322004_NODE_480_nrpspksdomains_ctg4972_2_PKS_KS.1_
IVISVSGRYPS-SENVGEFADNLLAGKDLITEDE-KRWP--PGLYD----
-----LPKRHGKL-KDLK-KFDAQFFSVTPK-QANYMDPQVRILLEVAYE
AMIDAGVNPTSLRGTKTGVFVGCSASETGGAL------TQ-DPEQ-VTGY
TLTGCVQSMFSNRISYTFDLRPSFSVDTACSSSLLALQLAVDSIRQE-QC
DAAIVAGAHLTLTPTAALQFLKLGMLSSRGSCRSFDQSGDYCRTEGIAAI
FLQR-ASA-ANRI-YATVV-----HAKSNTDYKEQGITFPLGERQAVLLE
EVYREASID-P---NTVAYVEAHGTGTKVGPQAYAIQQTFC-S-NRTQ--
PLLIGSVKSNMHAEPASGLCSISKIIVAIQRGIIPPNLHFKEANE--YIE
GLKDGLMKVVTEPT--PF-----PG--GYIGVNSFGFGGSNTHCIL
>SRR3322004_NODE_542_nrpspksdomains_ctg4973_2_PKS_KS.1_
-VMTISGRLPE-SNSIEEFKQQLFDGIDLVTDDE-RRWP--SGLYG----
-----LPTRTGKL-KNLE-RFDASFFGVHAK-QAHVMDPQLRMLLELTHE
ALVDAGINPNDVKGSRTGVFIGVSDSESSEYW------TQ-DPET-ITGY
GLTGCCRAMFPNRISYTFDFKPSYAIDTACSSSLFAFQQAVNAIKTG-QC
DSAIVGGVNLLLKPTSSLQFHRLSMLSPHGMCKAFDASGNYVRSEAAVVV
FLQK-ASA-AKRV-YATVL-----GAKCNTDNKEQGITFPSGAMQNRLIR
ETYEEIGIN-P---HDVSYVEAHGTGTKVGPQVNSIADFFC-K-NRPT--
PLLIGSVKSNMHSEPASGLCSLAKMVIAMESGVIPGNLHFKSPNK--DIP
ALNDGRLKVVAQNE--PW-----NG--GIIGVNSFGFGGANAHIVL
>SRR2083708_NODE_380_nrpspksdomains_ctg4976_1_PKS_KS.1_
IVISFSGRYAG-CHNPLELEQALYEGRDTVTENHD-RWP--HQAMG----
-----LPSRLGVV-PDLD-RFDANFFGMNPR-EAANLDPRLKKVLEVIFE
AMVDAGQNPTELRGSNTGLFMGISQA------------VS-GEVR-RVGF
LGRS--PAMMVNLVSYAFNIKPSYALDVACGSGLYVLSQAADSIRAG-RC
DAAVVCATQSQLDPTESLEFVKVGVMHLEGKCRTFDRDRKYVKSDAMVAL
FLQK-RPE-ARRI-YATIA-----ATGTNVDYKEDGQTHPSKVMQKVLFE
QSYKRFGLD-P---VDVCYLEAHGTGTVVGIETAGITDFFC-PPHRKN--
PLLIGSVKSNVHSETASGLVSISKLILSMYNGVIPGNLHFKNPDP--QIR
GLIDGRLKVVDKHT--PL-----PN--GLVGVNAFGFGGANGMAAL
>SRR3322004_NODE_1083_nrpspksdomains_ctg4978_1_PKS_KS.1_
IVISIAGRYPG-CDSFEEFKDALLNGTDLITEDDK-RFA--PGTYG----
-----TPRRSGKI-NNIE-YFDAGYFGISPR-QTDLMDPRHRVMLETVFE
TIVDSGYNPKELRGTRTGVYVGIASFD-SADS------FR-EIEK-TNGY
SVIGSCLSQIANRTSYCFDFRPSYALDTACSSGFYALTNAVKDMENG-DI
DSAIVSAVSINLHPHESREFNLLNMLDKDGKCKVFATDRDYARSEAIVTV
LLQK-KSH-CRRL-YSTVL-----GANVNCDFKLEGITFPSSECQIQVIN
ELFNKKRLN-P---DDVEFVEMHGTGTLAGQICRTITEIFC-QN-RKT--
PLPVGAVKSNVHTEISAGLCSVSKVLVAMETGIIPANLHCEKLDY--SLP
GINDGRLLVVRENY--PW-----KG--GMVSLNCFGFGGSNAHVVL
>SRR3322004_NODE_1295_nrpspksdomains_ctg4979_3_PKS_KS.1_
VVISIGGYFPQ-SRNIEEFQKNLLENKNLVST----RWR--QGERG----
-----VSNHVGTV-P-TE-YFDNSYFGIHRQ-QCTYMDPMQRLVLERTFE
ALIDAGVNPAEVKGKRIGVFMGSSIGENDNLF-------L-E-SI-VSGF
GVTGHSRAMMPNRVSYWLNLKPSVAYDSNWMGGMEVIRLAYDAIKTGQ-C
ESVIVGTANLALNAEFQWLYNDMGLLSPDGSTKAFDADAKYTRSDGVVVL
FIQK-ASE-AKRS-YASIL-----NVATSFDNHEGTLRDISVPNMVDFMN
EFYEKLPVK-P---EEVEFVETYGCANKETEKLEAIEKVYCK-N-RKN--
PLLIGSVKTNTHSEASAVMFQVAKVLVAMEQKTIPATIQYENPNP--NIK
SLVEGRMEVVTQNRKW--N-----P--TYAAINAIGLDSYYGHLLL
>SRR2089957_NODE_129_nrpspksdomains_ctg5028_1_PKS_KS.1_
IVITISGRLPE-SNNIEEFKQQLFDGVDLVTDDE-RRWP--SGLYG----
-----LPTRTGKL-KDIA-HFDATFFGVHAK-QAHVMDPQLRLLLELTHE
AMVDAGVNPTEFRGSRTGVFIGVSDSESSEFW------TA-DPEP-INGY
GLTGCCRAMFSNRISYTFDLKPSYAIDTACSSSLIAMQQAIANIKSG-QC
DSAIVGGVNLLLKPTSSLQFHRLGMLNPHGMCKAFDVDGNYVRSEAAVVV
FLQK-ANK-ASRV-YATVL-----GAKTNTDTKEQGITFPSGQMQNQLMR
EVYAESGIN-P---DDVAYIEAHGTGTKVGPQVNSIADMFCK--NRKT--
PLLIGSVKSNMHSEPASGLCSLAKIVIAMESGVIPANLHFKTPNK--DIP
ALCDGRLKVVDKNE--KW-----NG--GIIAINSFGFGGANAHIVL
>SRR2083626_NODE_87_nrpspksdomains_ctg5062_1_PKS_KS.1_
VVISISGRLPE-SNNMEEFKQHLFDGVDLVTDDG-RRWT--PGLYG----
-----LPHRTGKL-KDLS-HFDATFFGVHAK-QAHVMDPQLRLLLELTYE
AIIDAGVNPTEIRGSNTGVFIGVSTSDSDEYW------SA-DPDK-INGY
GLTGCCRAMFPNRISYTFDFSPSFALDTACSSSFYAMHQALSAIQTG-QC
DAAIVGGVHLLLKPASSLQFHRLNMTNQEGACKAFDASGNYVRAEAAVVI
YLQK-SSA-ARRV-YATVL-----GSKTNTDYKEQGVTFPSGDMQNKLIK
EVYAEAGVD-P---ADVVYVEAHGTGTKVGPEVNSIANFFC-V-NRKT--
PLLIGSVKSNMHSEPASGLCSVAKLVIAMESGIIPANLHFQSPNK--NIP
SLLDGRLKVVSKNE--PW-----NG--GIVGINSFGFGGANAHVIL
>SRR7240706_NODE_69_nrpspksdomains_ctg5150_1_PKS_KS.1_
VVITISGRLPE-SNSIEEFKQQLFEGVDLVTDDE-RRWP--SGLYG----
-----LPTRTGKL-KDLS-RFDATFFGVHAK-QAHVMDPQLRMLLELTHE
AIVDAGFNPADVRGSRTGVFIGVSDSESSEYW------TQ-DQET-ITGY
GLTGCCRAMFPNRISYTFDLKPSYAIDTACSSSLFAFQQAVNAIQTG-QC
DSAIVGGVNLLLKPTSSLQFHRLSMLSPHGMCKAFDASGNYVRSEAAVVV
FLQK-ASA-ARRV-YASVL-----GAKTNTDNKEQGITFPSGAMQNRLIR
ETYEDIGVS-P---QDVVYVEAHGTGTKVGPQVNSIADFFC-K-NRSN--
PLLIGSVKSNMHSEPASGLCSLAKMVIAMESGVIPGNLHFQSPNK--DIP
ALNDGRLKVVSQNQ--PW-----NG--GIIAINSFGFGGANAHIVL
>SRR7240706_NODE_2963_nrpspksdomains_ctg5156_1_PKS_KS.1_
IAITISGRIAK-CKNLEEFKDALLEGLDLVTHGHG-RWN--CEFLD----
-----TPKSIGVM-DDLD-KFDAGFFGVNPK-QADSLDPRTRHLLEISFE
SILDAGISPQDLRGSNTGVYLAVSEN------------------V-NKCF
MDRS--LAVMANCISFYLDLKPSVAVDAGCSASAYALSHAVEAMMCG-SC
DRALVCTAQCHLLPLDSADFSKLGVLSKAGKCRTFDDDRDYVKSECVISV
LIQR-TDE-AQRI-YTTIS-----GIGCNIDFKYEGIFNPSSEGQFNLLE
KVYNKFQIN-P---DDVEYVEAHGTGTLVGIKCNALAAFFN-TKTRKA--
PLKIGSAKTNVHCENAAAFVSLMKLLVTIHTGTIPAHIHYQTPAL--DIG
PVEDGILEICTEKI--PY-----KG--GLLALSSFGIGGTNGHVVI
>SRR2083645_NODE_42_nrpspksdomains_ctg5161_1_PKS_KS.1_
VVISISGRFPE-SSSVEEFKQQLFDGVDLITADD-RRYT--PGIYG----
-----MPQRTGKL-KDLK-HFDATFFGVHAK-QAECMDPQIRLLLELTQE
AIIDAGINPNEIRGSKTGVFVGMCSGEAEEFW------TQ-DPDV-VNGY
GLIGCCRSMASNRISYCFDFNPSFTLDTACSSSMYALHQANMAIRNG-EC
DSAIVAGVNLVLKPCSTLQFHRLGMLSMEGKCKAFDSDPTYVRSEACVVI
FLQK-SSS-ARRV-YSTLV-----ATKTNIDNKQEGITYPSGQMQGKLIR
EVYSEVNVD-P---SEVAYVETHGTGTKVGPQVNTIAEIFC-K-NRKE--
PLLIGSVKSNMHSEPVSGLCQLAKIIIGMESGVMPQNLHFKGPNP--NIP
ALSDGRLKVCSENT--PF-----GG--GYVALNSFGFGGANAHVLL
>SRR7241728_NODE_53_nrpspksdomains_ctg5164_2_PKS_KS.1_
VVITISGRLPE-SNSIEEFKQQLFEGVDLVTDDE-RRWP--SGLYG----
-----LPTRTGKL-KDLS-RFDATFFGVHAK-QAHVMDPQLRMLLELTHE
AIVDAGFNPNDVRGSRTGVFIGVSDSESSEYW------TQ-DSET-ITGY
GLTGCCRAMFPNRISYTFDLKPSYAIDTACSSSLFAFQQAVNAIQTG-QC
DSAIVGGVNLLLKPTSSLQFHRLSMLSPHGMCKAFDASGNYVRSEAAVVV
FLQK-ASS-ARRV-YASVL-----GAKTNTDNKEQGITFPSGAMQNRLIR
ETYEDIGVS-P---QDVVYVEAHGTGTKVGPQVNSIADFFC-K-NRSN--
PLLIGSVKSNMHSEPASGLCSLAKIVIAMESGVIPANLHFKSPNK--DIP
ALNDGRLKVVSQNQ--PW-----NG--GIIAINSFGFGGANAHIVL
>SRR7300148_NODE_608_nrpspksdomains_ctg5180_1_PKS_KS.1_
IVISISGRFPE-SESVEEFKNNLFEGKDLVTDDE-RRWP--RSLHG----
-----LPTRTGKL-KALN-KFDATFFGVHAK-QAHTMDPQLRLLLEATFE
ALVDAGVNPSEVRGSRTGVFVGVSDGETAEYW------KK-DPDQ-INGY
GLTGNCRAMFANRISYTFDFNPSMALDTACSSSLVALQQGIAAVKSG-AC
DAAIVGGSNVCLQPATSLQFHRLSMLSMDGKCKAFDSSGNYVRAEAVCVL
YIQK-ASA-ARRI-YASVL-----GARVNTDYKDQGITFPSGAMQNRLIR
EVYAETGIS-P---SEVVYVEAHGTGTKVGPQVNSIADVFC-E-NRKG--
PLLIGSVKSNMHAESASGVASVAKLVIAMESGVIPGNLHFQSPNT--DIP
ALLDGRLKVVAKNE--PW-----NG--GLLALNSFGFGGANAHVLL
>SRR925368_NODE_183_nrpspksdomains_ctg5183_1_PKS_KS.1_
IVISISGQFPE-CENIDKFRDALLQGVDLLCDDDR-RYN--SGLFG----
-----TPRRVGKL-PCID-KFDSSYFGVHPK-QATFMDPRQRLLMEAVYE
SIIDAGYNPKELKGTKTGVYVGISSFS-CVAE------LR--KEE-TFGY
TNIGLSLAMAANRASYCFDLKPSYSVDSACSSSMIAFVNAIKDIKSG-ET
DAAFVCGSHLINDPFESSEFHLLNMLSPEGKCKVFSTERNYARAETVVSC
FLQR-EKD-SRRI-YATVL-----GAKVNTDHKVEGITVPSSEVQLQLMK
ELYIEVNVD-P---KDVVFIEAHGTGTTIGIQCKALAKMFG-EG-RKE--
PLLIGAVKSNMHAETASGMCSLTKVLLSMESGIIPANLHACPIDY--DIP
GIKENKLKVVVENT--PW-----EV--GITGMNSFGFGGANAHVIL
>SRR925368_NODE_282_nrpspksdomains_ctg5186_2_PKS_KS.1_
----ISGYFPK-AKNLTEFKQRLYENETLLEP----RFA--KSDLN----
-----VCPLIGCI-D-SD-HFDNSYFGIHRQ-QCMYMDPMHRLALERTFE
ALVDAGVNPHEIKGKRIGVFMGSTIGENDNLF-------M-E-SV-VSGF
GVTGHSRAMMPNRVSYWLNLKPSVAYDCNWVSGMEVLRLAYVAIKTGQ-C
DSVIIGTANVSTHAEFQWLYADMGLLSQDGTTKAFDADAHYGRSEGVVVM
YIQR-ASE-AKRN-YASIM-----HIATRFDNHEGNLLNIEEKNIVEFLE
EFYQKSPVK-P---EDINYVETYGCAIKSVKALNALEKIFCQ-N-RKN--
PLQISSVKTKTHSEASASLFSIVQAIIAMEEETIPATLQFDKPNP--EIP
GLSNGKMEVVTSNKKW--S-----A--DFAAVNVLGIDSYFGHVVF
>SRR2175785_NODE_849_nrpspksdomains_ctg5206_1_PKS_KS.1_
IVITISGRLPE-SNSIEEFKQQLFDGVDLVTDDE-RRWP--SGLYG----
-----LPTRTGKI-KDLQ-YFDATFFGVHAK-QAHVMDPQLRMLLELTHE
ALVDAGVNPSDAKGSKTGVFIGVSDSESSEFW------TQ-APEQ-INGY
GLTGCCRAMFPNRISYTFDFNPSYAIDTACSSSMFAFQQAVTAMKTG-QC
EAAIVGGVNLLLKPTSSLQFHRLSMLSPQGMCKAFDASGNYVRSEAAVVV
YLQK-AKN-AKRI-YASVL-----GAKTNTDNKEQGITFPSGGMQNKLIR
EVYDEIGIK-P---HEVSYVEAHGTGTKVGPQVNSIADFFC-K-GRSD--
PLLIGSVKSNMHSEPASGLCSVAKLVIAMEAGMIPQNLHFKSPNK--DIP
ALNDGRLKVVDKNL--PW-----NG--GIVAINSFGFGGANAHLVL
>SRR2175786_NODE_807_nrpspksdomains_ctg5226_2_PKS_KS.1_
IVITISGRFPE-SNSIEEFKQQLFDGVDLVTDDP-RRWP--SGLYG----
-----LPTRTGKI-KNLQ-YFDATFFGVHAK-QAHCMDPQLRMLLELTHE
AMVDAGMNPSEMKGTKTGVFIGVSDSESSEFW------TQ-DPEQ-VNGY
GLTGCCRAMFPNRISYTFDFSPSYAIDTACSSSLFAFQQAVTAIKTG-QC
ESAIVGGVNLLLKPTSSLQFHRLGMLSPQGMCKAFDASGNYVRSEAAVVV
LLQK-ASV-SKRV-YATVL-----GAKTNTDNKEQGITFPAGGMQNRLIR
EVYDEIGIQ-P---QEVSYVEAHGTGTKVGPQVNSIADFFC-K-DRKE--
PLLIGSVKSNMHSEPASGLCSLAKMVIAMESGMIPQNLHFKSPNL--DIP
ALSDGRLKVVAKNE--PW-----NG--GIIAINSFGFGGANAHIVL
>SRR4436644_NODE_32_nrpspksdomains_ctg5240_1_PKS_KS.1_
IVISISGRLPE-SNNIEEFKQHLFDGVDMVTDDE-RRWP--SGLFG----
-----LPTRTGKI-KNLS-HFDATFFGVHAK-QANVMDPQLRMLLELTHE
ALIDAGINPNDVRGSRTGVFIGVSDSESSEFW------TK-DPEQ-VNGY
GLTGCCRAMFPNRVSYTFDFNPSYAIDTACSSSLFAFQQAINAIKTG-QC
DAAIVGGLNLLLKPTSSLQFHRLSMLSPQGMCKAFDASGNYVRAEAAVVL
YLQK-ASN-AHRV-YATVL-----GAKTNTDYKEQGITFPAGSMQNKLIR
ETYTESGVD-P---LDVVYVEAHGTGTKVGPQVNSIADFFC-K-NRKE--
PLLIGSVKSNMHSEPASGLCSIAKIVIAMEAGLIPANLHFKDPNK--DIA
ALNDGRLKVVSKNE--QW-----KG--GIVAVNSFGFGGANAHIIL
>SRR8560627_NODE_61_nrpspksdomains_ctg5345_1_PKS_KS.1_
IVITLSGRFPE-SNSVEEFKQQLFDGVDLVTDDE-RRWP--AGLHG----
-----LPTRTGKL-KDIQ-NFDATFFGVHAK-QATVMDPQLRLLLEVTHE
AIVDAGINPTELRGSRTGVFVGVSDSESSEYW------AQ-DPER-VNGY
GLTGCCRAMFPNRISYTFDFNPSYAIDTACSSSMFALQQAVTAIKTG-QC
DAAIVGGVNLLLKPTSSLQFHRLNMLSPEGMCKAFDSSGNYVRAEAAVAV
LIQK-ASV-ARRV-YATIL-----GAQTNTDNKEQGITFPSGPMQNTLMR
QVYAEADVN-P---ADVSYVEAHGTGTKVGPQVNSIADLFC-K-NRKG--
PLLIGSVKSNMHSEPASGLCSLAKVLIAMETGLIPANLHFKNPNT--DIP
ALSDGKLKVIAQHE--PW-----NG--GMMAINSFGFGGANAHILL
>SRR8739601_NODE_262_nrpspksdomains_ctg5417_1_PKS_KS.1_
IVISISGRFPE-SESIEELKQNLYNGVDMISEDD-RRWP--IGLFG----
-----LPAGLGKI-RNLQ-NFDATFFSVHAK-QADSMDPQLRLLLETTFE
AIMDAGINPNDIRGSRTGVFIGVSDSETSDYF------KG-DAER-VNGY
GLTGGCRAMFSNRISYTFDFKPSFSIDTACSSSLVALQRAVAAIQSG-EC
DAAIVGGANVCLQPQTSLQFHRLSMLSVDSRCKVFDASGNYVRSEAVGAL
YIQK-ASN-AKRI-YASIL-----GAKINTDYKDKGITFPSGEMQKQLVR
QVYDELGIN-P---NELAYIEAHGTGTKVGPQINNIADVFC-E-NRKT--
PLLIGSVKSNLHSEPSSGICALAKLVIAMENGIIPANLHFKSPNT--EIP
ALLDGRLKVVAKNE--PW-----NG--GLVALNSFGFGGANAHVIM
>SRR8739601_NODE_439_nrpspksdomains_ctg5418_1_PKS_KS.1_
VVISISGRFPE-CNNMEDLKHNLLNGVDMITEDD-RRYP--LGLYN----
-----LPRRLGKI-PHLE-HFDASFFGIPAK-QAHKIDPQIRILLECTFE
ALLDAGINPSEVRGTRTGVYAGVCESESAEYW------RR-DSER-ADEY
GLSG-CRQMFANRIAYVFDFNPNYVIDAGCASNQVSFHRAIKDIETG-EC
DAAIVATSSICLMPEMTLQFHRMKVLGPDGKCRSFDASRNYARSETIGVI
FLQK-ASV-ARRI-YATVM-----GSRVNTDFKQISIGFPSGAMQERLAR
ELYNEISID-P---ADVGYVEGHATGTVVGVQTKFFTNLYC-K-NRKG--
PLLIGSVRSNLHSEGASGMGSVAKVLIAMESGTIPANLHYEKPPA--AIP
GLVDGRLKVVATNQ--PL-----DN--DLMAINSTGVGGINSHMLL
>SRR8739601_NODE_459_nrpspksdomains_ctg5421_1_PKS_KS.1_
VVISISGRFPE-SDNVQEFKQNLLDGVDLITEDD-RRWP--RGIFG----
-----LPLGVGKL-KNLK-HFDAKFFGLHGK-QVHTMDPQLRLLFESTFE
AIVDAGVNPSEIRGSNTAVIVGTWDNETNEYW------KR-DLNN-IPSQ
SIISSSRGMFGNRIAYAFDFKPSYSVDSACSSSLVALQIAVTAIQKG-EC
DAAIVAGTNVCLLPQLSVQMNLLGMLSSTSRCHSFDSSGNYVRSEAVAAL
YIQK-ASA-SRRI-YATVV-----GARTSTEYKHEGFVHPTAAMQQKLIK
ELFLSIDAN-A---NDVVYVETHGTGTKVGLELNAIADFYC-R-DKKE--
PVLVGSVKSNMHSESAAGVCSVTKAIIAMESGFVPQNLHFKNPHP--GIP
SLFDGRIKVVTKNE--PL-----PP--GLIAINSFGMGGTNAHAVL
>SRR8739601_NODE_1451_nrpspksdomains_ctg5424_1_PKS_KS.1_
IVISISGRFPE-SKNIAEFKQNLLSGIDLVTEDN-GRFP--LRLQG----
-----VPKRSGKL-KNLN-RFDASFFHIHGK-LAHKMDPALRFLLETTYE
AILDSGMNPAELKGSQTGVFIAISESEADAFW------MD-DVDR-NDGY
SVTGCHASMFPNRVSYAFDLHPSVAVDAACSSSLVALEMGVEAIRVG-KC
SAAIVAGCSLCIKPQRTLSYFRLGMLSLDGTCKSFDSSANYVRSESDSVV
LIQK-ASD-ARRS-YGSIL-----GIKVNCDYKDNGITVPSGKAQAQLAQ
KICEEAGID-P---SEVSYVEAHGTGTQIGRELNSITEVFC-K-NR-D--
ALLIGSVKSNMHSEASAGLCSIAKVILAMEIGIIPGNLHFRTPNK--QIP
GLSDGRLQVVTANR--PW-----DG--GYAAINSFGFGGTIAHVLL
>SRR8739611_NODE_68_nrpspksdomains_ctg5440_1_PKS_KS.1_
IVISISGRFPE-CNNVEEFKQKLLEGIDLVTEDD-RRWP--VGFCG----
-----LPTRSGKL-NCIK-EFDAVFFGVSSK-QAHKADPQQRLLLETTFE
AILDAGVNPTEIRGSNVGVFIGSWDTDSNCYW------RN-EIDN-IDPS
SLMN-FQTLLANKISYAFNFNPSYTVDTGCSSSLVAFENAITAIQSG-NC
DSAIVAGSNTCLIPAISLQLNKIGVLSPCGKCRAFDSSAKYVRSEAVVAI
YIQK-ASK-ARRV-YATIL-----GAKVNSDYKEQGVTFPSMRMQYKLLK
SLYNEIGVN-L---TDVKYIETHGTGTKAGPEANSIAKLFC-K-NRKE--
PLLIGSLKSNMHSEGAAGLCSIVKVIIAMEHGLIPGNLHYQNPHS--EIP
ALLDGRLKVVTKNE--KW-----KG--GLIGINSFGIGGTNAHVVL
>SRR8739611_NODE_169_nrpspksdomains_ctg5443_2_PKS_KS.1_
IVISISGRFPE-SDSIEEFKQNLFNGVDMVTEDD-RRWT--PGLFG----
-----LPTRLGKL-KNLQ-NFDATFFGVHAK-QADTMDPQLRLLLESTFE
AIVDAGINPNEIRGSRTGVFIGVSESETAEYF------KG-DPER-INGY
GLTGGCRAMFPNRISYTFDFNPSYAMDTACSSSLVALQRAVAAIQTG-EC
DAAIVGGSNICIQPQTSLQFHRLNMLSIEGKCKVFDASGNYVRSEAVGVI
YIQK-ASA-ARRI-YASIL-----GAKINTDYKDQGITFPSGGMQNKLIR
EVYDELGIH-P---SEVAYIEAHGTGTKVGPQINSIADVFC-E-NRKK--
PLLIGSVKSNMHSEPASGICAIAKLVIAMESGIIPANLHFENPNM--DIP
ALTDGRLKVISKHE--PW-----NG--GLVALNSFGFGGANVHVLL
>SRR8739611_NODE_262_nrpspksdomains_ctg5446_1_PKS_KS.1_
VVITMSGRFPD-SDDCYHYRHNLLNKIDMVSCDNRRWEP--TH-PE----
-----IPQRTGKI-NFIE-KFDAGFFGVHYR-QAEALDPQCRQLLERAFE
AVLDAGMHPDELRGSSTGVFGGACFSETEKTW------FY-DRLE-SPTF
GITG-IRSMLAQRLSYFLGLQPSYTVDTACSSSLYAFEHAYRAIRLG-RC
ENAFVLGSSLCLHPIVSLQFARLGVLSLDGSCKSFDGDANYARSETISVV
FLQK-AKN-AKRI-YAQVM-----HAKTNCDFKEQGITFPSGPMQKQLLD
EVYSECNVD-P---STIDFLEAHATGTKVGPEIMAMDEVFCT--NRKI--
PLFVGSIKSNLHTEPASGLCSVVKVLLAMEGSVLLPNINYSRPRE--GAE
ALEQGRMVVVTDVI--PW-----PKDSGLAAINSFGFGGANCHVLL
>SRR8739611_NODE_417_nrpspksdomains_ctg5449_1_PKS_KS.1_
VVISIGGAFPK-CRNIEEFKESLLKNECLLTS----RWK--DGEFG----
-----VSNAIGVM-QDIE-YFDASYFGIHNA-QCSFLDPQHRMALERTFE
AIIDAGVSPTEIRGKRVGVFAGATVGENDNLF-------Y-E-SV-VSGF
GITGHARSMMPNRISYWLNLSPSCAFEGNWLGGVDALQAAYECVSEGF-C
ESAIVATSNLLINSELSYLYNDMGLLSSDGITKSFDEEGDYARSDGVVVL
YIQR-AGD-AKRS-YATIL-----GVESFYDNRDGALIQIDQNAMQKFLE
DFYDKCNVD-A---KEIDFIECYGAGRKDLETLNSIDAVFCK-S-RDK--
PLLVGSVKPNTHAEASAVLFSLAKVLVAMENEIIPATLNYNKPNS--KVS
ALSEGRIQVVSENTKW--N-----P--RFVAINATGVSSSYGHILL
>SRR8739613_NODE_145_nrpspksdomains_ctg5461_1_PKS_KS.1_
IVISISGRFPE-SDSIEEFKQNLYNGVDMVNDDG-RRWI--PGLFG----
-----LPTRLGKL-KHLE-SFDATFFGVHAK-QADTMDPQLRFLLEATFE
AIVDAGINPSEIRGTRTGVFIGVSESETCEYN------KS-DPEK-INGY
GLTGGCRAMFPNRISFTFDFTPSYAIDTACSSSLVALQRAFAAIQNG-EC
DAAIVGGSNICLQPQTSLQFHRLGMLSQEGKCKVFDATGSYVRAEAVGVM
YLQR-ASV-ARRI-YASIL-----GAKVNTDYKDKGITFPSGDMQNRLVR
QVYDELNIN-P---SDVVYVEAHGTGTKAGPEINNIADVFC-D-NRKK--
PLLIGSVKSNMHSEPASGICAIAKLVIAMEDGVIPGNLHFETPNP--DIP
ALNDGRLKVIAKNE--PW-----NG--GLAAVNSFGFGGANAHVLL
>SRR8739613_NODE_224_nrpspksdomains_ctg5462_1_PKS_KS.1_
IVISISGRFAD-SENIDELKHHLFNGVDLVTEDD-RRWP--LDLYG----
-----LPKRAGKL-KNLN-RFDADFFGVLPK-PADKMDPQLRLLLETVFE
AIVDAGVNPSEVRESQMGVFIAVSQVEASEFI------KS-DPAS-FESY
AGLVTQRTMLANRVSYVFDLRPSCVIDTACSGSLSAIDVAIAALDSR-KC
DSAIVGSCHLNLDPKFALTLHKMNLLSVDGKCRSFDAAADYVRSETVCAA
YIQR-ASA-ARRV-YATIL-----GSKTYSDYKEEGIIFPSGKIKRQAIS
AFYKELKIN-P---NSVAYVEAHATGTQVGVETNAIADVLC-E-KRQD--
PLLIGSVKTNVHSESASGMCSLAKLIIAMETGVIPLNLHYENPNK--DIP
GLLDGRLKVVTKNE--PL-----PG--ELVALNSFGYGGTNAHLLL
>SRR8739613_NODE_318_nrpspksdomains_ctg5464_1_PKS_KS.1_
VVISISGRFPE-CNNVDEFKQKLFDGIDLVTADD-RRWP--LGIYG----
-----LPTRSGKL-KDLS-QFDARFFGVHAR-QANVMDPQLRLLLEATFE
AIVDAGINPVELRGSKTGVFIGAMESESLGYL------TS-GFEK-RDGY
CFTGGCRSMFANRISFTFDLKPSFSINSACSSSLIALQRARAAIQAG-EC
DAAIIAGSNLCLNPNTSALFLTLNMLSADGKCKAFDRSGAYVRSEAIVVL
FLQK-ASD-ARRI-YATII-----GAKTNNDYKEEGIAYPSSKLQSALTR
EVLNDAQVD-P---HEVVYIEAHGTGTRAGPLVNGVVEVFC-K-NRKV--
PLLIGSVKSNMHTEAASGVCSLAKVIISMESGVIPGNLHFEIPNT--SIP
ALVDGRIQVVTENK--PW-----NG--GIILVNSFGFGGSNADVLL
>SRR2970555_NODE_866_nrpspksdomains_ctg5478_4_PKS_KS.1_
VVITLSGRFPE-SNSVEEFKQQLFDGVDLVTDDE-RRWP--AGLHG----
-----LPTRTGKL-KDIS-TFDATFFGVHAK-QANVMDPQLRLLLELTHE
AIVDAGMSPAEMKGAKTGVFVGVSDSESSEYW------TQ-DPDQ-INGY
GLTGCCRAMFPNRISYTFDFNPSYAIDTACSSSLFALQQAVTAMKTG-QC
DSAIVAGVNLLLKPTSSLQFHRLGMLSPEGMCKAFDSSGNYVRSEAAVVV
FLQK-ASS-ARRV-YATIL-----GAKTNTDNKEQGITYPAGTMQNKLMR
EVYAEAGVS-P---LEVSYVEAHGTGTKVGPQVNSIADLFC-K-NRKG--
SLLIGSVKSNMHSEPASGLCSLAKVLIAMESGFIPPNLHYRSPNP--DIP
ALNDGKLKVVANRE--PW-----NG--GIMAINSFGFGGANAHIVL
>SRR8739616_NODE_302_nrpspksdomains_ctg5490_1_PKS_KS.1_
IVISISGRFPE-SDSIEEFKQNLFNGVDMVTEDD-RRWT--PGLFG----
-----LPTRLGKL-KNLQ-NFDATFFGVHAK-QAETMDPQLRLLLETTFE
AILDAGINPSEIRGSKTGVFIGVSESETSEYF------KG-DPER-INGY
GLTGGCRAMFSNRISYTFDFNPSYSMDTACSSSLVALQRAVTAIQTG-EC
DAAIVGGSNICIQPQTSLQFHRLNMLSLDGKCKVFDASGNYVRSEAVGVI
YIQK-ASA-ARRI-YATIL-----GAKINTDHKDQGITFPSGGMQNKLIR
QVYDEVGIS-P---SEVVYIEAHGTGTKVGPQINSIADVFC-E-NRKN--
PLLIGSVKSNMHSEPASGICAIAKLVIAMENGVIPANLHFENPNT--DIP
ALTDGRLKVISKHE--PW-----NG--GLVAVNSFGFGGANVHVLL
>SRR8739616_NODE_671_nrpspksdomains_ctg5492_1_PKS_KS.1_
VVISIGGAFPK-CRNIEEFKESLLKNECLLTS----RWK--AGQFG----
-----VSNCIGVM-EGVE-DFDASYFGIHNA-QCSFLDPPHRMALERTFE
ALIDAGVSPTEIRGKKVGVYAAATVGENDNLF-------Y-E-SV-VSGF
GITGHARSMMPNRISYWLNVTPSCAFEGNWLGGIDALHEAYEAIKEGF-C
ESAIVATSNLLINSELSYIYNDMGMLSPDGQTKSFDDEGNYARSDGVVVL
FIQK-AAD-AKRS-YATIL-----GVESLYDNHNGTLLKIDPNSMQKFLE
KFYETCNVD-T---KDIDFIECYGSGRKDVELLNAIDAVFCK-N-RDE--
PLLVGSVKPNTHAEASAVLFSLAKVLVAMESETIPATLNYTKPNS--KVS
ALTEGRIQVVSENTRW--N-----P--RLVAINAMGLSSSYGHILL
>SRR8739616_NODE_4874_nrpspksdomains_ctg5501_1_PKS_KS.1_
IVISISGRFPQ-CNTMEDFKQNLFSGIDLVTDDD-SRWS--SELPG----
-----LLPRSGKL-KDPQ-HFDATFFAVHAK-QAHAMDPQQRLLLETTFE
VLLDAGINPVELRGSNTGVFIGAAEDEACEFW------KS-NTEV-FDAY
CLIG-DRSMFANRISYAFDFKPSFCINCGCSSSLVALQRGVAAIQAG-EC
DAAIVGGSNLFLHPDCALLFHRMSMLSADGKCKAFDASADYVRSEAVGVV
YIQK-AGT-ARRI-YATVL-----AAKTNNDYKNESITHPSGEMQGALAR
RVLDELGLR-G---GDVDYVEAHGTGTPVGPEANAIARVFC-E-DRTT--
PLRIGSVKSNMHAENASGICSIAKVIIAMESGAIPGNLHYQNPNP--DVP
GLADGRLKVVTENE--PL-----ND--KIVAINSFGLGGTNAHVLL
>SRR8801543_NODE_402_nrpspksdomains_ctg5515_2_PKS_KS.1_
VVISLSGRLPE-SSSIEEFKQQLFDGVDLVTDDE-RRWP--SGIHG----
-----LPTRTGKL-KNLE-HFDATFFGVHAK-QANVMDPQLRIMLELTHE
ALIDAGVNPSEVRGSKTGVFIGVSASESDEFW------TS-DPDK-VNGY
GLTGCCRAMFANRISYTFDFNPSYALDTACSSSMYAMQQAVNAMKTG-QC
EAAIVGGVNLLLKPTCSLQFHRLNMLSPHGMCKAFDESGNYVRAEAAVVI
YLQK-SSV-AKRI-YATVV-----GAKTNTDSKEQGITFPAGGMQNKLIR
ELYEEVGVD-P---AEVVYVEAHGTGTKVGPQVNSIADAFC-K-NRKT--
PLLIGSVKSNMHSEPASGLCSLAKVVIGMESGMIPQNLHFKNPNP--DIP
ALSDGRLKVVDQNQ--PW-----NG--GYAGVNSFGFGGANAHILL
>SRR8801543_NODE_477_nrpspksdomains_ctg5516_1_PKS_KS.1_
IIISLSGTYPN-SLNVHDFGDNLFNKMDLISEDNRRWDI--QH-PE----
-----IPNRGGRI-YEIE-KFDAAFFGVHYK-QAHCMDPMGRILMEKTFE
AVVDAGFNPAEIRGTRTGVFVGACFSEAEKTW------FY-EKPQ-PNGY
AVTG-IRSMLANRISYWLGVDPSYTVDTACSSSLYAMEHAYRAIRMG-QC
DMAIVGGCNLCLHPYVTLQFSRLGVLNMDGKCKCFDNSADYTRAEAIVVA
VLQK-SKD-ARRV-YCKLI-----HAKTNCDFKEQGITYPSGVMQTTLLK
EFYVECEVN-P---LDISYVEAHGTGTRVGPELNAIENIFCPE-ERKS--
TLMIGSVKSNIHSEPASGLCSITKVILAMESGNLVPNINYSTPRE--TSK
ALVEGRMKVVTDKM--KW-----N--GGYVAVSSFGFGGGNCHVLL
>SRR8801543_NODE_730_nrpspksdomains_ctg5517_1_PKS_KS.1_
VVISIGGYFPR-SANIEELQQLLMDQVECIDA----ARW--KAQLD----
-----VCDKTGNV-EQID-LFDASYFGIHRL-QSLFMDPMARMTMQNTLE
ALIDAGTTPVSMRGRRVLVAAASSLSENDSLM-------F-E-NV-ENGF
GVTGQARAMMANRISYWLNVTPSYSCDANWLGGLQVLHHGFNAIRSGQ-C
EAAIVVGANLTMNIYPSYHYTNLKLTSADGHTRAFDENADYARSDGTCVL
YLER-GDQ-ARRR-YATIV-----DVDLLFNYRSGQ-MTADPDGARRFLT
EFYQRAAVD-P---TQVNYVESYGAAIKNLKLLQVLDDVFNAGS-RQQ--
PLLIGAVKTNVHSEPSSMFASIVKAIIAMESGIIPANLNCTSPVS--DIP
ALMDGRLQLVSKNTAW--S-----G--SLAAVNGFGLCSSYGHALL
>SRR8801543_NODE_794_nrpspksdomains_ctg5518_1_PKS_KS.1_
VVVSIGGIFPK-AKDLDAFTKNLIDNVCTAEQ----AKW--AEEKN----
-----ATTVHNSF-PENRYKFDATFFGLHRT-QTFYLDPLTRMFLEKTFE
AVIDAGLNPAELRGRNIPVLIGSTLSETEASV-------F-K-MV-KCGF
GVTGQARCMMSNRVSYWLHTNPSVSMDASWTSGMQVIQQGLQMIESGK-C
DSAVVGATNCVLGPYAHRLMNEVGLLAKDGLTKAFDEEADYSRGDGVVVL
YLQR-ADL-AKRS-YVTLL-----YADTIFNNQPGG-SGCDPNEFHDFIK
RCYDASGVK-P---EDVAYLETYGCGLKEIENLLAVERVFCK-N-RTS--
PLQIGSVKTNIHTEPVSALMGLIKIIVAMETGIIPAHLNYNQPNT--KIP
ALVNGKLEVVTKNKPW--T-----G--QIAAVNSIGLGTSYGHMIV
>SRR3208657_NODE_280_nrpspksdomains_ctg5595_1_PKS_KS.1_
VVITVSGRFPE-SNSIEEFKQQLFDGVDLVTDDE-RRWP--SGLYG----
-----LPTRTGKL-KDID-LFDATFFGVHAK-QAHVMDPQLRLLLELTHE
AIVDAGICPTELKGSKTGVFIGVSDSESSEYW------TY-DPDT-INGY
GLTGCCRAMFPNRISYTFDFHPSYAIDTACSSSLFAFQQAITAIKTG-QC
DSAIVGGVNLLLKPTASLQFHRLGMLSPEGKCKAFDESGNYVRSEAAAVV
LLQK-ASV-SRRV-YATVL-----GAKCNTDNKEQGITFPSGNMQNKLMR
EVYAEAGIS-P---YEVSYVEAHGTGTKVGPQVNSIADLFC-K-NRKG--
PLLIGSIKSNMHSEPASGLCSLAKIIIAMEAGFIPANLHFQSPNP--DIP
ALSDGRLKVVSKTE--PW-----NG--GIMAINSFGFGGANAHIVL
>SRR3208657_NODE_544_nrpspksdomains_ctg5597_1_PKS_KS.1_
--ISIGGFFPK-ARNIVEFKNNLYSNEILLGS----RWK--EGELG----
-----VCNKLGVI-PDAE-YFDTAFFGIHRH-QATYMDPMQRLVLERTFE
ALIDAGINPQDIRGKKIGVFTASSIGENDNLF-------Y-E-SI-VSGF
GVTGHSRAMMSNRISYWLNLKPSCAYDSNWIGGIEVLNLAVTAVKEGH-C
EAAIIGSANLALNAEISFLYDDMGLISKDGSTKAYDKDACYARSDGVVVM
MIQR-ACD-AKRA-YASVL-----HSATIFNARDGPLLDQDLDGMTSFID
TFYKTCGVN-P---ADVEYVETYGCAQKRTEILKALEAVYCK-N-RKS--
PLLIGSVKPQTHSEASDNLFSIAKLLMAFETKKIPAMLQFKNPNP--NIP
GLVNGNIEVVTENRDW--T-----A--EFAAVNGIGLCSSYAHVLF
>SRR3208659_NODE_373_nrpspksdomains_ctg5604_1_PKS_KS.1_
-VISIGGFFPK-ARNIVEFKNNLYSNEILLAS----RWK--EGELG----
-----VCNKIGVI-PDAE-YFDTAFFGIHRH-QATYMDPMQRLVLERTFE
ALIDAGINPQDIRGKKIGVFTASSIGENDNLF-------Y-E-SI-VSGF
GVTGHSRAMMSNRISYWLNLKPSCAYDSNWIGGIEVLNLAVTAVKEGH-C
EAAIIGSANLALNAEISFLYDDMGLISKDGTTKAYDKDACYARSDGVVVM
VIQR-ACD-AKRA-YASVL-----HSATIFNARDGPLLDQDLDGMTNFID
TFYKTCGVN-P---ADVEYVETYGCALKRTEILRALEAVYCK-N-RKS--
PLLIGSVKPQTHGEASDNLFSIAKLLMAFETKKIPAMLQFKNPNP--NIP
ALINGNIEVVTENRDW--T-----A--EFAAVNGIGLCSSYAHVLF
>SRR3208814_NODE_265_nrpspksdomains_ctg5621_1_PKS_KS.1_
----VSGRFPE-SNSIEEFKQQLFDGVDLVTDDE-RRWP--SGLYG----
-----LPTRTGKL-KDID-LFDATFFGVHAK-QAHVMDPQLRLLLELTHE
AIVDAGICPTELKGSKTGVFIGVSDSESSEYW------TY-DPDT-INGY
GLTGCCRAMFPNRISYTFDFHPSYAIDTACSSSLFAFQQAITAIKTG-QC
DSAIVGGVNLLLKPTASLQFHRLGMLSPEGKCKAFDESGNYVRSEAAAVV
LLQK-ASV-SRRV-YATVL-----GAKCNTDNKEQGITFPSGNMQNKLMR
EVYAEAGIS-P---YEVSYVEAHGTGTKVGPQVNSIADLFC-K-NRKG--
PLLIGSIKSNMHSEPASGLCSLAKIIIAMEAGFIPANLHFQSPNP--DIP
ALSDGRLKVVSKTE--PW-----NG--GIMAINSFGFGGANAHIVL
>SRR3208826_NODE_410_nrpspksdomains_ctg5628_2_PKS_KS.1_
--ISIGGFFPK-ARNIVEFKNNLYSNEILLGS----RWK--EGELG----
-----VCNKIGVI-PDAE-YFDTAFFGIHRH-QATYMDPMQRLVLERTFE
ALIDAGINPQDIRGKKIGVFTASSIGENDNLF-------Y-E-SI-VSGF
GVTGHSRAMMSNRISYWLNLKPSCAYDSNWIGGIEVLNLAVTAVKEGH-C
EAAIIGSANLALNAEISFLYDDMGLISKDGTTKAYDKDACYARSDGVVVM
VIQR-ACD-AKRA-YASVL-----HSATIFNARDGPLLDQDLDGMTNFID
SFYKTCGVN-P---ADVEYVETYGCALKRTEILSALEAVYCK-N-RKS--
PLLIGSVKPQTHGEASDNLFSIAKLLMAFETKKIPAMLQFKNPNP--NIP
ALINGNIEVVTENRDW--S-----A--EFAAVNGIGLCSSYAHVLF
>SRR3208826_NODE_423_nrpspksdomains_ctg5629_1_PKS_KS.1_
VVITVSGRFPE-SNSIEEFKQQLFDGVDLVTDDE-RRWP--SGLYG----
-----LPTRTGKL-KDID-LFDATFFGVHAK-QAHVMDPQLRLLLELTHE
AIVDAGICPAELKGSKTGVFIGVSDSESSEYW------TY-DPDT-INGY
GLTGCCRAMFPNRISYTFDFHPSYAIDTACSSSLFAFQQAITAIKTG-QC
DSAIVGGVNLLLKPTASLQFHRLGMLSPEGKCKAFDESGNYVRSEAAAVV
LLQK-ASV-SRRV-YATVL-----GAKCNTDNKEQGITFPSGNMQNKLMR
EVYAEAGIS-P---YEVSYVEAHGTGTKVGPQVNSIADLFC-K-NRKG--
PLLIGSIKSNMHSEPASGLCSLAKIIIAMEAGFIPANLHFQSPNP--DIP
ALSDGRLKVVSKTE--PW-----NG--GIMAINSFGFGGANAHIVL
>SRR3211081_NODE_621_nrpspksdomains_ctg5649_1_PKS_KS.1_
--ISIGGFFPK-ARNIVEFKNNLYSNEILLGS----RWK--EGELG----
-----VCNKLGVI-PDAE-YFDTAFFGIHRH-QATYMDPMQRLVLERTFE
ALIDAGINPQDIRGKKIGVFTASSIGENDNLF-------Y-E-SI-VSGF
GVTGHSRAMMSNRISYWLNLKPSCAYDSNWIGGIEVLNLAVTAVKEGH-C
EAAIIGSANLALNAEISFLYDDMGLISKDGSTKAYDKDACYARSDGVVVM
VIQR-ACD-AKRA-YASIL-----HSATIFNARDGPLLDQDLDGMTNFID
TFYKTCGVN-P---ADVEYVETYGCAQKRTEILKALEAVYCK-N-RKS--
PLLIGSVKPQTHSEASDNLFSIAKLLMAFETKKIPAMLQFKNPNP--NIP
GLVNGNIEVVTENRDW--T-----A--EFAAVNGIGLCSSYAHVLF
>SRR3211085_NODE_292_nrpspksdomains_ctg5658_1_PKS_KS.1_
--ISIGGFFPK-ARNIVEFKNNLYSNEILLGS----RWK--EGELG----
-----VCNKLGVI-PDAE-YFDTAFFGIHRH-QATYMDPMQRLVLERTFE
ALIDAGINPQDIRGKKIGVFTASSIGENDNLF-------Y-E-SI-VSGF
GVTGHSRAMMSNRISYWLNLKPSCAYDSNWIGGIEVLNLAVTAVKEGH-C
EAAIIGSANLALNAEISFLYDDMGLISKDGSTKAYDEDACYARSDGVVVM
MIQR-ACD-AKRA-YASIL-----HSATIFNARDGPLLDQDLDGMTNFID
TFYKTCGVN-P---ADVEYVETYGCAQKRTEILKALEAVYCK-N-RKS--
PLLIGSVKPQTHSEASDNLFSIAKLLMAFETKKIPAMLQFKNPNP--NIP
GLVNGNIEVVTENRDW--T-----A--EFAAVNGIGLCSSYAHVLF
>SRR5484633_NODE_257_nrpspksdomains_ctg5701_1_PKS_KS.1_
VVITISGRLPE-SSNIEEFKQQLFDGVDLVTDDE-RRWP--SGLYG----
-----LPTRTGKV-KDLQ-YFDATFFGVHAK-QAHVMDPQLRMLLELTYE
AMVDAGMNPNEMKGTKTGVFIGVSDSESSEFW------TQ-DPEQ-VNGY
GLTGCCRAMFPNRVSYTFDFSPSYAIDTACSSSLFAFQQAVMAIKTG-QC
DSAIVGGVNLLLKPTSSLQFHRLSMLSPQGMCKAFDASGNYVRSEAAVVV
LLQK-SSV-ARRV-YATVL-----GAKTNTDNKEQGITFPSGSMQNKLIR
EVYDEIGIQ-P---HEVSYVEAHGTGTKVGPQVNSIADFFC-K-NRKD--
PLLIGSVKSNMHSEPASGLCSLAKMVIAMESGMIPQNLHFKTPNK--DIP
ALNDGRLKVVAKNE--PW-----NG--GIIAINSFGFGGANAHIVL
>SRR5889472_NODE_173_nrpspksdomains_ctg5814_1_PKS_KS.1_
VVISIAGRFPE-CSSVEEFKQQLFDGIDLVTDDE-RRWP--SGLYG----
-----LPTRTGKL-KNLE-HFDATFFGVHAK-QANVMDPQLRIMLELTHE
ALIDAGVNPVNVRGSRTGVFIGVSQSESDEFW------TS-DPEK-VNGY
GLTGCCRAMFANRLSYTFDFTPSYALDTACSSSMFALHQAVTAMRTG-HC
DAAIVGGVNLLLKPTCSLQFHRLNMLSPDGKCKAFDASGNYVRAEAAAII
YLQK-SSV-AKRV-YATIV-----NIKTNTDNKEQGITFPSGLMQGKLVK
EIYSEVGLD-P---TEISYIEAHGTGTKVGPEVNSIVDIFC-K-NRKG--
PLLIGSVKSNMHSEPASGLCSIAKVLIGMESGIIPMNLHFECPNT--NIP
ALSDGRLKVVSSNM--PW-----NG--GYAAVNSFGFGGANAHLIL
>SRR5889472_NODE_182_nrpspksdomains_ctg5815_5_PKS_KS.1_
VVISMSGRFAQ-SDNVYELRDNLFNKVDLITTNESRWSN--ENPPG----
-----VPKYSGKI-NNIN-KFDASFFGIHPK-VANMMDPMVRVILEKTFE
AIIDAGMHPDEIRGTRTGIFIGTSHTETEYYL------LQ-ERTQ-ILDM
KHTL-AKSLFGPRIGYWLGVDPIYTVDSACSSTGYAIDHAYRNIREG-NC
DMAIVAGSQLNLNPHVALHFARLGVLNKNGKLSCFDADSDYTRAEGAISM
LLQK-AKH-ARRN-YAQII-----HVKSNCDFKEQGITFPSTYLQQDLLR
EFYNECGVD-P---AQLSYIEAHGTGTKMGPELNAIDSVLTK--GRTT--
PLLMGSVKSNVHAEPAACSCSVAKVIIAMESGYIPPNNNFKKPGE--KMT
AIIEGRIKVVAEKT--KW-----N--IELAGINCFGFGGSNSHILL
>SRR5889472_NODE_246_nrpspksdomains_ctg5817_1_PKS_KS.1_
VVISISGTFAQ-SGNMNILQENLFNKKDVITTSDKRWSM--ENPPD----
-----MSKYLGII-DNVD-KFDASFFGMNAK-IAANLDPMTRILLEKTFE
AIIDAGMSPEEIKGTRTGVFVGASESESEIHT------LL-RPGD-I--H
TLTG-MKCMTAHRLSYWLEVSPSYMMDSACSSTGYALDHAYRSIRNG-QC
DMAIVAGAHLNLHPFLTLSFSRLGVSNKDGKLKAFDGNANYTRSEAIVVV
FLQK-SKD-ARRI-YSQVV-----HVKSNCDWKEQGITYPSTDMQQVLLK
DFYNECDID-P---AQISYVEAHGTGTRMGPQIITLDSIFTK--GRTT--
PLLIGSVKANIHSEPVANLCSIAKVIIAMESGFIPPNIYFNKP-K--KGD
GIDAGRMKVVTEIT--KW-----N--VEIAALDSFGFGGANCHTVL
>SRR5889472_NODE_306_nrpspksdomains_ctg5818_1_PKS_KS.1_
VVISIGGLFPR-SQNLDEFKELLLQNVLIQDP----ARW--KAQLD----
-----VCDTTSNV-PGID-CFDASFFGIHRQ-QCTYMDPMQRMILESTFE
ALVDAGVNPSEIRGKKIGVYMGSSISENDSLM-------F-E-SV-ENGF
GITGQARTMLANRISYWLNITPSCSFDSSWTNGIQVIQFALDAIKSGQ-C
DAAIVGTTNLTLNIYPTWLFKQQGVTSMDGLTKAFDANADYSRGEAIITL
YLQR-ADM-AKRN-YATVV-----HADVQFNFRSGN-TDITVDGMTRFLS
EFYDKCGFD-P---RNVPYVEAYGAGIKKVEVLAAIDNVFCK-N-RDK--
PLNIGCIKTNSHAEASAATMGIIKVLVSMETGTIPATLNYKTPNP--NIK
SLIEGRIEVVDKNAPW--E-----G--EYAAVNAVGLASSLGHILL
>SRR3717834_NODE_425_nrpspksdomains_ctg5900_1_PKS_KS.1_
IVITISGRLPE-SNSIEEFKQQLFDGVDLVTDDE-RRWP--SGLYG----
-----LPTRTGKI-KNLE-YFDATFFGVHAK-QAHVMDPQLRMLLELTHE
AIVDAGLNPNELKGSKTGVFVGVSDSESSEFW------TR-DPDQ-INGY
GLTGCCRAMFPNRISYTFDFNPSYAIDTACSSSWFAFQQAVTAIKTG-QC
DGAIVAGVNLLLKPTSSLQFHRLSMLSPQGMCKAFDASGNYVRSEAAVVV
YLQK-ASV-ARRV-YATVL-----GAKCNTDNKEQGITFPSGAMQNKLIR
EVYEEIGIK-P---QDVAYVEAHGTGTKVGPQVNSIADFFC-R-DRKD--
PLLIGSVKSNMHSEPASGLCSLAKIVIAMEAGMIPQNLHFKSPNT--DIP
GLLDGRLKVVSTNT--PW-----NG--GIVAVNSFGFGGANAHIVL
>SRR3717834_NODE_579_nrpspksdomains_ctg5902_1_PKS_KS.1_
IVISVGARLPE-CNNVEDFWAALFRGEDLITEDDR-RFP--PGYLG----
-----TPRGQGKI-LNPD-KFDAAYFGINPK-QANLMDCKHRVLLETTYE
CLVDAGYNPKELRGSRTGVYIGLSSET--NDM------LK--KEK-TDGY
FNQSIAPTMAANKISFSFDFKPSYTCDTACSSSYTAMVCALDDLKSG-VV
ENAVVGAAHVSFEPRVTEEYFQHGMLAADAKCKTFSTKRDFARSETVATV
FLQK-RNN-CRRG-YAVVL-----GGGINVDYKKQGLSSPPIDSHINLMK
YVQEQANIK-P---SDVTYFEAHGTGTTAGLNCHAISAMLD--DDRAE--
PLLIGSVKTNAHAEIASGMVAMVKILGIAHTGVIPPNIHTECIDE--DLP
GIKEKKLRVVTHNT--TF-----TP--GIIITSALSFGGANAHLVV
>SRR3717834_NODE_760_nrpspksdomains_ctg5906_1_PKS_KS.1_
IVISVSGRFPE-CENAADFITQLMSGVDLVTENDR-RFK--PGFRE----
-----TPKRSATI-PTVD-KFDNIFFGIPHS-QVNGIDPRHRILLETAYE
SIIDAGVNPKELRGTKTGVYVGMACYD---AY------SG--KN--SEGR
G-TGVLGALAANRISYVFDLKPSYVCDTACSSSFYVLVHAFKDLESG-EI
ENAIVASANINFDPYETAEFVKAGILSEYGCCRSFNTTRNYVRAEAVVSF
FLQK-RKN-SRRI-YATMV-----GAKLNTDYKDEGPNFPSASAQLELMQ
DIFTKYKIN-P---NDVTYFEAHGTGTKAGETCEAVQEAFS--Q-KTE--
ELLIGSVKSNMHAELAAGSCSVMKCIGIIQTNIIPSNLHYDPIDT--TLP
GINNGKLKVVTENT--RF-----KE--GLIAINCFGFGGANGHVVL
>SRR3717834_NODE_890_nrpspksdomains_ctg5915_1_PKS_KS.1_
IVISISGRFPE-CENVKEFWDALLRGDDLMTEDDR-RFP--PGYEG----
-----TINRQGKI-KNAD-KFDTSFFAFNHK-QANLSDCRHRILLETTYE
CIVDAGYNPKELKGPKTGVYIAITNQG--TEY------LN--REK-TDGY
YNQAVVLAMAANKISYSFDFQPSFPVDTACSSSYTAMVCALNNLRLG-II
DYAVVGAAHLMFEPFSTTEFQRYGVLSPDGKSKSFNRLRDFARSEGIVTV
LLER-KSN-CRRM-YAAVV-----GGGINIDYKKEGQSFPSSELHFLLMK
DVFSKFQLN-P---SEVTYFETHGAGTFVGTQCTAITQMFG--NTRTE--
PLFIGSVKSNAHAEISAGMLAITKILGIFHTGVIPANLYVDDIDI--TLP
GIKDNKLRVVTENT--PF-----KT--GLVATSSLGLGGANGHLVL
>SRR3717834_NODE_905_nrpspksdomains_ctg5916_2_PKS_KS.1_
IVITISGKLPE-SENIQEFTDLLLSGEDLVTENDR-RFK--AGFQG----
-----VPKRCGTI-PTVD-KFDNEFFGIQDR-EANLIDVRHRMLLESVYE
CIVDAGVNPKELSGTKTGVYVALSYFD---PL------YT--NEN-IEGR
S-TGILASFAANRISYTFNLKPSYIIDTACSSSFYALVCAFKDMLHG-DI
ENAIVCGTNINFSVAETAEYNRVHMLSPDGTCKTFSSQRNYVRSEALVST
FLQR-AKH-ARRI-YATVL-----GGKLNCDFKKEGASFPSAEAQFELMN
GLYTKYNIH-V---DDICYFEAHGTGTSVGNSCSAIEKIFR--N-KRE--
PLLIGSVKSNMHSEIAAGMCSLVKIITAINTGVIPANLHYQPFDL--TLA
GLKDGLFKVVTENT--PL-----KD--GLIAINCFGFGGANGHVVL
>SRR3717834_NODE_916_nrpspksdomains_ctg5917_2_PKS_KS.1_
-VITIAGKLPE-CENVEEFMKALIGGVDLVTENDR-RFK--PGCRG----
-----LPRRSGTI-PIVD-KFDNVFFGIPHI-AVNTLEVSQRLVLESVYE
CIVDAAVNPKDLRGTQTGVYVGLGSFD---NV------MT--RDT-IQGR
S-TGILAALASNRISYVFDLKPSSVMDTAASSGLYALVNAFNDMQRG-EV
DNAIVCGVNTNFISHEVVEYKNMNLLSPDGKCKSFSKERNYVKSEALVSI
FLQR-RKN-AKRI-YATVV-----GGKLNSDRKPIGD----TSTATELIR
ETYEKFKLN-V---NDFSYFEADATGSKVGEMCQILQEVFG--N-RKK--
PLLIGSVKSNVHTEVASALCSILKVITAFHYRTIPGNLHSEPLDL--NLP
GISEDKLKVVTENT--PL-----DD--GLVGVNSFSLGGANAHAVL
>SRR3717834_NODE_950_nrpspksdomains_ctg5920_1_PKS_KS.1_
IVISIGARLPE-CDNVKDFWAALFRGEDLITEDDR-RFP--PGYLG----
-----TPRRQGKI-LNPD-KFHAAYFGINPK-QANLMDCKHRVLLETTYE
CLVDAGYNPKELRGSRTGVYIAITNQA--TDY------LN--KEK-TDGY
FNQAVMLAMAPNKISFVFDFQPSLSVDTACSSSYTAMVCALNNLHSG-II
DYAVVGAAQIMFEPFTTAEFQRYGVLSPDGKSKSFNRLRDFVRSEGIVTV
LLQR-KSN-CRRM-YAAVV-----GGGINVDYKTEGQSFPSSEVHFRLMK
DVFNKFQLN-P---RDVTYFEAHGVGTFVGTQCTAITQMFG--NIRTE--
PLFIGSVKSNAHAEVSAGMLAITKILGIFHTGLIPANLYVDDIDI--TLP
GINDNKLRVVTENT--PF-----KS--GLVATSSLGLGGANGHLVL
>SRR3742169_NODE_102_nrpspksdomains_ctg5935_1_PKS_KS.1_
IVISISGRYPE-CNNMEEFVEALLKGVDLVVDDEK-RFP--RGVMG----
-----IPPRTGKI-PELD-KFDSTFFGVHAK-QAEFMDPRHRILLETVYE
CIIDAGYNPQELRGSKTGVYVALSMFT-NPDG------MR-DRDD-TDGY
TNIGLNLGMAANRISYCFDFKKSYSLENACASSLYGFVNAIDDIRSG-KV
DSAVVCGAHVQFHPTESSEFTKLNMLAPDGKCKVFSINRDYARGEAIISV
LLQK-KSP-SRRI-YATVA-----GAMSSADYKPEGITYPSAESQLYLLQ
EIYNKQGVD-P---NEVTYVEAHGTGTLAGTQLDAIVTQFC-QN-RKS--
PLPVGAVKSNMHSEVASGLCSVSKVLIAMEAGVIPANLHVEPLDT--DLP
GIKDGKIKIVTENL--PW-----KG--GLVALNTFGFGGANAHVAL
>SRR3742169_NODE_151_nrpspksdomains_ctg5937_1_PKS_KS.1_
IVISISGRLPE-SNSIEEFKQQLFDGVDLVTDDE-RRWP--SGLYG----
-----LPTRTGKI-KDLQ-YFDATFFGVHAK-QAHVMDPQLRMLLELTHE
ALVDAGVNPSAARGSRTGVFVGVSDSESSEFW------TQ-DPDQ-VNGY
GLTGCCRAMFPNRISYTFDFNPSYAVDTACSSSLFAFQQAVTAIKTG-QC
DAAVVAGVNLLLKPTSSLQFHRLSMLSPQGMCKAFDSSGNYVRSEAAVVV
YLQK-ASA-ARRI-YATVL-----GAKTNTDNKEQGITFPSGAMQNKLIK
EVYEEIGIK-P---QDVSYVEAHGTGTKVGPQVNSIADFFC-K-NRTD--
PLLIGSVKSNMHSEPASGLCSLAKIVIAMEAGMIPQNLHFKSPNK--DIP
ALNDGRLKVVSKNE--PW-----NG--GIIGINSFGFGGANAHIVL
>SRR4045938_NODE_93_nrpspksdomains_ctg6025_2_PKS_KS.1_
IVITISGRFPE-CDNMEELKQKLFDGVDLITDDE-RRWP--SKLHG----
-----LPTRTGKL-KNLS-HFDATFFGVHAK-QAHVMDPQLRLLLEVTYE
SIVDAGFNPSELRGSRTGVFIGVCESESGVYW------KD-DADK-VNGY
GLTGSCRAMFANRLSYTFDFTPSYAIDTACSSSLVAMQRGVAAIRSG-EC
DAAIIGGCNVCLQPTTSLQFHRLNMLSEGGMCKAFDSTGNYVRSEAVGII
FMQK-ASV-ARRV-YATVL-----GAKVNTDYKTQGITFPSGAMQNKLIR
EMYDEVGIN-P---SDVAYVEAHGTGTKVGPQVNSIADVFC-E-NRKE--
PLLIGSVKSNMHSEPASGVCSLAKIVIAMESGMIPQNLHFSSPNT--DIP
ALVDGKLKVVSKNE--PW-----NG--GLVGINSFGFGGANAHVLL
>SRR4045938_NODE_157_nrpspksdomains_ctg6028_1_PKS_KS.1_
VVISIGGYFPK-ANNIEEFKEKLLSNESLLSS----RWK--AGERG----
-----VTNIIGTI-EGIE-CFDASYFGIHRE-QCNFMDPMHRLVLERTYE
ALIDAGVNPMDIRGKRIAVYAGSSVGENDNLF-------Y-E-SI-VSGF
GITGHSRSMMPNRVSYWLNLKPSCAYDNNWLNGIEVIQAGFDAIRYGY-S
EAAIVATANLALNSELSWIYNDMGLLSQDGTTRSFDAKADYARSDGVMVF
FLQR-AGD-AKRS-YATIL-----GANSRFNNREGAFRDLDTNAMVDFMK
EFYDECKVN-P---KDVEFVECYGSGQKEVEALAAIDRVYCK-N-RQK--
PLLIGSVKPNTHSEASAISMSLAKVLVTIETGTIPANLNYESPNP--NIS
GLVEGRLQVVTKNTNW--E-----G--GLIAINGIGLASSYGHILL
>SRR4045939_NODE_121_nrpspksdomains_ctg6063_1_PKS_KS.1_
VVISISGRFPE-CDSMEELKQKLFDGVDLITDDE-RRWP--SKLHG----
-----LPTRTGKL-KNLT-HFDATFFGVHAK-QAHVMDPQLRLLLEVTYE
SLVDAGYNPSELRGSRTGVFIGVCESESGVYW------KD-DPDK-VNGY
GLTGSCKAMFANRLSYTFDFTPSYAIDTACSSSLVAMQRGVAAIKSG-EC
DAAIIGGCNVCLQPTTSLQFHRLNMLSEQGMCKVFDSTGNYVRSEAVGVM
FLQK-SSV-ARRI-YATVL-----GAKVNTDYKTQGITFPSGAMQNQLIR
ETYSEIGIS-P---SDVAYVEAHGTGTKVGPQVNSIADVFC-E-NRKE--
PLLIGSVKSNMHSEPASGICSIAKIVIAMESGVIPQNLHFKSPNT--DIP
ALTDGRLKVVSKNE--PW-----NG--GLVAINSFGFGGANAHVLL
>SRR4045939_NODE_218_nrpspksdomains_ctg6064_1_PKS_KS.1_
VVISIGGYFPK-ANNIEELKKGLLSNESLLSS----RWK--AGERG----
-----VTNIIGKI-DGIE-YFDASYFGIHRE-QCNFMDPMQRLVLERTFE
ALIDAGVNPMDIRGKRIAVYAGSSVGENDNLF-------Y-E-SI-VSGF
GITGHSRSMMPNRVSYWLNLKPSCAYDNNWLNGIEVLQAGFDTVRYGH-C
EAAIVATANLALNSELSWIYNDMGLLSQDGVTRSFDAKADYARADGVIVL
YLQR-AAD-AKRS-YATIL-----GVNSRFNNREGAFRDLSTDAMTDFMK
EFYDECKTD-P---KEVEFVECYGSGQKEVEALTAIDRVYCK-N-RKN--
PLLIGSVKTNTHAEASAAFVSLAKVLVATETGLIPANLNYETPNP--NIN
GLVEGRLQVVTKNTNW--E-----G--GLIAINGIGLASSYGHVLL
>SRR4407796_NODE_182_nrpspksdomains_ctg6152_1_PKS_KS.1_
VVISISGRFPE-CDSVEEFRQKLFDGVDLVTDDE-RRWP--TRLHG----
-----LPARTGKL-KNLG-HFDATFFGVHAK-QAHVMDPQLRILLEVTYE
SLVDAGFNPAELRGSRTGVFIGVSESESGIYW------KE-DPDK-VNGY
GLTGSCRAMFANRLSYTFDFTPSYAIDTACSSSLVAMQRGIAAIKSG-EC
DAAIIGGCNICVQPTTSLQFHRLNMLSEEGMCKAFDCTGNYVRSEAVSIM
FLQR-ASN-ARRV-YATVL-----GAKVNTDYKEQGITFPSGRMQNQLIR
EVYNEVGIS-P---SEVVYVEAHGTGTKVGPQLNSIADVFC-E-NRKE--
PLLIGSVKSNMHSEPASGMCSIAKLVIAMESGVIPQNIHFTSPNT--EIA
ALTDGRFKVVAQNE--PW-----NG--GLIGINSFGFGGANVHVLL
>SRR4407796_NODE_403_nrpspksdomains_ctg6153_3_PKS_KS.1_
IVISISGRFPE-CESMEEFKQKLLDGVDMVTAEE-TRWP--SKLYG----
-----LPARMGKL-KNLD-HFDAEFFGTHAK-QADVMDPQMRILLEATYE
SIVDAGYNPCDLKGSRVGVFIGTCENDTGEYL------RH-SPER-VSAY
VSTGNAQAMLSNKISHFFDFKPSYSIDSACSSSLVAVQRGFAAIKSG-EC
DSAIVGGTNICLQPTGSLQFKLLTLLNEEGMCKSFDSCGNYVRSEAVCAL
FLQK-AQH-ARRV-YATIL-----GAKVNSDYTHQGITFPSGKSQKQLIE
EVYEEIGID-P---KTIAFVEAHGTGTLVGPEVNAISEVFC-K-DRHN--
PLLIGSVKSNMHSEPASGVCSLAKVIIAYESGLIPRNIHFSSPNT--KIP
ALNDGRIKVVVENQ--HW-----NG--GMVGINSFGFGGTNVHVLL
>SRR4413763_NODE_452_nrpspksdomains_ctg6182_1_PKS_KS.1_
IVITISGRLPE-SDSIEEFKQQLFAGVDLVTDDE-RRWP--SGLYG----
-----LPTRTGKI-KDLS-RFDATFFGVHAK-QADVMDPQLRMLLELTHE
ALVDAGVNPGEVRGSRTGVFIGVSDSESSEFW------TR-DPDQ-VNGY
GLTGCCRAMFPNRVSYTFDFTPSYAVDTACSSSLFALQQAVTAMRTG-QC
DAAVVGGLNLLLKPTSSLQFHRLSMLSPQGACKAFDAAGNYVRSEAAVVV
YLQK-ASR-ANRV-YATVL-----GAKTNTDHKEQGITFPAGGMQNRLIR
ETYAEAGVD-P---ADVVYVEAHGTGTKVGPQVNSIADFFC-K-NRKE--
PLLIGSVKSNMHSEPASGLCSLAKIVIAMEAGLIPANLHYQTPNK--DIP
ALSDGRLKVVAQHE--PW-----KG--GIVAINSFGFGGANAHIIL
>SRR4413763_NODE_901_nrpspksdomains_ctg6196_1_PKS_KS.1_
IAITISGRLPE-SDSIEQFKQQLLAGVDLVTDDD-RRWP--SGLYN----
-----LPTRTGKI-KDLS-RFDATFFGVHGK-QTKAMDPQIRMLLELTHE
AIVDAGVNPNEIRGSRTGVFIGVSTKDSFEFW------TR-DPDR-INGY
GLTGCCIAMIPNRVSYTFDFTPSYAVDTSCSSSLFALQQAVTAMKGG-EC
DAAVVGGVNLLLKPTAALEFLRSGALSPEGMCKSFDASADYALSEAAVVV
YLQK-ASG-ANRV-YATVL-----GAKTNTDYKEQGITIPSGEMHNRLIR
ETYAESGVD-P---SDVVYVEAHATGTKVGSQVNSIAEFFC-K-DREG--
PLLVGCVKSNMHSGAASGLCSLVKVIIAMEAGLIPANLHYRTPNK--DIP
ALSDGRLKVVSKHE--PW-----KG--GIVAINSFGFGGANAHIIL
>SRR4413763_NODE_990_nrpspksdomains_ctg6199_1_PKS_KS.1_
VVISIGGYFPK-ALNIEEFKDRLLNNENLMES----RWK--PGERG----
-----VTNVIGKI-P-TE-FFDNAYFGIHRQ-QCTFMDPMHRLVLERSFE
ALIDAGVNPSEVRGRRIGCFMGSSVGENDNLF-------L-E-SV-ISGF
GVTGHSRAMMPNRVSYWLDLKPSVAYDSNWIGGVEVLRLAYEAVKTGQ-C
EAVLVGTANLALNAEFQWLYNDMGLLSPDGSTKAFDADAQYARSDGVVVM
YIQR-ASE-ARRC-YASIL-----NVATQFDNREGTLCDIDANNLAEFID
EFYQDCDVD-P---SEVEYVEAYGCAIKETRKLEALEKVYCK-N-RKT--
PLLIGSVKTNAHSEPSAALFSVAKVLIAMETDTIPATIQFQNPNP--ELL
PLINGSMQVVTENRKW--G-----V--KYAAVNAIGLDSYYGHILL
>SRR4450277_NODE_205_nrpspksdomains_ctg6248_2_PKS_KS.1_
IVITISGRLPE-SNSIEEFKQQLFDGVDLVTDDE-RRWP--SGLYG----
-----LPTRTGKL-KDIA-HFDATFFGVHAK-QAHVMDPQLRLLLELTHE
AMVDAGVNPTEFRGSRTGVFIGVSDSESSEFW------TA-DPDQ-VNGY
GLTGCCRAMFPNRISYTFDLKPSYAVDTACSSSLIALQQAITNIKTG-QC
DSAIVGGVNLLLKPTSSLQFHRLSMLSPQGMCKAFDADGNYVRSEAAVVV
FLQK-ASK-ASRV-YATVL-----AAKTNTDTKEQGITFPSGQMQNQLMR
EVYAESGIN-P---DDVAYIEAHGTGTKVGPQVNSIADMFCK--NRKT--
PLLIGSVKSNMHSEPASGLCSLAKMVIAMESGVIPANLHFKSPNK--DIP
ALNDGRLKVVDKNE--KW-----NG--GIIAINSFGFGGANAHIVL
>SRR6765940_NODE_395_nrpspksdomains_ctg6382_1_PKS_KS.1_
-VLTISGRLPE-SSSIEEFKQQLFDGVDLVTDDE-RRWP--SGLYG----
-----LPTRTGKI-KDLT-RFDASFFGVHAK-QAHVMDPQLRMLLELTHE
AIVDAGLNPNDVKGSRTGVFIGVSDSESSEFW------TQ-DPET-ITGY
GLTGCCRAMFPNRISYTFDFKPSYAIDTACSSSLFAFQQAVNAIQTG-QC
DSAIVGGVNLLLKPTSSLQFHRLSMLSPHGMCKAFDASGNYVRSEAAVVV
FLQK-ASA-ARRV-YATVL-----GAKTNTDNKEQGITFPSGAMQNRLIR
ETYEDLGVN-P---NDVVYVEAHGTGTKVGPQVNSIADYFC-K-NRPT--
PLLIGSVKSNMHSEPASGLCSLAKMVIAMENGVIPGNLHFKSPNT--DIP
ALNDGRLKVVAQNE--PW-----NG--GIVGVNSFGFGGANAHIVL
>SRR6955757_NODE_116_nrpspksdomains_ctg6400_1_PKS_KS.1_
VVITLSGRFPE-SNSVEEFKQHLFDGVDLVTGDE-RRWP--AGLHG----
-----LPARTGKL-KDIQ-YFDATFFGVHAK-QANVMDPQLRLLLELTHE
AIVDAGFSPSEVKGSKTGVFVGVSDSESSEYW------TR-DPDQ-INGY
GLTGCCRAMFPNRISYTFDFNPSYAIDTACSSSLFALQQAVTAIKTG-QC
DSAIVAGVNLLLKPTSSLQFHRLGMLSPEGMCKAFDASGNYVRSEAAAVV
LIQK-ASA-ARRV-YATIL-----GAKTNTDSKEQGITYPAGIMQNKLMR
EVYAEIGVN-P---LEVSYVEAHGTGTKVGPQVNSIAELFC-K-NRKN--
PLLIGSVKSNMHSEPASGLCSLAKVLIAMESGFIPPNLHYRDPNV--DIP
ALSDGRLKVVTEKE--PW-----QG--GIMAINSFGFGGANAHIIL
>SRR5484634_NODE_81_nrpspksdomains_ctg6648_1_PKS_KS.1_
IVISLSGRFPE-SNNVEEFKQQLFDGIDMITDDE-RRWP--AGLHG----
-----LPTRTGKL-KDLA-HFDAQYFGVHAK-QAEQMDPQLRILLELTHE
TLVDAGINPAEMRGSKCGVYLGICASESEEYW------GQ-DPDK-INGY
GLTGCCRAMFANRISYTFDFKPSYAVDTACSSSLYALSQAIGAIRSG-EC
DSAIVGGANLLLKPNGSLQFHRLSMLSPQGMCKAFDSSGNYVRSEAVVAI
LLQK-ASA-ARRV-YATVL-----GAKTNMDYKEQGITFPSGKMQQKLIS
EVYAETGVN-P---ADVNYIEAHGTGTKVGPQVNSIADFFC-K-NRKE--
PLLIGSVKSNMHSEGASALCSIAKILVAMEAGIIPANLHFKNPNP--DIP
GLTDGRLKVVSKSQ--PW-----KG--GIVAVNSFGFGGANAHVIL
>SRR6286786_NODE_188_nrpspksdomains_ctg6706_1_PKS_KS.1_
IVITISGRLPE-SNNIEEFKQQLFDGVDLVTDDE-RRWP--SGLYG----
-----LPARSGKL-KDIA-HFDATFFGVHAK-QANVMDPQLRLLLELTHE
AMVDAGINPTEFRGSKTGVFIGVSDSESSEFW------TA-DPDQ-VNGY
GLTGCCRAMFSNRISYTFDLKPSYALDTACSSSLIAMQQAIANIKSG-QC
DSAIVGGVNLILKPTSSLQFHRLNMLSPEGMCKAFDADGNYVRSEAAVVV
FLQK-ASK-ASRV-YATVL-----GAKTNTDSKEQGVTFPSGPMQNQLMR
EVYAECGVN-P---DDVSYIEAHGTGTKVGPQVNSIADMFCK--NRKT--
PLLIGSVKSNMHSEPASGLCSLAKIVIAMESGVIPANLHFKSPNK--DIP
ALNDGRLKVVDKNE--KW-----NG--GIIAVNSFGFGGANAHIVL
>SRR5889386_NODE_78_nrpspksdomains_ctg6730_1_PKS_KS.1_
VVIAVAGYFPR-SKNIDEFRDLLLENVHIQDP----ARW--KAQLD----
-----VCDLSSNV-PDID-CFDASYFGVHRQ-QCTYMDPMQRIALERCFE
AVVDAGLNPAEIRGKKIGVFMGSSISENDSLM-------F-E-SV-ENGF
GITGQARCMLANRISYFLHVTPSCSFDSSWTNGTQVIQFALESIKSGQ-C
DAAVVGTSNLALNIYPTWIYKQHGFTSNDGVTRAFDDNAEYSRGESIVVL
FLQR-ADI-AKRN-YASII-----HTDIIFNIRGGN-THLEMDGFLDFLK
EFYRTTGVD-P---KDVDYVETYGSGIKKLTILNAIEKFFCA-N-RST--
PLAIGAIKTNAHSEAAAAMMSLIKVIISMECGTIPATLHYEKPNS--RVP
GLLNGKLDVVTSNRPW--S-----G--KYAAINSFGISSTIGHILL
>SRR5930489_NODE_72_nrpspksdomains_ctg6746_1_PKS_KS.1_
IVISVSGRFPE-SGSMEEFKQQLFDGVDLVTENN-TRWP--VGIHG----
-----LPGRNGKI-KDLS-HFDATFFGVHAK-QATMMDPQLRMLLELTYE
AVVDSGMNPAEVRGSRTGVFVAVSNSESEEYW------SS-DPDK-VNGY
GLTGCARAMFANRISYTFDFNPSFAVDTACSSSMFALQQAVTEMRAG-HC
DAAIVGGVNLLLKPNNSLQFHRLSMLSPQGMCKSFDASGNYVRAEAASVI
YIQK-SST-AKRV-YATVV-----NLRTNTDYKETGITFPSGHMQNKLIR
EVYAEAGVD-P---SELAYIEAHGTGTKVGPQVNSIADVFC-K-NRKS--
PLLIGSVKSNMHSEPASGLCSIAKVLIGMETGVIPGNLHFKNPNM--DIP
ALSDGRLKVVSSNQ--PW-----NG--GYVGINSFGFGGANAHVLL
>SRR8739609_NODE_17_nrpspksdomains_ctg6813_2_PKS_KS.1_
IVISISGRFPE-SDSIEEFEHNLFNGIDMVTEDD-RRWA--PGLFG----
-----LPTRSGKL-KNLQ-HFDATFFGVHAK-QADNMDPQLRLLLETTYE
AIVDAGLNPNELRGSKTGVFIGVSDSESSEFF------KG-DPES-INGY
GLTGTCRAMFPNRISYTFDFTPSYAIDTACSSSLVALQRGVAAIKTG-EC
DSAIIGGCNITLQPKTSLQFHRLSMLSVDGKCKAFDSSGNYVRSEAVGVV
LLQK-ASA-ARRV-YASIL-----GAKVNTDYKTQGITYPSGSIQNRLIR
EVYDELGIN-P---SDVAYVEAHGTGTKVGPQVNSIAEAFC-E-NRKK--
PLLIGSVKSNMHSEPASGICSLAKLVVAMESGIIPGNLHFENPNT--DIA
ALTDGRLKVVSKNE--PW-----NG--GLVGLNSFGFGGANVHVLL
>SRR8739617_NODE_174_nrpspksdomains_ctg6816_2_PKS_KS.1_
IVISISGRFPE-SDSIEEFKQNLYNGVDMVTEDA-RRWA--PGLFG----
-----LPTRSAKL-KNLQ-NFDATFFGVHAK-QADTMDPQLRLLLETTYE
AIVDAGYNPNELRGSKTGVFIGVSESETSEYF------KD-DVER-INGY
GLTGGCRAMFPNRISYSFDFNPSYSIDTACSSSLVAFQRAIAAIQGG-EC
DAAIVGGSNVCLQPQTSLQFHRLNMLSNDGKCRVFDSSGSYVRAEAVGVV
YLQK-ASA-ARRV-YANVL-----GAKVNTDYKEKGITFPSGEMQKRLVR
EIYEEIGIS-P---SEVSYIEAHGTGTKAGPEINNIADIFC-E-NRKE--
PLLIGSVKSNMHSEPASGICALAKLIISMENGLIPANLHFENPNP--DIP
ALSDGRLKVIAKHE--PW-----NG--GLIALNSFGFGGANAHVVL
>SRR8739617_NODE_184_nrpspksdomains_ctg6818_1_PKS_KS.1_
IVISISGRFPE-SDSMEEFKQNLYNGVDMVTEDA-RRWA--PGLFG----
-----LPGRSAKL-KNLQ-NFDATFFGVHAK-QADTMDPQLRLLLETTYE
AIVDAGYNPSELRGSRTGVFIGVSESETSEFF------RE-DHET-INGY
GLTGGCRAMFPNRISYTFDFSPSYSIDTACSSSLVAFQRAVAAIQGG-EC
DAAIVGGSNVCLQPQTSLQFFRLNMLSNDGKCRVFDSSGTYVRAEAVGVV
YLQK-ASA-ARRV-YANVL-----GAKVNTDYKEKGITFPSGEMQKRLVR
EVYDEIGIS-P---SEVNYIEAHGTGTKAGPEINNIADIFC-E-NRKG--
PLLIGSVKSNMHSEPASGICALAKLIISMENGLIPANLHFENPNP--DIP
ALSDGRLKVIAKHE--PW-----NG--GVIALNSFGFGGANAHVVL
>SRR8739617_NODE_185_nrpspksdomains_ctg6819_1_PKS_KS.1_
IVISISGRFPE-SDSMEEFKQNLYNGVDMVTEDG-RRWA--PGLFG----
-----LPPRSAKL-KNLQ-NFDAAFFGVHAK-QADTMDPQLRLLLETTYE
ALVDAGYNPNELRGSRTGVFIGVSESETSEYF------RE-DPER-INGY
GLTGGCRAMFPNRISYSFDFNPSYSIDTACSSSLVAFQRAVTAIRDG-EC
DAAIVGGSNVCLQPQTSLQFHRLNMLSSDGKCRVFDSSGTYVRAEAVGVV
YLQK-ASA-ARRI-YANIL-----GAKVNTDYKDKGITFPSGEMQKRLVR
EVYDEIGIS-P---SEVSYIEAHGTGTKAGPEINNIADIFC-E-NRKE--
PLLIGSVKSNMHSEPASGICALAKLIISMENCLIPANLHFESPNL--DIP
ALSDGRLKVIAKHE--PW-----NG--GLIALNSFGFGGANAHVVL
>SRR8739617_NODE_302_nrpspksdomains_ctg6821_1_PKS_KS.1_
IVISISGRFPK-CNNIAEFKKHLMDGVDMVGESN-ERWP--VGFCG----
-----LPSRLGTI-PCLK-NFDAEFFGVHAQ-LAQKMDPQSRLLLETTFE
ALLDAGVNPCEIRGTNTGVFVALWENESNDFW------RK-DVRD-ANQN
SLLG-TKSLFANRIAYEFDFCPALCIDTACSSSLVALHSAVLAIKSG-EC
EAAIVAGTNVCLLPQISLQLHKLGVLSSRGWCNTFDLKGDYVRSEAVVVL
YIQR-ATV-ARRI-YASIL-----GSRVNSCNTGKGLTHPSSQMQYKLLK
ELYDQLKIN-G---SDVAYVEAHGTGTRAGVEADCLFKTFC-T-NRKD--
PLMVGSVKSNMHSESVSGLCSVAKVVIAMEQGIIPKNLHHTEPNP--KIV
ALADGHIKVITENQ--KW-----DV--GIVGISSTGLGGTNSHVVL
>SRR8739617_NODE_310_nrpspksdomains_ctg6822_1_PKS_KS.1_
IVISISGRFPN-CVNIDEFKNKLMNGIDMVGQST-ERWP--VGFYG----
-----LPSRLGVI-PNLT-HFDAEFFGVHAQ-LAHRMDPQGRLVLEATFE
ALLDAGINPSEVRGTNTGVFIGLWENESNEFW------KK-DTGD-ISQN
GLLG-SRNLLANRVSYEFDFCPALCIDTACSSSLVTLHNAVSAIKTG-QC
DAAIVAGTNVCLLPQVSLQLYKLGVLSNRGWCNSFDSQGDYVRSEAVVVL
YLQR-AHM-ARRI-YASVL-----GSKVNSCYTGQGLTHPSSQMQLKLVT
ELYKELKIN-V---SDVAYIETHGTGTRVGVETDSLVRAFC-Q-NREG--
PLRIGSVKSNMHSESTSGLCSVAKVVIAMENGVIPKNLHYTEPNA--GIQ
GLRDGSLKVISQNE--PW-----NV--GIVGINSTGIGGTNSHVVL
>SRR8801542_NODE_154_nrpspksdomains_ctg6868_1_PKS_KS.1_
VVICISGRLPE-SSNIEEFKQQLFDGVDLVTDDE-RRWP--SGLHG----
-----LPTRTGKL-KDLQ-HFDATFFGVHAK-QANVMDPQLRIMLELTHE
ALVDAGVNPTEVRGSKTGVFIGVSASESDEFW------TL-DPDQ-VNGY
GLTGCCRAMFANRISYTFDFNPSYAMDTACSSSMYAMQQAVAAMKSG-QC
EAAIVGGVNLLLKPNCSLQFHRLNMLSMDGKCKAFDASGNYVRAEAAVVI
YLQK-SSV-AKRI-YATVV-----GAKTNTDNKEQGITFPAGGMQNKLIR
ELYEDVGVD-P---TEVVYVEAHGTGTKVGPQVNSIADAFC-K-NRKT--
PLLIGSVKSNMHSEPASGLCSIAKVVIGMETGVIPTNLHFQNPNT--DIP
ALVDGRLKVVSQNQ--KW-----NG--GYAAINSFGFGGANAHILL
>SRR8801542_NODE_213_nrpspksdomains_ctg6870_2_PKS_KS.1_
IVISLSGSYPN-SANAYDFRDNLFNKVDLVSTINTRWDM--KH-PE----
-----IPDRGGRV-LDIE-KFDAGFFGIHHK-QAYSMDPMGRILLEKAFE
AIVDAGLNPAELRGTRTGVFVGSCFSEAEKTW------FY-EQLQ-PHGF
AVTG-IRSMLSNRISYWLGVDPSYTVDTACSSSLYALEHAYRAIRMG-QC
DTAIVGGSNLCLHPYVTLQFARLGVLNKDGNCKCFDETADYTRAEAIVVV
VLQK-SKD-ARRI-YSQVV-----HAKTNCDYKEQGITYPSGQMQTVLLN
EFYAECGVN-P---DDITYVEAHGTGTKVGPEVGAIEAIFCGK-NRKT--
PLWIGSVKSNIHSEPASGLCSVTKVVLAMESGYLIPNINFNKPRQ--EMK
ALIDGRMKVITEKT--KW-----N--GGYVAISSFGFGGANCHVLL
>SRR8801542_NODE_396_nrpspksdomains_ctg6871_1_PKS_KS.1_
VVISIGGFLPK-SENIEEFEKLLFNPENVAAP----ARW--ESNAD----
-----HPDLVGNV-SQMN-SFDASYFGIHRL-QTVFLDPLCRLALENTFE
ALVDAGINPLSVRGKRIAVIVGSTLSENDSLM-------F-E-NV-ENGF
GVTGQARAMLANRLSYWMHATPSYSVDNSWVGGLQALKNGYDAVKSGQ-C
EGAIVGTANLAMNIFPHYLFKAVGLPAPDEHTRVFDEKANYLRSEGIVIM
YLQN-AKT-ARRN-YANIV-----DVEVMYNARAGN-CKMNVDFARKFLT
NFYKRANID-P---SSVQYLETYGAAIKTLEFIDVIDSVFKP-T-KDK--
PLLIGSVKSNIHTEATSSFASIVKTIIAMEKREIPANYALEKINS--NIP
ALRDGRIKIVTEHTSW--P-----G--HLAAINGYGLVTSYGHLLL
>SRR6176960_NODE_1853_nrpspksdomains_ctg6944_1_PKS_KS.1_
IVISISGRLPE-SNNIEEFKQQLFDGVDLVTDDE-RRWP--SGLYG----
-----LPTRTGKI-KDLK-HFDNTFFGVHSK-QANVMDPQLRMLLELTFE
AMVDAGVNPHEMRGSKTGVFIGVSESESSEYW------TR-DPEQ-INGY
GLTGCCRAMFPNRISYTFDFNPSYAIDTACSSSLFAFQQAVTAIKTG-QC
DAAIVGGSHVLLKPTSSLQFHRLGMLSPHGMCKAFDASGNYVRSEAAVVI
YLQK-VST-ARRM-YATVL-----GAKCNVDNKEQGITFPSGAMQNKLIR
EVYDEIGIK-P---QEVSYVEAHGTGTKVGPQVNSITDFFC-K-DRKE--
PLLIGSVKSNMHAEPASGLCSIAKIVIAMESGMIPQNLHFKSPNT--DIP
GLLDGRLKVVSQNM--PW-----KG--GVVAVNSFGFGGANAHIVL
>SRR6176960_NODE_3836_nrpspksdomains_ctg6954_1_PKS_KS.1_
VCITISGRFPE-CENVEQFIEALFEGTDLLTEDDR-RFK--AGLWN----
-----TPKLSGKI-PTID-KFDASFFGIAPK-AANFMDPRQRILNEVSYE
AIIDSGYNPEELRGSKTGVYVGISSFS-NSEE------LR--KYK-TDGY
ANLGLPLSLASNRISYAFDLKPSCSIDTACASSSMALVSAVNDMKAG-II
EAALVCGAHLIFHPHETLEFKNLNMLAPDGRCRVFSTERSYARSETVGCL
FLQR-RSN-SRRI-YGTVI-----GAKTNTDYKKGGLTCPSAEVQLELMQ
SVFEENNIN-P---NEVTYVEAHGTGTPLGVACTALTSMFC-EN-RKE--
PLPIGAVKSNMHSEIASGINSLIKVIATMETGIIPANLHVHPLDT--SLP
GICDSKLQVVTTNT--PF-----RN--GLISSNCFGFGGCNVHCVI
>SRR6176960_NODE_6448_nrpspksdomains_ctg6961_1_PKS_KS.1_
IVISIAGQFPE-CKNIAEFCHFLYEGKDFVTENER-RFK--PGFQG----
-----LPKRSGTL-LEAD-KFDNLFFGIPQI-QVNSLDPRHRLLLESVFE
CIVDAGFNPKELRGTKTGVYIGLSSFD---PM------CS--KND-LRGR
S-TGMLAALAANRISYVFDFKPSYVCDTACSSSFYSLVNAFRDLRSG-EI
DNAIVGSANLNFKAYETLEFQQAGILSPDGTCKTFSSERKYVRSEAVVAL
MLQR-KIK-SRRV-YATIV-----GGKLNADYKKEGGNFPSAEGQYQLMK
DLYNEFNID-V---NEISYFEAHGTGTLVGANCQAVAKMFN--D-RSK--
PLLIGSLKSNLHTEVTAGLCSVIKAILTFQTGNIPSNLNFKPIDF--NLP
GIKEGKLQVVTETT--TF-----NG--GLIAINCFGVGGANGHIVL
>SRR6176960_NODE_34610_nrpspksdomains_ctg6981_1_PKS_KS.1_
IVVSVAGRFPE-CENVEEFWKAIFNGEDLLTVDDR-RFP--PGFFG----
-----TPVRFGKI-PHPE-HFDSRFFGFPPK-ITDFVDPRHRVFLEVVYE
CLVDAGYNPKELRGSKTGVYVGMSNYSE-DDE------MK--KTN-TEGY
YVPGVCMAMCANRTSYAFDFKASYICDTACSSSFFAFSQAVSDIKTG-KI
DNAVVGGTHLIFSPHESAEFKKLQVLSPEGNSRPYSSERNYVRAEAIVAV
FLQK-ESN-SRRI-YASVE-----GTHTNADYKKEGINYPSYEGHLELIK
TVFNDNNLD-P---NDVTYFEGHGTSTTIGAACRAIAKFFD--PYRTN--
PLLLGSVKSNIHTEMSSALCSLVKIVGIMKTGIIPATINSEPVDS--TLE
GVKDGKIIIVTKNT--PY-----KP--GLVSISSMGFGGANAHVVV
>SRR6929314_NODE_237_nrpspksdomains_ctg7246_1_PKS_KS.1_
-VISIGGYFPK-AKNIEEFKKVVYENVSLLEA----KWP--EGEKN----
-----CCNLIGSI-D-SD-HFDNSYFGIHRQ-QCLYMDPMHRVALERTFE
ALVDAGVNPHEIKGKRIGVFMGSTIGENDNLF-------M-E-SV-VSGF
GVTGHSRAMMPNRISYWLNLKPSVAYDCNWVSGTEVLRLAFLAIKTGQ-C
DSVIVGTTNVSTHSEFQWLYTDMGLASLDGSTRAFDASATYARSEGVVVM
YVQR-ASE-ARRH-YASIV-----HIATRFDNREGDLLTVDSENMVEFLE
EFYEKSPVK-P---EQVEYVETYGCAVKNIKSLDALEKVYCK-N-RKS--
PLMIGSVKTITHSEATASLFSIVQAIIAMEKGIIPATLQFQTPNP--DIQ
ALNNGNMEVVTQNRQW--S-----A--EYAAVNSIGIDSYYSHVLL
>SRR7902387_NODE_80_nrpspksdomains_ctg7480_2_PKS_KS.1_
VVITISGRLPE-SNSIEEFKQQLFDGVDLVTDDE-RRWP--SGLYG----
-----LPTRTGKI-KDLQ-YFDATFFGVHAK-QANVMDPQLRMLLELTYE
AMVDAGMNPSEMKGTKTGVFVGVSDSESSEFW------TR-DPEQ-VNGY
GLTGCCRAMFPNRISYTFDFSPSYAIDTACSSSLFAFQQAVMAIKTG-QC
DSAIVGGVNLLLKPTSSLQFHRLSMLSPQGMCKAFDASGNYVRSEAAVVV
FLQK-SSM-ARRV-YATVL-----GAKTNTDNKEQGITFPSGNMQNKLIR
EVYEEIGIK-P---QEVAYVEAHGTGTKVGPQVNSIADFFC-R-DRKE--
PLLIGSVKSNMHSEPASGLCSLAKMVIAMESGVIPQNLHFKSPNK--DIP
ALNDGRLKVVAKNE--PW-----NG--GIIAINSFGFGGANAHIVL
>SRR7902387_NODE_949_nrpspksdomains_ctg7483_1_PKS_KS.1_
IVITVSGKFPQ-CANIEEFQEALLNNADLITENSE-RYP--AGMWG----
-----IPKKSGVI-LDID-KFDAGFFGIHPK-QAYSTDPRHRVLFETAYE
CIIDAGYNPVELRGASIGVYVGICNMNSQLAF------RE--QKD-TNGY
TNLGVNLCVAANRISYCFDFKPSLAMDTACSSSSYAFVHAIKDLMLG-EI
DGAIVCGTHLIQHPFDSLEFLRLNMLSPEGKCKVFSTSRDYVRSESIGCC
FLQR-ESK-SRRV-YATVL-----GARNSADFKKEGITYPSMEEQYLLMK
SLYSSANVD-P---NTVQYVEAHGTGTVVGMVCESLRRTFC-QN-RKE--
PLLIGSVKSNMHAEISSAHCSLAKIICIMNEGIIPANIHVDSIDT--SLP
GIGENQLKVVTKNT--KF-----NG--GIIGLNSFGFGGTNTHIIL
>SRR7902387_NODE_1465_nrpspksdomains_ctg7486_1_PKS_KS.1_
IVISASGRFPK-ARNFDELSEALLQGRDLISDT-A-RFD--LRYKG----
-----ISGRNGVI-DDID-KFDAGYFEMHPK-WADYTDPRHRILMETVYE
CIIDAGYNPSELKGTKTGVFIGMSMALITEDT------TN--VVN-SEGY
SFLGNSPFHAANRISYTFDFKPSYSLDNACCTALYAFTNAVRLLQTG-EI
DYAIVGGSQLNLNPSDTEHFHFLKVISK-FACQTFSKNRDFLQSEAVVAY
LLER-KSS-CRRM-YATVM-----GAKNNIDYKKEGIIHPSSDTQASLLK
EVAMEANVD-L---NDFEYIELHGTGTPVGIVCQTIVTAFE---TRKK--
PILVGSVKSRLHTVTSSGLVGLAKILITMETGVIGANLHMDPVDT--DLP
GIGNGKLQIVKENT--DY-----KG--GLIGLNSFGIGGANVHAVF
>SRR8187395_NODE_885_nrpspksdomains_ctg7534_4_PKS_KS.1_
IVISISGRLPE-SNSIEEFKQHLFDGDDMVTDDE-RRWP--SGLHG----
-----LPTRTGKI-KNLQ-HFDATFFGVHAK-QANVMDPQLRMLLESTFE
ALVDAGVNPTDVRGSKTGVFIGVSESESSDFW------TQ-DPEQ-VNGY
GLTGCCRAMFPNRISYTFDFNPSYAIDTACSSSLFAFQQAVMAIKTG-QC
DAAIVGGSNLLLKPTSSLQFHRLSMLSPQGMCKAFDASGNYVRSEAAVAV
YLQK-ASA-AKRI-YATVL-----GAKCNTDNKEQGITFPSGAMQNKLIR
EVYDEAGIK-P---QEVVYVEAHGTGTKVGPQVNSIADFFC-K-NRND--
PLLIGSVKSNMHSEPASGLCSLAKMVIAMEAGMIPQNLHFSNPNT--DIP
ALSDGRLKVVDKNV--PF-----NG--GIVAMNSFGFGGANAHVIL
>SRR8187395_NODE_25224_nrpspksdomains_ctg7541_1_PKS_KS.1_
IVISIAGRFPE-CENVEEFMNALLNGVDMVTVNER-RYP--PGIWG----
-----TPERSGTL-PTID-KFDAGFFGIHPK-LTNFMDPRQRILTEAVYE
SIIDAGYNPKELRGSKTGVYTGIAMMS-NTDA------YR--KQK-TDGY
TNMGLNLALASNRISYTFDFKPSYSIDTACSSAMSALSNAVRDLKNG-QV
ENAVVNGAQIIFHPHETLEFDNLNMLDVEGKCRVFNTTRDYARAETVATI
LLQK-RRN-CRRV-YATIL-----GAKANADYKSEGITVPSSEAQFQLLK
ERYEESNVN-P---SDVGFVEAHGTGTTIGKICKAIVDMFF-QE-NRD--
PLPIGAVKSNMHSEMASGICSIVKVITAMERGIIPANLHINKLDV--SLP
GIEDNKLKVVTENL--PW-----QG--GIAGVNSFGWGGANVHAIL
>SRR827514_NODE_42_nrpspksdomains_ctg7593_1_PKS_KS.1_
IVISISGRLPE-SNSIEEFKQQLFDGVDLVTDDE-RRWP--SGLYG----
-----LPTRTGKI-KDLQ-YFDATFFGVHAK-QAHVMDPQLRMLLELTHE
ALVDAGVNPSAAKGSRTGVFVGVSDSESSEFW------TQ-DPDQ-VNGY
GLTGCCRAMFPNRISYTFDFNPSYAVDTACSSSLFAFQQAVTAIKTG-QC
DAAIVAGVNLLLKPTSSLQFHRLSMLSPQGMCKAFDSSGNYVRSEAAVVV
YLQK-ASV-ARRI-YATIL-----GARTNTDNKEQGITFPSGAMQNKLIR
EVYEEIGIK-P---QDVSYVEAHGTGTKVGPQVNSIADFFC-K-NRTD--
PLLIGSVKSNMHSEPASGLCSLAKIVIAMEAGMIPQNLHFESPNQ--DIP
ALNDGRLKVVSKNE--PW-----NG--GIVGINSFGFGGANAHIVL
>SRR9641238_NODE_2257_nrpspksdomains_ctg7603_1_PKS_KS.1_
VVISVAGVFPY-SDNIDELADNLFSKTHLVRSDD-CRWK--VAKSI----
-----VPPATGKIK-SPA-VFDTVHFGIHRK-QTESMDPLCCQVLERAFE
AVIDAGVNPNEIRGTNTAVYVATAMSDADNVF-------D-YEAT-GDGF
GVMGHNRSMIASRVAYYFDAKPTYVVISAWAGGLQTLELAYKAISEG-RC
KAAIIGSTNLVLFPYTSYQMAKMGLLSPDGVTRCFDDAGNYGRSEASVAL
FLQR-KRD-AKRI-YCEVL-----GSEVLCMDRKS-FFPGTQLNFSRILR
EFYNKFPVNP-S---ELSYLEADGSTFMGNRELNAVDEVL-K--DR-T--
PLLIGSVKSNINTEASSSLCSIVKLIIAMTRKCIPPNLHYNKPIS--GVP
ALTNGKLQVVTESTPW--E-----G--GLAAVTSLGIDGNYGHAVL
>SRR9667703_NODE_267_nrpspksdomains_ctg7608_1_PKS_KS.1_
IVITISGRLPE-SNSIEEFKQQLFDGVDLVTDDP-RRWP--SGLYG----
-----LPTRTGKI-KNLQ-YFDATFFGVHAK-QATVMDPQLRMLLELTYE
ALVDAGVNPAEVKGSKTGVFIGVSDSESSEFW------TQ-DPDQ-VNGY
GLTGCCRAMFPNRISYTFDFSPSYAIDTACSSSLFAFQQAVTAIKTG-QC
DAAIVGGVNLLLKPTSSLQFHRLSMLSPQGMCKAFDASGNYVRSEAAVVV
YLQR-ASV-SRRV-YATVL-----GARTNTDNKEQGITFPSGAMQNKLIR
EVYDEIGIK-P---QDVAYVEAHGTGTKVGPQVNSIADFFC-K-NRKE--
PLLIGSVKSNMHSEPASGLCSLAKIVIAMEAGMIPQNLHFKNPNP--DIA
ALNDGRLKVVAKNE--PW-----NG--GIVAINSFGFGGANAHIVL
>SRR9667703_NODE_356_nrpspksdomains_ctg7609_2_PKS_KS.1_
-VISLAGRFPE-CENFEQLREALLNGVDLVTVDDR-RYP--AGIWG----
-----TPKPLGKL-PRLD-QFDPSFFGIHPK-QANFMDPRHRMLLETVYE
CIVDSGYNPKELRGSRTGVYVGLASFT-EMTE------LR--KNP-TDGY
TNIGFSLAMAANRVSYCFDLTPSYSIDTACSSSMTAFVNAVNDIKIG-EI
ESALVCGVHLVVDPFESLEFHRLNMLSPSGRCQVFDVNRDYVRSEACVCY
FIQK-EKV-SRRI-YATVM-----GAKIKVDWTAEGITVPSSDIQLIMMK
ELYEKEKID-P---SQVYYVEAHGTGTPIGIQCHALVKMFC-QN-RSK--
PLPIGAVKSNMHSEVSSGLCSIAKVLISMETGIIPANLHTGNIDN--KLP
GISEKKLQVITKNM--PW-----NG--GVVGVNSFGFGGANVHVVL
>SRR9667703_NODE_513_nrpspksdomains_ctg7610_1_PKS_KS.1_
----IAGYFPK-SKNLVEFKKRLYENKSLLTP-----VF--SDNLN----
-----VTPYLGDI-D-SE-YFDHSYFGIHKL-QCTYMDPMHRLALERTLE
AIMDAGFNPHEIKGKRIGVFMGSTIGENDNLF-------M-E-SV-VSGF
GVTGHSRAMLPNRISYWLNLKPSVAYDTNWINGMEILRLAFAAIKTGQ-C
DSVIVGTTNVCCQEELQWLYDDMGLLSKDGSIKAFDANACYGRSEGVVVM
FIQR-SSE-ARRI-YGSIM-----HISTRFDNHKGNLMNFEEDNMTEFLE
EFYQNCSVK-P---EEIDYVETHGCAIKLMKALNSLERVFCS-N-RKK--
PLLLTSVKTITHSEASSSLFSIVQALLAMEEEVIPATLQYETPNP--DIP
GLTNGNLQVVTKNTEW--S-----S--DYVAVNSLGLDSCFGHVVF
>SRR9667703_NODE_621_nrpspksdomains_ctg7611_1_PKS_KS.1_
IVISISGRFPE-CENVEQFKEALFQGVDLISEDDR-RYP--AGLAG----
-----TPRRLGKI-PEIK-KFDAAFFGIHPT-QADFSDPRQRLSLEAAYE
CIIDAGFNPTEVRGSKTGVYFAIANFT-CLEE------IR--KQE-TRGY
SNIGLCLAIAANRLSYCFDFKPSYALDSTSSGGLYAMLNAVKDIRNG-IV
DSALVCSSHLILDPEVTVEYMNMNVLSPEGKSKVFSADRNYVRSETIACY
FLQK-ESD-CRRM-YATVL-----GAHGLSEFKKGEEIYPSGEEQLRLLK
EAYAAANLS-A---SDVAYIEAFGLGTVVGSQCYALSKFCE-GR-K-T--
PLHIGSVKSNMMSDTASGLASLTKIILAMEVGVIPANLHTQNIDM--TLP
GISDNKLKVVTENL--PW-----EG--GIVGCNAFGLLGTNAHVIL
>SRR9667703_NODE_781_nrpspksdomains_ctg7613_1_PKS_KS.1_
IVISISGRYPD-SRNVEEFEKALFEGKNMITDNDE-MFN--VVYPG----
-----MPKRSGQI-PDNY-KFDAAFFGLSSE-ESRSIDVRSKSLLETTFE
AIIDAGYNPNELKGSLTGVYVGISTFT-YSKE------LR--KDS-IPGV
TCLDFCLARAANGISRYFDLKPSYSIDTACSSSSHAFTNAVRDLADG-SV
DSALVCGSTMFSHPHETKEFVALNMLNPDCACKAFNKIRSYVRAESSVTF
FLQK-ESA-SRRV-YAKVL-----GAKMNTDFKIDGLTYPSADEQYILLK
SLYDEVGVD-F---NKLDYIEAHGTGTLVGLQCKAISEMLT-TA-KEN--
PILIGSVKTNMHSETASGLSSLTKVILAMERRIIPANLYTEPLDT--TLP
GFSENKLKVVTENL--PW-----NG--GIVGVNSFGFGGSNAHVIL
>SRR8739602_NODE_234_nrpspksdomains_ctg7616_2_PKS_KS.1_
IVISISGRFPE-SDSIEELKENLFNGVDMITDDD-RRWT--PGIFG----
-----LPTRCGKI-KNIQ-NFDAIFFGVHAK-QADTMDPQLRMLLESTFE
AIVDAGINPNEIRGSNTGVFVGVSDSETAEYF------KG-DTEK-VNGY
GLTGGCRAMFSNRISYTFDFNPSFSVDTACSSSLVALQRAVASLQAG-EC
DAAIVGGANVCLQPQTSLQFHRLNMLSIDGRCKVFDASGNYVRSEAVGAI
YLQK-ASK-ARRI-YATIL-----GAKVNTDYKDKGITFPSGEMQKKLVK
GVYEDLGIN-P---SDVAYVEAHGTGTKVGPQINNIAEVFC-E-NRKK--
PLLIGSVKSNLHSEPSSGICAIAKLLIAMESGIIPANLHYNNPNP--EIP
ALIDGRLKVVSKHE--PW-----NG--GLVAMNSFGFGGANAHILL
>SRR8739602_NODE_314_nrpspksdomains_ctg7618_1_PKS_KS.1_
IIVTISGRFPL-ADNILEFQKNLFEKVDMVSSTEP-RYK---GMLG----
-----LPKRIGKI-KDLS-KFDPTYFNISPM-QAEYTDPMSRLLLETACE
ALIDAGYHPAEVHGKNYGVFVGCSLSES-NDL------SS-DVEN-TTGY
AVSGCNLSMFPNRISFSLDLKPSICLDTACSSTGSALYTAIQNIRSG-VC
DAALVGGASLILRPYTSYQFKNLKMTSSDGKCKSFDADCQYVRSETIGIM
MIQK-RRD-ARRN-YGRIV-----GININNDGNKPSITYPSGTMQAKLLR
QVYDQCGVD-P---SEVLYVETHGTGTAVGPQAAA--RIYLQK-ERKQ--
PLLLGAVKSNCHAEGASGVASIAKIITAMDTGYIPGNLHF-KPNP--NIK
ELVEGRMRVVTDPE--PL-----PG--QYVALNQFGFGGVNVHCLF
>SRR8739602_NODE_392_nrpspksdomains_ctg7619_1_PKS_KS.1_
VVITMSGRFPD-SDDCYHYRYNLFNKVDMVSCDNRRWEP--TH-PE----
-----IPQRTGKI-NFIE-KFDAGFFGVHYR-QAEALDPQCRQLLERAYE
AILDAGMHPDELRGSNTGVFGGACFSETEKTW------FY-DRLE-SPTF
GITG-IRSMLAQRISYFLGLQPSYTVDTACSSSLYALEHAYRAIRLG-RC
DNALVLGASLCLHPIVSLQFARLGVLSLDGSCKSFDGDANYARSETISVI
FLQK-AKN-ARRI-YAQVV-----HAKTNCDFKEQGITFPSGTMQKQLLD
EVYSECNVD-P---STIDFLEAHATGTKVGPEIMAMDEVFCT--TRKT--
PLYVGSIKSNLHTEPASGLCSIVKVLLAMENSVLLPNINYSRPRE--GAE
ALEQGRMIVVTDVI--PW-----PKDSGLAAVNSFGFGGANCHVLL
>SRR8739602_NODE_914_nrpspksdomains_ctg7620_1_PKS_KS.1_
IVISIAGRFPE-SDNFDEFKQKLFDGVDLLSDDN-RRWP--AGLFG----
-----LPKRSGKL-KNLE-HFDATFFGMSPK-QAHKVDPQIRFLLETTFE
ALLDAGVNPNELKGTRTGVFIGLTENESAEFF------NR-DVDA-IDGY
GVLGTARTMFANRISYAFDLKPSYTIDTACSSSLSALHMAVAAIQAH-EC
DTAIVGASHINIQPEFALHLSRLNMLSEDGKCKAFDASADYARSEGVGIV
FIQR-AKS-ARRI-YATIL-----GTKTYADYKEEGIAFPSGKVQGDYVQ
KLYEEVEVD-P---SDVTYVEAHATGTQAGVQTNAIARVFC-K-NRKQ--
PLLIGSIKSNIHAEAAAGICSLAKIIMAMETGTIPQNLHYKSPNP--DIP
SLIDGRLKVVSKNQ--TL-----PK--GLVAINSFGFGGMNAHLIL
>SRR8739602_NODE_4827_nrpspksdomains_ctg7623_1_PKS_KS.1_
VVISIGGAFPK-CSNIEEFKNSLLKNEDLITS----RWK--AGECG----
-----VTNAVGTI-KNVD-RFDASYFGIHYA-QCAFLDPEFRLALERTYE
ALFDAGVNPAEIRGKKVGVFAGATVGENDSLF-------Y-E-NV-VSGF
GISGHARNMLANRISYWLHALPSCAFEGNWLGGIDALQAGFEAVKNGY-C
SSAVVASTNLLINSQMSYLYNDMGLLSPDGVTKSFDDEANYGRSDSIVVY
YLQR-ACD-AKRS-YATIL-----GAEAIYKNHNGKLLQIEQSGMEQFLE
NFYRNCNVN-V---NDVDFMECYGSGLKAVEILNAIDKVFFK-S-RNK--
PLLIGSVKPNTHAEATCTLVSLAKALVAMETGIIPATIKYSKPNH--KVQ
ALIDGRIQVVTENMVK--N-----P-LNIVAINAVGLSSSYGHILL
>SRR8739604_NODE_158_nrpspksdomains_ctg7629_1_PKS_KS.1_
IVISISGRFPE-SDSIEEFKQNLFNGVDMVTEDD-RRWT--PGLFG----
-----LPTRLGKL-KNLQ-NFDATFFGVHAK-QADTMDPQLRLLLESTFE
AIVDAGINPNEIRGSKTGVFIGVSESETAEYF------KG-DPER-INGY
GLTGGCRAMFPNRISYTFDFNPSYAMDTACSSSLVALQRAVAAIQTG-EC
DAAIVGGSNICIQPQTSLQFHRLNMLSVEGKCKVFDASGNYVRSEAVGVI
YIQK-ASA-ARRI-YASIL-----GAKINTDYKDQGITFPSGGMQNKLIR
EVYDELGIN-P---SEVTYIEAHGTGTKVGPQINSIADVFC-E-NRKK--
PLLIGSVKSNMHSEPASGICAIAKLVIAMESGIIPANLHFENPNM--DIP
ALTDGRLKVISKHE--PW-----NG--GLVALNSFGFGGANVHVLL
>SRR8739604_NODE_364_nrpspksdomains_ctg7631_1_PKS_KS.1_
VVISISGRFPE-CNNVEEFKQKLLEGIDLVTEDD-RRWP--VGFCG----
-----LPTRSGKL-NCIK-EFDAAFFGVSSK-QAHKADPQQRLLLETTFE
AILDAGVNPTEIRGSNVGVFIGSWDTDSNCYW------RN-DIDN-IDPS
SLMN-FQTLLANKISYAFNFHPSYTVDTGCSSSLVAFENAITAIQSG-NC
DSAIVAGSNTCLIPAISLQLNKIGVLSPCGKCRAFDSSAQYVRSEAVVAI
YIQK-ASK-ARRV-YATIL-----GAKVNCDYKEQGVTFPSMRMQYKLLK
SLYNEIGVN-L---FDVKYIETHGTGTKAGPEANSIAKLFC-K-NRKE--
PVLIGSLKSNMHSEGAAGLCSIAKVIIAMEHGLIPGNLHYQNPHS--EIP
ALLDGRLKVVTKNE--KW-----KG--GLIGINSFGIGGTNAHVVL
>SRR8739604_NODE_450_nrpspksdomains_ctg7632_1_PKS_KS.1_
IVISISGRFPE-CNTVEEFRQKLLEGTDLVTESD-ERWP--VGFHG----
-----LPQRQGNL-KCIK-KFDADFFGVYPK-QAHKIDPQQRLLLETTFE
AILDAGVNPTEIRGSNTGVYVGSWENESNDFW------RK-DIDN-MDSN
AIMG-FRTLLANRISYTFDFKPGHSIDTACSSSLVALDSAIAAMRGG-EC
DAAIVCGSNVCLLPAVSIQLKQFGVLSTVGECRSFDSSADYVRSEAVVSI
YLQK-ASQ-ARRI-YASIV-----ASKVNTDYKERGITFPSANMQYMLLK
SIYTNHGVD-I---NDITYIEAHGTGTKAGPEVNALTKLFC-K-NRKD--
PLLIGSVKSNMHSESTSGLCSLAKVIIVMEYGIIPGNLHYANPHP--NMP
AVLDGRIKVVTKNT--PW-----KN--GLVGVSSYGIGGTNVHAIL
>SRR8739604_NODE_633_nrpspksdomains_ctg7633_1_PKS_KS.1_
VVISISGRFPE-CNTIEEFKQKLLEGTDLLTEDD-RRWP--VGFCG----
-----LPPRLGKL-KCVK-KFDAAFFGFSSE-QADKTDPNQRLLLETTFE
AILDAGVNPTEIWGTNTGVFVGTSNNDSNHYW------KN-NMDN-LDPS
SSLI-FQTMLANRISYHFNFNPSVNVDSACSGSIVALENAIVAIQSG-KC
DAAIVAAINLCLLPTMSLHLKPIGVLSPYGKCCAFDSSGSYCRSEAVVTI
YLEK-ATR-ARRV-YASIL-----GAKVNSDYTKQGIAYPSQQMQYKLLE
SLYSKIGVN-L---MDVTYIETHGTGTKAGPVASSLAKLFC-K-DRKE--
PLLIGSVKSNMHGEGAAGLCSVAKMVIAMECGVIPGNLHYKNPNT--NIP
ELLDGRLKVVAKNE--KW-----KG--GLIGVSSFGIGGTNAHVVL
>SRR8739604_NODE_1671_nrpspksdomains_ctg7634_1_PKS_KS.1_
IVISISGRYPE-SENIDEFKDNLLKGTDLVTDDE-RRWP--RGMYG----
-----LPARMGKL-KNLS-HFDASFFGVNAK-SAHTMDPQSRILLEATFE
ALVDAGVNPAQVRGTNTGVFISVGESESRSFW------IT-DVEK-IDGY
GLIGTNRTMFPNKISYAFDLKPSYAIESACSGSTIALQRGVHAIKTG-EC
DAAIVGGCQICLQPESCLEAYRLFFVGLDGISKAFDKSGNYVRSEAVGVA
YLQK-ASE-AHRI-YATVV-----GINSNNDYKTEGIQFPSGKMHKRLFE
SVYNDTGVN-P---NDVQYLEAHAAGTNEGPQVNSVADVFC-K-NRKK--
PLIVGSVKSNMHSELASGFCALSKVIIAMETGIIPANLHFTTPHP--DIP
GLVDGRLRVLTKNE--PW-----EG--GYAAINAFGFGGSNAHVLL
>SRR8739604_NODE_3889_nrpspksdomains_ctg7641_1_PKS_KS.1_
------GRFPD-SDDCYHYRHNLLNKIDMVSCDNRRWEP--TH-PE----
-----IPQRTGKI-NFIE-KFDAGFFGVHYR-QAEALDPQCRQLLERAFE
AVLDAGMHPDELRGSSTGVFGGACFSETEKTW------FY-DRLE-SPTF
GITG-IRSMLAQRLSYFLGLQPSYTVDTACSSSLYAFEHAYRAIRLG-RC
ENAFVLGSSLCLHPIVSLQFARLGVLSLDGSCKSFDGDANYARSETISVV
FLQK-AKN-AKRI-YAQVM-----HAKTNCDFKEQGITFPSGPMQKQLLD
EVYSECNVD-P---STIDFLEAHATGTKVGPEIMAMDEVFCT--NRKI--
PLFVGSIKSNLHTEPASGLCSVVKVLLAMEGSVLLPNINYSRPRE--GAE
ALEQGRMVVVTDVI--PW-----PKDSGLAAINSFGFGGANCHVLL
>SRR8739612_NODE_194_nrpspksdomains_ctg7651_1_PKS_KS.1_
IVISISGRFPE-SASIEELKQNLYNGVDMITEDD-RRWP--PGLHG----
-----LPRRLGKL-KDLT-CFDNTFFGVHAK-QSDAMDPQLRLLLETTFE
AIVDAGVNPTQIRGSKTGVFIGVSDSENTEYH------KR-DPDK-INGY
GLVGGCRAMFANRISYVFNFHPSYAVDTACSSSMVALQRAVSAIQIG-EC
DAAIVGGANVCLHPNTSLQFHRLGMLSEEGKCKTFDSSGTYVRSETVGSI
FIQK-ASV-ARRI-YASVI-----GAKVNTDYKELGITYPSGEMQGKLVR
ELYDELAVN-P---LDVAYLEAHGTGTKVGPQINSIAGIFC-E-NRKK--
PLLIGSVKSNLHSEPASGMCAIAKIIIAMENGVIPKNLHFENPNP--DIP
ALSDGRLKVITKNE--PW-----NG--GLVGVNSFGFGGANVHALL
>SRR8739612_NODE_226_nrpspksdomains_ctg7652_3_PKS_KS.1_
IVISVSGRYPE-SESVEEFKQNLYNGVDMITDDD-RRWQ--PGLFG----
-----LPTRTGKL-KHLK-YFDASFFGVHAK-QTDTMDPQLRLLLETTFE
AIVDAGVNPTEIRGSRTGVFIGVSESETAEYY------KG-DPEK-INGY
GLTGGCRAMFPNRISYTFDFNPSYAIDTACSSSFIALQRAVSAIRTG-EC
DAAIVGGSNVLLEPQTSLQFHRLGMLSEDGKCKVFDASGDYVRSEAVSVI
FIQK-ASQ-ARRV-YATIV-----AAKVNTDFKEQGITFPSGKMQNKLIR
EVYKEAGIN-P---ADLAYIEAHGTGTKVGPQINSIADVFC-E-NRKK--
PLLIGSLKSNMHPEPASGVCSLSKMIIAMETGIIPANLHYKSPNP--EIP
ALSDGRLQVVDKNE--PW-----NG--GLVGMNSFGFGGANVHVIL
>SRR8739612_NODE_358_nrpspksdomains_ctg7655_1_PKS_KS.1_
VVITMSGRFPD-SDDCYQYRYNLLNKVDMVSCDNRRWEP--NH-PE----
-----IPQRTGKI-NFIE-KFDAGFFGVHYR-QAEALDPQCRQLLERAYE
AVLDAGLHPDELRGSNTGVFGGACFSETEKTW------FY-GKFE-SPTF
GVTG-VRSMLAQRISYFLGLQPSYTIDTACSSSLYAFEHAYRAIRMG-RC
ENAFVLGSSLCLHPIVSLQFARLGVLSLDGSCKSFDADANYARSETVAVI
FLQK-AKN-AKRI-YAQVV-----HAKTNCDFKEQGITFPSSAMQKQLLD
EVYSEANVD-P---STIDFLEAHATGTKVGPEILAMDEVFCT--HRKT--
PLYVGSIKSNLHTEPASGLCSIVKVLLAMENNILLPNINYTKPRE--GAE
ALEQGRMIVVTDVL--PW-----PKGSGLAAVNSFGFGGANCHVLL
>SRR8739612_NODE_479_nrpspksdomains_ctg7657_1_PKS_KS.1_
VAVSIGGIFPK-CQNVDEFKQKLLNNEDFLGS----RWK--EGERG----
-----VSNVIGVV-DNIK-SFDASFFAIHRA-QCNYMDPMQRLVLERTFE
ALVDAGMSPTEIKGRKIAVYTASCVAENDNLF-------Y-E-TM-VSGF
EITGHTRSMMANRISYWLNLKPSCAYDNNWLGGAEALRAGYEAVQAGF-C
EGAIVATANLALNAEISWLYNDMGLLSKDGLTRAFDKDGDYGRCDGIIVL
YLQR-AKE-ARRV-YATIL-----GVEAIFHNREGGFCKLNVDNMSEYLT
DFYSKCKVN-P---TDVNFVECYGVGNSVVETLTAVDRVFCK-D-RKE--
PLLIGSVKSNTHAEASAVFISLAKVIVAMETGTIPANMHYKTPNP--KIA
PLVNGRLKVVDKNLEW--N-----G--SLAAINCVGLASSYGHVLL
>SRR8739618_NODE_124_nrpspksdomains_ctg7667_2_PKS_KS.1_
IVISVSGRFPE-SDSIEEFKQNLFNGVDMVTEDD-RRWT--PGLFG----
-----LPTRLGKL-KNLQ-NFDATFFGVHAK-QADTLDPQLRLLLESTFE
AIVDAGINPNDIRGTRTGVFIGVSESETAEYY------KS-DPEL-INGY
GLTGGCRAMFPNRISYTFDFTPSYAIDTACSSSLVALQRAVAALQSG-EC
DAAIVGGSNICLQPQTSLQFHKLNMLSLDGKCKVFDSTGSYVRSEAVGVI
YLQK-AST-ARRV-YATIL-----GAKVNTDYKDKGITFPSGEMQNRLVR
SVYEEIGVN-P---SEVVYVEAHGTGTKAGPEINNIADVFC-E-NRKT--
PLLIGSVKSNMHSEPASGVSAIAKLVIAMETGVIPSNIHFSEPNP--DIP
ALTDGRLKVVAKHE--PW-----NG--GIVALNSFGFGGANAHVVL
>SRR8739618_NODE_255_nrpspksdomains_ctg7670_1_PKS_KS.1_
IVISISGKFPE-SNNVEEFKQNLYNGVDMVLKDV-YKPR--KKLSA----
-----HPISMGQV-KNLD-LFDPGFFNVFPK-LANLFDPQLRILMEASFE
ALIDAGINPNEVRGSRTGVYIGCCTSDPAKLE------NS-DNEE-MYVY
D----VKSLLPNRLSYTLDFKPSMCIDTACSSALVALHLAVQSIQKG-EC
DAALVGGANLCRGPESFAYYAQMNLLSPDGKCKSFDASADFVRSEAIAVM
YVQK-ARN-ARRI-YATVV-----GSGVNNDYKERSAFTPSGAMFYELIK
EVYDATGVD-P---ATVAYVEAHGPGTAAGPQGYAIARLFC-E-GRKE--
PLPLGSVKSNIHTEGVAGICSIIKVILAMERGVIPANLHYTSPLQ--EIP
ALVDGSLKVVTENQ--PL-----LG--DLVGINSLGIGGVNAHVLL
>SRR8739618_NODE_284_nrpspksdomains_ctg7671_1_PKS_KS.1_
-VISISGRFPE-SNNVEELKQNLLNGIDLVTKKD-GLPP--N-IAP----
-----R---MGKL-KNLE-RFDATFFGIFPN-LAHTLDPQLRVLMEVSFE
ALMDAGVNPNEVRGSNTGVYIGSCTNHPAKFG------E---TQH-SFIL
DT----KSMLANRVSYVLDLKPSVCIDTACSSSLAALHIAVNALRSN-DC
DAALVGGCNLCLGPASFTQYSQLNLLSPDGKCKFFDAAADFVRSEAAAVI
YIQK-AQV-ARRI-YASIV-----GTTMNNDYKEEGAFVPSGASLLSLTE
KLYSNLGID-P---RSVGYVEAHGPGTLVGPQGYALSELFS-K-DRDA--
SLLVGSVKTNLHAEGAAGICSIAKVVIAMESGVIPGNLHFRKASE--QIP
SLLDGRLKVVTTNQ--PL-----TG--SLVGINSMGIGGVNVHVLL
>SRR8739618_NODE_303_nrpspksdomains_ctg7672_1_PKS_KS.1_
IVISISGRFPQ-CNNVDEYRQKLLEGIDLVTNKN-QRWP--PGLYG----
-----LPQRAGNI-PNLS-HFDAKFFGIPSK-QAHPMDPQQRISLEVAYE
AIIDAGINPVEIWGSNIGVYVAISTGEAEEYS------RC-DIDS-IDCY
GLIG-FNALLPNRISYAFNLKPSCVIDTACSSSLYALHQAVRDIQLG-DC
DAAIVVGSHLCLCPKINLQLYKGTMVGKSGTCHAFDSSADYVRSESICAI
YIQK-ASV-ARRI-YANIL-----GTKVNNDRKKEGILCPSGESQYTLAK
SLYEEIGID-P---SEVVYVEAHGTGTRTGPILNAITDLYC-K-NRKK--
PLLVGSVKSNIHTEPASGLCALAKLIIAMEVGVIPANLHYKDPNP--NIP
GLLDGRLKVVVTNE--PL-----EQ-NAIIGINSFGVGGTNAHAIL
>SRR8739618_NODE_577_nrpspksdomains_ctg7673_1_PKS_KS.1_
VVITISGRFPE-SESVAEFHENLLAGVDLVTEN--PRWP--LG-EG----
-----VPKRLGKL-KGLQ-HFDADFFGVSKQ-QASVMDPQHRMSLEVTYE
AIIDAGFNPAELRGTRTGVFVGVWTGESEECS------KR-EAE--LTQY
SMLGVIRTLAANRVSYTFDFTPSYSVDSACSSSCVGLHNALSAIRCG-DC
DAAIVAGTNLCLTLGTSRELAALGVINAQGKCCAFSTTADYVRSEAVVAV
LLQK-RTA-ARRM-YATLL-----GAATNCDYKQDGITHPSARAQHALLK
RLYDELRVD-V---ASVTYVEAHGTGTAAGVQAEALTQHFC-A-GRRG--
ALLVGSVKTNMHAESASGLCSLVKAVLVMETGVIPGNLHYDKPNP--NIP
SLQDGRMEIVSKNQ--AW-----DG--GLIGINSFGIGGTNTHIVL
>SRR8739620_NODE_269_nrpspksdomains_ctg7684_1_PKS_KS.1_
IVISISGRFPE-SDNIDEFKQNLFDGVDLVTEDE-RRWP--QGIYG----
-----LPKRAGKL-NNLQ-HLDADFFGVLPK-QAHKMDPQVRLLLETTFE
AILDAGVNPTQIRGTQVGVFIAVTENEAAEYS------KE-DPET-IDSH
GAPGTQRGLLANRVSYAFDFKPSYAIDTACSSGLSALHLGVAAIKAQ-EC
EAAIIGGCHINLQPEFALQLQQLNVNSMEGKCKCFDASADYVRSETVAVI
FLQK-ASI-ARRI-YATIA-----ASKIYCEYRADGFTSPSGKIQRRVIQ
KLYEDLNID-P---NLLGYVETHATGTQAGVQTNAISEALC-R-NRKR--
PLPIGSVKSNMHSEGASGMSSLAKLIVAMESRTIPQNLHYKDPNP--GIS
GLTDGRLQVVSRNE--PL-----QG--ELVAINSFGIGGTNAHVVL
>SRR8739620_NODE_2033_nrpspksdomains_ctg7688_2_PKS_KS.1_
IVISISGRFPE-SDSIEEFKQNLFNGTDMVTDDD-KRWI--SGLFG----
-----LPLRLGKL-KNLQ-NFDATFFGVHAK-QADTMDPQLRLLLESTFE
AILDAGFNPHEIRGSKTGVFIGVSESETSEYF------KR-DPER-INGY
GLTGGCRAMFPNRLSYTFDFNPSYAIDTACSSSIVALQRAISAIQMG-EC
DAAIVGGSNICIQPQTSLQFHRLGMLSPEGKCKVFDVSGDYVRSETVGVV
YLQK-ASV-ARRV-YATIL-----GAKVNTDYKDKGITFPSGEMQNKLVR
EVYEELNIN-P---ADLAYIEAHGTGTKAGPEINNIAEIFC-E-NRKK--
PLLIGSVKSNMHSEPASGICALAKLIIAMENGIIPGNLHFENPNP--DIP
ALIDGRLKVVSKNE--PW-----NG--GLVALNSFGFGGANAHVLL
>SRR8739603_NODE_297_nrpspksdomains_ctg7740_2_PKS_KS.1_
IVISISGRFPE-CNSMEEFKQKLLDGVDLVTEDD-RRWP--PGTYN----
-----IPTRSGKI-PHLE-HFDANFFGIPPK-QAHKMDPQIRLLIECTFE
TLLDAGINPVEVRGSKIGVYVGVCESESHEYW------RQ-DIDR-CDEY
GLSG-CRQMFSNRVSFAFDFKPNYVVDSGCASTHSCLHMAVQDIING-EC
KAAIVGGSSICLMPEMTYQFFRMKVLSPDGKCKVFDASANYVRSEGVVTL
FLQK-ASA-ARRV-YTTVV-----GSKVNCDYNPVSIGFPSAAMQEKLAK
ELYEEIGVK-P---EDVGYVEAHGTGTKVGEQTKAIVRFFC-K-NRST--
PLLIGSVKSNMHPEAVSSMCSIAKVLIAMETGTIPANLHYKNPSP--TIP
ALADGRLKVVSTNT--TL-----AS--DLVAINSSGVGGVNCHVLL
>SRR8739614_NODE_177_nrpspksdomains_ctg7757_3_PKS_KS.1_
IVISISGRFPE-SNNLEEFKKHLFDGVDLITEDD-RRGP--PGLYG----
-----SPARTGKL-RNLD-HFDASFFGVHGK-QAHQMDPQLRILLETTFE
AILDAGINPSELRGSKTGVFIGVSESESSEAW------IN-DTEK-SDGY
CMLGTTKAMFANRISYTFNLRPSFSVDAACSSSLVALQRAFESIRAG-EC
TAAIIGGCNICLKQEMGLKFFQLAMTSAAGKCKVFDSSADYARSEAVATI
FIQK-ASL-AKRI-YATII-----GAKTNCDYKHNGITYPSGEMQTILIK
ELYDAVGID-P---SGVDYIEAHGTGTKIGIETNSIAEVFC-K-NRSS--
PLLIGSVKSNMHSEPTSGLCSLAKVILAMENQLIPANLHYKNPNS--EIP
ALTDGRLKVVTTNE--HW-----EG--GLVGVNSFGFGGSNVHVLL
>SRR8739614_NODE_324_nrpspksdomains_ctg7758_1_PKS_KS.1_
VVISISGRFPE-SDSIEELKQNLFNGVDMVTEDD-RRWP--IGLFG----
-----LPTRLGKL-KHLE-HFDNTFFGVHAK-QTNTMDPQLRLLLEATFE
AIVDAGFNPNEVRGTRTGVFVGVSESETCEYF------KG-DPER-INGY
GLTGGCRAMFPNRISYTFDFKPSYAMDTACSSSLVALQRAVAAIKSG-EC
DAAIVGGSNICIQPQTSLQFHRLNMLSMDGKCKVFDASGNYVRSEAVGVI
YLQK-ASA-ARRV-YASVL-----GAKVNTDYKDKGITFPSGEMQKKLVR
EVYEDLGIN-P---SELAYIEAHGTGTKAGPEINNIADVFC-E-NRKK--
PLLIGSIKSNLHSEPASGVCAVAKLVIAMESGVIPANLHFQNPNP--DIP
ALVDGRLKVVSKHE--PW-----NG--GLAALNSFGFGGANAHVLL
>SRR8739614_NODE_426_nrpspksdomains_ctg7760_1_PKS_KS.1_
IVISISGRFPD-CDNVEEFAEKLLAGIDLVSEDD-RRWP--QGFRG----
-----LPTRFGKI-KNLD-RFDATFFGIYTK-QAHKMDPQQRLTLETTYE
AIIDAGFNPSELRGSKTGVFVGVWENEADMYW------RN-DDRN-SGDS
YVMTPMRALMANRVSFFFDLKPSYTLDSACSSSFVALQNAMVAIQSG-QC
DSAIVVGANVCLLPATSLYFQQMGMIGQDGKCRAFDAFGKYVRAEAVVSM
YLQK-ASA-ARRI-YSHIL-----GAKINTDHKEMGIIHPSGTSQYKLIK
SLYDDFCIN-F---SDVTYLEAHGTGTPAGPEVNALARLFC-KHNK-E--
PLLIGSVKSNMHAESAAGICSIAKAIITMQRGVIPQNLHYETPNP--NIP
ALLDGRLKVVSKNE--PW-----KT--GLIGISSFGIGGTNAHVVL
>SRR8739614_NODE_559_nrpspksdomains_ctg7761_1_PKS_KS.1_
IVISISGRFPE-CNNIDELKNKLFAGIDMVTADD-RRWP--EGVFG----
-----LPPRSGKL-MDLK-HFDANFFGVHSK-LANVMDPQLRLLLETTFE
AILDAGVNPVELRGTKTGVFIGALESETVEAL------KY-SSG--RNSY
CLFGGCRSMFSNRISYTFDFKPSFTVNTACSSSLVALQRGVNAIRSG-EC
EAAIIGGSNLCVSPNTSALYLGLHMLNAEGKCKAFDASGAYVRSETVGVI
FIQK-ATV-ARRV-YATIL-----GAKTNSDYKEEGISYPSGKMQSILAQ
EVLSSSKIK-P---QDVAYVEAHGTGTKAGPPVNGIASVFC-T-NRTE--
PLLIGSVKSNLHAEAASGICSIAKVIIAMESGVIPGNLHFKTPNA--NIP
ALSDGRLKVVAENQ--PW-----EG--GLVAVNSFGFGGANAHALL
>SRR8739614_NODE_713_nrpspksdomains_ctg7763_1_PKS_KS.1_
VVISIGGSFPN-CSNIEEFEERLLKNECLISS----RWK--EGECG----
-----VSNAIGAI-KNHD-LFDASYFAVHSM-QAEYLDPMHRMAFEGTYE
ALINAGVNIKEVKGKKVGVFVGSSIGESDGYL-------F-E-AI-TSGL
GIAGHARAMMPNRISYWLDLKPSCGYDGNWLSGVDALRAAFESVGNGF-C
ESAIVATASLILAPQLSFHYNDMGLLSPDGVTRSFDDEANYIRSDGIVVF
YIQR-TRD-ARRS-YATIL-----GVDSVYNNRDKNFLHFDQSVMQNFLQ
EFYKKFNVD-A---KDVDYVECYGAARRDIEILNAIDAVFCK-N-RDG--
PLLIGSVKPNTHAEASAAFFDLAKVLVAMERGIIPATINYNTPNR--NIS
ALTDGRIQVVAENIEW--D-----P--RLVAVNSVGLSSSYGHILL
>SRR8739614_NODE_717_nrpspksdomains_ctg7764_1_PKS_KS.1_
VVISISGRYPE-SSNIEEFKQNLFNGTDIVTDDE-SRWP--KGLHG----
-----LPSRTGKI-RDLS-HFDATFFGINSK-AAHTMDPQLRILLEATFE
ALVDAGINPDEVRGSNTGVFIAVAETESSKYW------TA-DADK-IDGY
GMIGTTRAMFPNRISFTFDFKPSYAIDCACSSSGVAFVKGFKAIMTG-EC
DAAIVGGCTLCIQPTTSLELYKLSLLNAEGICRSFDADGNYVRSDTVGVI
YLQR-AKS-ARRV-YATIL-----GAQICNDYKKEGITFPSGTAHKTLFE
SVCKDAGIN-P---NEVFYIEAHAAGTNVGPQVNAVVDVFC-K-SRKT--
PLLIGSVKTNMHSEHAAAFAGLSKVIISMESGMIPANLHFRTPNP--DIP
GLFDGRLKVVTKNE--PW-----DG--GIVGINSLGFGGTNVHTLL
>SRR8739614_NODE_6756_nrpspksdomains_ctg7771_1_PKS_KS.1_
-------RFPE-SINIEELKRNLYSGVDMVTEDD-PRWR--RGLNG----
-----LFSRTGRL-KNLE-QFDRQFFGFLPN-FAAKMDPQIRISLETTFE
ALLDAGVNPTEIRGSKTGVYVGCCSTETWEIC------KQ-SPES--FDV
STPQFPLSMIANAVSYVLNLTPSCSTDTACSSSMVALHMAIKAIKCG-DC
NAALVTGCNICILPTTTLFYQRGGLLSDDGKCKAFDASANMVRSEAVATV
YLQK-AYK-ARRI-YATVV-----GSKVNTDYKDEGMGVPSAAMQYRLVK
ELYDEVGVN-P---KDVAYVEAHGTGTAVGPQTDAFTKMFC-S-DREE--
PLLIGSVKSNLHTEGASGICSLVKVIIAMEEGIIPANLHYNNPSP--KIP
ALFDGRLKVVTENQ--PL-----MG--DLVSVNSLGIGGVNAHVIL
>SRR8801540_NODE_74_nrpspksdomains_ctg7791_1_PKS_KS.1_
IVISLAGCYPD-SFNVNHFRENLLNKKNLISGDDRRWSI--TH-PE----
-----IPKRGGRI-FNIE-KFDASTFGLHYK-QALTMDSMCRILLEKSFE
AILDAGIHPSEIRGTRTGVFVGSCFSESEKTW------FY-EKIQ-PSGS
AITG-MRSMLANRISYYLGVNPSYTTDSACSSSLYAIEQAYRAIRMG-QC
DMAIVGGSNICVHPFVTLQFARLGVLNKDGNCKCFDKDADYTRAEAIVVV
LLQK-SKD-ARRI-YCHFI-----HAKTNCDYKEFGITYPSGALQTKLLT
EFYEECNVN-P---LDIPYIEAHGTGTKVGPELTAIRNVFCPE-ERKN--
VLMIGSVKSNIHTEPVSGLCSITKVILNMESGYLIPNINFKTARE--DVN
SLKDGRMKVVVEKI--KW-----N--VGYSGVSSFGFGGGNSHVLL
>SRR8801540_NODE_87_nrpspksdomains_ctg7792_3_PKS_KS.1_
VVITISGRFPE-SSNIEEFKQQLFDGVDLVTDDE-RRWP--SGLYG----
-----LPARTGKL-KNLS-HFDAQFFGVHAK-QADVMDPQLRIMLELTHE
ALIDAGVNPAEVRGSNTGVFVGVSSSESEEFW------TS-DPDK-INGY
GLTGCCRAMFPNRISYTFDFHPSYAIDTACSSSLYAMQQAVAAMKSG-QC
ESAIVGGINLLLKPGTSLQFHRLNMLSPQGMCKAFDESGNYVRSEAAVII
FLQK-SSA-ARRI-YATVV-----GAKTNIDNKEQGITYPSGAMQNKLIR
ELYEDVGVD-P---SEVAYIEAHGTGTKVGPQVNSIADAFC-K-NRKT--
PLLIGSVKSNMHSEPASGLCAVAKVVIGMETGIIPQNLHFKNPNP--DIP
ALTDGRLKVVSQNQ--PW-----TG--GYAGINSFGFGGANAHILL
>SRR8801540_NODE_137_nrpspksdomains_ctg7795_4_PKS_KS.1_
VVISLAGTYPE-SSNVEEFKNNLFNKKDLVN-DNKRWTF--DH-PE----
-----LPVYGGRL-RNIQ-KFDAAFFGISNK-HSTTMDPMGRLLLEKTFE
AIVDAGMHPSEFRGTKTGVFLGMCYSESERYW------TK-KKLN-P--L
GLPG-IRSMLANRISHWLGVNPSFTIDTACSASSYAMEEAYRAIRLE-QC
DMAIVAGCSLCLHPYLTLHFSRMGALSMTGKSKCFDEEADYTRSEAVVVT
VLQK-SKD-ARRK-YCEIV-----HIKVNVDFKESGITHPSTEMQFQLLK
ELYMESGVN-P---LDVDYVEAHATGTRVGPEVSAISKLYRP--QCAT--
PLLIGSIKCSINTEPSSALCSITKGIISMETGYLVPNIHFNTPKK--EIK
ALHDGRLKVVTDKM--RW-----D--GKYFAVNNFGIGGTNCHMLF
>SRR8801540_NODE_156_nrpspksdomains_ctg7797_1_PKS_KS.1_
-VISLAGCYPD-SYDVNHFRENLFNKKDLISGDDRRWSL--EH-PE----
-----IPKRGGRI-FDLE-KFDPSPFGIHHK-QTIAMDPMCRKLLEKTFE
ALFDAGIHPSEIKGTRTGVYVGLCFSESEKTW------IY-EKLH-SSGC
GVTG-MRSMLANRISYYLGVNPSYIVDTACSSSMYAIEQAYRAIRMG-EC
DMAIVGGSNICIHPFVTVQFARLGVLNKDGNCKCFDNNADYTRAEAIVVV
ILQK-SKD-ARRI-YCHFV-----HAKTNCDYKEFGITYPSGALQTELLN
EFYEECNVN-P---IDVPYIEAHGTGTKVGPELSAIQTVFCPE-ERKN--
VLMIGSVKSNIHTEPVSGLCSITKVILNMESGYLIPNINYKTPKE--GIS
ALQDGRIKVVTDAM--KW-----K--VGYSAVSSFGFGGGNCHVLL
>SRR8801540_NODE_228_nrpspksdomains_ctg7798_2_PKS_KS.1_
VVISVGGYFPR-ANNIEELTKVLMDQVDCIGP----ARW--KPQLD----
-----VCDKTGNV-DLIN-YFDASYFGIHRQ-QAIFMDPMQRMLLQNTLE
ALIDAGVSPVSVRGRRILVAIASSISENDSLM-------F-E-NV-ENGF
GVTGQARTMMANRISYWLNVTPSYACDASWLGGLMVLQHGYDAVRTGQ-C
EAAIVGAANLAMNIYPSYLYKCLNMTSPDGTTRPFDENANYARSDGMCVL
FLQR-ADQ-ARRN-YASII-----NADVMFNYRTGQ-VDVDVDSARRFIS
DFYKKARVN-P---AQINYVETYGCGIRNLKLLQILDEVYNEGN-REK--
KLMLGAVKSNVHSEASCALTSIVKVLIAMEKGVIPGNLHKTNPRS--DIP
SLAGERFKLLDENTPW--D-----D--SLAAINGFGLASAYGHALL
>SRR8801540_NODE_2235_nrpspksdomains_ctg7811_1_PKS_KS.1_
IVISLAGTYPK-SLNLQEFQDNLFSKKDLIT-NQGRWTS--VH-PD----
-----LPSFCGNI-PVIN-KFDAGFFGISSK-QATVMEPNLRMLLEKTFE
AILDAGMHPSEIRGTNTGVYIASCFMETEEYW------LN-HNTN-V--L
TISG-SRLALANRISYYFGLNPSYPIDSACSGSLYLIDQACQAIRNG-QC
DMAIVGGCNLCLHSCITMQFRRLGALSSTGKSRCFDEAAEYTRAECVAVV
ILQK-AKD-ARRI-YCELV-----HIKSSSDFKDQGIHAPSAVMQIQLLT
EFYSECKID-P---VNVTFFEAHASGTPVGPELASLETIFCS--KRD---
PLWIGSVKSNINAEPVSGLCSLTKVITIMETGYLVPNIHFNTPRK--ECK
ALRDGKLKVVTEKI--PW-----D--GGYCAIDNFGLGGTNGHMLV
>SRR8801541_NODE_425_nrpspksdomains_ctg7819_2_PKS_KS.1_
IVISLSGRLPE-SSNIEEFKQQLLDGVDLVTDDD-RRWP--SGLHG----
-----LPTRTGKI-KDLQ-YFDATYFGVHAK-QANVMDPQLRLMLELTHE
ALIDAGVNPVEVRGSKTGVFVGVSSSESEEFW------TM-DPDQ-VNGY
GLTGCARSMFSNRISYTFDFNPSYALDTACSSSMYAMQQAVAAMKSG-QC
DSAIVGGVNLLLKPNTSLQFHRLNMLSADGKCKAFDASGNYVRAEAAVII
YLQK-SSV-ARRV-YATVI-----GAKTNTDSKEQGITFPAGGMQNKLIR
DLYEEVGVD-P---AEVAYIEAHGTGTKVGPQVNSIADAFC-K-NRKT--
PLLIGSVKSNMHSEPASGLCSIAKVLIGMETGVIPANLHFENPNT--DIP
ALLDGRLKVVSQNQ--PW-----NG--GYVAINSFGFGGANAHVLL
>SRR8801541_NODE_999_nrpspksdomains_ctg7822_1_PKS_KS.1_
IVISLSGSYPN-SANVNDFRDNLFNKMDLVSTVNTRWDL--KH-PE----
-----IPDRGGRI-YNIN-KFDAGFFGIHYK-QAYTMDPMGRILLEKTFE
ALADAGINPAEVRGSRCGVFIGSCFSEAEKTW------FY-EQLQ-PHGF
AVTG-VRSMLSNRISYWLGVDPSYTVDTACSSSLYALEHAYRAIRTG-QC
DMAIVGGSNLCLHPYVTLQFSRLGVLNKDGNCKCFDESADYTRAEALIII
VVQK-SKD-ARRI-YSRVI-----HTKTNCDYKEQGITYPSGHMQTLLLK
ELYAECEVN-P---SDVAYIEAHGTGTKVGPEVGAIEAIFCGK-DRKE--
PLWLGSVKSNIHSEPASGLCSVSKVILAMEAGYLIPNINFKKPRS--EMK
ALVDGRMKVITDKT--KW-----N--GGLVGISSFGFGGANCHVLL
>SRR8801541_NODE_1521_nrpspksdomains_ctg7823_2_PKS_KS.1_
-VISIAGLLPK-SKNIEEFQQLLFDHEDMIQ-----SQN--EE-SD----
-----SNEIYGDL-ENLI-NFDATFFGIHRS-VATYMSLLFRKTLETTFE
AIIDAGVSPSTIRGRKIAVITGSTFNENENLI-------Y-A-NI-QRGA
GIISQARAMISNRISYWMHAVPSYNMANNWMAGMSAIEAACDLIKRGE-C
EGAIIGGSNITGNYHIRKVFKDIGVTSTDGKTRSFDENASCVRSDGVVVM
FLQR-ADL-ARRH-YATIV-----DVESMFSKNTKT-STMSVDGARNFLT
NFYQRAQVD-P---GTVQYVETYGTAMQSMSFVEVIDQVFNNSS-RKE--
PLLIGSVKSNVHGEVVSTLISVIKTIIAMEKREIPANLNYKG-NT--KVP
ALRDGKIKVVTENTPW--P-----G--TLAAVNVYGIVSACGHLLL
>SRR8801544_NODE_42_nrpspksdomains_ctg7837_1_PKS_KS.1_
IVISISGSYPN-SPNINDFRDNLFNKMDLVSTVNTRWDL--KH-PE----
-----IPDRGGRI-LNIN-KFDAGFFGVHYK-QAYTMDPMGRILLEKTFE
ALADAGINPAELRGTRCAVYIGSCFSEAEKTW------FY-EQLQ-PHGF
AVTG-VRSMLANRISYWLGVDPSYTVDTACSSSLYALEHAYRAIRTG-QC
DTAIVGGSNLCLHPYVTLQFSRLGVLNKDGNCKCFDESADYTRAEAIIII
VLQK-SKD-ARRI-YSRVI-----HTKTNCDYKEQGITYPSGLMQTLLLK
EVYTECDVN-P---NDVVYIEAHGTGTRVGPEVGAIETIFCGK-DRKE--
PLWIGSVKSNIHSEPASGLCSVSKVILAMEAGYLIPNINFNTPRI--EMK
ALVDGRMKVITDKT--KW-----D--GGLVGISSFGFGGANCHVLL
>SRR8801544_NODE_97_nrpspksdomains_ctg7838_1_PKS_KS.1_
IVISISGRLPE-SSNIEEFKQQLFDGVDLVTDDD-RRWP--TGLHG----
-----LPTRSGKI-KDLQ-YFDATYFGVHAK-QASVMDPQLRLMLELTHE
ALIDAGVNPVEVRGSKTGVFVGVSSSESEEFW------TL-DPDQ-INGY
GLTGCARSMFSNRISYTFDFNPSYALDTACSSSMYAMQQAVAAMKSG-QC
DSAIVGGVNLLLKPNTSLQFHRLNMLSADGKCKAFDASGNYVRAEAAVII
YLQK-SSV-AKRV-YATVV-----GAKTNTDNKEQGITFPAGGMQNKLIR
ELYEEIGID-P---SEVAYVEAHGTGTKVGPQVNSIADAFC-K-NRKT--
PLLIGSIKSNMHSEPASGLCSIAKVVIGMESGIIPANLHFQNPNT--DIP
ALLDGRLKVVSQNQ--PW-----NG--GYVAINSFGFGGANAHVLL
>SRR8801544_NODE_257_nrpspksdomains_ctg7841_1_PKS_KS.1_
VVISIGGYFPK-AKNIEEFTNVLFNQEKTVDT----ARW--ESVID----
-----KPDLLGIV-DQIN-YFDASFFGIHRQ-QTVFMDPLCRMALENTFE
ALVDAGINPASLRGKKIAVIMGSTLSENDSLM-------F-E-SV-ENGF
GVTGQARTMLANRISYWMNITPSYSMDNSWLGGLQALKNGYEAIKYGQ-C
EGVIVGALNLAMNMFPHYLYKVLGFTAPDENTRAFDEKANYLRSEGVVMM
YLQR-ANT-ARRQ-YAKIL-----DIDIMYNNRSGN-SHMNVDNARKFLT
NFYQRLDID-P---SKVEYMETYGCGIKALEFLNVLDGVFHR-T-KDN--
PLLVGSVKSNIHAEAAAMFMSIVKTVIAMEKCEIPANCSYETPNS--KIP
ALKDGRIKVVTTNTPW--K-----G--TLAAVNGYGLVSNFGHMLL
>SRR8801544_NODE_1007_nrpspksdomains_ctg7843_1_PKS_KS.1_
VVISIGGLLPK-CKNIEEFQELLFNHEDMIQ-----NEK--SGVSD----
-----SNEKFGTL-DNYS-SFDATFFGIHRS-LAINLSNHARKTFEATFE
AIIDAGVSPSTLRGRKIAVLMGTTFNENEYLI-------Y-E-NI-MRGG
GIISQARAMVSNRISYWMHAVPSIAIANNWMAGMTALEAAYDLIKRGE-C
EAAIVGGSNTTGNDHIRHVFRDIGATSTDGKSCSFDENATCARTDGVVIL
FLQR-ADL-ARRH-YATIV-----NVETIFNENSKA-TAMSVDSARNFLT
NFYQRAKVD-P---STVQYVEAYGSAIQPIKFINVIDQVFNNSS-RTE--
PLLVGSVKSNVNGEVISALVSVIKTVIAMEKREIPANLNYKG-NT--KIP
ALRDGRIKIVTENTPW--P-----G--TLAAVNAYGIVSSSGHILL
>SRR9010625_NODE_73_nrpspksdomains_ctg8045_1_PKS_KS.1_
IVIAFSGKFPQ-CNNAEEFKEALMKGEDLVKETDA-RFP--KGIWG----
-----IPDRMACI-PDIT-KFDASFFSIHPK-QATFMDPRHRILLETVYE
AIIDAGYNPQELRGSRTGVYVGLSALT-NMDA------YR--SYD-TDGY
TNLGICMAIAANRISYCFDFKPSLVMDIACSSTAIALTIAFNDMEKG-LT
DNAIVCGANILVHPHESLEFYRLSMLTKNGGCKVFSTERDYARAETVAAY
FLTK-KKN-ARRI-YGTVI-----EAMALTDFKDQGITFPSSNIQLRLLK
EVYAKAKVK-P---SEVTYVEAHGTGTPIGTQCTALLAFFG-QK-VPR--
KLPIGAVKSNMHSEVASALSSFAKVIIAAESGVIPANLNFAPIDT--NIP
GIGDNQFKVVTENL--KW-----DG--GVVAINSFGFGGTNAHIIF
>SRR9010625_NODE_105_nrpspksdomains_ctg8047_1_PKS_KS.1_
----VGGYFPK-AINIEEFKQKLFENKSLMET----MWP--ED-KN----
-----MCPLGGRI-N-SE-YFDNSYFGIHRQ-QCFFMDPMHRVALERTFE
AIIDAGVNPTELRGKRIGVFMGSTIGENDQLF-------M-E-SV-VSGF
GVTGHSRAMLANRISYWLNLKPSVAYDSNWISGIEVLRLAHSAIKTGQ-C
DSVIIGCANVCQHEEFQEMYQELGFLSFDGSTRAFDANSTYARSEGVVVM
YIQR-SSE-ARRM-YANVV-----KVATKFDTSPGNFLDINKDRMVEFLS
EFYENSKVR-P---EDIDFVEAYGCGLKKIKAVDCLEEVYCK-N-RKN--
PLMIGSVKSIAHAEPTSTLFSIVKTIIAMETETIPATIDFTIPNP--EIK
ALHNGNIEVVNTNKKW--E-----P--KYAAVNAIGTSSYFGHALL
>SRR9010625_NODE_2606_nrpspksdomains_ctg8049_1_PKS_KS.1_
IVISISGRLPE-SNSIEEFKQQLFDGVDLVTDDE-RRWP--SGLYG----
-----LPTRTGKI-KNLE-YFDATFFGVHAK-QAHVMDPQLRMLLELTHE
AMVDAGINPNEMKGSKTGVFIGVSDSESSEYW------TQ-DPEL-INGY
GLTGCCRAMFPNRISYTFDFSPSYAIDTACSSSLFAFQQAVTAIKTG-QC
ESAIVGGVNLLLKPTSSLQFHRLSMLSPQGMCKAFDSSGNYVRSEAAVVV
LLQK-ASA-SRRV-YASIL-----GAKTNTDNKEQGITFPSGAMQNKLIR
EVYDEIGIK-P---EEVSYVEAHGTGTKVGPQVNSIADFFC-K-NRTT--
PLLIGSVKSNMHSEPASGLCSIAKMVIAMEAGMIPQNLHFKNPNP--DIP
ALNDGRLKVVAKNE--PW-----NG--GIVAINSFGFGGANAHIVL
>SRR974944_NODE_819_nrpspksdomains_ctg8114_1_PKS_KS.1_
IVISISGRFPE-CDNVEKFQKALLDGVDLVKVSNE-RYP--AGLYG----
-----TPERQGNI-PEID-KFDASFFRIHPK-QASYMDPRQRILLETVYE
CIIDAGYNPVELRGSKTGVYVGLASFS-SVEA------LR--KEP-TNGY
TNLGLSLALASNRISYCFDFKPSYSIDTACSSSMFAFTNAVKDIEAG-ET
EMAVVCGAHIVMHPHETLEFHNLNMLAADGKCKVFSTERDYVRSEAIVSY
LLQK-ESK-SRRI-YATVL-----GAKTNSDYKDEGITVPSCDDQLRLMQ
EIYQERGVN-P---DDVTYVEAHGTGTPLGVNCSAIAQMFC-SN-RKE--
QLPIGAVKSNMHSEMASGLCSLTKAIVAMETGIIAANLMTGEIDK--EIP
GIKENKLKVITENT--PF-----KS--GVIAVNSFGFGGANAHVIV
>SRR974944_NODE_1311_nrpspksdomains_ctg8117_1_PKS_KS.1_
IAITISGRFPE-SNTINEFKEKLFDGVDLVTEDP-RKWP--SGLNG----
-----LPTRSGRI-KDLQ-YFDATFFGAHSK-QAHAMDPQLRMLLESTYE
AIVDAGVNPTDIRGSKTGVFIGLCTSETFDYM------NM-NPDI-MNGY
SLTGCCKSMLPNRISYTFDLIPSCAIDTACSSSLIALQHAETAIRNG-DC
EAAIVGGVNLILNPTYALQFQKLGMLSPEGKCKAFDISGDYVRSEAAVTV
FLQR-ASV-AKRM-YATIV-----GARTNTDYKEEGITFPSGAMQKQLID
ELYDEIGIN-P---LDVSYIEAHGTGTKVGPQVNSIADIFC-K-NRKD--
PLLIGSVKSNMHSEPASGLCSLAKIVIAMESGMIPRNLHFQVPNK--DIP
ALNDGRLKVVTENV--PW-----KG--GLIAVNSFGFGGANVHVIL
>picked_FAS_XP_003217337.1_Anoliscarolinensis
VVVAIAGKLPE-SENLQEFWENLINGVDMVTEDD-RRWK--PGVYG----
-----LPKRNGKL-KDIS-KFDASFFGVHPK-QANTMDPQLRLLLEVSYE
AILDGGINPTAIRGTETGVWIGVSGSEAGEAL------SV-DPEQ-LLGY
SMTGCQRAMFANRISYFFDFKPSMSIDTACSSALVALDNACKAIRSG-QC
ESALVGGVNLILKPTTSVQFMKLGMLSPEGACKSFDASGNYCRSEAAVVV
FLTK-KSI-AKRI-YATIV-----NSGCNTDYKEQGVTFPSGWMQQQLVS
SLYRESGIE-P---EDVEYIEAHGTGTKVGPQVNGIVSVFC-Q-SDRP--
PLLIGSTKSNMHPEPAAGLAALAKVVLSLEHGLWAPNLHYNTPNP--DIP
ALQDGRLQVITKPT--PT-----KG--QIVGINSFGFGGSNAHIIL
>picked_FAS_NP_004095.4_Homosapiens
VVIAMSGKLPE-SENLQEFWDNLIGGVDMVTDDD-RRWK--AGLYG----
-----LPRRSGKL-KDLS-RFDASFFGVHPK-QAHTMDPQLRLLLEVTYE
AIVDGGINPDSLRGTHTGVWVGVSGSETSEAL------SR-DPET-LVGY
SMVGCQRAMMANRLSFFFDFRPSIALDTACSSSLMALQNAYQAIHSG-QC
PAAIVGGINVLLKPNTSVQFLRLGMLSPEGTCKAFDTAGNYCRSEGVVAV
LLTK-KSL-ARRV-YATIL-----NAGTNTDFKEQGVTFPSGDIQEQLIR
SLYQSAGVA-P---ESFEYIEAHGTGTKVGPQLNGITRALC-A-TRQE--
PLLIGSTKSNMHPEPASGLAALAKVLLSLEHGLWAPNLHFHSPNP--EIP
ALLDGRLQVVDQPL--PV-----RG--GNVGINSFGFGGSNVHIIL
>picked_FAS_XP_022801958.1fattyacidsynthaselike[Stylophorapistillata]
--VAMACRLPE-SDNAEEFWSHLMNKEDMVTEDD-RRWT--PGLHG----
-----LPKCSGKL-KDIK-HFDATFFGVHAK-QAHRMDPQLRILLELTYE
ALIDAAVDPQKVRNSRTGVFVGASGSEAFEAF------SA-NTED-IVGY
GMTGCSRSMFANRVSFTFDFKPSFAIDTACSSSLLAMDCAVQAIRSG-SC
DAAMVAGASLTLKPNTSVDFLRLNMLSPDGACKSFDVSGNYCRSEGCVAI
YLTK-RSV-AKRI-YAHVI-----NSRTNSDYKTQGVTYPSGAIQKQLLE
QVYQEANIN-P---ADVVYVEAHGTGTKAGPELNSLTSVFC-E-KRAG--
PLLIGSVKSNMHPEPASGLCGVTKVLLAMQHGILPPNLHFNSPNP--DIP
ALLDGRLKVVTEPL--PW-----NG--GLVGINSFGFGGSNVHVIL
>picked_FAS_XP_030840197.1_Strongylocentrotuspurpuratus
IVVSISGRLPE-SDNLEEFWEHLMNKDNLVTIDD-RRWE--PGLFG----
-----LPPRNGKL-KDLS-RFDATFFGVHAK-QANTMDPQLRILLEVAYE
AIVDGGIDPQSIRGTKTGVYIGCSVADAAEAF------GS-DAEA-LVGY
SVTGTNRAMLANRMSYSFDFRPSYSVDTACSSGFMALHNAIQDMRRG-DC
DAAIVGGSNLLMKPHSSLQFLRLGVLSPDGQSKSFDSSGDYCRSEGIVAL
YITR-KSV-CKRA-YGSLV-----HSGTNTDYKEQGVTYPSGEIQQSLLR
QLYSEAQIN-I---DDVEYFEAHGTGTKVGPETNGIAAVFC-Q-DRDN--
PLLIGSVKSNMHSEPTSGLAALAKVMWAFNKGVIPPNIHFNEPNP--DIT
ALVDGRMKVVTEPT--PY-----NG--GYVGVSSFGFGGSNVHLIV
>picked_FAS_XP_009305082.1_Daniorerio
--IAISGRLPE-SNNLEEFWQNLFNGVDMVTEDD-RRWK--PGLYG----
-----LPRRNGKL-KEID-RFDAAFFGVHPK-QAHTMDPQLRLMLEISYE
AIVDGGINPVSMRGSKTGVYIGVSGSEAGEAF------SK-DPEE-LLGY
SMTGCQRAMFANRLSYFFDFNPSTAIDTACSSSLLALENAFNAIRHG-KC
DAALIGGVNLLLKPNTSVQFMKLGMLSPEGTCKSFDASGNYCRSEAAVAV
LLTK-KSM-AKRI-YATVL-----NAGNNTDYKEQGVTFPSGEMQQRLVR
SLYQEANIS-P---EQVEYIEAHGTGTKVGPQVNGIVSVFC-Q-SQRD--
PLLIGSTKSNMHPEPASGLAALAKVVLSLEHGVWAPNVHFNEPNP--DIP
ALTDGRLCVVSKPT--PV-----RG--GIVGINSFGFGGSNVHVIL
>picked_FAS_KRZ78179.1_Trichinellapapuae
--ISVSCRLPE-SDNMSEFAEHLLNGDDMITEDD-RRWQ--PGLFG----
-----LPRRHGKL-KNLT-KFDATFFGVHPK-QANNMDPQLRMLLEVTYE
ALLDAGINPMKLRGSRTGVFVGCSGSETAAYL------TR-DAET-VTGY
SLTGCVRSMFANRLSYFFDFRPSFAVDTACSSSLLALQLAVDAIRQD-EC
DAALIAGSHLTLTPTTALQFMRLGLLSPQGKCQTYDANGEYVRSEGIVAI
FLQK-STA-ARRC-YATVV-----HAKSNTDYKEQGITFPSGERQAELLR
NVYREAGID-P---SSVAYVETHGTGTKVGPEANALCQIYC-S-GRTG--
PLLVGSVKSNMHAEPASGLAAIAKMLIAFQSGFLPPNLNFEVPNP--SIP
GLLNGQLKVVTTKT--PW-----NG--GIVGVNSFGFGGSNTHVVL
>picked_FAS_XP_013390789.1_Lingulaanatina
--ISLSCRLPE-SENVQEFRDNLMNGVDMVTEDD-RRWE--PGLHG----
-----LPRRNGKL-KDLS-KFDSTFFGVNPK-QANTMDPQMRLLLEVTYE
ALVDAGVNPQHVRGSRTGVYIGVSSSEAGEVW------SA-DPET-LIGY
SMTGCQRAMFANRLSFYFDFKPSFTLDTACSSSLLALDQAVIAIRTG-QC
DAAIVAGSNLCLKPTTALQFMKLGMLSPEGACKSFDASGNYCRSEGVVAI
YLQK-ASA-AKRI-YCTVL-----HSKTNVDRKKQGITFPSGEMQKNLLT
EIYTEAKVN-P---SEVSYVECHGTGTKVGPQANTIADIFC-Q-DRDQ--
PLLIGSVKSNMHPEPASGLAALAKVIISMEDSVIPPNLHYTTPNP--DIP
GLSNGKLKVVTNCT--KW-----NG--GLVGLNSFGFGGANVHAVL
>picked_FAS_ELT94375.1_Capitellateleta
--ISVSGRLPE-SESIEEFRQHLLNKEDMVTDDD-RRWP--PGLHG----
-----LPPRSGKL-KDLT-KFDAAHFGVHAK-QAHAMDPQLRLLLEVTHE
AIVDAGANPQALRGGKTGVFIGCSASESHEAW------SN-DPEK-IVGY
EMTGCTRSMFANRLSFFFDFKPSYAIDTACSSSLLALNEALQSIRSG-QC
DSAIVGGCNLCLKPQTSLQFQKLGMLSPQGTCKSFDSEGNYCRSEAVVCV
FLQK-EES-AKRI-YATLV-----HSRSNSDNKEQGITFPSGEIQKRLLN
TVYAEAGVD-P---ANVSYVEAHGTGTKAGPQLNSITEVFC-TKDRQG--
PLLIGSTKSNMHPEPASGLAALAKVIIAMEDGAIPANLHFNSPNT--DIP
GLADGRLSVVSERT--AW-----EG--GYVGINSFGFGGSNVHAIL
>picked_FAS_NP_492417.2_Caenorhabditiselegans
IVISVSGRFPR-CDNVKMFGDMLLAGEDLVTEDS-LRWT--PGFCD----
-----LPKRHGKL-KVLN-KFDAGFFQVTPK-QANFMDPQVRLLLEASWE
AMVDAGINPTDLRGSKTGVFVGCSASETSGML------TQ-DPDT-VTGY
TLTGCVRSMFSNRISYTFDLQPSFSVDTACSSSLLALQLAVDSIRQG-QC
DAAIVAGAHLTLTPTAALQFLRLGMLTDKGSCRSFDESGDYCRTEGVAAI
FIQR-KKK-AQRL-YATVV-----HAKSNTDHKEHGITFPSGERQAQLLQ
EVYSEAGID-P---NSVYYVEAHGTGTKVGPQANAICEVFC-S-KRTD--
SLLIGSVKSNMHAEPASGVCSLTKILLSIERQLIPPNLHYNTPNQ--YIP
GLTDGRLKVVTEPT--AL-----PG--GLIGINSFGFGGSNTHVIL
>picked_FAS_XP_002737768.1_Saccoglossuskowalevskii
--ISIGCRLPE-SDNLEEFWQHLINKDDMVTEDN-RRWE--PGLHG----
-----LPKKNGKI-KDLS-RFDASFFGVHPK-QANTMDPQLRIFMELTYE
AIVDAGIDPQILRGTNTGVFVGASGSETIDAI------AS-DAET-LLGY
SMTGCCPAMFANRISYFFDFKPSYQLNTACSSSLLAMEHALRAIRSG-QC
DAAIVAGLNINVKPNTSVQFMKLGMLSPEGQCKSFDVQGNYCRSEGCVAI
LMMK-SSV-AKRV-YSTVV-----HGGTNTDYKDQGVTFPSGAEQKKLVE
RVYKEAGVD-P---KDVVYVEAHGTGTKVGPQINAIVDVFG-K-DRDN--
PLLVGSVKSNMHPEPAAGLAAVAKIILAMEKGIIPPNLHFNNANL--DIP
GLHDGRLKVVDEPM--EL-----PD--GLIGINSFGFGGSNVHMIL
>picked_FAS_GAU91939.1_Ramazzottiusvarieornatus
--ISMSIRCSQ-SDNIEEFAENLYNGVNMVHENL-QRCD--EDHFG----
-----VPKQHGFI-KDIR-KFDATFFGVHPK-QAEGMDPQLRILHEVAYE
SIIDAGIDPAELKNSNTGVFIGTSNSDAREAW------TV-DVSE-IDGY
SLIG-HRAFLANRLSFTFDLRPSYGVDAACATSGVAINQGFLHIKHG-VC
EAALVGGVSLVYQPKVSYQILKLGLLCKDGMCKVFDEAADYVRAEAIVCI
MLQK-RKD-ARRV-YATLL-----HSKINNDFKEQGITFPCTESQGQLIR
EVYAEAGID-P---EDVEYVEAHGTGTKIGPQTNGIALGFA-N-TRTK--
PLPIGAVKSNMHSEHASGAVSVCKIMIAMQTGIIPPNLHYKNPNP--LIP
ALVDGRLKVVTEPF--KW-----DC--TLAGINCFGFGGQNSHLVV
>picked_FAS_sp|P12276.5|
--IAIAGKLPE-SENLQEFWENLLNGVDMVTEDD-RRWK--PGIYG----
-----LPKRNGKL-KDIK-KFDASFFGVHPK-QAHTMDPQLRLLLEVSYE
AILDGGINPTALRGTDTGVWVGASGSEALEAL------SQ-DPEE-LLGY
SMTGCQRAMLANRISYFYDFTPSLTIDTACSSSLMALENAYKAIRHG-QC
SAALVGGVNILLKPNTSVQFMKLGMLSPDGACKAFDVSGNYCRSEAVVVV
LLTK-KSM-AKRV-YATIV-----NAGSNTDFKEQGVTFPSGEMQQQLVG
SLYRECGIK-P---GDVEYVEAHGTGTKVGPQVNGIVNVFC-Q-CERE--
PLLIGSTKSNMHPEPASGLAALAKVILSLEHGLWAPNLHFNDPNP--DIP
ALHDGSLKVVCKPT--PV-----KG--GLVSINSFGFGGSNAHVIL
>FLP_SRR8318345_NODE_14_length_5854_cov_2419.443868_g2_i0_2
--VCMGCRFPL-SENIQEFWDNLQSGKDMVGST---KWPK--GLHG----
-----LPPRSGNCK-NIRENFDAKFFGINTQEDADESNVLLRPLLEVTYE
CIVDSGIRLDKLQKEKTGYYLAYSVCDS----DAVETS--K--D-VHRNK
VNNG---SSIIGSLVSHFGLTPCKTIDTACSSSLSILTSACLDLEQN-RC
QYAIIAGSNIVDNPYYSLRFLRLGMLSPLGTSNVFDKSANYVRSDGVAAI
LISRN-V-DLPR------IYATIVDVGVNCDYKEEGIVFPSTSSQANLLK
TLYR--NIST-NDI---AYIEAHGTGTQAGKSSNSLATVLC-EG-R--SK
PLLVGSVKSNMHCEEAAGMAGMVKCLLSIHNGKIPGNLNYNTP--NPDIP
QLHNGQLSVVHKTIDL--PD-------GLVGANSFGFGGVNGHVIF
>FLP_SRR830645_NODE_411_length_5877_cov_10.770762_g281_i0_1
--ISLGFRLPQ-ANDIDELSYTLKAGHCNLADP---RWPP--GVFG----
-----MRHKCGRLD-SVGE-MDCQFFNVSP-LEAFCSNHMLGPLLEVVAE
CIMDSGLTFAEVSHRKTGFYLGMTQCDT----DYIKTG--P-FS-SPSEY
FDTG---SELSSRIAQKFDLKPVQNIDGGCASSFAALHAALLDIRTN-RC
DLAIVAGANLILDPVVSLRLARARLLSPDGQSTPFDQRANYVRSDGIVAL
LLKPS-CVLPAR------GYCDIVGFGLQCGSREKGIVRPSYEFQSRLLN
DVYTEFNIDV-KDI---VCFEAHGACNRKDEALKAIDAVIC-SR-R--RD
PLIVSSVKGNIHTEATSGLASIVKCIISFQTKIIYNCVNFQVP--NPASN
ALKSGRIVIPTSNFPV--PENPN----GLMAVSSFGFGGLGGHAVL
>FLP_SRR7781178_NODE_1007_length_6142_cov_12.101592_g598_i0_1
--LAVASRLPE-SENIDEFWENLILGKDLIRGT---RWPR--ELHG----
-----TPPRVGLIK-NIDK-FDAEYFNFEE-NEVHHMNPMLRHLYEVCSE
CVVDSGLSLSVLQNNTTGIYLACFLPDS----DTLETS--R--E-AISKL
CTTV---PMMAGHLMEYFGFSPMMTVDTGCSSSLSALEMAVSDLNAG-KC
QFAMVTGANLLLNPSYFQQMMQLGMLNPSGHSNVFDAKAGYVRAEGVVAV
LLTRN-T-ICKR------VYLSISDILTNCDFKTEGITFPNSQSQAKLMS
TIYSRDDIDV-NDI---AYVEAHSTGTKAGPVANGIVQALC-EG-R--HK
PLLVGSVKASMHSEATAGLASLVKCIMIARHGTIPPQINYDSP--NPKID
GITQGKVKVVDQAMPL--AD-------GYISLNSFGYGGANGHAVL
>FLP_SRR6246216_NODE_3303_length_5873_cov_11.500000_g1034_i3_1
--IGMSGKFPQ-SENLQEFWENLESGKDMIGPT---RWPK--GLYD----
-----LPPRTGCFK-NLHQ-FDAEFFGLYDLEECEESNELLRFLLEVIYE
CLVDSGLKLQTLQSERTGCYIAYSFSDA----DAIQTS--L--D-IEASK
INSG---PSILSSVVRHFGLTPAITIDTACSSSLAVLNRAVRDLTLN-QC
RYAIVAGTSIIDNPNTSLRFLKLNMLSPNGTSNVFDKSANYVRADGMAAI
LLARN-E-DLAR------IYASIVNVGVNCDYKVEGITYPSSKSQANLLT
SLYH--NIFT-NQI---AYVEAHGTGTQAGKNAQSLGTVLS-EG-R--SS
PLLVGSVKSNMHGEAVAGLAGIIKCLLSIHHGRIPGNLNYRIP--NPEIP
QLHNGQIQVVDKTIDL--PD-------GLIGVNSFGFGGVNGHVVL
>FLP_SRR6201763_NODE_12162_length_3518_cov_3.640639_g5156_i0_1
--VAIAARLPQ-SENIDVFWENLMKGNDMIGQT---RWPK--ELYG----
-----TPPRVGLIK-NLDK-FDADYFNFEE-TEVHHMNPMLRHLLEVCAE
CIVDSSLCPPMLQNNSTGLYLACFLPDN----DPLETS--R--G-ANSRL
CTTV---PTLAGHLMEHFGLSPMLTVDTGCSSSLSAMEMAVNDLRAG-KC
QFALVTAVNLLLNPSYLQQMSQLGMLNPTGQSNVFDAKAGYVRAEGVVAI
LLTRN-S-ICKR------VYLSIVDIMTNCDFKSEGITFPNSQSQADLMT
KIYNRCKIDV-NSI---SYVEAHSTGTKAGPVVAGICEALC-KN-R--QK
PLLIGSVKASMHSEATAGFASFVKCVLIARHGTIPPQINFQSP--NPNIK
GILEGKVKVVDKATTL--GD-------GYISLNSFGYGGANGHLVL
>FLP_SRR5110533_NODE_29242_length_1556_cov_13.398806_g14090_i0_1
--IGVACRLPK-SNNIQEFWENLINGVDMIDFT---RWPP--GLHG----
-----VPPRLGLIP-DIEK-FDSLFFGFQD-HEVNGFSPMYRHLLEVTCE
CIIDSGLDMKTIHNSRVGYYLSCFLTDT----DCLETS--R-PP-LTCSL
MSIG---PNLAGSVTQWFSLNPIVMVDTACSSSISALHMAVTDLVIG-RC
EYAIVASANLIFNPNMLQQMGQLNMLCPEGRSRVMDAEAGYVRAEGVVTM
LLSRK-D-DCKR------IYASVIDVGVNCDYKNEGITYPSKQMQVELVR
QVFDRSGIHS-NQL---AYVEAHSTGTQAGFVVSGLMESLG-EG-R--DK
RLLIGSVKSNMHSEATAGLAGIAKCLLIAKHKLIPPNINFKTP--NPKIE
SILSGKLKLVTEPTPL--ED-------GYIAVNSFGFGGANGHVIL
>FLP_SRR3928172_NODE_2046_length_5949_cov_99.754237_g1136_i1_2
--IGIACRFPQ-SDDVQEFWSNLESGKDMIVST---RWPP--KLHG----
-----LPPRSGCIK-DLSL-FDAKFFGIKSRQETHEMNQLLRLLCEVTYE
SIVDSGITLDTLQKEVVGFYLACTFSDT----DVVTSS--Q--K-LKANK
LHNG---STLVSSLMSTFNLRPTCSIDTACSSSFSALHTACRDLEMG-LC
KYAIVAGANIIDNPNCSLKFHRLSMLSPTGTSNVFDKSANYVRSDGVAAL
LLTR--E-DLPR------IYASIANIGVNCDFKEEGIIYPSQTSQANLLK
QLYQ--DRST-NDI---AYVEAHGTGTQAGTITTALASVLC-KN-R--KK
PLIVGSVKSNMHCEATAGLAGLIKCLLSIHYGKIPGNLNFKIP--NPAIG
VLSSGEIKVVDTMTEL--PD-------GVIGINCFGFGGVNGHAII
>FLP_SRR18452366_NODE_30644_length_1721_cov_5.112651_g1129_i1_1
--VAIAARLPQ-SENIDVFWENLIKGNDMIGQT---RWPK--ELYG----
-----TPPRVGLIK-NLDK-FDADYFNFEE-TEVHHMNPMLRHLLEVCAE
CIVDSSLCPPVLQNNSTGLYLACFLPDN----DPLETS--R--G-ANSRL
CTTV---PTLAGHLMEHFGLSPMLTVDTGCSSSLSAMEMAVNDLRAG-KC
QFALVTAVNLLLNPSYLQQMSQLGMLNPTGQSNVFDAKAGYVRAEGVVSI
LLTRN-S-ICKR------VYLSIVDIMTNCDFKSEGITFPNSQSQADLMN
KIYNRCKIDV-NNI---SYVEAHSTGTKAGPVVAGICEALC-KN-R--QK
PLLIGSVKASMHSEATAGFASFVKCVLIARHGTIPPQINFQSP--NPNIK
GILEGKVKVVDKATAL--ED-------GYISLNSFGYGGANGHLVL
>FLP_SRR1542642_NODE_17639_length_2520_cov_43.986645_g3154_i3_1
--VAIAARLPQ-SENIDVFWENLIKGNDMIGQT---RWPK--ELYG----
-----TPPRVGLIK-NLDK-FDADYFNFEE-TEVHHMNPMLRHLLEVCAE
CIVDSSLCPPVLQNNSTGLYLACFLPDN----DPLETS--R--G-ANSRL
CTTV---PTLAGHLMEHFGLSPMLTVDTGCSSSLSAMEMAVNDLRAG-KC
QFALVTAVNLLLNPSYLQQMSQLGMLNPTGQSNVFDAKAGYVRAEGVVSI
LLTRN-S-ICKR------VYLSIVDIMTNCDFKSEGITFPNSQSQADLMS
KIYNRCKIDV-NNI---SYVEAHSTGTKAGPVVAGICEALC-KN-R--QK
PLLIGSVKASMHSEATAGFASFVKCVLIARHGTIPPQINFQSP--NPNIK
GILEGKVKVVDKATTL--ED-------GYISLNSFGYGGANGHLVL
>FLP_SRR1542609_NODE_2086_length_6165_cov_28.017495_g962_i1_2
--VAIAARLPQ-SENIDVFWENLIKGNDMIGQT---RWPK--ELYG----
-----TPPRVGLIK-NLDK-FDADYFNFEE-TEVHHMNPMLRHLLEVCAE
CIVDSSLCPPVLQNNSTGLYLACFLPDN----DPLETS--R--G-ANSRL
CTTV---PTLAGHLMEHFGLSPMLTVDTGCSSSLSAMEMAVNDLRAG-KC
QFALVTAVNLLLNPSYLQQMSQLGMLNPTGQSNVFDAKAGYVRAEGVVSI
LLTRN-S-ICKR------VYLSIVDIMTNCDFKSEGITFPNSQSQADLMS
KIYNRCKIDV-NSI---SYVEAHSTGTKAGPVVAGICEALC-KN-R--QK
PLLIGSVKASMHSEATAGFASFVKCVLIARHGTISPQINFQSP--NPNIN
GILEGKVKVVDKATAL--ED-------GYISLNSFGYGGANGHLVL
>FLP_SRR11252435_NODE_2539_length_2462_cov_16.152853_g1526_i0_1
--IGLACRMPM-SRNSKEFWENLIKGKDMIGSP---HWPQ--GLYG----
-----LPPRIGALQ-DLEN-FDNGYFDISK-TEVGLMNPMLRHLLEVTHE
CIVDSGLKLTALQQTKTGIYLACFGSDT----DFTETA--I----DFQNY
ATTS---PYLVGGLSKIFGLTPAVTMDTACSSSMAALNTAVNDLIAG-KC
TYAIVAACNMILNPLFSQQMSVLGMLSKEGISSVFDEAANYVRAEACAAI
LLARD-D-SFPR------VYCNVIDIGISCDYKKTGITNPNPETQAALMK
ELYERSGVNV-KDI---YYVEMHGTGTQVGVAAAGITEVFC-RD-R--DE
PLLIGSVKSNMHSEATSALASIIKVIMMMHFKEIPANLNYKNP--NPGIT
GIHSNKLKVVDKPVPW--KG-------KYVGVSSFGFGGVNGHAIL
>FLP_SRR10802050_NODE_1201_length_7698_cov_72.301377_g813_i0_1
--IILSCRLPK-SDNLEEFWDNLIKGRDLIGET---RWPK--GLYD----
-----TPPRAGFIK-GIDK-FDAQFFQFTD-TEAHNMNPLLRHLFEVSYE
CIADSGIPLSVLHSNTTGTYTACFIPDN----DPLETS--K--C-ANSKY
CTTA---PMITGHLMNQFRFTPSATVDTACSSSISALEMAVTDLMTG-RC
QFAMVTACNLLLNPSYLQQMCFLGMLCSEGQSRVFDAGAKYVRAEGIVSI
LLTRQ-N-ICQR------IYASVIDVKTNCNYNPDGITFPSKDGQSTLMK
EVYKRSEIKT-DDI---AFMEMHSTGTPVGPIVRSVTDAIC-ST-R--EK
PLLIGSVKANMHSEATAGLASLVKCILAAQHGVIPPQCNYSSP--NPNIE
AIREGKVVVVTDPTIL--ED-------GYIGLNSFGFGGSNGHVIL
>FAS_SRR1505115_NODE_350_length_8732_cov_84.977903_g229_i0_1
--ISISGRFPE-SDNMEEFRQHLVRGEDMITDDD-RRWQ--SGLFG----
-----LPKRSGKL-KDLS-KFDASLFGVHPK-QANAMDPQLRILLEVSYE
ALIDAGVNVSGVRGSRTGVFVGCSQSESSEAW------TS-NPET-QVGY
SMTGCCRAMFANRLSFFFDFKPSYAVDTACSSSMLAMDQALTSIRTG-QC
DAALVGGCSLCLKPGMALEFNKLGMLSSDGKCKSFDATGDYCRSETVAVV
YLQK-APA-AKRI-YATVV-----HSKNNSDHKEQGITFPSASIQKRLLH
ELYSEAGVN-P---SDVSYVEAHGTGTKVGPQLNTIVDVFC-H-KRTE--
PLLIGSIKSNMHSEPASGLASIAKVLIAMEAGVVPPNLHYTTPNP--DIP
ALTDGRLQVVTECT--RW-----KG--GYVAVNSFGFGGANVHVLF
>FAS_ERR1256700_NODE_263_length_9665_cov_34.037542_g200_i0_1
VAISISGRLPE-SDNMAEFRDHLMKKEDMVTADN-RRWE--IGLHG----
-----NPPRNGKL-KEIR-HFDAAFFGVHPK-QADCMDPQLRLLLEVAYE
AITDAGQTIESVRGTKTGVYVGVSQSDASDAW------SA-DAET-LVGY
TMPGCCRAMFANRISFFFDLKPSYAVDTACSSSMMCLDQALHSIRMG-II
DAAIVAGSNLCLKPNTSLQFVRMGMTSPDGACKTFDASGDYCRSEAVMAI
YLQK-TSD-CKRI-YATVV-----HAKSNSDYKEQGITFPSGIMQKQLID
EVYHEIGVS-P---VDVAYVEAHGTGTKVGPQTNSIADVFC-K-GRKG--
PLLIGSTKSNMHPEAASGLSSIAKILIAYEERVIPPNLHYKNPNP--EIP
GLIDGSLQVVTECT--RW-----NG--GYVAMNSFGFGGANVHALY
>FAS_SRR8080746_NODE_85_length_13636_cov_97.053749_g44_i0_1
VSISISGRLPE-SDNMAEFREHLMNKEDMVTADD-RRWK--MGLHG----
-----NPPRNGKL-KEIR-HFDAGFFGVHPK-QADCMDPQLRMLLETAYE
AIIDSGQTLESVRGSRTGVFVGVSMSEASDAW------TS-DAES-TVGY
TMPGCCRAMFANRISFFFDFKPSYAVDTACSSSMMCLDQALMNIRMG-II
DSAIVGGTNLCLKPNTSLQFVRMGMTSPDGACKTFDASGDYCRSEAIMSI
FLQK-SAD-CRRI-YATVV-----HSKTNSDYKEQGITFPSGILQKQLIN
EVYHEIGIN-P---SDIAYMEAHGTGTKVGPQTNSIVEVFC-K-GRKD--
PLLIGSTKTNMHPEAASGLSSIAKIIIAMEERVIPPNLHFKTPNP--DIA
GLLDGRLKVVTECT--RW-----NG--GLVSMNSFGFGGSNVHAVY
>FAS_SRR7811718_NODE_606_length_8351_cov_1788.184827_g422_i0_2
--ITISCRLPE-SDNMTEFRQHLLLKEDMITDDD-RRWP--AGFLG----
-----IPDRNGKI-KDLS-KFDASFFGVHPK-QANSMDPQLRLLLEVAYE
AIVDSGYSPQSLRGSRTGVFVGASASEASEAF------SS-DSEK-MDGY
GMIGCCRAMFANRLSFFFDLKPSYAIDTACSSSSLAMDHALASIRMG-IC
DAAIIGGTNICVKPNTALQFLKLGMLSPDGCCKSFDANGNYCRSEGIIAI
HIQK-ASA-ARRI-YSTVV-----HSKNNADNKEQGITFPSGAAQKKLLE
ETYHEAGVD-P---SQVAYVEAHGTGTKVGPQVNSIADVFC-K-DRNE--
PLLIGSTKSNMHPEPASGLSSLAKVIIAMEEKILPANLHYNEPNP--NIP
GLVDGRLKVVTEST--RW-----SG--GYVGVNSFGFGGANVHLIL
>FAS_SRR7369732_NODE_2005_length_8827_cov_256.233607_g902_i1_1
VAITISGRLPE-SGNVAEFREKLIQEIDMVTEDE-RRWP--VGLYD----
-----LPKRSGKL-KELD-KFDAAFFGIPPK-QADAMEPQLRMLLEVAYE
SIVDAGFDPHSLRGSKTGVFVGASESEAHQAW------SS-DPET-TVGY
HMTGCARSMFANRLSYYFDFKPSFVMDTACSSSLLAMDQALASIRLG-LC
DAAIVAGTSLCLKPTTSLQFKKLNMVSTDGCCRSFDASGSYVRSEAVVVA
FLQK-AKH-SRRI-YATII-----HSKNNADNKEQGITFPSGEIQKRLLT
EVYQEAGID-P---KDVAYVEAHGTGTKAGPQLNSITDVFC-K-GREG--
PLLIGSTKSNMHPEPASGLAALAKVLIAMEDGMIPSNLHFKDPNP--DVP
GLLDGRLKVVTERL--QW-----NG--GYVGINSFGFGGSNVHVLL
>FAS_SRR6832922_NODE_518_length_10084_cov_895.683807_g28_i3_1
VAISISGRLPE-SDNMAEFRDHLMKKEDMVTADN-RRWE--IGLHG----
-----NPPRNGKL-KEIR-HFDAAFFGVHPK-QADCMDPQLRLLLEVAYE
AIVDAGQTIESVRGTKTGVYVGVSQSDASDAW------SA-DAET-LIGY
TMPGCCRAMFANRISFFFDLKPSYAVDTACSSSMMCLDQALHSIRMG-II
DAAIVAGSNLCLKPNTSLQFVRMGMTSPDGACKTFDASGDYCRSEAVMAI
YLQK-TSD-CKRI-YATVV-----HSKSNSDYKEQGITFPSGIMQKQLID
EVYHEIGVN-P---VDVTYVEAHGTGTKVGPQTNSIVDVFC-K-GRKA--
PLLIGSTKSNMHPEAASGLSSIAKILIAYEERVIPPNLHFKNPNP--EIP
GLSDGSLQVVTECT--RW-----NG--GYVAMNSFGFGGSNVHALY
>FAS_SRR6459618_NODE_54_length_7905_cov_263.900713_g19_i1_1
VVITISCRLPE-SDNMTEFRQHLMLKEDMITDDD-RRWQ--PGFLG----
-----LPRRNGKL-KDLS-KFDASFFGVHPK-QADAMDPQLRLLLEVAYE
AIIDSGYSPQSLRGSKTGVFIGVSASEAGEAL------SA-DPET-LVGY
GMTGCCRAMFANRLSFFFDFKPSYAIDTACSSSSLAMDQALASIRAG-IC
DAAIVGGSNICIKPNTALQFLKLGMLSADGCCKSFDANGDYCRSEGIVAI
HIQK-VSA-AHRV-YTTIV-----HSKNNADNKEQGITFPSGAVQKQLLE
ETYHEAGVD-P---SQVAYVEAHGTGTKVGPQVNSIVDVFC-K-DRNE--
PLLIGSTKSNMHPEPASGLAALAKVVIAMEEKIVPANLHYEEPNP--DIP
GLVDGRLKVVTEGT--RW-----PG--GYVGLNSFGFGGANVHLIL
>FAS_SRR3358325_NODE_531_length_12130_cov_25.120557_g306_i0_2
--ISISGRLPE-SANVAEFRDHLMKKEDMTTEDN-RRWE--VGLYG----
-----LPPRNGKV-KELQ-HFDAAFFGVHPK-QADCMDPQLRMLLEVSYE
AIIDAGQTLESVRGSKTGVYVGASTSDASEAW------SI-EAET-TVGY
TMPGCCKAMFANRISYFFDFKPSYAVDTACSSSMMCLDQALLNIRMG-MI
DSAIVAGTNLCTKPCTSLQFTRMGMTSPTGYCKTFDASGDYCRSEAIMAI
FLQK-TAD-CRRI-YATVV-----HTKANCDFKEQGVTFPSGLAQKQLIN
EVYHEIGIS-P---LDIAYMEAHGTGTKVGPQINSIVDVFC-K-GREG--
PLLIGSTKSNMHPEAASGLTSIAKILISMEENVIPPNLHYKTPNP--EIP
GLVDGSLQVVTECT--RW-----NG--GLVAMNSFGFGGANVHAIF
>FAS_SRR17920687_NODE_14823_length_2107_cov_8.930678_g10778_i0_1
IVISISGRFPE-SANMEEFKKNLMEGIDMVTDDE-RRWP--AGLNG----
-----LPARTGKI-KDLS-KFDASFFGVHAK-QAEVMDPQLRMLLEATYE
ALIDAGLNPNEMRGSRTGVFIGASASESGEYW------TL-ESER-VNGY
GLTGCARAMFPNRISFTFDFKPSFAIDTACSSSMLAFHQAVTAMRNG-EC
DAAIVGGVNLLLKPNESLQFHRLSMLSPDGACKAFDASGNYVRAEACVVT
LLQK-VSN-AKRV-YATVI-----NTGTNTDNKEQGITFPSGKVQKDLIL
SVFEKAGMN-P---AEVVYIEAHGTGTKVGPQVNSIAEVFC-K-GNHG--
PLLIGSVKSNMHSEPASGLCSLAKVLVAMETNTIPANLHFKQPNQ--EIP
ALSDGRLQVVDKNW--DW-----NG--GIAAINSFGFGGANVHLIL
>FAS_SRR17920669_NODE_999_length_7832_cov_16.138807_g659_i0_1
--ISISGRFPE-SANMEEFKKNLMEGIDMVTDDE-RRWP--AGLNG----
-----LPARTGKI-KDLS-KFDASFFGVHAK-QAEVMDPQLRMLLEATYE
ALIDAGLNPNEMRGSRTGVFIGASASESGEYW------TL-ESER-VNGY
GLTGCARAMFPNRISFTFDFKPSFAIDTACSSSMLAFHQAVTAMRNG-EC
DAAIVGGVNLLLKPNESLQFHRLSMLSPDGACKAFDASGNYVRAEACVVT
LLQK-VSN-AKRV-YATVI-----NTGTNTDNKEQGITFPSGKVQKDLIL
SVFEKAGMN-P---AEVVYIEAHGTGTKVGPQVNSIAEVFC-K-GNHG--
PLLIGSVKSNMHSEPASGLCSLAKVLVAMETNTIPANLHFKQPNQ--EIP
ALSDGRLQVVDKNW--DW-----NG--GIAAINSFGFGGANVHLIL
>FAS_SRR17920653_NODE_957_length_9056_cov_98.653345_g545_i0_1
--ISISGRLPE-SDNIQEFRDHLMNKEDMVTADD-RRWQ--VGLHG----
-----LPPRNGKV-KELR-KFDASFFGVHPK-QTDCMDPQLRMLLEASYE
AIIDAGQSIESVRGSRTGVYVGVSLSDSSDGW------TM-ETEG-MVGY
TMPGCCRAMFANRVSFFFDFKPSYAVDTACSSSMMCLDQALMGIRTG-LI
DSALVGGSNLCLKPNTSLQFVRMGMTSPDGACKTFDASANYCRSEAIMAI
FLQK-VPD-CKRI-YATVV-----HTKANCDYKEQGITFPSGELQKRLIY
EVYDEIGIN-P---KDISYMEAHGTGTKVGPQINSIVDVFC-K-DRTD--
PLLIGSTKSNMHPEAASGLTSIAKIIISMEEQVIPPNLHFNNPNP--EIP
GLTDGSLQVVRECT--RW-----KG--GLVAMNSFGFGGANVHAIY
>FAS_SRR17920652_NODE_91_length_10953_cov_29.019853_g76_i0_3
--ISISGRLPE-SNNIQEFRDHLMNKEDMVTADN-RRWE--VGLHG----
-----CPARNGKV-KELT-KFDAGFFGVHPK-QADCMDPQLRMLLEASYE
AIIDAGQSMESVRGSRTGVYVGVSMSDASDAW------TM-ETEG-MVGY
TMPGCCRAMFANRVSFFFDFKPSYSVDTACSSSMMCLDQALMGIRTG-LI
DSAVVCGTNLCLKPNTSLQFVRMGMTSPDGACKTFDASANYCRSEAIMAI
FLQK-EAD-CKRI-YATVV-----HTKSNCDYKEQGITFPSGELQKSLIN
DVYSEIGIN-P---VDVNYIEAHGTGTKVGPQINTIVDVFC-K-DRNE--
PLLIGSTKSNMHPEAASGLTSIAKILISMEEKIIPPNLHFNKPNP--DIP
GLTDGSLKVVSECT--RW-----NG--GLVAMNSFGFGGANVHAIF
>FAS_SRR17920651_NODE_20593_length_2227_cov_10.964717_g14658_i0_1
IVISISGRFPE-SANMEEFKKNLMEGIDMVTDDE-RTWP--PVLNG----
-----LPARTGKI-KDLS-KFDASFFGVHAK-QAEVMDPQLRMLLEATYE
ALIDAGLNPNEMRGSRTGVFIGASASESGEYW------TL-ESER-VNGY
GLTGCARAMFPNRISFTFDFKPSFAIDTACSSSMLAFHQAVTAMRNG-EC
DAAIVGGVNLLLKPNESLQFHRLSMLSPDGACKAFDASGNYVRAEACVVT
LLQK-VSN-AKRV-YATVI-----NTGTNTDNKEQGITFPSGKVQKDLIL
SVFEKAGMN-P---AEVVYIEAHGTGTKVGPQVNSIAEVFC-K-GNHG--
PLLIGSVKSNMHSEPASGLCSLAKVLVAMETNTIPANLHFKQPNQ--EIP
ALSDGRLQVVDKNW--DW-----NG--GIAAINSFGFGGANVHLIL
>FAS_SRR1542642_NODE_716_length_7919_cov_23.220457_g408_i0_2
--ISVSCRLPE-SENMEEFEQHLMNGEDMVTEDD-RRWQ--PGLFG----
-----LPKRSGKL-KTLN-KFDATFFGVHPK-QANNMDPQLRMLLEVTYE
AIVDSGTSPFSIRGSKTGVFIGASASEAHEAW------AM-DPKK-TVGY
SMTGCTRSMFANRLSYFFDFKPSFALDTACSSSLLALDQAVNSIRQG-HC
DAAIVGGCSLCLKPLTALQFLKLGMLSPDGSCKSFDASGNYCRSEGIVVV
YLQM-KPE-AKRI-YSTVV-----HTKTNSDNKEQGITFPSGQIQKRLLY
DVYEEAGVA-P---NKVVYVEAHGTGTKAGPQVNTIVDVFC-K-DRNG--
PLPIGSVKSNMHSEPASGLAAVAKVVVGMERGTMPANLHYKEPNP--DIP
GLTDGRLQVVTQNM--PL-----RE--GFVGVNSFGFGGSNVHAIL
>FAS_SRR1505137_NODE_1136_length_6141_cov_44.373684_g828_i0_1
--ISISGRLPE-SDNIAEFRDHLMNKEDMVTADN-RRWE--IGLHG----
-----LPPRCGKV-KELR-HFDAGFFGVHPK-QANCMDPQLRMLLEVSYE
AIIDAGQTMESVRGSRTGVFVGVSLSDASDAW------TA-DTET-MVGY
TMPGCCRAMFANRISFFFDFKPSYAVDTACSSSMMCLDQALLNIRMG-VI
DSALVGGTNLCLKPNTSLQFVRMGMTSPDGACKTFDASGDYCRSESIMAI
FLQK-AAD-CKRI-YATVV-----HTKTNSDYKEQGITFPSGELQKQLVN
EVYHEIGIS-P---LDIAYMEAHGTGTKVGPQINSVVDVFC-K-GKKE--
PLLIGSTKSNMHPEAASGLTSIAKIIIAMEERVIPPNLHYKTPNP--DIP
GLVDGSLHVVTECT--KW-----NG--GLVAMNSFGFGGSNVHAIY
>FAS_SRR12357918_NODE_4816_length_5650_cov_107.299232_g685_i3_1
--VSISCRLPE-SDNMEEFRQNLMDNVDMVTEDD-RRWQ--PGMYG----
-----LPRRNGKL-KDIS-KFDAAFFGVHPK-QANCMDPQLRMLLEVTYE
AIVDAGVDPSSVRGSKTGVFIGASASESHEAW------SG-DVDT-VVGY
SMTGCTRSMFANRLSYFFDFKPSYTIDTACSSSLLALDQALHSIKQG-HC
DSAIVGGSNLCLKPTTALQFQNLGMLSPDGTCKSFDEQGNYCRSEGIVSI
FLQK-HTD-AKRV-YATVI-----HSKNNSDNKEQGITFPSGSIQRQLLL
EVYNECCVD-P---STVSYVEAHGTGTKAGPQVNTIADVFC-K-GRQQ--
PLLIGSVKSNMHSEPASGLAAVAKVLIAMENVTLPANLHYNTPNP--DIP
GLVDGRLQVVTTNT--EW-----NG--GIVGVNSFGFGGSNVHAVL
>FAS_SRR11811213_NODE_216_length_8253_cov_14.578362_g111_i1_1
VVISISGRMPE-SANIEEFRDHLMKKEDMVTADN-RRWE--MGLHG----
-----MPSRNGKV-KELR-HFDAGFFGVHPK-QADCMDPQLRMLLEVAYE
AIVDSGQTLESVRGSRTGVYVGVSQSESSEAW------ST-DPET-LIGY
CMPGCCRAMFANRVSFFFDFKPSFALDTACSSSMMGLDLAVHSIRSG-VI
DAAIVGGTNLCLKPQTSLQFVRMSMVAPDGSCKTFDASGDYCRSEAISAV
YIQK-AKN-SKRL-YATIV-----HSKSNCDFKEQGITFPSGILQRELID
EVYKESGIN-P---HDISYVEAHGTGTKVGPQINTVVDAFC-K-GRSV--
PLKIGSTKSNMHAEAASGLTSIAKIIISMEEGVIPPNLHFKNPNP--KIP
GLTDGSLQVITECT--KW-----DR--GLVAMNSFGFGGANVHVIY
>FAS_SRR11248244_NODE_485_length_9113_cov_45.989519_g395_i0_1
VAISISGRLPE-SDNMAEFRDHLLKNEDMVTADN-RRWE--VGLHG----
-----NPARNGKL-KEIK-YFDAAFFGVHPK-QADCMDPQLRILLEVSYE
AIIDAGQTMESVRGSKTGVYVGVSLSEASDAW------SA-DAES-TVGY
TMPGCCRAMFANRISYFFDFKPSYAVDTACSSSMMCLDQALLNLRMG-LI
DSAIVAGTNLCLKPTTSLQFVRMGMTAPDGTCKTFDASGDYCRSEAIMAI
YLQK-TAD-CKRI-YATVV-----HTKTNADFKEQGITFPSGIMQKQLIN
EVYHEIGIN-P---LDVAYVEAHGTGTKVGPQVNSLVDVFC-K-GRKS--
PLLIGSTKSNMHPEAASGLSSIAKIVVAMEDHVIPANLHFKNPNP--EIP
GLIDGSLQVVKENT--PW-----NG--GLVAMNSFGFGGANVHAIF
>molluskpks_SRR830638_NODE_98_length_6524_cov_277.540849_g22_i2_1
IAIVIGCKVPG-ADNVEQFWRVLEQGENHVVEIPKERWNND-AFFDTDVH
AVGKSYVKRAGLLK-DPKA-FDNKLFNIND-FEADQMDPQQRFVLECCFM
AMEDAGITREQLAGSNTGVYVGAMNGDY----RALFTA--K-SP-IVGNY
TVTGISNSIISARVSFTFDLRPSMTLDTACSSALVAIHVGAQALRTG-DC
DLALCGGTNFLMSPDVFVHLSKAHMVSPTGQCFAFSDSADYTRGEGCGMV
ILKRL-K-DALRDG--DHIWATI-ETGSNQDHSVTPISAPSGDQQLRLLE
TVYQDAAMD-LEGI---DYIEAHGTGTSAGPVAKALGTFFR-S-KGT--R
QRYIGSVKTNVHLESAAGTAGLIKVLLMMKHSKIAPSLFFDRP--NPKID
-FPDLNLQVPTKAM--DWPRR-----NKIACVNSFGFGGTNCHAVV
>molluskpks_SRR8286389_NODE_57_length_8188_cov_13.024240_g18_i3_1
IAIVIGCKVPG-ADNVEQFWRVLEKGENHVVDIPKSRWDND-AYYDTDLH
AVGKSYVKKAGLLQ-DPKA-FDNKLFNIND-FEADQMDPQQRFVLECCHM
AMEDAGITRDNLAGSNTGVYVGAMNGDY----RALFTA--K-SP-IVGNY
TVTGVSNSIISARVSFIFDLRPSLTLDTACSSALVAIHLGAQALRTG-DC
DQALCGGTNFLMSPDVFVHLSKAHMVSPTGQCFAFSDSADYTRGEGCGMV
ILKRL-K-DAIRDG--DNIWATI-ETGSNQDHTVTPISAPSGEQQIKLLE
HVYRNSKLD-LDKI---DYIEAHGTGTPAGPVTKALGTFFS-S-YGA--R
TRYIGSVKTNVHLESAAGTAGIIKVLLMMKHSKIAPSLFFDRP--NPRID
-FPDLNLQVPTEVI--DWPTH-----KKVACVNSFGFGGTNCHALV
>molluskpks_SRR8080746_NODE_45150_length_1867_cov_13.051839_g1520_i3_1
IVIIAGFKGPG-AENLEEFWALLEKGENKLVDIPKERWNHD-SFYDPERM
RLGKTYATKAGLVE-RPYE-FDNTLFNINE-VEADQTDPQQRWALECSYR
AIEHAGLTREMLQGSNTGVYIGAMNCDY----RSLFPA--R-SS-TVDNY
TITGVSNAIISARVSYCFDLRPAMVLDTGCSSALTAIHTACQALRSG-DC
DLALAGGTNFIFSPDIFTHLSKAGMLSPTGQCHAFSDKADYARGEGCGIV
VLKRL-S-DAVKDK--DQILATI-ATGTNQDRTVTPISAPSKEQQKRLLE
KIHGHLSPEELDKL---DYIEAHGTGTVAGLVTTALGEFFL-S-RNS--N
MKYIGSVKSNIHLESAAGIAGLIKVLLMFQHNKIVPSLFTDSL--NKNLK
-FEKFNFVVPDKVV--PWNKK-----EKIACINCFGFGGSNCHAIV
>molluskpks_SRR7811718_NODE_677_length_8146_cov_92.007804_g469_i0_2
IAIVIGCRFPG-ATCLEEFWDILAKGENHVVDIPPERWNKD-AFYDSDVN
AVGKSYSMKAGLLK-NFDN-FDNKLFKINE-TEAAQMDPQQRQVLECTYM
ALEDAGITRQQIAGQKVGVYIGSMTVDY----GDLIST--K-Q-D-VTNH
TVTGQARAIISNRVSYVFNLTPSMTIDTACSSSIVALHQAGLALRAG-DC
SIAICGGVNMLIHPAYFIKLSKAQMLSPTGQCHAFSANADYTRGEGCGVI
IVKLL-S-QALQDG--DNIWGTI-VTGLNQDHQVTPITAPSGKQQQELLN
DIYTRHGID-PTEV---DYIEAHGTGTKRGPVASALGTFFE-K-YP---R
QRHIGSVKTNIHLEAAAGVAGLIKVLLMMKHDTIVPSLHFDKP--NEEID
-FDRFQFVVPTKTS--DWKRH-----KKIASVNSFGFGGSNSHAVL
>molluskpks_SRR7138063_NODE_367_length_6881_cov_832.927986_g213_i1_1
--IVVGGKFPG-ADTIDDFWQVLVKGENHVIEIPPERWNVE-EYYSKDYD
EPGKTYVRRAGFLQ-NFDE-FDPKMFGISE-PEAAKMDPQQRYVLDCVHM
ALEDGGILRKDLDGSRTGVYIGVMNDDY----KSSATE--D-PS-VASNY
TLTGTAPSIIAARISYVYNLLPSLSIDTACSSSLVAIHLASQALKSG-DC
SMAICGGVNSILYPDIFIPLSKARMVSPTGQCQAFADTADYIRGEGSGVI
VLKKL-K-DAIRDG--NKIWATI-ATGCNQDRTMTPITAPSVQMQTELLQ
EVYESNNLH-PSLV---QYIEAHGTGTPVGPIANSLGEFFK-Q-YRD-PR
PIKIGSVKTNIHLESAAGVAGIVKVLLMMKNGKTVKSLHFKRP--NPKID
-FQKYNMAVTTEVD--EWPTMED--GTRVSCVNSFGFGGTNSHAII
>molluskpks_SRR6414622_NODE_1853_length_7737_cov_6.425493_g770_i1_1
--IVIGCRFPG-ANNIKEFWEVLVNGENHVKEIPGDRWNLD-AIYDPDPD
AYGKTYVRRAGLLS-DHDA-WDNAFFGIAE-KEASEMDPQQRYVLECVHM
ALEDGGITRAELDGSRTSVYIGAMNSDS----KTSKDG--D-YS-LMTNY
SVTGDAASIITARVSYNYNLLPSLTIDTACSSSLVAVNLATQSLRLG-ES
SMAICGGVNSILYPDMFITLTKARMASPTGQCQAFSANADYARGEGCGIV
ILERL-S-DALKND--RHIWATI-RTGCNQDQTAKPITAPSEIQQRRLLH
DIYNSYNID-PSDV---QYIEAHGTGTPIGPVVKSLGSFFK-E-YPIEKK
QRYIGSVKTNIHLESAAGAASLIKTLLMMKHGQIVPSLHSLPR--NPMID
-FVNYNLDVPTIGQ--SWSTLSD--GSRAACINCFGFGGTNSHAFI
>molluskpks_SRR6246216_NODE_562_length_8961_cov_266.505063_g187_i1_2
--IVIGCRFPG-ADNVDEFWQVLKNGENHVIEVPENRWNLD-AFYDEDPT
TPGKTNVRRAGFVK-EFDY-WDYKFFGINE-FESLRMDPQHKFILDSTYM
ALESAGITRKEIKGSNTGVYVGIMNSDY----STNFAE--S-FG-DFDNH
TITGTNNSIVSSRVNYTFDLHPSMTIDTACSSSLMAIHHAHQAIITG-EC
DMCIAGGVNALLKPDNFIQLSKAGMVSPTGQCQAFSENADYARGEGSGIV
ILKSY-E-KAIEDN--DPIWATI-STASNHDHTVSPITTPSMQQQIELLN
IVFKRFDVD-PQSI---DYIEAHGTGTKAGPVVKALGTFFQ-T-DEN--T
PKTIGSVKTNIHLESAAGVAGLIKVILMHHHREIVPSLHFEKP--SPEVP
-LEEYRFTVPVKPE--VWPETER--DFLRSSVNSFSFGGSNCHAIV
>molluskpks_SRR6201763_NODE_29793_length_2139_cov_17.113262_g1541_i9_2
--IVIGCMFPG-AENLEEFWKVLVNGEDHVQDIPPERFNVE-AYYDPDPD
HPYKSYVRKAGLLR-KYDE-WDNRFFGISD-KEAESVDPQQHFVLESVHM
ALEDAGIPKEKIAGSGTGVFIGALNHDW----DCVLRT--A-RQ-KTTNT
TVTGTDSSLLSARIAYFYNLLPAITLNSACSSSMTAFHIASQALRNG-EI
SMAITGGVNCLLDPASFITLSSARMASPTGKCHTFSENADYARGEGCGIV
ILKTL-K-DALRDK--NKIWGTI-FTGLNQDHTVSPITSPSGKQQEQLLE
YVFEKHKIL-PRNV---QYIEAHGTGTIVGFTVSALGRFFS-K-YAV---
EISIGSVKTNIHLEPGAGVASLIKVLLMMKNKTFVKSLHAEPL--NSKIP
-FKEFKLKVCQKVS--SWNPNEN--GNRVASINCFGFGGTNAHAIV
>molluskpks_SRR5043294_NODE_871_length_9314_cov_19.362731_g431_i1_1
--IIVGCKYPG-ADNLDEFWKVLINGENHVNEIPKDRWNLE-AFYSADPD
RKGKTYVRRAGLLH-NHDV-WDNKLFEISD-TEAEKIDPQQRYVLDCVHM
ALEDGGITRKEIDGTDTGVYIGCMNDDY----RGAAGQ--G-LD-EFNNY
TLTGASPSIIAARVSFIYNLLPSMVIDTACSSALVAVDVGVQALKTG-RC
KTVIAGGVNSILYPEMFVGLSRARMVSPTGQSQAFSEKADYARGEGCGMV
ILTTM-K-QALQEG--RKIWAVI-ATGCNQDHTTSPITAPSGTQQKILLE
KVYAENNIN-PELV---SVIEAHGTGTPVGPIANSLGGFFG-R-NKA-DP
PIFIGSVKTNIHTESAAGTAGLIKVLLMMEHEKIVPSLHFEKI--NPKIN
-FDIYNIEVPTKPL--TWRTPSH--CPRIACVNSFGFGGTNSHAIV
>molluskpks_SRR5043294_NODE_390_length_11013_cov_40.910238_g160_i2_1
IVIIVGCKYPG-ADNLDEFWKVLINGENHVNEIPKDRWNLE-AFYSADPD
QKGKTYVRRAGLLH-NHDV-WDNKLFGISD-TEAEKIDPQQRYVLECVHM
ALEDGGITRQEIDGTDTGVYVGFMNDDY----RNAAGD--G-LD-AFNNY
TLTGTSPSIIAARVSFTYNLLPSMALDTACSSALVAVDVGVQALKTG-RC
KTVIAGGVNSILYPDVFVGLSRARMVSPTGQSQAFSDKADYARGEGCGMV
ILTTM-K-QALEKG--RKIWAVI-ATGCNQDHTTSPITSPSETQQRILLE
TVYAENNIN-PGLV---SVIEAHGTGTPVGPIANSLGGFFG-R-KKT-DT
PVYIGSVKTNIHTESAAGTAGLIKVLLMMKHEKIVPSLLVEKI--NPKID
-FGICNFEVPRKPL--TWRKPSY--GPRIACVNSFGFGGTNSHVIV
>molluskpks_SRR5043294_NODE_1310_length_8505_cov_19.479246_g256_i2_2
IVIIVGCKYPG-ADNLEEFWKVLINGENHVNEIPKDRWNLE-AFYSADPD
QKGKTYVRRAGLLH-NHDV-WDNKVFGISD-MEAEKIDPQQRYVLECVHM
ALEDGGITRKEIDGTDTGVYIGFMNDDY----RSAAGD--G-LD-AFNNY
TLTGTSPSIIAARVSFTYNLLPSMALDTACSSALVAVDVGVQALKTG-RC
KTVIAGGVNSILYPDVFVGLSRARMVSPTGQSQAFSDKADYARGEGCGMV
ILTTM-K-QALEKG--RKIWAVI-ATGCNQDHTTSPITSPSGTQQRILLE
KVYAENNIN-PGLV---SVIEAHGTGTPVGPIANSLGGFFG-R-KKT-NT
PVYIGSVKTNIHTESAAGTAGLIKILLMMEHEKIVPSLLLEKI--NPKIK
-FEVYNFEVPRQPF--TWRKPSH--GPRIACVNSFGFGGTNSHAIV
>molluskpks_SRR3928172_NODE_250_length_10329_cov_11.325389_g174_i0_1
--IIVGCKLPG-ADDTDQFWRVLQNGENHVLEVPADRWNLE-AFYDADPA
TPGKTYVRRAGFIK-NQTA-WDNKVYGIND-FEASQMDPQQRFVLDCCFK
ALENAGVTKKSIDGSNTGVYIGVMNNDY----KSLQAG--S-SS-NMNNY
TLTGTSTSIVAARISYNFNLLPSLSLDTACSSSLLAIHLATQALREG-DC
DMALAGGVNSLMSPEIFIQLSKARMASPTGYCQAFSDKADYARGEGAGIL
LLKRL-K-DAERDN--DPIWATI-MTGCNQDHTVSPMTAPSGSQQLALLE
KVYKRYNID-PNEL---EYLEAHGTGTQAGPVANCLGTFLK-D-YPK--S
PKIIGSVKTNIHLESAAGVAGVIKVLLMQKHSTIVPTLHFDKP--NEKID
-FEKLKLNVATKLD--KWPSYTQ--GCKLSCVNSFSFGGTNCHAVV
>molluskpks_SRR3928172_NODE_241_length_10415_cov_19.708759_g167_i0_1
--IIIGCKLPG-ADDIDQFWRVLQNGENHVLEVPPDRWNLD-AFYDPDPN
APGKTYVKRAGFVK-NHEF-WDNKVYGVND-FEAGQMDPQQRFVMDCCFK
AMENAGVTRKSLDGSNTGVYIGVMNSDY----KSLQST--T-SE-HMNNY
TLTGTSTSIVAARISFNFNLLPALSLDTACSSSLLAIHLAAQALREG-DC
DLAFAGGVNSLMSPGIFVQLSKARMASPTGYCQAFSNKADYARGEGAGII
LMKRL-K-DAERDN--DPIWATI-MTGSNQDHTVTPMTAPSGSQQLNLLK
KVYTRYNID-PDQL---EYIEAHGTGTQAGPVANCLGAFLE-E-HTM--A
PRYIGSVKTNIHLESAAGVAGVIKVLLMQKHSMIVPTLHFDEP--NEKID
-FDKLKLVVATKVD--KWPTFTN--GTKLSCVNSFSFGGTNCHAII
>molluskpks_SRR3928172_NODE_23968_length_1423_cov_4.394469_g12658_i0_1
IAIIIGCKLPG-ADNIEEFWRVLKNGENHVLEVPKERWNLE-SFYDPDPN
APGKTYVRRAGFIK-NHDA-WDNKVYGVND-FEASQMDPQQRFVMDCCYK
AMENAGITRKELDGSNTGVYIGVMNSDY----KALQST--S-SE-HMNNY
TLTGTSTSIIASRISFNYNLVPSLTLDTACSSSLLAIHLATQALREG-DC
NLAFAGGVNSLMSPGIFVQLSKARMASPTGYCQAFSNKADYARGEGAGII
LLKRL-K-EAERDN--DPIWATI-MTGCNQDHSVTPMTAPSGSQQHELLK
TVYGKYNID-PDKL---EYIEAHGTGTQAGPVANCLGGFLA-N-HTK--A
PRYIGSVKTNIHLESAAGVAGVIKVLLMQKYSTIVPTLHFDVP--NEKID
-FDKLKLVVATSVD--QWPSYND--GSKLSCVNSFSFGGTNCHAIL
>molluskpks_SRR3928172_NODE_178_length_11343_cov_32.814149_g108_i1_1
--IIIGCKLPG-ADNIEEFWRVLKNGENHVLEVPKDRWNLE-AFYDPDPN
APGKTYVRRAGFIK-NQEE-WDNKVYGVND-FEASQMDPQQRFVMDCCYR
AMENAGITRKELDGSKTGVFIGVMNSDY----KALQST--S-SE-HMNNY
TLTGTSTSIIASRVSFNYNLVPSLTLDTACSSSLLAIHLAANSLILG-DC
ELAFAGGVNSLMSPGIFVQLSKARMASPTGYCQAFSNKADYARGEGAGII
LLKRL-K-DAVRDN--DPIWATI-MTGCNQDHTVTPMTAPSGSQQHELLK
SMYTKYNID-PDKL---EYIEAHGTGTQAGPVANCLGGFLA-E-HTK--A
PRYIGSVKTNIHLESAAGVAGVIKVLLMQKYSTIVPTLHFDQP--NEKID
-FDKLKLVVATEVD--QWPSYND--GSKLSCVNSFSFGGTNCHAII
>molluskpks_SRR331897_NODE_65_length_8481_cov_12.864531_g10_i4_1
--IVIGCRFPG-ANNIDEFWEVLKNGEDRVIRIPRDRWNVD-AFYDPDPD
APGMTYTKYAGIIE-GFES-WDNNFFGISD-SETETMDPQQSIVLECTHM
ALENAGIRKTDINGSRTGVFIGCMNMDY----NAQLCK--TEESI-ANSY
TLTGNGNSVISARVSYIYNLLPSMNIDTACSSSLVAIHQGCLGIKSG-DC
DMAICGGVNYILSPELLVTMSKSRISSLTGRCHTFSADADYTRGEGCGIV
ILKRH-S-DAIKDG--NTIWGVI-ATGCNQDHMATPITAPSGEQQLRLLR
EVYSKHNID-KGRI---QYIEAHGTGTPRGPIVDSLGQHFT-S-D-S--I
TKYIGSVKTNIHLESGSGVAGLIKVLLMMEHGLIAPNLHFKTP--NPRID
-FDAFKFKVPTSCI--KWQPGSD--GKRLACVNSFGFGGTNAHMVI
>molluskpks_SRR2175868_NODE_39514_length_1875_cov_22.778390_g1812_i7_1
--VIIGCRFPG-ANDKEEYWRLLLNSENHIVEVKSHRSGFD-NHFITDPL
DAEIKQPYRAGLVE-RFAC-WDNKVFGITE-QEAEWIDPQQRFVLDCTHM
AMEDAGLTRRDLDGTNTGVYIGVMNDDF----KCTVLR--N-D-S-GSSY
LVTGINSSIISARVSYVYNLHPSMTIDTACSSSLVAIHQGALALGAG-DC
DMAICGGVSLLLDPTLFKTLSNARMLSPTGQCHSFTSKADYTRGEGCGMV
ILKRV-E-DAVKCG--NKIWGFL-GTGVNQDHMATPITAPSEQQQIALLH
HVYKKYHVL-KSTI---QVIEAHGTGTPLGPTCNALGTFFK-E-ENS--S
LKHIGSVKSNIHLESAAGVAGLIKVLLMMHHEQIVPSLHVDKEGVNERNN
-LGKNGLVIPTKLC--KWPLPDG--VPRMACVNSFGFGGTNAHAIV
>molluskpks_SRR18002372_NODE_2423_length_8650_cov_20.033112_g1603_i0_1
--VVLGCRFPG-ANDKDEFWRLLENGENHIIDIKDNRPGFD-SSYVTDPN
DPGLRRAYRAGLVE-RFSN-WDNHVFSIKD-DEAKWIDPQQRFVLDCVHM
ALEDAGITRKELDGSNTGVYIGAMNDDF----KNVILE--D-D-NEDSSY
RVTGLALSMISNRVSYVYNLHPSMNIDTACSSSLVAIHQGSLALKAG-EC
DIAICGGVNLILDARVFVSLFSSGMLSPTGQCHSFSSKADYTRGEGCGIV
ILKRV-Q-NAVEHK--NKIWGLV-GTAINQDHEATPITAPSGKQQLALLE
KVYKEYNVL-RSSV---QVIEAHGTGTPIGPVANALGTFFY-T-THS--T
TKYLGSVKSNIHLESASGVAGLIKVLLMMKNRNIVASLHVKEEGITMRTN
-IEQYGLTIPTETV--NWLCDDT--KARTACVNSFGYGGTNAHAVV
>molluskpks_SRR17920662_NODE_81_length_9525_cov_17.896953_g61_i0_1
IAIVIGCKVPG-ADNVEQYWKVLERGENHVIEIPKERWNND-AFYDTDPH
AIGKSYVRKAGLLK-DPIA-FDNKLFNIND-FEADQMDPQQRFVLECSFM
AMEDAGITRDKLAGSNTGVYVGAMNGDY----RGLFTA--K-SP-VVGNY
TVTGISNSIIAARVSFTFDLRPSMTLDTACSSALLAIHIGAQALRSG-DC
DMALCGGTNFLMSPDVFVHLSKAHMVSPTGQCFAFSDSADYTRGEGCGMV
ILKRL-K-DALKDG--DRVWATI-ETGSNQDHSVTPISAPSGDQQIKLLQ
HVYKNAQVD-LNRI---DYIEAHGTGTSAGPVANALGKFFQ-D-NGA--R
HRYIGSVKTNLHLESAAGTAGLMKVLLMMKHSKIVPSLFFERP--NPKID
-FPNMNLTVPTEVV--DWPTQ-----NKIACVNSFGFGGTNCHALV
>molluskpks_SRR1542642_NODE_546_length_8515_cov_21.879046_g301_i1_1
--IVIGCMFPG-AENIDEYWNVLLNGEDHVQDIPTERFNVE-AFYDPNPD
HPRKSYVRKAGLIK-RYNE-WDNRFFGISD-KEAGMVDPQQHFVLESVHM
ALEDAGIPKEKIAGSDTGVYIGAMNHDW----NCLLRS--A-RQ-KTTNT
TVTGGDSSILSARVAYFYNLLPAMTIETACSSSMVAVHTALQALKND-EI
SMAIVGGVSFILDPEVFIHLSSARMASPTGKCHTFSQNADYARGEGCGIV
IMKRL-S-DALRDK--NKIWGIL-YTGLNQDHMSSPITSPSGEQQQKLME
TIYTRYNIP-PESV---QYIEAHGTGTSVGFTVTALGSFFS-K-HSS---
EIFIGSVKANIHLESGAGVAALIKVLLMMKNGLYVPSIHAEPL--NPKIS
-FNEYHLKVCQEVT--EWKKNEK--GNRIACINCFGFGGTNAHAVV
>molluskpks_SRR1505138_NODE_238_length_9267_cov_30.065307_g181_i0_1
--IVVGCKFPG-ARNLTEFWRVLENGENHVVEIPKERWNLD-AFYSPDPD
TPGKTYVRRAGLIM-DHDE-WDNRVYGIND-IEAASVDPQQRFVLDSTFM
ALEDAGIPRRRIYGSKTGVYLGVMNTDY----KVMFTN--P-VS-PADNY
TITGTSPSIIAARLSYVFNLLPCLMVDTACSSSLVAIHLACQAIRSG-DC
EMAIAGGVNYLMHPSVFIQLSRAKMVSPTGQCQAFSANADYARGEGCGII
VLKKL-K-DALRDG--DNIWATI-YTACNQDQTVSPITAPSMTQQKNLLQ
EVYSKCGVS-MDDI---DYIEAHGTGTKAGPVMKSLGETFL-E-NAC--K
QRFIGSVKTNIHLESAAGIAGIIKVLLMMKHGKIVPSLHFYPP--NPALA
-FDRYGFNVPTANR--DWDSS-----LKISCVNSFGFGGTNGHAVV
>molluskpks_SRR1505138_NODE_18171_length_1600_cov_3.743391_g11573_i0_1
--IIVGCRFPG-ADNLDEFWRVLLNGENHVIDIPPERFNLG-AFYDADEN
APGKTHVKKAGFVL-GHDE-WENRLFKINN-LEALHVDPQQTFALECTFM
ALENAGIPRSKIAGTNTGVYIGVTSEDY----QSLHST----S-E-MNNY
TLTGVSVTNVAARVSYVFDLRNSLTLNTACSSSLVAVHLGCQALKTG-DC
DIAICGGVNCILQPGTFIRLSKTRMASPTGQCQAFSANADYARGEGCGII
ILKKT-E-NAKHDG--DNIWGTI-FTGVNQDQTVTPITAPSWKQQKRLFT
DVYRKNAID-PSSV---EYIEAHGTGTKTGHRVQSLGEFFL-D-SSN--K
RRLIGSVKTNIHLESAAGIAGVIKVLLMMKYNKIVPSLHFNTP--NPRID
-FIRYNLEVATVVT--DWLTP-----RKFASVNSFGFGGTNCHAVL
>molluskpks_SRR12357918_NODE_939_length_8938_cov_88.136461_g350_i0_1
--IVVGCQFPG-ANNLDEFWRLLVNGENHVNEIPKERWNLD-HYYDPNPD
TPNKTYVRRAGLID-GHDE-WDNRFYGIST-AEAEQIDPQQRLVMDCVHM
ALEDGGITKTKLNGTYTGVYIGVMNDDY----RGAVTG--D-GD-HLDHY
TLTGSSPSIASARVSYHYNLLPAITIDTACSSALVAIHLAAQALKTG-DC
KMAICGGVNSILYPEIFIPLSKARMVSPSGQCQAFSKNANYARGEGCGIV
VLKPL-S-MALADN--DHIWATV-MTGCNQDHTATPITAPSVVMQGELLK
KMYGQNNID-PKDI---QYIEAHGTGTPTGPVATALGQFFH-R-EGD--N
RIYVGSVKTNIHLESAAGSAGLVKVLLMMKNGKFVPSLHVTEL--NPAVP
-FEKFGMKLVQEVF--DWDEPEN--GSRMACVNCFGFGGTNSHAIL
>molluskpks_SRR12357918_NODE_76970_length_1584_cov_5.236482_g26082_i0_1
IAIIVGCRFPG-ADNIDEFWKVLLHGENHVVDIPNDRWNVD-AIYDADPD
APGKTYVRKAGLIV-GHDT-WDNNFYGISD-LEAEKIDPQQRLVLDCVHM
AMDNAGVRKTDLNWSSTGVYIGTMNDDF----THGMNE--N-PG-ELTNY
SVTGSARSIISARVSYLYNLLPAMTIDTACSSAVVAIHTGIHAIKMG-DC
NMALCGGVNSILYPELFIALSKARMLSPTGQCQPFSAKADYARGEGCGII
LLKKL-T-DALKDG--DYIWGTI-ITGCNQDHTASPMTAPSLSQQKHLLE
KVYRENNVD-PCSV---QYIEAHGTGTPVGPIVDSLGTFFM-E-HRA-LK
KLLIGSVKSNIHTESAAGVAGIIKILLMMKNETIVPSLHSEEL--NPKIH
-FDTYGLHVVQNCT--PWEQNAS--KRRVACVNCFGFGGTNSHAIV
>molluskpks_SRR11248244_NODE_527_length_8835_cov_27.560665_g425_i0_1
IAIVISCKVPG-ADNVEQYWKLLENGENHVIDIPKERWNND-AFYDPDPH
AIGKSYVRRAGLLK-DPIA-FDNKLFNIND-FEADQMDPQQRYVLECTFR
ALEDAGIAREKLAGSNTGVYVGAMNGDY----RGLFTA--K-SP-IVGNY
TVTGISNSIIAARISFVFDLRPSMTLDTACSSALLAIHIGAQALRTG-DC
DMALCGGTNFLMSPDVFVHLSKAHMVSPTGQCFAFSDSADYTRGEGCGMV
ILKRL-K-DALRDG--DRIWATI-ETGSNQDHTVTPISAPSGDQQIKLLD
QVYKNSGVD-VGKI---DYIEAHGTGTSAGPVANALGKFFQ-E-CGA--R
HRYIGSVKTNLHLESAAGTAGLIKVLLMMKHSKIVPSLFFDRP--NPKIN
-FPDMNLSVPTQVV--NWQSQ-----NKVACVNSFGFGGTNCHAVV
>molluskpks_SRR11248244_NODE_512_length_8952_cov_13.716500_g406_i1_1
--IIIGFKGPG-AENLEQLWEVLEGGKNYVLDLPKDRWNVD-AFYDPDPQ
ATGKYYTRKAGLLS-NPLD-FDNTFFDIND-IESDQMDPQQKFVLECSYR
AMEHAGITRRSIQGSKTGVYIGAMNCDY----RGLFPV--G-YS-VVSNY
TVTGVSNSIIAARVSYAFDLRPCMVLDTGCSSALLAIHTASQALLNG-DC
TMAICGGTNFIGSPDIFIHLSKAQMVSPTGQCHAFSEQADYTRGEGCGIV
LLKKL-S-DAEREN--DKILAVI-TTGTNQDHTVTPISAPSMSQQIQLLE
DMYRDLSLEQLDEI---EYIEAHGTGTQAGYAANALGQFYK-N-KGS--K
KRLIGSIKTNIHLESAAGVVGLIKVLLMMQHNKFVPSLFSESL--NKRID
-FEALNLVVASQVK--DWTTE-----NKVGSVNSFGFGGSNCHAVV
>molluskpks_SRR11248244_NODE_468_length_9218_cov_47.824299_g381_i0_1
IAVIVGFKGPG-ADNLEQLWMVLENGENKISEIPKDRWNSD-AFYDSDPE
ATGKYYSRKAGLLS-NPHE-FDCSFFNISE-IESEQMDPQQKFVLECTYR
AMEHAGITRDKIKGSKTGVYIGAMNCDY----RGMFPA--R-SA-GVSNY
TVTGISNSIIASRVSFTFDLRPCLVLDTGCSSALIAIHTASHALTLG-DC
SMAICGGTNFMATPDVFVHLSKAQMLSRSGQCHAFSDQADYTRGEGCGIV
ILKKL-S-DAERDN--DPILAVI-TTGTNQDHTVTPISAPSMSQQIQLLE
DMYRDLSLEQLDEI---EYIEAHGTGTQAGYAANALGQFYK-N-KGS--K
KRLIGSIKTNIHLESAAGAAGLIKVILMMEHNKIVPSLFSERP--NKRIN
-FDDLNLVVPPKVR--EWSTE-----KKVACVNSFGFGGSNCHAIV
>no-te-arthrofas_SRR3170923_NODE_477_nrpspksdomains_ctg3316_2_PKS_KS.1_
IVITMSGRLPE-SDNLQEFKDNLMNHVDMVTADD-RRWP--QGLYG----
-----LPSRNGKI-KDLT-RFDNQFFGVHAK-QADVMDPQLRILLEATFE
AILDAGLNPEEIRGTKTGVFIGVSNSESGEHW------SR-DEDR-VNGY
GLTGSARAMFPNRLSFTFDFKPSYAVDTACSSSLLAFHQAVVSIQSG-EC
DAAIVGGSNLTLKPTESLQFHRLSMLSPDGACKAFDVSGNYVRSEAVVIV
LLQK-ASA-AKRI-YATVV-----NTGTNCDNKEQGITYPSGQIQKALVE
HVFKEANVS-P---SEVSYVEAHGTGTKVGPQVNSIAEIFC-K-GTT---
PLLIGSVKSNMHSEPASGLCSLAKVLIAMESGVIPANLHFKSPNL--EIP
ALSDGRLQVVDKNW--QW-----NG--GLAAINSFGFGGANVHVIL
>no-te-arthrofas_SRR3232915_NODE_48_nrpspksdomains_ctg3446_1_PKS_KS.1_
IVISISGRLPE-SNNLWEFREHLIAGEDMVTEDD-RRWP--PGLHG----
-----LPGRNGKL-KDLS-KFDATFFGVHAK-QAHAMDPQLRMLLESTYE
ALVDAGVNPQAARGSNTGVFIGASASETDEAF------SS-DPES-INGY
ALTGCCRAMFANRISFTFDFKPSYALDTACSSSLLALDQAMLAIRTG-QC
DSAIVGGVNLCLKPNTSLQFHRLGMLSLEGKCKAFDMSGSYVRSEAAVVI
YLQR-ASV-AKRV-YATVI-----HSKTNTDGKEQGVTYPSGAIQKRLIE
EVYAEACIN-P---ADVAYVEAHGTGTKVGPEVNTIADVFC-K-NRKG--
PLLIGSVKSNMHSEPASGLCSISKVLIAMEDGKIPANLHFSSPNP--NIP
GLLDGRLQVVAERT--SW-----NG--GLVGINSFGFGGANVHVIL
>no-te-arthrofas_SRR5134740_NODE_3_nrpspksdomains_ctg5572_1_PKS_KS.1_
VVISISGKLPE-SSNIEEFKEQLFAGVDLITDDE-RRWP--SGMYG----
-----LPTRTGKL-KDLK-HFDATFFGVHAK-QAHVMDPQLRMLLELTHE
AIVDAGINPQTVRGSKTGVFIGVSASESDEFW------TA-DPEK-VNGY
GLTGCCRAMFPNRISFTFDFSPSYAIDTACSSSLFALHQAVAAMRSG-QC
DAAIVGGVNLLLKPTCSLQFHRLSMLSPQGMCKAFDSSGNYVRSEAAVVV
YLQK-ARD-AKRV-YATIV-----NSRTNTDYKSQGITFPIGAMQNRLIR
EVYEECGVS-P---HEVAYVEAHGTGTKVGPQVNSIADFFC-K-DRPS--
PLLIGSVKSNMHSEPASGLCSLAKIVIAMEAGQIPQNLHFKNPNP--DIP
ALNDGRLQVVNKNW--PW-----NG--GYVAVNSFGFGGANAHFLL
>no-te-arthrofas_SRR9611066_NODE_87_nrpspksdomains_ctg8405_1_PKS_KS.1_
IVISISGRFPE-SENMAEFRDNLLQQKDLVTEDD-RRWQ--AGLFG----
-----LPTRNGKL-KELG-LFDATFFGVHPK-QAHAMDPQLRMLLELTYE
AIVDAGYDPHTLRGSRTGVFVGCSASESDNAF------AA-NPDK-INGY
ALTGCCRAMFSNRISFTFDFKPSFSIDTACSSSLLAMEQAVQAIRTN-QC
DAAIVGGVNLCLIPTTSLAFHRLGMLAQDGKCKTFDAGGDYVRSEAASVI
LLQK-AGV-ARRI-YATVV-----HAKTNTDAKEQGVTYPSGEVQKWLLQ
QVYNEVGID-P---VDVAYVEAHGTGTKVGPQAGAIAEVFC-K-GRLD--
PLLVGSVKSNMHSEPASGLCSVAKVLIAMEEGIIPPNLNYKSPNP--NIP
ALVDGRLKVVTEPT--PW-----KG--GLVGINSFGFGGANVHVIL
>te-arthrofas_SRR3458649_NODE_4_nrpspksdomains_ctg3956_1_PKS_KS.1_
IVVAISGRLPE-SENIAEFREHLLMGEDMISDDD-RRWT--PGLYG----
-----LPKRSGKL-KNLS-KFDATFFGVHPK-QAHVMDPQLRLLLEVTYE
SIIDAGINPKNIRGSRTGVFIGASSSEADEAF------SS-VPET-MSGY
SLTGCCRAMLANRISYTYDFKPSYTADTACSSSLIAFDQAMLSIRTG-QC
DAAIVAGTNLCLKPTSSLCFHRLGMLAPDGACKAFDVSGNYVRSEAVVAI
YLQK-SSD-AKRV-YATVL-----HSKTNTDNKEQGITFPSGAIQKRLLQ
EVYSEAGIN-P---ADVAYVEAHGTGTKVGPQTNSIVDVFC-K-NRRG--
PLLIGSVKSNMHSEPASGLCSFAKIIIAMEDGYIPANLHYKSPNL--DIP
GLSDGRLKVVSERT--KW-----NG--GVVGVNSFGFGGANVHVIL
>te-arthrofas_SRR3232683_NODE_56_nrpspksdomains_ctg5829_1_PKS_KS.1_
VVISISGRLPE-SNNLWEFREHLVNGEDMVTEDD-RRWP--PGLNG----
-----LPTRNGKL-KDLS-KFDATFFGVHAK-QAHVMDPQLRLLLELTYE
AIVDAGVNPQTIRGSNTGVFIGASTSESEEAF------TS-DPEQ-VNGY
ALTGCCRAMFANRVSFTFDLKPSFACDTACSSSMIALDQAIMSIRTG-QC
DSAIVGGVNLCLKPNTSLQFHRLGMLSPDGKCKAFDADGKYVRSEAMVVI
FIQK-ANV-AKRV-YSTIV-----HCKSNTDSKAQGVTYPSGAMQKRLIQ
EVYNEAGIN-P---NDVVYVEAHGTGTKVGPEVNTIADVFC-K-NRQQ--
PLLIGSVKSNMHSEPASGLCSIAKVLIAMEDGVIPANLHFTSPNP--DIP
ALSDGRLKVVSEHT--PW-----NG--GLVGVNSFGFGGANVHVIL
>te-arthrofas_SRR945441_NODE_282_nrpspksdomains_ctg7573_1_PKS_KS.1_
IVISISGRLPE-SQNLAEFREHLVLGEDMVTADD-RRWP--PGLHG----
-----LPERNGKL-KDLS-KFDATFFGVHAK-QAHSMDPQLRLLLESTYE
AIVDAGVNPQLIRGSNTGVFVGASTSESEEAF------TS-DPEQ-INGY
GLTGCCRAMFANRLSFTFDFKPSFAVDTACSSSLVALDQAITAMRTG-QC
DSAIVGGVNLCLKPNTSMQFHRLGMLSPDGMCKAFDASGKYVRSEAVVTV
FLQK-AKA-AKRI-YSTII-----HCKTNTDSKEQGVTYPSGAIQKRLLL
DVYSEAGVD-P---SDVAYVEAHGTGTKVGPEVNSIADVFC-K-NRKR--
PLLIGSVKSNMHSEPASGLCSIAKVLIAMEDGMIPANLHFKSPNT--DIP
ALSDGRLKVVSERL--RW-----NG--GLVAINSFGFGGANVHVLL
>te-arthrofas_SRR945441_NODE_283_nrpspksdomains_ctg7574_1_PKS_KS.1_
IVISISGRLPE-SQNLAEFREHLVLGEDMVTADD-RRWP--PGLHG----
-----LPERNGKL-KDLS-KFDATFFGVHAK-QAHSMDPQLRLLLESTYE
AIVDAGVNPQLIRGSNTGVFVGASTSESEEAF------TS-DPEQ-INGY
GLTGCCRAMFANRLSFTFDFKPSFAVDTACSSSLVALDQAITAMRTG-QC
DSAIVGGVNLCLKPNTSMQFHRLGMLSPDGMCKAFDASGKYVRSEAVVTV
FLQK-AKA-AKRI-YSTII-----HCKTNTDSKEQGVTYPSGAIQKRLLL
DVYSEAGVD-P---SDVAYVEAHGTGTKVGPEVNSIADVFC-K-NRKQ--
PLLIGSVKSNMHSEPASGLCSIAKVLIAMEDGMIPANLHFKSPNT--DIP
ALSDGRLKVVSERL--RW-----NG--GLVAINSFGFGGANVHVLL
>vertebFAS_ERR3262821_NODE_264_length_8917_cov_160.675124_g191_i0_1
--IAISGRLPE-SNNLEEFWENLFNCVDMVTEDD-RRWK--PGVYG----
-----LPRRNGKL-KEID-RFDAAFFGVHPK-QAHTMDPQLRLMLEIAYE
AIVDGGINPLTMRGSKTGVYIGVSGSEAGEAF------SR-DPEE-LLGY
SMTGCQRAMFANRISYFFDFNPSTAIDTACSSSLLALENAFNAIRHG-HC
EAALVGGVNLLLKPNTSVQFMKLGMLSPEGTCKSFDSSGNYCRSEAAVAV
LLTK-RSA-AKRV-YATVL-----NAGNNTDYKEQGVTFPSGEMQQRLVR
SLYQEAGVS-L---EQVEYIEAHGTGTKVGPQVNGIVGVFC-Q-EERK--
PLLIGSTKSNMHPEPASGLAALAKVVLSLEHGMWAPNIHYQNPNP--DIP
ALVDGRLQVVTTPT--PT-----SG--GIVGINSFGFGGSNVHIIL
>vertebFAS_SRR1103822_NODE_941_length_8811_cov_22.093814_g582_i0_1
--IAISGRLPE-SDNLEEFWENLINGVDMVTEDD-RRWT--PGLYG----
-----LPRRNGKL-KDIS-HFDAAFFGVHPK-QANTMDPQLRLMLEVAYE
AIMDGGLNPSSMRGSRTGVYVGVSGAEAGEAF------SR-DPEE-LLGY
SMTGCQRAMLANRLSYFFDFKPSVTIDTACSSSLVALENAFHAIRQG-HI
DAALVGGVNLLLKPNTSVQFMKLGMLSPEGTCKSFDASGNYCRSEAAVAV
LLTK-RSA-TNRV-YATVI-----NAGNNTDYKEQGVTFPSGDMQQTLVR
SLYNEANVS-P---EQVEYIEAHGTGTKVGPQVNGIVSVFC-Q-AKRE--
PLLIGSTKSNMHPEPASGLAALAKVVLSLERGVWAPNLHFTHPNP--DIP
ALTDGRVQVVDRPI--PV-----RG--GIVGINSFGFGGSNVHVIL
>vertebFAS_DRR147122_NODE_268_length_9156_cov_28.223674_g195_i0_1
--IVIAGKLPE-SENLQEFWENLINGVDMVTEDD-RRWK--PGIYG----
-----LPKRNGKL-KDIS-KFDATFFGVHAK-QAHTMDPQLRLLLEVSYE
AILDAGIDPTTIRGTDTGVWIGVSGSEAAEAF------SV-DPEL-LLGY
SMTGCQRAMFANRISYFFDFKPSMSIDTACSSGLVALDNAYKAISSG-QC
ESALVGGVNLILKPNTSVQFMKLGMLSPEGTCKSFDAEGNYCRSEAVVAV
FLTK-KSK-AKRI-YATIV-----NSGINTDFKEQGVTFPSGWMQQQLVS
SLYRESGIK-P---EEVEYIEAHGTGTKVGPQVNGIINVFC-Q-SERP--
PLLIGSTKSNMHPEPASGLAALAKVVLSFEYGVWAPNLHYNSPNP--DIP
ALNDGRLQVVTKPT--PI-----KG--PLAGINSFGFGGSNAHVIL
>vertebFAS_SRR10054319_NODE_955_length_8600_cov_263.663305_g539_i1_1
VVIAMSGKLPE-SENLQEFWANLISGVDMVTDDD-RRWK--AGLYG----
-----LPRRSGKL-KDLS-KFDASFFGVHPK-QAHTMDPQLRLLLEVTYE
AIVDGGINPTSLRGTNTGVWVGVSGSEASEAL------SR-DPET-LLGY
SMVGCQRAMMANRLSFFFDFKPSISLDTACSSSLLALQNAYKAIRSG-EC
PAAIVGGINLLLKPNTSVQFMKLGMLSPEGACKSFDEAGNYCRSEAAVVV
LLTR-KSL-ARRV-YATIL-----NAGTNTDYKEQGVTFPSGESQEQLIR
SLYEPAGLD-P---ESLEYIEAHGTGTKVGPQLKGVVQALC-S-KRKE--
PLLIGSTKSNMHPEPASGLSALIKVLLSLEHGLWAPNLHFHNPNP--DIP
ELHNGQLRVVDQPL--PV-----QG--GIVGINSFGFGGSNVHVIL
>vertebFAS_DRR317855_NODE_252_length_9556_cov_30.924918_g174_i1_2
--IAISGRLPE-SNNLEEFWENLIGGVDMVTEDD-RRWT--PGLHG----
-----LPKRNGKL-KDIS-HFDAAFFGVHAK-QANTMDPQLRLMLEIAYE
AIVDGGLNPAALRGSKTGVYIGVSGSEAGEAF------SR-DPEE-LLGY
SMTGCQRAMLANRLSYFFDFSPSTAIDTACSSSLLALENAFHAIRQG-HC
DAALVGGVNLLLKPNTSVQFMKLGMLSPEGTCKSFDASGNYCRSEAAVAV
LLTK-RSA-AKRV-YATVV-----NAGNNTDYKEQGVTFPSGEMQQRLVR
SLYQEANIS-P---EQVEYVEAHGTGTKVGPQVNGIVGVFC-E-SERE--
PLLMGSTKSNMHPEPASGLAALAKVVLSLERGLWAPNLHFSCPNP--DIP
ALSDGRVQVVDRPI--PV-----RG--GIVGINSFGFGGSNVHVIL
>vertebFAS_DRR233952_NODE_823_length_9254_cov_44.496242_g597_i0_1
--IAISGRLPE-SNNLEEFWENLINGVDMVTEDD-RRWT--PGLYG----
-----LPKRNGKL-KDIS-HFDAAFFGVHPK-QAHTMDPQLRLMLEIAYE
SIVDAGLNPATLRGSKTGVYIGVSGSEAGEAF------SR-DPEE-LLGY
SMTGCQRAMLANRLSYFFDFSPSTAIDTACSSSLLALENAFHAIRQG-HC
DAALVGGVNLLLKPNTSVQFMKLGMLSPEGTCKSFDSSGNYCRSEAAVAV
LLTK-RSA-AKRV-YAIVV-----NAGNNTDYKEQGVTFPSGEMQQRLVH
SLYQEANIS-P---EQVEYVEAHGTGTKVGPQVNGIVSVFC-Q-SKRE--
PLLIGSTKSNMHPEPASGLAALAKVVLSLERGVWAPNLHFKNPNP--DIP
ALTDGRVQVVDQPI--PI-----RG--GIVGINSFGFGGSNVHVIL
>vertebFAS_ERR6338386_NODE_1474_length_10021_cov_206.454262_g842_i0_1
--IAIAGKLPE-SENLQEFWENLLNGVDMVTEDD-RRWK--PGIYG----
-----LPKRNGKL-KDIS-KFDASFFGVHPK-QAHTMDPQLRLLLEVSYE
AILDGGINPATLRGTDTGVWVGASASEAGEAL------SQ-DPEE-LLGY
SMTGCQRSMFANRISYFYDLTPSITIDTACSSSLVAMENAYKAIRHG-RC
SAALVGGVSVLLKPNTSVQFMKLGMLSPDGACKAFDASGNYCRSEAVVVI
LLTK-RSM-AKRI-YATIV-----NAGSNTDFKEQGVTFPSGEMQQQLVS
SLYRESGIK-P---GEVEYVEAHGTGTKVGPQVNGIVNVFC-Q-CERE--
PLLIGSTKSNMHPEPASGLAALAKVILSLEHGLWAPNLHFSTPNP--DIP
ALQDGSLEVVCKPT--PV-----KG--GLVSINSFGFGGANAHVIL
>FLP_SRR8573941_NODE_233_length_7409_cov_44.677072_g144_i1_2
LVISISGKFPA-SRDVNELWDNLCNKVDMMGASDGIHNR--MEF-M----
-----DVGNYGKI-YDTE-KFDNEFFRINPE-ASNWMTPESRMCMEMAYE
AIVDAGHSIESMAGRNTGTFYSHGAIFEAPHF------PN-NPDN-ISSH
SFVGLVTSMLPNRVAHYFDLRRSVLVDSACSSSLSAFDLAVEAIRNG-TI
DSALIGGAGCTFGPQIGMELKKFGVASSNGRCKVFDSSADYGRSDAAGTL
LLEK-KSE-ARRC-YASIV-----ETGCGHDKTASVFGATSTVTQHELIK
DVLKRSGVD-H---REIDFVETHGTGTQVGPNVKAIDGLLTK--DRKH--
PLMVGSIKSNLHSECLSGLPSLTKAVMIMHHDSIPPNLNYSTTNP--KID
SILEGRVVVPTENT--PY-----KG--GLVAVNSFGIGGSIAHILL
>FLP_SRR830638_NODE_12029_length_1707_cov_3.036188_g8492_i0_1
ICITMSGRSGQ-ARTLDELKKLLWEKKDGFATKAL-RFD--IDKYG----
-----TQKRHAYID-DAE-YFDSDYFGIAPK-NAEFLDPNIRLSMEAAYE
ATVDAGYSMQEIRGSNTGVYVSCVAYDANCYW----L-SK-GLEV-IEAK
KGIGVVNNFRASRISYAMDLRPSVCVDTACSGYLAAIEAAMKDMRLG-II
DSAIVAGCQLHCNPMSSLLFMELGAAGPDAKCYTFDERAQFGRGEAVGAI
LLQK-EED-ARRI-YCKLA-----HCYQSCDNSGDDFNHPSIFGQMQTIT
ECYKRCGIDP-H---TVEYVECHGTGTRAGIVTNAITNVFC-GR-RTK--
PLMVGSVKTNIHAEATAGFNAVVKCIFGIEEGLLPANLNFERPNP--EIP
GLLDGRLKVVTEMTPW--S-----G--QVCGISGFGIGGTNSHCVL
>FLP_SRR8282417_NODE_1791_length_4782_cov_10.214391_g909_i0_1
LVVCLSGRYPD-SANVGELTHNLFNGINMITVDDR-RWP---GYFG----
-----TPEVMGKL-RNIT-DFDAEFFGVHSK-SANTMDPMMRILLEVVYE
TIVDAGESLESMKGSKTGVYIGVSVSEC-EVW------MK-EWSE-DNAY
MVQGCPHSMFPNWVSFFFDLRPSTAYNTACSSSLVCLDAAERHLRMG-II
DNAIIGGCNILYRPSTSRLFMTMNFLGTT-ACRAFDETGDFVRAEVVSAM
LIKK-ASS-AKRV-YGTLV-----GSMLNNDFQLNGILYPNTLAQEQLMT
DIYPALNVD-P---KEVKYFECHGTGTQAGPNTRA--NAVC-K-GKKD--
PLLIGSVKTNLHGETASGMAGLSKVMVILHSRKIPPNLH--TPNP--KIP
GLFDGRLKVVTETT--PF-----DG--GLIAINSFGMGGTNAHAIF
>FLP_SRR6911229_NODE_240_length_5947_cov_10.872105_g89_i3_1
LVVCLSGRYPD-SANVGELTHNLFNGINMITVDDR-RWP---GYFG----
-----TPEVMGKL-RNIT-DFDAEFFGVHSK-SANTMDPMMRILLEVVYE
TIVDAGESLESMKGSKTGVYIGVSVSEC-EVW------MK-EWSE-DNAY
MVQGCPHSMFPNWVSFFFDLRPSTAYNTACSSSLVCLDAAERHLRMG-II
DNAIIGGCNILYRPSTSRLFMTMNFLGTT-ACRAFDETGDFVRAEVVSAM
LIKK-ASS-AKRV-YGTLV-----GSMLNNDFQLNGILYPNTLAQEQLMT
DIYPALNVD-P---KEVKYFECHGTGTQAGPNTRA--NAVC-K-GKKE--
PLLIGSVKTNLHGETASGMAGLSKVMVILHSRKIPPNLH--TPNP--KIP
GLFDGRLKVVTETT--PF-----DG--GLIAINSFGMGGTNAHAIF
>FLP_SRR6911226_NODE_5447_length_1885_cov_11.006630_g2739_i1_1
LVVCLSGRYPD-SANVGELTHNLFNGINMITVDDR-RWP---GYFG----
-----TPEVMGKL-RNIT-DFDAEFFGVHSK-SANTMDPMMRILLEVVYE
TIVDAGESLESMKGSKSGVYIGVSVSEC-EVW------MK-EWSE-DNAY
MVQGCPHSMFPNWVSFFFDLRPSTAYNTACSSSLVCLDAAERHLRMG-II
DNAIIGGCNILYRPSTSRLFMTMNFLGTT-ACRAFDETGDFVRAEVVSAM
LIKK-ASS-AKRV-YGTLV-----GSMLNNDFQLNGILYPNTLAQEQLMT
DIYPALNVD-P---KEVKYFECHGTGTQAGPNTRA--NAVC-K-GKKE--
PLLIGSIKSNLHGETASGINGISKVIITMHSRQIPPNLH--NPNP--KIP
GLFDGRLKVVTETT--PF-----DG--GLIAINSFGMGGTNAHAIF
>FLP_SRR6911223_NODE_2932_length_2720_cov_10.064272_g1711_i1_1
VAICLSGRYPE-SANVGELEYNLFNKIDMVTIDNR-RWE---GYLG----
-----TPERMGKV-KTIT-DFDAEFFGVHTK-GAQTMDPMLRNLLEVVYE
AIVDAGESLESMKGTRTGVYIGVSNNEV-DTY------MK-NWTD-DDAY
MVQGCHHSMYPNWISFFFDFSPSTAYNTACSTSLVCLDAAERHLRMG-VI
DNAIVGGSNFIYRPATTKLFMGMNFLGSS-TCKAFDESGDFVRGEVASAI
LLKK-ADT-AKRV-YCTLV-----GSMLNNDNQTNGILYPNSEAQEQLMT
DIYSTHKID-A---NEVKYFECHGTGTQAGPNTRA--NAVC-K-GKKD--
PLLIGSIKSNLHGETASGINGISKVIITMHSRQIPPNLH--NPNP--KIP
GLFDGRLKVVTETT--PF-----DG--GLIAINSFGMGGTNAHAIF
>FLP_SRR6911221_NODE_3175_length_2785_cov_8.884133_g1753_i0_1
VAICLSGRYPE-SANVGELEYNLFNKIDMVTIDNR-RWE---GYLG----
-----TPERMGKV-KTIT-DFDAEFFGVHTK-GAQTMDPMLRNLLEVVYE
AIVDAGESLESMKGTRTGVYIGVSNNEV-DTY------MK-NWTD-DDAY
MVQGCHHSMYPNWISFFFDFSPSTAYNTACSTSLVCLDAAERHLRMG-VI
DNAIVGGSNFIYRPATTKLFMGMNFLGSS-TCKAFDESGDFVRGEVASAI
LLKK-ADT-AKRV-YCTLV-----GSMLNNDNQTNGILYPNSEAQEQLMT
DIYSTHKID-A---NEVKYFECHGTGTQAGPNTRA--NAVC-K-GKKE--
PLLIGSIKSNLHGETASGINGISKVIITMHSRQIPPNLH--NPNP--KIP
GLFDGRLKVVTETT--PF-----DG--GLIAINSFGMGGTNAHAIF
>FLP_SRR6911220_NODE_4355_length_2233_cov_10.096849_g442_i5_1
VAICLSGRYPE-SANVGELEYNLFNKIDMVTIDNR-RWE---GYLG----
-----TPERMGKV-KTIT-DFDAEFFGVHTK-GAQTMDPMLRNLLEVVYE
AIVDAGESLESMKGTRTGVYIGVSNNEV-DTY------MK-NWTE-DDAY
MVQGCHHSMYPNWISFFFDFSPSTAYNTACSTSLVCLDAAERHLRMG-VI
DNAIVGGSNFIYRPATTKLFMGMNFLGSS-TCKAFDESGDFVRGEVASAI
LLKK-ADT-AKRV-YCTLV-----GSMLNNDNQTNGILYPNSEAQEQLMT
DIYSTHKID-A---NEVKYFECHGTGTQAGPNTRA--NAVC-K-GKKD--
PLLIGSIKSNLHGETASGINGISKVIITMHSRQIPPNLH--NPNP--KIP
GLFDGRLKVVTETT--PF-----DG--GLIAINSFGMGGTNAHAIF
>FLP_SRR6911218_NODE_809_length_5256_cov_2.849643_g331_i0_1
IAIAISGRYPE-SDSVGEFRDNLFGKVNMLTCDDR-RWK---GHLD----
-----LPDVLGKL-RSVD-RFDSEFFNLNSK-QTEMLDPQTRLLLEVCYE
AIVDAGESLASVKGSRTGMYLAISSSEP--EA------WI---CR-QDPY
IVMGCPHTMSPNRISFFFDLHPSIAYDTACSSVLVALEAAFQHMRTG-VI
DSAIVAGVNTCFRALTSKVYQNMGMLGPE-ACKAFDSSGNYVRSEIVSAL
FLKK-SSD-SKRI-YCSVV-----NVKTNNDFTPQGLTFPSGEIQEQLMR
NVYADCKLN-P---KEVSYFECHGTGTPAGPQTNA--RVMCTP-DKRE--
PLLIGSVKSNMHAETGSAMASITKVILAMHEGFIAPNLH--SPNP--KIE
GLRDGKMAVVTEAT--PW-----SG--GYMAINSFGMGGSNAHAVL
>FLP_SRR6911218_NODE_739_length_5411_cov_8.442841_g155_i5_1
VAICLSGRYPE-SANVGELEYNLFNKIDMVTIDNR-RWE---GYLG----
-----TPERMGKV-KTIT-DFDAEFFGVHTK-GAQTMDPMLRNLLEVVYE
AIVDAGESLESMKGTRTGVYIGVSNNEV-DTY------MK-NWTD-DDAY
MVQGCHHSMYPNWISFFFDFSPSTAYNTACSTSLVCLDAAERHLRMG-VI
DNAIVGGSNFIYRPATTKLFMGMNFLGSS-TCKAFDESGDFVRGEVASAI
LLKK-ADT-AKRV-YCTLV-----GSMLNNDNQTNGILYPNSEAQEQLMT
DIYSTHKID-A---NEVKYFECHGTGTQAGPNTRA--NAVC-K-GKKD--
PLLIGSIKSNLHGETASGINGISKVIITMHSRQIPPNLH--NPNP--KIP
GLFDGRLKVVTETT--PF-----DG--GLIAINSFGMGGTNAHAIF
>FLP_SRR17920678_NODE_3040_length_8963_cov_30.844432_g2444_i0_1
IVIACASRLPE-CSNIEEFSHNLYNRKHMVSTTEKAGRY--EEYVN----
-----APVHLGSLP-DID-KFDASFFDMEKW-QVTRCDPQLRMFLERTYE
AIVDAGESLESLRGSRTGVFIGSLPSDSAEVS-------R-TEER-MNKF
SAYGYAYYHLSNRINYFFDFKPGMASDSACSSALAALENAMMQIRMG-YL
DYAIVGSTNLVMDPYASLTAVVVGMLCYDGKCKAFDTRANFSRADGNMIL
FLSK-KEL-CKRA-YCSVL-----HVRGNSDFTKEGLAVPSGESQSQLLR
NMYNDLGMDP-N---EVTYAEAHGPGTAVGGIADAIAAVL-S--NR-V--
PLLLGTVKTNMHCEGSAGMASIIKTIIACEKKLLPPNLHYEQPNP--NIK
CLFDGRVKVITEATPF--E-----K--GIASISSFGVGGTNYNGVF
>FLP_SRR17920653_NODE_1616_length_8041_cov_68.274473_g844_i0_1
IVISISGRYPE-SNNVAEFQENLMNKVHMVTTDDR-RWV--SNYPD----
-----IPDTLGKL-KNID-LFDADFFNIPSR-AVEVMDPHQRMLLEVVYE
AIIDAGESMTSVKGSRTGVYVGVYSSES-EHW------WV----D-ANPN
LAGGLAHAMLPNRVSFFFDLKPSSVYDTACSTAFTCLEAAERHMRAG-LI
DSAVVAATNLVLRPVTSRSMNALGMLSQTGCCHAFDAKGDFVRAETVSAM
ILKK-AED-AKRI-YASVV-----GTLTNQDYGPDGIFFPNSNSQEQLIR
DVYMNFKVD-P---NDIQFFECHGPGTQAGPQTRA--SAVC-A-KRKE--
PLLLSSTKTNMHAECASGIASITKIIIAMNTRVIPANLH--TPNP--NIP
GLFDGRLKVITEHT--PW-----DG--GLVAANSFGMGGSNGHTVF
>FLP_SRR1582571_NODE_2035_length_5432_cov_25.383930_g1431_i0_1
IAICISGRYPE-SANVGELTHNLLNKINMITVDNR-RWE---GYFG----
-----TPEVMGKV-KNIT-EFDAEFFGVHSK-SANTMDPMLRIMLEVAYE
AIIDAGESLESMRASKTGVYIAVSVSEC-EVW------MR-EWSE-DNAY
MVQGCPHSMFPNWISFFFDLRPSTAYNTACSSGLVALDAAERHLRMG-II
DNAIVGGCNFLYRPSTSRLFMSMNFLGST-ACRAFDETGDFVRSEVASVM
LLKK-VDT-AKRV-YCTLL-----GSMLNNDFQTNGILYPNSLAQEQLMA
DIYPSLNVD-P---KDLKYFECHGTGTQAGPNTRA--SVIC-K-HRTE--
PLLIGSIKSNLHGETASGSAGLSKLVVIMHSRQIPANLH--TPNP--KIP
GLFDGRLKVVTETM--PF-----DG--GLVAINSFGMGGTNAHAIF
>FLP_SRR1582569_NODE_12501_length_2393_cov_24.598298_g8719_i0_1
IAICISGRYPE-SANVGELTHNLLNKINMITVDNR-RWE---GYFG----
-----TPEVMGKV-KNIT-EFDAEFFGVHSK-SANTMDPMLRIMLEVAYE
AIIDAGESLESMRASKTGVYIAVSVSEC-EVW------MR-EWSE-DNAY
MVQGCPHSMFPTWISFFFDLRPSTAYNTACSSGLVALDAAERHLRMG-II
DNAIVGGCNFLYRPSTSRLFMSMNFLGST-ACRAFDETGDFVRSEVASVM
LLKK-VDT-AKRV-YCTLL-----GSMLNNDFQTNGILYPNSLAQEQLMA
DIYPSLNVD-P---KDLKYFECHGTGTQAGPNTRA--SVIC-K-HRTE--
PLLIGSIKSNLHGETASGSAGLSKLVVIMHSRQIPANLH--TPNP--KIP
GLFDGRLKVVTETM--PF-----DG--GLVAINSFGMGGTNAHAIF
>FLP_SRR1582568_NODE_4684_length_2639_cov_15.026194_g3649_i0_1
IAICISGRYPE-SANVGELTHNLLNKINMITVDNR-RWE---GYFG----
-----TPEVMGKV-KNIT-EFDAEFFGVHSK-SANTMDPMLRIMLEVAYE
AIIDAGESLESMRASKTGVYIAVSVSEC-EVW------MR-EWSE-DNAY
MVQGCPHSMFPNWISFFFDLRPSTAYNTACSSGLVALDAAERHLRMG-II
DNAIVGGCNFLYRPSTSRLFMSMNFLGST-ACRAFDETGDFVRSEVASVM
LLKK-VDT-AKRV-YCTLL-----GSMLNNDFQTNGILYPNSLAQEQLMA
DIYPSLNVD-P---KDLKYFECHGTGTQAGPNTRA--SVIC-K-HRTE--
PLLIGSIKSNLHGETASGSAGLSKLVVIMHSRQIPANLH--TPNP--KIP
GLFDGRLKVVTETT--PF-----DG--GLVAINSFGMGGTNAHAIF
>bact_WP_143173830.1_39-461
IAVIMACRFPGGADNPDAFWQILQHGIDTIQEIPQERWDTA-AYYSPNPD
AEGKSYIRYGGFLK-DVDL-FDANFFEISP-REAVSTDPQQRLLLEVSWE
ALENAGQCIERLSQTQTGVFIGVMNNDY----SR-LYSG-N-SN-SIDTY
FGTGNSFSFISGRLSYILGLQPSLVVDTACSSSLVSLHLACQSLRSG-EC
DQALAGGVNLILSPDTNIFLSKMRAVAPDGRCKSFDASADYTRGEGCGVL
VLKRL-S-DAVAAG--DSILALIRGSAVNHDPSGG-LTVPSGPAQQKLLR
QALANSRVAP-QQV---SYIEAHGTGTSLGPIINALASVLC-E-QRSSEQ
PLVVGSVKTNIHLEAAAGVAGIIKVILSLQHQKIPPHLHLKQP--NPHIP
-WQELPLAIPTTAK--PWHSENN----RIAGVSSFGLSGTNAHVVI
>bact_WP_143173830.1_39-460
IAVIMACRFPGGADNPDAFWQILQHGIDTIQEIPQERWDTA-AYYSPNPD
AEGKSYIRYGGFLK-DVDL-FDANFFEISP-REAVSTDPQQRLLLEVSWE
ALENAGQCIERLSQTQTGVFIGVMNNDY----SR-LYSG-N-SN-SIDTY
FGTGNSFSFISGRLSYILGLQPSLVVDTACSSSLVSLHLACQSLRSG-EC
DQALAGGVNLILSPDTNIFLSKMRAVAPDGRCKSFDASADYTRGEGCGVL
VLKRL-S-DAVAAG--DSILALIRGSAVNHDPSGG-LTVPSGPAQQKLLR
QALANSRVAP-QQV---SYIEAHGTGTSLGPIINALASVLC-E-QRSSEQ
PLVVGSVKTNIHLEAAAGVAGIIKVILSLQHQKIPPHLHLKQP--NPHIP
-WQELPLAIPTTAK--PWHSENN----RIAGVSSFGLSGTNAHVVI
>bact_WP_143173830.1_41-464
--VIMACRFPGGADNPDAFWQILQHGIDTIQEIPQERWDTA-AYYSPNPD
AEGKSYIRYGGFLK-DVDL-FDANFFEISP-REAVSTDPQQRLLLEVSWE
ALENAGQCIERLSQTQTGVFIGVMNNDY----SR-LYSG-N-SN-SIDTY
FGTGNSFSFISGRLSYILGLQPSLVVDTACSSSLVSLHLACQSLRSG-EC
DQALAGGVNLILSPDTNIFLSKMRAVAPDGRCKSFDASADYTRGEGCGVL
VLKRL-S-DAVAAG--DSILALIRGSAVNHDPSGG-LTVPSGPAQQKLLR
QALANSRVAP-QQV---SYIEAHGTGTSLGPIINALASVLC-E-QRSSEQ
PLVVGSVKTNIHLEAAAGVAGIIKVILSLQHQKIPPHLHLKQP--NPHIP
-WQELPLAIPTTAK--PWHSENN----RIAGVSSFGLSGTNAHVVI
>bact_MCA9160095.1_41-498
IAIVAACRFPG-APDLNHYWEVLHHGKDAVTNIPGERWDVD-AYFDPAPE
TPGKMYTKAGGFIH-NPTH-FDSAFFGISR-REAISMDPQQRLLLEIAWE
SLENAGIPAKRLRESDAGVFVGISTNDY----LQLGCYK-E-RE-QMDAY
HGTGSAASIAAGRISYLLGLQPTMAIDTACSSSLVALHLACNAIRNG-EC
QMALVGGVNLMLSPDSTIYFCRVRALSTEGRCKSFSADADYVRGEGCGFV
VLKRL-S-DALKDK--DNIMAVVRGSAVNHDRTTG-LTVPNTASQVKLLR
SALQSASITA-DEV---DYIEAHGTGTPLGPILNALSRVYE-S-QGSRRK
KLWIGSAKTNIHLEAAAGVAGLIKVILAMQHREVPRSLHFDQP--NPNFN
-WRSSNISVATSSK--PWEGDQ-----RIATVSSFGFSGTNANVVV
>bact_NQZ65002.1_36-490
LAIIMGCRFPG-ADNPTQFWQLLKQGKDAITSVPSDRWNVD-EYYDSDPK
TVGKICTRYGGFIG-QLQE-FDPEFFGISP-REAISIDPQQRLLLEVSWE
ALENSGIIPKNLAGTQTGVFIGISSNDY----SQQLLTR-E-VD-DIDAY
LATGNSHSVAAGRLSFLLGLTPSLAVDTACSSSLVAIHLACQSLRNL-EC
KTAIVGGVNRLISPEFSINFSQAQMLAPDGRCKTFDGSADFVRSEGCGVV
VLKRL-E-QALEDG--DNILAVIRGSAVNQDRSSG-LTVPNGPSQQTVIR
QALENSKVDA-SDI---SYIEAHGTGTSLGPIIGALGAIFS-K-THSPQQ
PLIVGSVKTNIHLEAAAGIAGLIKVILSLQHEEIPSHLHFQNP--SPHIN
-WNELPITVPSQAT--PWKRSEN----RLAGLSSFGFGGTNAHVIL
>bact_NQZ65002.1_36-460
LAIIMGCRFPG-ADNPTQFWQLLKQGKDAITSVPSDRWNVD-EYYDSDPK
TVGKICTRYGGFIG-QLQE-FDPEFFGISP-REAISIDPQQRLLLEVSWE
ALENSGIIPKNLAGTQTGVFIGISSNDY----SQQLLTR-E-VD-DIDAY
LATGNSHSVAAGRLSFLLGLTPSLAVDTACSSSLVAIHLACQSLRNL-EC
KTAIVGGVNRLISPEFSINFSQAQMLAPDGRCKTFDGSADFVRSEGCGVV
VLKRL-E-QALEDG--DNILAVIRGSAVNQDRSSG-LTVPNGPSQQTVIR
QALENSKVDA-SDI---SYIEAHGTGTSLGPIIGALGAIFS-K-THSPQQ
PLIVGSVKTNIHLEAAAGIAGLIKVILSLQHEEIPSHLHFQNP--SPHIN
-WNELPITVPSQAT--PWKRSEN----RLAGLSSFGFGGTNAHVIL
>bact_NQZ65002.1_38-456
--IIMGCRFPG-ADNPTQFWQLLKQGKDAITSVPSDRWNVD-EYYDSDPK
TVGKICTRYGGFIG-QLQE-FDPEFFGISP-REAISIDPQQRLLLEVSWE
ALENSGIIPKNLAGTQTGVFIGISSNDY----SQQLLTR-E-VD-DIDAY
LATGNSHSVAAGRLSFLLGLTPSLAVDTACSSSLVAIHLACQSLRNL-EC
KTAIVGGVNRLISPEFSINFSQAQMLAPDGRCKTFDGSADFVRSEGCGVV
VLKRL-E-QALEDG--DNILAVIRGSAVNQDRSSG-LTVPNGPSQQTVIR
QALENSKVDA-SDI---SYIEAHGTGTSLGPIIGALGAIFS-K-THSPQQ
PLIVGSVKTNIHLEAAAGIAGLIKVILSLQHEEIPSHLHFQNP--SPHIN
-WNELPITVPSQAT--PWKRSEN----RLAGLSSFGFGGTNAHVIL
>bact_CCQ63627.1_36-490
LAIIMGCRFPG-ADNPTQFWQLLKQGKDAITSVPSDRWNVD-EYYDSDPK
TVGKICTRYGGFIG-QLQE-FDPEFFGISP-REAISIDPQQRLLLEVSWE
ALENSGIIPKNLAGTQTGVFIGISSNDY----SQQLLTR-E-VD-DIDAY
LATGNSHSVAAGRLSFLLGLTPSLAVDTACSSSLVAIHLACQSLRNL-EC
KTAIVGGVNRLISPEFSINFSQAQMLAPDGRCKTFDGSADFVRSEGCGVV
VLKRL-E-QALEDG--DNILAVIRGSAVNQDRSSG-LTVPNGPSQQTVIR
QALENSKVDA-SDI---SYIEAHGTGTSLGPIIGALGAIFS-K-THSPQQ
PLIVGSVKTNIHLEAAAGIAGLIKVILSLQHEEIPSHLHFQNP--SPHIN
-WKELPITVPSQAT--PWKRSEN----RLAGLSSFGFGGTNAHVIL
>bact_CCQ63627.1_36-460
LAIIMGCRFPG-ADNPTQFWQLLKQGKDAITSVPSDRWNVD-EYYDSDPK
TVGKICTRYGGFIG-QLQE-FDPEFFGISP-REAISIDPQQRLLLEVSWE
ALENSGIIPKNLAGTQTGVFIGISSNDY----SQQLLTR-E-VD-DIDAY
LATGNSHSVAAGRLSFLLGLTPSLAVDTACSSSLVAIHLACQSLRNL-EC
KTAIVGGVNRLISPEFSINFSQAQMLAPDGRCKTFDGSADFVRSEGCGVV
VLKRL-E-QALEDG--DNILAVIRGSAVNQDRSSG-LTVPNGPSQQTVIR
QALENSKVDA-SDI---SYIEAHGTGTSLGPIIGALGAIFS-K-THSPQQ
PLIVGSVKTNIHLEAAAGIAGLIKVILSLQHEEIPSHLHFQNP--SPHIN
-WKELPITVPSQAT--PWKRSEN----RLAGLSSFGFGGTNAHVIL
>bact_MBV8968763.1_37-497
IAVVVGCRFPGGANDPDSFWRLLTEGRDAIVEVPPDRWDIN-ALYDPNPD
ATGKMSTRWGGFLD-AIDQ-FDAEFFGISP-REAAGMDPQQRVLLEVTWE
ALENAGLCPDRLAGSQTGVFVGICNTDY----FLK-QFE-TGRD-SIDAY
VATGNAHSVASGRISYLLGLQPSLSVDTGCSASLVAVHLACQSLRAG-EC
RVALTGGVNLILMPDTTIVLSKAHMMSPNGRCKAFDASADFVRSEGCGMI
VLKRL-S-DARADG--DQILAVIRGSASNQDRSNG-LTAPNGPSQVAVIR
EALANGGLQP-SDI---DYIEAHGTGTSLGPIAHALAEVFG-P-GRSSDC
PLRIGSVKTNFHAESAAGIAGLIKAILAIGHEKIPPSLHLQKL--NPHID
-WSALPISVPTTAT--SWTRRRG----RVAGVSSFGFSGTNAHVVV
>bact_MBV8968763.1_39-499
--VVVGCRFPGGANDPDSFWRLLTEGRDAIVEVPPDRWDIN-ALYDPNPD
ATGKMSTRWGGFLD-AIDQ-FDAEFFGISP-REAAGMDPQQRVLLEVTWE
ALENAGLCPDRLAGSQTGVFVGICNTDY----FLK-QFE-TGRD-SIDAY
VATGNAHSVASGRISYLLGLQPSLSVDTGCSASLVAVHLACQSLRAG-EC
RVALTGGVNLILMPDTTIVLSKAHMMSPNGRCKAFDASADFVRSEGCGMI
VLKRL-S-DARADG--DQILAVIRGSASNQDRSNG-LTAPNGPSQVAVIR
EALANGGLQP-SDI---DYIEAHGTGTSLGPIAHALAEVFG-P-GRSSDC
PLRIGSVKTNFHAESAAGIAGLIKAILAIGHEKIPPSLHLQKL--NPHID
-WSALPISVPTTAT--SWTRRRG----RVAGVSSFGFSGTNAHVVV
>bact_NEN98582.1_8-463
IAIVIGCRFPQ-AETPQEFWQLLHDGIDGITQIPKDRWDID-SFYEPEPA
TPGKMNTRCAGLLE-QVDG-FEPSFFRVSS-REAKQMDPQQRLILEVAWE
ALENAGIAPERLAGSQTGVFVGVSNCDY----SVLMPR--D-IS-GLDAY
SGTGTNPSIIPCRLSYVLNLRPSLAVDTACSSSLVALHYACQSLKTG-ES
DLCLVGGVNLILMPEPTIICSQAKMMSADGRCKTFDQAADYVRGEGCGVV
VLKRL-P-DAIRDG--DNIRAIIRGSAVNQDHSNG-LTAPNGPSQQAVIR
QALANAGVKP-AQI---SYVETHGTGTPLGPIVNSLKAVLM-E-DRQPNQ
PCWIGSVKTNIHLESAAGIAGLIKAVLSLQHGEIPPHLHLNQL--NPYIK
-IANTPIQIPTELQ--PWSVQEA----RLAGVSSFSFGGTNAHVVL
>bact_NEN98582.1_8-428
IAIVIGCRFPQ-AETPQEFWQLLHDGIDGITQIPKDRWDID-SFYEPEPA
TPGKMNTRCAGLLE-QVDG-FEPSFFRVSS-REAKQMDPQQRLILEVAWE
ALENAGIAPERLAGSQTGVFVGVSNCDY----SVLMPR--D-IS-GLDAY
SGTGTNPSIIPCRLSYVLNLRPSLAVDTACSSSLVALHYACQSLKTG-ES
DLCLVGGVNLILMPEPTIICSQAKMMSADGRCKTFDQAADYVRGEGCGVV
VLKRL-P-DAIRDG--DNIRAIIRGSAVNQDHSNG-LTAPNGPSQQAVIR
QALANAGVKP-AQI---SYVETHGTGTPLGPIVNSLKAVLM-E-DRQPNQ
PCWIGSVKTNIHLESAAGIAGLIKAVLSLQHGEIPPHLHLNQL--NPYIK
-IANTPIQIPTELQ--PWSVQEA----RLAGVSSFSFGGTNAHVVL
>bact_NEN98582.1_10-478
--IVIGCRFPQ-AETPQEFWQLLHDGIDGITQIPKDRWDID-SFYEPEPA
TPGKMNTRCAGLLE-QVDG-FEPSFFRVSS-REAKQMDPQQRLILEVAWE
ALENAGIAPERLAGSQTGVFVGVSNCDY----SVLMPR--D-IS-GLDAY
SGTGTNPSIIPCRLSYVLNLRPSLAVDTACSSSLVALHYACQSLKTG-ES
DLCLVGGVNLILMPEPTIICSQAKMMSADGRCKTFDQAADYVRGEGCGVV
VLKRL-P-DAIRDG--DNIRAIIRGSAVNQDHSNG-LTAPNGPSQQAVIR
QALANAGVKP-AQI---SYVETHGTGTPLGPIVNSLKAVLM-E-DRQPNQ
PCWIGSVKTNIHLESAAGIAGLIKAVLSLQHGEIPPHLHLNQL--NPYIK
-IANTPIQIPTELQ--PWSVQEA----RLAGVSSFSFGGTNAHVVL
>bact_BAZ29708.1_39-491
IAIIMGCRFPGGADHPEAFWQILRDELDTITEVPKNRWDVD-AYYDPDPD
SLGKMYTRHGGFVN-QLYE-FDAHFFGIPP-REAISLDPQQRLLLEVSWE
SLENAGLSPERLAGSQTGVFIGICSNDY----SQKLLTR-D-IT-EIDAY
MGTGNAHSVASGRLSYILGLKPSLAVDTACSSSLVAVHLACQSLRNG-EC
SLALVGGVNRLLSPEFTINFSKAHMLATDGRCKTFDAAADYVRAEGCGVV
ILKRL-S-DALADG--DNILAQIRGSAINQDRSSG-LTVPNGPSQQAVIR
QALQNGGVEA-NQV---EYIEAHGTGTSLGPIIGALEAVFG-K-IRTQEY
PLIVGSVKTNIHLEGAAGIASLIKVVLALQHEEIPRHLHFQKP--NPHIN
-WESMPIVVPTQRT--AWRKGTR----RLAGVSSFGFSGTNAHVVV
>bact_WP_002733538.1_4-470
IAIILGCRFPG-ADNPEAFWQLMRNGVDAIADIPPERWDIE-RFYDPTPA
TAKKMYSRQGGFLK-NVDQ-FDPQFFRISP-LEATYLDPQQRLLLEVTWE
ALENAAIVPETLAGSQSGVFIGISDVDY----HRLAYQ--S-PT-NLTAY
VGTGNSTSIAANRLSYLFDLRPSLAVDTACSSSLVAVHLACQSLQSQ-ES
NLCLVGGVNLILSPETTVVFSQARMIAPDSRCKTFDARADYVRSEGCGVV
VLKRL-R-DAIQDG--DRILAVIEGSAVNQDLSNG-LTAPNGPAQQAVIR
QALANAKVKP-AQI---SYVEAHGTGTELGPIVKSLKAVLG-E-KRSLDQ
TCWLGSVKTNIHLEAAAGMAGLIKVVLCLQHQEIPPNLHFKTL--NPYIS
-LADTAFAIPTQAQ--PWRTKPPGV--RLAGISSFGFGGTNSHVIL
>bact_WP_002733538.1_4-468
IAIILGCRFPG-ADNPEAFWQLMRNGVDAIADIPPERWDIE-RFYDPTPA
TAKKMYSRQGGFLK-NVDQ-FDPQFFRISP-LEATYLDPQQRLLLEVTWE
ALENAAIVPETLAGSQSGVFIGISDVDY----HRLAYQ--S-PT-NLTAY
VGTGNSTSIAANRLSYLFDLRPSLAVDTACSSSLVAVHLACQSLQSQ-ES
NLCLVGGVNLILSPETTVVFSQARMIAPDSRCKTFDARADYVRSEGCGVV
VLKRL-R-DAIQDG--DRILAVIEGSAVNQDLSNG-LTAPNGPAQQAVIR
QALANAKVKP-AQI---SYVEAHGTGTELGPIVKSLKAVLG-E-KRSLDQ
TCWLGSVKTNIHLEAAAGMAGLIKVVLCLQHQEIPPNLHFKTL--NPYIS
-LADTAFAIPTQAQ--PWRTKPPGV--RLAGISSFGFGGTNSHVIL
>bact_WP_002733538.1_6-477
--IILGCRFPG-ADNPEAFWQLMRNGVDAIADIPPERWDIE-RFYDPTPA
TAKKMYSRQGGFLK-NVDQ-FDPQFFRISP-LEATYLDPQQRLLLEVTWE
ALENAAIVPETLAGSQSGVFIGISDVDY----HRLAYQ--S-PT-NLTAY
VGTGNSTSIAANRLSYLFDLRPSLAVDTACSSSLVAVHLACQSLQSQ-ES
NLCLVGGVNLILSPETTVVFSQARMIAPDSRCKTFDARADYVRSEGCGVV
VLKRL-R-DAIQDG--DRILAVIEGSAVNQDLSNG-LTAPNGPAQQAVIR
QALANAKVKP-AQI---SYVEAHGTGTELGPIVKSLKAVLG-E-KRSLDQ
TCWLGSVKTNIHLEAAAGMAGLIKVVLCLQHQEIPPNLHFKTL--NPYIS
-LADTAFAIPTQAQ--PWRTKPPGV--RLAGISSFGFGGTNSHVIL
>bact_MBT3291266.1_38-459
IAIVMGCRFPGGASSPARYWQLLRDGEDAIREIPPERWDVD-EFYDPDPG
APGRMYTRWGGFLE-QVDT-FDADFFGISP-REAVHVDPQQRLLLEVAWE
ALEDAGIPSASLSQTETGVYVGVISSDY----AL--LQSRD-LV-DIDAF
SGTGVSHAILANRVSYALNLRPSITLDTACSSSLVTVHLACQSLRRR-ET
DLALAGGVNLILSPEMTVALSKAHMMSPDGRCKAFDAAADYVRGEGCGVL
VLKRL-S-DARRDG--DRVLAVVRGSAVNHDRSNG-LSAPNGPAQERVMR
AALEDGHVTP-GEV---GYIEAHGTGTRLGPIMDALANVFA-P-GHTADH
PLRLGSVKTNIHLESAAGVAGLIKAVLVLQNGQIPPHLHLKTP--NPLLR
-MESIPFAVPTQLV--PWPRSET----RRVGVSSFGFGGTNAHIVV
>bact_MBT3291266.1_38-484
IAIVMGCRFPGGASSPARYWQLLRDGEDAIREIPPERWDVD-EFYDPDPG
APGRMYTRWGGFLE-QVDT-FDADFFGISP-REAVHVDPQQRLLLEVAWE
ALEDAGIPSASLSQTETGVYVGVISSDY----AL--LQSRD-LV-DIDAF
SGTGVSHAILANRVSYALNLRPSITLDTACSSSLVTVHLACQSLRRR-ET
DLALAGGVNLILSPEMTVALSKAHMMSPDGRCKAFDAAADYVRGEGCGVL
VLKRL-S-DARRDG--DRVLAVVRGSAVNHDRSNG-LSAPNGPAQERVMR
AALEDGHVTP-GEV---GYIEAHGTGTRLGPIMDALANVFA-P-GHTADH
PLRLGSVKTNIHLESAAGVAGLIKAVLVLQNGQIPPHLHLKTP--NPLLR
-MESIPFAVPTQLV--PWPRSET----RRVGVSSFGFGGTNAHIVV
>bact_MBT3291266.1_38-475
IAIVMGCRFPGGASSPARYWQLLRDGEDAIREIPPERWDVD-EFYDPDPG
APGRMYTRWGGFLE-QVDT-FDADFFGISP-REAVHVDPQQRLLLEVAWE
ALEDAGIPSASLSQTETGVYVGVISSDY----AL--LQSRD-LV-DIDAF
SGTGVSHAILANRVSYALNLRPSITLDTACSSSLVTVHLACQSLRRR-ET
DLALAGGVNLILSPEMTVALSKAHMMSPDGRCKAFDAAADYVRGEGCGVL
VLKRL-S-DARRDG--DRVLAVVRGSAVNHDRSNG-LSAPNGPAQERVMR
AALEDGHVTP-GEV---GYIEAHGTGTRLGPIMDALANVFA-P-GHTADH
PLRLGSVKTNIHLESAAGVAGLIKAVLVLQNGQIPPHLHLKTP--NPLLR
-MESIPFAVPTQLV--PWPRSET----RRVGVSSFGFGGTNAHIVV
>bact_MBT3291266.1_40-476
--IVMGCRFPGGASSPARYWQLLRDGEDAIREIPPERWDVD-EFYDPDPG
APGRMYTRWGGFLE-QVDT-FDADFFGISP-REAVHVDPQQRLLLEVAWE
ALEDAGIPSASLSQTETGVYVGVISSDY----AL--LQSRD-LV-DIDAF
SGTGVSHAILANRVSYALNLRPSITLDTACSSSLVTVHLACQSLRRR-ET
DLALAGGVNLILSPEMTVALSKAHMMSPDGRCKAFDAAADYVRGEGCGVL
VLKRL-S-DARRDG--DRVLAVVRGSAVNHDRSNG-LSAPNGPAQERVMR
AALEDGHVTP-GEV---GYIEAHGTGTRLGPIMDALANVFA-P-GHTADH
PLRLGSVKTNIHLESAAGVAGLIKAVLVLQNGQIPPHLHLKTP--NPLLR
-MESIPFAVPTQLV--PWPRSET----RRVGVSSFGFGGTNAHIVV
>bact_HEY53158.1_128-577
IAVVIGCRFPG-AEGPDAFWRLLSEGVDAVSEVPEERWDND-ALYDETPG
APGRVITRQGGFID-HVDE-FDAAFFGISP-REANRMDPQQRLLAETTWE
ALERADINPQELAGSKTGVFVGISNNDY----SR-LQQG-D-FT-HIDAY
TGTGNAYSIAANRLSYLFDLRPSIAVDTACSSSLVTVHLACQSLRSG-ES
DMALAGGVSLMLSPELTITFSQARMMSPEGHCKTFDASADYVRGEGCGMV
VLKRL-S-DAQRDG--DPILAVIRGSAVNQDRSNG-LTAPNGLSQQRVIR
SALANAGVRP-EQV---GYVEAHGTGTILGPIVASLGAVM--Q-DRPLDE
PCWLGSVKTNIHLEAAAGVAGLIKTILALDNELIPHHLHFQTI--NPHIP
-LDELPLAIPTVPV--SWPRSDR----RIAGVSSFGFGGTNAHIVL
>bact_MBF2020495.1_4-452
IAIVIGCRFPG-AENPEAFWQLLRNGVDAISEVPSDRWDID-EFYAPQPA
TPGKMNTRWGGFLD-RVDR-FDPGFFGISP-REAEHMDPQQRLVLEVAWE
TLENAGIVPETLAGSQTGVFVGITNADY----HKLLYK--D-SS-QLGAY
SATGTTPCIAANRLSYALNLRPSIAIDTACSSSLVAVHLACQSLWNG-ES
NLCLAGGANLMLSPEPTITCSQAQMMAADGRCKTFDASADYVRGEGCGII
ALKRL-E-DALRDG--DNILALIRSSAVNQDTSNG-LTAPNGPSQQAVIR
QALKQARVAP-AQI---SYLEAHGTGTSLGPIVKSLKAVLM-E-DRSPDR
SCWIASVKTNIHLEGAAGIASLIKVVLQLQHREIAPHLHLKQL--NPYIS
-LEGTPFVIPSECQ--PWSCSGS----RLAGVSAFSFGGTNCHAIL
>bact_MBF2020495.1_4-423
IAIVIGCRFPG-AENPEAFWQLLRNGVDAISEVPSDRWDID-EFYAPQPA
TPGKMNTRWGGFLD-RVDR-FDPGFFGISP-REAEHMDPQQRLVLEVAWE
TLENAGIVPETLAGSQTGVFVGITNADY----HKLLYK--D-SS-QLGAY
SATGTTPCIAANRLSYALNLRPSIAIDTACSSSLVAVHLACQSLWNG-ES
NLCLAGGANLMLSPEPTITCSQAQMMAADGRCKTFDASADYVRGEGCGII
ALKRL-E-DALRDG--DNILALIRSSAVNQDTSNG-LTAPNGPSQQAVIR
QALKQARVAP-AQI---SYLEAHGTGTSLGPIVKSLKAVLM-E-DRSPDR
SCWIASVKTNIHLEGAAGIASLIKVVLQLQHREIAPHLHLKQL--NPYIS
-LEGTPFVIPSECQ--PWSCSGS----RLAGVSAFSFGGTNCHAIL
>bact_MBF2020495.1_6-459
--IVIGCRFPG-AENPEAFWQLLRNGVDAISEVPSDRWDID-EFYAPQPA
TPGKMNTRWGGFLD-RVDR-FDPGFFGISP-REAEHMDPQQRLVLEVAWE
TLENAGIVPETLAGSQTGVFVGITNADY----HKLLYK--D-SS-QLGAY
SATGTTPCIAANRLSYALNLRPSIAIDTACSSSLVAVHLACQSLWNG-ES
NLCLAGGANLMLSPEPTITCSQAQMMAADGRCKTFDASADYVRGEGCGII
ALKRL-E-DALRDG--DNILALIRSSAVNQDTSNG-LTAPNGPSQQAVIR
QALKQARVAP-AQI---SYLEAHGTGTSLGPIVKSLKAVLM-E-DRSPDR
SCWIASVKTNIHLEGAAGIASLIKVVLQLQHREIAPHLHLKQL--NPYIS
-LEGTPFVIPSECQ--PWSCSGS----RLAGVSAFSFGGTNCHAIL
>bact_RNJ65933.1_4-463
IAVIIGCRFPG-AHDPQSFWQLLCQGGDAITEVPPDRWDID-QFYDPTPG
RPGKMNTRWGGFLD-QVDQ-FDRQFFGISP-REAVSMDPQQRLLLEVAWE
ALERAGQVVEQLAGSNTGVFVGISSSDY----RQIFQG--E-YD-CLDPY
MSTGNAFSIAANRLSYLLNLQPSLAVDTACSSSLVAVHLACQSLRSG-ES
NLALAGGVNLILAPEVTIVLSQAQMMASDGRCRTFDAAANYVRGEGCGVI
VLKRL-T-DAQRDG--DRILALIRGSAINQDRSNG-LTAPNGLSQQSLLR
QALANAAVSP-DQI---SYVELHGTGTTLGPIAEALGAVLG-Q-GRTTAQ
RCAVGSVKTNIHLEAAAGIAGLIKVVLALQYRQLPPSLHFQSA--NPYIP
-LDRLPLKVQQTLE--EWTSN------CLAGVSSFGFGGTNAHVIL
>bact_RNJ65933.1_4-422
IAVIIGCRFPG-AHDPQSFWQLLCQGGDAITEVPPDRWDID-QFYDPTPG
RPGKMNTRWGGFLD-QVDQ-FDRQFFGISP-REAVSMDPQQRLLLEVAWE
ALERAGQVVEQLAGSNTGVFVGISSSDY----RQIFQG--E-YD-CLDPY
MSTGNAFSIAANRLSYLLNLQPSLAVDTACSSSLVAVHLACQSLRSG-ES
NLALAGGVNLILAPEVTIVLSQAQMMASDGRCRTFDAAANYVRGEGCGVI
VLKRL-T-DAQRDG--DRILALIRGSAINQDRSNG-LTAPNGLSQQSLLR
QALANAAVSP-DQI---SYVELHGTGTTLGPIAEALGAVLG-Q-GRTTAQ
RCAVGSVKTNIHLEAAAGIAGLIKVVLALQYRQLPPSLHFQSA--NPYIP
-LDRLPLKVQQTLE--EWTSN------CLAGVSSFGFGGTNAHVIL
>bact_NEO61398.1_8-463
IAIVIGCRFPQ-AETPQEFWQLLHDGIDGITQIPKDRWDID-SFYEPEPA
TPGKMNTRCAGLLE-QVDG-FEPSFFRVSS-REAKQMDPQQRLILEVAWE
ALENAGIAPERLAGSHTGVFVGVSNSDY----SVLMPR--D-IS-GLDAY
SGTGTNPSIIPCRLSYVLNLRPSLAVDTACSSSLVALHYGCQSLKTG-ES
DLCLVGGVNLILMPEPTIICSQAKMMSADGRCKTFDQAADYVRGEGCGVV
VLKRL-A-DAIRDG--DNIRAIIRGSAVNQDHSNG-LTAPNGPSQQAVIR
QALANAGVKP-AQI---SYVETHGTGTPLGPIVNSLKAVLM-E-DRQPNQ
PCWIGSVKTNIHLESAAGIAGLIKAVLSLQHGEIPPHLHLNQL--NPYIK
-IANTPIQIPTELQ--PWSVQEA----RLAGVSSFSFGGTNAHVVL
>bact_NEO61398.1_8-428
IAIVIGCRFPQ-AETPQEFWQLLHDGIDGITQIPKDRWDID-SFYEPEPA
TPGKMNTRCAGLLE-QVDG-FEPSFFRVSS-REAKQMDPQQRLILEVAWE
ALENAGIAPERLAGSHTGVFVGVSNSDY----SVLMPR--D-IS-GLDAY
SGTGTNPSIIPCRLSYVLNLRPSLAVDTACSSSLVALHYGCQSLKTG-ES
DLCLVGGVNLILMPEPTIICSQAKMMSADGRCKTFDQAADYVRGEGCGVV
VLKRL-A-DAIRDG--DNIRAIIRGSAVNQDHSNG-LTAPNGPSQQAVIR
QALANAGVKP-AQI---SYVETHGTGTPLGPIVNSLKAVLM-E-DRQPNQ
PCWIGSVKTNIHLESAAGIAGLIKAVLSLQHGEIPPHLHLNQL--NPYIK
-IANTPIQIPTELQ--PWSVQEA----RLAGVSSFSFGGTNAHVVL
>bact_NET45425.1_38-474
IAIIIGCRFPGNANTPESFWDLLSNGKDSVREIPLERWDID-SYYDPNPD
TLGKMYIRHAALVE-QVDR-FDPQFFSISG-REAHSLDPQQRFILEVTWE
ALERAGINPQELENTQTGVFIGIGQNDY----ANLGLR--Q-VE-NIGAY
DTTGNGFCFASGRLSYFLGLQPSMAIDTACSSSLVALHEACQSLRQG-ES
NLALAGGVQLILSPQITTGLSRLKALSPDGKCKTFDAAADFGRGEGCGIV
VLKRL-S-DAVKDG--DNIWAVIRGSAVNHDPSSG-LTVPNKLAQEKLIQ
QALKAAKVEP-LQV---SYVEAHGTGTSLGPMVRALASVFG-Q-GRDGEN
PLNIASVKTNIHLEAASGIAGIIKVVLQLQHQKIAPNLHFTNP--NPYID
-WENIPLKVPTQLT--PWLSSGD----RVAGVSSFGMSGTNAHIVL
>bact_NET45425.1_38-459
IAIIIGCRFPGNANTPESFWDLLSNGKDSVREIPLERWDID-SYYDPNPD
TLGKMYIRHAALVE-QVDR-FDPQFFSISG-REAHSLDPQQRFILEVTWE
ALERAGINPQELENTQTGVFIGIGQNDY----ANLGLR--Q-VE-NIGAY
DTTGNGFCFASGRLSYFLGLQPSMAIDTACSSSLVALHEACQSLRQG-ES
NLALAGGVQLILSPQITTGLSRLKALSPDGKCKTFDAAADFGRGEGCGIV
VLKRL-S-DAVKDG--DNIWAVIRGSAVNHDPSSG-LTVPNKLAQEKLIQ
QALKAAKVEP-LQV---SYVEAHGTGTSLGPMVRALASVFG-Q-GRDGEN
PLNIASVKTNIHLEAASGIAGIIKVVLQLQHQKIAPNLHFTNP--NPYID
-WENIPLKVPTQLT--PWLSSGD----RVAGVSSFGMSGTNAHIVL
>bact_NET45425.1_38-464
IAIIIGCRFPGNANTPESFWDLLSNGKDSVREIPLERWDID-SYYDPNPD
TLGKMYIRHAALVE-QVDR-FDPQFFSISG-REAHSLDPQQRFILEVTWE
ALERAGINPQELENTQTGVFIGIGQNDY----ANLGLR--Q-VE-NIGAY
DTTGNGFCFASGRLSYFLGLQPSMAIDTACSSSLVALHEACQSLRQG-ES
NLALAGGVQLILSPQITTGLSRLKALSPDGKCKTFDAAADFGRGEGCGIV
VLKRL-S-DAVKDG--DNIWAVIRGSAVNHDPSSG-LTVPNKLAQEKLIQ
QALKAAKVEP-LQV---SYVEAHGTGTSLGPMVRALASVFG-Q-GRDGEN
PLNIASVKTNIHLEAASGIAGIIKVVLQLQHQKIAPNLHFTNP--NPYID
-WENIPLKVPTQLT--PWLSSGD----RVAGVSSFGMSGTNAHIVL
>bact_NET45425.1_38-458
IAIIIGCRFPGNANTPESFWDLLSNGKDSVREIPLERWDID-SYYDPNPD
TLGKMYIRHAALVE-QVDR-FDPQFFSISG-REAHSLDPQQRFILEVTWE
ALERAGINPQELENTQTGVFIGIGQNDY----ANLGLR--Q-VE-NIGAY
DTTGNGFCFASGRLSYFLGLQPSMAIDTACSSSLVALHEACQSLRQG-ES
NLALAGGVQLILSPQITTGLSRLKALSPDGKCKTFDAAADFGRGEGCGIV
VLKRL-S-DAVKDG--DNIWAVIRGSAVNHDPSSG-LTVPNKLAQEKLIQ
QALKAAKVEP-LQV---SYVEAHGTGTSLGPMVRALASVFG-Q-GRDGEN
PLNIASVKTNIHLEAASGIAGIIKVVLQLQHQKIAPNLHFTNP--NPYID
-WENIPLKVPTQLT--PWLSSGD----RVAGVSSFGMSGTNAHIVL
>bact_NET45425.1_40-480
--IIIGCRFPGNANTPESFWDLLSNGKDSVREIPLERWDID-SYYDPNPD
TLGKMYIRHAALVE-QVDR-FDPQFFSISG-REAHSLDPQQRFILEVTWE
ALERAGINPQELENTQTGVFIGIGQNDY----ANLGLR--Q-VE-NIGAY
DTTGNGFCFASGRLSYFLGLQPSMAIDTACSSSLVALHEACQSLRQG-ES
NLALAGGVQLILSPQITTGLSRLKALSPDGKCKTFDAAADFGRGEGCGIV
VLKRL-S-DAVKDG--DNIWAVIRGSAVNHDPSSG-LTVPNKLAQEKLIQ
QALKAAKVEP-LQV---SYVEAHGTGTSLGPMVRALASVFG-Q-GRDGEN
PLNIASVKTNIHLEAASGIAGIIKVVLQLQHQKIAPNLHFTNP--NPYID
-WENIPLKVPTQLT--PWLSSGD----RVAGVSSFGMSGTNAHIVL
>bact_WP_174709606.1_39-495
IAVIMACRFPGGADNPDAFWQILQHGVDTIQEIPQERWDTE-AYYSPNPD
AEGKSYIRYGGFLK-DIDL-FDANFFEISP-REAVSTDPQQRLLLEVSWE
ALENAGQCIERLSQTQTGVFIGVMNNDY----SR-LYSG-N-SN-SIDTY
FGTGNSFSFISGRLSYILGLQPSLVVDTACSSSLVSLHLACQSLRSG-EC
DQALAGGVNLILSPDTNIFLSKMRAVAPDGRCKSFDASADYTRGEGCGVL
VLKRL-S-DAVAAG--DSILALIKGSAVNHDPSGG-LTVPSGPAQQKLLR
QALANSRVAA-QQV---SYIEAHGTGTPLGPIINALASVLC-E-QRSFEQ
PLVVGSVKTNIHLEAAAGVAGVIKVILSLQHQKIPPHLHLKQP--NPHIP
-WQELPLAIPTTAK--PWHSENN----RIAGVSSFGLSGTNAHVVI
>bact_NEP49105.1_38-459
IAIIIGCRFPGNANTPESFWQLLANGEDGVREIPPERWNLD-YFYHPDPD
TPGKMYIRHASLVD-QVDQ-FEPEFFGISP-REAHSLDPQQRFLLEVTWE
ALERAGINPQQLENTHTGVFLGIGQNDY----ADLGFN--Q-LE-NISPY
DATGNGFCFAAGRLSYFLGLQPSLAIDTACSASLVAIHEACHSLRRG-ES
NLALAGGVQLMLSPHVTTALSKLKALSPDGRCKTFDAAADYGRGEGCGMV
VLKRL-S-DALKDG--DQIWSVIRGSAVNHDPSSG-LTVPNKLAQEQLIQ
QALKAAKIEP-SQV---GYVEAHGTGTSLGPMVRALGTVFE-E-GHNQEH
PLRIGSVKTNIHLEAAAGIAGLIKVVLQLQHQKIAPSLNFKHP--NPYID
-WENLPLEVPTQLI--PWPLSGG----RVGGVSSFAISGTNAHIVL
>bact_NEP49105.1_38-460
IAIIIGCRFPGNANTPESFWQLLANGEDGVREIPPERWNLD-YFYHPDPD
TPGKMYIRHASLVD-QVDQ-FEPEFFGISP-REAHSLDPQQRFLLEVTWE
ALERAGINPQQLENTHTGVFLGIGQNDY----ADLGFN--Q-LE-NISPY
DATGNGFCFAAGRLSYFLGLQPSLAIDTACSASLVAIHEACHSLRRG-ES
NLALAGGVQLMLSPHVTTALSKLKALSPDGRCKTFDAAADYGRGEGCGMV
VLKRL-S-DALKDG--DQIWSVIRGSAVNHDPSSG-LTVPNKLAQEQLIQ
QALKAAKIEP-SQV---GYVEAHGTGTSLGPMVRALGTVFE-E-GHNQEH
PLRIGSVKTNIHLEAAAGIAGLIKVVLQLQHQKIAPSLNFKHP--NPYID
-WENLPLEVPTQLI--PWPLSGG----RVGGVSSFAISGTNAHIVL
>bact_NEP49105.1_38-464
IAIIIGCRFPGNANTPESFWQLLANGEDGVREIPPERWNLD-YFYHPDPD
TPGKMYIRHASLVD-QVDQ-FEPEFFGISP-REAHSLDPQQRFLLEVTWE
ALERAGINPQQLENTHTGVFLGIGQNDY----ADLGFN--Q-LE-NISPY
DATGNGFCFAAGRLSYFLGLQPSLAIDTACSASLVAIHEACHSLRRG-ES
NLALAGGVQLMLSPHVTTALSKLKALSPDGRCKTFDAAADYGRGEGCGMV
VLKRL-S-DALKDG--DQIWSVIRGSAVNHDPSSG-LTVPNKLAQEQLIQ
QALKAAKIEP-SQV---GYVEAHGTGTSLGPMVRALGTVFE-E-GHNQEH
PLRIGSVKTNIHLEAAAGIAGLIKVVLQLQHQKIAPSLNFKHP--NPYID
-WENLPLEVPTQLI--PWPLSGG----RVGGVSSFAISGTNAHIVL
>bact_NEP49105.1_40-462
--IIIGCRFPGNANTPESFWQLLANGEDGVREIPPERWNLD-YFYHPDPD
TPGKMYIRHASLVD-QVDQ-FEPEFFGISP-REAHSLDPQQRFLLEVTWE
ALERAGINPQQLENTHTGVFLGIGQNDY----ADLGFN--Q-LE-NISPY
DATGNGFCFAAGRLSYFLGLQPSLAIDTACSASLVAIHEACHSLRRG-ES
NLALAGGVQLMLSPHVTTALSKLKALSPDGRCKTFDAAADYGRGEGCGMV
VLKRL-S-DALKDG--DQIWSVIRGSAVNHDPSSG-LTVPNKLAQEQLIQ
QALKAAKIEP-SQV---GYVEAHGTGTSLGPMVRALGTVFE-E-GHNQEH
PLRIGSVKTNIHLEAAAGIAGLIKVVLQLQHQKIAPSLNFKHP--NPYID
-WENLPLEVPTQLI--PWPLSGG----RVGGVSSFAISGTNAHIVL
>bact_WP_216673684.1_41-493
VAIIIGCRFPGGANDAESFWKLLREGVDAVQEVPRSRWDID-AYYDPDPS
APGKMYTRNGAFLE-GADL-FDPYFFGIPP-RAAANLDPQHRLLLEVAWE
ALEHAGIAPKSLAGSKTGVFIGGGTGDY----TQLIQAK-G-AD-SIDAT
YLTGSLLTFATGRLSHFFDLQPSLAVDTACSSSLVAVHLACQSLRSG-ES
SLALVGGVNLILTPQGTITTCKARMLAVDGRCKTFDAAADYGRGEGCGIV
VLKRL-S-DALADG--DNILAVIRGTATNQDHSSD-LTVPNGLAQQAVIR
QALENAGLEP-TQV---DYVEAHGTGTSLGPILRALGAVFG-K-KRESGQ
LLRVGSVKTNIHLEYAAGIAGLIKLVLALNHREIPSHLHFKRG--NPYIP
-WNELPVEIPTQHT--PWTARDG----RVGGVSSFGASGTNAHVVL
>bact_WP_216673684.1_41-462
VAIIIGCRFPGGANDAESFWKLLREGVDAVQEVPRSRWDID-AYYDPDPS
APGKMYTRNGAFLE-GADL-FDPYFFGIPP-RAAANLDPQHRLLLEVAWE
ALEHAGIAPKSLAGSKTGVFIGGGTGDY----TQLIQAK-G-AD-SIDAT
YLTGSLLTFATGRLSHFFDLQPSLAVDTACSSSLVAVHLACQSLRSG-ES
SLALVGGVNLILTPQGTITTCKARMLAVDGRCKTFDAAADYGRGEGCGIV
VLKRL-S-DALADG--DNILAVIRGTATNQDHSSD-LTVPNGLAQQAVIR
QALENAGLEP-TQV---DYVEAHGTGTSLGPILRALGAVFG-K-KRESGQ
LLRVGSVKTNIHLEYAAGIAGLIKLVLALNHREIPSHLHFKRG--NPYIP
-WNELPVEIPTQHT--PWTARDG----RVGGVSSFGASGTNAHVVL
>bact_OKH21109.1_4-423
IAIVIGCRFPG-AENPEAFWQLLRNGVDAISEVPSDRWDID-EFYAPQPA
TPGKMNTRWGGFLE-RVDR-FDPGFFGISP-REAEHMDPQQRLVLEVAWE
TLENAGIVPETLAGSQTGVFVGITNADY----HKLLYK--D-SS-QLGAY
SATGTTPCIAANRLSYALNLRPSIAIDTACSSSLVAVHLACQSLWNG-ES
NLCLAGGANLMLSPEPTITCSQAQMMAADGRCKTFDASADYVRGEGCGII
ALKRL-E-DALRDG--DNILALIRSSAVNQDTSNG-LTAPNGPSQQAVIR
QALKQAGVAP-AQI---SYLEAHGTGTSLGPIVKSLKAVLM-E-DRSPDR
SCWIASVKTNIHLEGAAGIASLIKVVLQLQHREIAPHLHLKQL--NPYIS
-LKGTPFVIPSECQ--PWSCSGS----RLAGVSAFSFGGTNCHAIL
>bact_OKH21109.1_4-430
IAIVIGCRFPG-AENPEAFWQLLRNGVDAISEVPSDRWDID-EFYAPQPA
TPGKMNTRWGGFLE-RVDR-FDPGFFGISP-REAEHMDPQQRLVLEVAWE
TLENAGIVPETLAGSQTGVFVGITNADY----HKLLYK--D-SS-QLGAY
SATGTTPCIAANRLSYALNLRPSIAIDTACSSSLVAVHLACQSLWNG-ES
NLCLAGGANLMLSPEPTITCSQAQMMAADGRCKTFDASADYVRGEGCGII
ALKRL-E-DALRDG--DNILALIRSSAVNQDTSNG-LTAPNGPSQQAVIR
QALKQAGVAP-AQI---SYLEAHGTGTSLGPIVKSLKAVLM-E-DRSPDR
SCWIASVKTNIHLEGAAGIASLIKVVLQLQHREIAPHLHLKQL--NPYIS
-LKGTPFVIPSECQ--PWSCSGS----RLAGVSAFSFGGTNCHAIL
>bact_OKH21109.1_6-446
--IVIGCRFPG-AENPEAFWQLLRNGVDAISEVPSDRWDID-EFYAPQPA
TPGKMNTRWGGFLE-RVDR-FDPGFFGISP-REAEHMDPQQRLVLEVAWE
TLENAGIVPETLAGSQTGVFVGITNADY----HKLLYK--D-SS-QLGAY
SATGTTPCIAANRLSYALNLRPSIAIDTACSSSLVAVHLACQSLWNG-ES
NLCLAGGANLMLSPEPTITCSQAQMMAADGRCKTFDASADYVRGEGCGII
ALKRL-E-DALRDG--DNILALIRSSAVNQDTSNG-LTAPNGPSQQAVIR
QALKQAGVAP-AQI---SYLEAHGTGTSLGPIVKSLKAVLM-E-DRSPDR
SCWIASVKTNIHLEGAAGIASLIKVVLQLQHREIAPHLHLKQL--NPYIS
-LKGTPFVIPSECQ--PWSCSGS----RLAGVSAFSFGGTNCHAIL
>bact_RPJ20130.1_35-489
IAIILGCRFPGGATDAESFWRLLRDGVDAVTEIPAERWDVN-AYYDADSE
APGKMYTRMGAFLD-QVDQ-FDPQFFGIMP-KEAHAMDPQQRLLLETTWE
ALENAGIAPDTLAGSRTGVFVGILGTDY----ADLQTVNDG-IN-EIGPY
YGSGVAHSIASGRISYLLGLQPSLSIDTACSSSLVAIHQACLSLRSR-ET
QLALAGGVNLILAPNPNITLSKNKMMAADGHCKTFDASADYVRGEGCGMI
ILKRL-S-DALADG--DPILAIIRGTAVNQDASSG-LTAPNGPSQEAVIR
EALANAGIKP-QEV---TYVETHGTGTSLGPIVQALASTLG-A-GRDPSQ
PLLIGSVKTNVHLETAAGMAGLVKLIMALRHKAIPPHLHLKQP--NPFIP
-WAQLPVSVPTKLT--PWP-QDA----LVVGLSSFGFSGTNAHLII
>archae_WP_167815687.1_952-1370
IAVILGCRFPGGGHGPEAFWELLAEGRDAITTVPPERWEAQ-AWWSPEPG
TPGRMISPCGGFLP-GPDL-FDAEFFGIPP-REARAMDPQQRLLLETAWE
ALEHAGIAPSRLEGSATGVFVGVCSHDY----EA-LFG--G-LE-ELDAW
AGTGLQASVTAGRLSYVLGLRPSLVLDTACSSSLVAVHLAAMSLKSG-EC
DLALAGGVNLVLSPAGSVVHSQTHAMAPDGRCKAFDLAADFVRSDGCGLV
VLKRL-S-AARRDG--DRILALIRGSATNQDRSNG-LTAPHGPAQEEVIH
QALTRAGIPA-SRV---GFVEAHGTGTALGPILRALGRAIG-R-ERSE-R
GLRVGAVKSNLHPEGAAGVAGLTKAVLALRHRAIPPNLHLVRP--TPHVD
-WEGLHLHVPTALE--PWTEGLP----RVAGVSAFGISGTNAHVVL
>archae_WP_167815687.1_2114-2531
IALIIGCRFPGGIQGPESFWQALLEGRDAITEVPPDRWDVE-AFYDPSPG
LPGKATSRWGGFLS-QIDH-FDAAFFGIPP-FQAERMDPQQRLLLEVSWE
ALERAGLPPEGLVGTQTGVFVGLTEQEY----GR-LHLR-Q-AQ-DLDAW
STGGNSAAMASGRLSLQLGLQPSMTLDTACSSSLVAVHLAMASLRSG-ES
DLALAGGVTLMLTPAVNVAASQSRLLASDGRCKPFDALADLVWSEGCGMV
VLKRL-A-EARRDQ--DPILAVLRGSAINQDRAGG-LN---GPALEAVVR
RALHQARVEP-GQV---GMVEAFGLGLPLAALARALGAVLA-Q-GRSPGT
PAWVGSVKSNFHTMAASGVAGLIKAALAVCHGLIPASLHCARP--TPHVE
-WESLPLRVATRQE--PWPESEG----RVAGVSAFGNSGTNVHVVL
>archae_WP_167815687.1_952-1375
IAVILGCRFPGGGHGPEAFWELLAEGRDAITTVPPERWEAQ-AWWSPEPG
TPGRMISPCGGFLP-GPDL-FDAEFFGIPP-REARAMDPQQRLLLETAWE
ALEHAGIAPSRLEGSATGVFVGVCSHDY----EA-LFG--G-LE-ELDAW
AGTGLQASVTAGRLSYVLGLRPSLVLDTACSSSLVAVHLAAMSLKSG-EC
DLALAGGVNLVLSPAGSVVHSQTHAMAPDGRCKAFDLAADFVRSDGCGLV
VLKRL-S-AARRDG--DRILALIRGSATNQDRSNG-LTAPHGPAQEEVIH
QALTRAGIPA-SRV---GFVEAHGTGTALGPILRALGRAIG-R-ERSE-R
GLRVGAVKSNLHPEGAAGVAGLTKAVLALRHRAIPPNLHLVRP--TPHVD
-WEGLHLHVPTALE--PWTEGLP----RVAGVSAFGISGTNAHVVL
>archae_WP_167815687.1_2114-2546
IALIIGCRFPGGIQGPESFWQALLEGRDAITEVPPDRWDVE-AFYDPSPG
LPGKATSRWGGFLS-QIDH-FDAAFFGIPP-FQAERMDPQQRLLLEVSWE
ALERAGLPPEGLVGTQTGVFVGLTEQEY----GR-LHLR-Q-AQ-DLDAW
STGGNSAAMASGRLSLQLGLQPSMTLDTACSSSLVAVHLAMASLRSG-ES
DLALAGGVTLMLTPAVNVAASQSRLLASDGRCKPFDALADLVWSEGCGMV
VLKRL-A-EARRDQ--DPILAVLRGSAINQDRAGG-LN---GPALEAVVR
RALHQARVEP-GQV---GMVEAFGLGLPLAALARALGAVLA-Q-GRSPGT
PAWVGSVKSNFHTMAASGVAGLIKAALAVCHGLIPASLHCARP--TPHVE
-WESLPLRVATRQE--PWPESEG----RVAGVSAFGNSGTNVHVVL
>archae_WP_167815687.1_952-1376
IAVILGCRFPGGGHGPEAFWELLAEGRDAITTVPPERWEAQ-AWWSPEPG
TPGRMISPCGGFLP-GPDL-FDAEFFGIPP-REARAMDPQQRLLLETAWE
ALEHAGIAPSRLEGSATGVFVGVCSHDY----EA-LFG--G-LE-ELDAW
AGTGLQASVTAGRLSYVLGLRPSLVLDTACSSSLVAVHLAAMSLKSG-EC
DLALAGGVNLVLSPAGSVVHSQTHAMAPDGRCKAFDLAADFVRSDGCGLV
VLKRL-S-AARRDG--DRILALIRGSATNQDRSNG-LTAPHGPAQEEVIH
QALTRAGIPA-SRV---GFVEAHGTGTALGPILRALGRAIG-R-ERSE-R
GLRVGAVKSNLHPEGAAGVAGLTKAVLALRHRAIPPNLHLVRP--TPHVD
-WEGLHLHVPTALE--PWTEGLP----RVAGVSAFGISGTNAHVVL
>archae_WP_167815687.1_2114-2532
IALIIGCRFPGGIQGPESFWQALLEGRDAITEVPPDRWDVE-AFYDPSPG
LPGKATSRWGGFLS-QIDH-FDAAFFGIPP-FQAERMDPQQRLLLEVSWE
ALERAGLPPEGLVGTQTGVFVGLTEQEY----GR-LHLR-Q-AQ-DLDAW
STGGNSAAMASGRLSLQLGLQPSMTLDTACSSSLVAVHLAMASLRSG-ES
DLALAGGVTLMLTPAVNVAASQSRLLASDGRCKPFDALADLVWSEGCGMV
VLKRL-A-EARRDQ--DPILAVLRGSAINQDRAGG-LN---GPALEAVVR
RALHQARVEP-GQV---GMVEAFGLGLPLAALARALGAVLA-Q-GRSPGT
PAWVGSVKSNFHTMAASGVAGLIKAALAVCHGLIPASLHCARP--TPHVE
-WESLPLRVATRQE--PWPESEG----RVAGVSAFGNSGTNVHVVL
>archae_WP_167815687.1_954-1373
--VILGCRFPGGGHGPEAFWELLAEGRDAITTVPPERWEAQ-AWWSPEPG
TPGRMISPCGGFLP-GPDL-FDAEFFGIPP-REARAMDPQQRLLLETAWE
ALEHAGIAPSRLEGSATGVFVGVCSHDY----EA-LFG--G-LE-ELDAW
AGTGLQASVTAGRLSYVLGLRPSLVLDTACSSSLVAVHLAAMSLKSG-EC
DLALAGGVNLVLSPAGSVVHSQTHAMAPDGRCKAFDLAADFVRSDGCGLV
VLKRL-S-AARRDG--DRILALIRGSATNQDRSNG-LTAPHGPAQEEVIH
QALTRAGIPA-SRV---GFVEAHGTGTALGPILRALGRAIG-R-ERSE-R
GLRVGAVKSNLHPEGAAGVAGLTKAVLALRHRAIPPNLHLVRP--TPHVD
-WEGLHLHVPTALE--PWTEGLP----RVAGVSAFGISGTNAHVVL
>archae_WP_167815687.1_2116-2556
--LIIGCRFPGGIQGPESFWQALLEGRDAITEVPPDRWDVE-AFYDPSPG
LPGKATSRWGGFLS-QIDH-FDAAFFGIPP-FQAERMDPQQRLLLEVSWE
ALERAGLPPEGLVGTQTGVFVGLTEQEY----GR-LHLR-Q-AQ-DLDAW
STGGNSAAMASGRLSLQLGLQPSMTLDTACSSSLVAVHLAMASLRSG-ES
DLALAGGVTLMLTPAVNVAASQSRLLASDGRCKPFDALADLVWSEGCGMV
VLKRL-A-EARRDQ--DPILAVLRGSAINQDRAGG-LN---GPALEAVVR
RALHQARVEP-GQV---GMVEAFGLGLPLAALARALGAVLA-Q-GRSPGT
PAWVGSVKSNFHTMAASGVAGLIKAALAVCHGLIPASLHCARP--TPHVE
-WESLPLRVATRQE--PWPESEG----RVAGVSAFGNSGTNVHVVL
>archae_MBY9000496.1_715-1193
IAIILGCVFPD-AFNIDQFWDNILNKKYSITEISKDRWN--KLYFNPDKS
IEGKTYSKIGAFIK-D-YK-FNSVKYRIPP-KMAEQMDDVQKWSLEAARQ
ALEDAGLPTDGKTRSN-AIIIGNSLGGEIRVFTESYAH--K-YP-AVTED
SMPGELSNVIAGRIANVFNLTKSMITDAACASSIAALDTAINSLKTK-EY
DIALVGGADRSMDASTYVKFSKIGALSATGS-RPFDTTADFVMGEGAGFI
VIKRL---DAIRDG--DRIYATIPSIGSSSDKGKG-ITAPNPEGQKQAIT
MALERAELSV-DDV---QYIEAHGTSTIVGAVLKVLEEVFK---NRNLER
KLAVGSIKSQIHLKSAAGIASIIKTALSLHNHILPPSINVVTL---TKIN
-WKDIPVQINTEVEE--WKVKNN--EVRRAGISAFGFGGTNYHSII
>archae_MBY9000496.1_715-1184
IAIILGCVFPD-AFNIDQFWDNILNKKYSITEISKDRWN--KLYFNPDKS
IEGKTYSKIGAFIK-D-YK-FNSVKYRIPP-KMAEQMDDVQKWSLEAARQ
ALEDAGLPTDGKTRSN-AIIIGNSLGGEIRVFTESYAH--K-YP-AVTED
SMPGELSNVIAGRIANVFNLTKSMITDAACASSIAALDTAINSLKTK-EY
DIALVGGADRSMDASTYVKFSKIGALSATGS-RPFDTTADFVMGEGAGFI
VIKRL---DAIRDG--DRIYATIPSIGSSSDKGKG-ITAPNPEGQKQAIT
MALERAELSV-DDV---QYIEAHGTSTIVGAVLKVLEEVFK---NRNLER
KLAVGSIKSQIHLKSAAGIASIIKTALSLHNHILPPSINVVTL---TKIN
-WKDIPVQINTEVEE--WKVKNN--EVRRAGISAFGFGGTNYHSII
>archae_MBY9000496.1_715-1182
IAIILGCVFPD-AFNIDQFWDNILNKKYSITEISKDRWN--KLYFNPDKS
IEGKTYSKIGAFIK-D-YK-FNSVKYRIPP-KMAEQMDDVQKWSLEAARQ
ALEDAGLPTDGKTRSN-AIIIGNSLGGEIRVFTESYAH--K-YP-AVTED
SMPGELSNVIAGRIANVFNLTKSMITDAACASSIAALDTAINSLKTK-EY
DIALVGGADRSMDASTYVKFSKIGALSATGS-RPFDTTADFVMGEGAGFI
VIKRL---DAIRDG--DRIYATIPSIGSSSDKGKG-ITAPNPEGQKQAIT
MALERAELSV-DDV---QYIEAHGTSTIVGAVLKVLEEVFK---NRNLER
KLAVGSIKSQIHLKSAAGIASIIKTALSLHNHILPPSINVVTL---TKIN
-WKDIPVQINTEVEE--WKVKNN--EVRRAGISAFGFGGTNYHSII
>archae_MBY9000496.1_717-1174
--IILGCVFPD-AFNIDQFWDNILNKKYSITEISKDRWN--KLYFNPDKS
IEGKTYSKIGAFIK-D-YK-FNSVKYRIPP-KMAEQMDDVQKWSLEAARQ
ALEDAGLPTDGKTRSN-AIIIGNSLGGEIRVFTESYAH--K-YP-AVTED
SMPGELSNVIAGRIANVFNLTKSMITDAACASSIAALDTAINSLKTK-EY
DIALVGGADRSMDASTYVKFSKIGALSATGS-RPFDTTADFVMGEGAGFI
VIKRL---DAIRDG--DRIYATIPSIGSSSDKGKG-ITAPNPEGQKQAIT
MALERAELSV-DDV---QYIEAHGTSTIVGAVLKVLEEVFK---NRNLER
KLAVGSIKSQIHLKSAAGIASIIKTALSLHNHILPPSINVVTL---TKIN
-WKDIPVQINTEVEE--WKVKNN--EVRRAGISAFGFGGTNYHSII
>archae_RMG21540.1_24-484
VAIVLGAVMPD-ALNIDEFWRNIYEGRNSIGEVPKDRWD--DLFYDPDPS
VPDKTYTKIGAFIK-N-FK-FDGLKFRIPP-KMANKLDPIQQMALTAAKE
ALEDANYESENFNREN-AVIIGNSMGGEIRAFEQKYKS--H-LE-EITED
SMPGELANVIAGRIANVFNLRKNMTTDAACASSMAAIDEAFKSLVTH-EV
DAVVCGGADRSMDVSTYVKFCKIGALSPDGS-FPFDARANFVMGEGVGFF
VLKRL---DAIRDG--NKIYALIRGVGASSDKGKG-ITAPNPLGQQLAIE
RAYKIAGISP-AEV---SLIEAHGTSTKVGVVVETLHKVFN-K-YKIPKG
SIALGSIKSQIHLKSAAGAAAIIKTALALHHKILPPSINFETP---PKID
-WANSPFYVNTKAKE--WKHEPG--KTRKAGVSSFGFGGTNFHIVM
>archae_RMG21540.1_26-484
--IVLGAVMPD-ALNIDEFWRNIYEGRNSIGEVPKDRWD--DLFYDPDPS
VPDKTYTKIGAFIK-N-FK-FDGLKFRIPP-KMANKLDPIQQMALTAAKE
ALEDANYESENFNREN-AVIIGNSMGGEIRAFEQKYKS--H-LE-EITED
SMPGELANVIAGRIANVFNLRKNMTTDAACASSMAAIDEAFKSLVTH-EV
DAVVCGGADRSMDVSTYVKFCKIGALSPDGS-FPFDARANFVMGEGVGFF
VLKRL---DAIRDG--NKIYALIRGVGASSDKGKG-ITAPNPLGQQLAIE
RAYKIAGISP-AEV---SLIEAHGTSTKVGVVVETLHKVFN-K-YKIPKG
SIALGSIKSQIHLKSAAGAAAIIKTALALHHKILPPSINFETP---PKID
-WANSPFYVNTKAKE--WKHEPG--KTRKAGVSSFGFGGTNFHIVM
>archae_MCE7749844.1_714-1173
IAIILGCIFPD-SANISEYWANITSKKYSITEVPDSRWD--NIHFDEDKT
AQNKSYSKIGAFVK-D-YK-FNSINYRIPP-KIANSMDEVQKWSLDAAKQ
ALDDAGISTDGKNRLP-AVIIGNALGGENRVFKENYDE--K-YP-SITED
SMPGELSNVISGRIANVFNLTKSMTTDAACASSIAALDTAIKSLTSG-DF
DTALVGGADRSMDVASYVKFSKIGALSAKGS-CPFDESADFVMGEGAGFM
VLKRL---DAIRDE--NKIYAVIPAIGSSSDKGKS-ITAPNPEGQKQAIS
MALRLADLTI-DDV---DYIEAHGTSTIVGAVLNVLKEVFQ---DRKNTK
KLAVGSIKSQIHLKAAAGIASLIKTTLTIYNKILPPSINVQKL---PKID
-WDKSNLKVNTEPID--WNVEKG--ILRRAGLSAFGFGGTNFHTIL
>archae_MCE7749844.1_714-1174
IAIILGCIFPD-SANISEYWANITSKKYSITEVPDSRWD--NIHFDEDKT
AQNKSYSKIGAFVK-D-YK-FNSINYRIPP-KIANSMDEVQKWSLDAAKQ
ALDDAGISTDGKNRLP-AVIIGNALGGENRVFKENYDE--K-YP-SITED
SMPGELSNVISGRIANVFNLTKSMTTDAACASSIAALDTAIKSLTSG-DF
DTALVGGADRSMDVASYVKFSKIGALSAKGS-CPFDESADFVMGEGAGFM
VLKRL---DAIRDE--NKIYAVIPAIGSSSDKGKS-ITAPNPEGQKQAIS
MALRLADLTI-DDV---DYIEAHGTSTIVGAVLNVLKEVFQ---DRKNTK
KLAVGSIKSQIHLKAAAGIASLIKTTLTIYNKILPPSINVQKL---PKID
-WDKSNLKVNTEPID--WNVEKG--ILRRAGLSAFGFGGTNFHTIL
>archae_MCE7749844.1_714-1204
IAIILGCIFPD-SANISEYWANITSKKYSITEVPDSRWD--NIHFDEDKT
AQNKSYSKIGAFVK-D-YK-FNSINYRIPP-KIANSMDEVQKWSLDAAKQ
ALDDAGISTDGKNRLP-AVIIGNALGGENRVFKENYDE--K-YP-SITED
SMPGELSNVISGRIANVFNLTKSMTTDAACASSIAALDTAIKSLTSG-DF
DTALVGGADRSMDVASYVKFSKIGALSAKGS-CPFDESADFVMGEGAGFM
VLKRL---DAIRDE--NKIYAVIPAIGSSSDKGKS-ITAPNPEGQKQAIS
MALRLADLTI-DDV---DYIEAHGTSTIVGAVLNVLKEVFQ---DRKNTK
KLAVGSIKSQIHLKAAAGIASLIKTTLTIYNKILPPSINVQKL---PKID
-WDKSNLKVNTEPID--WNVEKG--ILRRAGLSAFGFGGTNFHTIL
>archae_MCE7749844.1_714-1190
IAIILGCIFPD-SANISEYWANITSKKYSITEVPDSRWD--NIHFDEDKT
AQNKSYSKIGAFVK-D-YK-FNSINYRIPP-KIANSMDEVQKWSLDAAKQ
ALDDAGISTDGKNRLP-AVIIGNALGGENRVFKENYDE--K-YP-SITED
SMPGELSNVISGRIANVFNLTKSMTTDAACASSIAALDTAIKSLTSG-DF
DTALVGGADRSMDVASYVKFSKIGALSAKGS-CPFDESADFVMGEGAGFM
VLKRL---DAIRDE--NKIYAVIPAIGSSSDKGKS-ITAPNPEGQKQAIS
MALRLADLTI-DDV---DYIEAHGTSTIVGAVLNVLKEVFQ---DRKNTK
KLAVGSIKSQIHLKAAAGIASLIKTTLTIYNKILPPSINVQKL---PKID
-WDKSNLKVNTEPID--WNVEKG--ILRRAGLSAFGFGGTNFHTIL
>archae_MCE7749844.1_716-1173
--IILGCIFPD-SANISEYWANITSKKYSITEVPDSRWD--NIHFDEDKT
AQNKSYSKIGAFVK-D-YK-FNSINYRIPP-KIANSMDEVQKWSLDAAKQ
ALDDAGISTDGKNRLP-AVIIGNALGGENRVFKENYDE--K-YP-SITED
SMPGELSNVISGRIANVFNLTKSMTTDAACASSIAALDTAIKSLTSG-DF
DTALVGGADRSMDVASYVKFSKIGALSAKGS-CPFDESADFVMGEGAGFM
VLKRL---DAIRDE--NKIYAVIPAIGSSSDKGKS-ITAPNPEGQKQAIS
MALRLADLTI-DDV---DYIEAHGTSTIVGAVLNVLKEVFQ---DRKNTK
KLAVGSIKSQIHLKAAAGIASLIKTTLTIYNKILPPSINVQKL---PKID
-WDKSNLKVNTEPID--WNVEKG--ILRRAGLSAFGFGGTNFHTIL
>archae_MCE7739922.1_714-1173
IAIVLGCIFPD-SANIGEYWENIISKKYSITEVPDSRWD--NIHFDEDKT
AQNKTYSKIGAFVK-D-YK-FNSINYRIPP-KISDSMDAVQKWSLDAAKQ
ALEDAGISIDGKNRLP-AVIIGNALGGENRVFKENYDE--K-FP-SITED
SMPGELSNVISGRIANVFNLTKSMTTDAACASSIAALDTAIKSLTSG-DF
DTALVGGADRSMDVASYVKFSKIRALSAKGS-CPFDESADFVMGEGAGFM
VLKRL---DAIRDE--NKIYAVIPAIGSSSDKGKS-ITAPNPEGQKQAIS
MALRLADLTI-DEI---DYIEAHGTSTIVGAVLNVLKDVFQ---NRKNTR
KLTVGSIKSQIHLKAAAGIASLIKTTLTIYNKILPPSINVQTL---PKID
-WDKSNLIINKEPID--WGVEQG--VLRRAGVSAFGFGGTNFHTIL
>archae_MCE7739922.1_714-1174
IAIVLGCIFPD-SANIGEYWENIISKKYSITEVPDSRWD--NIHFDEDKT
AQNKTYSKIGAFVK-D-YK-FNSINYRIPP-KISDSMDAVQKWSLDAAKQ
ALEDAGISIDGKNRLP-AVIIGNALGGENRVFKENYDE--K-FP-SITED
SMPGELSNVISGRIANVFNLTKSMTTDAACASSIAALDTAIKSLTSG-DF
DTALVGGADRSMDVASYVKFSKIRALSAKGS-CPFDESADFVMGEGAGFM
VLKRL---DAIRDE--NKIYAVIPAIGSSSDKGKS-ITAPNPEGQKQAIS
MALRLADLTI-DEI---DYIEAHGTSTIVGAVLNVLKDVFQ---NRKNTR
KLTVGSIKSQIHLKAAAGIASLIKTTLTIYNKILPPSINVQTL---PKID
-WDKSNLIINKEPID--WGVEQG--VLRRAGVSAFGFGGTNFHTIL
>archae_MCE7739922.1_714-1177
IAIVLGCIFPD-SANIGEYWENIISKKYSITEVPDSRWD--NIHFDEDKT
AQNKTYSKIGAFVK-D-YK-FNSINYRIPP-KISDSMDAVQKWSLDAAKQ
ALEDAGISIDGKNRLP-AVIIGNALGGENRVFKENYDE--K-FP-SITED
SMPGELSNVISGRIANVFNLTKSMTTDAACASSIAALDTAIKSLTSG-DF
DTALVGGADRSMDVASYVKFSKIRALSAKGS-CPFDESADFVMGEGAGFM
VLKRL---DAIRDE--NKIYAVIPAIGSSSDKGKS-ITAPNPEGQKQAIS
MALRLADLTI-DEI---DYIEAHGTSTIVGAVLNVLKDVFQ---NRKNTR
KLTVGSIKSQIHLKAAAGIASLIKTTLTIYNKILPPSINVQTL---PKID
-WDKSNLIINKEPID--WGVEQG--VLRRAGVSAFGFGGTNFHTIL
>archae_MCE7739922.1_714-1190
IAIVLGCIFPD-SANIGEYWENIISKKYSITEVPDSRWD--NIHFDEDKT
AQNKTYSKIGAFVK-D-YK-FNSINYRIPP-KISDSMDAVQKWSLDAAKQ
ALEDAGISIDGKNRLP-AVIIGNALGGENRVFKENYDE--K-FP-SITED
SMPGELSNVISGRIANVFNLTKSMTTDAACASSIAALDTAIKSLTSG-DF
DTALVGGADRSMDVASYVKFSKIRALSAKGS-CPFDESADFVMGEGAGFM
VLKRL---DAIRDE--NKIYAVIPAIGSSSDKGKS-ITAPNPEGQKQAIS
MALRLADLTI-DEI---DYIEAHGTSTIVGAVLNVLKDVFQ---NRKNTR
KLTVGSIKSQIHLKAAAGIASLIKTTLTIYNKILPPSINVQTL---PKID
-WDKSNLIINKEPID--WGVEQG--VLRRAGVSAFGFGGTNFHTIL
>archae_MCE7739922.1_716-1173
--IVLGCIFPD-SANIGEYWENIISKKYSITEVPDSRWD--NIHFDEDKT
AQNKTYSKIGAFVK-D-YK-FNSINYRIPP-KISDSMDAVQKWSLDAAKQ
ALEDAGISIDGKNRLP-AVIIGNALGGENRVFKENYDE--K-FP-SITED
SMPGELSNVISGRIANVFNLTKSMTTDAACASSIAALDTAIKSLTSG-DF
DTALVGGADRSMDVASYVKFSKIRALSAKGS-CPFDESADFVMGEGAGFM
VLKRL---DAIRDE--NKIYAVIPAIGSSSDKGKS-ITAPNPEGQKQAIS
MALRLADLTI-DEI---DYIEAHGTSTIVGAVLNVLKDVFQ---NRKNTR
KLTVGSIKSQIHLKAAAGIASLIKTTLTIYNKILPPSINVQTL---PKID
-WDKSNLIINKEPID--WGVEQG--VLRRAGVSAFGFGGTNFHTIL
>archae_NPD89999.1_714-1173
VAIVLGCIFPD-SPNIEAYWQNIVQKVNSITVIPEERWE--DLYYDPDPK
AVDKTYSKIGAFVK-D-YE-FNSIGYRIPP-TIASKMDAVQKWSLDAAKE
ALEDAGIPTDGKVRLP-AVIVGNAVGGENRIFRESYSR--K-FK-AITED
TMPGELSNVIAGRIANVFNFTKSMTTDAACASSVASLDTAIKALITY-DF
DVALVGGADRSMDPTSFVKFSKIGALSATGS-RPFDEKADFVMGEGAGFL
VLKRL---DAIKDG--NKIYTVISAIGASSDKGKG-ITAPNPEGQKQSIL
MALNKAKLQS-EEI---QYIEAHGTSTTVGAVLKVLEEIFK---SDIRKE
KIAVGSIKSQIHLKSAAGIAALIKTSLAIYNKILPPSINVETP---PNIE
-WKISPLFVNTEPTD--WKVNAN--EIRRAGVSSFGFGGTNYHAIL
>archae_NPD89999.1_714-1171
VAIVLGCIFPD-SPNIEAYWQNIVQKVNSITVIPEERWE--DLYYDPDPK
AVDKTYSKIGAFVK-D-YE-FNSIGYRIPP-TIASKMDAVQKWSLDAAKE
ALEDAGIPTDGKVRLP-AVIVGNAVGGENRIFRESYSR--K-FK-AITED
TMPGELSNVIAGRIANVFNFTKSMTTDAACASSVASLDTAIKALITY-DF
DVALVGGADRSMDPTSFVKFSKIGALSATGS-RPFDEKADFVMGEGAGFL
VLKRL---DAIKDG--NKIYTVISAIGASSDKGKG-ITAPNPEGQKQSIL
MALNKAKLQS-EEI---QYIEAHGTSTTVGAVLKVLEEIFK---SDIRKE
KIAVGSIKSQIHLKSAAGIAALIKTSLAIYNKILPPSINVETP---PNIE
-WKISPLFVNTEPTD--WKVNAN--EIRRAGVSSFGFGGTNYHAIL
>archae_NPD89999.1_716-1173
--IVLGCIFPD-SPNIEAYWQNIVQKVNSITVIPEERWE--DLYYDPDPK
AVDKTYSKIGAFVK-D-YE-FNSIGYRIPP-TIASKMDAVQKWSLDAAKE
ALEDAGIPTDGKVRLP-AVIVGNAVGGENRIFRESYSR--K-FK-AITED
TMPGELSNVIAGRIANVFNFTKSMTTDAACASSVASLDTAIKALITY-DF
DVALVGGADRSMDPTSFVKFSKIGALSATGS-RPFDEKADFVMGEGAGFL
VLKRL---DAIKDG--NKIYTVISAIGASSDKGKG-ITAPNPEGQKQSIL
MALNKAKLQS-EEI---QYIEAHGTSTTVGAVLKVLEEIFK---SDIRKE
KIAVGSIKSQIHLKSAAGIAALIKTSLAIYNKILPPSINVETP---PNIE
-WKISPLFVNTEPTD--WKVNAN--EIRRAGVSSFGFGGTNYHAIL
>archae_MCG3227575.1_714-1173
VAIVLGCIFPD-SPNIEAYWQNIVQKLNSITVVPEERWE--DLYYDPDPK
AVDKTYSKIGAFVK-D-YE-FNSIGYRIPP-TIASKMDAVQKWSLDAAKE
ALEDAGIPTDGKVRLP-AVIVGNAVGGENRIFRESYSR--K-FK-AITED
TMPGELSNVIAGRIANVFNFTKSMTTDAACASSVASLDTAIKALITY-DF
DVALVGGADRSMDPTSFVKFSKIGALSATGS-RPFDEKADFVMGEGAGFL
VLKRL---DAIKDG--NKIYTVISAIGASSDKGKG-ITAPNPEGQKQAIL
MALNKAKLQS-EEI---QYIETHGTSTIVGAVLKVLEEIFK---SDIRKE
KIAVGSIKSQIHLKSAAGMAALIKTSLAIYNKILPPSINVETP---PNIE
-WKISPLFVNTEPTD--WKVNVN--EIRRAGVSSFGFGGTNYHAIL
>archae_MCG3227575.1_714-1194
VAIVLGCIFPD-SPNIEAYWQNIVQKLNSITVVPEERWE--DLYYDPDPK
AVDKTYSKIGAFVK-D-YE-FNSIGYRIPP-TIASKMDAVQKWSLDAAKE
ALEDAGIPTDGKVRLP-AVIVGNAVGGENRIFRESYSR--K-FK-AITED
TMPGELSNVIAGRIANVFNFTKSMTTDAACASSVASLDTAIKALITY-DF
DVALVGGADRSMDPTSFVKFSKIGALSATGS-RPFDEKADFVMGEGAGFL
VLKRL---DAIKDG--NKIYTVISAIGASSDKGKG-ITAPNPEGQKQAIL
MALNKAKLQS-EEI---QYIETHGTSTIVGAVLKVLEEIFK---SDIRKE
KIAVGSIKSQIHLKSAAGMAALIKTSLAIYNKILPPSINVETP---PNIE
-WKISPLFVNTEPTD--WKVNVN--EIRRAGVSSFGFGGTNYHAIL
>archae_MCG3227575.1_714-1171
VAIVLGCIFPD-SPNIEAYWQNIVQKLNSITVVPEERWE--DLYYDPDPK
AVDKTYSKIGAFVK-D-YE-FNSIGYRIPP-TIASKMDAVQKWSLDAAKE
ALEDAGIPTDGKVRLP-AVIVGNAVGGENRIFRESYSR--K-FK-AITED
TMPGELSNVIAGRIANVFNFTKSMTTDAACASSVASLDTAIKALITY-DF
DVALVGGADRSMDPTSFVKFSKIGALSATGS-RPFDEKADFVMGEGAGFL
VLKRL---DAIKDG--NKIYTVISAIGASSDKGKG-ITAPNPEGQKQAIL
MALNKAKLQS-EEI---QYIETHGTSTIVGAVLKVLEEIFK---SDIRKE
KIAVGSIKSQIHLKSAAGMAALIKTSLAIYNKILPPSINVETP---PNIE
-WKISPLFVNTEPTD--WKVNVN--EIRRAGVSSFGFGGTNYHAIL
>archae_MCG3227575.1_716-1173
--IVLGCIFPD-SPNIEAYWQNIVQKLNSITVVPEERWE--DLYYDPDPK
AVDKTYSKIGAFVK-D-YE-FNSIGYRIPP-TIASKMDAVQKWSLDAAKE
ALEDAGIPTDGKVRLP-AVIVGNAVGGENRIFRESYSR--K-FK-AITED
TMPGELSNVIAGRIANVFNFTKSMTTDAACASSVASLDTAIKALITY-DF
DVALVGGADRSMDPTSFVKFSKIGALSATGS-RPFDEKADFVMGEGAGFL
VLKRL---DAIKDG--NKIYTVISAIGASSDKGKG-ITAPNPEGQKQAIL
MALNKAKLQS-EEI---QYIETHGTSTIVGAVLKVLEEIFK---SDIRKE
KIAVGSIKSQIHLKSAAGMAALIKTSLAIYNKILPPSINVETP---PNIE
-WKISPLFVNTEPTD--WKVNVN--EIRRAGVSSFGFGGTNYHAIL
>archae_MCE7741284.1_714-1173
VAIVMGCILPD-AENISQFWTNIIQKKYSITEISDERWK--SLHFDEDKT
AENKTYSKIGSFIK-E-YN-FDSIRYRIPP-KIAERMDDVQKWSLDSARQ
ALEDAGIPTDGKLKLP-AVIVGNSLGGEIRVFLDFSKK--H-YP-SITED
SMPGELSNIIAGRIANVFNLIKSMTTDAACASSVAAIDTAVNSLLSG-EI
NVVLTGGADRSMDVATYVKFSKIGALSGTGT-RPFDENADFVMGEGAGFI
VLKRL---DALTDG--NKIYAVISSIGSSSDKGKG-ITAPNPEGQKRAIE
RAMEKAQIDT-NEV---DYIEAHGTSTVVGAVLQVLEGIFK---DRTSDH
KLNVSSIKSQIHLKSASGIASIIKASLALYHKKLPPSINVEKP---PNID
-WNNSKLRINTEVSE--WNSSSS--VVARVGVSAFGFGGANYHAIL
>archae_MCE7741284.1_714-1174
VAIVMGCILPD-AENISQFWTNIIQKKYSITEISDERWK--SLHFDEDKT
AENKTYSKIGSFIK-E-YN-FDSIRYRIPP-KIAERMDDVQKWSLDSARQ
ALEDAGIPTDGKLKLP-AVIVGNSLGGEIRVFLDFSKK--H-YP-SITED
SMPGELSNIIAGRIANVFNLIKSMTTDAACASSVAAIDTAVNSLLSG-EI
NVVLTGGADRSMDVATYVKFSKIGALSGTGT-RPFDENADFVMGEGAGFI
VLKRL---DALTDG--NKIYAVISSIGSSSDKGKG-ITAPNPEGQKRAIE
RAMEKAQIDT-NEV---DYIEAHGTSTVVGAVLQVLEGIFK---DRTSDH
KLNVSSIKSQIHLKSASGIASIIKASLALYHKKLPPSINVEKP---PNID
-WNNSKLRINTEVSE--WNSSSS--VVARVGVSAFGFGGANYHAIL
>archae_MCE7741284.1_714-1191
VAIVMGCILPD-AENISQFWTNIIQKKYSITEISDERWK--SLHFDEDKT
AENKTYSKIGSFIK-E-YN-FDSIRYRIPP-KIAERMDDVQKWSLDSARQ
ALEDAGIPTDGKLKLP-AVIVGNSLGGEIRVFLDFSKK--H-YP-SITED
SMPGELSNIIAGRIANVFNLIKSMTTDAACASSVAAIDTAVNSLLSG-EI
NVVLTGGADRSMDVATYVKFSKIGALSGTGT-RPFDENADFVMGEGAGFI
VLKRL---DALTDG--NKIYAVISSIGSSSDKGKG-ITAPNPEGQKRAIE
RAMEKAQIDT-NEV---DYIEAHGTSTVVGAVLQVLEGIFK---DRTSDH
KLNVSSIKSQIHLKSASGIASIIKASLALYHKKLPPSINVEKP---PNID
-WNNSKLRINTEVSE--WNSSSS--VVARVGVSAFGFGGANYHAIL
>archae_MCE7741284.1_716-1173
--IVMGCILPD-AENISQFWTNIIQKKYSITEISDERWK--SLHFDEDKT
AENKTYSKIGSFIK-E-YN-FDSIRYRIPP-KIAERMDDVQKWSLDSARQ
ALEDAGIPTDGKLKLP-AVIVGNSLGGEIRVFLDFSKK--H-YP-SITED
SMPGELSNIIAGRIANVFNLIKSMTTDAACASSVAAIDTAVNSLLSG-EI
NVVLTGGADRSMDVATYVKFSKIGALSGTGT-RPFDENADFVMGEGAGFI
VLKRL---DALTDG--NKIYAVISSIGSSSDKGKG-ITAPNPEGQKRAIE
RAMEKAQIDT-NEV---DYIEAHGTSTVVGAVLQVLEGIFK---DRTSDH
KLNVSSIKSQIHLKSASGIASIIKASLALYHKKLPPSINVEKP---PNID
-WNNSKLRINTEVSE--WNSSSS--VVARVGVSAFGFGGANYHAIL
>archae_MCE7744210.1_732-1193
VAIIIGCVFPD-APNIEAYWKNIKNKVNSVHEIPKERWAGDDLFYSEDRN
APAKTYAKIAASIR-N-FN-FNSLEFKIPP-KVAATVGKVQQFALVAAKE
ALSDAGLLGKNFDHTN-AVIVGNSMGDEISSFEEDFDS--R-LV-PLNED
SMPGELSNVIAGRIANVFNLRKNMTTDAACASSLAALNVAVKGLLDK-EC
DIALCGGADRSLDPTTFIKFAKIGAISAEGS-FPFDERANFVMGEGAGFC
VLKRL---DAIKDG--NKIYAVIRGLGSSSDKGKG-ITAPNPIGQKLAIE
RAMTQAGVSF-SDI---QLIEAHGTSTTVGVIMQVLNELAA----KAPHS
SIAIGSIKSQIHLKAAAGIAALIKTVLSLYHKTLSPSINFKTP---PHIK
-WDTSPFFVNTKSQK--WTTPKT--GTRIAGISSFGFGGTNYHAIL
>archae_MCE7744210.1_732-1192
VAIIIGCVFPD-APNIEAYWKNIKNKVNSVHEIPKERWAGDDLFYSEDRN
APAKTYAKIAASIR-N-FN-FNSLEFKIPP-KVAATVGKVQQFALVAAKE
ALSDAGLLGKNFDHTN-AVIVGNSMGDEISSFEEDFDS--R-LV-PLNED
SMPGELSNVIAGRIANVFNLRKNMTTDAACASSLAALNVAVKGLLDK-EC
DIALCGGADRSLDPTTFIKFAKIGAISAEGS-FPFDERANFVMGEGAGFC
VLKRL---DAIKDG--NKIYAVIRGLGSSSDKGKG-ITAPNPIGQKLAIE
RAMTQAGVSF-SDI---QLIEAHGTSTTVGVIMQVLNELAA----KAPHS
SIAIGSIKSQIHLKAAAGIAALIKTVLSLYHKTLSPSINFKTP---PHIK
-WDTSPFFVNTKSQK--WTTPKT--GTRIAGISSFGFGGTNYHAIL
>archae_MCE7744210.1_734-1192
--IIIGCVFPD-APNIEAYWKNIKNKVNSVHEIPKERWAGDDLFYSEDRN
APAKTYAKIAASIR-N-FN-FNSLEFKIPP-KVAATVGKVQQFALVAAKE
ALSDAGLLGKNFDHTN-AVIVGNSMGDEISSFEEDFDS--R-LV-PLNED
SMPGELSNVIAGRIANVFNLRKNMTTDAACASSLAALNVAVKGLLDK-EC
DIALCGGADRSLDPTTFIKFAKIGAISAEGS-FPFDERANFVMGEGAGFC
VLKRL---DAIKDG--NKIYAVIRGLGSSSDKGKG-ITAPNPIGQKLAIE
RAMTQAGVSF-SDI---QLIEAHGTSTTVGVIMQVLNELAA----KAPHS
SIAIGSIKSQIHLKAAAGIAALIKTVLSLYHKTLSPSINFKTP---PHIK
-WDTSPFFVNTKSQK--WTTPKT--GTRIAGISSFGFGGTNYHAIL
>fungi_KFY00590.1_39-471
IAIVMGCRFPQEATSPEKLWEMLYNKRHARTEVPGSRFNGE-GFYHPDGD
RSGSMNMKGGHYLSEDIAA-FDARFFSISP-TEAKSMDPMQRILLEVVYE
AMENAGITLADLDGSDTGCYVGCFTDDY----DGLLKR--D-ME-LSPKY
HSVGIVPAILSNRISFCFNLKPSLTVDTACSSSLVAVHLACQSLRAG-ES
RVAIVGASNALLNPEIHVGMSNMHFLSPDSTCYTFDERANYARGEGMAAL
ILKPL-S-AALADG--DTIRAVIRGTATNQDKTAG-MTLPSREAQAELIQ
TAYENAGCDP-GVT---GYFEAHGTGTAAGPIASAIGATLG-R-FRGEEG
KLFVGSVKTNIHLEGASGLAGLIKSVLSLERGVVLPNLWFEKG--NPAID
-FENWRIRVPTEPM--PWPT-EG---LRRASINSFGFGGTNCHAIV
>fungi_KFY00590.1_39-461
IAIVMGCRFPQEATSPEKLWEMLYNKRHARTEVPGSRFNGE-GFYHPDGD
RSGSMNMKGGHYLSEDIAA-FDARFFSISP-TEAKSMDPMQRILLEVVYE
AMENAGITLADLDGSDTGCYVGCFTDDY----DGLLKR--D-ME-LSPKY
HSVGIVPAILSNRISFCFNLKPSLTVDTACSSSLVAVHLACQSLRAG-ES
RVAIVGASNALLNPEIHVGMSNMHFLSPDSTCYTFDERANYARGEGMAAL
ILKPL-S-AALADG--DTIRAVIRGTATNQDKTAG-MTLPSREAQAELIQ
TAYENAGCDP-GVT---GYFEAHGTGTAAGPIASAIGATLG-R-FRGEEG
KLFVGSVKTNIHLEGASGLAGLIKSVLSLERGVVLPNLWFEKG--NPAID
-FENWRIRVPTEPM--PWPT-EG---LRRASINSFGFGGTNCHAIV
>fungi_KFY00590.1_41-461
--IVMGCRFPQEATSPEKLWEMLYNKRHARTEVPGSRFNGE-GFYHPDGD
RSGSMNMKGGHYLSEDIAA-FDARFFSISP-TEAKSMDPMQRILLEVVYE
AMENAGITLADLDGSDTGCYVGCFTDDY----DGLLKR--D-ME-LSPKY
HSVGIVPAILSNRISFCFNLKPSLTVDTACSSSLVAVHLACQSLRAG-ES
RVAIVGASNALLNPEIHVGMSNMHFLSPDSTCYTFDERANYARGEGMAAL
ILKPL-S-AALADG--DTIRAVIRGTATNQDKTAG-MTLPSREAQAELIQ
TAYENAGCDP-GVT---GYFEAHGTGTAAGPIASAIGATLG-R-FRGEEG
KLFVGSVKTNIHLEGASGLAGLIKSVLSLERGVVLPNLWFEKG--NPAID
-FENWRIRVPTEPM--PWPT-EG---LRRASINSFGFGGTNCHAIV
>fungi_EWZ33944.1_15-474
IAIVSSCRFPGDATSPSKLWDLLKNPRDVVSEIPSSRFNTT-GFYHADSQ
HHGSSNVRHAYLLDQDPRA-FDREFFGISP-KEAQSMDPQQRMLLETVYE
GIESAGYSMQQLRGSNTAVFVGVMFLDY----QLISAR--G-LD-SLPQY
HATGVAMSILANRLSYFYDWKPSVGIDTACSSSLVALHYAVQTLRSG-EA
KVAVAAGSNLILVPDLFVSESSLNMLSPNGRSYMWDKDADYTRGEGTSAV
ILKTL-N-QAISDG--DHIECIIRETGVNQDQTPG-ITMPSPTAQAELIR
STYAKAGLDL-SLEDRPQYFEAHGTGTQAGPRAEAISTVFF-P--KGYDR
KLTVGSVKTLIHLEGSAGLAGVLKTSQALQHGQIPANLHFKTL--NPKIE
-PFYANLQVPTETQ--PWPVLPN--WTRRASVNSFGFGGTNAHAML
>fungi_EWZ33944.1_15-446
IAIVSSCRFPGDATSPSKLWDLLKNPRDVVSEIPSSRFNTT-GFYHADSQ
HHGSSNVRHAYLLDQDPRA-FDREFFGISP-KEAQSMDPQQRMLLETVYE
GIESAGYSMQQLRGSNTAVFVGVMFLDY----QLISAR--G-LD-SLPQY
HATGVAMSILANRLSYFYDWKPSVGIDTACSSSLVALHYAVQTLRSG-EA
KVAVAAGSNLILVPDLFVSESSLNMLSPNGRSYMWDKDADYTRGEGTSAV
ILKTL-N-QAISDG--DHIECIIRETGVNQDQTPG-ITMPSPTAQAELIR
STYAKAGLDL-SLEDRPQYFEAHGTGTQAGPRAEAISTVFF-P--KGYDR
KLTVGSVKTLIHLEGSAGLAGVLKTSQALQHGQIPANLHFKTL--NPKIE
-PFYANLQVPTETQ--PWPVLPN--WTRRASVNSFGFGGTNAHAML
>fungi_KFX95549.1_110-542
IAIVMGCRFPQEATSPEKLWEMLYEKRHARTEVPGDRFNGE-GFYHPDGD
RSGSMNMKGGHYLSEDIAA-FDARFFSISP-TEAKSMDPMQRILLEVVYE
AMENAGITLADLDGSDTGCYVGCFTDDY----DGLLKR--D-ME-LSPKY
HSVGIVPAILSNRISFCFNLKPSLTVDTACSSSLVAVHLACQSLRAG-ES
RVAIVGASNALLNPEIHVGMSNMHFLSPDSTCYTFDERANYARGEGMAAL
ILKPL-D-AALADG--DTIRAVIRGTATNQDKTAG-MTLPSREAQAELIQ
TAYENAGCDP-GVT---GYFEAHGTGTAAGPIASAIGATLG-R-FRGEEG
KLFVGSVKTNIHLEGASGLAGLIKSVLSLERGVVLPNLWFEKG--NPAID
-FENWRIKVPTEPV--PWPT-EG---LRRASINSFGFGGTNCHAIV
>fungi_KFX95549.1_110-532
IAIVMGCRFPQEATSPEKLWEMLYEKRHARTEVPGDRFNGE-GFYHPDGD
RSGSMNMKGGHYLSEDIAA-FDARFFSISP-TEAKSMDPMQRILLEVVYE
AMENAGITLADLDGSDTGCYVGCFTDDY----DGLLKR--D-ME-LSPKY
HSVGIVPAILSNRISFCFNLKPSLTVDTACSSSLVAVHLACQSLRAG-ES
RVAIVGASNALLNPEIHVGMSNMHFLSPDSTCYTFDERANYARGEGMAAL
ILKPL-D-AALADG--DTIRAVIRGTATNQDKTAG-MTLPSREAQAELIQ
TAYENAGCDP-GVT---GYFEAHGTGTAAGPIASAIGATLG-R-FRGEEG
KLFVGSVKTNIHLEGASGLAGLIKSVLSLERGVVLPNLWFEKG--NPAID
-FENWRIKVPTEPV--PWPT-EG---LRRASINSFGFGGTNCHAIV
>fungi_KFX95549.1_112-532
--IVMGCRFPQEATSPEKLWEMLYEKRHARTEVPGDRFNGE-GFYHPDGD
RSGSMNMKGGHYLSEDIAA-FDARFFSISP-TEAKSMDPMQRILLEVVYE
AMENAGITLADLDGSDTGCYVGCFTDDY----DGLLKR--D-ME-LSPKY
HSVGIVPAILSNRISFCFNLKPSLTVDTACSSSLVAVHLACQSLRAG-ES
RVAIVGASNALLNPEIHVGMSNMHFLSPDSTCYTFDERANYARGEGMAAL
ILKPL-D-AALADG--DTIRAVIRGTATNQDKTAG-MTLPSREAQAELIQ
TAYENAGCDP-GVT---GYFEAHGTGTAAGPIASAIGATLG-R-FRGEEG
KLFVGSVKTNIHLEGASGLAGLIKSVLSLERGVVLPNLWFEKG--NPAID
-FENWRIKVPTEPV--PWPT-EG---LRRASINSFGFGGTNCHAIV
>fungi_KFY30861.1_153-575
IAIVMGCRFPQEATSPEKLWEMLFNKRHARTEVPKDRFNVE-SFYHPDAD
RSGSMNLKGGHYLKEDIAK-FDARFFSISP-AEAKSMDPMQRILLEVVYE
AMENAGITLADLDGSDTGCYVGCFTDDY----DGLLKR--D-ME-LSPKY
HSVGIVPAILSNRISFCFNLKPSLTVDTACSSSLVAVHLACQSLRAG-ES
RVAIVGATNALINPEIHVGMSNMHFLSPDSTCFTFDERANYARGEGMAAL
ILKPL-D-DAIRDG--DTIRAVIRGTASNQDKTAG-MTLPSMEAQAELIQ
SAYQAAGCDP-AAT---GYFEAHGTGTAAGPIASAIGATLG-K-FRGEEG
KLFVGSVKTNIHLEGASGLAGLIKAVLSLERGVVLPNLWFENG--NPAID
-FEGWRIRVPTQPT--AWPT-EG---LRRASINSFGFGGTNCHAIL
>fungi_KFY30861.1_155-575
--IVMGCRFPQEATSPEKLWEMLFNKRHARTEVPKDRFNVE-SFYHPDAD
RSGSMNLKGGHYLKEDIAK-FDARFFSISP-AEAKSMDPMQRILLEVVYE
AMENAGITLADLDGSDTGCYVGCFTDDY----DGLLKR--D-ME-LSPKY
HSVGIVPAILSNRISFCFNLKPSLTVDTACSSSLVAVHLACQSLRAG-ES
RVAIVGATNALINPEIHVGMSNMHFLSPDSTCFTFDERANYARGEGMAAL
ILKPL-D-DAIRDG--DTIRAVIRGTASNQDKTAG-MTLPSMEAQAELIQ
SAYQAAGCDP-AAT---GYFEAHGTGTAAGPIASAIGATLG-K-FRGEEG
KLFVGSVKTNIHLEGASGLAGLIKAVLSLERGVVLPNLWFENG--NPAID
-FEGWRIRVPTQPT--AWPT-EG---LRRASINSFGFGGTNCHAIL
>fungi_PKK43198.1_11-430
IAITLSCRFPGDGDNPSNYWKLVSEGKSAWSMIPKERFNGD-AFWAGGKK
GHGSV-TKSGHFLKHDVSH-FDANFFNISA-LEANAMDPQHRLALEVVYE
ALESAGYSVKDLAGTRTGVFMGHFTSDY----KELVIS--D-TD-GIPPY
ATTGLNKTSLANRISWTFDLRPSFALDTACSSSLVAFHLACQSLRTG-ES
DIAIVGGTNVLLNPDMFVAFSGQGFLSPDGKCKSFDASGDYGRGEGVAAI
VLKRV-D-DAIVAL--DPLRAIIRATGSNQDHTKS-LTLPSADAQEALIR
DVYRLAKLDF-DQT---GYVEAHGTGTQAGTTTLALSRTIA-K-GR-SKN
KLVVGSVKANIHLEAASGLAGVIKSVLMLEHGVIPPNIHFHNP--NPKID
-FENWNIQIPTQLM--KWPS-QG---TRRISINSFGYGGTNAHAIL
>fungi_QYT03520.1_11-430
VAITLSCRFPGDGDNPSNFWKLVSEGKSAWSMIPKERFNGD-AFWAGGKK
GHGSV-TKSGHFLKHDVSH-FDANFFNISA-LEANAMDPQHRLALEVVYE
ALESAGYSVKDLAGTRTGVFMGHFTSDY----KELVIS--D-TD-GIPPY
ATTGLNKTSLANRISWTFDLRPSFALDTACSSSLVAFHLACQSLRTG-ES
DIAIVGGTNVLLNPDMFVAFSGQGFLSPDGKCKSFDASGDYGRGEGVAAI
VLKRV-D-DAIVAL--DPLRAIIRATGSNQDHTKS-LTLPSADAQEALIR
DVYRLAKLDF-DQT---GYVEAHGTGTQAGTTTLALSRTIA-K-GR-SKN
KLVVGSVKANIHLEAASGLAGVIKSVLMLEHGVIPPNIHFHNP--NPKID
-FENWNIQIPTQLM--KWPS-EG---TRRISINSFGYGGTNAHAIL
>fungi_ORX86871.1_8-431
VAVIVGCRMPGGATNPSKLWSLLKEGRSAQAEVPKGRFNVE-AFYHPDGD
HKGTANVKTAHFLEEDPST-FDASFFSISP-NEAKAMDPQQRILMEVVYE
ALENGGIPIESIAGTDTGVFVGLFTNDY----HEMLIR--D-VE-TAPLY
QATGTGHAIVSNRISYFFDLKPSFTLDTACSSSLVAVHLACQSLLTG-ES
KMAIVGGTNLIFSPDLFVAMSNLHFLSPTGICHTYDKDADYARGEGVCTV
VLKPL-E-DAIRDG--DPIRAVIRGTAVNQDRTSG-ITLPSTEAQEAMIR
SAYQKAGLDF-KST---QYFEAHGTGTPAGPIASAIGRVFG-A-DRLEND
PLIVGSIKTNIHLEGASGLAGLIKTILCLEKSQIPPNLHFAKA--NNRID
-LDKWRIKVPNSLL--AWPKSEG--APRRASVNSFGYGGTNAHVIL
>fungi_ORX86871.1_8-433
VAVIVGCRMPGGATNPSKLWSLLKEGRSAQAEVPKGRFNVE-AFYHPDGD
HKGTANVKTAHFLEEDPST-FDASFFSISP-NEAKAMDPQQRILMEVVYE
ALENGGIPIESIAGTDTGVFVGLFTNDY----HEMLIR--D-VE-TAPLY
QATGTGHAIVSNRISYFFDLKPSFTLDTACSSSLVAVHLACQSLLTG-ES
KMAIVGGTNLIFSPDLFVAMSNLHFLSPTGICHTYDKDADYARGEGVCTV
VLKPL-E-DAIRDG--DPIRAVIRGTAVNQDRTSG-ITLPSTEAQEAMIR
SAYQKAGLDF-KST---QYFEAHGTGTPAGPIASAIGRVFG-A-DRLEND
PLIVGSIKTNIHLEGASGLAGLIKTILCLEKSQIPPNLHFAKA--NNRID
-LDKWRIKVPNSLL--AWPKSEG--APRRASVNSFGYGGTNAHVIL
>fungi_ORX86871.1_8-440
VAVIVGCRMPGGATNPSKLWSLLKEGRSAQAEVPKGRFNVE-AFYHPDGD
HKGTANVKTAHFLEEDPST-FDASFFSISP-NEAKAMDPQQRILMEVVYE
ALENGGIPIESIAGTDTGVFVGLFTNDY----HEMLIR--D-VE-TAPLY
QATGTGHAIVSNRISYFFDLKPSFTLDTACSSSLVAVHLACQSLLTG-ES
KMAIVGGTNLIFSPDLFVAMSNLHFLSPTGICHTYDKDADYARGEGVCTV
VLKPL-E-DAIRDG--DPIRAVIRGTAVNQDRTSG-ITLPSTEAQEAMIR
SAYQKAGLDF-KST---QYFEAHGTGTPAGPIASAIGRVFG-A-DRLEND
PLIVGSIKTNIHLEGASGLAGLIKTILCLEKSQIPPNLHFAKA--NNRID
-LDKWRIKVPNSLL--AWPKSEG--APRRASVNSFGYGGTNAHVIL
>fungi_ORX86871.1_10-487
--VIVGCRMPGGATNPSKLWSLLKEGRSAQAEVPKGRFNVE-AFYHPDGD
HKGTANVKTAHFLEEDPST-FDASFFSISP-NEAKAMDPQQRILMEVVYE
ALENGGIPIESIAGTDTGVFVGLFTNDY----HEMLIR--D-VE-TAPLY
QATGTGHAIVSNRISYFFDLKPSFTLDTACSSSLVAVHLACQSLLTG-ES
KMAIVGGTNLIFSPDLFVAMSNLHFLSPTGICHTYDKDADYARGEGVCTV
VLKPL-E-DAIRDG--DPIRAVIRGTAVNQDRTSG-ITLPSTEAQEAMIR
SAYQKAGLDF-KST---QYFEAHGTGTPAGPIASAIGRVFG-A-DRLEND
PLIVGSIKTNIHLEGASGLAGLIKTILCLEKSQIPPNLHFAKA--NNRID
-LDKWRIKVPNSLL--AWPKSEG--APRRASVNSFGYGGTNAHVIL
>fungi_KAF3067611.1_11-430
IAITLSCRFPGDGDNPGNYWKLVSEGKSAWSMIPKERFNGD-AFWAGGKK
GHGSV-TKSGHFLKHDVSQ-FDANFFNISA-LEANAMDPQHRLALEVVYE
ALESAGYSVKDLAGTRTGVFMGHFTSDY----KELVIS--D-TD-GIPPY
ATTGLNKTSLANRISWTFDLRPSFALDTACSSSLVAFHLACQSLRTG-ES
DIAIVGGTNVLLNPDMFVAFSGQGFLSPDGKCKSFDASGDYGRGEGVAAI
VLKRV-D-DAIVAL--DPLRAVIRATGSNQDHTKS-LTLPSADAQEALIR
DVYRLANLDF-DQT---GYVEAHGTGTQAGTTTLALSRTIA-K-GR-SKN
RLVVGSVKANIHLEAASGLAGVIKSVLMLEHGVIPPNIHFHNP--NPKID
-FENWNIQIPTQLM--KWPS-QG---TRRISINSFGYGGTNAHAIL
>fungi_KFY87076.1_127-549
IAIVMGCRFPQEATSPEKLWEMLYNKRHARTEVPKDRFNAE-AFYHPDAD
RSGSMNLKGGHYLKEDIAT-FDARFFSISP-AEAKSMDPMQRILLEVVYE
AMENAGITLADLDGSDTGCYVGCFTDDY----DGLLKR--D-ME-LSPKY
HSVGIVPAILSNRISFCFNLKPSLTVDTACSSSLVAVHLACQSLRAG-ES
RVAIVGATNALINPEIHVGMSNMHFLSPDSTCFTFDERANYARGEGMAAL
ILKPL-D-AALRDG--DTIRAVIRGTASNQDKTAG-MTLPSKEAQAELIQ
TAYEQAGCDP-AAT---GYFEAHGTGTAAGPIASAIGATLG-K-FRGEEG
KLFVGSVKTNIHLEGASGLAGLIKAVLSLERGVVLPNLWFEKG--NPAID
-FEGWRIRVPTEPV--RWPT-EG---LRRASINSFGFGGTNCHAIV
>fungi_OBT78885.1_122-544
IAIVMGCRFPQEATSPEKLWEMLYNKRHARTEVPKDRFNAE-AFYHPDAD
RSGSMNLKGGHYLKEDIAT-FDARFFSISP-AEAKSMDPMQRILLEVVYE
AMENAGITLADLDGSDTGCYVGCFTDDY----DGLLKR--D-ME-LSPKY
HSVGIVPAILSNRISFCFNLKPSLTVDTACSSSLVAVHLACQSLRAG-ES
RVAIVGATNALINPEIHVGMSNMHFLSPDSTCFTFDERANYARGEGMAAL
ILKPL-D-AALRDG--DTIRAVIRGTASNQDKTAG-MTLPSKEAQAELIQ
TAYEQAGCDP-AAT---GYFEAHGTGTAAGPIASAIGATLG-K-FRREEG
KLFVGSVKTNIHLEGASGLAGLIKAVLSLERGVVLPNLWFENG--NPAID
-FEGWRIKVPTEPT--AWPT-EG---LRRASINSFGFGGTNCHAII
>fungi_OBT78885.1_122-590
IAIVMGCRFPQEATSPEKLWEMLYNKRHARTEVPKDRFNAE-AFYHPDAD
RSGSMNLKGGHYLKEDIAT-FDARFFSISP-AEAKSMDPMQRILLEVVYE
AMENAGITLADLDGSDTGCYVGCFTDDY----DGLLKR--D-ME-LSPKY
HSVGIVPAILSNRISFCFNLKPSLTVDTACSSSLVAVHLACQSLRAG-ES
RVAIVGATNALINPEIHVGMSNMHFLSPDSTCFTFDERANYARGEGMAAL
ILKPL-D-AALRDG--DTIRAVIRGTASNQDKTAG-MTLPSKEAQAELIQ
TAYEQAGCDP-AAT---GYFEAHGTGTAAGPIASAIGATLG-K-FRREEG
KLFVGSVKTNIHLEGASGLAGLIKAVLSLERGVVLPNLWFENG--NPAID
-FEGWRIKVPTEPT--AWPT-EG---LRRASINSFGFGGTNCHAII
>fungi_OBT66167.1_126-548
IAIVMGCRFPQEATSPEKLWEMLYNKRHARTEVPKDRFNAE-AFYHPDAD
RSGSMNLKGGHYLKEDIAT-FDARFFSISP-AEAKSMDPMQRILLEVVYE
AMENAGITLADLDGSDTGCYVGCFTDDY----DGLLKR--D-ME-LSPKY
HSVGIVPAILSNRISFCFNLKPSLTVDTACSSSLVAVHLACQSLRAG-ES
RVAIVGATNALINPEIHVGMSNMHFLSPDSTCFTFDERANYARGEGMAAL
ILKPL-D-AALRDG--DTIRAVIRGTASNQDKTAG-MTLPSKEAQAELIQ
TAYEAAGCDP-AAT---GYFEAHGTGTAAGPIASAIGATLG-K-FRGEED
KLFVGSVKTNIHLEGASGLAGLIKAVLSLERGVVLPNLWFENG--NPAID
-FEGWRIKVPTEPT--AWPT-EG---LRRASINSFGFGGTNCHAIL
>fungi_XP_018125445.1_122-544
IAIVMGCRFPQEATSPEKLWEMLYNKRHARTEVPKDRFNVE-SFYHPDAD
RSGSMNLKGGHYLKEDIAT-FDARFFSISP-AEAKSMDPMQRILLEVVYE
AMENAGITLADLDGSDTGCYVGCFTDDY----DGLLKR--D-ME-LSPKY
HSVGIVPAILSNRISFCFNLKPSLTVDTACSSSLVAVHLACQSLRAG-ES
RVAIVGATNALINPEIHVGMSNMHFLSPDSTCFTFDERANYARGEGMAAL
ILKPL-D-AALRDG--DTIRAVIRGTASNQDKTAG-MTLPSKEAQAELIQ
TAYEQAGCDP-AAT---GYFEAHGTGTAAGPIASAIGATLG-K-FRGEEG
KLFVGSVKTNIHLEGASGLAGLIKAVLSLERGVVLPNLWFENG--NPAID
-FEGWRIKVPTEPT--AWPT-EG---LRRASINSFGFGGTNCHAII
>fungi_XP_018125445.1_124-544
--IVMGCRFPQEATSPEKLWEMLYNKRHARTEVPKDRFNVE-SFYHPDAD
RSGSMNLKGGHYLKEDIAT-FDARFFSISP-AEAKSMDPMQRILLEVVYE
AMENAGITLADLDGSDTGCYVGCFTDDY----DGLLKR--D-ME-LSPKY
HSVGIVPAILSNRISFCFNLKPSLTVDTACSSSLVAVHLACQSLRAG-ES
RVAIVGATNALINPEIHVGMSNMHFLSPDSTCFTFDERANYARGEGMAAL
ILKPL-D-AALRDG--DTIRAVIRGTASNQDKTAG-MTLPSKEAQAELIQ
TAYEQAGCDP-AAT---GYFEAHGTGTAAGPIASAIGATLG-K-FRGEEG
KLFVGSVKTNIHLEGASGLAGLIKAVLSLERGVVLPNLWFENG--NPAID
-FEGWRIKVPTEPT--AWPT-EG---LRRASINSFGFGGTNCHAII
>fungi_OBT91272.1_123-545
IAIVMGCRFPQEATSPEKLWEMLYNKRHARTEVPKDRFNAE-AFYHPDAD
RSGSMNLKGGHYLKEDIAT-FDARFFSISP-AEAKSMDPMQRILLEVVYE
AMENAGITLADLDGSDTGCYVGCFTDDY----DGLLKR--D-ME-LSPKY
HSVGIVPAILSNRISFCFNLKPSLTIDTACSSSLVAVHLACQSLRAG-ES
RVAIVGATNALINPEIHVGMSNMHFLSPDSTCFTFDERANYARGEGMAAL
ILKPL-D-AALRDG--DTIRAVIRGTASNQDKTAG-MTLPSKEAQAELIQ
TAYEQAGCDP-AAT---GYFEAHGTGTAAGPIASAIGATLG-K-SRGEEG
KLFVGSVKTNIHLEGASGLAGLIKAVLSLERGVVLPNLWFENG--NPAID
-FEGWRIKVPTEPT--AWPT-EG---LRRASINSFGFGGTNCHAII
>fungi_OBT91272.1_123-591
IAIVMGCRFPQEATSPEKLWEMLYNKRHARTEVPKDRFNAE-AFYHPDAD
RSGSMNLKGGHYLKEDIAT-FDARFFSISP-AEAKSMDPMQRILLEVVYE
AMENAGITLADLDGSDTGCYVGCFTDDY----DGLLKR--D-ME-LSPKY
HSVGIVPAILSNRISFCFNLKPSLTIDTACSSSLVAVHLACQSLRAG-ES
RVAIVGATNALINPEIHVGMSNMHFLSPDSTCFTFDERANYARGEGMAAL
ILKPL-D-AALRDG--DTIRAVIRGTASNQDKTAG-MTLPSKEAQAELIQ
TAYEQAGCDP-AAT---GYFEAHGTGTAAGPIASAIGATLG-K-SRGEEG
KLFVGSVKTNIHLEGASGLAGLIKAVLSLERGVVLPNLWFENG--NPAID
-FEGWRIKVPTEPT--AWPT-EG---LRRASINSFGFGGTNCHAII
>fungi_XP_024326590.1_118-540
IAIVMGCRFPQEATSPEKLWEMLYNKRHARTEVPKDRFNVE-SFYHPDAD
RSGSMNLKGGHYLKEDIAA-FDARFFSISP-AEAKSMDPMQRILLEVVYE
AMENAGMTLADMDGSDTGCYVGCFTDDY----DGLLKR--D-ME-LSPKY
HSVGIVPAILSNRISFCFNLKPSLTVDTACSSSLVAVHLACQSLRAG-ES
RVAIVGATNALINPEIHVGMSNMHFLSPDSTCFTFDERANYARGEGMAAL
VLKPL-D-AALRDG--DTIRAVIRGTASNQDRTAG-MTLPSKEAQAELIQ
TAYEQAGCDP-AAT---GYFEAHGTGTAAGPIASAIGATLG-K-SRGEEG
KLFVGSVKTNIHLEGASGLAGLIKAVLSLERGVVLPNLWFDNG--NPAID
-FEGWRIKVPTEPT--AWPT-EG---LRRASINSFGFGGTNCHAII
>fungi_OBT41454.1_122-544
IAIVMGCRFPQEATSPEKLWEMLYNKRHARTEVPKDRFNVE-SFYHPDAD
RSGSMNLKGGHYLKEDIAT-FDARFFSISP-AEAKSMDPMQRILLEVVYE
AMENAGITLADLDGSDTGCYVGCFTDDY----DGLLKR--D-ME-LSPKY
HSVGIVPAILSNRISFCFNLKPSLTVDTACSSSLVAVHLACQSLRAG-ES
RVAIVGATNALINPEIHVGMSNMHFLSPDSTCFTFDERANYARGEGMAAL
ILKPL-D-AAIRDG--DTIRAVIRGTASNQDKTAG-MTLPSKEAQAELIQ
TAYEQAGCDP-AAT---GYFEAHGTGTAAGPIASAIGATLG-K-FRGEEG
KLFVGSVKTNIHLEGASGLAGLIKAVLSLERGVVLPNLWFENG--NPAID
-FEGWRIKVPTEPT--AWPT-EG---LRRASINSFGFGGTNCHAII
>fungi_OBT41454.1_124-544
--IVMGCRFPQEATSPEKLWEMLYNKRHARTEVPKDRFNVE-SFYHPDAD
RSGSMNLKGGHYLKEDIAT-FDARFFSISP-AEAKSMDPMQRILLEVVYE
AMENAGITLADLDGSDTGCYVGCFTDDY----DGLLKR--D-ME-LSPKY
HSVGIVPAILSNRISFCFNLKPSLTVDTACSSSLVAVHLACQSLRAG-ES
RVAIVGATNALINPEIHVGMSNMHFLSPDSTCFTFDERANYARGEGMAAL
ILKPL-D-AAIRDG--DTIRAVIRGTASNQDKTAG-MTLPSKEAQAELIQ
TAYEQAGCDP-AAT---GYFEAHGTGTAAGPIASAIGATLG-K-FRGEEG
KLFVGSVKTNIHLEGASGLAGLIKAVLSLERGVVLPNLWFENG--NPAID
-FEGWRIKVPTEPT--AWPT-EG---LRRASINSFGFGGTNCHAII
