# Supplementary material for: The polyketide to fatty acid transition in the evolution of animal lipid metabolism
Source: Nat Commun. 2024 Jan 3;15:236. doi: 10.1038/s41467-023-44497-0 (PMC10764717; doi:10.1038/s41467-023-44497-0)
Supplement: Supplementary file 11 — Supplementary Dataset 8 [file 41467_2023_44497_MOESM11_ESM.txt]

>DRR048586_NODE_131_nrpspksdomains_ctg8_1_PKS_KS.1_
VVISISGRYPGASNSEELWKILVESQDVIMFD-SRY---KGVVPG--EKS
FHSHFGIHTRLAEKMDINTCVILETAFTAICDAGVNPYDLSGKEISVCVA
SGPSKYDVGGSQCMMANRLSHTLNLKPSYNIDGSWTGMMQALRYGQSLVA
NGMAEAAIVGCTNVDRLNECSFHYQQMGRINYDG-KTKCFSNDADYSKSE
GCAVFFLQRKQDALRIYGSIVDIAIGNSYNKKLPPA---DLESNNVEEVL
RKTYV--EKYPNLIK-EMSYMECSGEALKHWDTILNHISN-ILIGSIKSN
VHCEDAAGGVALVKALYAFERGVIPPNKHYSSANSDVPALENGALKVVTE
PT--KL-EG--DYIGVNTYSA-DGTFSHVIVKK
>DRR028880_NODE_261_nrpspksdomains_ctg32_2_PKS_KS.1_
IVITISGRLPESANIEEFKENLLKEMDMVTDDEYGLPRRSAKIK--DLAS
FASFFGVHPKQAHVMDPQLRMLLESTYEAIVDAGINPSTVRGSRTGVFIG
VSSS-ESIGCCRAMFANRISFAFDFTPSYAIDTACSSAMFGMHQAVAAMR
AGECDAAIIGGINLLLKPANALQFHKLSMLSQDG-MCKAFDVTGKYVRAE
AVAVIYLQKAKDARRVYATVLHTKTNTDGYKSQGIT---YPNGEMQNQLM
REVYNEAG--INPAD--VVYVEAHGTGTKVGDPEINSVDK-LLLGSVKSN
MHAEPASGLCSIAKVLIAMEEGVIPANLHFNTPNPNISGLKEGRIRVVDK
A---MPWNG--GIVGINSFGFG-GANAHIVLRS
>DRR042162_NODE_6_nrpspksdomains_ctg44_1_PKS_KS.1_
IVISIAGRFPDSDNISQLRENLFNKVDLVRADHPDLPSRMGTVN--NVEK
FADFFGLFFEQAHILAPDARMLLEHSYEAIIDAGINPKRLRGKNTAVIIG
TSFL-EIIGCSKSTAANMISFHLDLKPSYTIDTACSSSLHAMALGYHYIM
SGKCEDAIVGAVHLCFHPLVNLRFSRLGVLSPDG-YCRPFDVAANYSRSE
TVAVIYLQKAKNAKRIYAICPHVKMNSDGYKEEGIT---YPSTLMQSNLL
RDFYNECR--IPTSC--LDYVEAHGTATKVGDPQINAIHK-IMIGSVKSN
LHAEAASSLSQIAKVIIAFETGFFPPNINYISPRNDIEDLVNGNICVVKE
A---APLK--NGYIGISSFGFG-GSNAHMLLK-
>DRR087978_NODE_142_nrpspksdomains_ctg62_2_PKS_KS.1_
IAITFSGRLPESSNIEEFKKNLFEGVDMVNDDPYGLPDRLGKIK--DLEH
FQQFFSVHQKQAECMDPQMRMLLECTYEAIIDSGVNPSEIRGSRTGVYIG
VSAS-ETTGCARAMFANRVSFTFDFKPSYSVDTACSSSLYALEQAFSDMQ
DGKCDSAVVAGLGVILKPTMSLQFKRLNMLSPDG-MCKAFDESGNYVRSD
GCVVIFLQKTSNAKRVYATVLNVRTNTDGYKEQGIT---YPDGKMQNRLI
RETYEEIN--LDPND--VVYVEAHGTGTKVGDPQVNSITD-FLIGSVKSN
MHSEPASGVCSIAKVLIAMEEGVIPANLHYKSPNPDLYGLLDGRLKVVDK
N---LPWEG--GIVGINSFGFG-GANAHVILKS
>DRR089199_NODE_489_nrpspksdomains_ctg80_1_PKS_KS.1_
IVISISGRLPESSNIEEFKQQLFDGVDLVTDDEHGLPTRTGKLK--DLEY
FAPFFGVHAKQANVMDPQLRMMLELTHEALVDAGINPTEVKGTKTGVFIG
VSSS-ESTGCCRAMFPNRISYTFDFSPSYAIDTACSSSMFALQQAVSAMR
TGQCEAAIVGGVNLLLKPTCSLQFHRLNMLSKDG-MCKAFDASGNYVRSE
AAVIMYLQKSSNARRIYATVVGARTNTDGNKEQGIT---FPSGAMQNKLI
REVYEEAG--VDPVE--VAYVEAHGTGTKVGDPQVNSIAD-VLIGSVKSN
MHSEPASGMCSIAKVIIGMEAGILPTNLHFKSPNPDIPALNDGRLKVVAE
N---QPWNG--GYAAVNSFGFG-GANAHILLKS
>DRR093987_NODE_150_nrpspksdomains_ctg115_3_PKS_KS.1_
VVITISGRLPESNSIEEFKQQLFDGVDLVTDDAYGLPTRTGKLK--DLSR
FASFFGVHAKQAHVMDPQLRMLLELTHEALVDAGVNPNDAKGSRTGVFIG
VSDS-ESTGCCRAMFPNRISYTFDFKPSYAIDTACSSSLFAFQQAVSAIQ
TGQCDAAIVGGVNLLLKPTSSLQFHRLGMLSPHG-MCKAFDASGNYVRSE
AAVVVYLQKASAAKRVYSTVLGAKCNTDGNKEQGIT---FPSGAIQNRLI
RETYEETG--INPHD--VAYVEAHGTGTKVGDPQVNSIAD-FLIGSVKSN
MHSEPASGLCSLAKMVIAMESGVIPGNLHFKSPNKDIPALNDGRLKVVAK
N---EPWNG--GIIGVNSFGFG-GANAHIILKS
>DRR165505_NODE_128_nrpspksdomains_ctg140_1_PKS_KS.1_
IVISIAGRFPDCKSLEELKEGLLSQKDFLVPNNDLPFSSSGTLRE--LDR
FAQFFGYSALVANSADPVQRILLEVSYEAMADAGYEPSDFKGAKIGVYTA
ISNEDGKAGYLRSMYANRVSYEFDFHPSFTVDTACSSGLVALWSAFNDIR
EGRVEAAVVNAGQVCLSPLTTDMYYKCGIVSPTA-ECNPFDSRANITRTE
AITAFFIQKASVARRAYATILDIQHAAAGYVPEGPY---VPSFKEEYSLF
QDVLRITG--INKND--IQFIEAHGTGTQVGDPIVSGIAA-AYIGSVKSS
LHSEAAAGQTGAIKAIFAFESGIVAPNQGFQSPNPNCTALVDGSIKILTE
P---LSLTS--DYIPVNSFGFG-GSIVHALLKR
>DRR161926_NODE_204_nrpspksdomains_ctg189_1_PKS_KS.1_
VVISISGRLPESNSISEFRKNLFDGVDMVTDDDHGLPPRTGKLK--NLEF
FANFFGVHAKQAEVMDPQLRLLLESTYECIVDAGVNPDDIRGSKTGVFVG
AFHT-ETTGCCRAMFANRISYTFDFNPSYALDTACSGSLFALSQALYAIR
SGQCEAAIVGGVNLLLKPTNSLQFHKLSMLSAKG-MCKAFDDAGNYVRSE
AVVTVFLQKASNARRSYATVVEALTNNDGFKDQGIT---FPSGVMQNKLI
QEVYNKCG--VDPVE--VSYIEAHGTGTKVGDPQVNSIAD-FLIGSVKSN
MHSEPASGLCSLAKIVIALESGKIPGNLHFENPNPDIPALMDGRLQVVNK
N---MDFNG--SYVALNSFGFG-GANAHVLLKS
>DRR153002_NODE_3645_nrpspksdomains_ctg193_1_PKS_KS.1_
IVISIAGRFPNSDNIKEFQKNIFNKKDLGSKDHCEMPLRIGKIN--NIQK
FSKFFDMPASEAHVLDPGFRILLEHTYEAIIDAGVNPAELQGTNTSVVTG
ICFS-DTLGCSKAMIANKISHWLGVTPSYNIDTACSSSHFAMVEAYRMIR
SGICEAAIVASVNLCMNPFITHQFFQLGVLSADG-YCKPYDVEGTYMRSD
AAVVVYLQKARDARRIYATFVYGKTNCDGFKEEGVT---FPSLDKQKMLL
EEFYDDCG--ISHLK--LSYMEAHATGTLAGDPVLQAIDE-ALLGSVKSN
IHSEAVSGLCQVTKVLIAMETGIIAPTIHFKRPRKDLTAIIEGRVKIVTE
P---TEWK--GDYIGVNSFGFG-GANCHILLKS
>DRR153002_NODE_3661_nrpspksdomains_ctg196_1_PKS_KS.1_
IVISIAGRFPNSDNIKEFQENIFNKMDLGSNDHYEMPPRIGKIN--NIQK
FSTFFDIPASEANVLDPGTKMLLEHTYEAIIDAGVNPVELQGTNTSVVTA
ICFS-DSLGFGNYMTANRISYWLGVTPSYNVDTACSSSHFAMVEAYRMIR
SDICEAAIVASVNLCTNPFITHQFFQLGVLSADG-YCKPYDEEGSYMRSD
AAVVVYLQKARDARRIYATFVYGKTNCDGFKEEGVT---FPSLDKQKMLL
EEFYDDCG--ISHLK--LSYMEAHATGTLAGDPVLQAIDE-ALLGSVKSN
IHSEAVSGLCQVTKVLIAMETGIIAPTIHFKRPRKDLTAIIEGRVKIVTE
P---TEWK--GDYIGVNSFGFG-GANCHILLKS
>DRR153002_NODE_3750_nrpspksdomains_ctg200_1_PKS_KS.1_
IVISIAGRFPNSDNIKEFKENIFNKMDLGSNDHYEMPPRIGKMN--NIQK
FAEFFDIPISEAHVLDPGLRILFEHTYEAIIDAGVNPAELQGTNTSVVTG
ICFS-DTLGCSKAMIANKISHWLGVTPSYNIDSACSSSHFAMVEAYRMIR
SGICEAAIVASVNLCIQPYVTHQFFCLGVLSADG-YCKPYDEEGSYMRSD
AAVVVYLQKARDARRIYATFVYGKTNCDGFKEEGVT---FPSLDKQKMLL
EEFYDDCG--ISHLK--LSYMEAHATGTLAGDPVLQAIDE-ALLGSVKSN
IHSEAVSGLCQVTKVLIAMETGIIAPTIHFKRPRKDLTAIIEGRVKIVTE
P---TEWK--GDYIGVNSFGFG-GANCHILLKS
>ERR2791377_NODE_171_nrpspksdomains_ctg227_1_PKS_KS.1_
VVISMSGRFPECYNVKEFQDAIFQGLNLATEDDKGLPHWIAKVP--ELDK
FASFFDIHYKQANFTDPRHRILLETVYESIVDAGYNPAELYGSKTGVYVG
LANYTNMLGMALYGAANRISHAFNFRPSLALDAACASSMYALIACFEKIR
SGEIEHAVVCGTHLLLSPDENRDYKQLRVLSSDQ-YSRVFSKIRDFVRAE
GVATLFLSRKTNCRRMYATILGAKGNANGHSKGGFT---YPHPQIQAELM
KMTYNEYG--INQHD--ISFLEIHGTGTRAGDAICESVST-LMIGSVKAN
THCENTAAIVSVIKILTAFETGIIPGNIHAEPVDETLKGIKDGTLQVVTK
H---TEWPT--GLGAVNSFGIG-GSNGHAVLKR
>DRR165507_NODE_806_nrpspksdomains_ctg263_1_PKS_KS.1_
IVISISGRFPESDNMTEFSENLFNKVDLLTENNYGLPRKVGTLK--DISK
FSQFFGVHHKQAHLLDPQARILLELTYESIVDAGYDPEELRGKNVGVFIG
NCSS-ESTGCCRAMFANRISYTFDFKPSFLMDTACSSGALALYEAVQAIQ
NNECEAAIVGGANLCLRPGTALQFHRLNMLSEDG-ICKSFDAEGNYGRSE
AVVALVLQKSDVARRKYASIVHIKTNTDGYKEQGVT---FPSAAMQKQLI
KEVYEECK--LNPLK--VSFVEAHGTGTPAGDPIMSAISE-ILVGSVKSN
MHSEPSSGLCSVAKLLISMEKSLIPPNLHFYKPNPNIPALVEGQVRIVTN
P---TSWEG--GYAALSCFGFG-GVNVHAVLKS
>DRR276532_NODE_183_nrpspksdomains_ctg330_4_PKS_KS.1_
IVITISGRFPESDNVSEWSQNLYNKINLVTESSHGLPRKLGQLK--DLSK
FNEFFDVSEEQANILDPQARILLESTYEAIVDAGYNPDDLRGRKIGVFVA
HSYQ-ECNGCLKSLLANRISQIFDFKRSIHLDTACSSGLAALNLAVQSIQ
RGEMEAAVVGGVNLCLRPGSSVQFHKLGALSHDS-TCRSFDADAKYVRSE
AIATLFVQKSDAARRKYATIIHIKTNIDGYKDKGIM---FPSSEMQKRLL
EEVYQECK--LSPLK--VSYVEAHGTGTVAGDPVLTAIAD-VWVGSVKSN
MHSEPVSGLCGVIKILISMENGVLPPNLHYYKPNPAIPALISNQIKIPTD
C---MPWNA--DYAAASAFGLG-GVNVHVVLKS
>DRR272434_NODE_720_nrpspksdomains_ctg337_1_PKS_KS.1_
VVVSIAGRFPDSDNVKHFQENLFNKVDLVSDDDPEIPQRTGKIN--NVEK
FSLFFGVHYKQAHTLDPMCRMLLEHAYEAIVDAGVNPRQLRGTNTGVFIG
VSSS-ESTGCSRAMLANRVSYWLGANPSYVVDTACSSSMFALDHAYRAIK
SGQCDAALVGGSHLCLHPYVSMQFFRLGVIGSDG-RCKSFDNDADYVRSE
TVAMIFLQKSKDAKRIYARLIHTKTNCDGYKEQGIT---YPSSHMQGVLL
QQFYEECG--IPPSI--LSYVEAHATGTRVGDPELNAIER-VRVGSIKSN
LHSEPASGMCSLAKVVVAMESGYIPPNLHYNKPREGIKALEDGRIKVISE
L---TPWE--GGYVGVNSFGFG-GANAHALMRS
>ERR2822750_NODE_107_nrpspksdomains_ctg352_1_PKS_KS.1_
-LITISGYFPDSDSVIHLQENLFNKVDLISNDAPEIPQRTGKIN--NVNK
FASFFGVHFKQAHTMDPMCRILLEKAYEAVIDAGLNPKELRNTKTGVFVG
ACFS-ESTGCSRAMLANRISYWLGVTPSYTVDSACSSSLYAMEHAFRAIR
DGHCDAAIVGGSNLCLHPYVSLQFSRLGVLSADG-SCKTFDERANYARSE
AIVVCLLQKAKDSRRVYAQVLHAKTNCDGYKEQGIT---YPAGNIQKQLF
YEFYEECS--IIPST--LEYVEAHGTGTKVGDPELLAIDE-VKIGSIKSN
LHSEPASGLCSVAKLCIAYTTGYIPPNLHFKTSRKGVKALEEGRLQVITE
K---TPWN--KGMAGINSFGFG-GANAHILLKN
>ERR3169810_NODE_70_nrpspksdomains_ctg368_1_PKS_KS.1_
--ISISGYFPDSDSVMHLQENLFNKVDLISNDGPEIPQRTGKIN--NINK
FASFFGVHFKQAHTMDPMCRVLLEKAYEAIIDAGVNPNELRNTRTGVFIG
ACFS-ESTGCSRAMLANRISYWLGVTPSYTVDSACSSSLYAMEHAFRAIR
DGHCDAAIVGGSNLCLHPYVSLQFSRLGVLSLDG-SCKSFDNSANYARSE
AIVVCLLQKAKDSKRVYAQVLHAKTNCDGYKEQGIT---YPAGNIQKMLF
YEFYEECS--IQPST--LEYVEAHGTGTKVGDPELLAIDE-VKIGSIKSN
LHSEPASGLCSIAKLCIAYSTGYLPPNLHFKKNREGVKALEEGRLQVITE
K---TPWN--KGMAGINSFGFG-GANAHILLKN
>ERR9434979_NODE_433_nrpspksdomains_ctg439_1_PKS_KS.1_
IVISFSGRLPESSNIEEFKAQLFEGIDLITDDEYGLPTRSGKIK--DLES
FATFFGVHAKQAHVMDPQLRMLLEITYEAIIDAGINPVSLRGTRTGVFIG
VSSS-ESTGCCRAMFPNRISYTFDFQPSYAVDTACSSSLYAMHQAISSIR
SGECDSAIVGGCNLLLKPTSSLQFHRLNMLSLDG-MCKAFDADGKYVRAE
AAVAILLQKSKDARRVYATVVNSKTNVDGNKIQGIT---FPNGDMQNKLM
REVYLECG--VNPAD--VVYVEAHGTGTKVGDPQINSIAD-ILIGSVKSN
MHSEPASGLCSIAKILIAMESGIIPPNLHFNNPNTNIPALLDGRIQVIDK
P---TPWKG--GLVALNSFGFG-GANAHIVLRS
>ERR5296874_NODE_588_nrpspksdomains_ctg450_1_PKS_KS.1_
VVISMSGLYPACHSVKELSDLLYNKVNPISAENPEVIDYVGQAPD--IEH
FAQFFKVHYRQALNMDSMSRKILEQAYQAIYDAGVNCEYLSGKKVGVFIG
NSFSETETGCNKAMFANRISYWLKSNPSMAVDQACCSSSVALELAYQAIK
HGDCEVALVGGSVLCLLPHSIINYGRIVPLSKDG-KTRSFDQNGCCAKSD
AINVIFLQKAKDAFRVYAEVVHIRSEFTSFVEGEEGP--RYGYYRNPKEV
VNFMKKFYDDAKVSPKEIEYVEAFGSGIVEADEALEAIDE-VPIGSVMSN
IYSEAACAISSITKVLLGFERGEFAANINLEMPRDDVAAIRDGRIKVITD
-H--CPTNH--GYVAVNTFSV-TGCNAHVLLK-
>ERR2360030_NODE_1032_nrpspksdomains_ctg460_1_PKS_KS.1_
IVISIAGRFPDSNNMEELKNNLLNKVDLVTDDDPDIPQRTGKIN--NVSK
FALFFGVHFKQAQTMDPMCRMLLEHAYEAIIDAGINPKQLRGSRTGVFVG
ACFS-ESTGCSRAMLANRISYWLGVTPSYTLDSACSSSLFALEHAFRCMQ
DGQCDAAIVGGANLCLHPYISLQFSRLGVLSRDG-RCKCFDNDADYARSE
AIAVVYLQKAKYAKRIYATVVYGKTNNDGYKKQGIL---FPSSEMQGTLM
RECYDDCG--LSPNS--LSYLECHSTGSKIGDPEINAIDS-VLIGSVKSN
LHTEPACGLCQVAKVLLAMETGIIPGNLHYNRPREGVKALEEGRLQVVTE
S---TPWE--GGYVGINSFGFG-GANCHIILKS
>ERR3454625_NODE_113_nrpspksdomains_ctg487_1_PKS_KS.1_
IVITISGRLPESNNIAEFSENLFNKVNLVTEDNYGLPRRMGMLK--DVSK
FNQFFGVHHKQAHQLDPQARMLLEATYESIVDAGYDPDELRGRNIGVFIG
NCSS-ESTGCCRAMFANRVSYTFDFKPSFLMDTACSSGAMALYEAVMAMR
RGECEAAVVGGANLCLRPGTSLQFYKLNMLSDDG-MCKSFDASCNYGRSE
AVVTLFLQRGDVARRKYASIVNIKTNTDGYKEQGVT---FPSAEMQKRLI
TEVYDECK--LDPLK--VSYVEAHGTGTPAGDPIMSAIAE-ILVGTVKSN
MHSEPSSGICGIIKVLIGMEKGLIPPNLHFKTPNPEIKPLIDGQVKIVTD
P---TPWEG--GYAAFSCFGFG-GVNIHGVLQS
>ERR2360031_NODE_491_nrpspksdomains_ctg516_2_PKS_KS.1_
IVITISGRLPESSNIEEFKENLMKGTDMVTENDYGEPPRFGKIK--NLSS
FASFFRVHPKQTRVMDPQIRLMLEVTYEAIIDAGINPSNLRKSRTGVFVG
VSFS-DALGCFKSMFANRISYAFDFIPSYAVDTACSSSLTAMHQAVIAIR
TGECDSAIVGGLNIILDPANTIHFHQLNMLSKDG-KCKTFDTTANYVRSE
AVIAIYLQKTMDARRIYAKVINTATNTDGYKPEGIT---YPNNDIQYLML
RELYNKAG--IDPRN--VVYVEAHGTGTQVGDPQVDAIDR-LLIGSVKSN
MHAEPASGLCSIAKVLIAMETGVIPANLHFAVPNPSIPALTEGRIRVIDK
A---TPWNG--GLVGINSFGFG-GTNSHVILDS
>ERR3486940_NODE_2024_nrpspksdomains_ctg531_3_PKS_KS.1_
VVISIGGHFPECNNVDELTEFLFNKKNGITVD-PAA---IGKLKY--IDR
FSLFFGIHRKLCESLDSLTRHSLERAIEAIIDAGICPSDLHGSNTAVLMA
STVSESELGHNRAMQANRVSYSLNLYPSYTMDSTWTGGTQGLSLAKTLIE
NGHVNAAIVGIANLILHPTISLQFQSMGKLTTGE-RTKSFCADADYNRAE
GCVVLFLQRACEARRSYGTVISVNNQCFGDRDSMYV---EDSGPHLKELL
TQSYK--KSGIDPK--TVGFVEAEGSACKRIDAMLNAMAD-VLVGSIKSN
IHTEAASSLVSLTKAIIALDTGFIPPNINYDNPNNDVPAISNYKIKVVSE
KT--PL-TS--DLVGVTSFGL-CCNYSHSILRR
>ERR3486940_NODE_3543_nrpspksdomains_ctg552_2_PKS_KS.1_
IIISFSGRFPESSTIEEFKKQLLKGIDLVTEDGYGLPKRSGKLP--NLEF
FASFFGVHAKQANSMDPQARILLELTYEAIIDAGINPQDLRGSKTGVFIG
VCAS-ESTGNARTMLANRISFSFDFKPSYTVDTACSSSLFALEHALSSIR
SGQCDAAVVGGVNLLLNPERSLQFQYLNMLSPGG-KCNSFDESGNYVRSE
AAVVIFLQRASGAKRIYATVVHAKTNTDGYKEEGIT---FPSGALQKTLI
ESTYAEAG--IDPGK--VAFVEAHGTGTKAGDPAMNAIAD-VLIGSVKSN
MHSEAASGLCGIAKVLIAMETGVIPGNLHFKKPNPDIPGLLDGRLQVVNK
P---KPWDG--GLVAVSSFGFG-GANAHAILRS
>ERR2360033_NODE_2929_nrpspksdomains_ctg567_1_PKS_KS.1_
IVISIAGRFPESDNIKHLQENLFNKVDLGSNDTPEIPQRTGKIN--NIEK
FAEYFDISFDEAAVMDPMSRMLLEHTYEAIIDAGVNPKDIRGTKTGVFIG
ACFS-ESLGCSKAILANRISNWLGITPSYQIDSACSSSLLAMEHAYRSMR
SGECDAAIVGGANLCLHPNLSLQYARLGVLSLNG-ICRSFDENANYMRSE
TIGIVYLQKAKKAKRIYATIVYAKTNCDGYKEQGIT---FPSSKMQEALL
QEFYDECG--ISPSC--LAFIETHGPGTKVGDPVINAIEK-VLIGSVKSN
LHSEAAAGLCQIAKVIIAIQTGIIPPNINFTQVRKGIKAFEDGSIHVVNT
P---TPWN--PGFVGINSFGIG-GANCHILLQS
>ERR6002737_NODE_10064_nrpspksdomains_ctg583_1_PKS_KS.1_
IVLTLSGRLPQSDTIEEFAQQLFDGVDLVTADDHGLPERNGKLK--DLAH
FATFFGVHAKQAHLMDPQLRLLLELTHETIIDAGINPSELRGSRTGVYVG
VSNS-ETTGCCRAMFPNRISYTFDLKPSFAVDTACSSSMFALAQAATAIR
SGHCDAAIVAGTNLCLKPANSLNFHRLSMLSPEG-RCAAFDASGRYVRSE
AAVAVLLQRRGAARRCYATLRGLRVNTDGAKDQGIT---FPSGDMQRRLA
EETFAEAK--LRPCD--VAYVEAHGTGTKVGDPQVNAIAE-FLLGSVKSN
MHSEPASGLCSVAKVVVAMERGVIPANLHYKNANPDIPALSDGRIKVVDR
N---MPWEG--GLVAINSFGFG-GANAHVIFES
>ERR6286702_NODE_91_nrpspksdomains_ctg625_1_PKS_KS.1_
IVLTLSGRLPESNNIEEFAQQLFDGVDLVTADDHGLPERNGKLK--DLAH
FATFFGVHAKQAHLMDPQLRLLLELTHEVIIDAGLNPSELRGSRTGVYVG
VSNS-ETTGCCRAMFPNRISYTFDLKPSYAIDTACSSSMFALAQAVNAMR
TGQCDAAVVAGTNLCLKPANSLNFHRLSMLSPEG-RCAAFDASGRYVRSE
AAVAVLLQRRGAARRVYATVRGARMNTDGSKVQGIT---FPSGDMQRQLA
TETFAEAG--LRPQD--VVYVEAHGTGTKVGDPQVNAIAE-LLLGSVKSN
MHSEPASGLCSIAKVVVAMERSSIPANLHYKEPNADIPALSDGRIKVVDR
N---TPFEG--GLVAVNSFGFG-GANAHIILES
>ERR6338397_NODE_5263_nrpspksdomains_ctg635_2_PKS_KS.1_
IVISISGCYPQCNNIHELRDKLLNKEDMIVNRKRDTPVREGKLK--HADK
FSDFFKIQSKEVNSMDPTARILLEKVFEAVVDAGYNPSELQGKKIGVYIS
SCQG-ESSGNERIGLANRISQFLRINPSMILDTACSSSAYALNAAYEDIR
DGICEWAIVGGGNLLLSDLTTMSFFRLGVLSTEA-KCCVFDDKANYVRSE
AISTIFLQKHKDARRVYASLIHSKTNFDGYKPRAIT---FPSTTAQQELL
EEFYGECH--VDPLT--VDYVEAHGTGTEVGDPEVTALGR-VPIGSVKSN
LHSEPSSTMCSISKVILCMEMGKLLPNLHYETPHNKIKDLLTTSFQVVTE
V---MPWDG--KLAAVSSFGFG-GANAHILLKK
>ERR6054590_NODE_475_nrpspksdomains_ctg682_1_PKS_KS.1_
--ISVSGYFPDSDSVIHLQENLFNKVDLISGDAPEIPQRTGKIN--NVNK
FASFFGVHYKQAHTMDPMCRILLEKAYEAVIDAGVNPKELRDTKTGVFVG
ACFS-ESTGCSRAMLANRISYWLGVTPSYTVDSACSSSLYALEHAFRAIR
DGHCDSAIVGGSNLCLHPYVSLQFSRLGVLSPDG-RCKSFDNGANYARSE
AIVVCFLQKAKDSRRVYAQLLHAKTNCDGYKEQGIT---YPAGHIQKLLL
SEFYEECS--IPPSV--LEFVEAHGTGTKVGDPELLAIDE-IMIGSIKSN
LHSEPASGLCSIAKMCIAYSTGYIPPNLNYHVPREGVAALAEKRLTVVTE
K---QPWS--RGMSGVNSFGFG-GANAHTLLKN
>ERR7197667_NODE_485_nrpspksdomains_ctg688_1_PKS_KS.1_
IAITISGRLPESSNIEEFKKNLFEGVDMVNDDPYDLPDRLGKIK--DLES
FQQFFSVHQKQAECMDAQLRMLLEVTYEAIIDAGVNPQDIRGSRTGVYIG
VSSS-ETTGCARAMFANRLSFTFDFTPSYCVDTACSSSLYALEQAFSDMK
RGVCDNAVVAGVGLILKPTMSLQFKRLSMLSQDG-KCKAFDETGSYVRSD
GCVAIFLQNTKQAKRVYASILNVRTNTDGNKEQGIT---YPSGKMQNKLI
QETYKEIN--LNPHD--VVYVEAHGTGTKVGDPQVNSITD-FLIGSVKSN
MHSEPASGVCSIAKVLIAMEEGMIPANLHYSNPNPDLYGLVEGRLKVVDK
N---LPWNG--GIVGINSFGFG-GANAHVILKS
>ERR2360036_NODE_409_nrpspksdomains_ctg692_1_PKS_KS.1_
IVISIAGRFPDSNNMEELKNNLLNKVDLVTDDDPDIPQRTGKIN--NVSK
FALFFGVHFKQAQTMDPMCRMLLEHAYEAIIDAGINPKQLRGSRTGVFVG
ACFS-ESTGCSRAMMANRISYWLGVTPSYTLDSACSSSLFALEHAFRCMQ
DGQCDAAIVGGANLCLHPYISLQFSRLGVLSRDG-RCKCFDNDADYARSE
AIVVVYLQKAKYAKRIYATVVYGKTNNDGYKKQGIL---FPSSEMQGTLM
RECYDDCG--LSPNS--LSYLECHSTGSKIGDPEINAIDS-VLIGSVKSN
LHTEPASGLCQVAKVLLAMETGIIPGNLHYNRPREGVKALEEGRLQVVTE
S---TPWE--GGYVGINSFGFG-GANCHIILKS
>ERR9434985_NODE_532_nrpspksdomains_ctg718_1_PKS_KS.1_
IIISLSGTYPNSLNVRDFRDNLFNKMDLISGDNPEIPTRGGRIY--EIEK
FAAFFGVHYKQARTMDPMGRILLEKTFEAVVDAGLNPAELRGTRTGVFIG
ACFS-EATGCIRSMLANRISYWLGVDPSYSVDTACSSSLYALEHAYRAIR
MGQCDMAVVGGCNLCLHPYVTLQFARLGVLNMDG-KCKCFDNSADYTRAE
AIVIVLLQKSKDARRIYCKLIHGKTNCDGFKEQGIT---YPSGVMQTELL
KEFYTECK--VNPLD--INYVEAHGTGTRVGDPELSAIET-ILIGSVKSN
IHTEPASGLCSVTKVILAMESGTLIPNINYSTPRETSKALVEGRMKVVVE
P---TKWK--GGYVAVSSFGFG-GGNCHVLLES
>SRR10357456_NODE_421_nrpspksdomains_ctg719_1_PKS_KS.1_
VVITLSGRLPECSTIDEFKDQLMAGVDLITNDEHGLPSRTGKLK--DVSR
FATFFGVHAKQAHVMDPQLRMLLETTHEAIVDAGFNPADVRGTRTGVFIG
VSQS-ESTGCCRAMFPNRLSYTFDFTPSYAIDTACSSSMFALQQAVMAMK
TGQCDAAIVGGVNLLLKPTCSLQFHRLGMLSPDG-MCKAFDASGNYVRSE
ACVVIYLQKSSLAKRVYATIVNAKTNTDGSKDLGIT---YPSGEMQKRLI
KEVYADAG--INPAD--VAYVEAHGTGTKVGDPQVNAIAD-VLIGSVKSN
MHSEPASGLCSIAKVLVAMEAGVIPPNLHFTSPNLEIPALSDGRLLVVDK
P---MPWNG--GLVGINSFGFG-GANAHIILRS
>ERR6363263_NODE_112_nrpspksdomains_ctg741_1_PKS_KS.1_
-VLTLSGRLPDCDSIEEFAQKLFDGVDLVTADDHGLPERNGKLK--DLAH
FATFFGVHPKQAHLMDPQLRLLLELTHEAIVDAGLNPAELRGSRTGVYVG
VSNS-ETTGCCRAMFPNRISYTFDLKPSYAIDTACSSSMFALAQAVSAMR
SGQCDAAIVAGTNLCLKPANSLNFHRLSMLSPEG-RCAAFDASGRYVRSE
AAVAVLLQRRGAARRVYATVRGARMNTDGAKVQGIT---FPSGDVQRALA
AETFAEAR--LRPQD--VVYVEAHGTGTKVGDPQVNAIAE-FMLGSVKSN
MHSEPASGLCSLAKLVVAMEHGVIPQNLHYKNPNPDIPALSDGRIKVVDR
N---MPWEG--GLVAVNSFGFG-GANAHVILET
>ERR6338388_NODE_2810_nrpspksdomains_ctg757_2_PKS_KS.1_
IVITMAGKFPGSNNIDELRDNLFNKVNLVTE--PSA---TGNIQD--HTR
FHAQFGIHHKQVLSLDPMTRLIMERSFEAVCDSGFSLAELKGSNTGVYMS
STHGEGELGQNRSMLATRVSYFLDLSPSYVAETSWCGGVTVLTEAFRDIK
AGRCEAAIVGAPSLTLFPEMSWHMMQCGMLSPDA-KCKSFDDAADYGRGE
AVVVLFLQKSTIAKRVYASVVHADANCFG-GRQSFTH---IPQNSISELL
TNFYN--TCHVDPS--SVEYLEADGSGIKRNDEALNAVDS-VLIGSVKSN
LHTEAASSFVSIVKVLLAMEAGFIPPNLHYDNPASGVPALTQGRLQVVTE
KT--AWSG---GLAAINSLG--DGYCGHVLLKS
>SRR10386632_NODE_613_nrpspksdomains_ctg767_1_PKS_KS.1_
IVITMSGRFPKSKNITELEYNLYNKVDMLDDEEEEIPRRSGKIH--DLDK
FATFFGVHFKQAPKMDPQCRILIEGAFEAILDAGINPKSLRGSRTGVFVG
AVIA-ESTGCSRAMLANRISYSLGLNPSYQLDSFCSSSLYALDIAFTAFR
NGEIDAAIIGGVSLNLHPFIALQYARLGVLDPNG-YCRPFDQDAAYARSE
GISCLFLQKKQNAKRIYGTVVYSKTNNDGYKLGGIT---HLSNGTQEKLL
REFYGNIN--VKPKD--LGYFEANGTGSVVGDFECRAIDN-VPVGSIKSN
IHSEGASGMCSLVKIALAFQKGKIAPNINFTKARKDIPALAEGRLRVVTE
V---EDLT--KPYIGISSFGLT-GTNAHVLLKA
>SRR10386632_NODE_959_nrpspksdomains_ctg769_1_PKS_KS.1_
IVISMSGKFPNSRNIAEYEYNLYNKIDMVDDDEIEIPKRSGKIY--DLEK
FATFFGVHFKQAHTMDPQCRILIEAAYEAVLDAGVNPKSLRGSRTGVFIG
ACIS-ESTGCSRAMLANRISYILGLHPSYLLDSACSSSMYALDNAFSAFR
NGEIDAALVGGANLALHPYVTLQFARLGVLSSEG-YCRPFDEDAVYTRSE
TINCLFLQRKRDALRIYASLIYSKTNCDGYKSEGIT---YPAGDMQEKLL
REFYENIN--VKPDE--LGYLEAHSTGTVVGDPECRAIDN-VLVGSVKSN
IHSESGSGVCSLVKVALAFQKGKIAPNINFTKVRKEIPSLVEGRLKVVSE
I---EELT--KPYVGVNSFGFG-GANAHALLKA
>ERR6338388_NODE_6125_nrpspksdomains_ctg785_1_PKS_KS.1_
VCISLSGLYPASDNVYQFRDNLLSKKDMVVANHPNLPPRMGTIG--GIDK
FGSFFGFHYKLSNTLEPMSRLIMEQAYSAIVDAGLSPEELRGTRTGVFVG
ICCTIKNTG--RTTYANRISYWLQCTPSYIVDTACSSSLFAVEHAYTAIR
DGLCEQAIVVGSNMCTNPRLTIQFSRLGVLSKDA-SCKSFDNKANYVRSE
AISAIFLQKAKHAKRVHATIVHAKTNCDGYKEQGIT---YPSGNMQKKLF
REFYEECQ--IDPAS--LAWIEAHGTGTIVGDPELNAISE-VPIGSVKSN
IHTEATSGLCSITKAIIAMDVGLVPPNLHYSEPREGVPALFDGTLQVITE
P---LSWD--GGLVGINSFGFG-GANCHVLLRS
>ERR2753413_NODE_736_nrpspksdomains_ctg799_1_PKS_KS.1_
IVISISGKFPECTNMDELRDALFSGVDLVTESDWNVPTRTGVIG--NIEK
FASYFNIHPKQAAVMDARHRLLLESVYECIIDSGFNPRELRGSKTGVYVG
ISTYTNVIGMCLALAANRIAFSFNFNPSFALDTACSSSLYAFVNALNDMR
MGLTDGAFVCATHVIGHPIETLEFNRLHMLAQDG-RCRVFSTERTYVRAE
TVSCIFLQRESKSRRIYATVLGGKFNTDGYKKEGIT---FPSSQQQFNLM
NELYSEIK--LDPRN--VVYLECHGTGTITGDLVTEAITR-HLIGAVKSN
LHSEVGAGMCSLAKVILAMETGVIPANINFEPIDYTLPGIKDGTLQVVTE
N---TKWDG--GIASINCFGFG-GANAHIVLKS
>ERR9580993_NODE_6477_nrpspksdomains_ctg821_1_PKS_KS.1_
VVISISGIFPESQNVNEFKENLFAKKDLTTLDHKGN-SKLGKIK--DLSK
FHSFFRVHRNHANSITPASRILLEQTYEAIVDAGYNPEELKRTKTGVYIA
IGFNDWESGLSRSIIANRISYWLDIYPSYAIDTACSSSLYAIDRAYRDIS
NGVCDSALVGGFTLCFLNNLSASYGKSGVLSLTG-CCRPFDENADFVRGE
SVVMLFLQKEQNARRIYANVINTYSNCDGYKEEGLS---APSGESHIRLY
EELYKEIG--VSPKS--VSYIEAHGTATRIGDIIVNAIEK-FKIGSVKSN
MHGEACAGLCSLVKMIISFETGLIPPNINLKKLNPKIPAFHNGKIEVVTE
A---TPCI--GEYFAVNAFGIG-GANAHVLIS-
>ERR3169572_NODE_49_nrpspksdomains_ctg828_1_PKS_KS.1_
IFITVSGSFPDSDSVFHLKENLFNKVDLISGDDPGIPQRTGKIN--NLDK
FASFFGLSFQEAHCMDPMARIIMERTYEAIIDAGFNPKELRNTRTGVFFG
ISFS-ESIGCSRSMSANRISQWLGVTPSYTVDTACSSSLYALEHAFKAIR
NGNCDAAIVGGLNLCLEPNISHNFSKLGVLSPDG-RCKSFDNNANYARSE
TVAVCFLQKAKNSRRVYAQVLHAKTNCDGYKEQGIT---YPAGNIQKLLL
NEFYEECG--IPPNS--LEYIEAHGTGTKVGDPELNAIEE-VFLGSVKSN
LHSEGAAGICAVAKMCIAYSTGYIPPNINYKVPRKGISALEDGRLKVLTE
K---QPWG--RGLAGINNFGFG-GANAHILLKN
>ERR3169684_NODE_72_nrpspksdomains_ctg859_1_PKS_KS.1_
IVISMSGAYPESNSVKDLSDILYNKINPVNKENPEVSQYTGKVPG--LNL
FAQFFKVHYRLSHNMEPMARKLLEKAFEAIFDAGICPDELSGKKVGVYIG
NGNSETETGCCRAMYANRISYWLNVKPSLTVDELCCSSTKALEQGYLAIK
RGECEAAIVGGSSLCLHPQATLHYGRMSKMSMDG-KTKSFDTEAACAKSE
AINILFLQKAENALRIYADVVHVKSEFVSIPHGKTGP--MYGFYRDPENM
ANFIRNFYEEAKISPQMVEYVEAFGSAEPKADKALEAIEK-VLVGSVMSN
IYSEGASGISAITKVLLGYQYGQLAGNLHCESPRKDVESLRDGRMRIVTD
-H--QTFGR--NYAAINSISV-TGVNSHVLLN-
>SRR10765021_NODE_471_nrpspksdomains_ctg860_5_PKS_KS.1_
VVISIAGRFPLSENVAQLKENLMNKVDLITDNYAEIPRDGGKVT--NLGK
FALFFGVHYKQAHTLDPMCRMLLEHTYEAIIDAGINPKDLRGSNTGVVIG
SCIS-ESTGCSRAMLANRISYFLNLHPSYSMDTACSSSLVAMDQAYRMIR
TGICDKVIVGGSNLCLHPYVSLQFARLGVLSTDC-RCKSFDARANYVRSE
AVSVILLQKAKDAKRIYATVVYTKSNCDGYKEQGIT---FPASAIQRKLL
EEFYQECK--LSPTC--LSFLEAHGTGTSVGDPELNAIDK-VWIGSIKSN
LHSEPASGVCSIAKIIIAMETGLLPPNLHFKSPMKGMKCFEEGKVRVVTE
P---TPWK--GGYIGINSFGFG-GANAHVLLKA
>SRR10766485_NODE_367_nrpspksdomains_ctg885_2_PKS_KS.1_
IVISIAGRFPESNNFNEFRDNLMNKVDLITDDDPEIPQRLGKVN--NLSK
FADYFGINFKHAHTMDPMGRMALEHAYEAIVDAGVNPNHLRGSNTGVFIG
ACFS-ESTGCCRAVLSNRISYWLGVHPSYTIDSACSSSLFAMEHAYRAIR
TGLCDSAIVGGTNLVLHPNVSLQFSRLGVLSHDG-RSKSFDNNANYVRSE
TISIAFLQRAKNAKRIYATIVYGKTNCDGFKPQGIT---FPSSEIQRVLL
RDFYKECK--VLPTS--VEYVEAHGTGTKVGDPELNAIES-VKIGSVKSN
IHAEPASGMGQIAKVIISYETGLIPPNLHYTEPREGVEGLTNGKLQVITK
P---TPWK--RGYVGVSSFGFG-GANAHILLMS
>ERR9435025_NODE_698_nrpspksdomains_ctg887_1_PKS_KS.1_
IVITMAGLYPQSHNIMEFSDILYNKTNPASKGNPELAKYSGNVPE--LER
FAQFFKVHYRLGNCMDPMCRKLLEQAYKAIYDAGINPESLSGQKIGVFIG
ACFSESDTGCCRAMFANRISYWLNAKPSLVIDESCCSSAAALEQAYVAIN
RGDCDAALVGASSLCLHPQSSVHSTRLVKQSTDG-KHKAFDASATPVKSE
AINVLFLQKAKDAVRTYGELVYAKTEYIGILRGDLGP--MFGFLKDVDAN
VNFLKNFYNKANIPPQAIEYVEAFGAAIPEVDKALEIIDK-VLIGSVMSN
IYVESATTIAGVMKVLLGYHNGVLASNINYENQRDDVDAIREGRIKVISD
-H--QPISS--SYAAVNGTSV-TGVISHILLR-
>SRR10176541_NODE_339_nrpspksdomains_ctg890_1_PKS_KS.1_
IVISFSGRLPESSNIEEFKQQLFDEVDLVTDDEHGLPARTGKLK--DLAS
FATFFGVHAKQANVMDPQLRMLLELTHEAIVDAGINPAEVRGTKTGVFIG
VSDS-ESTGCCRAMFPNRISYTFDFSPSFALDTACSSSLYAMHHAITAMR
SGQCDAAIVGGVNLLLKPTSSLQFHRLSMLSPDG-ACKAFDSSGNYVRSE
AAVVVYLQKSRDARRVYATVVNSKVNTDGYKSQGIT---FPNGNMQNKLM
REIYEESG--INPAD--VAYVEAHGTGTKVGDPQVNSIAD-LLMGSIKSN
MHSEPASGVCSIAKVLIAMEQGVIPANLHFKNPNTDIPALSDGSIKVVSE
A---TPWKG--GLVGINSFGFG-GANAHVVLRS
>SRR10176541_NODE_1049_nrpspksdomains_ctg892_1_PKS_KS.1_
IVISVAGRFPDSDDMKHFEYNLMNKVDLVTDDGPEIPQNTGKIN--NLEK
FALFFGVHFKQAHTMDPMCRMLLEHAYEAIVDAGVNPRHLRGTRTGVFIG
ACFS-ESTGCSRAMLANRISYWLGVNPSYSVDSACSSSLFAMEHAYRAIR
DGLCDAALVGGSNLCLHPYVSLQFSRLGVLSPDG-RCKSFDESANYARSE
AVSVVFLQKAKDAKRIYATYIHAKTNCDGFKEQGIT---FPSSNMQGALL
KEFYEEID--ISPTS--LSYIEAHGTGTKVGDPEMNALDR-VWVGSIKSN
LHSEPASGLCSVAKVIIGMETGLIPPNLHYNNMRKGIKALEEGRMKVVTE
P---TPWK--GGLAGINSFGFG-GANVHVLLRS
>ERR8571651_NODE_268_nrpspksdomains_ctg901_4_PKS_KS.1_
IVLTLSGRLPQSDTIEEFAQQLFDGVDLVTADDHGLPERNGKLK--DLAH
FATFFGVHAKQAHLMDPQLRLLLELTHETIVDAGLNPSELRGSRTGVFVG
VSNS-ETTGCCRAMFPNRISYTFDLKPSFAVDTACSSSMFALAQAATAIR
SGHCDAAIVAGCNLCLKPANSLNFHRLSMLSPEG-RCAAFDASGRYVRSE
AAVAVLLQRRGAARRVYATLRGLRVNTDGAKDQGIT---FPSGDMQRRLA
EETFAEAK--LRPSD--VAYVEAHGTGTKVGDPQVNAIAE-LLLGSVKSN
MHSEPASGLCSVAKVVVAMERGVIPSNLHYKTANPDIPALSDGRIQVVDR
N---TPWDG--GLVAINSFGFG-GANAHVIFES
>ERR8571651_NODE_1188_nrpspksdomains_ctg907_1_PKS_KS.1_
IVISISGLFPQSHNVQQLSDILYNKENPVTSEGPELAQATGMAPE--LDR
FAQFFAVHYHLGHHMDPMSRKILEQTYNAIYDAGLSPAHLNGKKVAVFIG
SSFSDSELGPSKTMFANRISYWLNTKPSIAVDESDCSSTTALEAAYSALK
SGACESAIVGGSCLSLHPQGSIHHGRLSATVQDG-KTKSFAQDADYILSD
AISVLFLQKAKDAYRVYAELVHVKNEFISLLSDEMGP--KFGYCRDPKTT
AEFIRQFYKELQVAPQEIEYVEGYGTGVPDADKSLEAIEE-ILVGSVTSN
VLTVAASGMTAITKVLLGYHTGQLAANLHCNSPRQDVMALREGRMRIVTE
-H--QRFRR--SYVAINGISS-TGVNSHVLLH-
>SRR10875599_NODE_1194_nrpspksdomains_ctg913_1_PKS_KS.1_
VVISISGRFPESNSIAEFKENLFTGVDMVTDDDYGLPSRTGKLK--GLEY
FANFFGVHAKQAEVMDPQLRLLLESTYECIVDAGVNPDELRGSKTGVFVG
TFQS-ETTGCCRAMFPNRISYTFDFNPSYAVDTACSGSLFALSQALHAIR
SGQCEAAVVGGVNLLLKPTNSLQFHKLSMLSSKG-MCQAFDASGNYVRSE
AVVTVFLQKASIAKRSYATVVEALTNNDGFKDQGIT---FPSGAMQNKLI
QEVYAKCG--VNPAE--VSYVEAHGTGTKVGDPQVNSIAD-FLIGSVKSN
MHSEPASGLCSLAKIVISMENGKIPANLHFANPNPDIPALLNGKLQVVNK
N---WEFNG--GYVALNSFGFG-GANAHVLLKS
>ERR8571653_NODE_358_nrpspksdomains_ctg914_2_PKS_KS.1_
VVISMSGLYPKSRYVRDLENVLYNKINPITSEDPEAAQYAGNVPD--LDR
FAQFFKVHFRLGSSMDSMSRKILELAYEAIYDAGVNPENLSGKKVGVYIG
TCFSETEAGCNKSMFANRISYWLNAKPSHSVDDACCSSTVALEQAYQAIA
RGECEAAIVGGANLSLHPQSSVHYGRIMSLSKDG-KTKSFDQEAACAKSE
AINVLFLQKAKDAFRIYASVVNVQCEFVKISDGETGP--KFGFYRDPVDT
ARFLKSFYDRAGVSPSVVEYVEGFGSAVPEADKSLEALDK-IMVGSVMSN
IYGEAASGISAVTKVLIGYHRGEIAGNLNCGTPRSDVAAIKEGRIQVLND
-H--QQFRR--TYTAINSMSV-TGVNAHVLLH-
>ERR8571653_NODE_418_nrpspksdomains_ctg916_1_PKS_KS.1_
-VLTLSGRLPESGSIDEFAQQLFDGVDLVTADDHGLPERNGKLK--ELRH
FATFFGVHAKQAHLMDPQLRLLLELTHECIVDAGVSPAELRGSRTGVFVG
VSNS-ETTGCCRAMFPNRISYTFDLKPSYAIDTACSSSMFALAQAYTAIR
AGHCDAAVVAGCNLCLKPANSLNFHRLSMLSPEG-RCAAFDASGRYVRSE
AAVAVLLQRRSAARRVYCGVRNARVNTDGAKVQGIT---FPSGAMQRRLA
EETFREAR--LRPCD--VAYVEAHGTGTKVGDPQVNAIAD-LLLGSVKSN
MHSEPASGLCSIAKVLVAMERGVIPANLHYVSPNADIPALSDGRIQVVDK
N---TPWDG--GLVAVNSFGFG-GANAHIILES
>SRR10357441_NODE_344_nrpspksdomains_ctg940_2_PKS_KS.1_
VCITASGMFPDSDNFHQFRDNLYNKYDMVTADTPEIPQRTGKLN--NINR
FASFFGVHYKQAHSMDPMCRQLLEKTYEALVDAGVNPGELKGSKTGVFVG
ACFS-ESTGCSRAMLANRISYWLGINPSYTVDSACSSSLYALEHAYKAIR
DGECDQAIVGGSNLCLHPYLSLQFSRLGVLSPQG-MCKSFDYHANYARSE
AISVIFLQKTRQARRVYATVVHAKTNCDGYKEQGIT---YPSGLMQRQLL
EQFYQECA--VDPAT--LGWVEAHGTGTRVGDPELNALDA-VPIGSVKSN
LHSEPASGLCSVAKVLISMETGVIPPNLHYKSPREGVKALADGTLQVVTE
P---QPWD--GGLVGINSFGFG-GANAHVLLR-
>SRR10357441_NODE_350_nrpspksdomains_ctg941_1_PKS_KS.1_
VVISIAGCFPGSNNTDELRDNLFNKVDLVSE--PNA---TGKVPK--AAK
FAAHFGIHRKQVLSLDPMTCLVLERSFEAICDAGISPPELKGRNIGVYMG
STFSEADMGHNRSMLSARVSYYLDISPSVVALTSWTSGLTALTNAFRDIK
SGRCEAALVGAPNLTLFPVMSWHLAQLGLLSADG-KCRAFDKAANYGRSD
AIVVMYLQRSSDAKRVYASVVHSKVTCFG-GRPSFTL---PSQPAISRLL
REFYR--ECDVDPA--TIAYLEANSAGSKEGDKLLNALDE-VLIGSVKSN
LHTESASGLVALTKVLLAMQTGFIPPNLHFKEPAPGIPALADGRLKVVTE
KT--KWSG---GLAAINNVG--DGNYSHALIKS
>SRR10357439_NODE_933_nrpspksdomains_ctg947_2_PKS_KS.1_
ICITVAGIFPDSDNVNQLRDNLLNKRNLVTAERPEIPECTGKVN--NLEK
FAAFFGVHFKQAYSMDPLSRVLLEKSYEAIIDAGLNPGELKGTKTGVFIG
SCFS-ESTGCSRPMLANRISFWLGTSPSYTVDTACSSSLYAMEHAYKAIR
DGLCDQALVGGANLCLHPYVTLQFSRLGVLSKQG-RCKTFDEEANYARSE
AIGVMLLQKSRDARRIYATVVHTKSNSDGYKEQGIT---YPSGQMQQKLL
KEFYEECE--VDTAT--LSWVEAHGTGTRVGDPELNALDA-VPVGSVKSN
LHSESASGFCSVCKVIVAMETGLIPPNLHFESARKEVAALISGSLQVLTE
A---QPWN--GGLVGVNSFGFG-GSNCHLLLKS
>SRR10357440_NODE_99_nrpspksdomains_ctg959_1_PKS_KS.1_
VVITIGGVFPYADNMDELRDNLFNKVDMVRET-PDR---VGKISK--STK
FAAFFGVHRKQCNPMDPMTRLMMERSFEAIVDAGVNPSDLRGTNVGVFMG
SYISESELGHNRSMLANRVSYWLNTHPSFAFISADTCGMQGLSMAYQAMR
EGRCDSALVGTANLVMHPEMSWHLCQLGLLSDDG-KCKSFDAAANYARSE
AVVAMFIQKSRNAKRIYATIVHSDFCFYGNRQEKYTA--CLSPAPLTDLL
TNFYR--NSGVDPS--KINYLEADGSGRRDGDQSLNVIDK-VLIGSVKSN
VHAEASSNLVAVVKVIIAMQAGNIPPNLHYENPSPLIPALLEGRMKVVTE
ST--PWPG---GLAAVNSIG--TGEYGHILLKS
>SRR10357440_NODE_109_nrpspksdomains_ctg960_2_PKS_KS.1_
VCITFAGCFPDAENIKQFKDHLFNKEDMVTEENPDLPTRAGKIH--NINK
FAAFFGLHYKQAQAMDPMWRHLFEKTFEAIVDAGVNPAELRGTRTGVFIG
ACIS-ESTGCSRALLATRISYWLGLIPSYVIDSACSSSSYAFENAYKSIR
DGHCDQAIVGGANLCLHPNSTLMFFRLGVLSLQG-MCKSFDADGNYARSE
AINVLFLQKSKNSRRIYARVIHAKTNCDGYKEQGIT---YPSGQIQKVLF
EEFYQECQ--VDPTS--LAWLEAHGTGTKVGDPELNAIDQ-VLIGSVKSN
MHSEPVSGLCSIAKVIIAMETERIPPNIHYQAPRPGVPALAEGRLQVVTD
A---KPWQ--GGKVGINSFGFG-GANAHLLLE-
>SRR10357452_NODE_275_nrpspksdomains_ctg981_1_PKS_KS.1_
VCITLAGLFPESNNVYEFQENLMNKVDMVIENHVELPTRMGRVY--GESK
MAGFFGLHEVQADLMDPMLRMLLVKTYEAIVDAGVNPTELEGTRTAVIVG
ACSSEQQYGKTRSAFANRISYWFKVNPSYTVDTACSSSLYAVEHGYRAIR
DGHCDQAIVTGANLCIHPAVTLQFNRIGVLSADG-MCKSFDNNANYVRSE
AVSAVFLQKAKSARRVYATVIYGKTNCDGYTEQSIT---YPSGEAQSELL
AAFYRECQ--VDPEQ--LAWVEAHGTGTGVGDPELNAINK-SPIGSVKSN
MHTEPGSGLCSVTKVIISMETGLIPPNLHYKTPKTGVPALLSGKLQVVTE
P---QEWS--GGLVGINSFGFG-GANCHVLLKS
>ERR6286705_NODE_261_nrpspksdomains_ctg983_1_PKS_KS.1_
--LSLSGRLPESDCIEEFAQQLFDGVDLITEDDYGLPERNGKLK--DLAH
FATFFGVHAKQANLMDPQLRLLLELTHEVIVDAGLNPAELRGSRTGVYVG
VSNS-ETTGCCRAMFPNRISYTFDLKPSYAIDTACSSSMYALAQAVTAMR
TGLCDAAIVAGTNLCLKPANSLNFHRLSMLSPEG-RCAAFDASGRYVRSE
AAVAVLLQRRGAARRVYATVRGARMNTDGSKVQGIT---FPSGDMQRSLA
EETFAEAG--LRPQD--VVYVEAHGTGTKAGDPQVNAIAE-FLLGSVKSN
MHSEPASGLCSIAKVVVAMERGTIPANLHYKEPNKDIPALSDGRIKVVDQ
N---TPWDG--GLVAVNSFGFG-GANAHVVLES
>ERR9356791_NODE_655_nrpspksdomains_ctg988_1_PKS_KS.1_
IVISIAGRFPNSNSVKEFGYNLYNKIDMVDDLEVEIPRRMGKVN--NLEK
FATFFGVHFKQAHTMDPQCRILVEHAYEAAIDAGVNPKSLRGSRTGVFVG
ACFA-ESTGCSRAMMANRISYTMGLNPSFLLDTACSSSMYALDCAFNAIR
NGECDAAIVGGSNLLLHPYVTLQFARLGVLAADG-YCRPFDKDASYTRSE
AISVMYLQKAKDAKRIYAKVVYSKTNCDGFKEEGIT---YPSGVMQRKLL
SEFYNEIQ--IDPST--VDYVEAHSTGTVVGDPECAGLDK-IPVGSVKSN
IHSESSSGICSVAKCIVALESRLIPPNINFRELRRDIPSLVEGRLKVVSD
T---IPLD--GPLIAVNSFGFG-GANAHALL--
>SRR11235856_NODE_7185_nrpspksdomains_ctg989_1_PKS_KS.1_
VVISMSGLFPQSHHVKELSEILYDKRNPVSNENPEVMNHTGKVPG--LDR
FAQFFKVHYRMGSCMDAMSRKVLEQAYQAIFDAGLCPNHLWGKKVGVYIG
TCFSESEAGCNKSMFANRISYWLNVKPSMSIDVACCSSLGALEQAYLAMT
RGECEAAIIGGANLCLHPQSSIHYGRIMDQCADG-KTKSFDQNADCAKSE
AINVLFLQKAKDARRIYAEVLHVKTEFNSILPGAAGP--RYGFYRNPDDT
AKFISKFYQEARIPPQVVEYVEAFGSAVPDADKSLQAIEK-VLVGSVMSN
INSEAASGISAITKVLLGYHNGELAANLHCENPRQDIASLSDGRMRIVNE
-H--QPFRR--TFSAVNAMSV-TGINAHVLLH-
>ERR6338389_NODE_6690_nrpspksdomains_ctg1001_3_PKS_KS.1_
VVISMSGLYPQSRSVLDLSNILYNKINPIKPNSPEVAQCTGMVPD--LQY
FAQFFKVHAKLGNSMDSMGRKLLEQSYQAIYDAGMSPEQLSGKKVGVYIG
TCFSETEAGCSKTMFANRISYWLNAKPSLAIDQACCSSIAALEQAYLAMS
RGECEAAIVGGANLCLHPQSSLHYARIITLCKDG-KTKSFDQNADCAKSE
AINVLFLQKAKDALRIYANVVHAKTEYTSITHSETGP--RYGFYRDSKIM
ANFMRKFYHEAGVPPGAVEYVEAFGSAISDADKALEAIDE-VLVGSVMSN
IYSEAASGISAITKVLLGYHKGELAGNLHCDTPRQDVEGIREGRLRILTD
-H--TPFGH--SFTAVNGIAV-TGVNSHVLLH-
>ERR9434969_NODE_60_nrpspksdomains_ctg1011_5_PKS_KS.1_
IVLTLSGRLPQSDTIEEFAQQLFDGVDLVTADDHGLPERNGKLK--DLVH
FATFFGVHAKQAHLMDPQLRLLLELTHETIIDAGINPSELRGSRTGVYVG
VSNS-ETTGCCRAMFPNRISYTFDLKPSFAVDTACSSSMFALAQAATAIR
SGHCDAAIVAGCNLCLKPANSLNFHRLSMLSPEG-RCAAFDASGRYVRSE
AAVAVLLQRRGAARRVYATLRGLRVNTDGAKDQGIT---FPSGDMQRRLA
EETFAEAK--LRPSD--VAYVEAHGTGTKVGDPQVNAIAE-LLLGSVKSN
MHSEPASGLCSVAKVVVAMERGVIPSNLHYKNANPDIPALSDGRIQVVDR
N---TPWEG--GLVAINSFGFG-GANAHVIFES
>ERR9434969_NODE_1662_nrpspksdomains_ctg1020_1_PKS_KS.1_
IVITMSGLFPQSHNVKQFSDILYNKENPVTSEGPELAQVSGMAPA--LDR
FAQFFAVHYHLGNHMDPMSRKILEQTYQAIYDAGLSPAHLYGKKVAVFVG
SSFSTTELGASKTMFANRISYWLNLKPSLSMDEADCSATTALEAAYSALK
RGACESAIVGGAFLSLHPQGPVHHGRLSATVQDG-TTKSFAHDADFILSD
AISVVFLQKAKDANRVYAELLHVKNEFISVLSDEMGP--KFGYCRNPQIM
AGFIRQFYKEVQVEPLEVEYVEGYGTGVPDADKSLEAIEE-VLVGSVTSN
VLTAAASGMTAITKVLLGYHTGQLAANLHCSNPRQDVVALREGRMRVVNE
-H--QRFRR--SYVAVNGMSV-TGVNSHVLLH-
>SRR10357464_NODE_1121_nrpspksdomains_ctg1032_1_PKS_KS.1_
VVITLSGRLPESSNIEEFKEHLFAGVDLITDDEHSLPTRTGKLK--DLAH
FATFFGVHAKQAHVMDPQLRMLLEMTHEAIVDAGINPTDVRGSRTGVFIG
VSSS-ESTGCCRAMFPNRISYTFDFSPSYAIDTACSSSMFALQQAVTAMR
TGQCDAAIVGGVNLLLKPTCSLQFHRLNMLSPQG-MCKAFDASGNYVRSE
AAVVIYLQKSSHAKRVYATVVNAKTNTDGNKEQGIT---FPSGEMQKKLI
KEVYAEAG--INPAD--VVYVEAHGTGTKVGDPQVNAIAD-VLIGSVKSN
MHSEPASGLCSIAKVLIAMEAGVMPPNLHFKTPNPDIPALNDGRLQVVDK
P---LPWNG--GLVAINSFGFG-GANAHIILRS
>ERR9434977_NODE_9165_nrpspksdomains_ctg1037_1_PKS_KS.1_
IYITMSGYFPDSDSVMHLQENLFNKVDLISGDDPEIPQRTGKIN--NVNK
FASFFGVHYKQAHTMDPMCRILLEKAYEAVIDAGLNPKELRDTKTGVFVG
ACFS-ESTGCSRAMLANRISYWLGVTPSYTVDSACSSSLYALEHAFRAIR
DGHCDAAIVGGSNLCLHPYVSLQFSRLGVLSPDG-RCKSFDASANYARSE
AVAVCFLQKAKDSRRVYAQLLHAKTNCDGYKEQGIT---YPAGHIQKLLL
REFYEECS--IPPSS--LEFVEAHGTGTRVGDPELVAIDE-ILIGSVKSN
LHTEPASGLCSIAKMCIAYGTGLIPPNLNYTTPRDGVAALADGRLKVVTE
K---TPWN--KGMTGINSFGFG-GANAHVLLKN
>SRR10357467_NODE_460_nrpspksdomains_ctg1074_1_PKS_KS.1_
VCITFGGSFPDADNIHQFADHLFNKHDMVTEEGPDLPTRAGKIH--NIQK
FAAFFGFHYKQAQAMDPMWRHLFEKVYETIIDAGMNPLELKGTRTGVFVG
ACIS-ESTGCSRALLATRISHWLGLTPSYVIDSACSSSSYAFENAYKAIR
DGQCDQAIVGGANVCLHPNSTLMFSRLGVLSLQG-RCKAFDLEGNYARSE
AINALLLQKTKDAKRIYATVVHAKTNCDGYKEQGIT---YPSGKMQKVLF
DEFYQECR--VDPAS--LAWLEAHGTGTKVGDPELNAIDL-VLIGSVKSN
MHSEPVSGLCSIAKVIIAMETERIPPNIHYEAPREGVAALAEGRMQVITD
P---LPWN--GGLVGVNSFGFG-GANAHMLLRS
>ERR9434990_NODE_446_nrpspksdomains_ctg1079_3_PKS_KS.1_
IVLTLSGRLPESDTIEEFAQQLFDGVDLVTADDHGLPERNGKLK--ELAH
FATFFGVHAKQAHLMDPQLRLLLELTHETIVDAGLNPAELRGSRTGVYVG
VSNS-ETTGCCRAMFPNRISYTFDLKPSFAIDTACSSSMFALAAAAAAIR
AGHCDAALVAGTNLCLKPANSLNFHRLGMLSPEG-RCAAFDASRNYVRSE
AAVCVLVQRRSAARRVYATLRGARVNTDGAKEQGIT---FPSGEVQRRLA
EETFAEAR--LRPAD--VVYVEAHGTGTKVGDPQVNAIAD-LLLGSVKSN
MHSEPASGLCSIAKTLIAMERGVIPANLHYNTPNPDIPAINDGRIKVVDR
N---TEWQG--GLVAINSFGFG-GANAHVILES
>SRR10357473_NODE_392_nrpspksdomains_ctg1098_2_PKS_KS.1_
VCITLAGSYPESENVHKLRDNLFNKVDMVTTGFPMLPERCGKLK--SVNK
FTAFFGVHQKAGDIMSVNLRQLLEKTYEAIVDAGLHPTELKGTRTGVYIS
NSYVESESNVCASSWATHLAYWLKVNPCYVVDTACSSSFYALDHAYQAIR
DGKVDQAIVGGCNVLLNSTITVQFVRMGPVNLDG-KCKTFDNSGNYARSE
AVTVILLQKTKDAKRIYATLVHAKTNNDGYKEESIT---YPNEKIQQKLM
EDFYDECR--VDPAS--LAWLEAHGTGTKVGDPVVSSITS-VPVGSVKTN
IHSENVSGLSSVSKVIIAMETGLIPPVLHYNTPIEGMPALNDGRLKVITE
I---TPWQ--GGLVGVSSFGFG-GGNSHLLLRS
>SRR1038395_NODE_151_nrpspksdomains_ctg1112_2_PKS_KS.1_
IVITFSGRLPESSTIEEFKQQLFAGVDLVTDDEHGLPTRTGKLK--DLAS
FATFFGVHAKQATVMDPQLRMLLELTHEAIVDAGINPAEVRGSKTGVYIG
VSDS-ESTGCCRAMFPNRISYTFDFSPSFALDTACSSSLYALHHAVAAMR
TGQCDAAIVGGVNLLLKPTSSLQFHRLSMLSPDG-ACKAFDASGNYVRSE
AAVVVYLQKSRDARRAYATVVNSRVNTDGYKDQGIT---FPNGNMQNRLM
REVYAEAG--ISPAD--VAYVEAHGTGTKVGDPQVNSIAE-LLLGSVKSN
MHSEPASGLCSVAKVLLAMEQGVLPPNLHFKQPNTDIPALLDGRIKVVDE
P---TPWKG--GLVAVNSFGFG-GANAHVVLRS
>ERR9435013_NODE_288_nrpspksdomains_ctg1121_1_PKS_KS.1_
IVISVAGRFPDSDNMKHLTENLMNKVDLVSGDDPEIPQRTGKIN--NVGK
FALFFGVHFKEAHTMDPMCRMLLEHAYEAIVDAGINPHHLRGTKTGVFVG
ACYL-ESTGCSKSMLANKISNWLGLTPSYAIDSACSSSLYAMENAYSAIR
TGQCDAALVGGANICLFPSVSLNFSRIGVLSMDG-RCKSFDADADYCRGE
AISVVYLQKAKDAKRIYATFVHGKVNCDGFKEQGIT---FPSTTMQRRLL
SEFYEECG--VPPTM--ISFIEAHGTGTKAGDPELNAIDG-VKIGSVKSN
LHTEPASGICSIAKTLIAMETQLIPPNLHYKRPREGVKSLEEGRIKVVTE
V---TPWD--GGYVGINSFGFG-GANAHILLKS
>ERR9435003_NODE_360_nrpspksdomains_ctg1167_1_PKS_KS.1_
IVIAMSGLYPDSHSVKDFSNILYNKINPISEAAPEVVQNAGSVPG--LNF
FAQFFKVHYRLARCMEPMARKILEQAYQAIYDAGVNPEELSGKKVGVYIG
TCFSETEAGCSKTMFANRISYWLNAKPSMSIDLACCSSTVALEQAYLAIS
RGECEAAIIGGAYLCLHPQSAMHYGRLLNLCQDG-KTKSFDEHADCAKSE
AISVLFLQKAKNALRIYADVLHVKSEFTCLLPGETGP--QFGFLRDFSKT
VSFIKNFYEEARIPAQAIEYVEACGCAVPEADKVLEAIEE-VLVGSVMSN
IYNEAASGITAVTKVLLAYHTGQIAANMHCDNPRQDVVALREGRMRIVTE
-H--QSFGR--SYVAVNGMSI-TGVNSHVLLH-
>SRR10426005_NODE_146_nrpspksdomains_ctg1174_1_PKS_KS.1_
VVISMAGKFPNCHNIAQYEYNLYNKIDMVDDDEPEIPKRAGKIH--ELEK
FATFFGVHFKQAHTMDPQTRILIETAYEAVIDAGINPRDLRGTKTGVFVG
SCIS-ESTGCSRAMLANRVSYSLGLQPSFLVDTACSSSMYALDNAFTMMR
NGEIDAALIGGANLSLHPFVTLQFARLGVLASNG-YCRPFDKDASYTRAE
AINCMFLQRKRDAKRIYASVVYSKTNCDGYKPEGIT---YPSGKLQEKLL
SEFYGQVN--ITPGD--LGYLEAHSTGTVVGDPECRAIDN-VLVGSVKSN
VHSEAASGICSLVKACFAFETGLIPPNINFSEVKPEISALAEGRLVVVKD
I---AKLN--KPYIGVNSFGFG-GANAHALLKA
>SRR10426005_NODE_274_nrpspksdomains_ctg1176_1_PKS_KS.1_
IVISLSGIYPSSRNIKEFEYNLYNKISMVNDDEPSVPRYSGKIP--DLKF
FAPFFGVHQLQADHMDPQNRLLIEEAYKAVMDAGVNPSSLKGSNTGVYVG
SCFS-ESTGCSKAMFANRISYTLGLTPSMLCDTACSSSMYALDLAYHALA
NGEIDAAIVGGANLCLHPTVSMNFNQLGVLSPDG-CSRPFDANANYIRSE
AIGCLFLQRRVYAKRIYATIVYSLSNCDGFKPEGVT---YPSSVVQEKLL
RQVYVKAK--IDPNE--LGFMEAHATGTVVGDPECKAIHN-ALVGSVKSN
CHAEPASALCSLAKVIFAMQSNIIPPNINFKKLRSEIPALNEGRLKVVSE
P---TKLP--KPYVGVNSFGFG-GANAHVILKQ
>SRR10426005_NODE_302_nrpspksdomains_ctg1177_1_PKS_KS.1_
IVISMSGRFPSSRNIEEFERNLYNEINMVNDDEPSIPKNSGKIP--NISK
FATFFGVHQREANSMDPQVRILIEEAYKAIMDAGVNPFTLRGSNIGVYVG
SSIS-ETTGCRKAMFANRISYALDFTPSLVCDTACSSSIYSLDLALRALQ
NGEIEAAVVGGANLCLHPVITLQFALLGVLSSNG-ICRPFDAESNYTRSE
AIGCIFLQRKSAAKRVYANIICSKVNCDGFKVEGIT---YPSSVVQERLL
RQIYSKAN--VNLDE--IGYIEAHCTATIVGDPECKAIDN-AAVGSVKSN
CHAEPAAGMCSLIKVLLTLNNGIIPPNINVKTTKQNIDALKTGRLAVVTT
P---TKLL--KPFVGVNSFGFG-GANAHVILKQ
>SRR11669720_NODE_584_nrpspksdomains_ctg1185_1_PKS_KS.1_
VVISISGCFPESHNMHELRDNLLTKTDMVSEGRIGLPKRAGKIK--VLNR
FNAFFGVPSIQAESMDPMSRILLEKAFESIIDAGVNPMELRGKNVGVYVS
ACIS-ETTGTERVGFANKISRWLGVNRSMMVDTACSSSMVAMNVAYEDLR
DGISELAIVGGANLTLSPFITKCFLDLGVIGMEG-KCRVFDDDAKYVRSE
AVCAVFLQKYKDAKRLYATVIHSKLNSDGYKSQGIT---FPSTELQRELL
QDLYRECH--INPAT--VDFVEAHGTGTEVGDTELLAMEK-VPIGSVKSN
LHSEGAAGVCSVAKVILCMELGVLLPNLHYHNPHRNVDALRDGRFMVVTD
L---MPFEG--KLVAINSFGFG-GANGHLLLQR
>SRR11669720_NODE_1625_nrpspksdomains_ctg1188_1_PKS_KS.1_
VVISMACRLPMSDNTKELWDNLINKVDMITDNLLGAPSRFGKINN--LEH
FQPFFHVGVNQVQNMDPMVRILHEVAYEAIVDAGFNPRYFQNRCVAAFTG
VSFGESETGTSRAMYANRISYSLNLRPSYMLDSGHASGTTALDQAYRAVR
DGRCEAAVVAAANLCLFPNLMLQFMRRG-LSADG-VPRPFDEDANLVRSE
GVTVLFVQKARDAKRVYASIVHAKSCFEGDKDTEM-------LVPSPDIQ
LNMLKDFYNECKVDPKTVDFIEANANGLKVQDDVLDVLDR-FPIGSIKSN
MTPEAASGICATFKALLSFEAGMLAPNINYSKPTTGSQALTSGRLQVVTE
---PTPFDG--ELIAINSFSL-NGCLSHVLLRR
>ERR9435010_NODE_646_nrpspksdomains_ctg1190_1_PKS_KS.1_
VVITMSGLYPDSHSVKDFSNILYNKINPISEAAPEVVQNAGTIPG--ANF
FAQFFKVHYRLARCMEPMARKILEQAYQAIYDAGVNPEELSGTKIGVYIG
TCFSETEAGCSKTMFANRISYWLNAKPSMSIDLACCSSTAALEQAYLAIS
RGECEAAVIGGAYLCLHPQSDVHYGRLLNLCQDG-KTKSFDEHADCAKSE
AISVLFLQKAKNAIRIYADVLHVKTEFTCILPGETGP--QFGFLRDFGKT
VSFIKNFYEEAKIPAQAIEYVEACGCAVPEADKVLEAIEE-VLVGSVMSN
IYNEAASGITAITKVLLGYHTGQIAANMHCDNPRQDVVALREGRMRIVTE
-H--QSFGR--SYVAVNGMSI-TGVNSHVLLH-
>ERR9435023_NODE_579_nrpspksdomains_ctg1198_1_PKS_KS.1_
IVVSMSGLYPNSRNIKEFSEILYNKINPVTSENPEVVNFLGKVAD--LNR
FAQFFKVHYRLAMNMDPMARKLLETSYEAIYDAGISPTQLNGKKIGVYVG
AGLSETETGVSKTMYANRISYWLNIKPSSTFDCSCCGSTVALEQAIAAIN
RGDCEAAIVGSSSICLHPQTMVNYKRCVAMAPDG-KTKSFAQNADFARSD
AINVIYLQKAKNALRIYAEIVGVNNEFSSTITAVTGQ--VFGFNRNINTS
TALLKKFYHEMGVPPETVEYVEAFGSASPEADKTLQTIER-ILVGSVMSN
IYTDCASGITAITKVLLGYHNEMIAGNLHCEKPRQDVDALRDGRMQIVRE
-N--QPFKS--TYTAVNGLSI-TGVNSHVLL--
>SRR10804932_NODE_309_nrpspksdomains_ctg1204_1_PKS_KS.1_
IVITISGRLPESSSIEEFKQQLFDGVDLVTDDEYGLPTRTGKIK--DLQY
FATFFGVHAKQANVMDPQLRMLLELTYEALVDAGVNPSETRGSKTGVFVG
VSDS-ESTGCCRAMFPNRISYTFDFNPSYAIDTACSSSLFAFQQAVTYIK
SGQCDAAIVAGVNLLLKPTSSLQFHRLNMLSPQG-MCKAFDSSGNYVRSE
AAVVVYLQKASVARRVYATVLGARTNTDGNKEQGIT---FPSGPMQNKLI
REVYEEIG--VKPQE--VVYVEAHGTGTKVGDPQVNSIAD-FLIGSVKSN
MHSEPASGLCSLAKIVIAMESGVIPQNLHFQSPNPDIPALNDGRLKVVAK
N---EPWNG--GIVAVNSFGFG-GANAHIVLRS
>SRR11233339_NODE_194_nrpspksdomains_ctg1271_3_PKS_KS.1_
IVISIAGRFPDSDNMRHFQENLFNKVDLVTDDDPEIPQRTGKIN--NVEK
FSLFFGVHFKQAHTMDPMCRMLLEHAYEAIVDAGINPRQLRGTKTGVFIG
ACFS-ESTGCSRAMLANRISYWLGINPSYTVDSACSSSLFAMEHAYRAIR
SGQCEAALVGGANLCLHPYVSLQFSRLGVLSPDG-RCKSFDADADYTRSE
SVGLVFLQKAKNAKRIYATYVHAKTNCDGFKEQGIT---FPSSVMQSALL
KEFYEECG--VPPTS--LAYIEAHGTGTKVGDPEVNGLER-VRIGSIKSN
LHAEPASGICSIAKVVIAMESGLIPPNLHYKRPREGVKALEDGRIRVICD
L---EPWE--GGYVGINSFGFG-GANAHILVKS
>SRR11309591_NODE_199_nrpspksdomains_ctg1298_2_PKS_KS.1_
IAITFSGRLPESSNIEEFKKNLFEGVDMVNDDPYGLPERLGKIK--DLEN
FQQFFSVHQKQAECMDPQMRMLLESTYEAIIDAGVNPCEIRGSRTGVYVG
VSSS-ETTGCARAMFANRVSFTFDFKPSYSVDTACSSSLYALEQAFSDMR
AGKCDNAVVAGLGVLLKPTMSLQFKRLNMLSPDG-MCKAFDESGNYVRSD
GCVVIFLQKTSNAKRVYATVLNVRTNTDGYKEQGIT---YPIGAMQNRLI
RETYEEIN--LNPHD--VTYVEAHGTGTKVGDPQVNSITD-FLIGSVKSN
MHSEPASGVCSIAKVLIAMEEGVIPGNLHYKNPNPDLYGLLDGRLKVVDK
N---TPWEG--GIVGINSFGFG-GANAHVILKS
>SRR11309593_NODE_145_nrpspksdomains_ctg1299_1_PKS_KS.1_
IAITFSGRLPESSNIEEFKKNLFEGVDMVTDDPYGLPTRMGKLK--DLEN
FQQFFTVHQKQAECMDPQMRLLLECTYEAIIDAGVNPCEIRGSRTGVYVG
VSNS-EATGCAKAMFPNRVSYTFDFKPSYSVDTACSSSLYALEQAFADMR
DGKCDNAVVAGLSVLLKPTMSLQFKRLNMLSPDG-MCKAFDESGNYVRSD
GCVVIFLQKTNTAKRVYASVLNVRTNTDGYKEQGIT---YPDGRMQNRLI
RETYEEIN--LDPND--VAYVEAHGTGTKVGDPQVNSITD-FLIGSVKSN
MHAEPASGVCSIAKVLIAMESGIIPANLHYKNPNPDLYGLMDGSLKVVDK
N---LPWEG--GIVGINSFGFG-GANTHVILKS
>SRR11309593_NODE_418_nrpspksdomains_ctg1301_1_PKS_KS.1_
IVISMAGKFPNCRNIDDYKHKLYNKIDMVDDDEPEIPKRSGKIY--ALEK
FATFFGVNFKQAHTLDPQTRILMETAYEAVIDAGINPVSLRGTKTGVYIG
ACIS-ESTGCSRAMMANRISYALGLQPSFLLDTACSSSMYALDNAFTALR
NGEIDAAIIGGSNLLLHPFVTLQFARLGVLASDG-YCRPFDKNASYTRSE
AINCLFLQRKRDAKRVYASVVYSKTNCDGFKPEGIT---YPSGKLQEKLL
REFYEEVN--VTPDD--LGYLEAHSTGTFVGDPECRAIDN-VLVGSVKSN
VHSEAASGVNSLIKACFAFENNEIPPNINFEEVKPEIAALAEGRLVVVNN
V---LSLG--KPYIGVNSFGFG-GANAHALLKA
>SRR11434657_NODE_332_nrpspksdomains_ctg1304_1_PKS_KS.1_
VVISISGKFPNCHNTAEYEYNLYNKVDMVDDDEPEIPKRSGKIY--ELEK
FATFFGVHFKQAHTMDPQTRILMEVAYEAVIDAGINPKSLRGTKTGVYIG
SCIS-ESTGCSRAMLANRISYALGLQPSFLVDTACSSSMYALDNAFTALR
NGEIDAAIIGGANLLLHPFVTLQFSRLGVLAADG-FCRPFDKDASYTRSE
AINCMFLQRRRNAKRVYATVVYSKTNCDGFKPEGIT---YPSGKLQEQLL
SEFYNEIN--VTPDD--LGYLEAHSTGTVVGDPECRAIDN-VLVGSVKSN
VHSEAASGINSLIKACFAFENGQIPPNINFEEIKPEISALAEGRLVVVKD
I---MNLN--KPYIGINSFGFG-GANAHALLKA
>SRR1021602_NODE_161_nrpspksdomains_ctg1305_1_PKS_KS.1_
IVLTISGRLPDSGSIEEFAQKLLDGVDLVSADGHGLPERNGKLK--DLEH
FATFFGVHAKQAHLMDPQLRLLLETTHEAIVDAGYAAAELRGSRTGVYIG
VSNS-ESTGCCRAMFPNRISYTFDFKPSYAIDTACSSSLFALAQAFTAIR
AGHCDAAIVAGSNLCLKPGNSLNFHRLSMLSPDG-RCAAFDASGKYVRSE
AVAAVLLQRRADARRVYATVRNARMNVDGYKEQGIT---FPTGSMQRQLA
KETFDEVR--LRPQD--VVYVEAHGTGTKVGDPQVNAIAD-LLLGSVKSN
MHSEPASGLCSLAKLVVAMQRGVIPGNLHYKSPNLDIPALSDGRIKVVDR
N---MPWEG--GLVAVNSFGFG-GANAHVILD-
>SRR1021602_NODE_391_nrpspksdomains_ctg1309_1_PKS_KS.1_
VVISASGLLPECDSFAEFADKLFRNKNLVTGSPPELPEQYGRITG--LNK
FAQFFTVFYSLAQSVDPLARKIFEQTYQAIFDSGICPVELWGKHVAVFMS
YGFCETEVGACKAMTANRISYWLNLQPSVYMDGSSCGSLLALEKAREAIT
DGRCDSAIVGCGKVILHPQVPISH-RMMPLNFDG-KTKCYDEAADPSMSE
AAVVFFLQKYKDAKRSYAVLRHVKTHFGASPDQILG----YQIPQDTKVL
TNFFRQFYDEAGVAPADVEYIEGYGAGMPEMDKILEAMEN-VLVGSVSSN
VYTESGTSACAILKIISAYQRGELPATINCKNPRRDIASLSDGRMHIVTE
-N--TKFNR--TFTAVSAFSY-TGLNAHGLLE-
>SRR10357460_NODE_112_nrpspksdomains_ctg1320_1_PKS_KS.1_
VVITFSGRLPESSNIEEFKEHLFAGVDLITDDEHGLPTRTGKLK--DLAH
FATFFGVHAKQAHVMDPQLRIMLEMTHEAIVDAGVNPTDVRGSRTGVFIG
VSSS-ESTGCCRAMFPNRISYTFDFSPSYAIDTACSSSMFALQQAVTAMR
TGQCDAAIVGGVNLLLKPTCSLQFHRLNMLSPQG-MCKAFDASGNYVRSE
AAVVMYLQKSSRAKRVYATVVNAKTNTDGNKEQGIT---FPSGEMQKKLI
KEVYAEAG--LNPAD--VVYVEAHGTGTKVGDPQVNAIAD-VLIGSVKSN
MHSEPASGLCSIAKMLIAMEAGVIPPNLHFRDPNPDIPALNDGRLQVVDK
P---LPWNG--GLIAINSFGFG-GANAHVILRS
>SRR1146667_NODE_283_nrpspksdomains_ctg1323_1_PKS_KS.1_
IVISMGGRFPEASNVEELEYNLFNHVDMVTEDGFGTPRGGGKLL--DLEH
FAWFFGVHGKMAASMDPAQRVLLEVAYEAIFDAGIDPLSLNGRNIGVYIG
SSGA-SILGNSPAMMANRTSYTFDVRPSFTLDTGCSSSMYALSEALMAMR
AGQCEAALVAGCTL-LKFHHTCQLNNTTALSVDS-RCKAYDKSANFVRSE
GIAAVYLQKVSEAKRCYATVLNARVNNDGRKVQGIM---FPSAPCQKALI
MSTYNEIN--MDPRN--VVFLEAHGTGNKTGDKEGRVIGE-VMVTSIKSN
LHTEASSGVVSLIKVMLTSERGMIPANLHYKEPTPEVQALMEGRMKIVAE
N---TPFPG--GIVGISNFGFG-GGNAHMIVKS
>SRR10279176_NODE_1171_nrpspksdomains_ctg1338_3_PKS_KS.1_
VVISISGRFPESNSIAEFRENLFAGVDMVTDDDYGLPARTGKLK--GLEY
FANFFGVHAKEAKVMDPQLRLLLESTYECIVDAGVNPDDIRGSKTGVYVG
TFQS-ETTGCSRAMFSNRVSYTFDFNPSYSVDTVCSGSLYALSQALYAIR
SGQCEAAVVGGVNLLLKPTNSLQFHKLSMLSSKG-MCRAFDASGNYVRSE
AVVTVFLQKAGVAKRSYATVVEALTNNDGFKDQGIT---FPNGVMQNKLI
REVYAKCD--VDPAE--VSYIEAHGTGSKVGDLQVNSIAE-FLIGSVKSN
MHSEPASGLCSLAKIVISMESGKIPANLHFASPNPNIQALLDGRLQVVNK
N---WDFNG--GYVAINSFGFG-GANAHVLLK-
>SRR1146668_NODE_6634_nrpspksdomains_ctg1357_1_PKS_KS.1_
IVISVSGRFPESDNMAEFRDNLMSKKDLISEDDFGLPTRGGKIR--ELDK
FAVFFGVHPKQTQAMDPQLRMLMELTYEAIVDAGYDPHALRGNRIGVYIG
CSAS-ESTGCCRAMFSNRVSFAFDFKPSFSIDTACSSSLLALEQAVEAIR
SNQCDAAIVGGVSLCLMPTSSLTFHKLGMLAPDG-KCKTFDASADYVRSE
AASVIFLQKCSAARRIYATVVHAKTNTDGSKPEGVT---FPSGEVQKQLL
EQIYGEAG--IDPKD--VSYVEAHGTGTKVGDPQAGAIAD-VLIGSVKSN
MHSEPASGLCSVAKVLIAMEEGVIPPNLHYSVPSPNIPAIMDGRLRVVSE
P---TPWNG--GLVGVNCFGFG-GANVHVILRS
>SRR10279176_NODE_10933_nrpspksdomains_ctg1367_2_PKS_KS.1_
IVISFSGRFPECDSVDEMRQKLYAGVDMVTDEPYGAIMRTGKMKD--LTQ
FAEFFNYPPTLAERSDPQQRMLLEVAYEAIVDAGLHPMALKGTRTGVVVA
LSSS-ETLGTSRTMSANRVSNYFDLKPSYSIDTASSTSLIALHQGFKLIQ
DGVCENCIVAGVDLVLNPTVSLMFQNLNMLSPGG-KCRSFDAEGDYVRSE
GVVAVLLQKAKLAKRIYAGLLNTGSNADGYKDEGIT---FPSQEMQISLF
KNVQEEVG--VKSTD--LAFMEAHGSATKVGDRQVGAIVK-VLIGALKSN
MHGEPASALSAVIKVLVAMECRLLPPNLHYNIPNPDIPALVDGRLTVVEN
V---TPWNG--GVVAVNSFGVG-GANGHCLMKS
>SRR10321103_NODE_252_nrpspksdomains_ctg1388_3_PKS_KS.1_
IVIAVSGRFPESDNIAEFSHNLYNKIDIVTQNDHGLPQCMGSLK--DISK
FASFFGVHAKQAHQLDPQARILLELTHEAIVDAGYDPDELRGKRIGVFIG
NCSS-ESTGCCRAMFANRISYTFDFKPSFLMDTACSSGAFALYSAVQAMK
NNECDAAIVGGANLCLRPATALQFYKLNMLSDDG-KCKSFDAACNYGRSE
AIVSMFLQKSDVARRVYANVVHVKSNTDGYKEQGVT---FPSAKMQKRLI
EEVYEESK--VNPLE--VSYVEAHGTGTPAGDPIMSAIAE-ILVGAVKSN
MHSEPTSGLCSVVKVLIGMENGLLPPNLHFYSPNPEIPALMSGQVKIVNE
P---TPWNG--GYAAVSCFGFG-GVNVHTLLKS
>SRR10321103_NODE_1915_nrpspksdomains_ctg1393_1_PKS_KS.1_
-VITISGRFPQADNMEELKENLLNKKNCIVRAEGFPDNHAAIMKS--LDK
LAEFFNVNVISAAESNALTRIMLEVSYETIVDSGYDPKELSGKHIGVFVG
ESDSDAILGYVSCMICNRMSHRYNFTPSFAIDASCASSGVALEDAFRRLK
DGSIEAALVGGCSVCLRPGTHKSYLDMGILSPTG-ESCPYDADANCVRGE
AVAAIFIQKKKDARRIYAKIHNVGCTVTDYESTEKL---TPSSKAQSDLL
RRIYRTIG--MDPTA--IDYLEGHGISIPEWDQAVNSIDE-VLLGAIRSN
IETKAASAICSIAKVILAFETGEIAPSINYVTPNPKCPSLTNGKIKAITE
S---TPYNK--PLAAINNFALG-GAAVHMILER
>SRR12687653_NODE_296_nrpspksdomains_ctg1397_2_PKS_KS.1_
IVISISGRFPEADTIGELQDKLFNKINLVTESSYGLPRKLGQIK--DISK
FAGFFGVHHKQAHQLDPQARLLLECTYEAIIDAGYDPAELRGKNIGVFMG
NCSA-ESTGCARGMLANRISYTFDFKPSFLTDTACSSGAMALYEAVMAIK
SGRCEAAIVGGSNICIRPGTSLQFYKLNMMSEDG-FCKSFDASGDYGRSE
AIVSLLIQKADVARRSYVSLVHVKTNTDGYKEQGIT---FPSTEMQKRLI
QEVYQESR--LSPLK--ISFVEAHGTGTPAGDPIMSAIAD-VLVGSIKSN
MHSEPCSGLCSIVKVIIAMETGLVPPNLHYNTPNPNIPSLLTGQVKIVTD
P---TPWKC--DYASISCFGFG-GVNVHAILKS
>SRR11637884_NODE_1916_nrpspksdomains_ctg1402_2_PKS_KS.1_
IVISLSGRFPESNNVEEFRQQLFDGIDMITDDEHGLPTRTGKLK--DLAH
FAQYFSVHAKQAEQMDPQLRILLELTHETLVDAGLNPAEMRGTKCGVFLG
ICAS-ESTGCCRAMFANRISYTFDFKPSYAVDTACSSSLYALSQAISAIK
SGECDSAIVGGANLLLKPNGSLQFHRLSMLSPQG-MCKAFDSSGNYVRSE
AVVSILLQKASAARRVYATVLGAKTNIDGYKEQGIT---FPSGKMQQKLI
SEVYDETG--VNPLD--VSYIEAHGTGTKVGDPQVNSIAD-FLIGSVKSN
MHSEGASALCSIAKILIAMEAGIIPGNLHFKNPNPDIPALTDGRLKVVSK
A---QPWKG--GIVAVNSFGFG-GANAHLILRS
>SRR10321108_NODE_147_nrpspksdomains_ctg1404_1_PKS_KS.1_
IVIAVSGRFPESDNIAEFSHNLYNKIDIVTQNDHGLPQCMGSLK--DISK
FASFFGVHAKQAHQLDPQARILLELTHEAIVDAGYDPDELRGKRIGVFIG
NCSS-ESTGCCRAMFANRISYTFDFKPSFLMDTACSSGAFALYSAVQAMK
NNECDAAIVGGANLCLRPATALQFYKLNMLSDDG-KCKSFDAACNYGRSE
AIVSMFLQKSDVARRVYANVVHVKSNTDGYKEQGVT---FPSAKMQKRLI
EEVYEESK--VNPLE--VSYVEAHGTGTPAGDPIMSAIAE-ILVGAVKSN
MHSEPTSGLCSIVKVLIGMENGLLPPNLHFYSPNPEIPAMMSGQVKIVNE
P---TPWNG--GYAAVSCFGFG-GVNVHTLLKS
>SRR12687654_NODE_2986_nrpspksdomains_ctg1407_1_PKS_KS.1_
IVISMSGRFPESDSVGEFSDNLYNKVNLVTEDNYGLPRRMGMLK--DISK
FNQFFGVHHKQAHQLDPQARILLELTYESIVDAGYDPDELRGRNIGVFIG
NCSS-ESTGCCRAMFANRVSYTFDFKPSFLVDTACSSGALALYEAVMAMR
RGECEAAIVGGANLCLRPGTALQFYKLNMLSDDG-MCKSFDAACNYGRSE
AVSTVFLQRSNVARRKYASIVHIKTNTDGYKEQGVT---FPSAAMQKRLI
TEVYNECK--LDPLK--VSYVEAHGTGTPAGDPIMSAISD-ILVGTVKSN
MHSEPTSGICGLVKVLIGMEKGLIPPNLHFNTPNPEIKPLVDGQVKIVTE
P---TPWEG--GYAAFSCFGFG-GVNVHCVLKS
>SRR11610576_NODE_2457_nrpspksdomains_ctg1432_1_PKS_KS.1_
VVISIAGSFPGCDNVEDLKELLFNKISGVTSD-PHY---LGKLND--PYT
LLTFFGINSKLGESMDPQTKLVMKFGYSAICDAGINPSDLAGSNTATLIG
SSLAETELSHATSMQAHRIAYYLDLKPSYVCDASWNGGLYALRYAKDLIA
RGTASAALVTCTNLIFMPQVSYHYHRLGRLNEDG-KTKCFSDDADYTRSE
GCVAFFLQRKEHALRNYGTVIGVSSSIHGSKNNPLS---DCSDILITSHL
RNLYQ--KSKIDPS--EISYLEASGCASKIVDAALNAASE-ILIGSIKSN
VHTEAASGCLGVLKTIIAAECDMIPPNLYYSSPNSLVPSLVSGKLEVVTK
PT--PL-KG--DYLAINNISA-VGDFGHVIIR-
>SRR11637887_NODE_1579_nrpspksdomains_ctg1445_1_PKS_KS.1_
ICITFSGRLPESSSIDEFKKNLFDGVDMVNDDPHDLPTRTGKIK--TLQN
LAQFFKLHQKQAECMDPQLRMLLECTYEAIIDAGINPQDIRGSRTGVYVG
VSNS-DSTGCARAMFANRISFTFDFKPSYAVDTACSSSLFAMDHAFRDIR
SGRTDAAIVAGVGLIFKPTMSLQFKRLNMLSPDG-MCKAFDESGNYVRAD
GCVVTFLQKSNDSRRIYATILNVRTNTDGAKDQGIT---FPNGQMQNRLI
RETYEEIG--LDPKD--VTYVEAHGTGTKVGDPQVNSICD-FLIGSVKSN
MHSEPASGVCSIAKILIAMEAGVIPGNLHYKSPNPDLYGIMDGRMKVVDR
N---MEWNG--GIIGLNSFGFG-GANAHVILKS
>SRR11614423_NODE_10642_nrpspksdomains_ctg1450_1_PKS_KS.1_
VVISMSGLFPMSNNVKELSEILYNKENPITAEAPGASKYTGTLPG--LER
FAQFFKVNYNISKNMDAMSRKILEQTYQALYDAGVSPDHLSGKKVGVYIG
ICVSETDAGCNKAMFANRISYWLNLRPSMSIDEACCSSSAALDLAYQAMS
KGECEAAIVGGANLLLHPQTSIHTGRIISVCPDG-KTRSFDANGNCALSE
AIPIVFLQKSKNALRAYAKLIHMKNEYIGTQSGSSN----LGLCRNPAIF
SKFLMDFYDEAKVAPEDVKYVEAVGIGIPDSDKALEAISK-VLLGSVISK
IYTAASMGLCSLIKVLLAYHTGKIPANLHYSNPPSDVPALQDGRIRIVTE
-H--EPFTR--GYIGINNHSI-TGCSTHLLINS
>SRR11637887_NODE_2824_nrpspksdomains_ctg1450_1_PKS_KS.1_
IVVSISGRFPNSNNVREFAKNLYNKVDMTDEDEEDVPKRFGKIR--NIEK
FASFFSTLNKHANWTDPQMRMLLEHAYESILDAGVSPQSLVGSKTGVFIG
CSIS-DSLGNANFYLSNRISYALGLCPSFTLDTACSSSAYALDCAFRYIE
SGLCDAALVGGSQLILNCGLAAEYTKLGILAHDG-VCRPFDENATFSRAE
TICVIFLQKRKDSKRIYANLVYSSSNNDGFKKEGAS---FPSKIMQQKLI
EDFYSNLK--FDPEN--INFVEAHSTGTKLGDPEVQAIDA-VVIGSVKSN
MHAEAASGMASIAKILLSLESRRFPPNINLKTPRSDVAAFSEGRIKVATD
V---EELT--GDFIAMNSFGLG-GANAHSL---
>SRR10357442_NODE_111_nrpspksdomains_ctg1456_1_PKS_KS.1_
VVITFSGRLPESSNIEEFKEHLFAGVDLITDDEHGLPTRTGKLK--DLSH
FATFFGVHAKQAHVMDPQLRIMLEMTHEAIVDAGINPTDVRGSRTGVFIG
VSSS-ESTGCCRAMFPNRISYTFDFSPSYAIDTACSSSMFALQQAVTAMR
TGQCDAAIVGGVNLLLKPTCSLQFHRLNMLSPQG-MCKAFDASGNYVRSE
AAVVIYLQKSSQARRVYATVVNAKTNTDGNKEQGIT---FPSGEMQKKLV
KEVYAEAG--INPAD--VVYVEAHGTGTKVGDPQVNAIAD-VLIGSVKSN
MHSEPASGLCSIAKMLIAMEAGVIPPNLHFKNPNPDIPALNDGRLQVVDK
P---LPWNG--GLVAINSFGFG-GANAHIILRS
>SRR11637885_NODE_1938_nrpspksdomains_ctg1459_1_PKS_KS.1_
VVVSIAGFYPDSDNVKDFGEKLFNKVDLISDDDPEIPQRTGKLN--EVNK
FAAFFGVHFKQAHTMDPMCRMLLEKAYEAVVDSGYNPRHLRGTNTGVFIG
ACFS-ESTGCSRAMLANRISYWLGINPSYTVDSACSSSLYALEHAYKAIR
DGHCDAAIVGGCNLCLHPYVSLQFARLGVLSQDG-RCKSFDEAANYCRSE
AVCILYLQKAKDARRVYATVVHAKTNCDGYKEQGIT---FPSGPLQQRLL
EEFYEECQ--LSPSS--LAWVEAHGTGTKVGDPEVKALEN-VMIGSVKSN
IHSEPASGLCSVTKVIIAMETGFIPPNINFKVPRKDIDAFHNGKITVVTE
K---TPWS--GGMVGVNSFGFG-GANCHVLLK-
>SRR11080139_NODE_270_nrpspksdomains_ctg1480_1_PKS_KS.1_
VVISISGCFPNADDFDELRDNLFNKVDMVKET-PDR---IGKISK--SAK
FAAFFGVHRKQCNPLDPMTRLMMERSYEAIMDAGVNPADLRGSNMGVFMG
SYISESELGHNRSMLANRVSYWLNSHPSYAFISADTCGMQGLSMAFRAMK
EGRCDSALVGTANLVMHPEMSWHLCQLGLLSTDG-KCRSFDAAASYARSE
AVVAIFLQKSKNAKRIYASVVHSDFSFYGDRQEKFTC--NLSPVPLTNIL
TNFYT--TCGVDPR--TIAYLEADGSGRKDGDQVLNVIDK-VLVGSVKSN
AHAEASSNLVAVAKVLIAMQSGVIPPNLHYENPSPLIPALADGRIKVVSE
KT--PWDG---GLVAVNAIG--TGEYGHLLLRS
>SRR10357446_NODE_3219_nrpspksdomains_ctg1485_1_PKS_KS.1_
IVITLSGRLPESATIDEFKEQLLAGVDLITDDEHGLPTRTGKLK--NLSH
FATFFGVHAKQAHVMDPQLRMLLELTHEAIVDAGVNPADVRGSRTGVFVG
VSQS-ESTGCCRAMFPNRISYTFDFSPSYAIDTACSSSMFAMQQAVSAMK
TGQCDAAIVGGVNLLLKPTCSLQFHRLNMLSPQG-MCKAFDASGNYVRSE
ACVVLYLQKSSQAKRVYATVVNAKTNTDGTKEQGIT---FPSGEMQKKLI
KEVYAEAG--ISPAD--VVYVEAHGTGTKVGDPQVNAIAD-VLIGSVKSN
MHSEPASGLCSIAKVLVAMEAGVIPPNLHFTAPNPDIPALNDGRLQVVDK
P---LAWNG--GLVGVNSFGFG-GANAHVVLRS
>SRR11637888_NODE_6528_nrpspksdomains_ctg1485_1_PKS_KS.1_
IVVSISGRFPNANNVQEFEHNLYNKIDMSDEDEPEVPKRTGKIR--NINK
FASFFSILNKHANWMDPQCRCLLEHTYEAILDAGISPQSLVGSRTGVFIG
CCFS-DSFGNANFYLSNRLSYALGLCPSFTVDTACSSSAYALDCAYKYIM
SGACDAAIVGGSQLVLNLKTTIEYSRLRILAPDGEFCRPFDENATFTRAD
TICCVFLQRKKDSKRVYAQLCYTNSNNDGFKKEGSS---FPSRVMQQKLM
EDFFRDSK--IDPGL--VDFVEAHSTGTRLGDPEVASIDE-VPIGSVKSN
MHAEASSGVASIAKILLALEKHKVAPNINITSMRNDIPAFAEGRIRVVTE
V---EDLT--GPYISMNSFGLG-GANAHALF--
>SRR11149959_NODE_88_nrpspksdomains_ctg1500_4_PKS_KS.1_
VVISMSGLFPRCRNVKEFSDILYNKECPISSE-PEVVQYVGEIPD--LDL
FAQFFRVHYRLGKRMDPMARKILEHSYQAIYDAGVSPQQLNGKKIGVYVG
CSFSEVELGCSRSMFANRISYWLNAKPSHALDQACCSSLAALQEGCQAIL
NGTCEAAIVTASSLCLHPQSIIHYKRLVTISADG-KTRSFDTNANSVRSE
AISVLFLQRAKDALRVYAEVVQVRSQFTSLAKGDTGA--KFGFNRNPFDT
INFLKQFYDDAKVAPEAVNYVEAFGCGEPAADKSLEALDE-VLVGSVTSN
IYSECGSGMSSIVKVLLAYNNGKVASNLHCDSPRQDVNVLKDGRIQIVTE
-H--QPISQ--SYAAVNNYSY-NGANAHVLLK-
>SRR10357451_NODE_249_nrpspksdomains_ctg1503_3_PKS_KS.1_
VVISISGCFPNADDMDMLRDNLFNKVDMVQTT-PDR---IGKISK--SAK
FAAFFGVHRKQCNPLDPMTRLIMERSFEAIMDAGVNPADLRGSNMGVFMG
SYISESELGHNRSMLANRVSYWLNSHPSYAFISADTCGTQGLTMAYRAMR
EGRCDSALVGTANLVMHPEMSWHLCQLGLLSSDG-KCKSFDAAADYARSE
GVVTMFLQKTKDAKRIYATVVHSDFSFYGNREEKYTS--NLSPVPLTDLL
TNFYG--ACGVDPR--ELAYLEADGSGRKDGDQLMNVVDK-ILIGSVKSN
MHAEACANLAAVVKVAIAMQSGFIPPNLHYTTPSPLIPCLVEGRAKVVSE
KT--AWEG---GLVGLNSIG--TGEYGHILLKS
>SRR11149959_NODE_1866_nrpspksdomains_ctg1513_1_PKS_KS.1_
IVLTLSGRLPESNNIEEFAQQLFDGVDLVTADDHGLPERNGKLK--DLAH
FATFFGVHAKQAHMMDPQLRLLLEVTHEVIVDAGLNPAELRGSRTGVYVG
VSNS-ETTGCCRAMFPNRISYTFDLKPSYAIDTACSSSMFALAQAVNAMR
SGHCDAAVVAGSNLCLKPANSLNFHRLSMLSPEG-RCAAFDASGRYVRSE
AVVGVLLQRRGAARRVYATVRGARMNTDGAKVQGIT---FPSGDMQRSLA
EETFAEAG--LRPQD--VVYVEAHGTGTKVGDPQVNAIAE-FLLGSVKSN
MHSEPASGLCSIAKVVVAMEHSSVPANLHYKEPNADIPALNDGRIKVVDR
N---TPFEG--GLVAVNSFGFG-GANAHVILES
>SRR10357459_NODE_175_nrpspksdomains_ctg1522_1_PKS_KS.1_
IVITLSGRLPESSNIEEFKEQLFAGVDLITDDEHGLPTRTGKLK--DLSR
FATFFGVHAKQAHVMDPQLRMLLEMTHEAIVDAGVNPADIRGSRTGVFVG
VSQS-ESTGCCRAMFPNRISYTFDFSPSYAIDTACSSSMFALQQAVTAMR
TGQCDAAIVGGVNLLLKPTCSLQFHRLNMLSPQG-MCKAFDASGNYVRSE
ACVVIYLQKSSMAKRVYATVVNAKTNTDGSKEQGIT---FPSGDMQKKLI
KEVYAEAG--LDPAD--VVYVEAHGTGTKVGDPQVNSIAE-VLIGSVKSN
MHSEPASGLCSIAKVLIAMEAGAIPGNLHFSAPNPDIAALNDGRLKVVDK
T---LPWAG--GLVAVNSFGFG-GANAHVILRS
>SRR11428714_NODE_2065_nrpspksdomains_ctg1573_2_PKS_KS.1_
IVITFSGRLPECDSIDELREKLLTGEDMVNDDPYGAIMRTGKMKD--ITQ
FAEFFHYPPAFAERADPQQRMFLEVVYETIVDAGLHPMALKGTRTGVIVA
LSSS-ETLGTSRTMCANRVSQYFDLKPSYSIDTASSTSLIALHQGFKLIQ
DGVCDNCIVGGTDLVLNPTVCLMFQKLNMLSPGG-KCRSFDAEGDYVRSE
GAVAVLLQRAKVAKRIYASVLNAGSNADGYKDEGIT---FPSREMQVSLF
TNVQEEIG--VNATH--LAFMEAHGSATKVGDRQVGAIVD-VRIGAMKSN
MHGEPASALSAVLKVLVAMECRLLPPNLHYNIPNPDIPALVDGRLSVVTK
V---EPWDG--GIVAVNSFGVG-GANGHCLMKS
>SRR10389549_NODE_611_nrpspksdomains_ctg1584_1_PKS_KS.1_
VVISIAGRFPECDSTEEFKEKLYNNADLLTDDNYGVPSRSGKLK--EIDK
FAEFFGIHTKLANAMDAQLRILLEVTHEAIVDAGINPKDIRGTKTGVYVG
MMTN-ESIGVIRSMVANRLSFQFNFNPSVAIDTACSSALFCLHQAITAIK
TGQCDAAIVAGTNLLLKPATSVMYHRYNMLSPTG-TSRPFDIGANYVRSE
AIVALYIRKSADAKRIYATVVGTSTNTDGFKIEGAT---YPSQSVQSQLI
RDTYTRAN--LNPKD--VHYVEAHGTGTGVGDKQLNAISD-VLVGSVKSN
VHAEPVSGLVSIAKVLYALETGIIPANINFETLNPNIPKLVSGELKVVDK
Q---TPLPG--NLVSINSFGVG-GSNVHVILR-
>SRR10389549_NODE_672_nrpspksdomains_ctg1585_1_PKS_KS.1_
IVISISGRFPECNSTEEFKQKLYNNADLLTIDNYGVPARTGKLK--EISK
FAEFFGIHSKLANAMDVQLRILLEVTHEAILDAGVNPQDIRGTKTGVYVG
MMTT-ESIGAIRSMLANRISFQYNFNPSAAIDTACSSALFCLHDAITAIQ
TGLCDAAIVAGTNLLLKPAISVMYHRYNMLSPTG-TSRPFDIAANYVRSE
AIVALYIRKSADAKRIYATVVGTSTNTDGFKIEGAT---YPSQSVQSQLI
RDTYTRAN--LNPKD--VHYVEAHGTGTGVGDKQLNAISD-VLVGSVKSN
VHAEPVSGLVSIAKVLYALETGIIPANINFETLNPNIPKLVSGELKVVDK
Q---TPLPG--NLVSINSFGVG-GSNVHVILR-
>SRR12131451_NODE_356_nrpspksdomains_ctg1637_1_PKS_KS.1_
IVISLSGRFPESNNVEEFKRNLLEGIDMITDEPHGLPKRFGKLK---LTS
FARYFGVHAKQAEQLDPQIRMLLEVTQEAILDAGYNPHEIRGTKCGVFMG
ICAS-ESTGCSRSMFANRITYAFDFKPSFTIDTACSSSAYALSQAIKAIK
SGECDSAIVGGATLLLKPNACLHFHRLGMLSPEG-ACKSFDSSGNYARSE
AATAIFLQKADVARRVYATVLGAKTNSDGYKDKGIT---YPSGKMQLKLI
QDTYAETG--IDPTQ--VNYVEAHGTGTKVGDPEVNAIAD-FLIGSVKSN
MHSEGASALCSIAKIIVAMEVGIIPRNLHFKTPNPEIPSLIDGRLKVVSE
N---QPWNG--GLVAVNSFGFG-GANAHIILQS
>SRR12131451_NODE_358_nrpspksdomains_ctg1639_1_PKS_KS.1_
IVISLSGRFPESNNVEEFKRNLLEGIDMITDEPHGLPKRFGKLK---LTS
FARYFGVHAKQAEQLDPQIRMLLEVTQEAILDAGYNPHEIRGTKCGVFMG
ICAS-ESTGCSRSMFANRITYAFDFKPSFTIDTACSSSAYALSQAIKAIK
SGECDSAIVGGATLLLKPNACLHFHRLGMLSPEG-ACKSFDSSGNYARSE
AATAIFLQKADVARRVYATVLGAKTNSDGYKDKGIT---YPSGKMQLKLI
QDTYAETG--IDPTQ--VNYVEAHGTGTKVGDPEVNAIAD-FLIGSVKSN
MHSEGASALCSIAKIIVAMEVGILPRNLHFKTPNPEIPSLIDGRLKVVSE
N---QPWNG--GLVAVNSFGFG-GANAHIILKS
>SRR10426007_NODE_492_nrpspksdomains_ctg1648_1_PKS_KS.1_
IVISMAGKFPNSRNVSEYEYNLYNKVDMVDDDEPEIPKRAGKIH--DLEK
FATFFGVHFKQAHTMDPQTRILIETAYEAVIDSGINPKSLRGTKTGVYIG
SCIS-ESTGCSRAMMANRISYCLGLQPSFLLDTACSSSMYALDNAFSALR
NGEIDAAIIGGSNLLLHPFVTLQFARLGVLAANG-YCRPFDKNASYTRSE
AINCLFLQRKRDAKRVYASVVYSKTNCDGYKPEGIT---FPSGKLQEQLL
NEFYREVD--ITPNE--LGYLEAHSTGTVVGDPECRAIDN-VLVGSVKSN
VHSEAASGVCSLVKACFAFETGKVAPNINFDEVKPEIPALAEGRLIVVKD
T---VELK--NPYIGVNSFGFG-GANAHALLKA
>SRR12325113_NODE_712_nrpspksdomains_ctg1681_1_PKS_KS.1_
IVISMAGRFPESDNIDELRNNLMEKRDMITEDEPRIPKRTGKIR--NLEK
FAVFFGVHPKQAHAMDPMCRMLLEHAYEAIVDAGVNPKQLRGTKTGVFIG
TCFS-ESTGCSRALYANRISYCFDLVPSFALDTACSSGLTAFEQAYRSIK
DGCCDAALVGGSNLCLDPYVALQFSNLGALSLDG-RCKTWDQSANYVRSE
AVCVIFLQKANDAKRIYATVVHTKMNSDGYKEEGIT---FPSRYMQSVLL
TDLYTECG--ISPSD--VSYVEAHGTGTKVGDPEIVAIDK-VLIGSVKSN
LHAEPASGLVAIAKVVLAMESGVIPPNLHFKQCKEDLEAILEGRLKVVTD
L---TPWK--GKYAAVNNFGFG-GANVHALLK-
>SRR12325113_NODE_2905_nrpspksdomains_ctg1685_1_PKS_KS.1_
VVISVAGRFPNSDSITELQVNLFNKIDCVTADHPKIPQSIGKCNN--IGK
FRVFFGVHTKLTDVMEPTGRMLLEHTYEAIIDAGINPKTLRGANVNVYTA
TNLSESEMGGSKAMIPNRVSFFLGLHSSLNLDNGCAGSASALDRAYIDIR
DGNCDAAIVAGCCLSLHPHVSYQLKALGQLSADG-KTRCFDDSADHTRSD
GVSVLFLQRAQDAKRIYQEIVHVSQFYSAGEQVN------TIIYPKLEAQ
IKAMKDTLKHSGLTPDDISYMEATGCGLKKYDAELRAIDT-VLVGSIKSC
IDAIAANTTNAIIKVIIASETGLIPPNLHYETPNSEAPSLIEGRAQIPTE
-L--TPWTG--PYSSVNVIAV-GGTVANVILKA
>SRR11658059_NODE_392_nrpspksdomains_ctg1688_2_PKS_KS.1_
IAITFSGRLPESSNINEFKKNLFEGVDMVNDDAFGLPTRLGKIK--DMEQ
FNQFFGVHQKQAECMDPQMRMLLECTYESIIDAGYNPSEIRGTRTGVYIG
VSNS-ETTGCARAMFANRISFTFDFKPSYSVDTACSSSLYALEQAFSDMR
AGKIDMALVAGCTLILKPTMSLQFKRMSMLNDEG-MCKAFDESGNYVRSD
GVVTVFLQRISLARRVYATVLNVRTNTDGFKDNGIT---FPDGNMQNRLI
RETYDEVG--LDPAE--TVYVEAHGTGTKAGDPQVNSICD-FLMGSVKSN
MHSEPASGVCSIAKCLIAMEEGVIPANLHYNKPNPDLYGIVDGRIKVVDK
N---TPWNG--GVISINSFGFG-GANAHVILKS
>SRR11658059_NODE_684_nrpspksdomains_ctg1691_2_PKS_KS.1_
IVITFSGRLPESSNINEFKKNLFEGVDMVNDDAYGLPTRIGKIK--DMEH
FNQFFGVHQKQAECMDPQMRMLLECTYESIIDSGYNPSELRGTRTGVYIG
VSNS-ETVGCARAMFANRISFTFDFKPSYSVDTACSSSLYALEQAFSDMR
AGKIDMAVVAGCTLILKPTMSLQFKRMNMLNDEG-MCKAFDEAGNYVRSD
GVVTVFLQRSSLARRVYATVLNVRTNTDGFKDNGIT---FPNGEMQNKLI
RETYEEIG--LDPAE--TVYIEAHGTGTKAGDPQVNSICD-FLMGSVKSN
MHSEPASGVCSIAKCLIAMEEGVIPANLHYNKPNPDLYGIIDGRIKVVDK
N---TPWNG--GVISLNSFGFG-GANAHVIMKS
>SRR11669709_NODE_131_nrpspksdomains_ctg1696_2_PKS_KS.1_
VTITFSGRLPESSNIEEFKRNLFDGIDMVNDDPYGLPSRIGKIK--NLEQ
FSQFFSVHQKQAECMDPQMRMLLECTHEAIIDSGYNPSELRGSRTGVYIG
VSNS-ETTGCARAMFANRISFFFDFKPSYSVDTACSSSLYALEQAFSDMK
SGKIDMALVGGSSLIFKPTMSLQFKRMNMLNDEG-MCKAFDEAGNYVRSD
GVVCIFLQRSSLARRVYATVLNVRTNTDGYKDKGIT---YPEGKMQNQLI
NETYEEIG--LDPSE--TVYVEAHGTGTKAGDPQVNSICD-FLIGSVKSN
MHSEPASGVCSIAKVLVAMEEGMIPKNLHYHKPNPELYGIIDGRIKVVDQ
N---TPFEG--GIISINSFGFG-GANAHVILRS
>SRR10799664_NODE_96_nrpspksdomains_ctg1724_1_PKS_KS.1_
VVITFSGRLPESSNIEEFKRNLFDGVDMVNDDPYGLPERIGKIK--DLEQ
FEQFFSVHQKQAECMDAQLRMLLECTHEAIIDAGINPQEIRGTRTGVYIG
VSSS-ETTGCARAMFANRISYTFDFKPSFCVDTACSSSLYALDRAFADMR
SGRCDAAIVAGCGLILKPTMSLQFRRLNMLSNDG-KCKAFDESGEYVRSD
GCVVTFLQKTKDARRIYATILNVRTNTDGYKEQGIT---FPDGNMQNKLI
RETYEEIG--LSPNE--VVYVEAHGTGTKAGDPQVNSICD-FLIGSVKSN
MHSEPASGVCSIAKVLIAMEEGIIPANLHYKNPNPDLKGLLDGRLKVVDS
N---MEWNG--GVVGINSFGFG-GANAHVILKS
>SRR12358186_NODE_8869_nrpspksdomains_ctg1733_1_PKS_KS.1_
IVISFSGRFPNSNNMQQLRENLFNKVDLIRADHPDLPKRMGTIN--NAEK
FADFFGLSFEQAHMFAPEVRLLLEHSYEAIIDAGINPKQLRGKNTAVIVG
ISFI-EMVGCSKSATANVLSHILDLKPSQTLDTACSSSFYAMAVGYDYIM
SGKCDDAIVASGNMCFQSIINLQFARLGVLSADG-DCRPFDIAADYARSE
TVAVAYLQKAKNAKRIYAICPHIKLNSDGYKKEGIT---YPSTHMQSILL
TEFYDECG--IPISC--LDYIEAHGTATKVGDPQVNTIKT-VMIGSVKSN
LHCEPASGFTQIAKVLIAFEAGFVPPNIKYTSPRNDIDALVNGTVRVVEE
S---MPLK--NGFIGINSFGIG-GANAHMLLK-
>SRR11729956_NODE_357_nrpspksdomains_ctg1736_1_PKS_KS.1_
IVITISGRLPESASIEEFKQQLFEGVDLVTDDEHGLPTRTGKLK--DLSH
FATFFGVHAKQAHVMDPQLRMLLELTHEAIIDAGVNPVDVRGSRTGVFIG
VSDS-ESTGCCRAMFPNRISYTFDFSPSYAIDTACSSSMFALQQAMNAMR
TGQCDAAIVGGVNLLLKPTCSLQFHRLSMLSPQG-MCKAFDASGNYVRSE
AAVVLYLQKSSQAKRVYATIVNAKTNTDGYKTQGIT---FPSGEMQKKLV
KEVYAEVG--LNPSD--VSYVEAHGTGTKVGDPQVNAIAD-VLIGSVKSN
MHSEPASGLCSIAKVVIAMEAGVLPANLHFKEPNPDIPALLDGRLQVVDK
A---IPWNG--GLAAVNSFGFG-GANAHIVLRS
>SRR10874087_NODE_285_nrpspksdomains_ctg1807_2_PKS_KS.1_
VVVSMSGRFPESASVDEFAHNLYNGIDMVTEDDHGLPKRSGKLP--DLAH
FSSFFSVSPRQAHAMDPQLRILLELTYEAIVDAGYNPSELRGRRIGVYVG
VSSS-ESTGCCRAMFANRISYTFDFKPSFAIDTACSSSMVALQEAWTAVS
GGEVEAAIVAGTNLTLKPQNSMQFNALNMLAADG-KCKSFDASGNYVRSE
AAVAILLQRAADSRRVYAHVVHARANTDGNKGEGVT---FPSGAVQRQLL
EEVYRHAG--VNPQD--VSYVEAHGTGTKAGDPQVGALAE-VLVGSVKSN
MHSEPASGLCSIVKVLLAMQRKELPGNLHFSTPNPEIPALVDGRIKVVSK
N---MPWPG--GYAAVNSFGFG-GANVHVLLC-
>SRR11928511_NODE_951_nrpspksdomains_ctg1850_1_PKS_KS.1_
VVISMSGRLPESNSVREFMDQLLAGKDLVTDDEYGLPERTGKLK--DLVH
FAPFFGVHAKQAEVMCPQLRLLLESTYEALIDAGCNPAELKGSNTGVFIG
VSNS-DSTGTARAMFPNRISYTFDFKPSYAVDTACSSSLLAFHQAVVAIK
TGQCDAAIVAGANLLLKPTASLQFHRLSMLSPNG-ACKAFDASGNYVRSE
AIVSLFLQKAKDAKRNYATVINTGSNTDGNKDQGVT---FPSGQMQKQLI
QQVYREAG--IDPSE--VAYVEAHGTGTKVGDPQVNSICD-VLVGSVKSN
MHSEPASGVCSLVKVLMAMEDGIIPTNLHFKSPNTDIPGLVDGRLQVVDK
N---WKWNG--GLVGVNSFGFG-GANVHAILRS
>SRR12047233_NODE_1070_nrpspksdomains_ctg1866_1_PKS_KS.1_
IAITISGRFAESDNMQELRDHLMNNDDLVTEDSMGMPRRAGKIK--DLSK
FATFFGIHGKQTERMDPQLRLMLEVTYEAIADAGYNPADLKGKNIGVFVG
TSNS-DYTGCNRGMFANRVSFHYDFQPSMALDTACSSSLFAFDDAILNLR
NNRCDAAIVGGLHVCMRPAMTQGFNKLGMLSKDG-KCKSFDEDASYVRSE
AVVAVFLQKSSIARRVYATVLHSKSNSDGYKDQGIT---YPKAEVQKQLL
IESYAEAG--INPKD--VAYLEAHGTGTSVGDPELGAIAD-FLVGSVKSS
FHSEAASGLCSIAKLVIAMEEGVIPANINFNRPNPNIPSLFDGRVKVVTE
N---TPWYG--GIAGVNNFGFG-GVNSHVILRS
>SRR12086735_NODE_50_nrpspksdomains_ctg1871_2_PKS_KS.1_
VVISISARLPESENVSEFAEKLFEGVDLITDDEYGLPTRTGKLR--DLSR
FATFFGVHAKQAHVMDPQLRMLLELTHEAIVDAGVNPASVRGSRTGVFVG
VSDS-ESTGCCRAMFPNRISYTFDFSPSYAIDTACSSSLFALQQALTAIR
TGQCDAAIVGGVNLLLKPTCSLQFHRLGMLSPQG-ACKAFDVSGNYVRSE
AAVVLYLQRASVCLRKYATVINAKTNTDGAKVQGIT---YPSGAMQGRLV
KEVYAEAG--IDPKD--VVYVEAHGTGTKVGDPQVNAIAD-VLIGSVKSN
MHSEPASGLCSIAKVLVAMESGTIPANLHFQEPNPDIPALLDGRLKVVSE
N---IPWEG--GLVAVNSFGFG-GANAHIVLRS
>SRR12048356_NODE_426_nrpspksdomains_ctg1883_1_PKS_KS.1_
IVISISGRFPESDNVKEFRDNLMNGIDMVTKDDLGLPEKHGTLK--DLVR
FANYFGINLKLANEMTPPIRLLLETTYEAIADAGVNPAELRGKRVGVFIG
TSTK-DILGGLRAMFANRINYHFDFQPSMTVDTACCSSFAAMDQAIQNIR
KGYCDAAIVGGATVNLSPTVALACLNTGAVGHDG-ISNPFDADAKYARSE
AVVAVLLQKKSVARRQYATVINCRLNTDGYKEQGIT---YPNGQRQTQLL
SDIYHETG--VNPND--VAFFECHGTGTPVGDPELNSLTE-FLIGSLKSN
MHCEGASGLAAVVKLIIAMEEGIIPANLHYKTPNPNIPALLDGRLKVITE
N---MEWKG--GIVGINNFGWG-GTNAHLILQS
>SRR12086748_NODE_88_nrpspksdomains_ctg1885_2_PKS_KS.1_
VVISISARLPESESVAEFAEKLFEGVDLITDDEYGLPTRTGKLH--DLSR
FATFFGVHAKQAHVMDPQLRMLLELTHEAIVDAGVNPANVRGSRTGVFVG
VSDS-ESTGCCRAMFPNRISYTFDFSPSYAIDTACSSSLFALQQALTAIR
TGQCDAAIVGGVNLLLKPTCSLQFHRLGMLSPEG-ACKAFDVSGNYVRSE
AAVVLYLQRASVCLRRYATVVNAKTNTDGSKVQGIT---YPSGVMQGRLI
KEVYAEAG--LDPKD--VVYVEAHGTGTKVGDPQVNAITD-VLIGSVKSN
MHSEPASGLCSIAKVLVAMESGTIPANLHFKEPNPDLPALLDGRLKVVSK
N---MPWEG--GLVAINSFGFG-GANAHVVLRS
>SRR12232018_NODE_528_nrpspksdomains_ctg1942_1_PKS_KS.1_
IVISMAARLPESDSVEEFRDNLFNKVDMITEDDYGLPTRLGKLK--DISK
FSQFFGVHPKQAHLLDPQARMLLEVTYEAIVDAGYSPEELRGTRTGVFIG
CCSS-ESTGCCRAMFANRLSFAFDFCPSSTIDTACSSCATAMQHAVLAMR
TNQCDAALVGGCNIILRPGTSVQFHKLNMLSQDG-RCKSFDASGSYVRSE
TVGIILLQRASQARRVYATMIHCKVNTDGFKEQGVT---FPSGEMQQKLL
EEVYNEAN--LDPLE--VSFVEAHGTGTKVGDPQLSAIVN-IPIGSVKSN
MHSEPGSGACSVIKVVIAMEEGMIPPNLNFKEPNPEVPGLLNSQLKVVTE
P---LPWNG--GYAAINCFGFG-GANVHMVLKS
>SRR12261682_NODE_121_nrpspksdomains_ctg1961_1_PKS_KS.1_
VVIAISGRLPESSTIEEFKQQLFEGVDLVTDDEYGLPTRTGKLK--DLSR
FATFFGVHAKQANVMDPQLRMLLELTHEAIVDAGFNPNEIKGSRTGVFIG
VSDS-ESTGCCRAMFPNRISYTFDFKPSYAVDTACSSSLFAFQQAVTAIK
TGQCDSAIVGGVNLLLKPTSSLQFHRLSMLSPHG-MCKAFDASGNYVRSE
AAVVVFLQKATSARRVYATILGARTNTDGNKEQGIT---FPSGSMQNRLI
RETFEEIG--INPHD--VAYVEAHGTGTKVGDPQVNSIAD-FLIGSVKSN
MHSEPASGLCSLAKIVIAMESGVIPQNLHFKSPNKDIPALNDGRLKVVSK
N---EPWNG--GIVAINSFGFG-GANAHIVLRS
>SRR13311936_NODE_147_nrpspksdomains_ctg1975_1_PKS_KS.1_
--ITISGSFPDSDSVMHLQENLFNKVDLISNDGPEIPQRTGKIN--NLNK
FASFFGVHFKQAHTMDPMCRILLEKAYEAIIDAGVNPNELRNTKTGVFVG
ACFS-ESTGCSRSMLANRISYWLGVTPSYTVDTACSSSLYALEHAFRAIR
DGHCDSAIVGGSNLCLHPYVSLQFSRLGVLSADG-RCKCFDNSANYARSE
AIVVCLLQKAKDSRRVYAQVLHAKTNCDGYKEQGIT---YPAGNIQKQLL
YEFYEECS--IMPKT--LEYVEAHGTGTQVGDPECLAIDD-VKIGSIKSN
LHSEPSSGLCSVAKLCIAYSTGYIPPNLHFKTIREGVKALEEGRFQVITE
K---TPWN--KGMAGINSFGFG-GANAHILLKN
>SRR11729954_NODE_337_nrpspksdomains_ctg1997_1_PKS_KS.1_
VVITISGRLPESSNIQEFKDQLFAGVDLITDDEYGLPTRTGKLK--DLKH
FATFFGVHAKQAHVMDPQLRMLLELTHEAIIDAGINPQTVRGSKTGVFIG
VSAS-ESTGCCRAMFPNRISFTFDFTPSYAIDTACSSSLFALQQAVAAMR
SGQCDAAIVGGVNLLLKPTCSLQFHRLSMLSPQG-MCKAFDASGNYVRSE
AAVVVYLQKASDAKRVYATVLNAKTNTDGYKSQGIT---FPIGAMQNRLI
REVYEECG--VNPHD--VVYVEAHGTGTKVGDPQVNSIAD-FLIGSVKSN
MHSEPASGLCSIAKILIAMEAGVIPQNLHFQSPNTDIPALCDGRLQVVNK
N---LPWNG--GLVAINSFGFG-GANAHVLLRS
>SRR11845185_NODE_241_nrpspksdomains_ctg2049_2_PKS_KS.1_
IVISFSGRLPECENIEEFKRHLFDGIDMVTDDEHGLPARSGKLK--DLST
FATFFGVHSKQANVMDPQLRILLEATQEAIIDAGINPVDLRGSRTGVFIG
VSSS-ESTGCCRAMFPNRISYTFDFTPSFAVDTACSSSLYAMHQAIMSIK
TGLCDAAIVAGSNLLLKPTSSLQFHRLNMLSPEG-MCKAFDASGNYVRAE
AAVVIFLQKARDAKRVYATVVNSKINVDGNKPQGIT---FPSGEMQCQLM
REIYNEID--LDPRE--VSYIEAHGTGTKVGDPQVNSIAN-LLIGSVKSN
MHSEPASGLCSIAKILIAMETGIIPPNLHFKSPNTEIPALCDGRIKVIDK
A---TIWNG--GLMAVNSFGFG-GANAHIVLKS
>SRR1503123_NODE_65_nrpspksdomains_ctg2079_1_PKS_KS.1_
IVITFSGRLPESSNIEEFKRNLFEGVDMVTADEHGLPTRTGKIK--DLKS
FATFFGVHAKQANVMDPQLRMLLEITYEAIVDAGINPTDIRGTKTGVFIG
VSSS-ESTGCCRAMFSNRISYTFDFNPSYAMDTACSSSLYAMHQAITAMR
CGECEAAIVGGVNLLLKPTSSLQFQKLSMLSPDG-KCQAFDANVNYVRSE
AAVVVFLQKSKNARRVYATVVNSKTNIDGNKAEGIT---FPSGEMQNKLM
REVYEEAG--INPAD--VVYVEAHGTGTKVGDPQVNSIAK-LLIGSVKSN
MHSEPASGLSSIAKLLIAMEEGIIPPNLHFKEPNPEIPSLKDGSLKVVDK
A---TPWKG--GLVAVNSFGFG-GANAHVVIRS
>SRR12687638_NODE_3983_nrpspksdomains_ctg2094_1_PKS_KS.1_
IVISVAGRFPACENVGELKDALYTKKNLIVHSDGLPFSSCGLISD--LDK
LADFFGISYPAANNLDPASRKILEVSYEAIVDAGYDPYDLRGKNIGVYTA
SINDDAHNTFLRCMIPNRTSYALDFTPSYVIDTACSSSGSAFYYAVQDIR
ENRVDAAIVNSCQIDLDPRIVAAYMKIGISTKTG-NNIPFDKNSDIIRTE
AVTALFLQKAELARRSYASVLGTNLFSSGYIPEGIS---VPSFPMQIQIT
KATLRDSG--LTPED--VDFIETHGTGTPVGDPILNAIST-AYIGSIKSN
IHPEASSGTCGIIKALIACETNTFPPNYRFSTPNPVCQALVDGQLKVVTE
P---MTLTS--PYIPINSFGFG-GALVQTIIKQ
>SRR1503125_NODE_317_nrpspksdomains_ctg2098_1_PKS_KS.1_
IVISISGRYPESKNVEEFRDNLLKKVDLITSNYPEVPRDGGKIG--GLSK
FSVFFGVHFKQAHTLDPMCRLLMEHAYEAVLDAGINPKHLRGTNTGVVVG
ACTS-EATGCSRAMLANRISYSLGLHPSYAVDSACSSSMIAMDNAFRMIR
SGLCDRVIVGGTNLCLHPYVTLQFSRLGVLSSDC-RCKSFDEKANYVRSE
AICAILLEKASLAKRVYSTVCYTRSNCDGYKEQGIT---YPASEIQRRLL
EDFYRECK--ISPTC--LSYLEAHGTGTAVGDPELTAISN-VKVGSVKSN
IHTEPASGLCSITKVIIGMETGLIPPNMHFTSPLKGIKCLDEGTLQVVTE
P---TPWE--GGYVGINSFGFG-GANVHVLMKS
>SRR12687640_NODE_1496_nrpspksdomains_ctg2108_1_PKS_KS.1_
IVISIAGRFPECENVGQLSDALFSKKTLIVQTGDIPFSSCGTLKD--LDK
LAEFFCIPQRTANHMDPAGRKILEVSYEAIADSGYDPYDLRGMRIGVYNA
AISDDAQNSFLRCMLANRTSYAFDFHPSVTMDTGCSSSGVAIWSAVKDLM
ENRIEAAVVNACQMDLDPRSHAAYIQNGVQSLTG-NSIPFDANTDIQRTE
ATVAFFIQKASVARRSYATILSVKFFGSGYVMEGIN---VPSQAMQVKLS
LENLQEAG--LTTDD--IDFVEAHGTGTIVGDRVLNAISQ-AYIGSIKSN
VHAEAASAMCGIVKALFAFETGFFPPNYRFFTPNPTCPALLEGKIRVVTE
P---MLLRT--PYIPVNSFGFG-GTLVQLLLKQ
>SRR1503131_NODE_46_nrpspksdomains_ctg2112_4_PKS_KS.1_
IVISISGRFPESNNVKHLAENFFNKMDLITDDDPEIPQRTGKIN--NIEK
FALFFGVHFKQAHTMDPMCRMLLEHTYEALVDAGINPRQLRGTKTGVFIG
ACFS-ESTGCSRAMLANRISYWLGIHPSYTVDSACSSSLFAMEHAYRAIR
DGLCDAAIVGGSNLCLHPYVSLQFSRLGVLSPDG-RCKSFDVDANYTRSE
TVAVVYLQKAKNAKRVYATLVHAKTNSDGFKEQGIT---FPSSAQQSVLF
EEFYKECG--VPTSS--LAYMEAHGTGTKVGDPEVNAIDT-IKIGSVKSN
LHTEPASGLCSIAKVLISMEYGQIPANLHFTRAREGLKAIEEGRLQVVTD
T---TPFE--GGYVGVNSFGFG-GANCHILLKS
>SRR12687641_NODE_166_nrpspksdomains_ctg2119_2_PKS_KS.1_
IVISMSTRFPKCETLEELKEALLTKKLLLTQNNDLPFSSIGTIDN--IDK
LANFFGFTPAQVNTMDPLQRMTLEIAYEAILDAGYEPVDFQGANIGVYSA
VTGIDG-SGFAKCMTANRSSWYFDFRPSYMVDTACSSSMVCLHNAFQDMR
EGRVEAALITSGELCLSPYVSSLYLKGGIVSPTA-EINPYDERANFVRTE
GLVGFFLQKASQARRVYATIMEIEHMASGFVPEGSY---APSFNRETELF
RSMLKKTG--LTTKD--IHYVESHGTGTKVGDPIMKSLET-VYVGTVKSN
LHSEASAGASGVVKAIFAFETGLIPPNRDFQRPNPKCEALIKGTIKVVTE
P---MELKS--PYMLVNSFGFG-GSLVQMALKR
>SRR12687641_NODE_241_nrpspksdomains_ctg2120_1_PKS_KS.1_
IVITVSGKFPESDDVTEFSENLYNKVDLVTEDDYGLPRRMGQLK--DISR
FSQFFGVHHKQAHKLDPQARILLELTYESIVDAGYDPDELRGRNIGVFIG
NCSS-ESTGCCRAMFPNRISYTFDFKPSFLLDTACSSGAMALYEAVMAMR
RGECEAAIVGGANLCLRPGTALQFYKLNMLSDDG-MCKSFDAACNYGRSE
AIATLFLQRADAARRKYATIVNIKTNTDGFKEQGVT---FPSAAMQKRLI
TEVYQECK--LDPLK--VSYVEAHGTGTPAGDPIMSAIAE-ILVGTVKSN
MHSEPTSGICGIVKLLIGMEKGLIPPNLHFKTPNPEIKPLIDGQVKIVTE
P---TPWEG--GYAAFSCFGFG-GVNVHGVLES
>SRR12885170_NODE_194_nrpspksdomains_ctg2153_4_PKS_KS.1_
IVITFSGRLPESSNIEEFKAKLFDGIDLVTDDEYDLPTRSGKLK--NLEY
FATFFGVHSKQAHVMDPQLRMLLEVTHEAIIDAGINPVSIRGTRTGVFVG
VNFS-ETIGCSQAMFSNRISYTFDFHPSYAIDTACSSSLYAMHQAISSMR
SGECDSAIVGGCNLLLKPTSSLQFHRLSMLSMDG-MCKAFDANGNYVRAE
AAVVIFLQKSKDARRIYATVVNSKTNVDGNKVQGIT---FPNGDMQYRLM
QEIYSECG--INPAD--VAYVEAHGTGTKVGDPQVNAITD-ILIGSVKSN
MHSEPASGLCSIVKILIAMENGIIPPNLHFNRPKANIPALLDGRMQVVDK
P---LPWKG--GLVAVNSFGFG-GANAHIILRS
>SRR1514886_NODE_117_nrpspksdomains_ctg2160_1_PKS_KS.1_
IVITVSGRFPESDSVAEFSQNLYNKVDLVTEDNYGLPRRMGMLK--DISK
FNQFFGVHNKQAHQLDPQARILLELTHEAIVDAGYDPEELRGRNIGVFIG
NCSS-ESTGCCRAMFANRISYTFDFKPSFLMDTACSSGALALYEAVRALQ
NNECESAIVGGANLCLRPGTALQFYRLNMLSDDG-MCKSFDAAGNYSRSE
AIVTLFLQRADVARRKYASIVHIKTNTDGFKEQGVT---FPSAAMQKRLI
KEVYDECQ--LNPLK--VSYVEAHGTGTPAGDPIMSAISE-ILVGSVKSN
MHSEPTSGLCSVVKVLISMENGLIPPNLHFYTPNPAIKALVDGEVKIVTE
P---TPWEG--DYAALSCFGFG-GVNVHAVLKS
>SRR12086762_NODE_94_nrpspksdomains_ctg2178_1_PKS_KS.1_
VVISISARLPDSENITEFAEKLFEGVDLITDDEYGLPTRTGKLH--DLSR
FATFFGVHAKQAHVMDPQLRMLLELTHEAIVDAGVNPTSVRGSRTGVFVG
VSDS-ESTGCCRAMFPNRISYTFDFSPSYAIDTACSSSLFALQQALTSIR
TGQCDAAIVGGVNLLLKPTCSLQFHRLGMLSPDG-ACKAFDISGNYVRSE
AAVVLYLQRASVCLRRYATLVNAKTNTDGAKVQGIT---YPSGVMQGRLV
RDVYAEAG--LDPKD--VVYVEAHGTGTKVGDPQVNAIAD-VLIGSVKSN
MHSEPASGLCSIAKVLVAMEKGTIPANLHFKEPNPDIPALLDGRLKVVSE
N---MPWEG--GLVAINSFGFG-GANAHVVLRS
>SRR1226545_NODE_257_nrpspksdomains_ctg2212_1_PKS_KS.1_
IVITISGRLPESSNIEEFKENLMKGIDMVTDDEHGLPARTAKIK--DLRC
FASFFGVHPKQAHVMDPQLRMLLEVTYEAIVDAGVNPSTVRGSRTGVFIG
VSSS-ESLGCSKSMFANRVSFSFDFNPSYAIDTACSSAMFGIHQAVAAMR
AGECDAAIIGGLNLLLRPEASLQFHRLNMLSQDG-KCKSFDASGNYVRSE
AVAAIYLQKAKDARRVYATVIHTKTNTDGYKSQGIT---YPNGEMQNRLM
REIYSEAG--INPAD--VSYVETHGTGTKVGDPEINSVDE-LLIGSVKSN
MHSEPASGLCSIAKVLIAMEGGVIPANLHFNIPNPNISGINNGRIRVVDK
P---TPWNG--GLVGINSFGFG-GANAHVILRS
>SRR12917867_NODE_3499_nrpspksdomains_ctg2221_2_PKS_KS.1_
--ISIGGAFPQSDGFEGFMNNLMEGKNLSSVD-SPH---CGKIAN--VHQ
FYTMFRVHKGLAQLMDPLARLMLERSMEAVLDAGLTPKDLENTYTSVFMT
TTVSESEMAGSKTMMSNRISYFLKLNPSVTLDGDWTVSLIALQRAARSIE
RGESDYALIGAANTCLFPELNKIYENLGVISSDG-QSLSLDARASCFRSE
GAVVFLLQRSDTANRVYARIKGINELCRGS-RYAF-----VGVEAL--SL
SPMIEDLYREKGVDADNVKLLTSDGISIPEIERDMEASAA-SPVSTAKPV
VHGDAVGALNSIIQAITAMEKGVIPPLKHFEQPHPEAKALIDNKLKVIKS
LQ--PLELD--EDSIVAVNTLGTGCIAHSILK-
>SRR1503060_NODE_34_nrpspksdomains_ctg2240_1_PKS_KS.1_
IVIAFSGRFPESTNIEEFKQNLFEGIDMVTDDEYGLPTRSGKIK--DLKS
FATFFGVHAKQANVMDPQLRILLEITHEAIVDAGFNPADLRGSKTGVFIG
VSSS-ESTGCCRAMFPNRISYTFDFNPSYALDTACSSSLFAMHQAITAMR
NGECDAAIVGGCNLLLKPTSSLQFHRLNMLSQEG-CCKAFDVDGNYVRAE
AVAVIFLQKSKDARRVYATVLHSKTNTDGNKVQGIT---FPSGDMQNKLM
REMYTESG--INPVD--VVYVEAHGTGTKVGDPQINSIAK-LLLGSIKSN
MHAEPASGLCSIVKLLVAMESGYLPGNLHFNNPNPDIPALSDGSIKVVNK
T---MPWKG--GLVAINSFGFG-GANAHIILRS
>SRR13061832_NODE_1377_nrpspksdomains_ctg2243_1_PKS_KS.1_
IVISFSGRFPESENVDELKKNLFEGVDMITDDEYGLPKRTGKLK--DIQH
FATFFGVHAKQAHLMDPQLRVLLEATYEAIVDAGINPQEIRGSKTGVFVG
VSTS-ESTGCCRAMFPNRVSFAFDFNPSYAVDTACSSSMYGMHQAISAMR
SGECDAAIVAGCNLLLKPTSSLEFHRLSMLSADG-SCKAFDASGNYVRSE
TIGALFLQKSKDARRVYATVIHSKTNTDGNKVEGIT---FPNGQMQKKMM
REVYAEAG--ISPAD--VVYVEAHGTGTKVGDPQINSIAN-LLLGSVKSN
LHAEPASGMCSMAKLLIAMEAGVIPGNLHFKNPNKDIPALHDGSIQVVDK
N---MPWKG--GLVAVNSFGFG-GANAHILLRS
>SRR12963447_NODE_102_nrpspksdomains_ctg2272_1_PKS_KS.1_
IVISISARLPESSNMEEFKQQLFDGIDLVTDDEHGLPTRTGKLK--DIEY
FATFFGVHAKQANVMDPQLRLLLELTHEALVDAGVNPADARGSKTGVFIG
VSDS-ESTGCCRAMFPNRISYTFDFNPSYAVDTACSSSLFALQQAVIAMK
TGQCDAAIVGGVNLLLKPTSSLQFHRLGMLSPQG-MCKAFDASGNYVRSE
AAVVVYLQKSSMSKRVYATVLGAKTNTDGNKEQGIT---FPSGNMQNRLI
KEVYAETG--IDPSE--VAYVEAHGTGTKVGDPQVNSIAD-ALIGSVKSN
MHSEPASGLCAIAKILIAMEAGCIPGNLHFQTPNADIPALVDGRLKVVSQ
N---EKWNG--GLVAINSFGFG-GANAHIILRS
>SRR12963448_NODE_364_nrpspksdomains_ctg2297_1_PKS_KS.1_
IVISISGRLPESDNIDEFKRQLFDGVDLVTDDEHGLPTRTGKIK--DISK
FATFFGVHAKQAHVMDPQLRQLLELTHEAIVDAGVNPQDIRGSRTGVFVG
VSDS-ESTGCCRAMFPNRISYTFDLTPSYAIDTACSSSMFALHQAVAAMK
SDQCDAAIVAGVNLLLKPTSSLQFNRLGMLSPQG-ACKAFDASGNYVRSE
AAVVVYLRRAKDAQRVYATVLGSKTNTDGHKEQGIT---FPSGAMQNKLI
REVYDEIG--IDPSE--VAYVEAHGTGTKVGDPQINSIAD-ALLGSVKSN
MHSEPASGLCSIAKIVVGMESGVIPANLHFASPNTDIPALSDGRLKVVAK
N---EPWNG--GIVAVNSFGFG-GANAHIVLRS
>SRR13452035_NODE_355_nrpspksdomains_ctg2305_2_PKS_KS.1_
IAIIMSCRFPGGNNVDEYWQTLINNK-CVVTPPIGPTECGFLPCPVD--H
FSSFFEMSPAECNFTDPQQRLTLEVSWEALEDAGINAQTLNGTNTAIYVG
SYVTDYKMGNAIATSAARLAHVYKTKKSVGIEAACSSSSVAVGQAVQDLR
RGECSLAIVAAANLILQQTFE----NDV-VLSKEFRCKTFDAEADFARAE
GVASLILKRLGDAVKDGDRIHSLILGYGMAQEGASKSMGTPTVEMEAHSM
ELAMK-DAGVQ-PDRVQ--VVEAHGTGTALGDPLISAISKAY-ITAGKAN
IHSESVSGMAGIIKITMAMKHGLIPQQIGIKNLNPKIN-LEKIPAIVARD
GSLPWCAGQDARIAGISSFGFS-GTNTHIILQE
>SRR13452035_NODE_357_nrpspksdomains_ctg2306_1_PKS_KS.1_
VAIVMSCRFPGANNLDEFWKLLIEGR-DAICHVSKNSRAGFLSCSVD--E
FGKFFGVSPMELEYMDPQQRLTLQVAWEALEDAGINPVSLANTYTGVFGG
SWRTDYRLGNSFGVLTARISHTLGFTPAVTTESGCSSSIVAVDLACKSLQ
RKETNISLACGVNLLIHPFTG--KTMNT-VLAPDGHCKTFDASADFGRAE
GCGVLVLKRYSDAVRDGDRVWGLIRGSAVVQEGASRSLGTPTKYCESLAM
SLALK-DARVE-ARDVS--YVETHGTGTPVGDPLYAAVAAVY-IGSVKTN
IHTESCSGIAGIIKVILSMQNEVIPPHKNFTTLNPAIN-LESIPAQIPLE
A-MEWKRDPAPRIAGVSSFGIT-GTDAHAIIQE
>SRR16905252_NODE_8941_nrpspksdomains_ctg2353_1_PKS_KS.1_
IVISIAGRFPNSDNVKEFGYNLFNKIDMVDDLEVEIPRRMGKVN--NLEK
FATFFGVHFKQAHTMDPQCRILVEHAYEAVIDAGVNPKTLRGSRTGVFVG
ACFA-ESTGCSRAMMANRISYTMGLNPSFLLDTACSSSMYALDCAFNAIR
NGECDSAIVGGSNLLLHPYVTLQFARLGVLASDG-YCRPFDKDASYTRSE
AISVVFLQKAKDARRIYANVMYSKTNCDGFKEEGIT---YPSGSMQRKLL
SEFYQEIN--IDPST--VNYVEAHSTGTVVGDPECAGLDK-IPVGSVKSN
IHSESSSGICSIVKSVIAFENMMIPPNINFTELRSDIPSLVEGRLKVVAE
P---MKLD--GPLIAINSFGFG-GANAHALLK-
>SRR1300620_NODE_3852_nrpspksdomains_ctg2368_2_PKS_KS.1_
IVISISGRFPKSSNVEEFIQNLMDGADLITDDDFGIPSGSGKLD--DLSS
FASFFGVPAKLAHVMDPQIRIFLEATFETLIDAGVNPVTMRGSRTGVFVG
VSMT-DALGCFKPLIANRISFVYDFIPSFIVDTACSSSLTAMKEAVNSMR
AGDCDAAIVGGVNLLLRPEHAVNLTRLGVLSESN-KDKPFDVTADYVRAE
AISAIYLQKAKDARRIYATVVGIETNTDGYKLQGIS---FPSTELQYQLM
QETCIKAG--INPAD--VVYVEAHGTGTIIGDPEVNSIDR-VLIGSVKSN
THTEATAGMCSIIKALAAMETGVIPANLHYSTPNPKLTSVLEGRIQVVDK
H---TPWNRK-GLIAVNAFGFG-GTNGHVLLRS
>SRR12527964_NODE_854_nrpspksdomains_ctg2376_2_PKS_KS.1_
IVISFSGRFPESLDIEEFKKNLFEGIDMITDDEFGLPKRSGKLK--DLKS
FATFFGVHAKQAHVMDPQLRLLLEVVYEAIVDAGINPNDIRGSKTGVFIG
VSSS-ESTGCCRAMFPNRISYTFDFNPSYAVDTACSSSLYAMHQAIVSIR
SGECDAAIVGGCNLLLKPTSSLQFHRLGMLSPDG-ACKAFDTDGKYVRSE
AVSVLLLQKARDARRVYATVLHAKTNTDGNKAQGIT---FPSGDMQNKLM
REVYAEVG--VNPAD--VAYVEAHGTGTKVGDPQINSIAN-LLLGSVKSN
MHAEPASGVCSMAKLLIAMEAGVIPGNLHFKSPNTDIPALSDGSIQVVDK
N---MPWKG--GLVAVNSFGFG-GANAHILLRS
>SRR13487791_NODE_8178_nrpspksdomains_ctg2411_3_PKS_KS.1_
IVISIAGRFPNSDNIKEFQENIFNKMDLGSNDHYKLPPRIGKMN--NIQK
FAGFFDMSASETHVFDPGFRILLERTYEAIIDAGVNPANLQGTSTSVVTA
MYIC-DTHGCNKAMLANRISYWLGVTPSYNIDSACSSSHFAMVEAYKMIR
SGICEAAIVASANLCLNPCVSHQFLRLGVLSAEG-YCKPYDEEGNYMRSD
AAVVVYLQKARDAKRIYATFVYGKTNCDGFKEEGVT---FPSFDKQKMLL
EEFYEECG--ISPLK--LSYIEAHATGTEAGDPTLRAIDE-AFLGSVKSN
IHSESASGHCQIAKVLIAMETGIIPPTIHFKRPRKNMAAITEGRVKIVTE
S---TEWK--GGYIGINSFGFG-GANCHILLKS
>SRR1508434_NODE_4362_nrpspksdomains_ctg2456_1_PKS_KS.1_
IVISISGRFPETENMDQLKKNLFGGIDMISENDLGTPKRFGKLK--DISH
FALFFGVHGRMADVMDPQQRLLLESTYEAIFDAGYDPASLRGRSIGVFIG
CSEP-ASLGFNLGMMSNRISFSFDFKPSLTLDTACSATFTALNEAILALR
TNRCESAIVGGANITLEPHATVAFLKIGMISPEG-NCKVFDDTANFVRSE
GVGALFLQRKSQARRAYATILHCKINNDGCKAEGIT---YPDAKVHKQLY
REVYSELD--LDPLS--LHYVEAHGTGTVAGDKETNGIAE-FMIGSVKSN
LHGEAASGIQSMAKMILSMEEKAIPPNLQYSLPNTDIPALIDGTLKVVTE
V---TPFTH--DLMAISNFGFG-GSNVHVVLR-
>SRR1795232_NODE_97_nrpspksdomains_ctg2471_1_PKS_KS.1_
IVISIAGRFPNSDNVKEFGYNLFNKIDMVDDLEVEIPRRMGKVN--NLEK
FATFFGVHFKQAHTMDPQCRILVEHAYEAVIDAGVNPKTLRGSRTGVFVG
ACFA-ESTGCSRAMMANRISYTMGLNPSFLLDTACSSSMYALDCAFNAIR
NGECDSAIVGGSNLLLHPYVTLQFARLGVLASDG-YCRPFDKDASYTRSE
AISVVFLQKAKDARRIYANVMYSKTNCDGFKEEGIT---YPSGSMQRKLL
SEFYQEIN--VDPST--VNYVEAHSTGTVVGDPECNGLDK-IPVGSVKSN
IHSESSSGICSIVKSLIAFENMMIPPNINFTELRSDIPSLVEGRLKVVSE
P---IKLD--GPLIAINSFGFG-GANAHALLK-
>SRR13625264_NODE_1541_nrpspksdomains_ctg2490_1_PKS_KS.1_
IVISFSGRLPESSNIEEFKQALLEGIDLVTDDEYGLPTRTGKIK--DLSS
FATFFGVHAKQAHVMDPQLRLLLESTYEAIVDAGINPNEIRGSRTGVFVG
VSSS-ESTGCCRAMFPNRISYTFDFNPSYAVDTACSSSLYAMHQAVAAMR
SGQCDAAIVGGVNLLLKPTASLQFHRLSMLSPDG-SCKAFDSSGNYVRAE
AVVAIYLQKSKDARRVYATVVNSKTNTDGNKSQGIT---FPSGAMQNKLM
REVYKEAG--VNPAD--VVYVEAHGTGTKVGDPQVNSIAD-LLLGSVKSN
MHSEPASGLCSIAKLLIAMECGIIPPNLHFKNPNADIPALHDGRLKVVDR
K---LPWKG--GLVGINSFGFG-GANAHIILRS
>SRR1514896_NODE_201_nrpspksdomains_ctg2495_1_PKS_KS.1_
IVISVSGRFPESDNIAEFSHNLYNKINIVTQTDYGLPKCMGCLK--DISK
FANFFGVHAKQAHQLDPQARILLELTHEAIVDAGYDPDELRGKRIGVFIG
NCSS-ESTGCCRAMFANRISYTFDFKPSFLMDTACSSGAFAFYAAVQAMK
NDECDAAIVGGANLCLRPATSLQFYKLNMLCDDG-KCKSFDAACNYGRSE
AIVSMLLQKSNVARRIYANVVHVKSNTDGYKEQGVT---FPSAEMQQRLI
EEVYKESK--VNPLE--VSYVEAHGTGTPAGDPIMAAIAE-ILVGAVKSN
MHSEPTSGLCSIVKVLIGMENGLLPPNLHFCNPNPEIPALMSGQVKIVDE
A---TPWNG--GYAAVSCFGFG-GVNVHTLLKS
>SRR14070865_NODE_431_nrpspksdomains_ctg2552_1_PKS_KS.1_
IVITISGRLPESENIEEFKQQLFDGVDLVTDDAYTLPTRTGKIK--DLSR
FATFFGVHAKQAHVMDPQLRLLLELTYEAIIDAGINPNDIRGSRTGVYIG
VSES-ESTGCCRAMFANRLSYTFDFNPSYALDTACSSSLVAFQQAILAMK
TGQCDAAIVGGVNLLLKPTSSLQFHRLSMLSPQG-MCKAFDSSGNYVRSE
AAVVLLLQKASVANRVYATVLGAKVNTDGYKEQGIT---FPAGGMQNRLI
RETYAESG--VDPLD--VSYVEAHGTGTKVGDPQVNSIAD-FLIGSVKSN
MHSEPASGMCSLAKILIAMESGKIPANLHFQNPNQDIPALNDGRLKVVAK
N---EPWKG--GIIAVNSFGFG-GANAHIILKS
>SRR12771817_NODE_867_nrpspksdomains_ctg2562_2_PKS_KS.1_
IVISFSGRFPESSDIEEFKKNLFEGIDMITDDEYGLPKRTGKLK--DLKS
FATFFGVHAKQAHVMDPQLRLLLEVVYEAIVDAGINPNDIRGSKTGVFIG
VSSS-ESTGCCRAMFPNRISYTFDFNPSYAIDTACSSSLYAMHQAIVSIR
SGECDAAIVGGCNLLLKPTSSLQFHRLGMLSPDG-ACKAFDVDGKYVRSE
AVSVLLLQKARDARRVYATVLHAKTNTDGNKTQGIT---FPSGDMQNKLM
REVYAEVG--VNPAD--VAYVEAHGTGTKVGDPQINSIAN-LLLGSVKSN
MHSEPASGVCSMAKLLIAMEAGVIPGNLHFKNPNTDIPALSDGSIQVVDK
N---MPWKG--GLVAVNSFGFG-GANAHILLRS
>SRR1284947_NODE_1415_nrpspksdomains_ctg2571_1_PKS_KS.1_
VVISFSGRYPESENVEEFKNNLFEGIDMVTDDAYGLPLRTGKLK--DLTS
FSTFFGVHAKQAHVMDPQMRLFLEATYEAIVDAGTNPNEIRGSKTGVFIG
VSTS-ESTGCSKSMFANRISYTFDFKPSYALDTACSSSLYAMHQAISAIR
SGECDAAIVGGCNLLLKPTTSLQFHRLSMLSPDG-TCRAFDADGKYVRSE
AVSVMFLQKAKNARRIYATVVHSKTNTDGNKVQGIT---FPSGEVQNQLL
REVYAEAG--INPAD--VSYVEAHGTGTKAGDPQINSIAS-LLLGSVKSN
MHSEAASGVCSVSKLLIAMEAGMIPGNLHFKSPNTDIPSLTDGSIQVVDK
N---TPWKG--GLVALNSFGFG-GANAHLLF--
>SRR14241185_NODE_170_nrpspksdomains_ctg2574_2_PKS_KS.1_
VVISISGRLPESSNIEEFKEQLFAGVDLITDDEYGLPTRTGKLK--DLKH
FATFFGVHAKQAHVMDPQLRMLLELTHEAIVDAGINPQSVRGTKTGVFIG
VSAS-ESTGCCRAMFPNRISFTFDFSPSYAIDTACSSSLFALHQAVAAMR
SGQCDAAIVGGVNLLLKPTCSLQFHRLSMLSPQG-MCKAFDASGNYVRSE
AAVVVYLQKARDAKRVYATVVNSKTNTDGYKSQGIT---FPIGAMQNRLI
REVYDECG--VNPHD--VVYVEAHGTGTKVGDPQVNSIAD-FLIGSVKSN
MHSEPASGLCSLAKIVIAMEAGQIPQNLHFKNPNPDIPALNDGRLQVVNK
N---WPWNG--GYVAMNSFGFG-GANAHFLLRS
>SRR13225198_NODE_265_nrpspksdomains_ctg2577_1_PKS_KS.1_
IVVSMSGRFPECESVGELQEGLYEKKTLIRFSEDIPYDSCGNIKN--LDK
LTEFFGITAKNSNQMDPGVRRHIEVSYEAIADAGYDPQDIRGSQIGVYNA
TTTDDALLHGIRAMNPNRTSFCLDLIPSFAVDAACSSSAIAMSLAFRDLR
EGRVVGALVTGIQLNMSPDNHVGYYHAGVASVTG-NSRPFDADSDMLRTE
AIAALFIQKASTARRAYATLCDTKFYTAGFVPEGIS---VPCGPMEVKIM
LDTLKAAN--LQPDD--IDYVECHGTGTPVGDPIINSLEK-SFVGSIKSN
IHTEATSAICGMIKSIFAFETGLVPPNINYEVPNPNATALLKGTIKVVTE
P---TPIDS--PYIPINSFGFG-GTLVVTLLKK
>SRR16109749_NODE_3135_nrpspksdomains_ctg2604_1_PKS_KS.1_
VVISISGKFPNCNNVQEFKEKLFSKEMLLIPD-PFM---TGKIPD--VDK
FISFFGVTAKLARNSDPVQGPIMERSTEAFVDAGVNPYSLKGRNIAVIVG
SSITDAEQGLARTMFANRISYAFNFTPSYNIDSSWVSAVQGLEKAAAIVG
QGHVEAAVVTCCNLTFHNSLEREFMDIDLISLSD-KCSPFDNKADFLRSE
GTVAFFLQRAQDAKRSYCTVINSQTRCLNGCPSSFT---SVNP-ILENFI
RDFYE--DSQINPQ--DVSYIELFGFSNKHRDAQLNAVAN-VLIGCGTGN
YNTETASSFVSLTKAIIALEEGVIPPTINYTAPNTNIPGLVHGLLKPVTE
AT--RL-PG--ELVAVNALNF-SGNVAHTLLKQ
>SRR12885158_NODE_569_nrpspksdomains_ctg2616_4_PKS_KS.1_
IVISFSGRLPESSNIEEFKAKLFDGIDLVTDDEYGLPTRSGKLK--NLEY
FATFFGVHAKQAHVMDPQLRMLLEITYEAIIDAGINPVSIRGTRTGVFIG
VSSS-ESTGCCRAMFPNRISYTFDFRPSYAVDTACSSSLYAMHQAISSMR
SGECDSAIVGGCNLLLKPTSSLQFHRLNMLSPDG-MCKTFDADGNYVRAE
AAVVIFLQKSKDARRVYATVVNSKTNVDGNKIQGIT---FPNGDMQNKLM
HEVYLECG--INPAD--VAYIEAHGTGTKVGDPQVNSIAD-ILVGSVKSN
MHSEPASGLCSIAKILIAMESGIIPPNLHFNNPNTDIPALLDGRMQVVDK
P---LPWKG--GLVALNSFGFG-GANAHIVLRS
>SRR14533297_NODE_10719_nrpspksdomains_ctg2632_1_PKS_KS.1_
IVVSMSGRFPECESVGELQEGLYQKKNLIRFSDDIPYDSCGNIKN--LDK
LNEFFGITVKNSNQMDPGVRRHIEVSYEAIADAGYDPQELRGSQIGVYNA
STTDDALLQSIRAMNPNRTSFCLDLTPSFAVDAACSSSAIAMSLAFRDLR
EGRVTGALVTGIQLNMSPDNHVGYFMAGVASVSG-NSRPFDADSDMLRTE
AIAALFIQKASTARRAYATLCDTKFYTAGFVPEGIS---VPCGPMEVKIM
LDTLKAAN--ITPDD--VDYVECHGTGTQVGDPIINSLEK-TFVGSIKSN
IHTEATSAICGMIKSIFAFETGLVPPNVNYEVPNPNATALVKGTIKVVTE
P---TPIDS--PYIPINSFGFG-GTLVVTLLKK
>SRR1502929_NODE_5_nrpspksdomains_ctg2668_2_PKS_KS.1_
IVISFSGRLPESSNIEEFKKNLFEELDMVTSDDYGLPLRTGKLK--DLSK
FASFFGTHAKQADLMDPQLRMLLELTYEAILDAGVNPQEIRGSKTGVFIG
VSES-ESTGCCRAMFPNRISYTFDLTPSFAVDTACSSSIVAFHQAVAAMK
SGLCDAAIVGGSNLLLKPATSVQFLRLNMLSPDG-SCKAFDSEGNYVRSE
AAVVMFLQKAPDSRRIYATVVGAKINTDGNKIQGVT---YPSGEMQNKLM
REVYAEAG--VNPCE--VMYVEAHGTGTKVGDPQVNSIAE-LLLGAVKSN
MHPEPASGLCSIAKVLIAMEAGLIPPNLHFKNPNPEIPALHDGRIKVVDR
A---TVWKG--GFASVNSFGFG-GANGHVLLRS
>SRR13236587_NODE_3284_nrpspksdomains_ctg2678_1_PKS_KS.1_
IVISVAGRFPESDNIDELKENLYNNVDMITEDEYGLPTRSGKIK--DLSK
FAQFFGVHGKQANLMDPQARLLLELTYEAIADAGINPQTLRGTRTGVYIG
ACVS-EVTGCSRSMFANRVSYTFDFHPSYSMDTACSSSFLALQQAVLGLR
TGQCDMAVVGGVNICLRPVSALQFHKLNMLAVDG-KCKFLDASANYVRSE
TCSVIFLQKKSEAKRIYATVIHAKTNTDGYKDQGIT---YPSWQSQSALM
NSTLREAG--IKPTD--INFVEAHGTGTGAGDPTSQAIFD-VLIGGVKSN
LHSEPASGLCSIAKVLITFENKCIPANLHFKTPNANIPALVSGAIKPVVE
N---TPFKD--GVVAINSFGFG-GVNVHVLLK-
>SRR13236587_NODE_13209_nrpspksdomains_ctg2696_1_PKS_KS.1_
IVISMSGRFPESDSTDEFAQNLYNKVDMITEDDYSMNQRMGKLK--EIDK
FGVFFGLMSEIADAVDPHSRILLETTYEAICDAGVNPQTLRATKTGVYIG
YSSIGMPPGSSKAMYSNRISFFFDFKPSLVIDTACSSSMVAFDVAVTDLR
LGKCDQAIVGGTNICLQPFTNHIYQTIKFNSPDG-ISRVWDEESVFVRGE
TVACLFLQRKSDAKRIYATVLHSRTNIDGYKKMGPF---FPSSECQRDLM
VTTYKEAN--VDPLE--VTYFEAHGTGTKAGDLQARAIFN-APIGLLKSN
IHGEGACGIASITKVIISYENECIAPNLNLKQLKTEIS-VMCPPLFPVTE
N---LTYIP--GIAGVNSFGVG-GVNGHALLQ-
>SRR13447688_NODE_511_nrpspksdomains_ctg2718_1_PKS_KS.1_
IVISISGRLPESNSIAEFRENLFAGIDLVTDDDHGLPSRTGKLK--ELQY
FSNFFGVHAKQADVMDPQLRLLLESTYECIVDAGVNPDDVRGTKIGVYIG
ASNS-ETTGCCRAMFANRISYTFDFNPSFAIDTACSSSLVAMSQAVQAIE
NGQCDAAIVGGSNLLLKPTTSLQFHRLSMLSPQG-MCKAFDVTGNYVRSE
AVVAVFLQKASVAKRSYATIVGALTNTDGFKDQGIT---FPSGAMQNKLI
QEVYAKCG--VSPAE--VSYVEAHGTGTKVGDPQVNSIAE-FLIGSVKSN
MHSEPASGLCSLAKIVIALESGKIPGNLHFANPNPDIPALLDGRLQVVNK
N---WDYSG--GYVALNSFGFG-GANAHVLLKS
>SRR1821911_NODE_1002_nrpspksdomains_ctg2754_1_PKS_KS.1_
IVISMSGRFPECDTVSEFNEKLLSGVDLVKDNDLGTYSKMGFVKD--LRN
FASFFGAHPKLAERTDPIVRTLLETSVEAVIDAGICPTSIRGSETGVVVA
VSSN-EALGCTRTMYSNRISFAMDLQPSYTMDSQSSSGLLGVQQAYYMLK
TGMVDAVIVAGVNLVLNPHFNIMFQKLDMLTEDG-KCKIFDADANYARSE
AGVAIMMQRKTDAKRVYATVVATESNCDGFKELGCN---SISLDSQLSLY
KETYEKFK--LNPQD--VSFVEAHGYATRDGDKTLNGIAE-ILVGSVKSN
AHSEPVGGLVSVVKVLLAMENGILPPNLHFKNPNPDIPSLKDGRVKVVDQ
L---TIWDG--KYAAVNSFGIG-GTNSHLVLRR
>SRR13487786_NODE_1468_nrpspksdomains_ctg2762_1_PKS_KS.1_
IVISIAGRFPDSDNMSQLRENLFNRVDLVRADHPEIPSRMGTVN--NVDK
FADFFELSFEQAHTLAPDARMLVEHSYEAIFDAGINPKQLRGKNTAVIIG
ISAL-ETIGCCKSTTANMISYQLDLKPSHIVDSACSSSLHAMALGYHYIM
SGKCEDAIIGAVNLCFHPFSNLQFSRIGVLSPDG-YCRPFDVAANYSRSE
TVAVIYLQKAKNAKRIYAICPHVKMNSDGYKEEGIT---YPSTLMQSNLL
RDFYNECR--IPTSC--LDYVEAHGTATKVGDPMINAIHK-IMIGSVKSN
LHAEAASSLSQIAKVIIAFETGFFPPNINYISPRNDIEHLVNGNICVVKE
A---APLK--NGYIGISSFGFG-GSNAHMLLK-
>SRR13487786_NODE_5551_nrpspksdomains_ctg2788_2_PKS_KS.1_
IVISIAGRFPDSDNMSQLRENLFNRVDLVRADHPEIPSRMGTVN--NVDK
FADFFELSFEQAHTLAPDARMLVEHSYEAIFDAGINPKQLRGKNTAVIIG
ISAL-ETIGCCKSTTANMISYQLDLKPSHIVDSACSSSLHAMALGYHYIM
SGKCEDAIIGAVNLCFHPFSNLQFSRIGVLSPDG-YCRPFDVAANYSRSE
TVAVIYLQKAKNAKRIYAICPHVKMNSDGYKEEGIT---YPSTLMQSNLL
RDFYNECR--IPTSC--LDYVEAHGTATKVGDPQINAIHK-IMIGSVKSN
LHAEPASGFCQIAKVIIALETGFFPPNINFTSPRNDIEALVNGNICVVKE
A---APLK--NGYIGINSFGFG-GSNAHVLLK-
>SRR1503051_NODE_182_nrpspksdomains_ctg2789_3_PKS_KS.1_
IVISIAGRFPESKNVDELKTNLLNKKDLISADDIEIPQRTGKVH--DLEK
FALFFGVHFKQAHTMDPMCRILMEHAYEAIIDAGINPRQLRGSKTGVVVG
ACFS-ESTGCSRAMLANRISYWLGVHPSYTVDSACSSSLFALDHAFKLIK
SGQCDAVIVGGSNLCLHPYVSLQFARLGVLSHDG-RCKSFDVEANYVRSE
TISVIFLQRAKDARRIYASVVHTKTNCDGYKEQGIT---YPSSDIQISLL
EEFYNECG--LPPTI--LSYLEAHGTGTRVGDPELNAIDK-VKIGAVKSN
LHSEPASGLCSVAKVLIGMEIGLIPPNINFNEPRKDVSVLVEGRAEVVTE
P---TPWN--GGYVGINSFGFG-GANAHILLKS
>SRR1821914_NODE_764_nrpspksdomains_ctg2801_1_PKS_KS.1_
IVISIAGRYPESDNILDLGRNLIAKRDMITEDDPEIPHKLGKIN--GLQK
FAAFFGINAKQAHSMDPLSRILLEKSYEAIVDSGYNPNQLRKSKVGVFIG
VGVT-ETTGCAHAMFANRISYWLDVTPSCAVDSACSSSIHALEQAYRAIK
EGICDAAIVGGCNLCLHPCTSLQFARLGVLSVEG-KCKSFDEDGNYCRSE
AVVVVFLQKAKNARRIYARLVNVKTNTSGYMEEGIT---SPSEKMQAKLM
EELYAECN--VDPNY--VDFVEAHGTGTKVGDLVVNALET-IKIGSIKSN
IHCEAASGMCSISKIILSFELGVILPNIHFEKPRSDIIALHNGNISVVTE
V---TPWN--GKFMALSNFGFG-GANSHALLE-
>SRR13579264_NODE_53_nrpspksdomains_ctg2858_1_PKS_KS.1_
IVITFSGRLPESSSIEEFKRNLYDGVDLVNDDPYGLPERLGKIK--ALEV
LQQFFGVSAKQAECMDPQMRMLLECTYEAIIDAGINPVELRGTRTGVYIG
VSNS-ETTGCARAMFANRISYTFDLKPSFAVDTACSSSLYALSQAFSDIR
SGRCDAAIVCGSNLILKPEMSLQFRRLNMLSDVG-MCKAFDETGAYVRSD
GVVVMLLQRTSSAKRVYASVLNARTNTDGFKEQGIT---YPDGRMQNRLI
RETYEEIN--LDPNE--VVYVEAHGTGTKVGDPQVNSITD-FLIGSVKSN
MHSEPASGVCSIAKILIAMEEGVIPSNLHYSKPNPDLYGLVDGRVKVVDK
N---MPWNG--GIIGLNSFGFG-GANAHIILKS
>SRR18473708_NODE_1469_nrpspksdomains_ctg2859_1_PKS_KS.1_
IVITFSAYFPQADHLVEFKEKLYAGTDFVTEDDLGVPERKGTIR--DLSR
FAQFFGVNPKQAHLMDPQMRMLQEISYEAIVDAGYDPATMRGRNVGVFIG
CSDS-ESLGNNRAMFANRISYTLDFNPSVAIETACSSTLVALNEAMMALR
TGQCEAAIVGGSLITLKATKSLGYMSLGMLAPDG-KCKTFDSRRNYARSE
TIGVFFIQRAREARRVYARVVNVKSNADGYKSDGLA---VPSTKLQAKLL
RDVYAEAN--IDPTQ--IHYVEAHGTGTKVGDRHLAALSS-VKVGSVKSN
VHSETASGICSVAKVILAMETGTIAGNLHFKEASPDIPSLLDGTIEVVDK
A---TPFEG--GPVGINSFGVG-GANAHAILEA
>SRR14135864_NODE_6510_nrpspksdomains_ctg2868_1_PKS_KS.1_
IVVSMSGRFPESENIDEFRKNLYDGVDMVTEDDFGLPLRTGKLK--DLKS
FASYFGVSPRQAHAMDPQMRILLETAYEAIFDAGYQPEELKGRSIGVYVG
ISDS-EATGCCRAMMANRLSFSLDVKPSFAVDTACSSALVAFQTAWAAIK
SGQIEGAIVAGSNLNLKPTTALQFHGLSMLAKDG-KCKSFDASGDYVRSE
AIAAVYLQRTEIARRIYAHVVQARTNTDGNKEEGIT---FPSGEVQKELL
REVYHNAN--VDPTT--VSYVEAHGTGTKVGDPQLKAIAD-VLLGSVKSN
MHSESASGLCSLIKVLLSIQHKKIPGNLHFNSPNQTIPSLNDGSIKVVSE
N---TPWSG--SYSALNCFGFG-GANVHVLLKS
>SRR1864697_NODE_2672_nrpspksdomains_ctg2884_1_PKS_KS.1_
IVISIAGRFPESNNMKQLYHNLMSKNDLITDDDPEIPQRTGKIN--KIEK
FSLFFGVHFKQAHTMDPMCRMLLEHAYEAVVDAGVNPRTLRGSKTGVFIG
ACFS-ESTGCARSMLSNRISYFLGITPSYTVDTACSSSLFALEHAYRAIR
EGLCDAAIVGGANLCLHPYVSMQFFKLGVLSVDG-RCKTFDEEANYVRSE
SIAVIFLQKAKDAKRVYATVVHGKINCDGFKEQGVT---FPSSHMQGVLL
KEFYLECG--IPPSL--VSYIEAHGTGTRVGDPEVNAIDS-VLIGSVKSN
LHSEPASGLVSIAKVLLAMESGVIPPNINFNRAKEEIGSISEGRIKVVTD
A---TPWK--GEFAGVNSFGFG-GANAHVLLKR
>SRR17183760_NODE_482_nrpspksdomains_ctg2886_1_PKS_KS.1_
IVISISGRFPECNSTEEFKQKLYNNADLLTVDKYGVPPRTGKLK--EISK
FAEFFGIHSKLANAMDVQLRILLEVTHEAIVDAGVNPQDIRGTRTGVYVG
MMTT-ESIGAIRSMLANRLSFQFNFNPSAAIDTACSSALFCLHEAITAIQ
TGQCDAAIVAGTNLLLKPAVSVMYHRYNMLSPTG-TSRPFDIGANYVRSE
AIVALYIRKSSDARRIYATIVGTSTNTDGFKIEGAT---YPSQSVQSRLI
RDTYARAN--LNPND--VHYVEAHGTGTGVGDKQLNAISD-VLVGSVKSN
VHAEPVSGLVSIAKVLYALETGIIPANINFETLNHNIPKLVSGELKVVDK
Q---TPLPG--NMVSINSFGVG-GTNVHVILRA
>SRR19216950_NODE_316_nrpspksdomains_ctg2886_2_PKS_KS.1_
IAISFSGRLPESSTIEEFKQNLFDGVDMVNDDPYGLPDRIGKLK--ELEN
FQQFFGVHQKQAECMDPLLRMLLELTHEAIIDAGLNPSDLRGSRTGVYIG
VSNS-ETTGCARAMFANRISFTFDFKPSYSIDTACSSSLYALEQAFSDMR
EGKVDNALVAGAGLILKPTMSLQFKRLNMLSPDG-SCKAFDESGNYVRSD
GCVVLLLQRTSAARRVYASILNVRTNTDGFKEQGIT---YPIGKMQNRLI
RETYEEIG--LNPAD--VVYVEAHGTGTKVGDPQVNSITD-FLIGSVKSN
MHSEPASGVCSVAKILIAMEEGVIPGNLHYNKPNPDLYGLVDGRLKVVDK
N---LPWNG--GIIGLNSFGFG-GANAHVILKS
>SRR17183760_NODE_484_nrpspksdomains_ctg2887_1_PKS_KS.1_
VVISIAGRFPECNSTEEFKQKLYNNADLLTVDNYGVPSRTGKLK--EINK
FAEFFGIHSKLANAMDVQLRILLEVTHEAIVDAGVNPQDIRGTRTGVYVG
MMTN-ESIGVIRSMLANRLSFQFNFNPSVAVDTACSSALFCLHDAITAIQ
TGQCDAAIVAGTNLLLKPATSVMYHRYNMLSPTG-TSRPFDIGANYVRSE
AIVALYIRKSSDARRIYATIVGTSTNTDGFKIEGAT---YPSQSVQSRLI
RDTYARAN--LNPND--VHYVEAHGTGTGVGDKQLNAISD-VLVGSVKSN
VHAEPVSGLVSIAKVLYALETGIIPANINFETLNHNIPKLVSGELKVVDK
Q---TPLPG--NMVSINSFGVG-GTNVHVILRA
>SRR1503103_NODE_180_nrpspksdomains_ctg2894_1_PKS_KS.1_
--ISIAGRFPQSKNIEELREKLLNKIDLVTDISPDVPKRMGMVQ--DLNK
FAHFFGVHYKQANCMDPVARMLLEHAYEAIIDAGINPRQLRGSNTGVFIG
NSYS-ESAGCSRSMFANRISYWLNLHPSYTIDTACSSSLYALNHAYEAMR
NGLCDSAIVGGAHVCLHPATTMQFARLGILSPDG-YCRPFDADGNYARSE
TIGVIFLQRAKDAKRIYATVVHSKINCDGYKDQGIT---FPSSHMQSVLF
KQVYQECG--IDPST--ISYMEAHGTGTKVGDPEIEAINQ-VKVGSVKSN
LHSEPASGICSIAKVLIAMETGIIPPNLYYKSPREGINALIKGTIQVVTE
P---TPWE--GGYVGVNSFGFG-GANAHVLLKD
>SRR14085664_NODE_677_nrpspksdomains_ctg2902_1_PKS_KS.1_
IVITVSGYYPDSENVYHFADNLFNKVDLVTDDDPEIPSRCGKLL--NIEK
FASFFGVHYKQAFSMDPMCRILMEKAYEAIVDAGVHPKELRDSNCGVFIG
TCFS-ESTGCSRAMYANRISYWLGCTPSYSIDTACSSSMFALENAFRAIR
DGLCDSAIVGGSNLCLTPYVTLQFARLGVLSSEG-KCRSFDADGSYVRSE
AISCIFLQKANVARRVYGTVVYAKTNCDGYKPEGIT---YPSGRLQRELL
QTFYEECQ--IPPES--LAYMEAHGTGTRVGDPECFAIDT-VKIGSIKSN
IHSEPASGVCSVTKVIIAFETGFIPPNLHFDKPRPDIPGLMEGRLEVVSE
K---TPLE--GDFVGINSFGFG-GANAHALLKR
>SRR14141659_NODE_364_nrpspksdomains_ctg2915_1_PKS_KS.1_
-LITISGSFPDSDSVSHLQENMFNKVDLISDDSSEIPKRIGKIN--NVNK
FASFFGVHYKEAHTMDPMSRILLEKTYEAIIDAGLNPNELRNTKTGVFIA
VSFS-ESTGCSRPMFANRISNWLEVTPSYTLDTGCSSSMYALENAFKAIR
DGRCDAAIVGGSSLCLHPYMSLQYSRLGVLSPDG-RCKTFDNSANYARSE
AIVVCLLQKAKDSRRVYAQVLHVKTNCDGYKEKGIT---NLSGDDQMILF
NEIYEDCS--ITPSS--VEFVEAHGTGTKAGDPELKAIEE-ILIGAIKSV
LHTEPASGLCSITKLCIAYATGYIPPNLNYNVPREGIVALVNGKVKVVTE
K---HPWG--RGLSGINNFGFG-GANAHTVLKN
>SRR1743363_NODE_1832_nrpspksdomains_ctg2919_1_PKS_KS.1_
IVISIAGRFPDSNNVEELKNNLLNKVDLVTDDNPDIPQRTGKVN--DVDK
FTLFFGVHFKQAHTMDPMCRMLLEHAYEAVIDAGINPKQLRGSRTGVFMG
ACFS-ESTGCSRAMMANRVSYWLGVTPSYSLDSACSSSLYALEHAYRCIQ
DGQCEAAIVGGANLCLHPYVSLQFSRLGVLSPDG-RSKAFDADADYARSE
AIVVVYLQKAKHAKRIYATVVHGKTNCDGYKPQGIT---FPLSTMQAKLL
QECYEECG--IAPNN--LSFMECHGSGTRAGDSEINAIDR-VLIGSVKSN
MHSEPASGLCQVAKMIIAMEIGKIPPNLHYNRPREGIKALEEGRVKVITD
V---TPWE--GGYAGINSFGFG-GANCHIILKS
>SRR14141659_NODE_2894_nrpspksdomains_ctg2927_1_PKS_KS.1_
-LITISGSFPDSDSVKHLQENLFNKVDLISGDSPEVPQRTGKIN--NINK
FASFFGVHFKEAHTMDPMSRIILEKTYEAIIDAGLNPKELRNTKTGVFIG
ATFS-ESTGCSRSMFANRISYWLGVTPSYNVDTACSSSMYAVEHAYKAIR
EGRCDAAIVGGVNLCLNPHVSLQFFRMGALSPDG-KCKSFDNGANYVRSE
AIVVCLLQKAKDSRRAYAQVLHVKTNCDGYKEKGIT---YPASDIQKLLL
SECYEESS--ILPTS--IEFMETHGTGTKVGDVELKAIDE-VMIGSVKSN
LHSEPASAICSVVKICIAYSTGYIPPNINYNVPRKSIAALVEGRVKVVTE
K---QPWG--RGMSGINSFGFG-GANAHTLFK-
>SRR1743363_NODE_3560_nrpspksdomains_ctg2941_2_PKS_KS.1_
IVISIAGRFPNSDNMKQLQDNLFNKIDLASNDNFDMPSRLGKIN--NIEK
FAQYFDISMFEAQVLDPMTRMVLEHTYEAIIDAGLNPEELHGTQTGVFVG
ACFA-STNASSKYFMANKISSWLNVSPSYVVDTACSSSLFALAHAYTRMK
NEECDAAIVASVNLCLHPYTTYQFFSLGVLSADG-YCRPFDEKGSYMRSD
AVTVLVLQKAKNAKRIYATCVNVKTNCDGFKEEGIT---YPSFEMQKALL
EEFYEECK--IAPSE--ISYMEAHGTGTIVGDPVVKAIDQ-VLMSSIKSN
LHSEPASGLCQIAKVLIAMETGKIPATLHFKSPRNDLTAVIEGRIKIVNE
L---TPWN--GGYAGVNSFGFG-GANCHVLLKS
>SRR2051486_NODE_57_nrpspksdomains_ctg2949_2_PKS_KS.1_
VVITLSGRFPDADDVYDFRDKLFNKVDLVSDDGPEIPQRTGKIN--HVTK
FASFFGVHYKQAHTMDPMCRMLLERAYEAVVDAGYNPRHLRGSRCGVFIG
ACFS-ESTGCSRAMLANRISYWLGVNPSYTVDSACSSSLYALEHAYKAIR
DGHCDMAIVGGANLCLHPYVSLQFSRLGVLSADG-ACKSFDNEANYCRSE
AIPVVFLQKAKDARRIYATVVHAKTNCDGYKEQGIT---YPGGHMQSELL
REFYLECG--IDPST--LNFVEAHGTGTKVGDPECNALDK-IWIGSIKSN
IHSEPASGLCSVTKVVIAMETGFIPPNLHFKTPREGIPAFVDGRMKVVTD
K---QAWP--GGLAGINSFGFG-GANCHVLLK-
>SRR14432670_NODE_20608_nrpspksdomains_ctg3008_1_PKS_KS.1_
IVITIAGCFPESENVYQFQENLFNKVDMVTEDDPEIPARTGKLY--NIDK
FASFFSVHYKQAQFMDPQCRMLLEKTYEAIVDAGVNPCLLRGQNTGVFLG
TSAS-ESLVCYQVMFSNHLSYWLGTTPSYALDSACSSSMYAIENAYRAMR
DGLCDSAIVGGSNLCLHPSLSLNFFRLGVLSRQG-ICRAFDRDSDYARSE
AVCVVFLQKARDAKRVYAKLVHAKTNCDGYKEEGIT---FPSRLLQTQLM
EQFYEECC--INPAS--VDFIEAHATGTKVGDPELAALDQ-VLIGSVKSN
MHSERASGLSSITKVLIAMEHGLIPPNLHFSNPREDVEGLLAGRFKVVTE
K---HPWN--GCLAGVNSFGFG-GANAHILLQR
>SRR1811901_NODE_176_nrpspksdomains_ctg3072_2_PKS_KS.1_
IVISISGRFPESCNVDEFKQNLFEGIDMVTDDDYGLPTRNGKIK--DLKY
FAPFFGVHAKQANVMDPQLRMLLELTHEALIDAGINPVEVRGSKTGVFVG
VSSS-ESTGCCRAMFPNRISYTFDFNPSYALDTACSSSMFALHQAVTAMR
NGECDAAIVGGVNLCLKPNSSLQFHRLNMLSPEG-MCKAFDSSGNYVRSE
AAVTIYIQKACNARRVYATIVHSKTNIDGHKVQGIT---FPSGEMQNKLI
REVYAEAN--INPCD--VAYIESHGTGTKVGDPQTNSIAD-VLIGSVKSN
MHSEPASGLCSIAKVLIAMESGVIPQNLHFQDPNTDIPALVDGRLKVVDK
N---MPWTG--GLVAINSFGFG-GANAHVILKS
>SRR2496628_NODE_363_nrpspksdomains_ctg3118_1_PKS_KS.1_
VVISIGGSFPECDNAEELSELLFNKTNGITIN-ISG---TGKMKN--IDS
FATFFGVNNLLATVMDPMTRIMAERSIEAIMDAGLSLSDVSGTNIGVFVG
SAIGETELGQSRTMQANRISNMLNLTPSFAMNGGWICGANGLHKAKQMME
DGHISAAIVGTISLVLTPELQFQWQGLNKLNKND-QTKPFSSNADYNRSE
SCVVLFLQRASEAKRSYGTLLNVKSMVFGNQQSPLT---NHVKDDFKSLL
SDTYK--EANVDPT--TVEYVEAYGSGVKCEDRMLNVMDE-VKVGSIKSN
IHCEAAAFFVSIVKSIIIFECGYIPPNIHFDGPNENIPALQSGKIRIVTE
KA--PF-VE--DIIGVSGFGT-TNAFCHVILRR
>SRR2496666_NODE_495_nrpspksdomains_ctg3179_1_PKS_KS.1_
IVIGISGRFPESSNCEEFKDNLYRGVDMISNDDYGAPSRTGKIK--DVSS
FAEFFGIHPKLANVMDPQLRMLLELTHESIMDAGFNPEELRGTKTGVYIG
LMTT-EAIGSTRAMLANRLSFAFDFSPCCTIDTACSSTLFGLHLAVTAIN
NGECENAIIGGVNLTLKPATSLMYHKYSMLSPTG-TISPFDVAANYVRSE
AAVVIYVTKQTASRRIYAHVMGTATNTDGHKKQGQT---FPSHIRQAELM
KEVYKKTN--VDPAD--VGYCEAHGTGTSVGDVQTTAITE-VLIGSVKSN
CHTEPVSGLVSIVKAIFTFESGLLPPNINYSTSNPNITGLVEGKLKVVNE
V---QPLVG--EYIAINSFGVG-GTNAHVLLKK
>SRR18209661_NODE_454_nrpspksdomains_ctg3187_1_PKS_KS.1_
VVVSISGRFPESENVEILKENIFNRKDCITDDEPEIPKRHGKIN--DIEK
FATFFDIEYKQAHTMDPMCRMLLEHAYEAIVDAGINPKELRGKRVSVIIG
SCFS-ESMGCSRSMLANRISQWLGVTLSYTVDTACSSSIYAMEHAYKSIR
YGQSDYAIVGGSNLCLHPFVSLQFSRLGVLSREG-ICKCFDKDANYTRSE
TVAVAFLQKSRNAKRIYATFSHAKTNCDGYKEEGIT---FPSSERQSILL
EEFYEECG--IPPED--VHYIEAHGTGTRVGDPELNAIDK-VKVGSIKSN
LHTEPASGIVSLAKAIITLETGIIPPNINFINPRDDVDCFKENRIVVVTE
P---TPLE--GSYIGINSFGFG-GANGHVLVQS
>SRR3080266_NODE_2959_nrpspksdomains_ctg3237_1_PKS_KS.1_
VVISIGGTFPQSKNLDEFGNNLLDNIDMVQDI-PRK---RGAIHD--KDK
FSAFFGISRAQISRMDPIIWRILENTFEAIIDSGFNPSDLRNTNTAVIMG
ADVSVSELGHSRSMTANRVSYWLNLKPSFAYYAEESAGIMGLEIAQQLIA
KHQCDAAIVGTVNLGALPEATSAYMDLGCLSSDG-KCCAFDANGTYAKSE
ASVVMYLQRAKNAKRIYATVVHAETFYNGNRNSGFLR---PICDQMVQFL
EHFYE--KCGVDPT--QIAYLEASACGLQIYEEALKALSK-VLIGSVKSN
MQAGAASSACSIAKLLVAMERGVIPANLNFETPGPHIPALTGGRLKVVTE
NT--KWSP---GLVAVNSIE--TGYCGHVVLR-
>SRR1503010_NODE_28_nrpspksdomains_ctg3298_2_PKS_KS.1_
IVISFSGRLPESTNIEEFKQNLFEGLDMVTDDEHGLPTRTGKIK--DLKS
FATFFGVHAKQANVMDPQLRMLLEITHEAIIDAGFNPQDIRGSKTGVYIG
VSSS-ESTGCCRAMFPNRISYTFDFNPSYAVDTACSSSLYALHHAISAMR
SGECESAIVGGVNLLLKPTSSLQFHRLSMLSADG-ACKAFDVSGAYVRSE
AAVVIFLQKSKNARRVYATVLNSKTNTDGNKVQGIT---FPSGQMQNKLM
REMYAESG--INPAD--VVYVEAHGTGTKVGDPQVNSIAD-LLLGSVKSN
MHSEPASGLCSIVKLLIAMEEGVIPGNLHFKSPNPEIPGLLDGSIQVVSR
A---TPWKG--GLAAINSFGFG-GANAHIILRS
>SRR1695355_NODE_608_nrpspksdomains_ctg3305_1_PKS_KS.1_
IAITFSGRLPESSNIEEFKKNLFEGVDMVNDDPYGLPTRMGKIK--EMTV
FQQFFSVHQKQAECMDPQMRMLLEVTHEAIIDAGMNPVDLRGSRTGVYIG
VSTS-ETTGCARAMFANRISFTFDFKPSYSVDTACSSSLYALEQAFSDMR
QGKCDFALVAGVGVILKPTMTLQFKRLNMLSNEG-MCKAFDVTGNYVRSD
GCVAIFLQRTECAKRVYASILNVRTNTDGHKEQGIT---FPDGRMQNRLI
RETYEEFN--IDPND--VVYVEAHGTGTKVGDPQVNSITD-FLIGSVKSN
MHSEPASGVCSIAKVLIAMEAGVIPANLHYTQPNPDLYGLMDGRLKVVDK
H---TPWNG--GIVGINSFGFG-GANAHVVLRS
>SRR3170923_NODE_392_nrpspksdomains_ctg3314_3_PKS_KS.1_
IVISVSGKFPESQNVKEFKENLMNGTNMIRLIR-EVPYYCGKLK--DLSK
FANFFGVHPRLANCMEPQIRILLETVYEAIVDAGVNPTDIRGQKIGVFVA
CSGV-EGIGNTLNMVSNRVSYSFDFTPCFTMDTACSSSGVALHEAVSSME
RGECDAAIVASTNTSYHDWDNMRLSALRLTSPDG-NCKSFDAAANYVRSE
TIAAVFLQRRYEANRLYASILKTGTNCDGYKEEGIT---YPKGKLQRTIC
EKAYKAAG--VLPND--VVYFEAHGSGTQAGDYETTWVAN-YLIGSTKSN
VHTETASGIVSLIKILIAMESGVIPANLHYKNPNPRIPGLVDGRLKVVDT
N---TKWNG--GIVGLNNFGFG-GVNVHAILRS
>SRR1821916_NODE_12_nrpspksdomains_ctg3325_2_PKS_KS.1_
IVISISGRLPESDTVAEFMENLLAGNDLVTDHEYGLPARTGTLR--DITH
FATFFGVHAKQADLMDPHLRLGLETAYEAIVDAGLNPNELRGTNTGVIVG
TSSS-DNTGNAKAMISNRISYTFNLHPSYTIDTACSTSLLALHQAFMLIR
TGQCDAVIVTGSNILAKPAASLEFHRLNMLSLDG-KCKAFDASGNYVRSE
AVVSILLQKAKDAKRSYATIVNTGSNTDGAKQEGIT---FPSGAVQKQLI
TDVYREAG--VDPRD--VVYVEAHGTGTKAGDPQVNSIAD-VLIGSVKSN
MHAEPASGVASIAKMLMAMEQGVIPANLHYKSPRPDIPALNDGRLQVVDK
N---WKWNG--GLVGINSFGFG-GSNVHVILRS
>SRR1695409_NODE_136_nrpspksdomains_ctg3336_1_PKS_KS.1_
IAIVMAVNFPGAHNASELWHVLEQGL-NTVEEIQLKTKFGNFLPSGLHSN
FNAFFRISPREARVLDPQIRVLMRVGLQAMEAAGLVVKDFAANDVGCFVG
VATNDYVTGTLPAFLAGRLAYALHLSPSIVLDTACSSSLVAIHQACRAIL
AGDCKAALAGGVNVISSPDMYLGLDRAH-FLSPTGNCKPWDATADYCRAE
GSGIFVLKRLSDALESSDNILGVIRGTEVNQSASAVSITRPHGPTQTALF
RSLLD-NAGVR-PAEVS--VVEAHGTGTQAGDPELKCLRDVLTVTSIKGN
IHAEAASGAASLAKLLLMLRHNSIPSQVGLATLNSKIEPKDFTRINTSGT
C-IKWTPSSTRRIAVINNFGAA-GSNAAMLIEE
>SRR1821953_NODE_219_nrpspksdomains_ctg3342_1_PKS_KS.1_
VVISISGVFPECDSVEELEEKLFNKENLVTLD-PAA---TGKVRR--PFA
FKIFFGIYQKLFEVMDPTTRLCLHHSFEAIVDAGINPQELSGSKTAVLMG
SVISETELGHSRTMQANRISYFFNFTPSYSLDSSWCSGMQALQEGYNLIA
KGHVNCVLVGVCNLVSKPEISLHFDAMRVLNRDG-KTKSFSADADYSRSD
SCVVFFLQREQDAMRSYGTILGVISNTYGERLGNFP---EFSPKHYQDML
QEVYK--KANVDPS--SVAFVEADGCASKKIDAKLNSISE-TLVGCVKSN
LHTEASSALVSITKALIALKTGMIPPNINYSAPNPNIPALLNNQIQIVTN
PV--PL-PG--SIVGVSCIGM-FGTYGHVVIKQ
>SRR1821957_NODE_309_nrpspksdomains_ctg3358_1_PKS_KS.1_
VVVSVSGRFPGCFGVGEFRKKLFSQLNLLERD-PFM---TGKMPN--WDR
FSIVFGVHPKLVQNSDPMMGKILETSFEAIVDAGISPYALKGHNICVISC
VSTSDAEVGHSKSMMANRISYCFNFTPSYNCDSSWTSTIQAMKTASDLVA
AGSVEAAIVTTCNLITFNTIDEEYIATNLFAQDG-KCSPFDVEAHFVRSE
GAASIFIQRAENAKRIYCSLLKAEAQYLGSRERGFL---RVDP-MLQTYL
MKFYN--DCEVKPG--DISYVEAHGLGVEEIDTVLNTLAN-VPIGSLGGN
LNSEATKGLVSLIKVIIAMESGTIPPTINYHTPNPKIPALASGKLKPLTE
PT--PL-SS--DFVAVNCLSL-FGSMGHLVLR-
>SRR1821957_NODE_505_nrpspksdomains_ctg3360_1_PKS_KS.1_
VVISIAGFYPDSDNVMDFAEKLFNKVDLISDDDPEIPQRTGKLN--DVSK
FAAFFGVHFKQAHTMDPMCRMLLEKAYEAIVDSGYNPRHLRGSRTGVFVG
ACFS-ESTGCSRAMLANRISYWLGINPSYTVDSACSSSLYALEHAYKSIR
DGHCDAAIVGGCNLCLHPYVSLQFARLGVLSQDG-RCKSFDESANYCRSE
AVCIVYLQKAKDARRVYATVVHAKTNCDGYKEQGIT---FPSGPLQQRLL
EEFYEECQ--IKPSS--LAWVEAHGTGTRVGDPEVKALEN-VLIGSVKSN
IHSEPASGLCSVTKAIIAMETGFIPPNINLKVPRKEVEAFYNGKISVVTE
K---TPWD--GDMVGVNSFGFG-GANCHVLLK-
>SRR3180633_NODE_482_nrpspksdomains_ctg3365_1_PKS_KS.1_
VVVTMSGRLPESESVDEFRTNLYEGVDMVTADGHGLPERSGKLK--ELSR
FATFFGVHAKQAHLMDPQLRLLLELTHEAIVDAGINPSELRGSRTGVFVG
VSNS-ESTGCCRAMFPNRISYTFNLQPSYAIDTACSSSMFGLAQALASMR
AGHCDAAIVAGTNLCLKPANSLNFHRLSMLSPEG-MCKAFDASGNYVRSE
AAVVLLLQKRKDARRLYATVLNARTNTDGAKVQGIT---FPSGDMQRQLI
EETLAEVG--VRPNQ--VAYVEAHGTGTKVGDPQVNSIAE-VLIGSVKSN
MHSEPASGLCSILKILIAMEEGVIPANLHYKNPNVDIPALSDGRLQVVSE
N---KHWSG--GVVAVNSFGFG-GANAHVPLE-
>SRR1502999_NODE_52_nrpspksdomains_ctg3373_3_PKS_KS.1_
VVISISGRFPNSDNINQLQFNLLNNIDCINNDHKNIPNRMGTCND--VKK
FRVFFGIHQKLADLMDPVSRYILEHSFEAVMDAGVNPRSLRGKNIAVFTG
TGSSETEMGSSKAMIANRISFFYGLTPSVNLENEGTTSTTALELAYRTIA
EGYCDGAIIASGVLSLTPHISYQLKQLGLLSEDG-YTRSFDDDGTHTRSE
GAVVLFLQKECDAKRIYQEVLSVQIMSGQAWLDNK-----SKLIPKVEAQ
IETINRALEDSGLKPDDISFTEASGIGIKEADANLQALDA-VLVGSIKSN
ISATPVDGMNAIAKIIIASETGLISPNLNYEIPNSKALGLIEGRLQVVTD
-L--TPLQG--RYTLVNTTSN-GGSTGTVVLK-
>SRR3180643_NODE_5404_nrpspksdomains_ctg3373_1_PKS_KS.1_
VAITFSGRLPESSNIEEFKQNLFNGVDMVNADPYGLPDRMGKIK--ELEN
FQQFFGVHQKQAECMDPLLRMLLELTHEAIIDAGLNPTDLRGSRTGVYIG
VSTS-ETTGCARAMFANRISFTFDFKPSYSIDTACSSSLYALEQAFSDMR
EGKIDNAIVAGAGLILKPTMSLQFKRLNMLSQDG-SCKAFDESGNYVRSD
GCVVLLLQRTAEAKRVYASILNVRTNTDGFKEQGIT---YPIGSMQNRLI
RETYEEIG--LSPND--VVYVEAHGTGTKVGDPQVNSITD-FLIGSVKSN
MHSEPASGVCSVAKILIAMEEGVIPANLHYNKPNPDLYGLVDGRLKVVDK
N---LPWNG--GIIGLNSFGFG-GANAHVILKS
>SRR1503085_NODE_80_nrpspksdomains_ctg3382_2_PKS_KS.1_
VVITIAGRFPESDNLKELKDNLMSKKDLITSNYAEIPLDGGKVN--GLSK
FAIFFGVHYKQAHTLDPMCRMLLEHSYEALIDAGINPRQLKGTNTGVIVG
SCIS-ESTGCSRAMFANRISYFLGLHPSYALDTACSSSLYALDHGYRLIR
NGICDTVIVGGSNLCLHPYVSLQFLRLGVLSNDC-RCKTFDASANYVRSE
AISVVVLQKAKNAKRIYAQVVHSKTNCDGYKEQGIT---FPSSEVQKMLL
RDFYSECK--ISPTV--LSYLEAHGTGTTAGDPELNAVNS-IKIGSVKSN
LHTEPASGLCSVAKMVIAMETGIIPPNLHYTRPIKGVKCLEEGRVQVITE
P---TPWD--GGYVGINSFGFG-GANAHVLLKS
>SRR1821959_NODE_523_nrpspksdomains_ctg3391_1_PKS_KS.1_
VVISFSGRLPECDSIDELREKLYTGEDLVNGDPYGAIMRTGKMKD--LTE
FAEFFGYPPALAERTDPQQRMLLEVAYEAIIDAGLHPMALKGTRTGVVVA
LSSS-ETLGTSRTMAANRVSNYFDLKPSYSIDTASSTSLIALHQGFKLIK
DGACENCIVAGVDLVLNPTVSLMFQNLNMLSPGG-KCRSFDAEGDYVRSE
GVVAVLLQKSKVAKRIYASLLNTGSNADGYKDEGIT---FPSQEMQISLF
KQVQDEVG--VKATH--LAFMEAHGSATKVGDRQVGAIVE-VLIGALKSN
MHGEPASALSAVVKVLVAMECRLLPPNLHYNIPNPDIPALVDGRLSVVTK
V---VPWDG--GIVAVNSFGVG-GANGHCLMKS
>SRR1503040_NODE_815_nrpspksdomains_ctg3428_3_PKS_KS.1_
IVISIAGRFPDSDNIKHFEYNLMNKINLVTSDDPDLPKNMGKVN--RIEK
FALFFNIHYKEAHTIDPIGRMLLEHAYEAIIDAGINPQKLRGSKTGVFIG
TCLS-ESTGCNRALLANRICHWLGVSPSCVVDSACSSSFYAIERAYRAIR
DGQCDYALVAGANLCLHPNTSLQFFRLGALSPDG-ICKTFDESANYARSE
TIAVIFLQKAKDAKRIYSTLMNCKTNCDGFKDEGIT---FPSNKMQATLF
EEFYQEIG--LPPTI--LDYIEAHGTGTKIGDLVVSAIDK-VLLGSVKSN
IHTEGASGLSSVAKIIIAMETKIIPPNLHFKNVRKGLKALEEGRLKVVTE
P---TPWK--GGWVGISSFGFG-GANAHILLKS
>SRR3228819_NODE_131_nrpspksdomains_ctg3430_1_PKS_KS.1_
IVLTLSGRLPESDTIEEFAQQLFDGVDLVTADDHGLPERNGKLK--DLTH
FATFFGVHAKQAHLMDPQLRLLLELTHETIIDAGINPAELRGTKTGVYVG
VSNS-ETTGCCRAMFPNRISYTFDLKPSYAIDTACSSSMFALAQAVSAIR
AGHCDAAVVAGTNLCLKPGNSLNFHRLTMLSPEG-RCAAFDASGRYVRSE
AAVAVLIQKRSSARRVYATVRGARMNTDGNKEQGIT---FPAGFMQGQLA
RETFEEAR--LKPQD--VVYVEAHGTGTKVGDPQVNAIAD-LLLGSVKSN
MHSEPASGLCSIAKVVVAMEKGVIPANLHFKSPNPDIPALNDGRIKVVDR
N---TPWDG--GLVAVNSFGFG-GANAHIILES
>SRR3228819_NODE_192_nrpspksdomains_ctg3431_1_PKS_KS.1_
IVISISGKFPESSNLEEFAKNLFDGVDMVTTDDYGLPERHAKLK--DLEH
FASFFGINDKEAHLMDPQLRNLLELTHETIIDAGLNPAELRGTSTGVFLG
ISHS-DSTGCATAMIANRISYTFDLKPSQGIDTACSSSLIALSQAVSAIK
AGRCDAIFVCGSGICLNAKNSIVFNKLTMLSKEG-RCAAFDASGNYVRSE
SSIVTLIQKRSSARRVYATIRGARMNTDGYKTQGIT---YPIGKMQGRLA
KETVEEAN--VKTQD--IVYVEAHGTGTGVGDPEVNAIVD-LLIGSVKSN
MHSEPASGLCSIAKVIIAIEKGVIPRNLHFKNPNTKIPALSDGRLKVVDS
N---TPWDG--GLLAINSFGFG-GANAHVILES
>SRR3229320_NODE_68_nrpspksdomains_ctg3439_1_PKS_KS.1_
-VLTLSGRLPESDNIEEFAEQLFAGVDLVTADDHGLPERNGKLK--DLVH
FATFFGVHAKQAHLMDPQLRLLLELTHETIVDAGLNPAELRGSRTGVYVG
VSNS-ETTGCCRAMFPNRISYTFDLKPSYAIDTACSSSMFALAQAVNAIR
SGQCDAAVVAGTNLCLKPANSLNFHRLSMLSPEG-RCAAFDASGRYVRSE
AAVAVLLQKRGAARRVYATVRGARMNTDGNKVQGIT---FPAGEIQRQLA
EETFNEAG--LRPQD--VVYVEAHGTGTKVGDPQVNSIAE-LLLGSVKSN
MHSEPASGLCSIAKIVVAIENSVIPGNLHYKSPNPDIPALSDGRIKVVDR
N---TPWDG--GLVAVNSFGFG-GANAHIILET
>SRR1503124_NODE_330_nrpspksdomains_ctg3442_1_PKS_KS.1_
VVISISGRFPNCASIEDLKNGLFNKEELLCDDDEGFPKRLGKVP--NLKK
FASYFNVESTKVPTVDPQARFLLEHTYEAIVDAGVNPAELRGKRVAVIVG
QSFT-EAVGCHGAAVSMWISYMYDLRPSYTLDTACSASAYALEQSYRLIK
SGECDAAIVAGSSINLHPAATLEFARLGVLSPDA-RCRPFDNDANYVRSE
ALAALFLQRTKDAKRIYATVIHCKTNSDGFKKMGIT---YPSSVVQRQLM
KEFYEECQ--IPTRK--LEFMEAHGTGTKAGDPEVSAIDA-VKIGSVKGN
IHSEPSSCVCSIAKIIIAMETGLIPPNINYHRPRDSLTAIIEGRLKVVTE
A---TPWK--GGFAALNSFGFG-GANCHILLKS
>SRR1821964_NODE_186_nrpspksdomains_ctg3455_1_PKS_KS.1_
VVISIAGVYPDSDNVVHFAEQLMNKVDLITEDDPEIPNRTGKIN--NVEK
FAAFFGLHYNQAQCVDPMTRIFMEKAYECVVDAGFSPLELRGSRTAVIVG
ACFS-ESTGVSRSMMANRVSYYLGLDPSFTVDSACSSSMYALEQGYKAIQ
LGHCDAAIIGGCNLCLHPYVSLQFARLGVLSRDG-RCKVFDEKANYCRSE
AICAILLQKKKHSRRVYARVMHVKTNCDGFKDQGIT---YPSGEIQQCLL
QDFYEECE--VDPTS--LAWIEAHGTGTRVGDPEIKALVT-TRIGSLKSN
IHSEPASGLCSITKVVIAMETGLIPPNINFETPRKDIPYLHDGTMTVITE
P---TPWE--GGLVGVNSFGFG-GANCHALF--
>SRR1821965_NODE_164_nrpspksdomains_ctg3469_1_PKS_KS.1_
VVISNSGSYPDCDNTTQFAEKLFNKEDLISGDGPEIPQRTGKLN--SISK
FAGYFGVHYKQAQAMDPMCRMVLEKAAEAVFDAGFNPKDFYGKKVGVFVG
ACFS-ETTGCARAMLANRISYWLGVKPSYTIDTACSSSLYAFEHAYRAIR
EGFCDAAIVAGTNLCLHPYVSLQFSRLGVLSKDG-KCKSFDETANYCRSE
AISAMLLQKRKDARRIYATVIHAKTNCDGYKEEGIT---FPSGPLQQSLL
EEFYQECQ--IDPSE--LAWVEAHGTGTKVGDPEVKAIEN-VKIGSLKSN
THSEPASGLLSITKVLIAMEYGYIPPNINYTTPRNDIEALHNGKIEVVTE
K---TPWA--GGMVGVNSFGFG-GANCHVLLK-
>SRR1821965_NODE_241_nrpspksdomains_ctg3472_1_PKS_KS.1_
-VISIAGTFPECLNTKELEAATILNQCLITDD-PRA---TGKMKE--CFK
FQTFFGIHRRLCDVMDCHAKHSIEKTFEALCDAGLNPRDLNGEKVSVAMT
SMTSDTELGHSRCMQANRVSYFFNFKPSYFLDSSWVGPIQGLVLAHNLVA
NGHVKVAIVGASNIMLKPEVSIQYDGLRKLNHDG-KTKSYSADADYTRSD
GVVVFVLQRASEAFRSYGTVVKAACKTQMDQQALFT---HQIG--FNQFL
DEFYSDIPSHIKNS--DIAYIEGDGSASLTNDALLNGLAE-VLVGSCKSL
MHAESSAAFMSLVNALIAMKTGYIPPVLYFSKNNPLVPALNDGRIKIVTE
KT--KL-EG--DYVAVSTFGL-PSIFGHVLLKR
>SRR15032041_NODE_299_nrpspksdomains_ctg3476_1_PKS_KS.1_
VVITISGRLPESNSIEEFKQQLFDGVDLVTDDEYGLPTRTGKLK--DLSR
FASFFGVHAKQAHVMDPQLRMLLELTHEALVDAGVNPNDAKGSRTGVFIG
VSDS-ESTGCCRAMFPNRISYTFDFKPSYAIDTACSSSLFAFQQAVSAIQ
TGQCDAAIVGGVNLLLKPTSSLQFHRLGMLSPHG-MCKAFDASGNYVRSE
AAVVVYLQKASAAKRIYSSVLAAKCNTDGNKEQGIT---FPSGAMQNRLI
RETYEETG--INPHD--VAYVEAHGTGTKVGDPQVNSIAD-FLIGSIKSN
MHSEPASGLCSLAKIVIAMESGVIPGNLHFKSPNKDIPALNDGRLKVVAK
N---EPWNG--GIIGVNSFGFG-GANAHIILKS
>SRR1503088_NODE_206_nrpspksdomains_ctg3497_1_PKS_KS.1_
IVISFSGRFPESSDIEEFKKNLFEGIDMITDDEFGLPKRSGKLK--DLKS
FATFFGVHGKQAHVMDPQLRLLLEVVYEAIVDAGINPNDIRGSKTGVFIG
VSSS-ESTGCCRAMFPNRISYTFDFNPSYAIDTACSSSLYAMHQAIVSIR
LGECDAAIVGGCNLLLKPTSSLQFHRLGMLSQDG-ACKAFDVDGKYVRSE
AISVLLLQKARDARRVYATVLHAKTNTDGNKTQGIT---FPSGDMQNKLM
REVYAEVG--VNPAD--VAYVEAHGTGTKVGDPQINSIAN-LLLGSVKSN
MHSEPASGVCSMAKLLIAMETGVIPGNLHFKNPNTDIPALSDGSIQVVDK
N---MPWKG--GLVAVNSFGFG-GANAHILLRS
>SRR1503092_NODE_127_nrpspksdomains_ctg3503_1_PKS_KS.1_
IVISISGRLPEADNIEEFKKNLMEGIDMVTDDPHGLPERTGKIK--NLQY
FATFFGVHAKQAEAMDPQLRMLLEVTHEAIIDAGVNPNNMRGSRTGVFIG
VSNS-ETTGCCRAMFPNRISYTFDFNPSYAIDTACSSSIYALHQAATAIR
HGECDAAIVGGSNLLLKPNSSLQFHRLNMLSPEG-ISKSFDESGTYVRAE
SVVCILLQKSKDARRVYSTILGTKANTDGNKIQGIT---FPSGEMQNKLM
REVYADIG--INPTE--VAYVEAHGTGTKVGDPQVNSIAK-LPIGSVKSN
MHSEPASGLCAIAKMVIAMESGIIPGNLHFKNPHPDIPALHDGRIKVVDK
P---TPWKG--GIVAMNSFGFG-GANGHVILRS
>SRR1514892_NODE_25_nrpspksdomains_ctg3516_1_PKS_KS.1_
IVISIAGRFPECDSVGELKEALFTKKKLIVHSDDIPYDSCGTIND--IDK
LADFFCISYPSANGMDPASRKLLEVSYEAIVDSGYDPFNLRGMNIGVYNA
TIADDTNNTFLRCMIPNRTSYSLDFIPSIAMDTGCSSSACALWAAVKDIQ
HNLIDAALVTACQIDLDPRIVAAYIKHGVQSTTG-NNIPFDANTDILKTE
SAVSLFIQKASVARRSYASVVNIKFIGSGYVVEGIT---VPSLPMQIRIC
NEILEEVG--VDPEN--IDFIEAHGTGTAVGDPILNALAG-AYLGSIKSN
IHPEAASGSCGIIKALIAFETGLFPPNYRFSVPNPACPALVEGKLRVVTE
P---MELKT--PYIPINSFGFG-GTLVQVLLKQ
>SRR17269426_NODE_193_nrpspksdomains_ctg3520_2_PKS_KS.1_
-VLTLSGRLPESNNIEEFAQQLFDGVDLVTADDHGLPERNGKLK--DLAH
FATFFGVHAKQAHLMDPQLRLLLELTHEVIVDAGLSPAELRGSRTGVYVG
VSNS-ETTGCCRAMFPNRLSYTFDLKPSYAIDTACSSSMFALAQAASAIR
AGHCDAAIVAGTNLCLKPANSLNFHRLSMLSPEG-RCAAFDASGRYVRSE
AAVAVLLQRRGAARRVYCAVRGARMNTDGNKAQGIT---YPDGRMQRRLA
QETFEEAR--LRPQD--VVYVEAHGTGTKVGDPEVNAIAD-LLLGSVKSN
MHSEPASGLCSIAKMVVAMESGVIPGNLHFKSPNTDIPALSDGRIKVVDK
N---TPWQG--GLVAVNSFGFG-GANAHIILES
>SRR17269426_NODE_420_nrpspksdomains_ctg3526_2_PKS_KS.1_
VVISVSGIYPSIRHVKEFSEVLYNKVDPIAGTKPEVPDHVGLIPD--LDK
FGQYFRVPFRMGMNMDPMSRKILEHVYQAIYDAGVNPEHLSGKKVGVFIG
TSLSESDVGCSRSMFANRVSYWLNAKPSMSLDGGCCSSAVALDQAYQAMT
RGDCEAVVIAGCNLCLHPQTSIHLGRSIPLCKDG-KTKSYDQSADCVRSE
AVNVLFLQKAKDARRIYADVVYTKAKYISFKNADT-------WKREKEEV
TQFLKEFYDDIKLSPHDVEYVEGFGSADPDTDKTLEVLDK-IYVGSVMSN
IYTESSSGIAAVTKVLLGYHTGQLAGTLHCSQPREDVAALREDRIRILCD
-H--RPTPP---YVAVNGLSV-TGINSHVLM--
>SRR17269426_NODE_471_nrpspksdomains_ctg3527_1_PKS_KS.1_
--ISVSGYFPDSDSVVELQENLFNKVDLISGDPPEIPQRTGKIN--HVNK
FASFFGVHYKQAHTMDPMCRILLEKAYEAVIDAGVNPKELKNQKVGVFVG
ACFS-ESTGCSRAMLANRISYWLGVTPSYTVDSACSSSLYALEHAFRAIR
DGHCDSAIVGGSNLCLHPYVSLQFSRLGVLSPDG-RCKSFDNSANYARSE
AIVVVFLQKAKDSRRVYAQLLHAKTNCDGYKEQGIT---YPAGHIQKMLL
REFYEECS--VPPQS--MEFVEAHGTGTKVGDPELVAIDE-ILIGSIKSN
LHSEPASGLCSVAKMCIAYTTGYIPPNLNYHTPREGVEALVNGHLQVVTE
K---HPWN--KGMCSINSFGFG-GANAHVLLKN
>SRR1514898_NODE_132_nrpspksdomains_ctg3532_1_PKS_KS.1_
IVISVSGRFPESDSVAEFSDNLFNKVNLVTEDDYGLPRRMGQLK--DISK
FNQFFGVHHKQAHQLDPQARILLESTYESIVDAGYDPDELRGRNIGVFIG
NCSS-ESTGCCRAMFANRVSYTFDFKPSFLLDTACSSGAMALYEAVMAIR
RGECEAAVVGGANLCLRPGTALQFYKLNMLSDDG-MCKSFDASGNYGRSE
AVATLFIQKADAARRKYASIVNIKTNTDGFKEQGVT---FPSADMQKRLI
TEVYDECK--LDPLK--VSYVEAHGTGTPAGDPIMSAIAE-ILVGTVKSN
MHSEPTSGICGIVKVLIGMEKGLIPPNLHYKNPNPVIKPLIDGQVKIVTD
P---TPWEG--GYAAFSCFGFG-GVNVHGVIKS
>SRR15567639_NODE_1197_nrpspksdomains_ctg3549_1_PKS_KS.1_
VVISISGLFPESEDVNELWSRLLNKEDMITVD-PSG---TGKIRH--PGK
FMAFFGVNRRMCEKMDPYVRLECEQAYRAVCDAGVNPSALDGTNTAVVTS
CFMSEPELSVSRCMQANRISFYMNLTPSYTVDCDGYGGFLAIQHACDLIA
NGYCAAAIVGSGSLFHKPESSFHFKAMGRLSEDG-ATRSFSADASYARSE
ACVTMFLQRKDQAKRIYATILAVDAFTLGSKADQFC---EFPINRYEETL
KEIYK--QAKVNPK--DVSYVEGNGAASRKLDAFLNALSK-FLIGSVKSN
LHTEGASSMVSLIKVLLAMDRGVIPPNINYSKPNPDVPDLVSGKIQVVTE
PT--PV-PG--DIIAVSEIGF-NGICSHMIVKR
>SRR15567639_NODE_1665_nrpspksdomains_ctg3553_2_PKS_KS.1_
VVISVSGIFPECDDFDEFTTKILEGVNLVTDE-PSH---LGKVKH--VYE
FLGLFGISRKLVEVMDPNSRLSIMQSFRAVCDAGVNPKEISGSNTAVFMA
SFTSETELANSRSMQANRVSFFLNLVPSNQMDASWCGGAQVIMCAYDVVS
KGLCDAAIIGASCLNLKPEMAVHYQGLGYVSKDG-TTRSFSADAAYARSE
ACVAMFLQRADVARRSYGTILGATTLYHGCRPSSYL---ELNSESLKKFL
KDCYA--NAGVNPN--DVAYLEAAGTASRTFDAKLNAVAS-VLIGSVKTL
THAEGASSLVSLAKALVALDRGIIPPNLHYSSPNPDVPALVEGKIQVVTK
PT--KL-DG--DLVAVNEMGLSAGCMSHVIVRR
>SRR1503109_NODE_65_nrpspksdomains_ctg3557_2_PKS_KS.1_
-VLTIAGRFPESDNMRLFQQNLMNKMDLITDDGPEIPQRTGKVN--NINK
FAPFFGINFKQAHTMDPMCRMLLEHAYEAIVDAGINPKQLRGSRTGVFVG
ACFS-ESTGCSRAMLANRISYWLGLIPSYTVDSACSSSLFAMEHAYRAIR
NGQCDAALVGGSNLCLHPYVSLQFSRLGVLGTDG-RCKSFDADANYARSE
TIAVIFLQKAKDAKRIYATMIHGKTNCDGFKEEGIT---FPSSAMQSQLF
KEFYEECE--ISPTC--LNYMEAHGTGTRVGDPEINAIDK-IKIGSIKSN
LHTEPASGLCSIAKVVLAMESGRIPPNLHFKRPREDVKPLVEGRMVVITE
P---TPWE--LGYAGVNSFGFG-GANAHVLLKS
>SRR15567639_NODE_3406_nrpspksdomains_ctg3557_1_PKS_KS.1_
VVISISGLFPECDDMDEFTKCLFSQEDVITTD-PPG---VGKIKQ--KDL
FYGFLGFTRQLGKITDSTTRLSIEQAFRAVADAGMNVKELRGSNTAVFMG
AFTSETEIAHSRTMQANRISFFLNLKPSVAVDATWNGGMECIERAYDMIA
NGSCTGAIVGSCSLMFAPHISHHYKAMGKLSEDS-VTRSFSADANYARSE
GCVVLFLQRADLAKRSYGTILGIKALTYGSKLESFS---EFSKASYKKML
KEVYA--EANVDPS--ELAFLEAYGAASKVVDARLNAIAE-VLIGSVKSN
VHTEAASSLVALAKALVAFETGIIPPNINYSSPNPDVPALVSGKLQVVTE
PV--KL-EG--DIIGISSVGI-AGPYAHMIVKK
>SRR2083633_NODE_4939_nrpspksdomains_ctg3560_1_PKS_KS.1_
IVISFSGRFPESSSIEEFKQQLFDGVDLVTEDDYGLPARSGRMK--DLEL
FAIFFGVHPKQAGVMDPQLRIMLELTHEAIVDAGINPMEIRGTRTGVFIG
VSSS-ESTGCCRAMFANRISYTFDFTPSLAIDTACSSSLFALHHAVTAMR
TGQCDAAIVGGVNLLLKPNCSLQFFRLNMLSLDG-ACKAFDASGNYVRAD
AAAILYIQKSSTAKRIYSTIVNIRTNTDGHKEQGVT---YPSGAMQNKLI
REVYAESG--IDPAD--VAYVEAHGTGTKVGDPQVNSIAD-VLIGSVKSN
MHSEPASGLCSVAKVLIGMETGVIPMNLHYKSPNLDIPALSDGRLKVVAQ
N---EPWNG--GYAAVNSFGFG-GANAHLVLKS
>SRR15633156_NODE_81_nrpspksdomains_ctg3564_2_PKS_KS.1_
IVITFSGRLPQSQNIDEFRQQLFDGIDLITDDEHGLPKRTGKIK--DLAS
FAHFFGVHSKQADVMDPQLRMLLECTYEAIVDSGHNPTEMKGSKTGVFVG
VSNS-ESTGCCRAMFPNRISYTFDLNPSYAIDTACSSSMFALQQALTAIR
SGQCDAAIVGGCNLLLKPNTSLQFHRLSMLSPQG-ACKAFDAAGNYVRSE
ACVVLFLQKASVARRAYATLVNARCNTDGNKDQGIT---FPSGGMQKKLI
KEVYAEAN--INPAD--VTYVEAHGTGTKVGDPQVNAITD-VLIGSVKSN
MHSEPASGLCSIAKVLIAMESGYIPGNLHFNEPNPDLPGLLDGRLQVVDK
K---WAWNG--GYAAINSFGFG-GANAHVLLKS
>SRR15633156_NODE_184_nrpspksdomains_ctg3567_3_PKS_KS.1_
VVITMAGTFPGCDNIEEFKKALYEKVDLTTDE-PSK---VGRVKN--LEA
FHTFLSINAPLAMTMDTQQKFLIRHGYEAILDAGYSPTELRGRNIGCYIH
TTISDDELGVARTMSPNRISALFDFHPSISHHGSFENAFSTLKLACEEVA
SGKIEGAIVGVSNLCIYPHPSLQYQAMGLLTEDS-ENKPLDENANYIRAD
STVVFFIQRKENSRRCYCDIVNIGVEFCGNRSGSFI---SRDEKHILQLL
EETYR--KCNLKPN--VVSYLETGSWANKVSDTQIEIIQK-SLVGSVIGN
TFAEASAAFVSLVKCIFALSTGTVPPTIHVDTPN---TAISDKNIQVVTE
-S--KP-CR--EYVGINAFGV-SGGFSHLILKK
>SRR18036327_NODE_713_nrpspksdomains_ctg3587_1_PKS_KS.1_
IVITLSGKFPESDNVNELWENLMSKVDMVTDDELGLPARMGKLN--DLSK
FSTFFGVHPKQAHYMDPQLRILLETTYEALVDAGYDPAELNGTRTGVFVG
VCSS-ESTGCSFSMFANRISYTYNFTPSFSMDTACSSSLFAMQQAVLAIR
SNQCDAAIVCGANLCLRPSTSIHFYKLSMLGPDG-TCKPFDVSANYCRSE
TVGVAFLQRESQARRIYASVTHIKTNTDGAKDEGIT---FPSEKMQRDLM
ESVYEEAK--VNPLD--VCYVEAHGTGTKAGDPVTTAIAN-VLIGSVKSN
IHAEPASGIGAIAKMVMAIKEGVIPPTIHYSVPNPDIKPLMEGKVKVVTE
P---TPMDS--DYIGLNSFGFG-GVNVHVLLKS
>SRR15699657_NODE_406_nrpspksdomains_ctg3592_1_PKS_KS.1_
IVISISGRFPECNSTEEFKQKLYNNADLLTVDNYGVPARTGKLK--EINK
FAEFFGIHSKLANSMDIQLRILLEVTHEAIVDAGVNPQDIRGTKTGVYVG
LMTN-ECIGAIRSMLANRLSFQFNFKPSVAIDTACSSALFCLHEAITAIK
TGQCDAAIVAGTNLILKPAISVMYHRYNMLSPTG-TSRPFDIGANYVRSE
AIVAIYIKKSVDAKRIYATVVGTSTNTDGFKIEGAT---YPSQSAQSQLI
RDTYARAN--LNPTD--VHFIEAHGTGTGVGDKQLNAISD-VLIGSVKSN
VHTEPVSGLVSIAKVLYALETGIIPANINFETLNHNIPKLVSGELKVVDK
Q---MPLPG--DKVSVNSFGVG-GTNVHIILRA
>SRR1514897_NODE_169_nrpspksdomains_ctg3691_1_PKS_KS.1_
IVVSISGRFPESDNVAEFSDNLYNKVDVLTEDNYGLPRRMGQLK--DISK
FATFFAVHAKQAHQLDPQVRMLLESTYEAIVDAGYDPEELRGKKIGVFIG
NCSS-ESTGCCRAMFANRISYTFDFKPSFLIDTACSSGAFALYAAVRAIQ
NNECEAAIVGGANLCLRPATALQFYKLNMLSDDG-KCKSFDAACLYGRSE
AIVTVFLQKSDVARRSYASVVHIKSNTDGYKDQGVT---FPSAKMQKQLI
EEVYEECQ--VNPLD--VSFVEAHGTGTKAGDPIMSAIAD-ILVGAVKSN
MHSEPSSGLCSLVKVIIAMEKGLIPPNLHYTRPNPEISALVNGHVKIVTD
S---MPWKS--DYAALSCFGFG-GVNVHALLKS
>SRR15166999_NODE_409_nrpspksdomains_ctg3701_1_PKS_KS.1_
VVISISGKFPNCHNVQEFKEKLFSKEMMLIPD-PYM---TGKVPD--VDK
FVTFFGIASRLGRRSDPVMGPTLEASTEAMIDAGVNPYAMKGKNISVIVG
STTTDAEQGLARTMFANRISYVYNFTPSYNVDSSWVSAVQGLEKAAAIVG
QGHAEAAIVTCVNLTFHNSFEREYKSMGIISQAE-RCSPFDAKADFLRSE
GTVSFFVQRLQDAKRNYCTVLNTQTRCLHGDPSSFT---HVNP-SLETFL
RNFYT--ESRVNPR--DVSYVETFGFCNKERDAQLNAVEK-VLIGSGTGN
YIAETSSSFFCLTKAIIALEEGVIPPTINYNSPNPDVLGLIEGRLRPVTE
AT--KL-SG--SLVAVNALSY-SGNVAHTLLRQ
>SRR15167000_NODE_266_nrpspksdomains_ctg3713_1_PKS_KS.1_
IVITLSGRLPECSNIEEFKQSLLDGIDLVTDDEHGLPARTGKIK--DLSS
FATFFGVHAKQAHVMDPQLRLLLESTFEAIVDAGINPNEIRGSRTGVFIG
VSSS-ESTGCCRAMFSNRISYTFDFNPSYAIDTACSSSLYAMQQAVAAMR
SGQCDSAIVGGVNLLLKPTASLQFHRLSMLSPEG-TCKAFDSSGNYVRAE
AVVTIFLQKSKDARRVYATVVGSKTNTDGYKHQGIT---FPNGAMQNKLM
REVYTEAG--VNPAD--VVYVEAHGTGTKVGDPQINSIAD-LLLGSVKSN
MHAEPASGLCSIAKLLIAMECGIIPPNLHFKNPNPDIPALNDGRIQVVDR
K---LPWKG--GLVGVNSFGFG-GANAHIILRS
>SRR2496651_NODE_218_nrpspksdomains_ctg3765_2_PKS_KS.1_
VVITLSGRLPESNSIEEFKDQLFAGVDLITDDEHGLPTRTGKLK--DIKH
FATFFGVHAKQAHVMDPQLRMLLELTHESIVDAGINPADIRGSRTGVFIG
VSAS-ESTGCCRAMFPNRISYTFDFSPSYAIDTACSSSLFAFQQAVAAMR
SGQCDAAIVGGVNLLLKPTCSLQFHRLNMLSPQG-MCKAFDVTGNYVRSE
AAVVVYLQKAKDAKRVYATVLNAKTNTDGNKEQGIT---FPAGGMQNKLI
RETYAEVG--VDPND--VVYVEAHGTGTKVGDPQVNSIAD-FLIGSVKSN
MHSEPASGLCSIAKILIAMEQGVIPGNLHFKDPNPDIPALSDGRLQVVDK
N---WPWQG--GLVGVNSFGFG-GANAHIILKS
>SRR2568017_NODE_1123_nrpspksdomains_ctg3774_1_PKS_KS.1_
VVITFSAYFPQADHLAEFKEKLYAGVDLVTDEELGLPERQGKIR--DLSH
FAQFFGVHPKQAHVMDPQLRLFLETSYEAIVDAGYDPATLRGRNIGVFIG
SSES-ETVGCCRAMFSNRISYSLDFHPSFTIDTACSSTMTALNQAMLALR
SGQCDAAIVGGSTLTLKPTTSLNFFRLGMLSPDG-MCKAFDSDGKYVRSE
TVGVFFLQRVSEARRIYAKMIHIKANADGFKNEGIT---FPSGKVQEQLL
REVYTEAK--VDPCK--VGYVEAHGTGTKVGDPQLGAISN-VKIGSVKSN
MHSEGASGVCSIAKVILAMETGTIAANLHFKEANPNIPSLHNGTIEVVHK
P---SPFPG--GLVGINSFGFG-GANVHTILEA
>SRR1821922_NODE_44_nrpspksdomains_ctg3777_1_PKS_KS.1_
VVISLSGRLPESNNIEEFKDQLFAGVDLITDDEYGLPTRTGKLK--DLSH
FATFFGVHAKQAHVMDPQLRMLLELTHEAIVDAGINPQSVRGTKTGVFIG
VSAS-ESTGCCRAMFPNRISFTFDFTPSYAIDTACSSSLFALQQATAAMR
SGQCDAAIVGGVNLLLKPTCSLQFHRLSMLSPHG-MCKAFDSSGNYVRSE
AAVVVYLQKASDAKRVYATIVGAKTNTDGYKSQGIT---FPIGAMQNQLI
REVYEESG--VNPHD--VVYVEAHGTGTKVGDPQVNSIAD-FLIGSVKSN
MHSEPASGLCSMAKMLIAMEAGVIPTNLHFKNPNPDIPALSDGRLQVVDK
N---WQWNG--GLVAINSFGFG-GANAHVLLRS
>SRR5134727_NODE_1167_nrpspksdomains_ctg3777_2_PKS_KS.1_
VVISIGCKFPNSENLVELTKNLFDGENLVTPD-PKY---SAKIKD--CLL
FHLFFGISRFVVKAMDPQTRHILERSLEAVLDAGLNPAELKGTGANVFSG
TSFSDFDMGRNRCMNANRISYWLDLHTSFATDQAWTNGILNLKLAHDAIK
SNQCDIALISSANFQYLQESTIQMNDLGVLSPDG-VCRSFDDNANTVRGD
AVIVFVLQRAKHAKRCYATIEHVVATCFGERDSPLQ---KPSQQEWETLL
RNFYS--ESKIDVN--DIAYVEGHGCGIKEEDACLNALSN-VLVGSLKSN
LHSEGASALTSIIKAIICLEKGMVPKNLHYSKPNSLCPGLFDGRLKVATE
NT--VIPPN--GLVAVNCHGF-GGSYGHIVLRA
>SRR1821922_NODE_205_nrpspksdomains_ctg3779_1_PKS_KS.1_
VVISVAGKFPECLNVEEFKKKLFLKENLLKPD-PIP---SGKIPD--WTK
FKSFFGIHPQLVSNSDPMMGLMLERSFEAFVDAGVNPYLLKGRNIGVISA
TSFSDTEIGHSRAMMANRISYYFNFTPSYNCDSSWTSGVQALEKAASLVA
EGTVESAVVVSCSIAIHNAIDTQYKQLKVLDG---KCRPFDADANFARSE
AVCAYFLQRAPDAKRSYCTILGVQSRYNGDSSRSLV---QVNP-QMEIFF
KNFYN--NCNVNPA--NVSYIETHGFCTTESDYELNAVSK-VLIGSISGN
MNCDSPSGLVSLTKAIIALETGVIPPTINYSNPNPNVTALVTGKIKPVTE
PT--TL-PG--DIASVSSFSL-SGSIAHILIKR
>SRR1821923_NODE_2515_nrpspksdomains_ctg3791_2_PKS_KS.1_
VVISVGGLYPECDNFDQFRELLFSGKSGVTTD-PSS---LGKISS--VDR
LATFFGISPTLTNSSDPIIRLCLEKSTEAIVDAGINPVELSGTNTAVVAA
SCVSEIELGNNRAMQANRISFSLNLNPSYNMNASWSGGLQCIELGKRIIE
EGGVEGCIVCVGNICISTALSLQMEGLGVLSQDE-HTRSFSNDASYNRSD
AIVAFYLQRKEDARRSYGSILEVASKTFGDRDGLFLQ--NDSPMEFKSLL
TSVYE--N--IDET--EIGYVEADGSANKTLDAMLNVLKE-VLIGSVKSN
VHAEASSALVSVSKGLISLDTGIIPPNLSYTDPNTDALALTAGDMKVVTQ
HT--PL-PA--PLIGITCIGL-CSSFSHIVLKQ
>SRR1821924_NODE_144_nrpspksdomains_ctg3798_2_PKS_KS.1_
VVISIAGFYPDSDNVADFGEKLFNKVDLISDDDPEIPQRTGKLN--DVSK
FAAFFGVHFKQAHTMDPMCRMLLEKTYEAVVDSGYNPRHLRGSRTGVFVG
ACFS-ESTGCSRAMLANRISYWLGINPSYTVDSACSSSLYALEHAYKSIR
DNHCDSAIVGGCNLCLHPYVSLQFARLGVLSLDG-RCKSFDESANYCRSE
AVCIIYLQKSKDARRVYATVAHAKTNCDGYKEQGIT---FPSGPLQQRLL
EEFYEECQ--ISPSS--LAWVEAHGTGTRVGDPEVKALEN-VLIGSVKSN
IHSEPASGLCSVTKVIIAMESGFIPPNINLKVPRKDIDAFHNGKVNVVTE
K---TPWK--GGLVGINSFGFG-GANCHVLLK-
>SRR1821926_NODE_403_nrpspksdomains_ctg3830_1_PKS_KS.1_
VVISVAGRFPESNTLEELERNLLEKKDLITCD-PCS---TGKITE--RDT
IQTFFGLHRRLCEVTDPNQRICLELAVSAILDAGINPNDLWGSNTAVITN
SVTSETELGHSRSMQSNRISYALNLTPSLMVDCSWNGGAEALAYAADLIE
RGAVKAAVIASSSITYTAEVGYHSWRMGRLTPEG-RTRCFSEDADYNRSE
GCVAFFLQRKDDALRSYGSPVSTLVNFKGSKAVPFS---EMSREAAQWYL
QSFYN--SVKIDPG--LVSYVEAAGVASKVIDAALNAIAD-VLVGCVKSN
LHTEASSSSVSIAKALIASNSGVIPPNMHYNQPNSLVPALASGELKVVTE
AT--PL-EG--DYIGVNSISQ-TSGFAHVLIKR
>SRR17023293_NODE_6296_nrpspksdomains_ctg3869_1_PKS_KS.1_
VVISLAGSYPESDNVVEFADNLFNKKDLCTDDDPEIPESTGKIN--NLSK
CAAFFGMHYKQTHTMDPMCRMLLEKIFEALIDAGINPAEVKGTRTGVFIG
SCFS-ESLGCPRNILPMRLSYWLGVNPSVAVDSACSSSMYAFDVAYKAMR
EGQCDVALVGGTNLCLHPYVSLRFARLGVLNPDG-KCKCFDEAANYTRSE
AVCVVVLQKSKDARRIYARVVHSKANCDGYKEQGIT---YPSGQLQKELL
QEFYLECG--LKTSC--LDYLEAHGTGTRVGDPEMISLET-VLVGSVKSS
IHTEPASGVCSMTKVIIAFESGYIPPNINFNSPRKELKAVHDGRMIIVTE
K---TKWN--GGYCGVNSFGFG-GANCHVLLR-
>SRR16556290_NODE_101_nrpspksdomains_ctg3912_1_PKS_KS.1_
IAITFSGRLPESSNIDEFKKNLFEGVDMVNDDPYGLPDRIGKIK--DLEH
FQQFFSVHQKQAECMDPQMRMLLECTYEAIIDSGVNPSEIRGSRTGVYIG
VSAS-ETTGCARAMFANRVSYTFDFKPSYSVDTACSSSLYALEQAFSDMQ
DGKCDSAVVAGLGVILKPTMSLQFKRLNMLSPDG-MCKAFDESGNYVRSD
GCVVIFLQKTSQSKRVYATVLNVRTNTDGYKEMGIT---YPDGKMQNRLI
RETYEEIN--LDPND--VVYVEAHGTGTKVGDPQVNSITD-FLIGSVKSN
MHSEPASGVCSIAKVLIAMEEGVIPANLHYQSPNPDLYGLMDGRLKVVDK
N---LPWEG--GIVGINSFGFG-GANAHVILKS
>SRR1821931_NODE_647_nrpspksdomains_ctg3921_1_PKS_KS.1_
VVITIAGVYPDSDNVVHFGEQLMNKVDLITEDDPEIPNRTGKIN--NVEK
FAAFFGIHYNQAQCVDPMTRIFMEKAVECVMDAGISPLELKGSKTAVIVG
ACFS-ESTGVSRSMMANRVSYYLGLDPSFTVDSACSSSMYALEQGYKAIQ
MGHCESAIIGGCNLCLHPYVSLQFARLGVLSRDG-RCKVFDEKANYCRSE
AICAMFLQKKKDSRRLYARVMHVKTNCDGFKDQGIT---YPSGEIQQCLL
QDFYEECK--VDPSS--LAWIEAHGTGTRVGDPEIKALVT-TKIGSLKSN
IHSEPASGLCSITKVIIAMETGLIPPNINFDTPRKDIPYLTDGTMTVITD
P---TPWD--GGMVGVNSFGFG-GANCHALLDH
>SRR1821931_NODE_961_nrpspksdomains_ctg3925_1_PKS_KS.1_
---SLSGLFPECNDVNELWSKLMNKEDMITID-PAG---TGKVPS--PEK
FMTFFGIHRKLCEKMDPYTRLLCEQSYRSICDAGVNPRLLDGSHTAVIMS
SFSSEVELAFSRTMQANRLSYYLNLTPSFQLDCTNLGGILAIRVAHDLIS
RGICNAAIVGSSTLLEKPEVSFHYQALGRISEDS-TTRAYSSDASYARSE
ACVTLFLQRKEHAKRIYATIKAADVVCNGSKPEALL---DYPVGKLENFL
TDLYK--GAKIDPE--KVSYVEGYGSASKRLDALLNALSK-VLIGSIKSN
LHAEGCSSMVSVAKVLLACNKGIIPANLNYKAPNPNVPALVSGQMQVVNE
HT--PM-NG--TLLAVNEVGL-TGTFGHIVFEA
>SRR5328787_NODE_72_nrpspksdomains_ctg3928_2_PKS_KS.1_
VVITLSGKLPESNSIEEFKQQLFDGVDMVTDGDYGLPERNGKLK--DLSH
FATFFGVHAKQAHVMDPQLRLLLELTHEAIVDAGENPTDLRGSRTGVFVG
VSNS-ESTGCCRAMFPNRISYTFNFQPSYAIDTACSSSMFALQQALSAMR
SGQCDAAVVAGVNLCLKPANSLNFHRLSMLSPQG-MCKAFDASGNYVRSE
AAVVIFLQKKSVAKRTYATVINARTNTDGAKVQGIT---FPSGDMQKKLT
LEVYREAG--IDPSE--VAYVEAHGTGTKVGDPQVNSIAD-VLIGSVKSN
MHSEPASGLCSIAKILIAMEAGVLPANLHFNTPNKDIPALNDGRLKVVDK
N---TPWKG--GLVAVNSFGFG-GANAHIILES
>SRR3458649_NODE_4_nrpspksdomains_ctg3956_1_PKS_KS.1_
IVVAISGRLPESENIAEFREHLLMGEDMISDDDYGLPKRSGKLK--NLSK
FATFFGVHPKQAHVMDPQLRLLLEVTYESIIDAGINPKNIRGSRTGVFIG
ASSS-EATGCCRAMLANRISYTYDFKPSYTADTACSSSLIAFDQAMLSIR
TGQCDAAIVAGTNLCLKPTSSLCFHRLGMLAPDG-ACKAFDVSGNYVRSE
AVVAIYLQKSSDAKRVYATVLHSKTNTDGNKEQGIT---FPSGAIQKRLL
QEVYSEAG--INPAD--VAYVEAHGTGTKVGDPQTNSIVD-VLIGSVKSN
MHSEPASGLCSFAKIIIAMEDGYIPANLHYKSPNLDIPGLSDGRLKVVSE
R---TKWNG--GVVGVNSFGFG-GANVHVILKS
>SRR5535384_NODE_119_nrpspksdomains_ctg3980_2_PKS_KS.1_
-VLTLSGRLPESDSIEEFAQQLFDGVDLVTADGHGLPERNGKLK--QLAH
FATFFGVHGKQAHLMDPQLRLLLELTHEAVVDAGLNPAELRGSRTGVFVG
VSNS-ETTGCCRAMFPNRISYTFDLKPSYAVDTACSSSMFALAQAVAAMR
AGHCDAAVVAGTNLCLKPANSLNFHRLSMLSPEG-RCAAFDAGGKYVRSE
AAVAVLLQRRGAARRLYATVRNVRTNTDGAKPQGIT---FPNGEMQRRLA
EETFQEAG--LRPQD--VAYVEAHGTGTKVGDPQVNAIAD-LLLGSVKSN
MHSEPASGLCSIAKVVVAIERGVIPANLHYSTPNPDIPALSDGRIQVVSK
N---TPWSG--GLVAVNSFGFG-GANAHVILES
>SRR1746143_NODE_129_nrpspksdomains_ctg3992_1_PKS_KS.1_
IVISVSGRFAESDNIDELAKNLFDNVDMITEDDYGLPTRSGKIK--DLSK
FAQFFGVHGKQANLMDPQARMLLELTYEALADAGVNPHSLRGTRTGVYVG
ASVS-EVTGCSRSMFANRISYTFDFQPSYAIDTACSSSFLAFQQALLGLR
SGQCDQAIVGGVSICLRPVSALQFHKLNMLSNEG-KCKHMDATADYVRSE
ACSVVFLQRKSDAKRIYATVIHSKTNTDGYKKEGIT---HPSRDAQRDLM
NEVLQESG--VNPLE--VNFVEAHGTGTKLGDPIIDAIAE-VLIGGVKSN
LHTEPASGLCSLAKVLIAFENKNIPANLHFNVPNPDIKPLVRGQVKPVIE
N---TSYNG--GIAAINSFGFG-GVNVHALIKS
>SRR1825346_NODE_419_nrpspksdomains_ctg3999_1_PKS_KS.1_
IVISISGRFPESDNMDEFTKNLMEHKDMVNDDDYGLPTRTGKLK--DLSK
FSTFFGVHAKQANVMDHQLRILLEVVYEAIVDAGVNPQDIRGSKTGVYIG
ASVG-ESIGCCRAMFANRISYAFNFTPSLSMDTACSSSMMALYQAVLGIQ
SGACDAAIVGGAHVILKPASSLQFHRLSMLSSEG-KCKAFDSTGNYVRSD
AISACYLRKSKDAKRIYATVLNVKSNTDGFKDLGIT---FPSGAMQKYLI
EEVYSEVG--VNPAD--VAYIEAHGTGTKAGDPQVNSIAE-VLIGSVKSN
MHSEVSSGLCSIAKVLIAMESGTIPANLHFSTPNTDIPALLDNRLQVVDK
N---MPWNG--GLVGINSFGFG-GANVHVLLKS
>SRR5595941_NODE_195_nrpspksdomains_ctg4018_2_PKS_KS.1_
IVISFSGRFPESSDVEEFRKNLFEGVDMITDDDYGLPERTGKLK--NLES
FATFFGVHAKQAHVMDPQLRMLLEVTYEAIVDAGVNPNDVRGSKTGVFIG
VSSS-ESTGCCRAMFPNRISYTFDFTPSYAIDTACSSSLYAMHQAISAIR
SGECEAAIVGGCNLLLKPTSSLQFHRLSMLSPDG-ACKAFDADGKYVRSE
AVSVIYLQKAKNAHRVYATVLHSKTNVDGNKVQGIT---FPSGDMQNKLM
REVYAEAG--INPAD--ISYVEAHGTGTKVGDPQINSIAN-LLLGSVKSN
MHAEPASGVCSLAKLLIAMESGIIPGNLHFKNPNQDIPALSDGSIQVVDK
N---TPWKG--GLIALNSFGFG-GANAHVVLRS
>SRR17568641_NODE_2123_nrpspksdomains_ctg4026_1_PKS_KS.1_
VVITIAGRFPQCENVDQLKEALLNGVDLVKEDGWNTPKNAATIL--NIDK
FASYFGIHPKQATFMDPRQRILLETVFESIIDAGYNPTELRGSKTGVYVG
ICNFSKGIGLNLALASNRISYCFDFKPSYIVDTACSSSTTALVNAVKDML
LGETEAAIVCGTHLIQHPFETAEFSRLNMLSPVG-KCKVFSTDRDYARGE
SVVCYFLQRKSKSRRIYATICGAKCSTDGFKKEGIT---FPSPEAQYLLM
KEIYESIN--VNPNE--ISYVEAHGTGTPAGDIICEALTN-MLIGAVKSN
MHTEIASGLCSMTKAIIAMETGIIPANLHTESLDKTLPGIKDNKLKIVTE
N---TKWDG--GVIGVNCFGFG-GANSHIVLDS
>SRR4446612_NODE_290_nrpspksdomains_ctg4054_1_PKS_KS.1_
VVITFSAYFPQADHLAEFKEKLYAGVDLVTDEELGLPERQGKIR--DLSH
FAQFFGVHPKQAHVMDPQLRLFLETSYEAIVDAGYDPATLRGRNIGVFIG
SSES-ETVGCCRAMFSNRISYSLDFHPSFTIDTACSSTMTALNQAMLALR
TGQCDAAIVGGSTLTLKPTTSLNFFRLGMLSPDG-MCKAFDSDGKYVRSE
TVGVFFLQRVSEARRIYAKMIHTKANADGFKNEGIT---FPSGKVQEQLL
REVYTEAK--IDPCK--VGYVEAHGTGTKVGDPQLGAISN-VKIGSVKSN
MHSEGASGVCSIAKVILAMETGTIAANLHFKEANPNIPSLHDGTIEVVHK
P---SPFPG--GLVGINSFGFG-GANVHTIMEA
>SRR5665566_NODE_568_nrpspksdomains_ctg4066_1_PKS_KS.1_
IVISIAGRFPNSDNVKEFGYNLFNKIDMVDDLEVEIPRRMGKVN--NLEK
FATFFGVHFKQAHTMDPQCRILVEHAYEAVIDAGVNPKTLRGSRTGVFVG
ACFA-ESTGCSRAMMANRISYTMGLNPSFLLDTACSSSMYALDCAFNAIR
NGECDSAIVGGSNLLLHPYVTLQFARLGVLASDG-YCRPFDKDASYTRSE
AISVVFLQKAKDARRIYANVMYSKTNCDGFKEEGIT---YPSGSMQRKLL
SEFYQEIN--VDPST--VDYVEAHSTGTVVGDPECAGLDK-IPVGSVKSN
IHSESSSGICSIVKSLIAFENMMIPPNINFTELRSDIPSLVEGRLKVVSE
P---IKLD--GPLIAINSFGFG-GANAHALLK-
>SRR17183761_NODE_2365_nrpspksdomains_ctg4074_1_PKS_KS.1_
VVISVAGVFPESDNVEELKDLLFSKQNGITLD-KSG---VGKVKS--IDR
FNVFFNMHGKLCECSETVIKLNLERSVEAIIDGGINPGDLYDTNTAVFTC
SSGSETDVGHNKAMQANRLSYALNLNPSFTIFSSFTGGVDAIVMAKHMIE
KGHIRTAIIGGCNLVQRPNLSLQLKGLGVLNDGI-ETRSFSEDADFNRSE
SCVAILLQNSLDAKRSYGTIMSVKMEQYGDLRGVFT---NYSSEHYKKII
MEAYE--EAGIDPA--NVSYIEADGCAIKNVDAMLDIIKD-VKIGSVKSN
LHTDASAGLVSIVKSIIAMETGFIPPNINYNAPNSQSDALTSGKLQVVTE
KT--PL-NG--DFIGINIFGR-TGNYGHVVLKR
>SRR5813969_NODE_363_nrpspksdomains_ctg4085_1_PKS_KS.1_
IAITFSGRLPESSNIEEFKKNLFEGVDMVNDDPYGLPDRLGKIK--DLEH
FQQFFSVHQKQAECMDPQMRMLLESTYEAIIDAGVNPSEIRGSRTGVYIG
VSTS-ETTGCARAMFANRVSFTFDFKPSYSVDTACSSSLYALEQAFSDMQ
DGKCDSAVVAGLGVILKPTMSLQFKRLNMLSPDG-MCKAFDESGNYVRSD
GCVVIFLQKTNNAKRVYATVLNVRTNTDGYKEQGIT---YPDGRMQNRLI
RETYEEIN--LDPND--VAYVEAHGTGTKVGDPQVNSITD-FLIGSVKSN
MHSEPASGVCSIAKVLIAMEAGVIPANLHYKSPNPDLYGLVDGRLKVVDK
N---LPWEG--GIVGINSFGFG-GANAHVILKS
>SRR17183767_NODE_742_nrpspksdomains_ctg4095_1_PKS_KS.1_
IVISFSGSFPNSDGLPDFADNLFNKVDLISDDNPEIPQRTGKLN--QVNK
FAAFFGVHYKQAHTMDPMCRIILEKSYEAIVDSGNSPKSLKGSKTGVFVG
ACFS-ESTGCARAMLANRISYWLGVNPSYSVDSACSSSLYALEHAYKAIR
DGHCDSALVGGCNLCLHPYVSLHFARLGVLCGDG-RGKPFDEAANYVRSE
AVCVLYLQKAKNSKRIYAKVVHAKTNCDGYKEQGIN---YPSGALQRRLL
EEFYEECE--IKPSN--VAWIEAHGAGTKVGDPEVKALEN-VLIGSVKSN
IHSEPASGLCSVAKVIIAMETGFIPPNINFNTPREDITAFYNGRINVVAD
K---TPWN--GGLVGINSFGFG-GANCHVLLN-
>SRR6039976_NODE_149_nrpspksdomains_ctg4110_1_PKS_KS.1_
IAITFSGRLPESSNIEEFKQNLFDGVDMVTDDPYGLPDRMGKIK--QLEN
FQQFFGVHQKQAECMDPLLRIMLELTHEAIIDAGLNPTDLRGSRTGVYIG
VSTS-ETTGCARAMFANRISFTFDFKPSYSIDTACSSSLYALEQAFSDMR
EGKIDNALVAGAGLILKPTMSLQFKRLNMLSPDG-SCKAFDESGNYVRSD
GCVVLLLQRTSAAKRVYASILNVRTNTDGYKEQGIT---YPIGSMQNRLI
RETYEEIG--LNPNE--VVYVEAHGTGTKVGDPQVNSITD-FLIGSVKSN
MHSEPASGVCSVAKILIAMETGIIPGNLHYNKPNPDLYGLLDGRLKVVDK
N---LPWNG--GIIGLNSFGFG-GANAHVILKS
>SRR1724216_NODE_1950_nrpspksdomains_ctg4151_1_PKS_KS.1_
IVISMAGKFPESDNMNELWDNLMNKVDMVTADDYGLPARLGKLK--DLTK
FSTFFGVHPKQAHYMDPQLRMLLEATYEAIVDAGYDPEELRGSRTGVFVG
VCTS-ESTGCSFSMFANRISFTFNFRPSFAMDTACSSSLFAMQQAVLAMR
SNQCDAAVVAGCNICIRPATSLHFFKLNMLSVDG-TCKAFDASANYCRSE
TIGVAFLQRESKARRVYAIVSHVKTNTDGAKSEGIT---FPSEMIQRDLM
KAVYEECQ--IDPLK--VCYVEAHGTGTKAGDPVIAAISS-ILIGSVKAS
IHAEPASGVGALAKLTMALDTGIIPPNIHYHSPNPDIVPLVEGKVKVVTE
P---TPLET--EYVALNSFGFG-GVNVHVLLKA
>SRR5136649_NODE_5042_nrpspksdomains_ctg4180_1_PKS_KS.1_
VVVSMSGRFPESNNVQEFADNLFSGVDMVTEDSHGLPLRSGKLP--DLAH
FSAFFSVSPRQAHAMDPQLRLLLELTYEAILDAGVNPSELRGRRVGVYVG
VSSS-ESTGCCRAMFPNRLSYTFDFKPSFAIDTACSSSMIALQTAWSAVS
EGEVEAAVVGGTNLTLKPQNSMQFNALNMLAPDG-KCKSFDASGDYVRSE
AAVVIFLQRASDARRVYAHVVHARANTDGNKSEGVT---FPSGKVQRELL
QEVYNHAG--ISPLE--VSYIEAHGTGTKAGDPQVGALAE-VLMGSVKSN
MHSEPASGLCSIVKVLLAMQRKELPGNLHFSSPNPNIPSLLDGSIKVVSQ
N---TPWSG--GYAAVNSFGFG-GANVHVLLHS
>SRR1763908_NODE_1852_nrpspksdomains_ctg4181_4_PKS_KS.1_
ICITFSGRLPESSNIDEFKRNLLEGVDMVNDDDYDLPTRIGKIK--DLMK
LAEFFKIHQKQAECMDPQLRMLLECTHEAIIDAGINPQEIRGSRTGVYIG
CSNS-ETTGCARAMFANRISFTFDFKPSYAVDTACSSSLFALSQAFADMR
AGHCDAAIVAGCGLILKPTMSLQFKRLNMLSKDG-MCKAFDESGNYVRSD
GCVVTFLQRAANSRRIYASVLNVRTNTDGYKDQGIT---YPIGEMQKRLI
RETYEEIG--LSPAD--VTYVEAHGTGTKVGDPQVNAITD-FLIGSVKSN
MHSEPASGVCSIAKILIAMEEGVIPGNLHYNSPNKDLYGLMDGRLKVVDR
N---LPWNG--GIIGLNSFGFG-GANAHVILKS
>SRR6376198_NODE_5513_nrpspksdomains_ctg4193_2_PKS_KS.1_
VVISMAGYFPRSDNFYELRDNLFNHVDMVTEDEPNIPNRMGKIK--KVSK
FASFFGVHSEQANVMSSIVRCALERTYEAIVDAGINPFSLRGSRTGVYIG
NSYN-ETTCCSHAAISSRISYWLGLKPCYSLDTACSSALYSFYNAYADMR
NGIIDYAIVAGSSLCLNPYASLEFAHMGILSPEG-ITKVFDSNADYTRAE
TIGVFLLQRAKTAKRIYATVVHSKLNGDGYKPQSIT---YPSREMQAEML
NECYEECG--IDPAS--VDYVEAHGTGTRIGDPVVCALEQ-VPVGACKSN
MHSEPASYCCSLAKVLLSMESGMIPANLHYQTPRDDIPAIQSGKIKVVAE
N---MPWN--GGLVGINSFGFG-GTNGHAVLRS
>SRR5219740_NODE_84_nrpspksdomains_ctg4201_1_PKS_KS.1_
IVISLSGRFPESDSVEEFKNNLFAKVDLITEDSFGTPLRHGKIK--DISK
FAIFFGVHAKQADNMDPQLRMLLEVTYEAIVDSGYSTQSLKGKNIGVYVG
CSLT-EATGCCRAMFSNRLSYTFDFKPSFTLDTACSSSMVAFQQAILAMR
SSQCEAAIVAGVNVTLKPTNSLQFHKLSMLAEDG-KCKAFDSRGNYVRSE
AVSAVLLQKSSCARRVYATVLHSKVNTDGGKPEGIT---YPSGAMQRRLL
EEIYGEAK--INPRD--IGYIEAHGTGTKVGDPELSAITD-VLIGSVKSN
MHSEPSSGMCSITKVLIAMEEDLIPPNLHFEKPNPNIIGLNNGQLKVIVK
P---TPMKG--SIVGINSFGFG-GANAHVVLKA
>SRR1811882_NODE_84_nrpspksdomains_ctg4227_1_PKS_KS.1_
IVISLSGRLPESNNIAEFAEQLFAGVDLVTDDEYGLPTRTGKLK--DIKH
FSTFFGVHAKQAQVMDPQLRMLLELTHEALIDAGVNPVEARGSRTGVFIG
VSAS-ESTGCCRAMFSNRISYTFDFNPSYAIDTACSSSLFALSQALSAIR
TGQCDAAIVGGVNLLLKPTCSLQFHRLNMLSPQG-MCKAFDSSGNYVRSE
AAVVVYLQRASDARRVYATLVNARTNTDGNKVQGIT---FPSGAMQNKLI
REVYAEAN--VDPSE--VVYVEAHGTGTKVGDPQVNSIAD-FLIGSVKSN
MHSEPASGLCSMAKILIAMESGKIPQNLHFKDPNPDIPALLDGRLKVVDD
N---FPFEG--GYVALNSFGFG-GANAHVLLRS
>SRR2076812_NODE_98_nrpspksdomains_ctg4239_1_PKS_KS.1_
IVISISGVFPQSQSVKDFANILYSKSNPVILETPEAVHYVGTLPG--LTL
FAQFFKVNFRQGNVMDTMSRKLLEHTYQAIYDAGLNPQQLSGQKIGVYVG
VCVSECEAGCSKAMFANRISYWLNAKPSIAIDEGCCSSSCALELAVQAIT
RGDCDMAVVGGSSLCLHPQSVVMHGRVIRTCPDG-KTKSFDEKADCVKSE
AVSVFFLQKAKDALRAYAEVVHVKCEYTGIHTEEMVP--KFGFYRDIDQI
STFIKSFYDEVNVPPKAIEYVEAVGSAVPEEDKVLEAISS-VLVGSVMSN
IYTEAASGLAAITKVIVGYETGKIPSNLHCDSPRKDIAALREGKMKIVTD
-H--TEFGR--SYVAINGRSI-SGVSAHALLN-
>SRR6376211_NODE_1509_nrpspksdomains_ctg4263_3_PKS_KS.1_
VVITLSGRLPESTNIEEFRKQLFEGIDLITDDEFGLPTRTGKLK--DLAH
FATFFGVHAKQAHVMDPQLRMLLELTHEAIIDAGINPSDVRGSRTGVFIG
VSDS-ESTGCCRAMFPNRISYTFDFSPSYAIDTACSSSMFALQQAVNAMR
TGQCDAAIVGGVNLLLKPTCSLQFHRLNMLSPQG-MCKSFDSSGNYVRSE
AAVVVYLQKSSEAKRVYATIVNAKINTDGNKVQGIT---FPSGEMQKKLI
KEVYAEAA--INPAD--VVYVEAHGTGTKVGDPQVNAIAD-VYIGSVKSN
MHSEPASGLCSIAKVLIAMEAGIIPPNLHFEDPNPDIPALSDGRLQVVDK
Q---IPWNG--GLVGINSFGFG-GANAHIILRS
>SRR1811840_NODE_64_nrpspksdomains_ctg4278_2_PKS_KS.1_
IVISISGRFPESANMEEFKKQLFDGVDLVTGDEHGLPARNGKLK--DLTH
FASFFGVHAKQANVMDPQLRMLLEVTHEALIDAGVNPAEARGTKTGVFIG
VSSS-ESTGCQRAMFANRISYTFDFSPSYAIDTACSSSLFAMHQATTAIR
NGECDAAIVGGVNLCLKPNSSLQFHRLNMLSLEG-KCRAFDSEGNYVRSE
AVAVIYLQKAFDSRRVYATIVHSKTNTDGHKVQGIT---FPSGPMQNQLI
REVYAESN--VNPCD--VAYVEAHGTGTKVGDPQVNSIAD-VLIGSVKSN
MHSESASGLCSIAKIVIGMESGIIPQNLHFNSPNKDIPALLDGRLKVVDS
N---MPWSG--GLVALNSFGFG-GANAHIILRS
>SRR5373698_NODE_193_nrpspksdomains_ctg4291_1_PKS_KS.1_
IVISISGRLPESNSIAEFRENLFAGIDLVSADDHGLPSRTGKLK--DLEY
FSNFFGVHAKQADVMDPQLRLLLESTYECIVDAGVNPDDIRGTKIGVYIG
ASNS-ETTGCCRAMFANRISYTFDFNPSFAIDTACSSSLVAMSQAVQAIE
NGQCDAAIVGGSNLLLKPTTSLNFHRLSMLSPQG-MCKAFDVTGNYVRSE
AVVAVFLQKASVAKRSYATIVGALTNTDGFKDQGIT---FPSGAMQNKLI
QEVYAKCG--VSPSE--VSYVEAHGTGTKVGDPQVNSIAE-FLIGSVKSN
MHSEPASGLCSLAKIVIALESGKIPGNLHFADPNPDIPALLDGRLQVVNK
N---WDYSG--GYVALNSFGFG-GANAHVLLKS
>SRR5373698_NODE_216_nrpspksdomains_ctg4292_1_PKS_KS.1_
IVISFSGSFPNSDGLPDFAENLFNKVDLISDDNPEIPQRTGKLN--QVNK
FAAFFGVHYKQAHTMDPMCRIILEKSYEAIVDSGNSPKSLKGSKTGVFVG
ACFS-ESTGCARAMLANRISYWLGVNPSYSVDSACSSSLYALEHAYKAIR
DGHCDSALVGGCNLCLHPFVSLQFARLGVLCADG-RCKSFDEAANYVRSE
AVCVLYLQKAKNAKRVYAKVVHAKTNCDGYKEQGIT---YPSGPLQQRLL
EEFYEECE--IKPSD--LAWIEAHGTGTKVGDPEVKALEN-VLIGSVKSN
IHSEPASGLCSVAKVIIAMESGFIPPNINFNTPREDITAFYNGRINVVAD
K---TPWN--GGLVGINSFGFG-GANCHVLLN-
>SRR1811892_NODE_244_nrpspksdomains_ctg4296_1_PKS_KS.1_
IYITMAGQFPDSDNMYEFRDNLHNKVDLISEDDPEIPNRTGKIN--NVQK
FASFFGVHYKQAHTMDPMCRMVLEKAYEAVVDAGVNPKELRNTNTGVFVG
ACFS-ESTGCSRAMLANRISYWLGANPSYTVDSACSSSMYALEHAYRAMK
DGQCDAAIVGGTNLCLHPCLSLLFARLGVLSLEG-KCRSFDNNANYARSE
AISVIFLQRARDARRMYAEVVHAKTNCDGYKEQGIT---FPSGKLQKQLL
EEFYEEIN--LDPTT--LSFVEAHGTGTKVGDPELNALDQ-VRIGSVKSN
MHSEPASGLCSIAKVCLSFESGVILPNLHFTSPREGVDSLEKGRMVVISE
P---TPFE--GGLVGINSFGFG-GANCHVLLKS
>SRR5438361_NODE_7_nrpspksdomains_ctg4335_2_PKS_KS.1_
VVVTLSGRLPQSDNIEEFAEQLFAGVDLVTADDHGLPERNGKLK--DLEH
FATFFGVHAKQAHLMDPQLRLLLEITHEAIVDAGLNPAELRGSRTGVFVG
VSNS-ETTGCCRAMFPNRISYTFDLKPSYAIDTACSSSMFALAQAAAAMR
AGQCDAAVVAGCNLCLKPANSLNFHRLSMLSPEG-RCAAFDASGRYVRSE
AAVAVLLQRRGAARRVYATVRGARMNTDGHKEQGIT---FPSGAVQRRLA
EETFAEAG--LRPQD--VAYVEAHGTGTKVGDPQVNAIAD-LLLGSVKSN
MHSEPASGLCSVAKVLLAMERGCLPANLHYREPNPDIPALSDGRIKVVDR
N---TEWDG--GLVAVNSFGFG-GANAHIILES
>SRR6155942_NODE_314_nrpspksdomains_ctg4368_1_PKS_KS.1_
ICITFSGRLPESSNIEEFKKNLFDGIDMVNDEPYDLPTRMGKIK--DLAS
FGQFFRLHQKASECLDPQLRCLLECTHEAIVDSGYNPQDLQGSRTGVYVG
VSTS-EVTGCARAMFPNRISFTFDFTPSYAVDTACSSSLFALSQAYADIK
AGRCDSAIVAGCTIHLKPTMSLQFKRLNMLSPDG-ACKAFDESGNYVRSE
GVVVLFLQKANKARRNYATLLNARTNTDGNKEQGIT---YPNGRMQNKLI
HETYEEIG--LNPHD--VVYVEAHGTGTKVGDPQVNSITD-FLIGSVKSN
MHSEPASGVCSIAKMLIAMEEGVIPGNLHFRKANPDLYGLLDGRLRVVDK
N---MPWNG--GIIGLNSFGFG-GANAHIILKS
>SRR6155949_NODE_1571_nrpspksdomains_ctg4387_2_PKS_KS.1_
IIISISGRFPRSRDMKEFAHNLYNKLDMVDEEEPEIPRRSGKIS--DMEK
FASYFGVHFKQAHVMDPQIRMLLEHTYEAVIDAGINPKSLRGSRTGVFLG
VCFS-EAKGCSRCMITTWIVHTLGLTPSMLVDTACSSSMYALDCAYKAIR
NGECDAALVGGSNLLINPAVTLQFARIGVLAPDG-LCAPFDNNAKYVRAE
AICVYFLQKAKDSKRIYANVVHCKTNCDGFKLEGIT---YPSGKLQKQLL
DEFYQEID--IDPST--VDFVEAHSTGTVVGDPECNALDT-VPVGSVKSN
IHSEATSGACSVAKLMLAFQNRIIPPNIRFSSPREGVPSLMSGRLQVVVE
P---QELA--GPLASINSFGFG-GANAHALFR-
>SRR6155949_NODE_16143_nrpspksdomains_ctg4401_1_PKS_KS.1_
IIISISGRFPRSRDMKEFAHNLYNKLDMVDEEEPEIPRRSGKIS--DMEK
FASYFGVHFKQAHMMDPQLRMLLEHTYEAIIDAGLNPKSLRGSRTGVFLG
VCFA-EAIGCSRSMITTWIVHTLGLTPSLILDTACSSSMYALDCAYKAIR
NGECDSALVGGSNLLINPNVTLQFARIGVLAPDG-LCAPFDNNAKYVRSE
AICVYFLQKAKDSKRIYANVVHSKTNCDGFKQEGIT---YPSGKLQKQLL
DEFYQEID--IDPST--VDFVEAHSTGTVVGDPECNALDI-VPVGSVKSN
MHSESTSGACSVAKLMLAFHNQTIPPNIRFSSPREGIPSLMSGRLQVVVE
P---QELA--GPLASINSFGFG-GANAHALFR-
>SRR1811985_NODE_260_nrpspksdomains_ctg4402_1_PKS_KS.1_
IVITLSGRFPESSNIEEFRQQLFEGIDLITDDDYGLPTRTGKLK--DLKY
FANFFGVHAKQTNAMDPQLRMLLELTHEAIVDAGVNPVDIRGSRTGVFIG
VSDS-ESTGCCRAMFPNRISYTFDFTPSYAIDTACSSSMFALQQAINAIR
TGQCNSAIVGGVNLLLKPTHSLQFHRLNMLSPEG-MCKTFDASGNYVRSE
AAAVIFLQKASVAKRVYATVVNAKTNTDGNKVQGVT---FPSGEMQKKLM
REVYAEAG--INPTD--VVYVEAHGTGTKVGDPQVNSIVD-VLIGSVKSN
MHSEPASGLCSIAKVLIAMEAGVIPPNLHFQNPNPDIPALSDGRLQVVDK
P---LPWNG--GLVAVNSFGFG-GANAHIVLRS
>SRR1813043_NODE_401_nrpspksdomains_ctg4431_1_PKS_KS.1_
VVISMSGRFPESNNIEEFANNLFSGVDMVTEDAHNLPKRSGKLP--DLTH
FGAFFSVSPRQAHAMDPQLRLLLELTYEAIVDSGMNPSELRGRRVGVYVG
VSSS-ESTGCCRAMFPNRLSYTFDFKPSFAIDTACSSSMVALQTAWLALS
DGEIEAAVVGGTNLTLKPQNSMQFNALNMLAPDG-KCKSFDASGDYVRSE
AAAVIFLQRASEARRVYAHVVHARVNTDGHKGEGVT---FPSGKVQRDLI
QDLYSHAG--ISPLD--VTYIEAHGTGTKAGDPQVGALAE-VLMGSVKSN
MHSEPASGLCSIVKVLLAMQRKELPGNLHFSSPNPNILPLLDGRIKVVSK
N---TPWSG--GYAAVNSFGFG-GANVHVLLRS
>SRR1821892_NODE_1173_nrpspksdomains_ctg4472_1_PKS_KS.1_
-VMSMSGRFPECDNVCEFNEKLLSGVNMVKDNDLGTYSKMGFIKD--LRN
FASFFGAHPKLAERTDPIVRTLLETSVEAVIDAGICPTSIRGSETGVVVA
VSSN-EALGCTRTMYSNRISFALDLRPSYTMDSQSSSGLLDVQQAYYMLK
TGMVDAVIVAGVNLVLNPHFNIMFQKLNMLTEDG-KCKIFDVDANYARSE
ACVAILMQRKTDAKRVYATVVATESNCDGFKEFGCN---SISLNSQMSLY
KETYEKFN--LNPQD--VSYVEAHGYATREGDKTLNGISE-ILVGSVKSN
MHSEPVGGLVSVVKVLLAMENGILPPNLHFTNPNPEIPSLKDGRVKVVDQ
L---TIWDG--KFAAINSFGIG-GTNSHLVLRR
>SRR1821893_NODE_670_nrpspksdomains_ctg4507_2_PKS_KS.1_
VVISIAGIFPDSDNVRHFGENLLAKNDLISDDDPEIPQRTGKLN--EVKK
FAAFFGVHYKQAQTMDPMSRILLEKAYEAVVDAGYNPKHMKGSKTGVFIG
ACFS-ESTGCSRAMLANRISYWMGINPSYTVDSACSSSLYALEHAYKAIR
DGVCDAALVGGCNLCLHPYVSLQFARLGVLSPDG-RCKSFDEAANYCRSE
AVVVVLLQKLKNSRRIYCRLVHAKTNCDGYKEQGIT---YPSGQMQQQLL
EEFYEECE--VDPND--LTFIEAHGTGTKVGDPEVKALET-VKIGSVKSN
IHSEPASGLCSVAKVILGFELGQIPPNINLKTLRSDIEAFHNGKIIVVTE
P---TPWE--GGLAGVNSFGFG-GANCHVLLSS
>SRR6425919_NODE_171_nrpspksdomains_ctg4532_1_PKS_KS.1_
IVITMSGRFPESDNIEELKEGLYNKKIFIKEVTNIN-LNAGLLKD--ITK
FNTFFGIAGAACRNIDPQQRIMVEVCYEAMVDSGYDPFELRGKNIGVYAA
CCYNDSLIGFLRCLVANRCSYAFDFHPSLVIDTACSSSAMALFLAVNDIK
AGRCESALVCGSQLCLNPELSAGYVCSGIFSKSG-KSSPFDASADMIRSE
AVSAIFIQKASTARRSYAQIAYINISSAGYVPEGVY---HSSYESEKFLM
QKALAESR--IDPEE--IDFIECHGTGTSVGDPIVNAIAD-VWIGSTKSN
IHTEASAALCGIIKSVLASETGVIAPNLNYNKPNASCLHLLDGSIKVVAD
P---TPLTS--SYIAVNSFGIG-GSNAHLILKR
>SRR1821946_NODE_60_nrpspksdomains_ctg4534_1_PKS_KS.1_
VVITLSGRLPESNSIEEFKDQLFAGVDLITADDHGLPARCGKLK--DISH
FAQFFGVHAKQAKVMDPQLRMLLELTYEAIVDAGMNPQELRGSRTGVFIG
VSSS-ESTGCCRAMFPNRISYTFDFNPSYAVDTACSSSMFALHQACTAIR
NGECDNAVVGGCNLLLKPGSSLQFHRLNMLSPQG-MCKAFDSSGNYVRSE
AAVVIFLQRAPSARRVYATVMNTGTNTDGNKEQGIT---YPSGAMQKQLI
QRVYADAG--INPAD--VAYVEAHGTGTKVGDPQVNSIAD-VLLGSVKSN
MHSEPASGMCSIAKVLIAMERGELPANLHFREPNKDIPALNDGRLQVVDK
N---WPWNG--GLVAINSFGFG-GANAHIILRS
>SRR1821946_NODE_682_nrpspksdomains_ctg4539_1_PKS_KS.1_
VVISVGAAYPDCKNIEDLQTHLLANDDLIHVQ-MPT---VGLIDE--YFH
FNNFFGMHQKLSFWANPMSKCGYARAFEAIIDAGIPPLSLRGSRTNVYSA
TSIGDEEMGSSRTMFCNRISYFFGLNASINIDGSWASGQLAIYMAWRAIQ
TGDCDMALIVAGSAALFPEMVYNLKMMGRISDDG-LTRCFDANANSQRSD
ASVCLILQRADMAKRCYAKVVGSMFSTLSDCGRIPSD--PTLPHPS--GI
ARFLRNAYQSFGVEPGAVTYLDADASGSQVLEEAMSATDA-VLVGSVKSN
MLTDAACGLVSVSKLIVAMETGIIPATINCNTPNPRFKGVAEGRLRLTTE
NV--PLPID--ENTLTATTSMGMGTLGHTVLR-
>SRR2230569_NODE_4888_nrpspksdomains_ctg4545_1_PKS_KS.1_
VVISMSGIFPESESIDIFRDKLLAKEDLITAR-DQHRKYVGQIQN--TNK
FASFFGFTRILADCSEPAGRISLEKLYEASMDAGINPIELHKSNTGIFAG
TMTNEYELGNCSCMLANRASYAFNILSSFTTKGSETTGFEALKHAYHEIR
KGRCRAAFVLATNIVCRPELSYHFTELGLLSNDG-KCRSFDENASHARSE
AIVALFLQRAQDAKRVYASIVHLNAGVVGQYAGNLIP----NEKSFGHLL
EQCYV--TTGIDPE--DVDYLEAEGVGVKEKDEEMKVIDK-VLIGSVKSN
MHSHGASSLCSLVKVLISMQEGVIPPNLHYNKPSSKIPALLENRAKIVTE
PT--PCDI---KIAAINSFSC-TDSCAHLILRA
>SRR6425927_NODE_434_nrpspksdomains_ctg4545_2_PKS_KS.1_
IVITMSGRFPESDNMAEFSENLYNKKNLVTESTYGLPRLMGQIK--DISK
FAGFFGVHHKQAHQLDPQARMLLETTYEAIVDAGYDPEELRGKNIGVFIG
NCSS-ESTGCCRAMFANRISYTFDFKPSFLMDTACSSGALALYEAVNAIK
NNECEAAVVGGANLCLRPGTALQFYKLNMLSDDG-TCKSFDASGNYGRSE
AIVSLFLQKAHVARRVYASLVHIKTNTDGFKDQGIT---FPSAEMQKRLI
QEVYNESR--LNPLN--VSYVEAHGTGTPAGDPIMSAISD-ILVGSVKSN
MHSEPSSGLCSVVKVLIGMESGVLPPNLHFKNPNPNIPALVEGQVKIVTD
P---LPWKG--GYASVSCFGFG-GVNIHAVLKS
>SRR1821948_NODE_122_nrpspksdomains_ctg4553_3_PKS_KS.1_
VVITFSGRLPQSQNIDEFRQQLFDGIDLITDDEHGLPKRTGKIK--DLAS
FAHFFGVHSKQAEVMDPQLRMLLECTYEAIVDSGHNPTEMKGSKTGVFVG
VSNS-ESTGCCRAMFPNRISYTFDLNPSYAIDTACSSSMFALQQALTSIR
SGQCDAAIVGGCNLLLKPNTSLQFHRLSMLSPQG-ACKAFDEAGNYVRSE
ACVVLFLQKASVARRAYATLVNARCNTDGNKDQGIT---FPSGGMQKKLI
KEVYAEAN--INPAD--VAYVEAHGTGTKVGDPQVNAITD-VLIGSVKSN
MHSEPASGLCSIAKVLIAMESGYIPGNLHFNKPNPDLPGLLDGRLQVVDK
K---WAWNG--GYAAINSFGFG-GANAHVLLKS
>SRR2496622_NODE_395_nrpspksdomains_ctg4558_1_PKS_KS.1_
VVISFSGRFPECDSIDEMREKLYAGVDMVNGEAYGAIMRTGKMKD--ITQ
FAEFFGYPPALAERSDPQQRMLLEVVYEAIVDAGLHPMALKGTRTGVIVA
LSSS-ETLGTSRTMSANRVSNYFDLKPSYSIDTASSTSLIALHQGFRLIQ
DGVCENCIVAGVDLVLNPTVSLMFQCLNMLSPGG-KCRSFDAEGDYVRSE
GIVAVLLQKTKVAKRIYASILNTGSNADGYKDEGIT---FPSQEMQIALF
KQVQQEVG--VKSCH--LTFMEAHGSATKVGDRQVGAIVE-VLIGALKSN
MHGEPASALSAVIKVLVAMECRLLPPNLHYNIPNPDIPALVDGRLTVVEN
V---VPWDG--GIVAVNSFGVG-GANGHCLMKS
>SRR1821954_NODE_1116_nrpspksdomains_ctg4592_1_PKS_KS.1_
VVISVGGAYPDCRNIQEFQTHLLNNDNLVHLT-EPV---LGAVLD--YMK
FNTFFGMHIKLAMSSNPISKYAYERTFEAIIDAGISPASLRGSNTNVYCS
VSLCEEEMGASRTMLCNRISYFYDLKSSMIVDAGPASSQQVLLLAWQAIK
SGQCDAALITASSTALYPELVYQMKALGRISDDG-LTRSFDANANCQRGD
ATVCMVLQRADLARRCYAHVVGSTSSALSP----KLD--LHLPHPS--SV
ARFLSTTYQKLGVDPRAVTYLEADGSGYQILEEAMSATDA-VLVGSVMSN
VWSDAASGLVSISKLLVAMETGIIPATINHSTPNPRMKGVAEGRLRITTE
NV--PIQID--ENTHMAATSFGTGTVGHAVLR-
>SRR2496655_NODE_131_nrpspksdomains_ctg4622_1_PKS_KS.1_
VVITISGRLPESSNIEEFKEQLFAGVDLITDDEYGLPTRTGKLK--DLTH
FATFFGVHAKQAHVMDPQLRMLLELTHEAIIDAGINPQTVRGSKTGVFIG
VSAS-ESTGCCRAMFPNRISFTFDFTPSYAIDTACSSSLFALQQAVAAMR
SGQCDAAIVGGVNLLLKPTCSLQFHRLSMLSPQG-MCRAFDASGNYVRSE
AAVVVYLQKASVAKRVYATIINAKTNTDGYKSQGIT---FPIGAMQNRLI
REVYEECG--VNPHD--VVYVEAHGTGTKVGDPQVNSIAD-FLIGSVKSN
MHSEPASGLCSIAKILIAMEKGVIPQNLHFKSPNTDIPALSDGRLQVVDK
N---WNWNG--GLVAINSFGFG-GANAHILLRS
>SRR2496656_NODE_805_nrpspksdomains_ctg4629_1_PKS_KS.1_
VVVSISGRFPNSDSLQELKENLLKKLNLISDDEKYH---YGKISI--ANK
FDSFFGIPYRLANLLDPLTRVTIERAYEAVFDAGLNPADIKQSYTAVYTA
SSISE-SLSHIRALLANRISYLLNLNPSWTIDCTWSGGFECLTQAVDDIR
KGRVSAALVGVTNVILFPEVTDKMSGLDKLTNEN-KCRPYDENAKYVRSE
GVVMLFLQRANEAKRSYGTIVHADHRFYGD-TEESIL--RPSTPYVTDFL
RKFYAESKVS---TN-DVVYLEADGTAEKLVDEILNAISD-VLIGSVKSN
LHTEAASCLVSLAKILLSLDSGIIPPHINFHKPNPNIPKLLSKELQIALE
PV--KVPPG--KYVAVNSFGM-SNSIGHVLMKQ
>SRR2496656_NODE_1126_nrpspksdomains_ctg4633_1_PKS_KS.1_
VVISMAGEFPECDKIDDFAYKLFNKENMVTDD-PSA---TGKYRE--INK
LARVFQINHILANCNDIINRKILEPAYECIIDAGINPLALSGANVGVYAG
CWISEGDIGSNKAMIANRISFALNLLPSFTIN-SYTAGMEALTLAYKHIS
DGTVDAALVGAAGFLCDPKLSVHLLRFGFLSPDG-ISRVYDELANYARSE
AAGCLFLQRAEDAKRIYGTLLNTGVQYVGECITKPLA--NVQEDQVKMAL
QYFYEQWKIN---PN-EVSFVETNGCGVPWLDCIANAIAN-LLVGSVKSN
VHCEGTSSIVSIIKSLIALDTGYIPPNINFNKPNKKIKAFAEEKLKVVSE
KT--EL-PG--PLVAVSSIGI-GGEIGHAVFKQ
>SRR2496656_NODE_1372_nrpspksdomains_ctg4636_1_PKS_KS.1_
IVITVSGRFPEADTVEEFKQKLYDGVDMVTEDDFGMPKRMGKIKD--ISR
FAQNFGINAKMAHEMDPQMRILVETTQEAILDAGINPTTLRGSRTGVFLA
CSGS-DALGGSQAMIANRISFTFDFKPSYAMDASCSSSLFALNQAVQAIR
TGTIDNAVVCGVNLILQPTRSMLFKEANLYPSDG-VAKPLDDNSDFEKSE
AVVVCFLQKRNQAKRVYANILASVVANDGKKEEDFF---NVAYKAQVEIL
KEALKEGD--LKASD--IEYVETHTMGTKLGDSTVNAISE-VLVGSVKSN
MHAECSAGLCGIVKALLTFETGVIPANLRFQNPNKYIPALLNSQIKVVDK
P---TPYKG--GVIAVNSIGLS-GTDSIVLLR-
>SRR2496656_NODE_1773_nrpspksdomains_ctg4641_1_PKS_KS.1_
IVISISGRFPECDSVQEFEDKLLAGINLISSDPYGALTTYGMLKD--LSR
FAEFFNISPKQAERMDPQIRNLLEVAHEAIVDAGLHPDDLSGTKTGVVVG
VASS-ETIGCTRTMFANRLSYKFNLKPSYSIDTASSTTLVAFQQAYDLIR
DGVCDACFVCGTDLVLNPCVCLMFQCLNMLSPEG-KCKAFDASGDYVRSE
GAIAVLLQKAKNAHRVYAKVLGAGSNCDGYKDDGIT---FPSGPQQVVLF
RKVADIAG--INPAQ--IDFMEAHGSATRVGDPQMNAVTE-VWTGSVKSN
MHGEPASALSAVIKICVAMECGIIPPNLHYNTPNPDIPALHDGRLKVITK
P---TPWNG--GLVAVNSFGVG-GANGHALL--
>SRR2496656_NODE_2869_nrpspksdomains_ctg4645_1_PKS_KS.1_
VVISIAGVFPDSTDVRHLAKNLLNKVDLVSDDDPEIPRRSGKLL--MVNK
FAAFFGVHFKEAHTMDPMLRMLLEKTFEAVVDAGYNPKHLRGTKTGVFIG
CYVS-ESTGCFKAMFANRISYWFGTNPSYTVDTACSSSLYALEHAYRSIK
DGLCDQALVGGCNLCLHPNISLQFAKLGILSLDG-RCKCFDDAADYCRSE
AICVVFLQKSKDARRIYAQVVHAKTNCDGYKEQGIG---HPSNLMQQQLY
TEIYKECK--IDPST--LDYIETHGTGTKAGDPEVKGLDG-VKIGSVKSN
IHTEAASGLCSLSKVIIAMETGLIPPNINFKTFRKDIEAFEEGRITVVTE
S---TPWN--RGLFGINNFGFG-GANCHVLLSS
>SRR1821905_NODE_26_nrpspksdomains_ctg4658_1_PKS_KS.1_
VVISMSGRLPESNSIEEFKQNLYDGVDMITDDEFGLPLRTGKLK--DLKY
FAPFFGVHAKQAEVMDPQLRLLLESTYEAIVDAGVNPSTIRGSRTGVFVG
VSTS-ESTGCCRAMFPNRISYTFDFKPSYAIDTACSSSLYGLQQAFMAIR
TGQCDAAIVAGANLLLRPTSSLQFNRLSMLSAEG-MCKAFDASGNYVRSE
AIVAIYLQKASDAKRIYASIVNAKTNTDGAKEQGIT---FPSGAIQKKLI
LETYSEVN--VNPAD--VAYVEAHGTGTKVGDPQVNSICD-VLIGSVKSN
MHSEPASGLCSIVKMLIGLENGLIPPNLHYKNPNKDIPGLSDGRLQVVDR
P---WPFNG--GLIALNSFGFG-GANAHVLLRS
>SRR18399130_NODE_311_nrpspksdomains_ctg4661_1_PKS_KS.1_
VVISMSGKFPESNNVEEFAQNLYGGVDMVTEDDYGLPTRSGKVV--DLAH
FSSFFSVSPRQAHMMDPQLRILLELTHEAILDAGVNPLELRGRRIGVYIG
VSSS-ESTGCCRAMFANRISYTFDFKPSFAIDTACSSSMVAFQNAWKAIT
EGEIEAAIVGGSNLTLKPQNALQFNALNMLAKDG-KCKSFDASGNYVRSE
AVAVVFLQRSSQARRVYAHVVHARANTDGNKGEGIT---FPSGAVQRELL
QEVYSLSG--VSPND--VSYVEAHGTGTKVGDPQVNALAD-VLLGSVKSN
MHSEPASGLCSIVKVLLAMQRGEIPRNLHFSTPNPEIPALVDGRIKVVSE
N---TPWSG--GFAAVNSFGFG-GANVHVLLRS
>SRR1821905_NODE_565_nrpspksdomains_ctg4667_1_PKS_KS.1_
VVISISGRFPECDDIDTFKRKLYAGNEFVNSI-PDS---IGKYTN--EIN
FYRLFKFNQLFGRSTDVLNRKILEPSFEAIVDAGINPYSLDGANIGVFMT
GGIP--ELGNARTMAPNRLSYALNLKPSYAFHTDPLGGFEALKVAMNQIS
DGTIEAAVVAVASNVTDPKFSYLFMYLDLLSYDK-FCRPFDKKANFIRSE
SAVVFFLQREEDAKRQYAKLLLCDNFFEGL-SPHTLL--GHDEDYLRNSL
RKIYERNRDNVS-PE-DIAFVELTGCAVKRFELAANAVAD-VMVGSIKSS
VHTEAASGFLSILKTLLALDSQIIAPNSNLSELNDDIRAFREKQMQVVDK
KI--EL-PG--NIVAVNTVGL-WGAVHHVILQN
>SRR2496657_NODE_1503_nrpspksdomains_ctg4674_1_PKS_KS.1_
IVISTAGLFPDSESVTDFAEKLFNKVDLISDDDPEIPQRTGKLL--EVGK
FAAFFGVHFKQAHTMDPMCRMLLEKAYEAVIDAGCNPRKLRGTRTGVYVG
ACFS-ESTGCSRAMLANRISYWLGVNPSYTVDSACSSSLYALEHAYKSIR
DGHCDAALVGGCNLCLHPYVSLQFARLGVLSIDG-RCKSFDEGANYCRSE
AISIIYLQKKKDANRVYATVVHAKTNCDGFKEQGIT---FPSGPLQQKLL
EEFYDECL--VEPSK--LAWIEAHGTGTKVGDPEVKALEN-IQIGSVKSN
IHSEPASGLCSVTKVIIAMETGFIPPNINFVTPRSDIEALHNGKIKVITE
K---TPWK--GGMVGINSFGFG-GANCHVLLK-
>SRR3104396_NODE_198_nrpspksdomains_ctg4748_1_PKS_KS.1_
VVITISGKFPEADSIAEFSEKLYSKVDLVTESHYGLPRRMGVLK--DISK
FNQFFGVHNKQAHKLDPQVRILLELTHESIVDAGYNPEELRGKNIGVFIG
NCSS-ESTGCCRAMFANRISYTFDFKPSLLIDTACSSGAVALHEAVNAIR
NNEVEAAIVGGANLCLRPGTALQFYKLNMLSDTG-KCRSFDASGDYCRSE
AIVVLFLQKASAARRNYATVIYTKSNTDGAKDQGIT---FPSAEMQGRLI
KEVYEECR--LNPLN--VSYVEAHGTGTPAGDPVMSAISE-ILVGSVKSN
MHSEPSSGLCSIVKVLIAMENGRIPPNLHFKAPNPNIPALLDGQVKIVTE
P---TPWNG--GYAGISCFGFG-GVNVHTVLKS
>SRR8236840_NODE_375_nrpspksdomains_ctg4751_1_PKS_KS.1_
IAITMSGRLPESSNIEEFKKNLFEGVDMVNDDPYGLPDRMGKIK--DLEN
FEQFFSVHHKQAQSLDPQMRMVLESTYEAIIDAGVNPSEIRGSRTGVYIG
VSAS-DSTGCARAMFANRVSFTFDFKPSYSIDTACSSSLYALEHAFTDMR
DGKCDSAIVGGLGVILKPTMSLQFHRLNMLSPEG-MCKAFDASGNYVRSD
GCVVIFLQKTINAKRVYATVLNVRTNTDGHKEQGIT---FPDGRMQNRLI
RETYEEIN--LDPNN--VAYVEAHGTGTKVGDPQLNSITD-FPIGSVKSN
MHSEPASGVCSIAKVLIAMESGVIPANLHYKLPNTNLYGLMDGRMKVVDK
N---MPWDG--GIVGINSFGFG-GANAHVILKS
>SRR1821938_NODE_347_nrpspksdomains_ctg4754_1_PKS_KS.1_
IVITMSGRLPESENVQEFMDNLLAGKDLVTDYEYGLPTRTGKIK--DLAH
FATFFGVHAKQADVMCPQLRILLESTYETIVDSGYNPIDLRGSKTGVFIG
MSTV-DSTGTAKAMFPNRISYTFDFKPSFAMDTACSSSMLAFHQAVSAMK
KGECDAAIVGGVNLLMKPCSSLQFHRLSMLSQDG-SCKAFDSSGNYVRSE
AIVTMFLQKAKDARRVYATVVNTGTNTDGFKDQGIT---FPSGQVQKELI
LDVFREAG--IDPRE--VSYVEAHGTGTKVGDPQVNSIAD-VLVGSVKSN
MHSEPASGVCSLVKVLMAMEKGVIPMNLHFKSPNTEIPALLDGRLQVVDR
N---WKWNG--GLVGINSFGFG-GANVHVVLRS
>SRR8236842_NODE_12_nrpspksdomains_ctg4756_1_PKS_KS.1_
IAITFSGRLPESSNIEEFKKNLFEGVDMVNDDPYGLPDRVGKIK--DLEH
FEQFFSVHQKQAECMDPQLRLLLEATYEAFIDAGVNPSEIKGSRTGVYIG
VSTS-ETTGCARAMFANRLSFTFDLKASYCIDTACSSSLYALEQAFSDMR
AGKCDSAVVGGLGIILKPTMSLQFKRLNMLSPDG-MCKAFDASGNYVRSD
GVVVIFLQKTNNAKRVYATILNVRTNTDGNKEQGIT---FPDGKMQNRLI
RETYDEIN--LDPNE--VAYVEAHGTGTKVGDPQVNSITD-FLIGSVKSN
MHSEPASGVCSIAKVLIAMESGVIPANLHYNSPNPDLYGLIDGRLKVVDK
N---LPWEG--GIVGVNSFGFG-GANAHVILKS
>SRR3144074_NODE_747_nrpspksdomains_ctg4774_1_PKS_KS.1_
IVISISGRFPMCKNVIELNESLLSKKHLIAQNNDLPFSSHGTLDD--IDK
FYAFFEYSSVAAANADPQQRMIIEATYEALVDAGYDPVELRDRNIGVYTA
VTNEDGKPGYLRCMLANRISHIFDFHPSITADTACSTSFAALMMAYNDIR
DGRIDAAVVNGVQLCLHPIIHRLYLDTGIISVTA-ECNPFDVSANITRTE
AVTALFLQKASAARRAYATVMTVKNISCGHVPEGVY---VPSYTQEVKLF
QKTLKESK--LDVND--IQYLECHGTGTPVGDPIIRAVET-VIVGSVKSS
LHSEGPAGSCGIIKVLLAFETGLISPNRNFENPNPKCEAIIDGKIKVLTE
P---LPVTA--DYIPVNCFGFG-GAMYQTILKK
>SRR6984037_NODE_11093_nrpspksdomains_ctg4830_1_PKS_KS.1_
IAIIQSCRLPGANSVEEFWSLLESGG-DGITSIYTSIKAGFLKCRID--E
FAKFFGISPREACYMDPQQRLMVEVAWEAVEDAGVNPLTLKGSNTGVFSG
VWTHEYELGNAFSATSARVSYFLGLNPNVATESGCSSSMVALHLACDSLR
KRETDLALATGVNLLIDHFP---HSEVS-ILAKDGHCKTFDEKADFARAE
GVVVVVLKRLSDAVRDRDRILSIVRGSALSNEGTTSSFGTPSKYCQQIAI
KDALK-VAGVK-PEDVD--YVEAHGTGTPIGDPIFAAISAGY-IGSVKTN
THTESAAGLAGLLKVNLAMQKEVIPPHINVTSINPNID-LNSLPAQIPLE
A-LEWNRNPTKRLAGISSFGIS-GTNVHVILEE
>SRR6984037_NODE_11402_nrpspksdomains_ctg4832_1_PKS_KS.1_
VAIILSCKFPSANNTEEFWKMLIEGK-DAMREVSKKTIAGFIDAPVD--E
FAKFFNISPREATVMDPQQRFLLESTWEALENAGINPQELKGSTTGVFMG
FWNQDYQLGNAISASSARISFFLGSHPNMATESGCSSALLALHLACQSLQ
RKDCNLALAGGVNLILVPYTPHNQAVAH-VLAPDGHCKTFDEKADFGRGE
GLGVIVLKRLSDAIRDDDNIMALVRSSAFNQEGTTSSFGTPSKFCQEKVI
EMALQ-NGNVH-PSDVT--YVEAHGTGTLVGDPIVSAIGSAY-IGSVKTN
IHSESAAGIAGLIKVVLSLQKKTIPPHINFQSLNPYIN-LEEIPAKIPLE
P-TEWVGNKQKRLGALNSFGMS-GTNVHVILEE
>SRR8443521_NODE_680_nrpspksdomains_ctg4832_1_PKS_KS.1_
-VLTLSGRLPDSNSIEEFAKNLFDGVDLVTADDHGLPERNGKLK--DLQY
FATFFGVHAKQAHLMDPQLRLLLESTHEAVVDAGYSPAELRGSRTGVYVG
VSNS-ESTGCCRAMFPNRISYTFDLKPSYAVDTACSSSLFALAQAFTAIR
AGHCDAAIVAGSNLCLKPGSSLNFHRLSMLSPDG-RCAAFDASGRYVRSE
AVVAVLLQRRSAARRVYATLHNARMNIDGAKEQGIT---FPSGDMQRALA
AETFAEAK--LRPQD--VVYVEAHGTGTKVGDPQVNAIAE-FLLGSVKSN
MHSEPASGLCSIAKMLIAMESGVIPANLHYESPNLDIPALSDGRIKVVDR
N---TPWEG--GLIAINSFGFG-GANAHVILES
>SRR8447205_NODE_489_nrpspksdomains_ctg4842_1_PKS_KS.1_
IVISMAGKFPNCRNISEYEYNLYNKIDMVDDDEPEIPKRSGKIH--DLEK
FATFFGVHFKQAHTMDPQTRILIETAYEAVIDAGINPKSLRGTKTGVYIG
SCIS-ESTGCSRAMMANRISYSLGLEPSFLLDTACSSSMYALDNAFSAIR
NGEIDAAIIGGSNLLLHPFVTLQFARLGVLAPDG-FCRPFDKDASYTRSE
TINCLFLQRKRDAKRVYASVVYSKTNCDGYKPEGIT---YPSGKVQEKLL
DQFYKEID--LKPKD--LGYLEAHSTGTVVGDPECKAIDN-VLVGSVKSN
VHSEAASGICSLVKACFAFETGLIPPNINFTEVKPIIAPLAEGRLIVVKD
V---TPLP--KPYIGINSFGFG-GANAHAILQA
>SRR8480625_NODE_21_nrpspksdomains_ctg4850_1_PKS_KS.1_
IVIAISGRLPESSNLEEFWENLINGVDMVTEDNYGLPKRNGKLK--DISH
FAAFFGVHPKQANTMDPQLRLMLEIAYEAIVDGGLNPATLRGSKTGVYIG
VSGS-EATGCQRAMLANRLSYFFDFSPSTAIDTACSSSLLALENAFHAIR
QGQCDAALVGGVNLLLKPNTSVQFMKLGMLSPEG-TCKSFDSSGNYCRSE
AAVAVLLTKRSVSKRVYATVVNAGNNTDGYKEQGVT---FPSGEMQQRLV
RSLYQEAN--ITPEQ--VEYVEAHGTGTKVGDPQVNGIVS-VLIGSTKSN
MHPEPASGLAALAKVLLSLERGVWAPNLHFNSPNPDIPALTDGRVQVIDQ
P---IPIRG--GIVGINSFGFG-GSNVHVILRP
>SRR6984037_NODE_15310_nrpspksdomains_ctg4855_1_PKS_KS.1_
IAIIQSCRLPGANSVEEFWTLMETGG-DGISSIYTSIKAGFLKCRID--E
FAKFFGISPREACYMDPQQRLMVEVAWEAVEDAGVNPLTLKGSNTGVFSG
VWTHEYELGNAFSATSARVSYFLGLNPNVATESGCSSSMVALHLACDSLR
KRETDLALATGVNLLIDHFP---HSEVS-ILAKDGHCKTFDEKADFARAE
GVVVVVLKRLSDAVRDRDRILSIVRGSALSNEGTTSSFGTPSKYCQQIAI
KDALK-VAGVK-PEDVD--YVEAHGTGTPIGDPIFAAISAGY-IGSVKTN
THTESAAGLAGLLKVNLAMQKEVIPPHINVTSINPNID-LNSLPAQIPLE
A-LEWNRNPTKRLAGISSFGIS-GTNVHVILEE
>SRR8739599_NODE_116_nrpspksdomains_ctg4857_1_PKS_KS.1_
VVITMSGRFPDSDDCYHYRYNLLNKVDMVSCDNPEIPQRTGKIN--FIEK
FAGFFGVHYRQAEALDPQCRQLLERAYEAVLDAGIHPDELRGSNTGVFGG
ACFS-ETTGCIRSMLAQRISYFLGLQPSYTVDTACSSSSYAFEHAYRAIR
LGRCENAFVLGSSLCLHPIVSLQFARLGVLSLDG-SCKSFDADANYARSE
TVSVLFLQKAKNAKRIYAQVMHAKTNCDGFKEQGIT---FPSGTMQKKLL
DEVYSECN--IDPST--IDFLEAHATGTKVGDPEMMAMDE-VAIGSIKSN
LHTEPASGLCSIVKVLLAMESDILLPNINYTRPREGAEALEQGRMVVVTD
V---VPWPKNSGLAAINSFGFG-GANCHVVLKR
>SRR8924872_NODE_87_nrpspksdomains_ctg4940_1_PKS_KS.1_
VVISISGRLPESANMEEFKEQLLAGVDLITDDEYGLPTRTGKIK--ELAH
FAGHFGVHAKQAHVMDPQMRMLMELTHEAIIDAGYNPSEVRGTRTGVFIG
ASES-ESTGCCRAMFANRISYTFDFSPSYAIDTACSSSMFALQQAVTAIK
SGQCDAAIVGGVSLLLKPTCSLQFHRLNMLSPQG-MCKAFDASGNYVRSE
ACVAIYLQKASMARRVYASVVNVRTNTDGGKEQGIT---FPAGDMQRRLI
KEVYAEVG--INPAD--VAYVEAHGTGTKVGDPQVNAIAE-VLIGSVKSN
MHAEPASGLCSIAKVLIAMESGVIPPNLHFTQPNLEIPALSDGRLKVVDK
P---LPWSG--GLVAINSFGFG-GANCHLLLRS
>SRR8924872_NODE_299_nrpspksdomains_ctg4946_1_PKS_KS.1_
VVVSLAGVYPDSKDVYHLRDNLMNKVDLVTSDNPDTPSRSGKIL--TVNK
FAAFFGVHPMQADSLDVQCRILLEKTYEAIVDAGVNPVELRGTRTGVFVG
SCFS-ESPTSSRASYAERISYWLQVNPSFGIDTACSSGSYAIDQGFKAIR
DGVCDQAIVAASNMCMTSVVTSQFYQLGVLSFEG-VCRSFDEKANYVRSE
AIVVAFLQKANVAKRHYARIVHTKTNCDGYKYQGIA---FPSGELQQKLL
ENFYDECQ--VDPAT--VGWVEAHGTGTTVGDPECNAIDL-VPIGSVKSN
LHSEATSGFCSLTKVIIAMETGLIPPNLNFTAPKSLIPALIQGRLQVVTE
P---QPWE--ESLAAFNSFGFG-GANAHILLQR
>SRR8924886_NODE_599_nrpspksdomains_ctg4957_1_PKS_KS.1_
VVISLAGCFPGSDNVDELRENLFNGVDLVTD--PNG---TGKIKN--PSK
FAAHFGLYRKQVESLDPMTCLMMERSFEAVYDAGINPASLKGRNVGVYMG
STFSEADLGHNRSMLASRVSYYLDINPSLVHLSSWCCGLTALDVALRDIR
AGRCSAALVGTPNLTLFPVMSWHLAELGLLSRDS-KCKSFDSAADYGRSD
AVVVLLLQRRCDAKRVYATVVHSDVRFFG-NQCGFLT---PQRSSVVTLL
NNFYD--SCGVDPT--DLAFLEANGSGVKDSERELNGVDV-ALIGSVKSN
LHSESSSTLVSIAKVLIAMETRCIPGNLHYKQPAPGIPALQQNRLKVVTE
NT--PWSG---GYGAINTVG--DGTFGHVLLRS
>SRR8944275_NODE_684_nrpspksdomains_ctg4981_3_PKS_KS.1_
IVITISGRFPLADSMQELKDNLYSKRNCIVHADGCPDNYVGTIKS--IDK
FTEFFNMNAALAKAEDPQLRMIQEVCNEAIVDAGYDPKELGNKPIGVFVG
QSDPDPVVGVMACMAANKISHRYDFLPSFTIDTTCSSSASALENAFRRLK
EGNIVAAIVSGTSICLDPRGTKSYQDLGILSPTG-ETRAYDEHANFTVGE
AITVIFIQKKKDARRIYAKVHNVECTTADYQKKGVL---VPSSEALLFLY
KRTYSSIS--MDPSV--VSYIEGSGASTPEADETVNSIEE-ALLGTIKSN
IHTEATSALCSIAKVILAFETGAIAPNINLGNPNPKCSSLKSGKIQVITE
T---TPCDK--MVAAINSFGLG-GSIAHIILAS
>SRR8980753_NODE_122_nrpspksdomains_ctg4998_1_PKS_KS.1_
IVISLSGKFPESSNVEEFKQNLLNGIDMVTDDPFGLPERMAKMR--DLEK
FDKFFSVHQKQAELMDPCMRMLLELTHEAIIDAGINPSELRGSRTGVYIG
LSFV-ETTGCARAMFANRISYTFDFKPSFIVDTACSSSLVALSHAYTDMR
AGRCDYALVAGVNLILKPIFALQFLRLGIVSQDG-ACKTFDAAANYARAD
TCAVVFLQRSEQAKRVYASILNVRTNTDGFKEQGVT---FPDGRMQHQLL
KETYSEIG--LNPDE--VVYVEAHGSGTPVGDDQANMLSN-FLIGSVKSN
MHAEPASGVSALAKMIIAMEEGVIPKNLHYHTPNPAVPALVEGRLKVMDR
N---LPWQG--GIVGLNSFGFG-GANAHVILKS
>SRR2164549_NODE_46_nrpspksdomains_ctg5044_1_PKS_KS.1_
VVISLSARLPESANIDEFREQLFAGVDLITDDEHGLPTRTGKLK--DLEK
FATFFGVHAKQAHVMDPQLRMLLELTHEAIVDAGVNPSTIRGSRTGVFIG
VSAS-ESTGCCRAMFPNRISFTFDFKPSYAIDTACSSSLFALQQAVSAMR
TGQCDAAIVGGVNLLLKPTCSLQFHRLGMLSPQG-MCKAFDASGNYVRSE
AAVVIYLQKASLSKRVYATIVNARTNTDGNKEQGIT---YPSGAIQKRLI
LETYAEAG--VSPAD--VVYVEAHGTGTKVGDPQVNSIAD-VLIGSVKSN
MHSEPASGLCSIAKTLIAMESGVIPANLHFQNPNKDIPALNDGRLKVVSE
N---TPFPG--GYVAINSFGFG-GANAHIILKS
>SRR2230574_NODE_84_nrpspksdomains_ctg5070_1_PKS_KS.1_
IVISIGGLFPQSKNLDEFGNNLLDHVDMVQDI-PRK---RGTIPD--KGR
FSAFFGISKAQASRMDPLTWRVFESTFEAIIDSGFNPSDLRNTNTALIIG
SYLSESEMGHTRSMLANRISYWLNTKPSYAYYGEESATIQGLELAQELIK
SHQCDGAIVGTVNLMAFPEAAFSYMGQGCLSSDG-KCRAFDANGTYAKSE
ASVVMYLQIAKYAKRIYATVVHAETSYNGNRNSGFIR---PVADHMVQFL
EHFYQ--KCGIDPT--QISYLEANGCGLQLYEEAFKALTN-VLIGSVKSN
MHAGAASSACSIAKSLVAMERGVIPANLHYEKPGSHIPALTDGRLKVVTE
NT--KWSP---GLVAVNSIE--TGQCGHVVLR-
>SRR7124925_NODE_65_nrpspksdomains_ctg5107_1_PKS_KS.1_
VVVSMSGRFPESNSVQEFADNLFSGVDMVTEDSHGLPLRSGKLP--DLAH
FSAFFSVSPRQAHAMDPQLRLLLELTYEAILDAGVNPSELRGRRVGVYVG
VSSS-ESTGCCRAMFPNRLSYTFDFKPSFAIDTACSSSMIALQTAWSAVS
EGEVEAAVVGGTNLTLKPQNSMQFNALNMLAPDG-KCKSFDASGDYVRSE
AAVVIFLQRASHARRVYAHVVHARANTDGNKSEGVT---FPSGKVQRELL
QEVYNHAG--ISPLE--VSYIEAHGTGTKAGDPQVGALAE-VLMGSVKSN
MHSEPASGLCSIVKVLLAMQRNELPGNLHFSSPNPNIPSLLDGSIKVVSQ
N---TPWSG--GYAAVNSFGFG-GANVHVLLHS
>SRR921587_NODE_46_nrpspksdomains_ctg5116_1_PKS_KS.1_
IVISIAGYYPESKNVYQFRDNLFNKVDMVTEDDPEIPARTGKLY--DVSK
FASFFGVHYKQAHTMDPQCRMLLERTYEAVVDAGVNPRHLKGQKTGVYVG
ASFS-ESTGCSRAMLANRLSYWLGTNPSYMLDSVCSSSLYAVDHGYKAIR
DGYCDSAIVAGTNLCLHPYVSLHFSRLGVLSPEG-ICKSFDRDANYARSE
AICVMFLQRARDAKRIYATVEHAKTNCDGFKEQGIT---YPSGKMKKLLF
EEFYQECG--IDPSS--VDFIEAHGTGTKVSDPELNAVDQ-VLIGSVRSN
MHPEPVSGLCSITKAIIAMETGLIPPNLNFNNPRPDVEGLVTGRLKVVSE
K---LPWS--GSLVGVNSFGLG-GANAHVLLK-
>SRR349680_NODE_142_nrpspksdomains_ctg5147_1_PKS_KS.1_
-FITMSGLYPESHSVKELSNILYNKINPVNSEHPEVAQYTGKVPN--LML
FAQFFKVHYRLGNNMDAMARKILEQAYQAIYDAGVSPVELYGKKVGVYIG
SCFSETEAGCSKTMFANRISYWLNAKPSMAVDEACCSSAGALELAYLAIT
RGECDAAIVGGANLCLHPQSSVHYARIMQLSMDG-KTKSFDSNATCAKSE
AINVLFLQKAKDALRVYAEIAYVKCEFTTLETDERGP--KFGFYRNPSIT
ANFLKRFYDEARISPESVQYVEAFGSAVDDADKSLEAIEE-VKIGSVMSN
IYGEAASGISAITKVLLAYHTGQIAANLHCDSPRQDIAALREGRMRIVTD
-H--ENINH--SYTAVNNLSV-TGVNAHILLK-
>SRR2496623_NODE_576_nrpspksdomains_ctg5154_1_PKS_KS.1_
VVISMSGIFPKWNNVEELSKSIFDKESAVLPD-PTT---MGKIED--LFY
FNTFFGVHRKLCLATDGLTKLSIERAFEAIVDSGVNPGELSGSNVGVVMS
SSVSESELGHNRSMQANRISYFLNLLPSYTIDSSWVGGMQGLELAYDLVA
NGHCNSALVGVANYALYAEVSLQYLCRGRLNLSG-ITKSFSADADYGRGE
ACVVLFLQRAEDAKRSYGQVLGVNSAIMGARMVPLI---SHSTPKYKEFL
EETYT--EANISPD--AISFIEADGSGIKEDDAVLNAIDE-ILIGSIKPN
VHTEAASALVSMIKGLIVLDQNKIPPNINYSAPNPDCRCLLDGRIKVVTE
TT--PL-PG--ELIGVSSMSF-SGGIGHVILKQ
>SRR2496624_NODE_327_nrpspksdomains_ctg5164_1_PKS_KS.1_
IVISFSGSFPNSDGLPNFAENLFNKVDLISDDDPEIPQRTGKLN--QVNK
FAAFFGVHYKQAHTMDPMCRIILEKSYEAIVDSGNSPKSLKGTKTGVFVG
ACFS-ESTGCARAMLANRISYWLGVNPSYSVDSACSSSLYALEHAYKSIR
DGHCDSALVGGCNLCLHPYVSLQFARLGVLCMDG-RCKSFDEAANYVRSE
AVCVLYLQKAKDAKRVYAKVVHAKTNCDGYKEQGIT---YPSGPLQQRLL
EEFYEECE--IKPSS--LAWIEAHGTGTKVGDPEVKALEN-VLIGSVKSN
IHSEPASGLCSVAKVIIAMETGFIPPNINFNTPREDITAFYNGRINVVTD
K---TPWN--GGLVGINSFGFG-GANCHVLLNH
>SRR2175785_NODE_849_nrpspksdomains_ctg5206_1_PKS_KS.1_
IVITISGRLPESNSIEEFKQQLFDGVDLVTDDEYGLPTRTGKIK--DLQY
FATFFGVHAKQAHVMDPQLRMLLELTHEALVDAGVNPSDAKGSKTGVFIG
VSDS-ESTGCCRAMFPNRISYTFDFNPSYAIDTACSSSMFAFQQAVTAMK
TGQCEAAIVGGVNLLLKPTSSLQFHRLSMLSPQG-MCKAFDASGNYVRSE
AAVVVYLQKAKNAKRIYASVLGAKTNTDGNKEQGIT---FPSGGMQNKLI
REVYDEIG--IKPHE--VSYVEAHGTGTKVGDPQVNSIAD-FLIGSVKSN
MHSEPASGLCSVAKLVIAMEAGMIPQNLHFKSPNKDIPALNDGRLKVVDK
N---LPWNG--GIVAINSFGFG-GANAHLVLKS
>SRR2496639_NODE_1554_nrpspksdomains_ctg5281_1_PKS_KS.1_
VVISIAGNFPDCRNVSEFKEKLFSKKVLLVND-PFV---TGKVPDEEVDR
FGTFFGVHPKLARNSDPILGTVLERSTEAIFDAGVNPFSLKGQEVCVIVA
SSLSDAEVGLARTMFANRLSYIFNFTPSYNLDSSWASAVQGLEIASTLVA
QGAAQSAIVSCCNLTFHNSIEQEYMDMDLSTDSE-MCNPFDAKAKFIRSE
GTVSIFIQRKEDAKRNYGTLIKCQARCLGSRDCSYV---MINP-ILESFF
KNFYK--DCKIDPR--DVSYLEAFGFCKEEIDAHLNAIAN-VMIGSSSGN
INSEVCSSLVSLIKVIIALQEEAIPPTINYHNPNPRVPALISKKITPVTE
TT--GL-PG--DLVAINNLSF-SGNVGHVLLRK
>SRR2496648_NODE_260_nrpspksdomains_ctg5306_1_PKS_KS.1_
IVITIAGFFPDSDNVADLAEKLFNKVDLISDDDPEIPQRTGKLN--EVSK
FAAFFGVHFKQAHTMDPMCRMLLEKAYEAIVDSGYNPRHIRGSRTGVFIG
ACFS-ESTGCSRAMLANRISYWLGINPSYTVDSACSSSLYALEHAYKSIR
DGHCDAAIVGGCNLCLHPYVSLQFARLGVLSPDG-RCKSFDESANYCRSE
AISILYLQKAKDARRIYATLVHAKTNCDGYKEQGIT---FPSGPLQQRLL
EEFYEECE--ISPTS--LGYIEAHGTGTRVGDPEVKALEN-VPIGSVKSN
LHSEPASGLCSVTKVIIAMETGFIPPNINFTTPRSDIEAFHNGKIKVISE
K---TPWK--GGLVGVNSFGFG-GANCHVLLK-
>SRR2496648_NODE_446_nrpspksdomains_ctg5308_2_PKS_KS.1_
VVISIGGCFPESNNIEELKKNLFNGVDMITVD-PKG---TGKCSGNMPFE
FFTFFGVNVKAASMMDPINRTSLERAYEAIIDSGNNPSNLSGHNIGVFSN
CNISEINMGANRSMIANRVSFFFNFIPSCCYDNSWIGDMEVLKMATLQIQ
QGLIESALVISGVVHSNPSTAGEIAGLSELSIDG-KCRSFDDQGCFSRSE
AIVALFLERKSIAKRNYGTILHIGTYLYGNRSCSFI---EIEQKMVVEAL
KQFYM--ECQIDPS--LVSYVEADGSSVKRLEAVLNSLAE-VLIGSVKSN
LHTESASSLVALVKAIIVAESGMIPANLHYQTPNSAVPALAAGHMKVVTK
HE--PLKG---DLLAVNSISY-CGSMGHLLLKR
>SRR2496649_NODE_2192_nrpspksdomains_ctg5330_2_PKS_KS.1_
VVISIAGRFPESDNIEELKQNLYSKRNLITND-PCS---TGKINE--RDV
MMTYFGLHRRLCEVTDPHQRICMELSFAAILDAGINPNSLSGTNTAVVTN
SVTSETELGHSRSMQANRISYCLNLRPSLMIDSSWNSGAESLAYAATLIE
RGDIDAAIVSSCSILYTAEVAYHYYRMGRLTQGD-HTKSFSDDADYNRSE
AGTAFLLQRKDDALRSYGSPHFVSNYFNGSKDVAFS---EISQEAVRWYL
ETYYS--MSKIPPH--LVSYVEAAGVASKAVDAALNGMAQ-VLVGSVKSN
LHTEASACSVSIIKALIIADSGIILPNINYDKPNSLVPYLSSGEIQVVTE
PT--PL-EG--DYVGVNSISS-TSGFAHVIIKR
>SRR2496658_NODE_110_nrpspksdomains_ctg5341_1_PKS_KS.1_
VVISIAGVFPDSNDVRHLSENLFNKVDLVSGDDPEIPQRTGKLN--VVNK
FAAFFGVHYKQAQTMDPMSRMLLEKAYEAIVDAGFNPKHFRGTRTGVFIG
ACFS-ESTGCSRAMLANRISYWLGVNPSYTVDSACSSSLYALEHAYRSIR
DGFCETALVGGCNLCLHPYVSLQFARLGVLAPDG-RCKCFDESANYCRSE
TICVILLQKAKDAHRIYARVVHAKTNCDGYKEQGIT---YPSGAMQQKLL
KDFYEECE--IDPST--LDYIEAHGTGTRVGDPEVKALDV-VRIGSIKSN
IHSEPASGLCSVSKVVIAMESGVIPPNINLKTLRKDVEAFQQERITVLTE
L---TPWN--GGLVGVNSFGFG-GANCHVLLAS
>SRR2496659_NODE_396_nrpspksdomains_ctg5366_1_PKS_KS.1_
VVISISGRFPECQNADEFKEKLYNKENMVTVD-PAA---TGKYLN--VTH
CGRYFQISAVLLDCTDVLTRMVLEPAVEAIFDAGINPLSLSGSNTGVYMA
CGISEADIGSSKTMVSNRISFSLNLKPSFTTYASFQGSLQVLSLAYKHIS
NGTIDSALVGVSSFISDPRLSVHFSQLGFLSPDG-VTRAFDENANYGRSE
AVVVLFLQRAHEAKRIYGNILHSESIYLGS-QNKTYM--NISEDSLKDSF
SRIYANCDIN---PL-EISYLETNTCGVKWLDEELNVVTD-MLVGSVKSN
VHTEGSAYFVSIAKALFALDSGYIAPNINFEKPDLRVKGFANNKLKVVCE
KT--SL-PG--SVVGVSCIGA-PGIVSHSIYSQ
>SRR9968597_NODE_12110_nrpspksdomains_ctg5381_1_PKS_KS.1_
IVITIAGCFPESENIYQFQDNLFNKVDMVTEDDPEIPARTGKLY--NIAK
FASFFSVHNKQAQNMDPQSRMLLEKTYEAIVDAGVNPCLLRGQNTGVFVG
TAVG-ESPGCCRAMFSNRLSYWLGTNPSYTLDTACSSSLTAIEHAYRAMR
GGLCDSAIVGGSNLCLHPYISLNFFRLGFLSRRG-VCRSFDKDADYARSE
AVCVIFLQKARDAKRVYAKLVHAKTNCDGYKEEGIT---FPSRLLQTQLM
EQFYEECC--VNPTS--VDFIEAHATGTKVGDPVLAALDQ-VLIGSVKSN
MHSEPASGLCSVVKVLIAMEHGLIPPNLHFSNPREDVEGLLAGRLKVVTE
K---HPWN--GCLASVNSFGFG-GANAHILLQR
>SRR2496627_NODE_81_nrpspksdomains_ctg5390_2_PKS_KS.1_
VVISVGGKFPKSENIEHLKINLNNKVNMVTEN-PTA---TGKISV--LQK
LDTFMGINSRIVKAMDPLTRVVLERAYEAIIDAGLNPKHLYGSQTSVYTA
SCVSD-SLAHVRALLANRVSNLLNLQPSFTIDSSWIGGIEILKQAAEAIA
KGRVKAVLVGVTNILWHPDMAKHWIGLEKLSADG-ICRSFDENANYGRSE
GVVVLLLQRSTEALRSYGSIIHADARVCME-KSVNLI--RPSEDSFREFF
KSFYKDCKVS---PE-SISYLEADGSGCKYYEEKLNVSSE-IPIGSIKSN
LHTEGASSLVSVVKALIALDSGIIPPNINLQSPNMKIEGFKKKTMKVVTE
PT--KL-EG--PIVALTTLGV-LSSIGHVLLKQ
>SRR8706291_NODE_68_nrpspksdomains_ctg5414_1_PKS_KS.1_
VVISMSGKFPESNSVEEFAQNLYNGVDMVTEDGHGLPKRSGKLA--DLAH
FSAFFSVSPRQAHMMDPQLRILLELTHEAILDSGMNPSELRGRRVGVYVG
VSSS-ESTGCCRAMFANRISYTFDFKPSFALDTACSSSMVALQAAWKAIS
QGEIEAAIVGGSNLTLKPQNALQFNALNMLARDG-KCKSFDASGNYVRSE
AIAVVFLQRAPQARRVYAHIVHARSNTDGNKGEGIT---FPSGAVQRELL
QEVYTQSG--VSPTA--VSYVEAHGTGTKVGDPQVNALAE-VLLGSVKSN
MHSEPASGLCSIVKVLLAMQRGEIPRNLHFSKPNPEIPSLVDGRIKVVSE
N---TPWKG--GFAAVNSFGFG-GANVHVLLRS
>SRR9968611_NODE_6187_nrpspksdomains_ctg5421_2_PKS_KS.1_
VVISISGRLPESSNIEEFSEQLFAGVDLITDDEYGLPTRTGKLK--DLVH
FATFFGVHAKQAHVMDPQLRILLELTYEALIDAGVNPSDVRGSRTGVFVG
VSDS-ESTGCCRAMFPNRISYTFDFSPSYAIDTACSSSMFAMQQAVSAIR
TGQCDSAIIGGVKVLLKPTCSLQFHRLNMLSPEG-MCKAFDSSGNYVRSE
AAVVIFLQKASAAKRVYATVINARTNTDGNKEQGIT---FPSGNMQGKLI
KEVYTEAG--INPAD--VAYVEAHGTGTKVGDPQVNAIAD-VLIGSVKSN
MHSEPASGLCSVAKVLIAMEAGVIPPNLHYQNPNPDIPALSDGRLQVVDR
P---LPWNG--GLVGINSFGFG-GANAHIILRA
>SRR2496627_NODE_6752_nrpspksdomains_ctg5423_1_PKS_KS.1_
VVISIGGRFPECDNVDELREMLFNKINAVTID-LDG---TGKLKT--VDT
FATFFSAHPKLAEVMDPITKIFIEKSIEAIIDGGLSPLDLSGTNTAVFSG
SYISETELGRSRTMQANRVSYILNLTPSFTMDGGWLCGANGLEKAKNLIE
RGIISSAIVGTTNLVLRPEIQFQFQGLNRLNKGI-QTKSFSSDADYNRSE
ACVVMLLQRASEAKRSYGTILSVKSMMFGDSHGHIS---EHDGTNLKSLL
LDTYK--DANVDPS--TVEYIEAYGSGIKIEDSMLNVMEG-VKVGSIKSN
IHCEVAGLFVSVVKAIIALECGYIPPNINYTNPNENVSAIKSGKIEIVTE
KT--PI-AS--SIIGITSFGI-LNGFSHIIIKQ
>SRR5134708_NODE_809_nrpspksdomains_ctg5434_1_PKS_KS.1_
VVISLSGRLPESTTIEEFGEQLFAGVDLITDDEYGLPTRTGKLK--DLAH
FATFFGVHAKQAHVMDPQLRMLLELTHEAIVDAGFNPVEVRGSRTGVFIG
VSAS-ESTGCCRAMFPNRISYTFDFSPSYAIDTACSSSMFALQQAVAAMR
SGQCDAAIVGGVNLLLKPTCSLQFHRLNMLSPQG-MCKAFDASGNYVRSE
AAVVIYLQRARDARRVYATVLNAKTNTDGNKEQGIT---FPSGEMQKKLV
KEVYAEAG--LNPAD--VVYVEAHGTGTKVGDPQVNAIAD-VLIGSVKSN
MHSEPASGLCSIAKVLIAMETGLIPANLHFKQPNADIPALNDGRLQVVDK
N---WPWNG--GLVAINSFGFG-GANAHVVLRS
>SRR8739611_NODE_68_nrpspksdomains_ctg5440_1_PKS_KS.1_
IVISISGRFPECNNVEEFKQKLLEGIDLVTEDDCGLPTRSGKLN--CIKE
FAVFFGVSSKQAHKADPQQRLLLETTFEAILDAGVNPTEIRGSNVGVFIG
SWDT-DSMNMFQTLLANKISYAFNFNPSYTVDTGCSSSLVAFENAITAIQ
SGNCDSAIVAGSNTCLIPAISLQLNKIGVLSPCG-KCRAFDSSAKYVRSE
AVVAIYIQKASKARRVYATILGAKVNSDGYKEQGVT---FPSMRMQYKLL
KSLYNEIG--VNLTD--VKYIETHGTGTKAGDPEANSIAK-LLIGSLKSN
MHSEGAAGLCSIVKVIIAMEHGLIPGNLHYQNPHSEIPALLDGRLKVVTK
N---EKWKG--GLIGINSFGIG-GTNAHVVLQ-
>SRR2496660_NODE_166_nrpspksdomains_ctg5468_1_PKS_KS.1_
IVISISGRLPESQTVMEFMENLLAGKDLVTDNDYGIPPRNGILK--DLSH
FAQFFGVHAKQADKMDPHLRLSLEASYEAIIDAGLNPNQLKGTNTAVVVG
TSNS-ENTGNAKAMHANRISYSFDLRPSYSMDTACSSSMMALHQAYQMIR
TGQCEAALVAGTNVLTRPSASLQFHRLGMLSADG-KCKAFDASGNYVRSE
AVVVVLLQKAKDAKRNYATIVNTGSNTDGAKSEGIT---FPSGELQKQLI
IQVYKEAQ--IDPSE--VVYVEAHGTGTKVGDPQVNSIVD-VLIGSVKSN
MHAEPASGVASLAKILMAMEQGVIPTNLHFKSPRPDIPGLNDGRLQVVDK
N---WKWNG--GLVGVNSFGFG-GANVHVILRS
>SRR5134710_NODE_8066_nrpspksdomains_ctg5478_1_PKS_KS.1_
VVISISGKFPNSANMNMFRDKLLDKEDLICDDDDSIPQRTGKIY--DANK
FAPFFDVDYKQAQTMDPMLRVLFEATFEAIVDAGVNPEILRGSQTGVFVS
SCCS-ETTSCSRASLASRISTWLGLNPCTTVDTACSSSMFAFERAYTSIR
SGECDAAIVGGANLVLEPFVSLQFFKLGVLSPDG-ACKVFDTSANYCRSE
TIAAVFLQKSKDARRIYANVVHAKTNCDGYKELGVT---YPSGEAQYELL
QGFYKECG--VNPLD--INYMEAHGTGTKVGDPECNTLDK-ILIGSVKSN
LHTEPSSGLCSIAKVVIAMESGFIPPNLHFKNPRDDIDALRENRMKVITE
K---EPWK--GGYVGVNSFGFG-GANAHVLLK-
>SRR2496662_NODE_828_nrpspksdomains_ctg5483_1_PKS_KS.1_
VVISIAGVFPNSVNVRHLADNLLAKKDLISDDDSRIPQRMGKVD--EINK
FAEFFCISEKQAEVMDPMGRILLEKTYEAIVDAGYNPKQLRGSKTGVFIG
ATFN-AVTGMVPSMLANRISFWLNIHPSYTIDTACSSSSYAIENAYKAIR
KGNCDAAIVGGCNLCLQPVTSLLFTLTGVLSPDG-KCKCFDNAADYCRSE
SVAVMLLQKRKDARHMYARVVHAKTNCDGYKEEGIH---FPSVEIQRNLL
EELYGECG--VNPCK--VKFVEAHATGTKVGDFQLTALQE-VKIGSIKSN
IHTESASGICSIIKVVLSFESGILLPNINLKNLRSDVEALQNGKIMVVDE
P---TPWD--SGLTGVNSFGFG-GANCHILLDS
>SRR2496662_NODE_1052_nrpspksdomains_ctg5487_1_PKS_KS.1_
IVISLSGRLPESNSIEEFKKNLYDRVDCVTDDEFGLPLRTGKLK--DIKH
FAPFFGVHAKQADVMDPQLRLLLEATYEAIVDAGVNPASIRGSNTGVFVG
VSNS-ETTGTCRAMFPNRVSYTFDLRPSYAVDTACSSSLFALQQALTAIR
TGHCDAAIVGGSNLLLKPTSSLQFHRLSMLSPQG-MCKAFDASGNYVRSE
AVVVIYLQKARDAKRIYASVVNARTNTDGNKEQGIT---FPLGERQKKLI
QEVYAEVN--INPAD--VTYVEAHGTGTKVGDPQVNAITD-VLIGSVKSN
MHSEPASGLCSIAKILIGMENGSIPPNLHFENPNKDIPGLNDGRLQVVDR
P---WPFHG--GLIALNSFGFG-GANAHVLLRS
>SRR3144078_NODE_28_nrpspksdomains_ctg5504_1_PKS_KS.1_
IVITMSGRFPESDSVGEFSDNLYNKLNLLTEDNYGLPRRMGMLK--DISK
FNQFFGVHHKQAHQLDPQARILLELTYESIVDAGYDPEELRGRNIGVFIG
NCSS-ESTGCCRAMFANRVSYTFDFKPSFLVDTACSSGALALYEAVMAMR
RGECEAAIVGGANLCLRPGTALQFYKLNMLSDDG-MCKSFDAACNYGRSE
AVSTLLLQRADVARRKYASIVHVKTNTDGYKEQGVT---FPSADMQKRLL
TEVYDECK--LDPRK--VSYVEAHGTGTPAGDPIMSAIAD-ILVGTVKSN
MHSEPTSGICGLVKVIIGMEKCLIPPNLHFNTPNPEIQPLIDGQVKIVTE
P---TPWDG--GYAAFSCFGFG-GVNVHGVLKS
>SRR3180614_NODE_37_nrpspksdomains_ctg5509_2_PKS_KS.1_
-LITVSGYFPDSDSVVELRDNLFNKVDLISGDAPEIPQRTGKIN--NVNK
FASFFGVHYKQAHTMDPMCRILLEKAYEAVIDSGMNPKQLRNTKTGVFIG
ACFS-ESTGCSRAMLANRISYWLGVTPSYTVDSACSSSLYALEHAFRSIR
DGHCDAAIVGGSNLCLHPYVSLQFSRLGVLSPDG-RCKSFDNRANYARSE
AIVVVFLQKAKDSRRVYAQVLHAKTNCDGYKEQGIT---YPAGHIQKLLL
QEFYEECS--VPPSS--LEFVEAHGTGTRVGDPELLALDE-IWVGSIKSN
LHSEPASGLCSIAKMCVAYETGYLPPNLHYETPREGVDALFKNRLQVVTE
K---TPWN--RGMSGVNSFGFG-GANAHVLLKN
>SRR2496668_NODE_238_nrpspksdomains_ctg5553_1_PKS_KS.1_
IVITFSGRLPQSQNIDEFRQQLFDNIDLITDDEHGLPKRTGKIK--NLAS
FAHFFGVHSKQAEVMDPQLRMLLECTYEAVVDAGFNPAEIKGSKTGVFVG
VSNS-ESTGCCRAMFPNRISYTFDLSPSYAIDTACSSSMFALQQALTSIR
SGQCDAAIVGGCNLLLKPNTSLQFHRLNMLSPQG-MCKAFDVAGNYVRSE
ACVVLYIQKASAARRSYATIVNARCNTDGAKEQGIT---FPAGGMQKKLI
KEVYAEAG--VNPAD--VSYVEAHGTGTKVGDPQVNAITD-VLLGSVKSN
MHSEPASGLCSIAKVLIAMEAGAIPANLHFYEPNPDLPGLLDGRVQVVNK
N---WPWQG--GYAAINSFGFG-GANAHILLKS
>SRR8924839_NODE_99_nrpspksdomains_ctg5561_1_PKS_KS.1_
VVITFSGRLPESSNIEEFREHLFAGVDLITDDEHGLPTRTGKLK--DLAH
FATFFGVHAKQAHVMDPQLRIMLELTHEAIVDAGVNPTDVRGSRTGVFIG
VSSS-ESTGCCRAMFPNRISYTFDFSPSYAIDTACSSSMFALQQAVTAMR
TGQCDAAIVGGVNLLLKPTCSLQFHRLNMLSPQG-MCKAFDASGNYVRSE
AAVVIYLQKSSHAKRVYATVVNAKTNTDGNKEQGIT---FPSGEMQKKLI
KEVYAEAG--INPAD--VVYVEAHGTGTKVGDPQVNAIAD-VLIGSVKSN
MHSEPASGLCSIAKMLVAMEAGVIPPNLHFKDPNPDIPALNDGRLQVVDK
P---LPWNG--GLVAINSFGFG-GANAHIILRS
>SRR2500734_NODE_511_nrpspksdomains_ctg5579_1_PKS_KS.1_
IVISLSGRFPECDSIDEMREKLYSGVDMVTDEPYGAIMRTGKMKD--LTQ
FAEFFNYPPALAERSDPQQRMLLEVAYEAIVDAGLHPMALKGTRTGVVVA
LSSS-ETLGSSRTMSANRVSNYFDLKPSYSIDTASSTSLIALHQGFKLVQ
DGVCESCIVAGVDLVLNPTVSLMFQNLNMLSPGG-KCRSFDAEGDYVRSE
GIVAVLLQKAKSAKRIYASLLNTGSNADGYKDEGIT---FPSQEMQISLF
KKVQEEVG--VKSTD--LAFMEAHGSATKVGDRQVGAIVE-VLIGALKSN
MHGEPASALSAVIKVLVAMECRLLPPNLHYNIPNPDIPALVDGRLTVVEN
V---TPWNG--GIVAVNSFGVG-GANGHCLMKS
>SRR5185496_NODE_51_nrpspksdomains_ctg5583_1_PKS_KS.1_
VVISFSGRLPESSNIEEFKKNLFEGVDMVNDDAYGLPERIGKIK--DLEQ
FQQFFSVHQKQAECMDAQLRMLLECTHEAIIDAGINPQEIRGSRTGVYIG
VSSS-ETTGCARAMFANRISYTFDFKPSFCVDTACSSSLYALDHAFSDIK
LGKCDNAVVAGVGLILKPTMSLQFKRLNMLSPDG-ACRAFDASGAYVRSD
GCVAIFLQKAKTSRRIYATILNVRTNTDGHKEQGIT---YPDGRMQNRLI
RETYEEIG--MNPSE--VSYVEAHGTGTKVGDPQVNSITD-FLIGSVKSN
MHSEPASGVCSIAKVLIAMEEGVIPGNLHYKNPNPDLYGLMDGRLQVVDK
N---TPWNG--GIVGINSFGFG-GANAHVILKS
>SRR2959983_NODE_949_nrpspksdomains_ctg5609_1_PKS_KS.1_
VVISIGGTFPESDNVEELKKNLFAKLNLVTLD-PAA---VGKISN--MGR
FTTFFGIHKKLCKDLDDLTKQSIERSYEAIIDAGFNPMELHGSNTAVLMA
STISESELGHNRAMQANRISYMLNLTQSINLDCNWTGGMQVLEMAKNMIS
DGHARAALVGVAHLVRHPTISLQFMGLGVLNSGD-KVKSFSGDADYNRSE
AIVVLFLQRAEDARRCYASLINVKILNFGNRSTFFE---QNTHESFKNLL
NETYS--EADIDPS--SISFLEADGTACPKIDALLNIVDE-VLIGSVKSN
LHTEASASLVSVVKALIALDTGRIPPNLHYSTPNPDVPALLSGKLKVVTE
EL--PL-LG--DIVGVNAIGL-CGSYGHVILRK
>SRR8924862_NODE_114_nrpspksdomains_ctg5616_2_PKS_KS.1_
VCISLAGMFPDSDNVNHFRDNLFSKYDMVTEDNPEIPKRTGKLN--NIDK
FAAFFGVHYKQAHSMDPMCRVLLEKSYEAIVDAGINPIELKGTNTGVYIG
ACFS-ETTGCSRAMLANRISYFLGVNPSYTVDSACSSSLYALEHAYKDIR
DGVCDQAIVGGSNLCLHPYLSLQFSRLGVLSPQG-MCKSFDCQANYTRSE
AICAIFLQKTRDCKRIYATVVHAKTNCDGYKEQGIT---YPSGKMQQKLL
HEFYEECQ--VDPKD--MAWIEAHGTGTRVGDPELSALDA-VPIGSVKSN
IHSEPASGLCSVSKVIIAMETNMIPPNLHYSHPREGVQALADGRLQVVTE
P---QPWD--GGYVGVNSFGFG-GANAHVLL--
>SRR5241478_NODE_51_nrpspksdomains_ctg5623_2_PKS_KS.1_
VVITLSGRFPESSNVEELKEKLFSGVDMITEDSFGTPKRFGKLK--EIDK
LWLFFGVNCIQAERMDPMQRIFIEVAYEAIFDAGYEPSTLRGKNIGVFVG
CSDK-GLLGQSNSVIPNRVSSLLGFTPSLVIDSACSSSLIALAEAIHAIR
TNLCEAAVVGGTSVIQSVASCISSTKLGLLSPEG-MIRVFDAKANFVRSE
AVGAVFLQRGKDARRCYATVLHCKINNDGLKPEGIG---RPTQEMHKELL
RECYREIG--LHPEE--IDYIEAHGTGTQAGDSICNAIAD-LLIGSVKSN
IHCEPASGICGLSKVIISMEENIIPGNLHYETPNSNIPALIDGRLKVVSR
N---TPWKP--GIVAISSFGFG-GTNVHAVLKA
>SRR3144089_NODE_653_nrpspksdomains_ctg5672_1_PKS_KS.1_
VVISMSGRFPLSDSIDEFQYNLYNKINMVTPTEGMPYTDAGILKD--MSK
FPGFFGLQNIVASRLDAQQRILLEVCYEAIADAGYSLEDVKGGNIAVHCG
VSSDDPRIGYLRCLLANRVTYIFDLRPSFVIDTGCSSVGYAFDIAVDRIK
NGKIDAALVTGCEVCSSPTITSGYLKYGISSKTG-QCYPFDEAADMTRSE
TIGALFLQRASNARRIYAKVLHSEVNGAGYSAAGIS---VPNKDVHVRLY
EKAYSGCG--VSFDE--IQYLEAHGTGTPVGDPIVSGIAE-ALIGSTKSN
VHSEGAAAICGLIKSILAMETGIIAPNIKYKTPNPNCPALIDGRIIVVTE
P---TKLTS--KYLPVNSFGLG-GSNAHIILK-
>SRR3218496_NODE_52_nrpspksdomains_ctg5681_1_PKS_KS.1_
-VLTLSGRLPQSDTIEEFAQQLFDGVDLITADDHGLPERNGKLK--DLAH
FATFFGVHAKQAHLMDPQLRLLLEITHEAIVDAGLNPAELRGSRTGVFVG
VSNS-ETTGCCRAMFPNRISYTFDLKPSYAIDTACSSSMFALAQAYHAIR
SGQCDAAVVAGANLCLKPGSSLNFHRLSMLSPEG-RCAAFDASGRYVRSE
ATVAVLLQKRGAARRVYATVRGARMNTDGYKVQGIT---FPTGDMQRRLA
QETFAEAR--VRPQD--VVYVEAHGTGTKVGDPQVNAIAE-FLLGSVKSN
MHSEPASGLCSIAKVLVAMERGRIPANLHYEQPNPDIPALSDGRIKVVDK
N---TEWEG--GLVAVNSFGFG-GANAHVILES
>SRR3225565_NODE_304_nrpspksdomains_ctg5686_1_PKS_KS.1_
IVLTLSGRLPESNNIEEFAQQLFDGVDLITADDHGLPERNGKLK--DLTH
FATFFGVHAKQAHLMDPQLRLLLELTHETIVDAGIAPTELRGTRTGVYVG
VSNS-ETTGCCRAMFPNRISYTFDFKPSYAVDTACSSSLFALAQAVTAMR
TGLCDSAIVAGCNLCLKPATSLNFHRLSMLSPEG-RCAAFDADGRYVRSE
AAVAVLLQRRSAARRVYATVRGARTNVDGYKEQGIT---FPIGACQRKLA
EETFQEAR--LRPAD--VAYVEAHGTGTKVGDPQVNAIAD-LLLGSVKSN
MHSEPASGLCSIAKVVVAIEAGVIPGNLHYKKPNTDIPGLSDGRIKVVDR
N---TPWDG--GLIAINSFGFG-GANAHVILES
>SRR8944284_NODE_632_nrpspksdomains_ctg5688_1_PKS_KS.1_
IIITVSGRFPESDNIEEFCSNLYNKINLVTQNDHGLPKCMGCLK--DISK
FANFFGVHAKQAHQLDPQARILLELTHEAIVDAGYDPEELRGKRIGVFIG
NCSS-ESTGCCRAMFANRISYTFDFKPSFLMDTACSSGAFALYSAVEAIK
NGECEAAIVGGANLCLRPATALQFYRLNMLSDDG-KCKSFDAACNYGRSE
AIVSMLLQKSDVARRSYATIVHVKSNTDGYKEQGVT---FPSAEMQKQVI
EEVYKECK--VNPLE--VSYVEAHGTGTPAGDPIMSAIAE-ILVGSVKSN
MHSEPTSGLCGVVKVLIGMQNCLIPPNLHFSNPNPDIPALVNGQVKIVSE
A---TPWNG--RYAAISCFGFG-GVNVHTLLKS
>SRR5438044_NODE_42_nrpspksdomains_ctg5690_2_PKS_KS.1_
VCITISGSFPDSDSVMHLQENLFNKVDLISGDNPEIPQRTGKIN--NVNK
FASFFGINYKQAHTMDPMCRILLEKTYEAIYDAGMNPEDLRNTRTGVFVG
SCFS-ESIGCCRAMLANRVSYWLGLTPSYTIDTACSSSLYALEHAFKAIR
TGQCDAAIVGGTNLCIHPFVSLQFFRLGVLSLDG-KCKSFDDKANYARSE
TVAVCLLQKAKDSRRIYAQVLHAKTNCDGYKEQGIT---YPSGQTQKLLL
SEFYEECC--VAPSS--LEFVEAHGTGTNVGDPELQAIDE-VMIGSIKSN
LHAEPSSGLCSIAKMCIAYNSGLIPPNLNYETPRKGVAALSEGRLQVVTE
K---QPWN--RGLSGVSSFGFG-GANAHVLLKN
>SRR8944284_NODE_741_nrpspksdomains_ctg5690_2_PKS_KS.1_
-VITISGRFPLAENLEELKQNLYSKRNCIIRAEGFPNNYIGIVKN--LDK
HFAFFNMNIASVNREDPQARLWHEVCYETVVDSGYSPKELGRKHIGVFVG
QSDPDPPIDFMQCMLPNRISYRQDYTPSVSLDASCSSSACSLEEAFRRLR
DGTIEAAIIGGTSLCMDPRLAKSYFDLGLLSNTG-ENRSYDAKANFVNGE
AVVGLFVQKKKDARRIYAKIHNIECCTADFQDKGIF---VPSLKSQLLLY
KKTYEGLG--FDPSL--VDYVEGNGASTREADESVKSIAE-ILLGTIKSN
INTGAASALSSIAKVILAFETGLLAPNIYYETPNPKIPSLENGKIKVVTE
A---VPYDR--SLVAINNFGFG-GSITHMVLQR
>SRR3180598_NODE_387_nrpspksdomains_ctg5696_2_PKS_KS.1_
IVISISGRFPESNSVEELKKNLYDGVDMITENDFGSTRRTGKLM--EIDK
FSMFFGCHGRLAAVMDPQQRILLETTYEAIFDSGYDPYELRGRRIGVFVG
CCDR-AAMGINLGMMANRISYDFDFKPSQTVDTACSSSFHALNMAILSLR
QNRCDAAIVAGSTITIDLISSVVFTKLGLMANDG-KCKVFDSSANYVRSE
GVGVIFLQKESQARRCYTTVVHCRVNNDGRKTQGIT---YPSREVQQDLY
RDVYSELP--FHPRD--IEYLENHGTGTVAGDRETNGVAD-FLIGSVKSN
LHSEAASGLQAIIKVILAMEEGAIPPNLHYTNPNPEIPALVEKKLVVVDK
I---TPWNG--KLAAVNNFGFG-GSNGHIVLRR
>SRR3180598_NODE_1718_nrpspksdomains_ctg5705_1_PKS_KS.1_
IVISISGRFPESDNIEELKHNLYEGVDMITENDMGTPKRMGKLK--DIEH
FAIFFGVHGKQVEMMDPAQRLLLESVYECIFDSGYNPASLRGKNIGVFVG
CSEK-SILGMCTALMANRISFTYGFTPSLTLDTACSSTMHALNEAILAVK
TNRCDAAIVGGGTISLSLSMSISFARLGLISKEG-TCKVFDASANYVRSE
AVGAVFIQRASDARRCYATILHSKLNNDGAKQEGIS---FPSAKQQKQLF
KEVYCELG--FDPSK--IDLMEAHGTGTVAGDRESNAIAD-FLVGSVKSN
LHAEAASGICTLAKVILSMENGVIPPNLHYKEANPHVPAMVDGRLKIITE
K---TPWKP--GIVAVNNFGFG-GSNAHLVLDA
>SRR8988433_NODE_210_nrpspksdomains_ctg5708_4_PKS_KS.1_
IVISFSGSFPNSDGLPDFAENLFNKVDLISDDNPEIPQRTGKLN--QVNK
FAAFFGVHYKQAHTMDPMCRIILEKSYEAIVDSGNSPKSLKGSKTGVFVG
ACFS-ESTGCARAMLANRISYWLGVNPSYSVDSACSSSLYALEHAYKAIR
DGHCDSALVGGCNLCLHPFVSLQFARLGVLCADG-RCKSFDEAANYVRSE
AVCVLYLQKAKNAKRVYAKVVHAKTNCDGYKEQGIT---YPSGPLQQRLL
EEFYEECE--IKPSD--LAWIEAHGTGTKVGDPEVKALEN-VLIGSVKSN
IHSEPASGLCSVAKVIIAMESGFIPPNINFNTPREDITAFYNGRINVVAD
K---TPWN--GGLVGINSFGFG-GANCHVLLNS
>SRR5514618_NODE_2810_nrpspksdomains_ctg5714_1_PKS_KS.1_
VVVAVGARYPECNNLQEFGDALMSGTDVITDS-VGQ---TGKVSG--IDK
FAVFFGMHRKLTDATDPLSRVLMERVFEAIVDAGINPVKLRGTRTAVFMG
TALSESEMGHNRSMMANRVSYYFDFKPSYAFDTSFCSGLSALELGKRAID
TGECDYAIVGTATLSFHPEITQHFHDLSMVCPDG-VTKPFHKDANWVRSE
GAICMLLQRKSAAKRVYASVEHVKVKKFSKDHNAPLL--DIDWHHMSQSL
TEFYRELEEMTGITPDDIDYLEAEGAGWKRYDELVCALDE-ALMGSVMGQ
MHAESSSGLMALSKVLIAMERGVIPATQHVDQDNPALRAVVEGRLQVVTE
HT--PHQG-----ALFAVNNFGAHLFGHAVLRA
>SRR5571739_NODE_253_nrpspksdomains_ctg5728_1_PKS_KS.1_
VVISMAGKFPNCHNIDEYEYKLYNKIDMIDDDEPEIPKRSGKLY--DLEK
FATFFGVHFKQSHTMDPQTRMLIEIAYEAVIDAGVNPKSLRGTRTGVFVG
ACIS-ESTGCSRAMLPNRISYSLGLQPSYLLDTACSSSMYALDNAFTAFR
NGEIDAAIIGGVNLCLHPFVTLQFVRLGVLAVDG-YCRPFDENASYTRSE
TVSCLFLQRKRDAKRVYASVLYSKTNCDGYKPEGVT---YPSGKLQERLL
KEFYQDTD--VFPDN--IGYMEAHSTGTKVGDPECRAIDN-VLVGSVKSN
IHAEPASGVSSLAKACFAFETGKIAPNINFTKVKSEIPALAEGRMIVVSD
I---TNLE--KPYIGVNSFGFG-GANAHALLKA
>SRR559222_NODE_154_nrpspksdomains_ctg5748_3_PKS_KS.1_
IVISIAGRFPDSDDVKHFKENLFNKVDLISDDDPEIPQRTGKVN--NVGK
FSVFFGVHFKQAHTMDPMCRMLLEHTYEAIIDAGVNPRKLRGTKTGVFIG
ACFS-ESTGCSRAMLANRISYWLGINPSYTVDSACSSSLFAMEHAYRAIR
DGLCDAAIVGGSNLCLHPYVSLQFSRLGVLSPDG-RCKSFDVDANYTRSE
AIAVVFLQKAKDAKRIYATYVYAKTNCDGYKEQGIT---FPSSVMQSVLL
QEFYQDCG--IPPTM--LNYVEAHGTGTKVGDPEVNALEK-VKIGSIKSN
MHSEPASGLCSVAKVLIAMETGFIPPNLHYNKPREGVKALEDGRIKVITE
L---TPWE--LGYVGINSFGFG-GANAHILLRS
>SRR559222_NODE_991_nrpspksdomains_ctg5750_1_PKS_KS.1_
IVITISGKFPNSENVQMLQHNLLNMIDCVTNEKPHVPSRIGKIKE--ITK
FRIFFGVHPKVSNAMIPEMRMITECTYEAVADAGINPRQMKGSKTSVYTA
TTFSESEVGTSRSMLANRISFFLGLVQSINIDASCCGSLTALEQAYLDIK
NGRSDSAIVGGASICLHPYLSLHMSLLGLLSPEG-KTKSFDNDANYARGE
SIVAVFLQRAKDAKRIYAEVKSILSIPGP-TNDRL-----PAFYPTSDVQ
ENCFRKSLKDAKIEGKDIYFIEADGLGIKETDAQIKAIDL-VLVGSVKTN
IYCSNSNSLNAIVKIITAMDRGIIPPNLHYKTPSSMIPAIKEGRIKIPTE
-C--IPWEG--KYAAINTISL-TGLASNVILKS
>SRR3216088_NODE_3226_nrpspksdomains_ctg5751_1_PKS_KS.1_
VVITISGYFPDSDSVIDLRENLFNKVDLISGDDPEIPQRTGKIN--HVNK
FASFFGVHYKQAHTMDPMCRILLEKAYEAVIDAGMNPKELKNTKTGVFIG
ACFS-ESTGCSRAMLANRISYWLGVTPSYTVDSACSSSLYALEHAFRAIR
DGHCDAAIVGGSNLCLHPYVSLQFSRLGVLSPDG-RCKSFDNSANYVRSE
AIVVCFLQKAKDSRRVYAQLLHAKTNCDGYKEQGIT---YPAGPIQKLLL
SEFYEECS--VPPST--LEFVEAHGTGTRVGDPELLAIDE-ILIGSIKSN
LHSEPASGLCSIAKLCIAYTTGHIPPNLNYNIPREGVAGLSDGRLQVVTK
K---HPWN--RGMSGVNSFGFG-GANAHVLLKN
>SRR559224_NODE_715_nrpspksdomains_ctg5758_1_PKS_KS.1_
IVISIAGRFPDSDDVKHFKENLFNKVDLISDDDPEIPQRTGKVN--NVGK
FSVFFGVHFKQAHTMDPMCRMLLEHTYEAVIDAGVNPRKLRGTRTGVFIG
ACFS-ESTGCSRAMLANRISYWLGINPSYTVDSACSSSLFAMEHAYRAIR
DGLCDAAIVGGSNLCLHPYVSLQFSRLGVLSPDG-RCKSFDVDANYTRSE
AISVVFLQKAKDAKRVYATYVYAKTNCDGYKEQGIT---FPSSVMQSVLL
QEFYQDCG--IPPTM--LNYVEAHGTGTKVGDPEVNALEK-VKIGSIKSN
MHSDPASGLCSVAKVVIAMETGFIPPNLHYNKPREGVKALEDGRIKVITE
L---TPWE--LGYVGINSFGFG-GANAHILLRS
>SRR3225563_NODE_483_nrpspksdomains_ctg5795_1_PKS_KS.1_
VVVTMSGYFPDSDSVIELQENLFNKVDLISGDAPEIPQRTGKIN--NVNK
FASFFGVHYKQAHTMDPMCRILLEKAYEAVIDAGVNPKELRNTKTGVFIG
ACFS-ESTGCSRAMLANRISYWLGVTPSYTVDSACSSSLYALEHAFRAIR
DGHCDAAIVGGSNLCLHPYVSLQFSRLGVLSADG-KCKSFDNSANYARSE
AIVVCFLQKAKDSRRVYAQILHAKTNCDGYKEQGIT---YPAGHIQKLLL
REFYEECS--IPPSS--LEFVEAHGTGTRVGDPELKALDE-IMIGSVKSN
LHSEPASGLCSLAKMVIAYTTGYIPPNLNYNVPREGVPALAEGRLEVVTN
K---QPWN--KGMSGVNSFGFG-GANAHVLLKK
>SRR3228811_NODE_79_nrpspksdomains_ctg5815_1_PKS_KS.1_
-LVTISGYFPDSDSVVELRDNLFNKVDLISGDGPEIPQRTGKIN--NVNK
FASFFGVHYKQAHTMDPMCRILLEKAYEAVIDAGLNPKELRNTKTGVFVG
ACFS-ESTGCSRAMLANRISYWLGVTPSYTVDSACSSSLYALEHAFRAIR
DGHCDAAIVGGSNLCLHPYVSLQFSRLGVLSPDG-RCKSFDNSANYARSE
AIVVCFLQKAKDSRRVYAQLLHAKTNCDGYKEQGIT---YPAGHIQKLLL
SEFYEECS--IPPSI--LEFVEAHGTGTRVGDPELLAIDE-ILIGSIKSN
LHSEPASGLCSMAKLCIAYGTGYIPPNLNYNVPREGVAAFTENRLKVVTD
K---TPWN--RGLSGVNSFGFG-GANAHVLLKN
>SRR3228811_NODE_126_nrpspksdomains_ctg5817_1_PKS_KS.1_
VVISMSGLYPQSNHVKELEEILYNKKNPVTSEDPELSNYGGKVNN--LDR
FAQFFKVYHRMSNNMDSMGRKLLEQTFQAIYDAGVSPEHLNGKKVGVYIG
CTFSDTEAGCSRTMFANRISYWLNAKPSMAMDDSCCSSIAALEQAYHSIT
RGECEAAIVGGANLCLNPKTSIQYSRIPTLSKDG-KTKSFDKNADCAKSD
AINVLFIQKAKYAKRIYAQIVHIKSEFNHLLKGEIG---QYGFYRNPALV
ADFLEQFYKQARISPNAVEYVEAFGSAIPEADKSLQAIET-VLVGSVMSN
IYGDAASGISAITKVLLGYQRGEIAANLHYSTPRDDIAAVREGKIQIVGD
-H--TSFGR--TYTAVNGMSV-TGINAHVLLE-
>SRR5889472_NODE_246_nrpspksdomains_ctg5817_1_PKS_KS.1_
VVISISGTFAQSGNMNILQENLFNKKDVITTSDPDMSKYLGIID--NVDK
FASFFGMNAKIAANLDPMTRILLEKTFEAIIDAGMSPEEIKGTRTGVFVG
ASES-ESTGNMKCMTAHRLSYWLEVSPSYMMDSACSSTGYALDHAYRSIR
NGQCDMAIVAGAHLNLHPFLTLSFSRLGVSNKDG-KLKAFDGNANYTRSE
AIVVVFLQKSKDARRIYSQVVHVKSNCDGWKEQGIT---YPSTDMQQVLL
KDFYNECD--IDPAQ--ISYVEAHGTGTRMGDPQIITLDS-ILIGSVKAN
IHSEPVANLCSIAKVIIAMESGFIPPNIYFNKPKK-GDGIDAGRMKVVTE
I---TKWN--VEIAALDSFGFG-GANCHTVLKA
>SRR3467083_NODE_256_nrpspksdomains_ctg5828_1_PKS_KS.1_
IVISISGRMPESNNMKEFMDNLYNGVDMITEDNYDLPTRHGKLK--ELRK
FAGFFGVHPKQAANMDPQQRLLLETSYEAMIDAGMNPSTLRGSNCGVFVA
NAGS-ETTGCVRSMFANRLSYAFDFRPSFAVDTACSGALLAFQLAVDAIR
QGQCDAALVCGAHLTLTPNSALQFLRLTMLSPDG-KCMSFDSKGNYVRSE
CVGTVFLQKASSAKRSYAAVVHAKSNTDGYKEQGIT---FPSGAQQRRLL
LDTYKEAG--LDPRQ--VVYVEAHGTGTKIGDPQCSAITS-VLIGSVKSN
AHAEPASGIMSLAKVVFAFQTGVIPQNLHYQEPNPNVTALLDGRLKVVSK
N---TPWKP--GYVGVSSFGFG-GSNTHIILK-
>SRR3663856_NODE_5119_nrpspksdomains_ctg5893_1_PKS_KS.1_
IVISISGKFPNAENVQVLSDKLYSKIDMVDDDENDIPRRMGKIS--GLEQ
FATFFGVHYKQAQTMDPQGRLLIETAFEAVVDAGLNPKLMRETRTGCYVG
ACFS-EATGCSRAMLANRISYCLGINPSFLIDTACSSSMYAFDCAFAALK
NGECDAALVGGSNLIIHPYVTLQFSKLGVLAKDG-YCRPFDVNASYTRSE
AICVILLQKAKDAKRIYATVEYSKTNCDGYKVEGIT---YPSNHMQEKLL
HEFYTDIK--VDPST--VNYVEAHSTGTSVGDPESIAIDN-ILVGSVKSN
LHSESASGLCSIAKVLLAFENGKVAPNLHFDQPKPTIKALMAGRLQVCTE
I---TDLQ--GDLIAINGFGFG-GANAHILLRQ
>SRR3658956_NODE_412_nrpspksdomains_ctg5920_1_PKS_KS.1_
--VSMSGKFPESSSVEEFARNLYSGVDMVTEDDHGLPRRSGKIP--DLAH
FSAFFSVSPRQAHKMDPQLRLLLELTHEAILDAGMNPSELRGRRVGVYVG
VSSS-ESTGCCRAMFPNRISYTFDFKPSYAIDTACSSSMVALQVAWTAIM
EGEIEAAVVGGTNLTLKPQNSMQFNSLNMLATDG-KCKSFDCSGNYVRSE
AAVVIFLQRAADSRRIYAHVTHARANTDGHKGEGVT---FPSGAVQKNLL
QEVYSLAG--VSPSD--VSYVEAHGTGTKAGDPQVNALSD-VLMGSVKSN
MHAEPASGLCSIVKVLLAMQRREIPGNLHFNSPNTEIPALSDGRIKVVSE
N---TPWPG--GYAAVNSFGFG-GANVHVLLRS
>SRR921635_NODE_36_nrpspksdomains_ctg5926_2_PKS_KS.1_
--ISISGRLPESSNISEFEENLFSSLDMVTEDGYDLPKRNGKLK--EIDK
FAGFFNVHAKQADVMDPQLRGLLEVVHEAILDSGVNPKSLRSKKIGVFTG
AAFA-ESTGCCYSMFANRISYNFDFRPSFSVDTACSSSMFALNQAVLSIQ
NGLCEAAVVCGVNVLCKPQRSLQFYRLNMLSDAG-ACKSFDQSGNYVRSE
AIVSMFVQKRKDAFRNYAQIVHIKCNSDGFKDQGIT---FPSGTAQKELL
VETYEEAG--VDPNS--VFYVEAHGTGTKIGDPQLNSITD-IHIGSVKSN
MHSEAASGLCSLAKIVVAINNGRIPANLHFTSPNREIPGLLDGRLKVVDQ
H---LNFPG--GLIGVSSFGFG-GSNSHVILKT
>SRR3742169_NODE_102_nrpspksdomains_ctg5935_1_PKS_KS.1_
IVISISGRYPECNNMEEFVEALLKGVDLVVDDEMGIPPRTGKIP--ELDK
FSTFFGVHAKQAEFMDPRHRILLETVYECIIDAGYNPQELRGSKTGVYVA
LSMFTNPIGLNLGMAANRISYCFDFKKSYSLENACASSLYGFVNAIDDIR
SGKVDSAVVCGAHVQFHPTESSEFTKLNMLAPDG-KCKVFSINRDYARGE
AIISVLLQKKSPSRRIYATVAGAMSSADGYKPEGIT---YPSAESQLYLL
QEIYNKQG--VDPNE--VTYVEAHGTGTLAGDTQLDAIVT-QPVGAVKSN
MHSEVASGLCSVSKVLIAMEAGVIPANLHVEPLDTDLPGIKDGKIKIVTE
N---LPWKG--GLVALNTFGFG-GANAHVALKS
>SRR3997526_NODE_55624_nrpspksdomains_ctg5973_1_PKS_KS.1_
VVISISARLPESENVAEFAEKLFEGVDLITDDEYGLPTRTGKLR--DLSR
FATFFGVHAKQAHVMDPQLRMLLELTHEAIVDAGVNPASVRGSRTGVFVG
VSDS-ESTGCCRAMFPNRISYTFDFSPSYAIDTACSSSLFALQQALTAIR
TGQCDAAIVGGVNLLLKPTCSLQFHRLGMLSPQG-ACKAFDVSGNYVRSE
AAVVLYLQRASVCLRRYATVINAKTNTDGAKVQGIT---YPSGAMQGRLV
KEVYAEAG--IDPKD--VVYVEAHGTGTKVGDPQVNAIAD-VLIGSVKSN
MHSEPASGLCSIAKVLVAMESGTIPANLHFSEPNPDIPALLDGRLKVVSQ
N---IPWEG--GLVAVNSFGFG-GANAHIVLRS
>SRR9611073_NODE_1097_nrpspksdomains_ctg6046_1_PKS_KS.1_
IVISISGRFPESENMAEFRDNLLQQKDLVTEDDFGLPTRNGKLK--ELGL
FATFFGVHPKQAHAMDPQLRMLLELTYEAIVDAGYDPHTLRGSRTGVFVG
CSAS-ESTGCCRAMFSNRISFTFDFKPSFSIDTACSSSLLAMEQAVQAIR
TNQCDAAIVGGVNLCLIPTTSLAFHRLGMLAQDG-KCKTFDAAGDYVRSE
AASVILLQKAGVARRIYATVMHAKTNTDGAKEQGVT---YPSGEVQKWLL
QQVYNEAG--IDPVD--VAYVEAHGTGTKVGDPQAGAIAE-VLVGSVKSN
MHSEPASGLCSVAKVLIAMEEGVIPPNLNYKSPNPNIPALVDGRLKVVTE
P---TPWKG--GLVGINSFGFG-GANVHVILKS
>SRR4292924_NODE_281_nrpspksdomains_ctg6104_2_PKS_KS.1_
IVIAISGRLPESSNIEEFKENLMKEMDMVTDDDYGLPTRSAKIK--DLGS
FASFFGVHPKQAHAMDPQLRMLLEVTYEAIIDAGVNPSTVRGSRTGVFIG
VSSS-ETLGCSKAMFANRVSFCFDFNPSYAVDTACSSALYCMHQAVAAMR
AGECDAAIVGGLNLLLRPEVSLQFHKLNVLSQDG-RCKAFDVAGDYVRAE
AVVALYLQKAKDARRVYATVINTKTNTDGYKSQGIT---YPNGEMQNRLM
HEVYSEAG--VNPTD--VSYLETHGTGTKVGDPEINSIDK-LLIGSVKSN
MHSEPASGLCSIAKVLIAMEAGVIPANLHFNIPNPNIPALNEGRIRVVDK
A---TPWNG--GLVGINSFGFG-GANAHVILRS
>SRR4292924_NODE_297_nrpspksdomains_ctg6105_1_PKS_KS.1_
IVITISGRLPESSNIEEFKENLMKEMDMATDDDHGLPIRSAKIK--DLGS
FASFFGVHPKQAHAMDPQLRMLLEVTYEAIIDAGVNPSTVRGSRTGVFIG
VSSS-ETLGCSKAMFANRVSFCFDFNPSYAVDTACSSALYCMHQAVAAMR
AGECDAAIVGGLNLLLRPEVSLQFHKLNVLSQDG-RCKAFDVAGDYVRAE
AVVALYLQKAKDARRVYATVINTKTNTDGYKSQGIT---YPNGEMQNRLM
HEVYSEAG--VNPTD--VSYLETHGTGTKVGDPEINSIDK-LLIGSVKSN
MHSEPASGLCSIAKVLIAMEAGVIPANLHFNIPNPNIPALNEGRIRVVDK
A---TPWNG--GLVGINSFGFG-GANAHVILRS
>SRR9968577_NODE_1786_nrpspksdomains_ctg6105_1_PKS_KS.1_
VVISLAGVYPKSENVYQLRDNLFNKVDMVTQGDPKLPKRAGNIP--NIAK
FASFFGIKYKEAHIMEPQCRILLEKTYEAIVDAGVNPHLLKGQKIGVFVG
ASFT-ESTGCVRAMYANHISYCLGITPSYAVDSACSSSSYAFEQAYRAIR
SGCCDAAIVAGSQLCLHPYSTLKFSYLGVLSPQA-CCRTFDRDANYVRSE
AVCVMFLQKARDAKRVYATVVHVKNNSDGFKDEGIT---YPSRHLQKLLL
DQCYEECG--VDPSE--VKFFEAHGTATKVGDLELNVISE-VLIGSVKSN
MHCEGASGLCGITKLIISMETGFIPPNLNYRRPREGVEALVNGQLKVVTE
K---TPWA--GKITSCSSLGFG-GANTHIILQQ
>SRR6381085_NODE_870_nrpspksdomains_ctg6119_1_PKS_KS.1_
IVITVSGRFPQCRNLGEFKEALLKKKNIMFETNELPFGSSGTLHD--IDK
FREYFGYSSIAVDTMDPAHRLILEVSYEAIADAGYDPTELNGANIGVYTA
ISNEDGKTGYLRSMAANRCSHHFGFVPSYTMDSACSSSMVALWSAYCDII
DGRVDAALVNACQLCLSPVVTAFYLCGGIISPTC-QSSPFDERANIVRTE
AVTAFFIQKASAARRAYATLMHIKHAAGGHVSEGLS---VPSLVEEIKLF
QDVLKKSK--LKPED--IHFVEAHGTGTQVGDPIINSLEA-VYIGSIKSN
VHSEAPAGQSGCIKAILAFETGLIAPNNNFQKPNPNCEALIRGTIQVVTE
P---IPLKS--NYIPVNSFGFG-GSIVQGML--
>SRR6381089_NODE_60_nrpspksdomains_ctg6135_1_PKS_KS.1_
IVISIAGRFPECKSLEELKQGLLIKKKFLITRGDLPFDPVGILQD--IDK
FAEFFGSTAVAANNADPQQRMILEVSYEAMADAGYEPVELRGRNIGVYTA
ITNEDAKVGHLRCMNANKVSHVFDFHPSFTVDSACSSGLAALWAAYNDIR
DGRAEAAVVNAGELCMSPCLNNLFLRAGVLSPTG-QSHPFDARGNIVRTE
AITALFVQKASKARRVYASIVELEHKAAGYVPEGVY---VPSFKQEATLF
REGLTKSK--LSPDV--FQYIEAHGTGTQVGDPIINAIAA-AYVGSVKSN
LHSEAAAGQTGTIKTIFAFESGVIAPHQDFQTPNPACTPILEGKIKIVEE
P---LPLKT--DYIPVNSFGFG-GSILQAILKR
>SRR6425926_NODE_268_nrpspksdomains_ctg6176_1_PKS_KS.1_
IVISISGRFPESDSIAEFSENLFNKVDLLTEDDYGLPRKMGQLK--DISK
FNQFFGVHNKQAHLLDPQARILLELTHESIVDAGYDPEELRGRNIGVFIG
NCSS-ESTGCCRAMFANRVSYTFDFKPSFLLDTACSSGALAVYEAVMAIR
RGECEAAIVGGANLCLRPGTALQFYKLNMLSDDG-VCKSFDASGNYGRSE
AIATLFLQKADVARRNYATIINVKTNTDGFKEQGVT---FPSADMQKRLI
TEVYDECK--LDPLK--VSYVEAHGTGTPAGDPIMSAIAE-ILVGTVKSN
MHSEPTSGICGIVKMLIGMEKGLIPPNLHFKTPNPAIKSIIDGQVKVVTD
A---TPWEG--GYAAFSCFGFG-GVNVHGVLQS
>SRR5030749_NODE_93_nrpspksdomains_ctg6200_1_PKS_KS.1_
VVISVGGKFPMSENMDELKINLNNKVNMVTEN-PAA---TGKISI--YQK
LDTFLGINSRIAKALDPLTRSLLERVYEAIIDAGLNPKHLYGSKTSVYTA
SCVSD-SLAHVRALLANRVSNIFNLQPSYTIDSSWIGGIEILKQAAADVA
NGRIKAALVGVTNIIWHPDMAKHWLGLNKLSADG-ICRSFDENASYGRSE
GVVVLLLQRSTDALRSYGTILHCDAGLYME-KAINFI--RPSEDSFREFF
KSFYEDCKIS---PA-NISYLESDGSGCKYYEEKLNVSSE-ILIGSIKSN
LHTEGASSLIAIVKALIVLDSGIIPPNINFISPNNKIEALKKEKMKVVTE
PT--KL-EG--TIVATTTLGM-PSSIGHVLLKQ
>SRR4428741_NODE_70_nrpspksdomains_ctg6243_1_PKS_KS.1_
VVISISGKFPECNSIEEFKEALFNHEDLVTATDYGLPHRNGTLK--NLEF
FATFFGVHAKQAECMDPQMRLALELTYEAIVDAGYNPQELRGSRTGVFCG
MSNT-ESTGAAKTMFPNRISYTFDFKPSYAIDTACSSSLMALSQALTSMR
NGECDSAVVLGLNLCLKPALSLQFFRLSMLSKEG-KCKAFDATGSYVRSE
AACVIFLQKIPHARRNYSTLVNAKSNTDGFKDNGIT---FPSGAIQNQLI
RETYAEVG--VEPEE--VGYVEAHGTGTKAGDPEVNSIAD-FLIGSVKSN
MHSEPASGLCSIAKVLIAMEAGVIPANLHYSEPNPDLPGLFDGSLKVVDE
N---MPFPA--GLVGINSFGFG-GANVHVILK-
>SRR5061719_NODE_124_nrpspksdomains_ctg6260_5_PKS_KS.1_
IVISIAGVYPDSDNVVHFAEQLMNKVDLITEDDPEIPNRTGKIN--NAEK
FAAFFGLHYNQAQCVDPMTRIFMEKSFECVVDAGISPLELKGSRTAVIVG
ACFS-ESTGVSRSMMANRVSYYLGLDPSYTVDSACSSSMYALEQGYKAIQ
LGHCDAAIIGGCNLCLHPYVSLQFARLGVLSRDG-RCKVFDEKANYCRSE
AICAMLLQKKKDARRVYARVMHVKTNCDGFKDQGIT---YPSGEIQQCLL
QEFYEECD--VDPSS--LAWIEAHGTGTRVGDPEIKALVT-TRIGSLKSN
IHSEPASGVCSITKVIIAMETGLIPPNINFDEPRKDIPYLTDGTMTVITE
P---TPWE--GGMVGVNSFGFG-GANCHALLD-
>SRR5134713_NODE_301_nrpspksdomains_ctg6324_1_PKS_KS.1_
IVISISGRFPYCETVEEFKEKLFNGTDILEGGECGAVTKIGVMKN--LTK
FSTFFNCNPKLSERLDPQIRIMLESTYEAFIDAGLNPTSVRGSNTAVVVA
TTNN-DYLGCTRTMFPNRISFSFDLRPSYAIDSGSSGSLLAFEHAYRLLK
TGSVDGVVVAGCSLLLNPVLSVMLQKMNAISPDG-KSKPFDASGQTARSD
AVVVMYLQRAKNAKRVYAQAVYARTNNEGFRLEGAN---YPTNEQQIELF
KEVLENSK--VNADD--IDYIESSACGDQLGDSQLNAVTE-VLIGSVKSN
MDGEPASGLCGVVKTVLAMENQEIPPTLHYKTPNPRVPALKDGRLQVVNK
S---LPWKG--QYAAINAVGVG-GHNAQVLLKT
>SRR5298315_NODE_93_nrpspksdomains_ctg6476_2_PKS_KS.1_
VVVSMSGRFPESSNVREFSRNLFEGIDMVTEDDFGLPHRSGKIP--NLSN
FASFFSVSPRQAHAMDPQLRLLLEVSYEAIFDAGLHPNVLRGKRVGVYVG
VSGS-ETTGCCRAMFANRLSYALDLKPSFAMDTACSSAFMAFHTAYRAIA
EGEIDAAIVAGSNLTLKPQSSLQFHTLSMLSEDG-RCKAFDSRANYVRSE
AVTAVFLQKRRDASRIYAEVVFAGANTDGFKGEGIT---FPSGEVQKELL
VEVYQRAG--VDPKD--VSYVEAHGTGTKAGDPQLNAIAD-ILIGSVKSN
MHSEPASGLCALIKVLLAMQHREIPGNLHFESPNPDIVPLNNGKLKVVSE
N---TPWRG--PYAAVNCFGFG-GANVHVLLKS
>SRR6997873_NODE_20_nrpspksdomains_ctg6485_1_PKS_KS.1_
IVISIAGRFPECDNVGELKDALFNKKTLLVYTDGMPYSSTGVISD--IDK
LADFFCVAYPTANTIDPASRKLLEVSYEAIADSGYDPFYLRGMNIGVYNA
TISDDAHSQFLRCMIPNRTSYANDFIPSYVMDTGCSSSAVALWAAVKDIQ
ANRVEAAIVNAAQIDLDPRLTAAYIKHGVQSISG-NNIPFDANTDIIRTE
AAVSIFLQKASVARRCYGIIASTQFLGSGHVPEGIS---VPSVSKQIQLS
HSILKEVG--ITADD--IEFMEAHGTGTNVGDPILNAIAK-AYIGSVKSS
IHPEAASALCGVVKTLIALETGIIPPNLRYSAPNPSCQALVDGKLRVVTE
P---MKLTT--PYIPVNSFGFG-GTLVQVMLKQ
>SRR5381912_NODE_827_nrpspksdomains_ctg6495_1_PKS_KS.1_
VVVSIAGRFPESDNIKKLQENLMNKVDLITDDDPDIPQRFGKIN--NLDK
FASFFGVHFKLATAMDPMCRMLMEHTYEAVIDAGVNPRTIKNSNTGVFVG
SCLS-ESVGCSKAMLSNRLSYWLGVTPSYTIDTACSSSLFAMEQAYRAIR
NGQCEAAVVGGSNLCLLPNTTLQFSRLGVLSPDG-RCKTFDQNANYARSE
TISVAYLQKAKNAKRIYATIVHGKTNCDGFKEQGIT---FPSGVMQTTLL
RQFYEECQ--VSPQS--IVYVEAHGTGTAAGDPVVNAIDT-IRIGSIKSN
LHAEPASGMCSLAKVIIAFESGKIPPNLNFKTPRKDIKALVEGRVRVLTE
P---EPWD--CGLTALSSFGFG-GANAHILLR-
>SRR5298320_NODE_111_nrpspksdomains_ctg6529_1_PKS_KS.1_
VVVSMSGRFPESSNVAEFSRNLFEGIDMITEDDFGLPHRSGKLP--NLSH
FASFFSVSPRQAHTMDPQLRLLLEVSHEAIFDAGLHPNALRGKRVGVYVG
VSGS-ETTGCCRAMFANRLSYALDLKPSFAIDTACSSAFVALQTAWRAIT
EGEIDAAIVAGSNLTLKPQSSLQFHSLSMLSEDG-RCKAFDSRANYVRSE
AVTAVLLQKRRDASRIYAEIVQAGANTDGFKGEGIT---FPSGDVQKELL
VEVYQRAG--VDPKD--VSYVEAHGTGTKAGDPQLKAIAD-ILIGSVKSN
MHSEPASGLCALIKVLLAMQHREIPGNLHFESPNPDILPLNNGKLKVVSE
N---THWRG--PYAAVNCFGFG-GANVHVLLKS
>SRR5320111_NODE_2590_nrpspksdomains_ctg6540_1_PKS_KS.1_
VVISISGKFPSADDLEDLKKKLLEKHYLVTEE-PSA---TGKISV--VQK
FDTFFGIYSGVATMMDPLTRICMERAFEAVMDAGLNPKCLRDSMTAVYTA
SCISD-SLAHVRALLANRISYILNLKPSWTIDSTWIGGIECLRKAVDDIQ
KGRVESALVGVTNVILFPDISQHWKGLGKLSPDG-SCNPFEEAANYGRSE
GVVLLFLQRANEAKRIYATISKSDAIFCGE-EAYNFL--KPKEQAFVNFF
KNFYSKCEIP---TN-EIAFLEADGSADKYLDEILNSIGQ-LFIGAIKSN
LHSEGAASLVSLAKALISLDSDIIPPNKNFKKLNKNIEKLMSNEMKIVTE
PT--SFPNG--KFAAVNTIGV-SSSIGHILLKQ
>SRR5461597_NODE_307_nrpspksdomains_ctg6551_1_PKS_KS.1_
IVITISGRFPKSNNLREFEFNLYNKVDMIDDDEKEVPRRFGKIN--NLEK
FASFFSTLNKHANWTDPQMRILLEHAYESILDAGVSPQSLIGSKTGVFIG
WCMS-DALGSAGFCFANRISYVLGLCPSITVDTACSSSAYALDTAFRYME
SGLCDSALVGGSQIILNCGSTLEYTKLGILSKDG-ISRPFDEEASFTRAE
SISVIFLQKRKDSKRIYADVVYSSSNNDGFKKEGAS---FPSRIMQQKLI
ESFYQTIK--LDPAK--VNFVEAHATGTKLGDPELAAIDE-VTIGSVKSN
MHAEAASGMASIAKILLSFENQKFPPNINLKSPRSDVAAFSENRIKVATE
V---EDLV--GDLIAMNSFGLG-GGNAHSL---
>SRR5559340_NODE_183_nrpspksdomains_ctg6567_1_PKS_KS.1_
VVISMSGRFPNSRNIADLDYHLYNKIDMVDDDEPENPKRAGKIY--DLEK
FAGFFGIHNKLAESTDPQIRILLEVAYESILDAGINPKTIAGSKTGVYIG
ISNT-EAVGNSRSMAANRISYCFDFKPSLAVDTACSSSAYAFDHAFTDFR
TGDIDAAIVAGSNLALHPNLCTQFARLGVLAKDG-VCRPFDENASFTRAE
TIACVFLQRKKDSKRFYGEVVYSKSNCDGYKNMGIT---YPSGEVQEVLL
QEFYSNLNGKVHTND--IGYVEAHGTGTVVGDPELKAIDN-VLIGSIKSN
MHSEPSSGICSIIKVLLAFNNGCIPPNINFTKAKKSIKGIAEGRLKVVLE
T---TPLN--KPYAATNCFGFG-GANVHVLLKN
>SRR7367247_NODE_122_nrpspksdomains_ctg6576_1_PKS_KS.1_
VVISLSGRFPDSDDVYQFRDKLFDKVDLVSGDGPEIPQRTGKIN--HVSK
FASFFGVHYKQAHTMDPMCRMLLERAYEAIVDAGFNPRHLKGTRCGVFVG
ACFS-ESTGCSRAMLANRISYWLGVNPSYTVDSACSSSLYALEHAYKAIR
DGHCDTALVGGANLCLHPYVSLQFSRLGVLSTDG-SCKSFDNSANYCRSE
AIPMIFLQKAKDARRVYATVVHAKTNCDGYKEQGIT---YPSGHMQYELL
REFYIECG--INPAS--LNFVEAHGTGTKVGDPECNALDK-IWIGSVKSN
IHSEPASGLCSVTKVIIAMESGYIPPNLHFKTPREGIPAFVEGRMKVVTE
K---HPWP--GGLAGINSFGFG-GANCHVLLK-
>SRR7367247_NODE_224_nrpspksdomains_ctg6582_3_PKS_KS.1_
IVISIGGHFPESDDFDELRDHLLSGYDMVTSE-PVR---TGKMKS--ISK
CAQYFGIMRKQCKAMDTVTRQVLERAYEAILDAGLNPSDLRGSNTCVFHG
STISETEMGRNRGLNANRLSYWLDLKTSFAFDATWTSGLHGFELAYKHIK
TGLCDAAIVSCGNNIHHANVSRNFQDLNVVSPDG-TTRTFDNDANYARSE
AVSVFVIQKAKDAKRSYGSIVHVLSKSINNSIKQII---APKREEWEKLF
EEFYA--QCNIDPN--KVAFLEADGTALKSADMELNAVAD-ILIGSVKSN
LHAEASAGCCSIAKVLVATHSGKIPPNLHYRRPNTKIDALLSGKVKVVTE
PT--KLEG---DLLAINSFGM-GGTYAHLLIRR
>SRR7416794_NODE_156_nrpspksdomains_ctg6596_1_PKS_KS.1_
VVVSIAGSYPESENVTDFQNNLFNKYDMVNDDPDEVPQRTGKLL--VINK
FSGFFDFHHQQSDSCDPILRLSMEKSFEALLDAGINPKEIQGTRTGIFLG
TCFF-EILSC-RSIISQRLAYYYGLNDTHMMDTACSSSCFGLDWAYRCIR
DGQIDMAIVGGANLCLSDAISLKFARLGVLSKEG-VCRVFDQKANYVRSE
SNVFVILQKAKDARRIYCRVVHSKVNSDGYKEEGIT---FPSGMLQQALM
EQCYQEAK--MNPNE--VAYVEAHGTGTKVGDPETKGLEE-TPIGSVKSN
IHSEPSAGLNSLTKVIIAMETGYIPPNINFETPNKDIPGFFNGKLRVVCE
A---EPLK--GDLVALNSFGFG-GANAHAIVQR
>SRR7777132_NODE_318_nrpspksdomains_ctg6656_1_PKS_KS.1_
VVITISGRFPESDNIDEFRENLFAGKDMVTEDDFGLPKRNGKLK--DISK
FASFFGVHAKQADVMDPQLRHLLELTYEAIVDAGMNPQELRGSKTGVFIG
QTFS-EATGTSRAMIANRVAYVFDLKPSYCLDTACSSALFALQQAVTAIQ
RGDCDAAIVGGVNLLIKAHTSLQFQRLSMLSPRG-TCRAFDSTGDYVRSE
TTAVLFLQKTNDARRIYSTIVRTKTNTDGFKEQGIT---YPAGAMQKRLI
EDVFHGIP--VQPEQ--VSYVEAHGTGTKVGDPEVNTIDE-VLLGSVKSN
MHAEAAAGISSLAKVIIAMETGVIPGNLYFQEPNTNIPGLKEGRLKVVDK
N---TPWDG--DYVAINSFGFG-GANAHVLLKS
>SRR618563_NODE_121_nrpspksdomains_ctg6659_1_PKS_KS.1_
IAITIAGRFPECDNIEEFKQCLYNKVDMVTDFGYDLPKRQGTLK--DISK
FAIFFGVHARQADSMEPQLRMLLEVTYEAIADAGYDANSLRGENIGVFVG
CSLA-ESTGCCRAMFANRLSYSFDFKPSYTVDTACSSSMCAFQHAILSMR
TNQCSAAIVGGINVTLKPTNSLQFFKLSMLSTDG-KCKSFDEKADYVRAE
TVSSVFLQRASNSRRIYATVIHAKCNTDGAKVDGIT---YPSSDMQMRLL
REVLSEAE--IDPKE--IAYVEAHGTGTKIGDPQMKSVSE-VLIGSVKSN
MHAEPASGMCQIAKVVLAMEEGVIPPNLHLDKLNPEIPSLIKGQVKVVTE
S---TPWNG--GLTAINNFGFG-GANVHVILKS
>SRR5665565_NODE_239_nrpspksdomains_ctg6710_1_PKS_KS.1_
VCITFSGRLPESSSIEEFKRNLMEGVDMVNDDDYDLPTRIGKIK--DLQN
LAEFFKIHQKQAECMDPQMRMLLECTYEAIIDAGINPQELRGSRTGVYIG
CSNS-ETIGCARAMFANRLSYTFDFKPSYAVDTACSSSLIAMSTAFADMK
AGRCDAAIVAGCGLILKPTMSLQFKRLNMLGKEG-MCKVFDESGNYVRSD
GCVVTFMQRASDSRRIYASVLNVRINTDGYKEQGIT---FPNGAMQKRLI
QETYEEIN--INPAD--VVYVEAHGTGTKVGDPQVNNITD-FLIGSVKSN
MHSEPASGVCSIAKMLIAMEAGIIPGNLHFKNTNPDLYGIMDGRVKVVDR
N---LPWNG--GIVGLNSFGFG-GANAHVIMKS
>SRR5930489_NODE_72_nrpspksdomains_ctg6746_1_PKS_KS.1_
IVISVSGRFPESGSMEEFKQQLFDGVDLVTENNHGLPGRNGKIK--DLSH
FATFFGVHAKQATMMDPQLRMLLELTYEAVVDSGMNPAEVRGSRTGVFVA
VSNS-ESTGCARAMFANRISYTFDFNPSFAVDTACSSSMFALQQAVTEMR
AGHCDAAIVGGVNLLLKPNNSLQFHRLSMLSPQG-MCKSFDASGNYVRAE
AASVIYIQKSSTAKRVYATVVNLRTNTDGYKETGIT---FPSGHMQNKLI
REVYAEAG--VDPSE--LAYIEAHGTGTKVGDPQVNSIAD-VLIGSVKSN
MHSEPASGLCSIAKVLIGMETGVIPGNLHFKNPNMDIPALSDGRLKVVSS
N---QPWNG--GYVGINSFGFG-GANAHVLLKS
>SRR8236841_NODE_218_nrpspksdomains_ctg6762_2_PKS_KS.1_
IAITMSGRLPESSNIEEFKKNLFEGIDMINDDPYGLPDRLGKIK--DLEN
FAQFFNVPPKQAECMDPQLRMLLECTYEAIIDAGVNPSEIRGSRTGVYVG
VSAS-ETTGCARAMFPNRVSFFFDFKPSYSIDTACSSSLYAMEQAFSDMR
EGKIDAAVIAGLSVLLKPTMSLQFKRLSMLSPEG-KCKAFDASGNYVRSD
GCVVMFMQRTVNARRVYASVLNVRTNTDGNKEQGIT---FPDGRMQNRLI
RETYEEVN--VDPND--VTYVEAHGTGTKVGDPQVNSITD-FLIGSVKSN
MHSEPASGVCSLAKVLVAMEEGMLPANLHYQNPNPDLYGLMDGRLKVVDK
N---TPWEG--GIIGLNSFGFG-GANAHVILKS
>SRR8236844_NODE_31_nrpspksdomains_ctg6767_1_PKS_KS.1_
IAITFSGRLPESSNIEEFKKNLFEGVDMVNDDPYGLPDRLGKIK--DLEN
FQQFFSVHQKQTECMDPQLRMLLESTYEAIIDGGVNPSEIRGSRTGVYVG
VSTS-ETTGCARAMFANRVSFTFDFKPSYCVDTACSSSLYALEQAFSDMQ
DGKCDSAIVAGLGVILKPTMSLQFKRLNMLSPDG-MCKAFDESGNYVRSD
GCVVIFLQKTSNAKRVYATILNVRTNTDGYKEQGIT---FPDGRMQNRLI
RETYEEIN--LDPND--VAYVEAHGTGTKVGDPQVNSITD-FLIGSVKSN
MHSEPASGVCSIAKVLIAMEEGVIPANLHYKSPNPDLYGLMDGRLKVVDK
N---IPWEG--GIVGINSFGFG-GANAHVILKS
>SRR8479417_NODE_9349_nrpspksdomains_ctg6799_2_PKS_KS.1_
IVLTLSGRLPESNSIEEFAQQLFDGVDLVTADDYGLPERNGKLK--DLAH
FATFFGVHPKQAHLLDPQLRLLLELTHETLVDAGYNPAELRGSRTGVYVG
VSNS-ETTGCCRAMFPNRVSYTFDLKPSFAVDTACSSSMFALTQAAAAIR
EGHCDAAIVAGTNLCLKPATSLSFHRLSMLSPEG-RCAAFDAGGRYVRSE
AAVAVLLQRRGAARRLYATLRGARINVDGHKDQGIT---FPSGDMQRRLA
AETFAEAR--LRPSD--VVYVEAHGTGTKVGDPQVNAIAD-FLLGSVKSN
MHSEPASGLCSIAKVLVAMERGVIPQNLHYKSPNLDIPALSDGRIKVVDR
N---TPWDG--GLVAINSFGFG-GANAHIILES
>SRR8739617_NODE_174_nrpspksdomains_ctg6816_2_PKS_KS.1_
IVISISGRFPESDSIEEFKQNLYNGVDMVTEDAFGLPTRSAKLK--NLQN
FATFFGVHAKQADTMDPQLRLLLETTYEAIVDAGYNPNELRGSKTGVFIG
VSES-ETTGGCRAMFPNRISYSFDFNPSYSIDTACSSSLVAFQRAIAAIQ
GGECDAAIVGGSNVCLQPQTSLQFHRLNMLSNDG-KCRVFDSSGSYVRAE
AVGVVYLQKASAARRVYANVLGAKVNTDGYKEKGIT---FPSGEMQKRLV
REIYEEIG--ISPSE--VSYIEAHGTGTKAGDPEINNIAD-ILIGSVKSN
MHSEPASGICALAKLIISMENGLIPANLHFENPNPDIPALSDGRLKVIAK
H---EPWNG--GLIALNSFGFG-GANAHVVLRS
>SRR8739617_NODE_184_nrpspksdomains_ctg6818_1_PKS_KS.1_
IVISISGRFPESDSMEEFKQNLYNGVDMVTEDAFGLPGRSAKLK--NLQN
FATFFGVHAKQADTMDPQLRLLLETTYEAIVDAGYNPSELRGSRTGVFIG
VSES-ETTGGCRAMFPNRISYTFDFSPSYSIDTACSSSLVAFQRAVAAIQ
GGECDAAIVGGSNVCLQPQTSLQFFRLNMLSNDG-KCRVFDSSGTYVRAE
AVGVVYLQKASAARRVYANVLGAKVNTDGYKEKGIT---FPSGEMQKRLV
REVYDEIG--ISPSE--VNYIEAHGTGTKAGDPEINNIAD-ILIGSVKSN
MHSEPASGICALAKLIISMENGLIPANLHFENPNPDIPALSDGRLKVIAK
H---EPWNG--GVIALNSFGFG-GANAHVVLRS
>SRR6383868_NODE_6095_nrpspksdomains_ctg6836_1_PKS_KS.1_
VVISIGGTFPMSDNLDEFASNLLNHINMVEEV-PYM---RGVGRN--RNK
FAAFFGISAAQSARMDDLLWRVMESTFEAIIDSGLNPSDLRNTNTAVLIA
SFLSESETGINHSMFANRVSYWLNTKMSYAYLVEETGGIKVLETAYELIK
TGQCDAAIVGTINYTVLPESLVGYMGLGCLSSDG-KCRSFDAKGTYARSD
ACVVMYLQRAEAAKRIYATLVHAQTSYYGDKNAGLIR---PIGDHMVQLL
EEFYT--KCGINPT--HISFLEANGCALQMYEVTFKAVSK-VLIGSVKSN
MHAGAASSSCSIVKCLIAMERGVIPANLHYETPGSHIPALVEGRLKVVTE
NT--EWNP---GLVAINSVE--TGACSHVLLR-
>SRR6383868_NODE_11696_nrpspksdomains_ctg6844_1_PKS_KS.1_
IVISISGRLPESSNVEEFSEHLFSGVDLITQDSFGVPSRIGKLK--TLKH
FASFFGVHSKQAHVMDPQLRMLLEATHEAIVDAGINPQNLRGSRTGVLVG
VSES-ESLGCSRSMIANRVSYTFDLRPGYAVSCACSSSLIVLQQAFKAIQ
TDQCDAAVVAGVNLCLNAIRSLEYHKVNRLSPSG-YCRVFDESCDCVQSE
AVVTVFIQKRCDAKRSYATILNARTNADGFKTEGLI---HTSGEIQKRLL
RDVYFEAG--VNPAD--VSYVEAHGTGIKADDVEANTIAE-VLVGSVKSN
AHTESASGLTGLVKVLLSMEQSTLPPNLHFHKPTPSIPALLDGRLKVVDK
P---TSWTG--RLAGISSIGLA-GSNVHVLLER
>SRR6155936_NODE_546_nrpspksdomains_ctg6876_1_PKS_KS.1_
ICITFSGRLPESSNIEEFKKNLFEGVDMVNDEPYDLPSRIGKIK--DLKN
LAQFFKLHQKQAECMDPQLRMLLETTYESIIDAGVNPQDIRGSRTGVYIG
VSNS-ETTGCSRAMFANRISFTFDFKPSYAVDTACSSSLFAMDQAFRDIK
SGRCDAAIVAGVGLILKPTMSLQFKRLNMLSPDG-MCKAFDESGNYVRSE
GCVVTFLQRSNDAKRIYATILNVRTNTDGAKDQGIT---FPNGQMQNRLI
RETYEEIG--LNPTQ--VAYVEAHGTGTKVGDPQVNSICD-FLIGSVKSN
MHSEPASGVCSIAKLLIAMEAGVLPGNLHFKSPNPDLYGLMDGRMKVVDR
N---MEWEG--GIIGLNSFGFG-GANAHVILKS
>SRR6155936_NODE_888_nrpspksdomains_ctg6878_4_PKS_KS.1_
IVISMAGRFPNTDNVADFAYNLYNKVDMVDDAEPEMPRRFGNIR--GLEK
FAFFFSVHRRQANWMDPQCRMLLEHSYEAILDAGINPKMMRGTRTGVFMG
CCFA-ESTGSSRAMLANRVSFSLGLCPSFMIDTACSSSMYALDCAFNSIR
IGECDAAIVGGTNLLLHPYVSLQFARLGVLSKTG-YCRPFDKDAAYSRSE
CVSVLFLQKSADAKRIYANVVYSKTNNDGFKKESIT---YPAGRMQIKLL
KEFYDDLK--MDPSI--VDFVEAHSTGTKVGDPECQTLDE-VPVGSVKSN
MHGEATSGVCSIIKVILAFENQLIAPNINYTGPRTGVPALEEGRLQVVSE
S---QKLE--GPLVCVNSFGFG-GGNAHAL---
>SRR6155936_NODE_2054_nrpspksdomains_ctg6883_1_PKS_KS.1_
IVISISGRFPSSNNMRDFAYNLYNKVDMVDDDEPEIPKRMGKVS--NLEK
FATFFGVHFKQAHTMDPQCRMLLEHAYEAVLDAGINPKTLRGSRTGVFIG
ACFA-ESTGCSRAMLANRISFTMGLTPSFLLDTACSSSMYALDCAFNAIR
SGECDGALVGGSNLLLHPYVTLQFARLGVLAPNG-YCRPFDKDATYTRAE
AICVMYLQKAKDSKRIYTNLLYSKANCDGYKEEGIT---YPSGKMQMKLL
KEFYEDIN--VPPSS--VDFVEAHSTGTVVGDPECRALDV-VPVGSVKSN
MHSESTSGACSIAKVILAFENKLIPPNINFVDVRPGLESLESGRLRVIAD
S---EELA--GPLISINSFGFG-GGNAHALF--
>SRR8924849_NODE_182_nrpspksdomains_ctg6897_1_PKS_KS.1_
VVISVSGVFPGSDNVDELSENLFNMVDLVSD--PNA---TGKIKN--ACK
FAAHFGIYRKQVESLDPMTCLMLERSFEAVYDSGINPASLKGRNVGVYMG
STFSEADLGHNRSMLASRVSYYLDINPSLVHLSSWVCGLTALTLALRDIQ
SGRCSAALVGTPNLTMFPVMSWHLSGLGLLSRDA-KCKSFDSAADWGRSD
AVVVLFLQKKCDAKRAYASVIHSDFRFFG-GQHTFQR---PESASLAELL
RDFYH--SCGVDPT--TLAYLEADGSGVKDSDRELNGVEE-VMIGSVKSN
LHTESSSSLVAIVKMLIAMQYRCIPGNLHYKHPAPDIPALEDGRFKVVTE
NT--PWSG---GYVGINSIG--DGNFGHVLIKS
>SRR8924859_NODE_129_nrpspksdomains_ctg6904_1_PKS_KS.1_
VVITISGRLPESANIEEFKEHLFAGVDLITDDEHGLPTRSGKLK--DLAH
FATFFGVHAKQAHVMDPQLRMLLEMTHEAIVDAGVNPADVRGSRTGVFIG
VSSS-ESTGCCRAMFPNRISYTFDFSPSYAIDTACSSSMFALQQAVTAMR
TGQCDAAIVGGVNLLLKPTCSLQFHRLNMLSPQG-MCKAFDVSGNYVRSE
AAVVIYLQKSCHAKRVYATVVNAKTNTDGNKEQGIT---FPSGEMQKKLI
KEVYAEAG--LDPAD--VVYVEAHGTGTKVGDPQVNAIAD-VLIGSVKSN
MHSEPASGLCSIAKVLIGMEAGVMPPNLHFKTPNPDIPALNDGRLQVVDK
P---LPWNG--GLVAINSFGFG-GANAHIILRS
>SRR8924859_NODE_395_nrpspksdomains_ctg6906_1_PKS_KS.1_
VVISLAGCFPGSDNVDELRENLFNGVDLVSD--PNG---TGKIKN--ASK
FAAHFGIHRKQVESLDPMTCLMMERCFEAVYDAGINPASLKGRNVGVYMG
STFSEADLGHNRSMLASRVSYYLDINPSQVHLSSWCCGLTALNVALRDIR
AGRCSAALVGTPNLTLFPVMSWHLAELGLLSRDA-KCKSFDSAADYGRSD
AVVVLFLQRRRDAKRVYGTVVHSDVRFFG-NQSGFLS---PQRASVVTLL
KNFYD--SCGVDPA--EIAFLEADGSGVKDSERELNGVDV-ALIGSVKSN
LHSESSCSLVSIVKMLIAMETRCIPGNLHYKRPAPDIPALEQNRLKVVAE
NT--PWSG---GYGAINTVG--DGTLGHVLLRS
>SRR8924859_NODE_4785_nrpspksdomains_ctg6916_1_PKS_KS.1_
VCITLAGVFPDSDNVHELRDNLLTKKNLVTAERPELPKPTGKIS--NLEK
FAAFFGLHFKQAHSMDPLSRVLLEKSYEAIIDAGLNPVELKGTNTGVFVG
ACFS-ESTGCSRPMLANRIGYWLGINPSYTVDTACSSSLYAIEHGYKAIR
EGLCDQALVGGANLCLHPDITLQFSRLGVLSMQG-RCKTFDEEANYARSE
AIGMMLLQKSKDARRIYATVVHTKTNCDGYKEQGIT---YPSGQMQQKLL
EEFYAECR--VDPST--LGWVEAHGTGTKVGDPELNALHP-VPLGSVKSN
VHTEPASGFVSVCKVIVSMETGLIPPNLHYEAPRKEVAALINGEIQVVTE
P---QPWD--GGFVGINSFGFG-GANCHVLLK-
>SRR653285_NODE_711_nrpspksdomains_ctg6924_1_PKS_KS.1_
IVITFSGRFPESVDVDEFRKNLFEGIDMVTDDEYGLPTRTGKLK--DLKS
FATFFGVHAKQAHVMDPQLRMLLEATYEAIVDAGINPNDIRGSKTGVFIG
VSSS-ESTGCCRAMFSNRISYTFDFSPSYALDTACSSSLYAMHQAIAAMR
AGECDSAIVGGCNLLLKPTASLQFHRLSMLAPDG-TCRAFDADGKYVRSE
AISVVFLQKSKDARRVYATVVHSKTNTDGNKVQGIT---FPSGDMQNKLM
REVYAEAG--VNPAD--VVYVEAHGTGTKVGDPQINSIAK-LLLGSIKSN
MHAEPASGVSSMAKLLIAMETGVIPGNLHYKTPNQDIPSLSDGSIQVIDK
N---TPWKG--GLVAINSFGFG-GANAHILLRS
>SRR6664289_NODE_351_nrpspksdomains_ctg6944_1_PKS_KS.1_
VAIIASCRFPGANNLDEFWSVLANGE-DMVTPVELP--AGYLKSPLD--E
FAGFFNYSGREAPFVDPQLRLFLEVAWESLEHARIPPSTLRNTKTGLFLG
VTVSHYRFGTNWSAFAGKLAHMLSLRPCIISEAACASSGLAIHEAVTSLR
SGKSEVALVGGVNVLLMRQLN----LPD-IMFSEA-CKTFDASADFAPGE
CIGVVVLKLLEHALRDGDRPLAVIKGTSMNHNGKSRSLGTPNPVALVELM
HDALQ-DAGRD-TCDVS--FVDAHGTGTRVGDPLAESIVTVF-ISSTKTN
FHSLSSSGIASLLKIIMCIKYRQIPKHLHLKNMNPAIH-FEAIPGIVPTE
N-VEWVK-EDPLVALFNNFGIT-GINVCVVVEE
>SRR8924873_NODE_462_nrpspksdomains_ctg6965_1_PKS_KS.1_
VVISMAGCFPGSDNVDELKDNLFNGVDLVTD--PNA---TGKIKN--AGK
FAAHFGIHRKQVESLDPMTCLMLERSFEAVYDAGINPASLKGRNVGVYMG
STFSEADLGHNRSMFANRVSYNLDINPSLVYLSSWCCGLTALTQALRDIR
AGRCSAALVGTANLTMFPAMSWHLSELGLLSRDA-KCKSFDSAADWGRSE
AVVVVFLQKKSDAKRVYASLVHSDVRFFG-GQHSLVS---PVRASLATLL
TDFYD--TCGLDPS--ALAYLEADGSGVKERDRELNGVEE-ALIGSVKSN
LHTESSSTLVSIAKILIAMETGYIPGNLHYHKPAPDIPALEQGRLKVVTE
NL--AWPG---GYVGINSMG--DGNFGHVLLRS
>SRR8924878_NODE_177_nrpspksdomains_ctg6990_2_PKS_KS.1_
VVISIAGVFPGSDNVDELRENLFNKVDLVSE--PNA---TGKIRH--AAK
FASHFGIHRKQVYSLDPMTCLTMERSYEAICDAGICPSDLKGCNVGVYMG
STFSEADMGHNRSMLATRVSYYFDVNPSVTGVTSWCSGLTALSQAYRDLK
SGRCVAAIVGAPSLTLFPVMSWHLAQLGVLSPDG-KSRAFDDAANYGRSD
AVVVMVLQRAADAKRIYASVVHSQTVCYG-DRQDLVS---SNHLSMSAML
KRFYD--DCGLDPA--TIAYLEADSCGDKRGDKELQAVEE-VLIGSVKTN
VHTESASSLVGIMKVLITMQSGKIPPNLHFKNASRDIPALTQGKLKVVTD
AT--TWSG---GLAAVNCIG--GGNYGHVVLKS
>SRR6724169_NODE_104_nrpspksdomains_ctg7009_1_PKS_KS.1_
IAITFSGRLPESSNIEEFKNNLFEGVDMVNDDPYGLPDRMGKIK--DLEH
FQQFFSVHQKQAECMDPQMRILLECTYEAIIDGGVNPSEIRGSRTGVYVG
VSAS-ESTGCARAMFANRVSFTFDLKPSYSVDTACSSSLYALEQAFSDMK
DGKCDSAIVAGLGVILKPTMSLQFKRLNMLSPDG-MCKAFDESGNYVRSD
GCVVIFLQKTCNSKRVYATVLNVRTNTDGYKEQGIT---YPDGRMQNRLI
KETYEEIN--LDPND--VVYVEAHGTGTKVGDPQINSITD-FLIGSVKSN
MHSEPASGVCSIAKILIAMEEGVIPANLHYKSPNPDLYGLVDGRLKVVDK
N---LPWDG--GIVGINSFGFG-GANAHVILKS
>SRR6301235_NODE_783_nrpspksdomains_ctg7030_1_PKS_KS.1_
VVISVSGVFPYSDNIDELADQLYSKTNLVRA--PPA---TGKIKS--PAV
FTVHFGIHRKQTESMDPLCCQVLERAFEAVMDAGVNPNEIRGTNTAVYVA
TAMSDADMGHNRSMIASRVAYYFDAKPTYVVISAWAGGLQTLELAYKAIS
EGRCKAAIIGSTNLVLYPNTSHQMAKMGLLSPDG-VTRSFDDAGNYARSE
ASVALYLQRKRDARRIYCSVVGSEVICMG-DRKSFLP---GTQLNFSRIL
REFYG--KFPVNPS--EISYLEADGSTFMGNDRELNAVDE-VLIGSVKSN
INTEASASLCSVVKLILAMQRKCIPPNLHYNKPISGVPALTNGKLQVVTE
SM--PWEG---GLAAVTSMG--DGCYGHAVLKY
>SRR6837897_NODE_518_nrpspksdomains_ctg7049_1_PKS_KS.1_
IVITVSGRFPESDSVAEFSENLFNKVNLVTEDDYGLPRKMGQLK--DISK
FNQFFGVHHKQAHKLDPQARILLELTYESIVDAGYDPDELRGRNIGVFIG
NCSS-ESTGCCRAMFPNRISYTFDFKPSFLLDTACSSGAMALYEAVMAMR
RGECEAAIVGGANLCLRPGTALQFYRLNMLSDDG-MCKSFDAACNYGRSE
AVATLFLQRADVARRNYATIINIKTNTDGFKEQGVT---FPSAAMQKRLI
TEVYQECK--LDPLK--VSYVEAHGTGTPAGDPIMSAIAE-ILVGTVKSN
MHSEPTSGICGIVKVLIGMEKGLIPPNLHFKNPNPEIKPLVDGQVKIVTE
P---TPWEG--GYAAFSCFGFG-GVNIHGVLES
>SRR6845312_NODE_1039_nrpspksdomains_ctg7060_1_PKS_KS.1_
VVISIAGFYPDSDNVKDFGEKLFNKVDLISDDDPEIPQRTGKLN--EVNK
FAAFFGVHFKQAHTMDPMCRMLLEKAYEAVVDSGYNPRHLRGTNTGVFIG
ACFS-ESTGCSRAMLANRISYWLGINPSYTVDSACSSSLYAMEHAYKSIR
DGHCDAAIVGGCNLCLHPYVSLQFARLGVLSTDG-RCKSFDESANYCRSE
AVCIIYLQKAKDARRVYATVVHAKTNCDGYKEQGIT---FPSGPLQQRLL
EEFYEECQ--LSPSS--LAWVEAHGTGTKVGDPEVKALEN-VMIGSVKSN
IHSEPASGLCSVTKVLIAMETGFIPPNINLKVPRKDIEAFYNGKISVVTE
K---TPWS--GGMVGINSFGFG-GANCHVLLK-
>SRR6425911_NODE_1097_nrpspksdomains_ctg7065_1_PKS_KS.1_
IVITMSGRFPESDNVGEFSYNLYNKVDVMTESTYGLPISMGMIK--DISK
FAAYFGVHHKQAHKLDPQARMLLELTYESIVDAGYDPEELRGRNIGVFIG
NCSS-ESTGCCRAMFANRISYTFDFKPSFIMDTACSSGALAFYEAIQSIQ
NGECEAAIVGGANLCLRPGTALQFYKLNMLSDDG-KCKSFDAACNYGRSE
AVVTLFLQKANVARRVYASVVHVKTNTDGHKEQGVT---FPSAQMQKRLM
KEVYEECR--LNPLD--VSYIEAHGTGTPAGDPIMSAISD-ILVGSVKSN
MHSEPSSGLCSIVKVLIAMENGLIPPNLHFKNPNPEIPALMSGRVKIVTD
P---TPWNG--GYAGLSCFGFG-GVNVHAVLKS
>SRR6893373_NODE_265_nrpspksdomains_ctg7068_1_PKS_KS.1_
VVISLSGRLPESNNIEEFKQQLFEGIDLITDDEYGLPTRTGKLK--DLAH
FATFFGVHAKQAHVMDPQLRILLELTHEALIDAGINPTEVRGSRTGVFIG
VSDS-ESTGCCRAMFPNRISYTFDFNPSYAIDTACSSSMFAMQQAISAIR
TGQCDSAIVGGVNLLLKPTCSLQFHRLNMLSPQG-MCKAFDSSGNYVRSE
AAVVIYLQKASTAKRVYATVVNAKTNTDGNKVQGIT---FPSGEMQKKLI
KEVYAEVG--VNPAD--VVYVEAHGTGTKVGDPQVNSIAD-VLIGSVKSN
MHSEPASGLCSIAKVLIAMEAGVIPPNLHFSSPNPDIPALNDGRLQVVDK
P---LPWNG--GLVAVNSFGFG-GANAHIVLRS
>SRR6425921_NODE_730_nrpspksdomains_ctg7072_1_PKS_KS.1_
IVITISGRFPESDNVAEFSDNLYNKVDVLTDDDYGLPKRMGKIK--DISR
FATFFAVHPKQAHSLDPQARMLLEATYEAIVDAGYDPEELRGRRIGVYVG
NCSS-ESTGCCRAMFANRISYTFDFKPSFLIDTACSSGAFGMYAAVKAIL
NNECEAAIVGGANLCLRPATSLQFYKLNMLSDDG-KCKSFDADCFYGRSE
AVVTVFLQKSDVARRSYASIVHIKTNTDGYKEQGVT---FPSAEMQKQLI
KEVYDECQ--VNPLD--VSYVEAHGTGTKIGDPIMSAISD-ILVGSVKSN
MHSEPSSGLCSLVKVIIGMEKGVIPPNLHFTTPNPEISALLNGHVKIVTD
P---EPWEG--DYAALSCFGFG-GVNVHALLKR
>SRR6943125_NODE_389_nrpspksdomains_ctg7087_1_PKS_KS.1_
IVISISGKYPESENVAEFSENLFSKKDMMTESTHNLPKRLGVLK--DISK
FAGFFGVHHKQAAQLDPQIRILLELTYECIVDAGYDPSELRGKTIGVYIG
NSSS-ETTGCCRAMFANRISYTFDFKPSFVMDTACSSAALALHEAVAAIR
NNVCEAAFVGGANLCLRPGTSIMFNKLNMLSADG-KCKSFDASGNYGRSE
AIVGLLLQRANVARRIYATIVHVKTNTDGNKEQGIT---FPSDKMQKRLI
QSVYEECK--LNPTN--VSYVEAHGTGTPAGDPIMSAISD-ILIGCVKSN
MHPEPSSGLCSITKVIISMEKKCIPPNLHFENPNPNIPALHEGKVKIITE
P---TQWEG--GYASTSCFGFG-GVNVHTVLKS
>SRR6997874_NODE_719_nrpspksdomains_ctg7144_1_PKS_KS.1_
IVITMSGRFPESDSVDEFSQNLYNKVDLVTENSYGLPRRMGTLK--DISR
FSQYFGVHNKQAHRLDPQARILLELTHESIVDAGYDPQEIRGRNIGVFIG
NSRS-DSIGCYLAMFANRISYTFDFKPSLMMDTACSSGAVALHEAVRAIR
NNECEAAVVGGANLCLRPGTSLHLCRLNMLSDDG-YCKSFDAECNYCRSE
AVVTLFLQRADVARRKYASIVHIKINNDGFKEQGLT---FPSAAMQKRLM
EEVYDECN--VDPLE--VSYVEAHGTGTPAGDPIMSAISD-VLVGSVKSN
MHGEASSGLCAVVKVLISMEKGMIPPNLHFRTPNPVIKPLVEGRVKIVSE
P---MPWES--EYAALNSMGIG-GVNVHVVLRS
>SRR6997877_NODE_10_nrpspksdomains_ctg7164_1_PKS_KS.1_
IVISVAGRFPDCDNVGELAEAMYQQRDLIIYSPNMPMDSCGLIKC--ADK
FADYFCISHINAHAMDPSARVHIEVSYEAMADAGYNPCDLKGMKVGVYNA
TTCDDAQINCIRTMNANRTSYSFDFIPSFVIDSACSSSAVALWCGYKDLL
DGTVDFAVCGGCQLNLSPDYHRGYVESGISTKTG-MSRPFDARTDMLRTE
AVTAVFLQKAKFARRAYCTVATSKFYSAGFVSDGIS---VPSYDMEVRVM
RECLEECN--LKPED--IQYVECHGTGTFVGDPIIHALDD-SLVGTIKSN
VHTEASSGICGFVKSIIAFENDSIPPNFDFQIPNPTIPALIDGRIKVVTE
A---TPVTK--DYIPCSSFGFG-GTVVETLLKR
>SRR6998651_NODE_25_nrpspksdomains_ctg7188_1_PKS_KS.1_
-FITIAGRFPWSDNVGELKEKLYNKANFFLPTEGFPSSDAAHLND--LNK
FADFFNIPYVSASNIEPMQRVALEVAYEIIADSGYNPHDFRQKDVGVYCA
VTQTDLRSGFLNALTANRVSYCLDLKPSLVIDAAFSSSSAALDRAIIDLK
DGRIEAAVVIGAEICVNPEITLGYTVSGICSLDN-ACYPFDSRACGLRSD
TIAGVFIQKASKARRCYAKIVNQSCYTAGFMSKGIY---TPSKLALKELY
LDVLNGGG--IKPAD--IAYVEAQGFCTLTGDAIIDSLTE-VLVGTIKSN
LNSEASSTICSIMKSIFALETGLIAPNLNYEKPNPDCAALIDGRIKIVTE
T---TELQS--PYVAVSTLGIA-GLNSHIILKK
>SRR6767073_NODE_5712_nrpspksdomains_ctg7206_1_PKS_KS.1_
IVISIAGRFPESDSIQEFREHLMNGEDMVTEDDFGLPTRNGKLK--DVTR
FATFFGVHAKQVNTMDPQIRMVLEVTYEAIVDAGINPNDLRGRRVGVFMG
ASNA-ETTGCCRAMFANRISYSFDFKPSFTMDTACSSSLLAIDQAMLSIR
TGQSDAAIVAGVNLCLKPQTSINFNKLGMLSHEG-KCKAFDASGNYVRSE
GVVTIFLQKSSEAKRIYATVVHSKSNTDGFKENGIT---FPSGDVQKQLL
EDVYREAD--IDPAR--VAYVEAHGTGTKVGDPQVNSITE-FLVGSVKSN
MHSEPASGLCAIAKVLIAMEDGIIPANLHYSSPNTEIQGLVDGSLKVVAQ
N---TPWNG--GLVGINCFGFG-GANVHVILES
>SRR9171792_NODE_477_nrpspksdomains_ctg7277_1_PKS_KS.1_
IVITLSGRLPESNSIDEFRQQLFDGVDLVTADSHGLPERFGKLK--DLAN
FATFFGVHAKQAHVMDPQLRLLLELTHEAIIDAGINPSELRGSRTGVYVG
VSNS-ESTGCCRAMFPNRISYTFNLQPSYAIDTACSSSMFALQQAFAAIR
SGQCDAAIVAGCNLCLKPANSLNFHRLSMLSPQG-MCKAFDASGNYVRSE
AAVVIVLQKKKDARRVYASVLNAKCNTDGAKVQGIT---FPSGDMQKKLI
LETFEEVG--IDPAS--VAYVEAHGTGTKVGDPQVNSIAD-VLLGSVKSN
MHSEPASGLCSIAKILIAMEAGVIPGNLHFKSPNTDIPALSDGRLKVVDR
N---MDWNG--GLVAVNSFGFG-GANAHVILES
>SRR9171792_NODE_2538_nrpspksdomains_ctg7279_1_PKS_KS.1_
VVISISGKFPESPDMSTFCEKLYNKEDMVSGDTPEIPQRTGKIDT--YNK
FAQFFGVHYKQAWTMEPMSRMLLEGAYGAIFDAGINPRSLKNTKTGVFIG
SSFSESETGCSRAMYANRISYWLGTTPSYCLDSACSSSMLALEHAYRALR
SGQCDAAIVGGVNLCLHPYVSLQFRRLGYLCMDG-KTKTFDKNANYARAE
SIGVLFLQKAKDAKRVYTEVAHVKSKADGYES-VGVS------KRTSECL
QSFLGEFYGEIDVLPEQIEFVEAYGAGLAEVDRALEAYDR-VLVGSVKSN
MHSEPASGMNAVSKICLAYHKGSIAPNLHYESPREDVAGVREGRLRVVTE
-P--AHFSG--GYAAASSYSF-SGVNVHALF--
>SRR6997628_NODE_614_nrpspksdomains_ctg7293_1_PKS_KS.1_
IVITMSGRFPESESVGEFSDNLYNKVNLLTEDNYGLPRRMGMLK--DISK
FNQFFGVHHKQAHQLDPQARILLELTYESIVDAGYDPDELRGRNIGVFIG
NCSS-ESTGCCRAMFANRVSYTFDFKPSFLVDTACSSGALALYEAVMAMR
RGECEAAIVGGANLCLRPGTALQFYKLNMLSDDG-MCKSFDAACNYGRSE
AVSTVFLQRADVARRKYASIVHVKTNTDGYKEQGVT---FPSAAMQKRLI
TEVYDECK--LDPLK--VSYVEAHGTGTPAGDPIMSAIAE-ILVGTVKSN
MHSEPTSGICGLVKVLIGMEKGLIPPNLHFNMPNPEIKPLIDGQVKIVTE
P---TPWEG--GYAAFSCFGFG-GVNVHGVLKS
>SRR9171795_NODE_98_nrpspksdomains_ctg7299_1_PKS_KS.1_
VVITLSGRLPESNTIEEFRQQLFDGVDLVTGDSHGLPERSGKLK--DLEH
FAPFFGVHSKQAHVMDPQIRLLLELTHEAIVDAGINPSELRGSRTGVYVG
VSNS-ESTGCCRAMFPNRISYTFNLQPSYAIDTACSSSMFALQQALAAMR
SGQCDAAIVAGSNLCLKPANSLNFHRLSMLSPQG-MCKAFDKSGNYVRSE
AVVVIFLQKKKDARRVYATVVNAKCNTDGAKVQGIT---FPSGDMQKKLI
LETFDEVG--IDPAS--VAYVEAHGTGTKVGDPQVNSIAD-VLLGSVKSN
MHSEPASGLCSIAKILIAMEAGVIPANLHFSSPNTDIPALSDGRLKVVDR
N---MAWEG--GLVAVNSFGFG-GANAHVILES
>SRR7124927_NODE_38_nrpspksdomains_ctg7323_2_PKS_KS.1_
VVVSMSGRFPESNNVQEFADNLFSGVDMVTEDSHGLPLRSGKLP--DLAH
FSAFFSVSPRQAHAMDPQLRLLLELTYEAILDAGVNPSELRGRRVGVYVG
VSSS-ESTGCCRAMFPNRLSYTFDFKPSFAIDTACSSSMIALQTAWSAVS
EGEVEAAVVGGTNLTLKPQNSMQFNALNMLAPDG-KCKSFDASGDYVRSE
AAVVIFLQRASDARRVYAHVVHARANTDGNKSEGVT---FPSGKVQRELL
QEVYNHAG--ISPLE--VSYIEAHGTGTKAGDPQVGALAE-VLMGSVKSN
MHSEPASGLCSIVKVLLAMQQKELPGNLHFSSPNPNIPSLLDGSIKVVSQ
N---TPWSG--GYAAVNSFGFG-GANVHVLLHS
>SRR7028536_NODE_16_nrpspksdomains_ctg7333_1_PKS_KS.1_
IVISISGRFPESDNVAEFSSNLFNKVDLTTETTYGIPVCMGQIK--DLSR
FASFFNVHHRQADQMDPQIRVLHELTYETIVDAGYDPEELRGKTIGVYIG
NCSS-ESTGCSRGMFANRISYTFDFNPSLLIDTACSSGAVAMYEAVQAIL
NNQCEAAIVGGANLCLRPGTGLQFYKLNILSDDG-KCRTFDASSTYSRSE
AICTIFLQKAEVARRVYASVVHIKTNTDGYKEQGVT---YPSAQMQKRLI
KEVYDECK--LDPLK--VTYIETHGTATPTGDPITSAISD-ILIGSVKSN
MHSEPTSGLCSTAKVIISMETGLIPPNLHFKSPNPNIQALLENRVKVVTD
P---TAWEG--GYAAFSCFGFG-GVNVHTVLKS
>SRR7141143_NODE_204_nrpspksdomains_ctg7348_3_PKS_KS.1_
IAITMSGRLPESSNMEEFKQQLFDGIDLVTDDEHGLPARSGKLK--DLSV
FATFFGVHAKQANVMDPQLRMLLECTHEAIVDAGINPVDLRGSRTGVFIG
VSDS-ESTGCCRAMFPNRLSYTFDFTPSFAIDTACSSSLYAMHQAILAMR
TGQCDSAIVGGCNLVLKPTSSLQFHRLGMLSPEG-MCKAFDVTGNYVRAE
AVVVIFMQKIRDAKRVYATVVNSKTNVDGNKEQGIT---FPSGEMQNKLM
REVYKEAN--VDPRD--VVYVEAHGTGTKVGDPQVNSIAD-LLLGSVKSN
MHSEPASGLCSMAKLLIAMESGVIPGNLHFERANPDIPALSDGRIQVVDR
A---TPWNG--GLAAVNSFGFG-GANAHIVLRS
>SRR7141147_NODE_804_nrpspksdomains_ctg7359_1_PKS_KS.1_
IVISIAGRFPDSNNMHHFRENLFNKVDLVTDDDPEIPQRTGKIN--NVGK
FSLFFGVHFKQAHTMDPMCRMLLEHAYEAIVDAGINPRQLRGTKTGVFIG
ACFS-ESTGCSRAMLANRLSYWLGINPSYTVDSACSSSLFAMEHAYRAIR
TGQCDAALVGGANLCLHPYVSLQFSRLGVLSPDG-RCKSFDADANYTRSE
AIGLMFLQKSKDAKRIYATYVHGKTNCDGFKEQGIT---FPSSVMQSVLL
KEFYEECG--IPPSI--LSYVEAHGTGTKVGDPEVNALEK-VRIGSIKSN
LHAEPASGVCSIAKIVIAMETGLLPPNLHYNRPREGVKALEDGRIKVISE
L---TPWE--GGYVGVNSFGFG-GANAHVLLRS
>SRR9171816_NODE_24_nrpspksdomains_ctg7392_1_PKS_KS.1_
IVITLSGRLPESNSIEEFRQQLFDGVDLVTDDSHGLPERSGKLK--DLEH
FATFFGVHAKQAHVMDPQLRLLLELTHEAIVDAGINPSELRGSRTGVYVG
VSNS-ESTGCCRAMFPNRISYTFNLQPSYAIDTACSSSMFALQQAFAAIR
SGQCDAAIVAGANLCLKPANSLNFHRLSMLSPQG-MCKAFDKSGNYVRSE
AVVVIFLQKKKDARRVYATVVNAKCNTDGAKVQGIT---FPSGDMQKKLI
LETFDEVG--IDPAT--VAYVEAHGTGTKVGDPQVNSIAD-VLLGSVKSN
MHSEPASGLCSIAKILIAMEAGVIPANLHFKSPNTDIPALCDGRLKVVDR
N---TPWEG--GLVAVNSFGFG-GANAHVILES
>SRR7402064_NODE_281_nrpspksdomains_ctg7409_1_PKS_KS.1_
VVISMSGKFPESNNVEEFAQNLYGGVDMVTEDDYGLPTRSGKVG--DLAH
FSSFFSVSPRQAHMMDPQLRILLELTHEAILDAGVNPSELRGRRIGVYIG
VSSS-ESTGCCRAMFANRISYTFDFKPSFAIDTACSSSMVAFQNAWKAIT
DGEIEAAIVGGSNLTLKPQNALQFNALNMLARDG-KCKSFDASGNYVRSE
AVAVVFLQRSSQARRVYAHVVHARANTDGNKGEGIT---FPSGAVQRELL
QEVYSLSG--VSPND--VSYVEAHGTGTKVGDPQVNALAD-VMLGSVKSN
MHSEPASGLCSIVKVLLAMQRGEIPRNLHFSTPNPEIPALVDGRIKVVSE
N---TPWSG--GFAAINSFGFG-GANVHVLLRS
>SRR7666026_NODE_1269_nrpspksdomains_ctg7419_1_PKS_KS.1_
IVISMAGKFPNSHNIEEYEYNLYNKIDMVDDDEPEIPKRAGKIH--DLEK
FATFFGVHFKQAHTMDPQTRILIETAYEAVIDAGINPKNLRGTKTGVYVG
SCIS-ESTGCSRAMMANRISYSLGLQPSFLVDTACSSSMYALDSAFSALR
SGEIDAAIIGGSNLILHPFVTLQFARLGVLASDG-YCRPFDKNASYTRAE
AINCLFLQRRREAKRVYATVVYSKTNCDGYKPEGIT---YPSGKLQEQLI
AEFYNEID--VKPID--LGYLEAHSTGTVVGDPECRAIDN-ILVGSVKSN
IHSESASGICSLVKACLAFENGKIAPNINFSEVKPEITALSEGRLVVVKE
V---ENLE--KPYIGVNSFGFG-GANAHALLK-
>SRR9171827_NODE_3_nrpspksdomains_ctg7421_1_PKS_KS.1_
IVITLSGRLPESNTIEEFRQQLFDGVDLVTGDSHGLPERSGKLK--DLEH
FATFFGVHAKQAHVMDPQLRLLLELTHEAIVDAGMNPSELRGSRTGVYVG
VSNS-ESTGCCRAMFPNRISYTFNLQPSYAIDTACSSSMFALQQAFAAMR
SGQCDAAIVAGANLCLKPANSLNFHRLSMLSPQG-MCKAFDKSGNYVRSE
AVVVIFLQKKKDARRVYATVVNAKCNTDGAKVQGIT---FPSGEMQKKLI
LETFDEVG--IDPAS--VAYVEAHGTGTKVGDPQVNSIAD-VLLGSVKSN
MHSEPASGLCSIAKILIAMEAGVIPANLHFNSPNTDIPALCDGRLKVVDR
N---TAWQG--GLVAVNSFGFG-GANAHVILES
>SRR7943163_NODE_992_nrpspksdomains_ctg7442_1_PKS_KS.1_
VVISISGRLPESSNIEEFKEQLFAGVDLITDDEYGLPTRTGKLK--DLKH
FATFFGVHAKQAHVMDPQLRMLLELTHEAIVDAGINPQTVRGSKTGVFIG
VSAS-ESTGCCRAMFPNRISFTFDFSPSYAIDTACSSSLFALHQAVAAMR
SGQCDAAIVGGVNLLLKPTCSLQFHRLSMLSPQG-MCKAFDSSGNYVRSE
AAVVVYLQKARDAKRVYATIVNSKTNTDGYKSQGIT---FPIGAMQNRLI
REVYDECG--VNPHD--VVYVEAHGTGTKVGDPQVNSIAD-FLIGSVKSN
MHSEPASGLCSLAKIVIAMEAGQIPQNLHFKNPNPDIPALNDGRLQVVNK
N---WPWNG--GYVALNSFGFG-GANAHVLLRS
>SRR7943163_NODE_4394_nrpspksdomains_ctg7449_1_PKS_KS.1_
--ISIAGKFPECASVDEFKEKLFSKSVLIKPD-VFS---RGHLDD--FNR
FNQLFGVPTSLMKHLDPMFSACMEKTFEAILDAGLNPHALRGHNVGVFAA
PSQSDLEVGQGRCMMANRISFSFNFTPSYSMEASWVAGKQCLDIAVDMVS
SGILEAAVIASASLLYCTLFDNHMRELGVLTSDG-LCQPFDAEAHAARSE
GVVVFIIQRRENAKRIYGTVKKSKTILAGKKSCGFI---KLDP-YIETCL
KDFYT--DINERPE--DVSYIEAHGVSTKDTDAKLNALAS-VLIGSITGN
VLTDACTGLVAMVKAILVLETGVIPPTVNYRIPNPEVPALLSGDLKPVTE
ST--EL-PG--DLVAVNTLSV-AGAVSHTLLKR
>SRR7902387_NODE_80_nrpspksdomains_ctg7480_2_PKS_KS.1_
VVITISGRLPESNSIEEFKQQLFDGVDLVTDDEYGLPTRTGKIK--DLQY
FATFFGVHAKQANVMDPQLRMLLELTYEAMVDAGMNPSEMKGTKTGVFVG
VSDS-ESTGCCRAMFPNRISYTFDFSPSYAIDTACSSSLFAFQQAVMAIK
TGQCDSAIVGGVNLLLKPTSSLQFHRLSMLSPQG-MCKAFDASGNYVRSE
AAVVVFLQKSSMARRVYATVLGAKTNTDGNKEQGIT---FPSGNMQNKLI
REVYEEIG--IKPQE--VAYVEAHGTGTKVGDPQVNSIAD-FLIGSVKSN
MHSEPASGLCSLAKMVIAMESGVIPQNLHFKSPNKDIPALNDGRLKVVAK
N---EPWNG--GIIAINSFGFG-GANAHIVLKS
>SRR7949781_NODE_11_nrpspksdomains_ctg7495_1_PKS_KS.1_
VVISISGRLPESADIHEFRDQLFAGVDLVTDDEYGLPARTGKIK--DLSH
FAPFFGVHPKQADVMDPQLRMLLELTYEAILDAGINPQELRGSRTGVFIG
VSGS-ESTGCCRAMFPNRISYTFDFTPSFALDTACSSSLFALHQAVKAMR
DGQCDAAIVGGVNLLLKPTLSLQFHRLGMLSPEG-KCKAFDISGNYVRSE
AAVAVFLQKSSKAKRVYATIMNSKTNTDGNKEQGIT---FPSGEMQKKLI
KEVYAEVG--VNPAD--VVYVEAHGTGTKVGDPQVNSIAD-VLIGSVKSN
MHSEPASGLCSLAKVLVAMECGVIPPNLHFSDPNPDIPALLDGRLQVVDK
P---LPWNG--GLVAVNSFGFG-GANAHILLRS
>SRR921611_NODE_89_nrpspksdomains_ctg7514_1_PKS_KS.1_
IVIAVSGCFPSADDVDELRENLFNKVDMVKET-PDR---IGKISK--SAK
FAAFFGVHRKQCNPMDPMTRLMMERSYEAIMDAGINPGDLRGSNMGVFMG
SYISESELGHNRSMLANRVSYWLNSHPSYAFISADTCGMQGLSMAYRAMK
EGRCDTALVGTANLVMHPEMSWHLCQLGFLSNDG-KCKSFDASADYARSE
GVVAMFLQKSSDAKRIYASIVHSDYSFYGDRQEKYTG--NTSPAPLTNLL
TNFYN--TCGVDPR--TIAYLEADGSGRKDGDSVINVIDK-VLIGSVKSN
LHAEACSNLIAVVKVIIAMQAGAIPANLHYNNPSPLIPSLVEGRVQVVTE
TT--PWDG---GLVAVNAIG--TGEYAHILLRS
>SRR921612_NODE_114_nrpspksdomains_ctg7530_1_PKS_KS.1_
IAISFSGRLPESSNIEEFKKNLFDGVDMVNDDPYGLPERLGKIK--DLEH
FQQFFSVHQKQAECMDPQMRMLLECTHEAIIDAGINPIDLRGSRTGVYIG
VSNS-EATGCARAMFANRISYTFDFKPSYSVDTACSSSLYALEQAFSDMR
EGKCDNALVAGVGVILKPTMSLQFKRLNMLSPDG-SCKAFDESGNYVRSD
GCVCILLQRTACAKRVYASILNVRTNTDGYKEQGIT---YPDGRMQNRLI
RETYEEIK--LDPNE--VSYVEAHGTGTKVGDPQVNSITD-FLIGSVKSN
MHSEPASGVCSIAKVLIAMEEGIIPANLHYTKPNPDLYGLMDGRLKVVDK
N---QPWNG--GIVGINSFGFG-GANAHVILKS
>SRR826832_NODE_1264_nrpspksdomains_ctg7582_1_PKS_KS.1_
IVISIAGRFPNSNSVKEYGYNLFNKIDMVDDLEVEIPRRMGKVN--NLEK
FATFFGVHFKQAHTMDPQCRILVEHAYEAAIDAGVNPKSLRGSRTGVFVG
ACFA-ESTGCSRAMMANRISYTMGLNPSFLLDTACSSSMYALDCAFNAIR
NGECDAAIVGGSNLLLHPYVTLQFARLGVLAADG-YCRPFDKDASYTRSE
AVCVMYLQKAKDAKRVYANVVYSKTNCDGFKEEGIT---YPSGVMQRKLL
SEFYNEIQ--LDPST--VDYVEAHSTGTVVGDPECAGLDK-IPVGSVKSN
IHSESSSGICSVIKCILALETRLIPPNINFRELRRDIPSLVEGRLKVVAD
T---QPLD--GPLIAVNSFGFG-GANAHALL--
>SRR826833_NODE_1423_nrpspksdomains_ctg7589_1_PKS_KS.1_
IVISIAGRFPNSNSVKEYGYNLYNKIDMVDDLEVEIPRRMGKVN--NLEK
FATFFGVHFKQAHTMDPQCRILVEHAYEAAIDAGVNPKSLRGSRTGVFVG
ACFA-ESTGCSRAMMANRISYTMGLNPSFLLDTACSSSMYALDCAFNAIR
NGECDAAIVGGSNLLLHPYVTLQFARLGVLAADG-YCRPFDKDASYTRSE
AVCVMYLQKAKDAKRVYANVVYSKTNCDGFKEEGIT---YPSGVMQRKLL
SEFYSEIQ--LDPST--VDYVEAHSTGTVVGDPECAGLDK-IPVGSVKSN
IHSESSSGICSVIKCILALETRIIPPNINFRELRQDIPSLVEGRLKVVAE
T---QPLD--GPLIAVNSFGFG-GANAHALL--
>SRR9587902_NODE_939_nrpspksdomains_ctg7589_3_PKS_KS.1_
VVVTFSAYFPQADHLVEFKKKLYEGVDMVNDEELGLPERSGKIR--DLSQ
FAQFFGVHPKQAHVMDPQLRLFLETSYEAIMDAGYDPATLRGRRIGVFIG
SSES-ETVGCCRAMFSNRISYSLDLHPSFTVDTACSSSMTALNQAMLALR
SGQCEAALVGGSTLTLKPTTSLNFFRLGMLSPDG-MCKAFDADGKYVRSE
TVGVFFLQKVSDARRVYAKLVHVKANADGYKAEGIT---FPSGKQQEVLL
REVYEEAK--VDPRT--VSYVEAHGTGTKVGDPQLAAISN-VHIGSVKSN
MHSEGASGVCSMAKVILSMETGIIPANLHFNQANPNIPSLNDGTIHVVSE
P---TPFKG--GLVGINSFGFG-GANVHTILES
>SRR8296303_NODE_67_nrpspksdomains_ctg7601_2_PKS_KS.1_
VVITISGRLPESTNIEEFKQQLFEGVDLVTDDEHGLPTRTGKLK--DLAH
FATFFGVHAKQAHVMDPQLRMLLELTHEAIVDAGVNPGDVRGSRTGVFIG
VSDS-ESTGCCRAMFPNRISYTFDFSPSYAIDTACSSSMFALQQAMNAMR
TGQCDAAIVGGVNLLLKPTCSLQFHRLSMLSPQG-MCKAFDVSGNYVRSE
AAVVIYLQKSSQAKRVYATIVNAKTNTDGYKPQGIT---FPSGEMQKKLI
KEVYAEVG--LNPCD--VSYVEAHGTGTKVGDPQVNAIAD-VLLGSVKSN
MHSEPASGLCSIAKVVIAMEAGCLPPNLHFKEPNPDIPALLDGRLQVVSK
P---LQWNG--GLAAVNSFGFG-GANAHIILRS
>SRR8739602_NODE_314_nrpspksdomains_ctg7618_1_PKS_KS.1_
IIVTISGRFPLADNILEFQKNLFEKVDMVSSTELGLPKRIGKIKD--LSK
FPTYFNISPMQAEYTDPMSRLLLETACEALIDAGYHPAEVHGKNYGVFVG
CSLS-ESSGCNLSMFPNRISFSLDLKPSICLDTACSSTGSALYTAIQNIR
SGVCDAALVGGASLILRPYTSYQFKNLKMTSSDG-KCKSFDADCQYVRSE
TIGIMMIQKRRDARRNYGRIVGININNDGGNKPSIT---YPSGTMQAKLL
RQVYDQCG--VDPSE--VLYVETHGTGTAVGDPQAAALSR-ILLGAVKSN
CHAEGASGVASIAKIITAMDTGYIPGNLHFTKPNPNIKELVEGRMRVVTD
P---EPLPG--QYVALNQFGFG-GVNVHCLFQ-
>SRR9968563_NODE_824_nrpspksdomains_ctg7648_3_PKS_KS.1_
VVISISGRLPESSNIEEFSEQLFAGVDLITDDEYGLPTRTGKLK--DLVH
FATFFGVHAKQAHVMDPQLRILLELTYEALIDAGVNPSDVRGSRTGVFIG
VSDS-ESTGCCRAMFPNRISYTFDFSPSYAIDTACSSSMFAMQQAVSAIQ
TGQCDSAIVGGVKVLLKPTCSLQFHRLNMLSPEG-MCKAFDSSGNYVRSE
AAVVIFLQKASAAKRVYATVMNARTNTDGNKEQGVT---FPSGNMQRKLI
KEVYTEAG--INPAD--VAYVEAHGTGTKVGDPQVNAIAD-VLIGSVKSN
MHSEPASGLCSVAKVLIAMETGVIPPNLHYQNPNPDIPALSDSRLQVVDK
P---LPWNG--GLVGINSFGFG-GANAHVILRA
>SRR8924842_NODE_52_nrpspksdomains_ctg7740_3_PKS_KS.1_
VCISLAGVYPDSDNVHHFRDNLFNKYDMVTDDAPNIPKRSGKLN--TLTK
FAAFFGIHYKLAHTMDPMMRILLEKTHEALFDAGVNPLELAGTNTGVFVG
ACFS-ESSGCTRASLANRISYWLRVNPSYTVDTACSSSFYALEHAYKAIR
DGLCDQAIVGGSNLVLLPAMSLQFSRLGVLNPQG-MCRSFDNQANYARSE
AINVIFLQKTKDCKRVYATVVHAKTNCDGYKEQGIT---YPSGQMQKELL
EEFYQECE--VDPRT--MAWVEAHGTGTKVGDPEVSALDA-VPIGSVKSN
IHSEPTSGLCSVTKVVIAMETGLIPPNLHFSVPREEVEALTTGRMQVVTE
P---QPWD--GGLVGINSFGFG-GANAHVLL--
>SRR8924856_NODE_140_nrpspksdomains_ctg7800_1_PKS_KS.1_
VVISVAGNFPGSQDVDELRENLYNMVDLVSD--PNA---TGKIKN--ASK
FAAHFGIHRKQVESLDPMTCLMLERSFEAVYDAGMNPASLKGRNVGVYMG
STFSEADLGHNRSMLASRISFYFDINPSLVYLSSWTCGVTALSLAVRDIR
DGRCSGALVGTPNLTMFPVMSWHLSELGLLSRDA-KCKSFDSAADCGRSD
AVVVLYLQRKCDAKRVYASVIHSDFRFFG-DQHSYLR---PERASLAALL
KDFYR--SCGVKPE--VLSFLEADGAGIKGNDRELSAIEE-ALLGSVKSN
LHTESSSTLVSIVKMLIAMQHGCIPGNLHYKHPAPGIPALTDGRLKVATE
NT--PWSG---GYAAINCIG--DGTFGHVLLKS
>SRR8924883_NODE_618_nrpspksdomains_ctg7835_1_PKS_KS.1_
VVIAVGGVFPYADNMDELRDNLFDKIDMVRES-PNR---VGKISK--TRK
FAAFFGVHRKQCNPMDPMTRLMMERSFEAIIDAGVNPSDLRGSNMGVFMG
SYISESELGHNRSMLANRVSYWLNTHPSYAYISADTCGIQGLSMAYQAMR
EGRCDTALVGTANLVMHPEMSWHLCQLDLLSEDG-KCKSFDASANYARSE
AVIAMFLQKSKDAKRVYATIVYSDYCYYGNRQEKYTS--SLSPVPLTDLL
TNFYS--SCGVDPN--TIAYLEADGSGRKEGDKMLNVIDK-VLIGSVKSN
LHAEASSNLAAVVKVIIAMQTGMIPPNLHFETPSPLIPALLQGRMKVVTE
ST--PWKG---GLMAVNTVG--MGEYGHILLRS
>SRR8801544_NODE_42_nrpspksdomains_ctg7837_1_PKS_KS.1_
IVISISGSYPNSPNINDFRDNLFNKMDLVSTVNPEIPDRGGRIL--NINK
FAGFFGVHYKQAYTMDPMGRILLEKTFEALADAGINPAELRGTRCAVYIG
SCFS-EATGCVRSMLANRISYWLGVDPSYTVDTACSSSLYALEHAYRAIR
TGQCDTAIVGGSNLCLHPYVTLQFSRLGVLNKDG-NCKCFDESADYTRAE
AIIIIVLQKSKDARRIYSRVIHTKTNCDGYKEQGIT---YPSGLMQTLLL
KEVYTECD--VNPND--VVYIEAHGTGTRVGDPEVGAIET-IWIGSVKSN
IHSEPASGLCSVSKVILAMEAGYLIPNINFNTPRIEMKALVDGRMKVITD
K---TKWD--GGLVGISSFGFG-GANCHVLLKS
>SRR8801544_NODE_97_nrpspksdomains_ctg7838_1_PKS_KS.1_
IVISISGRLPESSNIEEFKQQLFDGVDLVTDDDHGLPTRSGKIK--DLQY
FATYFGVHAKQASVMDPQLRLMLELTHEALIDAGVNPVEVRGSKTGVFVG
VSSS-ESTGCARSMFSNRISYTFDFNPSYALDTACSSSMYAMQQAVAAMK
SGQCDSAIVGGVNLLLKPNTSLQFHRLNMLSADG-KCKAFDASGNYVRAE
AAVIIYLQKSSVAKRVYATVVGAKTNTDGNKEQGIT---FPAGGMQNKLI
RELYEEIG--IDPSE--VAYVEAHGTGTKVGDPQVNSIAD-ALIGSIKSN
MHSEPASGLCSIAKVVIGMESGIIPANLHFQNPNTDIPALLDGRLKVVSQ
N---QPWNG--GYVAINSFGFG-GANAHVLLKS
>SRR8924884_NODE_963_nrpspksdomains_ctg7846_1_PKS_KS.1_
VVISLAGCFPGSDDVDELRENLYNGVDLVTD--PNA---TGKLKN--ASK
FAAHFGIHRKQVESLDPMTCIMLERSFEAVYDAGINPATLKGRSVGVYMG
STFSEADLGHNRSMLATRVSYYLDINPSMVLLSSWTCGLTALTTALRDIK
SGRCSAALVGTPNLTLFPVMSWHLAELGLLSRDA-KCKSFDSAADYGRSD
AVVVLFLQRQCDAKRVYASVVHSDVRFFG-EHTTFLR---PHRTSIATLL
RDFYN--SCGVDPT--ELVFLEADGSGVKDNDRELNGIEE-ALIGSVKSN
LHTESSASLVSIVKMLIAMETRCIPGNLHYKQPAHDIPALEQSRLKVVTE
ST--PWSG---GYVGINSVG--AGDFGHVLLRS
>SRR8924844_NODE_247_nrpspksdomains_ctg7848_1_PKS_KS.1_
VVISISGRLPESDNMDEFKEQLLAGVDLVTDDEYGVPKRTGKLK--DLSL
FAQFFGVHAKQAHAMDPQLRMLLELTQEALVDSGTNPSEVWGSRTGVFIG
VSES-ETSGCARAMFANRISYTFNFKPSYPVDTACSSSLYALHHAVDAMR
NGQCDAAIVGGVNILLDPAVSLQFVRLNMASQEG-MCKAFDAAGNYVRSE
AAVVVYLQKTSLAKRVYATVVGTRTNADGHKEEGVT---YPSGDAQRRLI
EEVFEQKG--INPSD--VTYVEAHGTGTKAGDPQVNAIAE-VLIGSVKSN
MHAEPASGLCSIAKVLIAMETGVIPPNLHYRNPNPDIPGLVDGRLKVVDT
V---TPWNG--GLISINSFGFG-GANAHVILRS
>SRR8924885_NODE_178_nrpspksdomains_ctg7865_1_PKS_KS.1_
VVISVAGYFPGSDNVDELTENLANKVDLVSE--PNG---TGKIRK--AAK
FTAHFGIHRKQALSLDPMTCLILERSFEAICDAGISPAEMKGANTGVYMG
STFSEADVGHNRSMISTRIAYYLDTKPAWTALSSWCSGMVALSNAYNDIK
AGRCDSAIVGAPNLTLFPVMSWHLAQLGLLSADA-KCRSFDEAADYGRSD
AIVVLFLQRASAAKRVYADVLHANVRCFGQGDQSFTK---FSQLSLSKHL
TNFYQ--DCGVDPT--EIVYLEAHGTANKFADKALNAVDQ-VLIGSVKSN
LHTESAAGLVSISKILLGWQRGQIFANLHYTTPAQGIPALHDGRLKVVTE
TT--AWPG---GLAAVNTMG--DGNCGHVLLRS
>SRR8944270_NODE_718_nrpspksdomains_ctg7874_1_PKS_KS.1_
IVVSISGRFPLADSIEELKENLFSKRNCVIPAEGCPDNRMAIMQN--LDK
FAEFFNIDDDAANSDDPQNRILLEVTYEAIVDAGYQPEELRGKHIGVFVG
ESDPDPIISYVACMAANKLSRKFGFTPSFAIDTACSSSGVALEDAFGRLK
AGTIDAAVVGGTSLCLDPKCNKSYAAMGILSTKG-ESCSFDAKANLVKGE
AIASIFLQKKKDARRIYAKIHNIECAAAGFVPEGIF---VPSVKAEARLF
RKTYERIG--MDPSI--IDFIEGHGTSTPVGDPTVNAIDE-VLLGAVKSN
IHTEATSAICSIAKVIFTFEMGMIAPNINFEIPNPKCPSLTNGKITVVTE
A---TPYDK--PFAALNNFGFG-GVSIHMIMER
>SRR8924860_NODE_412_nrpspksdomains_ctg7881_1_PKS_KS.1_
VCITISGLYPDSDSVHELQEHLFNKRDLVTADQPQIPPRTGKLN--KIEK
FASFFGIHYKQAHAMDPMSRILLEKTFEAVLDAGMNPAELRGTRTGVFIG
ACFS-ESTGCSRPMLANKISYWLGINPSYTVDSACSSSLYALEHAYKAIR
DGACDQALVGGANLCLHPYVSLQFSRLGVLSPQG-RCKAFDAEANYARSE
TVGIMLLQKSKDARRIYSTLVHAKTNCDGYKEEGIT---YPSGEMQQKLL
EEFYQECE--IDPSS--IAWVEAHGTGTKVGDPELNALEA-VPIGSIKSN
LHTEPASGLCSVTKVIIAMENNCIPPNLHYELPREEVAALQTGTLQVVTE
P---QPWK--GGLVGVNSFGFG-GANCHVLLES
>SRR8944272_NODE_2050_nrpspksdomains_ctg7881_1_PKS_KS.1_
VVITISGRFPLADNLEELKENLFNKRNCVTEAEGCPDNRMAILKS--LDK
FPEFFNMEPATANLEDPQNRILLEVSYEAIVDSGYDPEELRGKHIGVFVG
ESDPDPILHYVACMASNKLSRKFGFTPSYTIDTACSSSGVALEDAFRRLE
AGTIEAAIVAGTSLDLDPRSNKSYLAMGILSPTG-ESCSFDAKANLVKGE
AIAAILIQKKRDARRIYAKIHNIECVSAGYVPEGIF---VPSVKAEANLF
RKTYGKIG--MDPST--VDYVEGHGTSTPVGDPTVNAIAE-VLLGGLKSN
IHTEATSAVCSIAKVIFAFELGLIPPNINFVTPNPKCPSLTNGQITVVTE
A---TPYDK--PLAAMNNFGFG-GVSIHMVMER
>SRR8924860_NODE_636_nrpspksdomains_ctg7882_1_PKS_KS.1_
IVISIGGIFPSADNVDELQEKLFNKVDMVEET-PTR---VGKVNN--PAK
FATFFGVHRKQCNPMDPMTRLMLERSFEAIVDAGVNPADLRGSNMAVFMG
SYISESELGHNRSMLANRVSYWLNTHPSYAFISSDTCGIQGLSMAYQAIR
EGRCDSALVGTANLAMHPEMSWHLCQLGLLSDDG-KCKSFDADADFARSE
AVIAMFLQRSKEAKRIYATIVHSDYCYYGDRQEKYTC--SLSHLPLTNLL
TNFYS--TCGIDPQ--HISYLEADGSGRKDGDEMMNVIDK-LLIGSVKSN
LHAEGSANLAAVTKVIIAMQNGIIPPNLHFQKPSPLIPALTQGRMKVVTE
NT--PLPG---DLVAVNSMG--TGEYAHLLLRS
>SRR8944273_NODE_501_nrpspksdomains_ctg7883_2_PKS_KS.1_
IVISVSGKFPESDNIAEFSSNLYNKVDLVTQDDYGLPKCMGCLK--DISK
FASFFGVHAKQAHLLDPQARILLELTYEAIVDSGYDPEELRGRRIGVFIG
NCSS-ESTGCCRAMFANRISYTFDFKPSFLIDTACSSGAFALYSAVQAIQ
NGECEAAIVGGANLCLRPATALQFYKLNMLSDDG-KCKSFDAACNYGRSE
AIVSMLLQKSDVARRCYASIVHVKSNTDGYKEQGVT---FPSAKMQKQLI
EEVYKESK--VNPLE--VSYVEAHGTGTPAGDPIMSAIAE-ILVGAVKSN
MHSEPTSGLCSIVKVLIAMQNNLLPPNLHFYSPNPDIPALVSGQVKIVSE
A---APWNC--GYAAVSCFGFG-GVNVHALLKS
>SRR8944274_NODE_545_nrpspksdomains_ctg7892_1_PKS_KS.1_
VVITLSGRFPLAENVEELKENLFSKRDCVIKAEGCPDNRMGIMKN--LDK
FPQFFGMDDAAADSEDPQNRILFEVSYEAIIDSGYDPEELRGKHIGVFVG
ESDPDPIISYIACMAANKMSRKYGFTPSFAIDTACSSSGVALEDAFRRLK
AGTIEAAIVGGSSLCLDPRCNKSYLAMGILSTTG-HSCSFDAKANMVKAE
AIAVVFLQKKKDARRIYAKMHNVECTSAGFVPEGVF---VPSVRAEAHLF
KKTYDRIG--MDPSI--VNFIEGHGTSTPVGDPTVNAIEQ-VLLGGLKSN
IHTEAASAIASIAKVIVTFETGMIPPNINYHTPNPRCPGLTNGNIKVITE
P---TPYDY--PLAGLNNFGFG-GVSVHLIMER
>SRR8944282_NODE_473_nrpspksdomains_ctg7960_2_PKS_KS.1_
IVIAVSGKFPESDNIAEFGSNLYNKVDLVTENDHGLPKCMGCLK--DISK
FANFFGVHAKQAHQLDPQARILLELTHEAIVDAGYDPEELRGKCIGVFIG
NCSA-ESTGCCRAMFANRISYTFDFKPSFLMDTACSSGAFAFYAAVQAIQ
NGECEAAIVGGANLCLRPGTALQFYKLNMLSDDG-KCKSFDAACNYGRSE
AIVSMLLQKSDVARRSYATVVHVKTNTDGHKEQGVT---FPSAKMQKQLI
EEVYKESK--VNPLE--VTYVESHGTGTPAGDPIMSAIAE-ILVGSVKSN
MHSEPTSGLCGIVKVLIGMQNSLLPPNLHFYSPNPDVPALVNGQVKIVSE
A---TPWNG--GYAALSCFGFG-GVNVHALLKS
>SRR8944288_NODE_587_nrpspksdomains_ctg7975_1_PKS_KS.1_
VVITISGRFPLADNMEEFKENLYSKRNCIVPAEGCPSNLIGKMKD--LSK
FAKFFNMTSDEADKSDPQTRIMFEVGYEAIVDAGYGPNELAGKQIGVFVG
MSDSDTLSNYASCMIANKLSQKFDFTPSFAVDAACASAALGLDAALHRMK
TGNIEAAIVGGSALCVDPRVTSTYLAMGIHSPNS-TSCPYDAKANLTRGE
AITAIFVQKKKDARRIYCRILNLQTDSAGYVPEGVF---FPSMKAEISLL
RKAYKNIG--MDPSE--IGFVEGHGTSTSTGDPTVNAISE-VLIGSTKSN
IHTEPASGLCSLAKVILAFELGVIAPNINYETPNPKCPSLVDGRIKVVSE
P---TPYDL--PVVGMNNFGFG-GLILHIILER
>SRR8944288_NODE_607_nrpspksdomains_ctg7977_1_PKS_KS.1_
IVITISGRFPLAENMEEFRENLYSKKNCIVPAEGCPLNLMGVMKD--LSK
FTDFFNVAPASANMEDPQNRIMFEVGYEAIVDAGYGPRELSGKRIGVFMG
LSDPDPLSGYVGCMLANKLSHKFDFTPSFTIDSACSSAGVGIEEAFRRME
IGNIDAAVVGGSSLCMDPRVNDTYLSVGILSPTC-CSCPYDAKANLTKGE
AISAIFIQKKKDARRIYCRLLSVECDSAGFVPEGVY---SPSMKAEIALF
RKTYEKLG--MDPTK--IGYVEGHGTSTPTGDPAVNSICE-VLLGGVKSN
IHTEAASAMCSLAKVILAFELGVIAPNINYDTPNPKCPGLLDGRIKVITE
A---TPYNL--PIASLNNFGFG-GVIVHAVLER
>SRR8983318_NODE_265_nrpspksdomains_ctg7991_2_PKS_KS.1_
VVISISGRFPECTDVQTFKEKLYNGDEFITLD-PDH---TGKISN--IHK
VHTVFKLNTLFAKSNDIINRVILEPCFEAIVDAGVNPYSLDGHNVGVFMS
TGLNDIEIGSNKTMMSNRISFAFNFTPSFTNHVDMHGGLESLSLAYKSVS
EGFVEAAIVGVVNSVVHPYISVQYSSLGLLSSDG-TTRPFDEWAKYVRSE
SVVCFYLQRAEDAKRNYGEIKFCDFQLCGS-KLPNFI--GFDEEYIRNML
QHLYEINDSP---ID-SLGYVEMNAYGHKTMDEASNAIAE-VLIGSIKSN
IHTESSAGIMGVLKALFALESGRVAPNKNLMKLNEEIRAFRQKRLQVVTE
ET--PL-PG--NTVAVNSIGL-FGTVGLTLVK-
>SRR8983318_NODE_285_nrpspksdomains_ctg7992_1_PKS_KS.1_
VVISISGRFPECDDICTFKEKLYNGGKFVTID-PDA---TGKLLD--VYN
ACSVFKMSKTFARTCDILNRLTLEPVFEAIVDAGVNPYSMENQNVAVVVS
TEHSDIDAGSNKAMLSNRISFALDLKSSITLYDDPHGGLEALTIAFKYVS
DGLAEAAIVGVASTIVDPRYSLQFAGLGLLTPDG-IPRPFDELANYVRSE
GVVFFYLQRAEDAKRNYGEILFCDCTYLGS-YLPNLI--NYDKKYLPTVM
RHLHQANNITPDDIS-SIAFLEMNAYGNKITDEMSMAVSE-LLVGSIKSS
INTEAASGNMAVLKALLALDTGTIAPNQHLQKLNENIEAFKQKQLQVVTE
KI--SL-PG--NIVAVNSVGL-FGTVGMATIKQ
>SRR952151_NODE_135_nrpspksdomains_ctg8028_1_PKS_KS.1_
IVISFSGRLPESSTIEEFRNNLFNGVDMVNDDAYDLPTRLGKIK--QLEN
FQTFFGVHQKQAEGMDPVLRMLLEATHEAIIDSGNNPQDLRGSRTGVYIG
VSAS-ETTGCARAMFANRLSFTFDFRPSYAVDTACSSSLYAMAQAFEDIR
SGRCDAAIVAGAGIILKPTMSLQFKRLNMLSADG-ACKAFDESGAYVRSD
GCVVTFLQKSKDARRVYSTILNIRTNTDGAKEQGIT---YPIGEMQKRLI
KETFEDIN--LNPHD--VVYVEAHGTGTKVGDPQVNAICD-FLIGSVKSN
MHSEPASGVCSIAKMLIAMEEGVIPGNLHYKNPNPELYGIIDGRMKVVDK
N---TPWNG--GIIALNSFGFG-GANAHVIMKS
>SRR9034696_NODE_1266_nrpspksdomains_ctg8083_2_PKS_KS.1_
VVITISGRFPESRNIIELKNNLMNKVDLITDNSAEIPKSGGKVS--DLTK
FAIFFGVHYKQAHTMDPMCRILMEHAYEAVIDAGINPTLFKGSNTGVVIG
SCVS-ESTGCSRAMLANRISYFMDLHPSYTIDTACSSSMFALDQGYRLIR
NGSCDAVIVGGSNLCLHPYVSLQFARLGVLSPDC-RCKSFDARANYGRSE
AISVILLQKAKNAKRIYAELVYTKTNCDGYKEQGIT---FPASEIQKQLL
TNFYKECN--ISPNK--LAFLEAHGTGTSIGDPELNAIDK-VRIGTIKSN
IHSEPASGLCSIAKIIIAMESGIIPPNINFISPMKGVKCFDEGKVEVITE
P---TPWE--GGYVGINSFGFG-GANAHALLKS
>SRR9720676_NODE_8531_nrpspksdomains_ctg8083_1_PKS_KS.1_
IVISVAGRFPTVDNIGELKDALFEKKDLVVPTNGLPFSSSGIINN--IDR
FCNFFGIPSSCVQIMDASQRKTIEVCYEAILDSGYNPWDLKGSNVGVYHA
ISNQDGRVGCLRTMNANRFSFICDFHPSSTIDTACSSSAVALWSACNDIQ
RGIIDAAVVSGVQLCLSPSVSYWYMKSGIVSVTG-NSAPFDAESDMTRTE
AANAIFVQKASSARRVYATISSVKHIAAGYVPEGVY---VPSFKEEVNLF
QATLNEAQ--LSAAD--VSYIEAHGTGTFVGDPILNALSE-VFVGTIKSN
IHTEAASGLSGVIKSIIAMETGKIPPNIKFRIPNPGCESLLNGKIQVITE
A---TSLTS--PFIMVNAFGFG-GSLVTTVLKQ
>SRR9171782_NODE_579_nrpspksdomains_ctg8118_1_PKS_KS.1_
VVISISGQFPESDSVRDFMNNLYNKVDMVSDDGPDIPSATGKVNG--VNM
FAQFFGVHYKQAWCMDPMSRMMLENTYAAVIDAGVNPRNLRNTNTAVYIG
VATSDAETGTARSMLSNRISYWLGAQPSYTLNTTCSSTLQVIEHAYNSLR
SGLCDAAVVGGANLCAHPFISLLLNRMGLLSDDG-RTRSFDSSGSYGRSE
AINMIFLQKAKHAKRAYAQIVHAKSNCDGFDSRRSAS------YADTDAQ
RSFLQGFYAEIDVLPCQVNYIEAFGVGLQDIDKDLNAIDE-VLVGCVKSN
MHAEAASGVVATTKICLAYHKGEIAPNLHYDSPRNDVEAIREGRIRIVTE
-P--APLPG--GYTAASSFSF-TGVNVHILFKD
>SRR921566_NODE_54_nrpspksdomains_ctg8212_1_PKS_KS.1_
VVISISGKFPECDNIQEFSEKLFSGEDMVTNSEFNLP-RMGMLK--DISK
FAQYFGMPGKQADTTDPAIRILLELTYEAVVDAGVNPVELQGSNTAVIIG
QCER-STTGHSKAMYSNRVSFYFNFQPSFTVDTACSSACTALYNAVQLLR
SGECDSAIVGACNLLVDPHGSIQFNQLKMLSPDG-KCKVFDETGNYVRSE
CASVIFIQKKSVARRMYCSITNIGTNCDGFKVEGLT---FPSRHRQRNLL
RKVYLEAK--IDPST--VEYIEAHGTGTAVGDPEVAAISE-VYMGSVKSN
MHAEPAAGMCGIAKVLLILQKGQIPPNLHYNIPNKNIEALSDGRVKVIDK
L---TPYN--GGLVAINSFGFG-GTNVHMLLA-
>SRR945430_NODE_19_nrpspksdomains_ctg8346_2_PKS_KS.1_
IVISIAGRFPESDSMQEFRDHLINGDDMVTEDDFGLPTRNGKLK--DLTK
FATFFGVHAKQVNTMDPQIRMLLEITYEAIVDAGFNPHNLRGRKIGVFIG
ASNA-ETTGCCRAMFANRVSYSFDFKPSYTMDTACSSSLLAMDQAMLSIR
TGQCDAAIVGGVNLCLKPQTSINFNKLGMLSTEG-KCKAFDANGGYVRSE
GAVAIFLQKASESKRVYATVLHSKSNTDGFKDQGIT---FPSGGVQKKLL
EEVYEEAG--INPAD--VDYVEAHGTGTKVGDPQVNTIAD-FLLGSVKSN
MHSEPASGLCSVAKVIIAMEGGVIPANLHFTSPNTDIQGLVDGRLKVVAE
N---HPWNG--GIVGINCFGFG-GANVHVILKS
>SRR9611063_NODE_1417_nrpspksdomains_ctg8368_1_PKS_KS.1_
VVITISGRFPESDSMEEFKNNLYNKVDMVTDDGFGLPSRQGTLK--DVSK
FAIFFGVHARQADSMDPQLRILLEVTYEAIADAGYEASSLKGENIGVFVG
CSLG-ESTGCCRAMYANRLSYSFDFKPSYTIDTACSSSMCAFQQAVLSMR
SNQCSAAIVCGINITFKPTNSLQFHKLSMLCSDG-KCKAFDASANYVRSE
TVSTIFLQRSSVARRIYATVLHAKCNTDGAKADGIT---YPSGIMQRRLI
TEVFSEAQ--IDPKE--VAYVEAHGTGTKVGDPQMSSIAD-VLVGSVKSN
MHAEPASGMCQIAKVVIAMEEGFIPPNIHYHIPNPEIPVLLDGRVKVVTE
K---TPWNG--GIVAINNFGFG-GANSHIVLKS
>SRR9968595_NODE_732_nrpspksdomains_ctg8558_2_PKS_KS.1_
VVISLSGRLPESSNIEEFSELLFAGVDLITDDEYDLPKRTGKLK--DLVH
FATYFGVHAKQAHVMDPQLRILLELTHEALIDAGLNPSDVRGSRTGVFIG
VSDS-ESTGCCRAMFPNRISYTFDFNPSYAIDTACSSSMFAMQQAVSAIR
TGQCDSAVIGGVKVLLKPTCSLQFHRLNMLSPQG-MCKAFDSSGNYVRSE
AAVVIFLQKASAAKRVYATVVNARTNTDGNKEQGIT---FPSGYMQKKLI
KEVYSEVG--INPAD--VAYVEAHGTGTKVGDPQANAIAD-VLVGSVKSN
MHSEPASGLCSVAKVLIAMESGVIPPNLHYQDPNPDIPALSDGKLQVVDK
P---LPWNG--GLVGVNSFGFG-GANAHIILRS
>FLP_SRR8318345_NODE_14_length_5854_cov_2419.443868_g2_i0_2
--VCMGCRFPLSENIQEFWDNLQSGKDMVGST-HGLPPRSGNCKN-IREN
FAKFFGINTEDADESNVLLRPLLEVTYECIVDSGIRLDKLQKEKTGYYLA
YSVCDSDKVNNGSSIIGSLVSHFGLTPCKTIDTACSSSLSILTSACLDLE
QNRCQYAIIAGSNIVDNPYYSLRFLRLGMLSPLG-TSNVFDKSANYVRSD
GVAAILISRNEVDLPIYATIVDVGVNCDGYKEEGIV---FPSTSSQANLL
KTLYR--NISTNDIA----YIEAHGTGTQAGDKSSNSLAT-VLVGSVKSN
MHCEEAAGMAGMVKCLLSIHNGKIPGNLNYNTPNPDIPQLHNGQLSVVHK
---TIDLPD--GLVGANSFGFG-GVNGHVIFKP
>FLP_SRR830645_NODE_411_length_5877_cov_10.770762_g281_i0_1
--ISLGFRLPQANDIDELSYTLKAGHCNLADP-FGMRHKCGRLDS-VGE-
MCQFFNVSPLEAFCSNHMLGPLLEVVAECIMDSGLTFAEVSHRKTGFYLG
MTQCDTDYFDTGSELSSRIAQKFDLKPVQNIDGGCASSFAALHAALLDIR
TNRCDLAIVAGANLILDPVVSLRLARARLLSPDG-QSTPFDQRANYVRSD
GIVALLLKPSDCVLPGYCDIVGFGLQCGGSREKGIV---RPSYEFQSRLL
NDVYTEFNIDVKDIV----CFEAHGACNRKDDEALKAIDA-VIVSSVKGN
IHTEATSGLASIVKCIISFQTKIIYNCVNFQVPNPASNALKSGRIVIPTS
---NFPVPENNGLMAVSSFGFG-GLGGHAVLR-
>FLP_SRR7781178_NODE_1007_length_6142_cov_12.101592_g598_i0_1
--LAVASRLPESENIDEFWENLILGKDLIRGT-HGTPPRVGLIKN-IDK-
FAEYFNFEENEVHHMNPMLRHLYEVCSECVVDSGLSLSVLQNNTTGIYLA
CFLPDSDLCTTVPMMAGHLMEYFGFSPMMTVDTGCSSSLSALEMAVSDLN
AGKCQFAMVTGANLLLNPSYFQQMMQLGMLNPSG-HSNVFDAKAGYVRAE
GVVAVLLTRNITICKVYLSISDILTNCDGFKTEGIT---FPNSQSQAKLM
STIYSRDDIDVNDIA----YVEAHSTGTKAGDPVANGIVQ-ALVGSVKAS
MHSEATAGLASLVKCIMIARHGTIPPQINYDSPNPKIDGITQGKVKVVDQ
---AMPLAD--GYISLNSFGYG-GANGHAVLKP
>FLP_SRR6246216_NODE_3303_length_5873_cov_11.500000_g1034_i3_1
--IGMSGKFPQSENLQEFWENLESGKDMIGPT-YDLPPRTGCFKN-LHQ-
FAEFFGLYDEECEESNELLRFLLEVIYECLVDSGLKLQTLQSERTGCYIA
YSFSDADKINSGPSILSSVVRHFGLTPAITIDTACSSSLAVLNRAVRDLT
LNQCRYAIVAGTSIIDNPNTSLRFLKLNMLSPNG-TSNVFDKSANYVRAD
GMAAILLARNDEDLAIYASIVNVGVNCDGYKVEGIT---YPSSKSQANLL
TSLYH--NIFTNQIA----YVEAHGTGTQAGDKNAQSLGT-VLVGSVKSN
MHGEAVAGLAGIIKCLLSIHHGRIPGNLNYRIPNPEIPQLHNGQIQVVDK
---TIDLPD--GLIGVNSFGFG-GVNGHVVLEP
>FLP_SRR6201763_NODE_12162_length_3518_cov_3.640639_g5156_i0_1
--VAIAARLPQSENIDVFWENLMKGNDMIGQT-YGTPPRVGLIKN-LDK-
FADYFNFEETEVHHMNPMLRHLLEVCAECIVDSSLCPPMLQNNSTGLYLA
CFLPDNDLCTTVPTLAGHLMEHFGLSPMLTVDTGCSSSLSAMEMAVNDLR
AGKCQFALVTAVNLLLNPSYLQQMSQLGMLNPTG-QSNVFDAKAGYVRAE
GVVAILLTRNESICKVYLSIVDIMTNCDGFKSEGIT---FPNSQSQADLM
TKIYNRCKIDVNSIS----YVEAHSTGTKAGDPVVAGICE-ALIGSVKAS
MHSEATAGFASFVKCVLIARHGTIPPQINFQSPNPNIKGILEGKVKVVDK
---ATTLGD--GYISLNSFGYG-GANGHLVLKP
>FLP_SRR5110533_NODE_29242_length_1556_cov_13.398806_g14090_i0_1
--IGVACRLPKSNNIQEFWENLINGVDMIDFT-HGVPPRLGLIPD-IEK-
FSLFFGFQDHEVNGFSPMYRHLLEVTCECIIDSGLDMKTIHNSRVGYYLS
CFLTDTDLMSIGPNLAGSVTQWFSLNPIVMVDTACSSSISALHMAVTDLV
IGRCEYAIVASANLIFNPNMLQQMGQLNMLCPEG-RSRVMDAEAGYVRAE
GVVTMLLSRKPDDCKIYASVIDVGVNCDGYKNEGIT---YPSKQMQVELV
RQVFDRSGIHSNQLA----YVEAHSTGTQAGDFVVSGLME-SLIGSVKSN
MHSEATAGLAGIAKCLLIAKHKLIPPNINFKTPNPKIESILSGKLKLVTE
---PTPLED--GYIAVNSFGFG-GANGHVILQP
>FLP_SRR3928172_NODE_2046_length_5949_cov_99.754237_g1136_i1_2
--IGIACRFPQSDDVQEFWSNLESGKDMIVST-HGLPPRSGCIKD-LSL-
FAKFFGIKSQETHEMNQLLRLLCEVTYESIVDSGITLDTLQKEVVGFYLA
CTFSDTDKLHNGSTLVSSLMSTFNLRPTCSIDTACSSSFSALHTACRDLE
MGLCKYAIVAGANIIDNPNCSLKFHRLSMLSPTG-TSNVFDKSANYVRSD
GVAALLLTR-DEDLPIYASIANIGVNCDGFKEEGII---YPSQTSQANLL
KQLYQ--DRSTNDIA----YVEAHGTGTQAGDTITTALAS-VIVGSVKSN
MHCEATAGLAGLIKCLLSIHYGKIPGNLNFKIPNPAIGVLSSGEIKVVDT
---MTELPD--GVIGINCFGFG-GVNGHAIIKP
>FLP_SRR18452366_NODE_30644_length_1721_cov_5.112651_g1129_i1_1
--VAIAARLPQSENIDVFWENLIKGNDMIGQT-YGTPPRVGLIKN-LDK-
FADYFNFEETEVHHMNPMLRHLLEVCAECIVDSSLCPPVLQNNSTGLYLA
CFLPDNDLCTTVPTLAGHLMEHFGLSPMLTVDTGCSSSLSAMEMAVNDLR
AGKCQFALVTAVNLLLNPSYLQQMSQLGMLNPTG-QSNVFDAKAGYVRAE
GVVSILLTRNESICKVYLSIVDIMTNCDGFKSEGIT---FPNSQSQADLM
NKIYNRCKIDVNNIS----YVEAHSTGTKAGDPVVAGICE-ALIGSVKAS
MHSEATAGFASFVKCVLIARHGTIPPQINFQSPNPNIKGILEGKVKVVDK
---ATALED--GYISLNSFGYG-GANGHLVLKP
>FLP_SRR1542642_NODE_17639_length_2520_cov_43.986645_g3154_i3_1
--VAIAARLPQSENIDVFWENLIKGNDMIGQT-YGTPPRVGLIKN-LDK-
FADYFNFEETEVHHMNPMLRHLLEVCAECIVDSSLCPPVLQNNSTGLYLA
CFLPDNDLCTTVPTLAGHLMEHFGLSPMLTVDTGCSSSLSAMEMAVNDLR
AGKCQFALVTAVNLLLNPSYLQQMSQLGMLNPTG-QSNVFDAKAGYVRAE
GVVSILLTRNESICKVYLSIVDIMTNCDGFKSEGIT---FPNSQSQADLM
SKIYNRCKIDVNNIS----YVEAHSTGTKAGDPVVAGICE-ALIGSVKAS
MHSEATAGFASFVKCVLIARHGTIPPQINFQSPNPNIKGILEGKVKVVDK
---ATTLED--GYISLNSFGYG-GANGHLVLKP
>FLP_SRR1542609_NODE_2086_length_6165_cov_28.017495_g962_i1_2
--VAIAARLPQSENIDVFWENLIKGNDMIGQT-YGTPPRVGLIKN-LDK-
FADYFNFEETEVHHMNPMLRHLLEVCAECIVDSSLCPPVLQNNSTGLYLA
CFLPDNDLCTTVPTLAGHLMEHFGLSPMLTVDTGCSSSLSAMEMAVNDLR
AGKCQFALVTAVNLLLNPSYLQQMSQLGMLNPTG-QSNVFDAKAGYVRAE
GVVSILLTRNESICKVYLSIVDIMTNCDGFKSEGIT---FPNSQSQADLM
SKIYNRCKIDVNSIS----YVEAHSTGTKAGDPVVAGICE-ALIGSVKAS
MHSEATAGFASFVKCVLIARHGTISPQINFQSPNPNINGILEGKVKVVDK
---ATALED--GYISLNSFGYG-GANGHLVLKP
>FLP_SRR11252435_NODE_2539_length_2462_cov_16.152853_g1526_i0_1
--IGLACRMPMSRNSKEFWENLIKGKDMIGSP-YGLPPRIGALQD-LEN-
FNGYFDISKTEVGLMNPMLRHLLEVTHECIVDSGLKLTALQQTKTGIYLA
CFGSDTDYATTSPYLVGGLSKIFGLTPAVTMDTACSSSMAALNTAVNDLI
AGKCTYAIVAACNMILNPLFSQQMSVLGMLSKEG-ISSVFDEAANYVRAE
ACAAILLARDADSFPVYCNVIDIGISCDGYKKTGIT---NPNPETQAALM
KELYERSGVNVKDIY----YVEMHGTGTQVGDVAAAGITE-VLIGSVKSN
MHSEATSALASIIKVIMMMHFKEIPANLNYKNPNPGITGIHSNKLKVVDK
---PVPWKG--KYVGVSSFGFG-GVNGHAILEP
>FLP_SRR10802050_NODE_1201_length_7698_cov_72.301377_g813_i0_1
--IILSCRLPKSDNLEEFWDNLIKGRDLIGET-YDTPPRAGFIKG-IDK-
FAQFFQFTDTEAHNMNPLLRHLFEVSYECIADSGIPLSVLHSNTTGTYTA
CFIPDNDYCTTAPMITGHLMNQFRFTPSATVDTACSSSISALEMAVTDLM
TGRCQFAMVTACNLLLNPSYLQQMCFLGMLCSEG-QSRVFDAGAKYVRAE
GIVSILLTRQVNICQIYASVIDVKTNCNGYNPDGIT---FPSKDGQSTLM
KEVYKRSEIKTDDIA----FMEMHSTGTPVGDPIVRSVTD-ALIGSVKAN
MHSEATAGLASLVKCILAAQHGVIPPQCNYSSPNPNIEAIREGKVVVVTD
---PTILED--GYIGLNSFGFG-GSNGHVILKP
>FAS_SRR1505115_NODE_350_length_8732_cov_84.977903_g229_i0_1
--ISISGRFPESDNMEEFRQHLVRGEDMITDDDFGLPKRSGKLK--DLSK
FASLFGVHPKQANAMDPQLRILLEVSYEALIDAGVNVSGVRGSRTGVFVG
CSQS-ESTGCCRAMFANRLSFFFDFKPSYAVDTACSSSMLAMDQALTSIR
TGQCDAALVGGCSLCLKPGMALEFNKLGMLSSDG-KCKSFDATGDYCRSE
TVAVVYLQKAPAAKRIYATVVHSKNNSDGHKEQGIT---FPSASIQKRLL
HELYSEAG--VNPSD--VSYVEAHGTGTKVGDPQLNTIVD-VLIGSIKSN
MHSEPASGLASIAKVLIAMEAGVVPPNLHYTTPNPDIPALTDGRLQVVTE
C---TRWKG--GYVAVNSFGFG-GANVHVLFKS
>FAS_ERR1256700_NODE_263_length_9665_cov_34.037542_g200_i0_1
VAISISGRLPESDNMAEFRDHLMKKEDMVTADNHGNPPRNGKLK--EIRH
FAAFFGVHPKQADCMDPQLRLLLEVAYEAITDAGQTIESVRGTKTGVYVG
VSQS-DAPGCCRAMFANRISFFFDLKPSYAVDTACSSSMMCLDQALHSIR
MGIIDAAIVAGSNLCLKPNTSLQFVRMGMTSPDG-ACKTFDASGDYCRSE
AVMAIYLQKTSDCKRIYATVVHAKSNSDGYKEQGIT---FPSGIMQKQLI
DEVYHEIG--VSPVD--VAYVEAHGTGTKVGDPQTNSIAD-VLIGSTKSN
MHPEAASGLSSIAKILIAYEERVIPPNLHYKNPNPEIPGLIDGSLQVVTE
C---TRWNG--GYVAMNSFGFG-GANVHALYRS
>FAS_SRR8080746_NODE_85_length_13636_cov_97.053749_g44_i0_1
VSISISGRLPESDNMAEFREHLMNKEDMVTADDHGNPPRNGKLK--EIRH
FAGFFGVHPKQADCMDPQLRMLLETAYEAIIDSGQTLESVRGSRTGVFVG
VSMS-EAPGCCRAMFANRISFFFDFKPSYAVDTACSSSMMCLDQALMNIR
MGIIDSAIVGGTNLCLKPNTSLQFVRMGMTSPDG-ACKTFDASGDYCRSE
AIMSIFLQKSADCRRIYATVVHSKTNSDGYKEQGIT---FPSGILQKQLI
NEVYHEIG--INPSD--IAYMEAHGTGTKVGDPQTNSIVE-VLIGSTKTN
MHPEAASGLSSIAKIIIAMEERVIPPNLHFKTPNPDIAGLLDGRLKVVTE
C---TRWNG--GLVSMNSFGFG-GSNVHAVYRS
>FAS_SRR7811718_NODE_606_length_8351_cov_1788.184827_g422_i0_2
--ITISCRLPESDNMTEFRQHLLLKEDMITDDDLGIPDRNGKIK--DLSK
FASFFGVHPKQANSMDPQLRLLLEVAYEAIVDSGYSPQSLRGSRTGVFVG
ASAS-EAIGCCRAMFANRLSFFFDLKPSYAIDTACSSSSLAMDHALASIR
MGICDAAIIGGTNICVKPNTALQFLKLGMLSPDG-CCKSFDANGNYCRSE
GIIAIHIQKASAARRIYSTVVHSKNNADGNKEQGIT---FPSGAAQKKLL
EETYHEAG--VDPSQ--VAYVEAHGTGTKVGDPQVNSIAD-VLIGSTKSN
MHPEPASGLSSLAKVIIAMEEKILPANLHYNEPNPNIPGLVDGRLKVVTE
S---TRWSG--GYVGVNSFGFG-GANVHLILKS
>FAS_SRR7369732_NODE_2005_length_8827_cov_256.233607_g902_i1_1
VAITISGRLPESGNVAEFREKLIQEIDMVTEDEYDLPKRSGKLK--ELDK
FAAFFGIPPKQADAMEPQLRMLLEVAYESIVDAGFDPHSLRGSKTGVFVG
ASES-EATGCARSMFANRLSYYFDFKPSFVMDTACSSSLLAMDQALASIR
LGLCDAAIVAGTSLCLKPTTSLQFKKLNMVSTDG-CCRSFDASGSYVRSE
AVVVAFLQKAKHSRRIYATIIHSKNNADGNKEQGIT---FPSGEIQKRLL
TEVYQEAG--IDPKD--VAYVEAHGTGTKAGDPQLNSITD-VLIGSTKSN
MHPEPASGLAALAKVLIAMEDGMIPSNLHFKDPNPDVPGLLDGRLKVVTE
R---LQWNG--GYVGINSFGFG-GSNVHVLLRS
>FAS_SRR6832922_NODE_518_length_10084_cov_895.683807_g28_i3_1
VAISISGRLPESDNMAEFRDHLMKKEDMVTADNHGNPPRNGKLK--EIRH
FAAFFGVHPKQADCMDPQLRLLLEVAYEAIVDAGQTIESVRGTKTGVYVG
VSQS-DAPGCCRAMFANRISFFFDLKPSYAVDTACSSSMMCLDQALHSIR
MGIIDAAIVAGSNLCLKPNTSLQFVRMGMTSPDG-ACKTFDASGDYCRSE
AVMAIYLQKTSDCKRIYATVVHSKSNSDGYKEQGIT---FPSGIMQKQLI
DEVYHEIG--VNPVD--VTYVEAHGTGTKVGDPQTNSIVD-VLIGSTKSN
MHPEAASGLSSIAKILIAYEERVIPPNLHFKNPNPEIPGLSDGSLQVVTE
C---TRWNG--GYVAMNSFGFG-GSNVHALYRS
>FAS_SRR6459618_NODE_54_length_7905_cov_263.900713_g19_i1_1
VVITISCRLPESDNMTEFRQHLMLKEDMITDDDLGLPRRNGKLK--DLSK
FASFFGVHPKQADAMDPQLRLLLEVAYEAIIDSGYSPQSLRGSKTGVFIG
VSAS-EATGCCRAMFANRLSFFFDFKPSYAIDTACSSSSLAMDQALASIR
AGICDAAIVGGSNICIKPNTALQFLKLGMLSADG-CCKSFDANGDYCRSE
GIVAIHIQKVSAAHRVYTTIVHSKNNADGNKEQGIT---FPSGAVQKQLL
EETYHEAG--VDPSQ--VAYVEAHGTGTKVGDPQVNSIVD-VLIGSTKSN
MHPEPASGLAALAKVVIAMEEKIVPANLHYEEPNPDIPGLVDGRLKVVTE
G---TRWPG--GYVGLNSFGFG-GANVHLILKS
>FAS_SRR3358325_NODE_531_length_12130_cov_25.120557_g306_i0_2
--ISISGRLPESANVAEFRDHLMKKEDMTTEDNYGLPPRNGKVK--ELQH
FAAFFGVHPKQADCMDPQLRMLLEVSYEAIIDAGQTLESVRGSKTGVYVG
ASTS-DAPGCCKAMFANRISYFFDFKPSYAVDTACSSSMMCLDQALLNIR
MGMIDSAIVAGTNLCTKPCTSLQFTRMGMTSPTG-YCKTFDASGDYCRSE
AIMAIFLQKTADCRRIYATVVHTKANCDGFKEQGVT---FPSGLAQKQLI
NEVYHEIG--ISPLD--IAYMEAHGTGTKVGDPQINSIVD-VLIGSTKSN
MHPEAASGLTSIAKILISMEENVIPPNLHYKTPNPEIPGLVDGSLQVVTE
C---TRWNG--GLVAMNSFGFG-GANVHAIFRS
>FAS_SRR17920687_NODE_14823_length_2107_cov_8.930678_g10778_i0_1
IVISISGRFPESANMEEFKKNLMEGIDMVTDDENGLPARTGKIK--DLSK
FASFFGVHAKQAEVMDPQLRMLLEATYEALIDAGLNPNEMRGSRTGVFIG
ASAS-ESTGCARAMFPNRISFTFDFKPSFAIDTACSSSMLAFHQAVTAMR
NGECDAAIVGGVNLLLKPNESLQFHRLSMLSPDG-ACKAFDASGNYVRAE
ACVVTLLQKVSNAKRVYATVINTGTNTDGNKEQGIT---FPSGKVQKDLI
LSVFEKAG--MNPAE--VVYIEAHGTGTKVGDPQVNSIAE-VLIGSVKSN
MHSEPASGLCSLAKVLVAMETNTIPANLHFKQPNQEIPALSDGRLQVVDK
N---WDWNG--GIAAINSFGFG-GANVHLILRS
>FAS_SRR17920669_NODE_999_length_7832_cov_16.138807_g659_i0_1
--ISISGRFPESANMEEFKKNLMEGIDMVTDDENGLPARTGKIK--DLSK
FASFFGVHAKQAEVMDPQLRMLLEATYEALIDAGLNPNEMRGSRTGVFIG
ASAS-ESTGCARAMFPNRISFTFDFKPSFAIDTACSSSMLAFHQAVTAMR
NGECDAAIVGGVNLLLKPNESLQFHRLSMLSPDG-ACKAFDASGNYVRAE
ACVVTLLQKVSNAKRVYATVINTGTNTDGNKEQGIT---FPSGKVQKDLI
LSVFEKAG--MNPAE--VVYIEAHGTGTKVGDPQVNSIAE-VLIGSVKSN
MHSEPASGLCSLAKVLVAMETNTIPANLHFKQPNQEIPALSDGRLQVVDK
N---WDWNG--GIAAINSFGFG-GANVHLILRS
>FAS_SRR17920653_NODE_957_length_9056_cov_98.653345_g545_i0_1
--ISISGRLPESDNIQEFRDHLMNKEDMVTADDHGLPPRNGKVK--ELRK
FASFFGVHPKQTDCMDPQLRMLLEASYEAIIDAGQSIESVRGSRTGVYVG
VSLS-DSPGCCRAMFANRVSFFFDFKPSYAVDTACSSSMMCLDQALMGIR
TGLIDSALVGGSNLCLKPNTSLQFVRMGMTSPDG-ACKTFDASANYCRSE
AIMAIFLQKVPDCKRIYATVVHTKANCDGYKEQGIT---FPSGELQKRLI
YEVYDEIG--INPKD--ISYMEAHGTGTKVGDPQINSIVD-VLIGSTKSN
MHPEAASGLTSIAKIIISMEEQVIPPNLHFNNPNPEIPGLTDGSLQVVRE
C---TRWKG--GLVAMNSFGFG-GANVHAIYKS
>FAS_SRR17920652_NODE_91_length_10953_cov_29.019853_g76_i0_3
--ISISGRLPESNNIQEFRDHLMNKEDMVTADNHGCPARNGKVK--ELTK
FAGFFGVHPKQADCMDPQLRMLLEASYEAIIDAGQSMESVRGSRTGVYVG
VSMS-DAPGCCRAMFANRVSFFFDFKPSYSVDTACSSSMMCLDQALMGIR
TGLIDSAVVCGTNLCLKPNTSLQFVRMGMTSPDG-ACKTFDASANYCRSE
AIMAIFLQKEADCKRIYATVVHTKSNCDGYKEQGIT---FPSGELQKSLI
NDVYSEIG--INPVD--VNYIEAHGTGTKVGDPQINTIVD-VLIGSTKSN
MHPEAASGLTSIAKILISMEEKIIPPNLHFNKPNPDIPGLTDGSLKVVSE
C---TRWNG--GLVAMNSFGFG-GANVHAIFKS
>FAS_SRR17920651_NODE_20593_length_2227_cov_10.964717_g14658_i0_1
IVISISGRFPESANMEEFKKNLMEGIDMVTDDENGLPARTGKIK--DLSK
FASFFGVHAKQAEVMDPQLRMLLEATYEALIDAGLNPNEMRGSRTGVFIG
ASAS-ESTGCARAMFPNRISFTFDFKPSFAIDTACSSSMLAFHQAVTAMR
NGECDAAIVGGVNLLLKPNESLQFHRLSMLSPDG-ACKAFDASGNYVRAE
ACVVTLLQKVSNAKRVYATVINTGTNTDGNKEQGIT---FPSGKVQKDLI
LSVFEKAG--MNPAE--VVYIEAHGTGTKVGDPQVNSIAE-VLIGSVKSN
MHSEPASGLCSLAKVLVAMETNTIPANLHFKQPNQEIPALSDGRLQVVDK
N---WDWNG--GIAAINSFGFG-GANVHLILRS
>FAS_SRR1542642_NODE_716_length_7919_cov_23.220457_g408_i0_2
--ISVSCRLPESENMEEFEQHLMNGEDMVTEDDFGLPKRSGKLK--TLNK
FATFFGVHPKQANNMDPQLRMLLEVTYEAIVDSGTSPFSIRGSKTGVFIG
ASAS-EATGCTRSMFANRLSYFFDFKPSFALDTACSSSLLALDQAVNSIR
QGHCDAAIVGGCSLCLKPLTALQFLKLGMLSPDG-SCKSFDASGNYCRSE
GIVVVYLQMKPEAKRIYSTVVHTKTNSDGNKEQGIT---FPSGQIQKRLL
YDVYEEAG--VAPNK--VVYVEAHGTGTKAGDPQVNTIVD-VPIGSVKSN
MHSEPASGLAAVAKVVVGMERGTMPANLHYKEPNPDIPGLTDGRLQVVTQ
N---MPLRE--GFVGVNSFGFG-GSNVHAILKS
>FAS_SRR1505137_NODE_1136_length_6141_cov_44.373684_g828_i0_1
--ISISGRLPESDNIAEFRDHLMNKEDMVTADNHGLPPRCGKVK--ELRH
FAGFFGVHPKQANCMDPQLRMLLEVSYEAIIDAGQTMESVRGSRTGVFVG
VSLS-DAPGCCRAMFANRISFFFDFKPSYAVDTACSSSMMCLDQALLNIR
MGVIDSALVGGTNLCLKPNTSLQFVRMGMTSPDG-ACKTFDASGDYCRSE
SIMAIFLQKAADCKRIYATVVHTKTNSDGYKEQGIT---FPSGELQKQLV
NEVYHEIG--ISPLD--IAYMEAHGTGTKVGDPQINSVVD-VLIGSTKSN
MHPEAASGLTSIAKIIIAMEERVIPPNLHYKTPNPDIPGLVDGSLHVVTE
C---TKWNG--GLVAMNSFGFG-GSNVHAIYRS
>FAS_SRR12357918_NODE_4816_length_5650_cov_107.299232_g685_i3_1
--VSISCRLPESDNMEEFRQNLMDNVDMVTEDDYGLPRRNGKLK--DISK
FAAFFGVHPKQANCMDPQLRMLLEVTYEAIVDAGVDPSSVRGSKTGVFIG
ASAS-ESTGCTRSMFANRLSYFFDFKPSYTIDTACSSSLLALDQALHSIK
QGHCDSAIVGGSNLCLKPTTALQFQNLGMLSPDG-TCKSFDEQGNYCRSE
GIVSIFLQKHTDAKRVYATVIHSKNNSDGNKEQGIT---FPSGSIQRQLL
LEVYNECC--VDPST--VSYVEAHGTGTKAGDPQVNTIAD-VLIGSVKSN
MHSEPASGLAAVAKVLIAMENVTLPANLHYNTPNPDIPGLVDGRLQVVTT
N---TEWNG--GIVGVNSFGFG-GSNVHAVLKS
>FAS_SRR11811213_NODE_216_length_8253_cov_14.578362_g111_i1_1
VVISISGRMPESANIEEFRDHLMKKEDMVTADNHGMPSRNGKVK--ELRH
FAGFFGVHPKQADCMDPQLRMLLEVAYEAIVDSGQTLESVRGSRTGVYVG
VSQS-ESPGCCRAMFANRVSFFFDFKPSFALDTACSSSMMGLDLAVHSIR
SGVIDAAIVGGTNLCLKPQTSLQFVRMSMVAPDG-SCKTFDASGDYCRSE
AISAVYIQKAKNSKRLYATIVHSKSNCDGFKEQGIT---FPSGILQRELI
DEVYKESG--INPHD--ISYVEAHGTGTKVGDPQINTVVD-AKIGSTKSN
MHAEAASGLTSIAKIIISMEEGVIPPNLHFKNPNPKIPGLTDGSLQVITE
C---TKWDR--GLVAMNSFGFG-GANVHVIYKS
>FAS_SRR11248244_NODE_485_length_9113_cov_45.989519_g395_i0_1
VAISISGRLPESDNMAEFRDHLLKNEDMVTADNHGNPARNGKLK--EIKY
FAAFFGVHPKQADCMDPQLRILLEVSYEAIIDAGQTMESVRGSKTGVYVG
VSLS-EAPGCCRAMFANRISYFFDFKPSYAVDTACSSSMMCLDQALLNLR
MGLIDSAIVAGTNLCLKPTTSLQFVRMGMTAPDG-TCKTFDASGDYCRSE
AIMAIYLQKTADCKRIYATVVHTKTNADGFKEQGIT---FPSGIMQKQLI
NEVYHEIG--INPLD--VAYVEAHGTGTKVGDPQVNSLVD-VLIGSTKSN
MHPEAASGLSSIAKIVVAMEDHVIPANLHFKNPNPEIPGLIDGSLQVVKE
N---TPWNG--GLVAMNSFGFG-GANVHAIFRS
>picked_FAS_XP_003217337.1_Anoliscarolinensis
VVVAIAGKLPESENLQEFWENLINGVDMVTEDDYGLPKRNGKLK--DISK
FASFFGVHPKQANTMDPQLRLLLEVSYEAILDGGINPTAIRGTETGVWIG
VSGS-EATGCQRAMFANRISYFFDFKPSMSIDTACSSALVALDNACKAIR
SGQCESALVGGVNLILKPTTSVQFMKLGMLSPEG-ACKSFDASGNYCRSE
AAVVVFLTKKSIAKRIYATIVNSGCNTDGYKEQGVT---FPSGWMQQQLV
SSLYRESG--IEPED--VEYIEAHGTGTKVGDPQVNGIVS-VLIGSTKSN
MHPEPAAGLAALAKVVLSLEHGLWAPNLHYNTPNPDIPALQDGRLQVITK
P---TPTKG--QIVGINSFGFG-GSNAHIILRP
>picked_FAS_XP_009305082.1_Daniorerio
--IAISGRLPESNNLEEFWQNLFNGVDMVTEDDYGLPRRNGKLK--EIDR
FAAFFGVHPKQAHTMDPQLRLMLEISYEAIVDGGINPVSMRGSKTGVYIG
VSGS-EATGCQRAMFANRLSYFFDFNPSTAIDTACSSSLLALENAFNAIR
HGKCDAALIGGVNLLLKPNTSVQFMKLGMLSPEG-TCKSFDASGNYCRSE
AAVAVLLTKKSMAKRIYATVLNAGNNTDGYKEQGVT---FPSGEMQQRLV
RSLYQEAN--ISPEQ--VEYIEAHGTGTKVGDPQVNGIVS-VLIGSTKSN
MHPEPASGLAALAKVVLSLEHGVWAPNVHFNEPNPDIPALTDGRLCVVSK
P---TPVRG--GIVGINSFGFG-GSNVHVILSP
>picked_FAS_GAU91939.1_Ramazzottiusvarieornatus
--ISMSIRCSQSDNIEEFAENLYNGVNMVHENLFGVPKQHGFIK--DIRK
FATFFGVHPKQAEGMDPQLRILHEVAYESIIDAGIDPAELKNSNTGVFIG
TSNS-DAIGTHRAFLANRLSFTFDLRPSYGVDAACATSGVAINQGFLHIK
HGVCEAALVGGVSLVYQPKVSYQILKLGLLCKDG-MCKVFDEAADYVRAE
AIVCIMLQKRKDARRVYATLLHSKINNDGFKEQGIT---FPCTESQGQLI
REVYAEAG--IDPED--VEYVEAHGTGTKIGDPQTNGIAL-GPIGAVKSN
MHSEHASGAVSVCKIMIAMQTGIIPPNLHYKNPNPLIPALVDGRLKVVTE
P---FKWDC--TLAGINCFGFG-GQNSHLVVRG
>molluskpks_SRR830638_NODE_98_length_6524_cov_277.540849_g22_i2_1
IAIVIGCKVPGADNVEQFWRVLEQGE-NHVVEIKSYVKRAGLLKDPK--A
FNKLFNINDFEADQMDPQQRFVLECCFMAMEDAGITREQLAGSNTGVYVG
AMNGDYRTGISNSIISARVSFTFDLRPSMTLDTACSSALVAIHVGAQALR
TGDCDLALCGGTNFLMSPDVFVHLSKAH-MVSPTGQCFAFSDSADYTRGE
GCGMVILKRLKDALRDGDHIWATIE-TGSNQDGHSVTISAPSGDQQLRLL
ETVYQ-DAAMD-LEGID--YIEAHGTGTSAGDPVAKALGTFFYIGSVKTN
VHLESAAGTAGLIKVLLMMKHSKIAPSLFFDRPNPKID-FPDLNLQVPTK
A-MDWPRR--NKIACVNSFGFG-GTNCHAVVKA
>molluskpks_SRR8286389_NODE_57_length_8188_cov_13.024240_g18_i3_1
IAIVIGCKVPGADNVEQFWRVLEKGE-NHVVDIKSYVKKAGLLQDPK--A
FNKLFNINDFEADQMDPQQRFVLECCHMAMEDAGITRDNLAGSNTGVYVG
AMNGDYRTGVSNSIISARVSFIFDLRPSLTLDTACSSALVAIHLGAQALR
TGDCDQALCGGTNFLMSPDVFVHLSKAH-MVSPTGQCFAFSDSADYTRGE
GCGMVILKRLKDAIRDGDNIWATIE-TGSNQDGHTVTISAPSGEQQIKLL
EHVYR-NSKLD-LDKID--YIEAHGTGTPAGDPVTKALGTFFYIGSVKTN
VHLESAAGTAGIIKVLLMMKHSKIAPSLFFDRPNPRID-FPDLNLQVPTE
V-IDWPTH--KKVACVNSFGFG-GTNCHALVKS
>molluskpks_SRR8080746_NODE_45150_length_1867_cov_13.051839_g1520_i3_1
IVIIAGFKGPGAENLEEFWALLEKGE-NKLVDIKTYATKAGLVERPY--E
FNTLFNINEVEADQTDPQQRWALECSYRAIEHAGLTREMLQGSNTGVYIG
AMNCDYRTGVSNAIISARVSYCFDLRPAMVLDTGCSSALTAIHTACQALR
SGDCDLALAGGTNFIFSPDIFTHLSKAG-MLSPTGQCHAFSDKADYARGE
GCGIVVLKRLSDAVKDKDQILATIA-TGTNQDGRTVTISAPSKEQQKRLL
EKIHG-HLSPEELDKLD--YIEAHGTGTVAGDLVTTALGEFFYIGSVKSN
IHLESAAGIAGLIKVLLMFQHNKIVPSLFTDSLNKNLK-FEKFNFVVPDK
V-VPWNKK--EKIACINCFGFG-GSNCHAIVKT
>molluskpks_SRR7811718_NODE_677_length_8146_cov_92.007804_g469_i0_2
IAIVIGCRFPGATCLEEFWDILAKGE-NHVVDIKSYSMKAGLLKNFD--N
FNKLFKINETEAAQMDPQQRQVLECTYMALEDAGITRQQIAGQKVGVYIG
SMTVDYGTGQARAIISNRVSYVFNLTPSMTIDTACSSSIVALHQAGLALR
AGDCSIAICGGVNMLIHPAYFIKLSKAQ-MLSPTGQCHAFSANADYTRGE
GCGVIIVKLLSQALQDGDNIWGTIV-TGLNQDGHQVTITAPSGKQQQELL
NDIYT-RHGID-PTEVD--YIEAHGTGTKRGDPVASALGTFFHIGSVKTN
IHLEAAAGVAGLIKVLLMMKHDTIVPSLHFDKPNEEID-FDRFQFVVPTK
T-SDWKRH--KKIASVNSFGFG-GSNSHAVLTS
>molluskpks_SRR7138063_NODE_367_length_6881_cov_832.927986_g213_i1_1
--IVVGGKFPGADTIDDFWQVLVKGE-NHVIEIKTYVRRAGFLQNFD--E
FPKMFGISEPEAAKMDPQQRYVLDCVHMALEDGGILRKDLDGSRTGVYIG
VMNDDYKTGTAPSIIAARISYVYNLLPSLSIDTACSSSLVAIHLASQALK
SGDCSMAICGGVNSILYPDIFIPLSKAR-MVSPTGQCQAFADTADYIRGE
GSGVIVLKKLKDAIRDGNKIWATIA-TGCNQDGRTMTITAPSVQMQTELL
QEVYE-SNNLH-PSLVQ--YIEAHGTGTPVGDPIANSLGEFFKIGSVKTN
IHLESAAGVAGIVKVLLMMKNGKTVKSLHFKRPNPKID-FQKYNMAVTTE
V-DEWPTMEDTRVSCVNSFGFG-GTNSHAIIKQ
>molluskpks_SRR6414622_NODE_1853_length_7737_cov_6.425493_g770_i1_1
--IVIGCRFPGANNIKEFWEVLVNGE-NHVKEIKTYVRRAGLLSDHD--A
WNAFFGIAEKEASEMDPQQRYVLECVHMALEDGGITRAELDGSRTSVYIG
AMNSDSKTGDAASIITARVSYNYNLLPSLTIDTACSSSLVAVNLATQSLR
LGESSMAICGGVNSILYPDMFITLTKAR-MASPTGQCQAFSANADYARGE
GCGIVILERLSDALKNDRHIWATIR-TGCNQDGQTAKITAPSEIQQRRLL
HDIYLNSYNID-PSDVQ--YIEAHGTGTPIGDPVVKSLGSFFYIGSVKTN
IHLESAAGAASLIKTLLMMKHGQIVPSLHSLPRNPMID-FVNYNLDVPTI
G-QSWSTLSDSRAACINCFGFG-GTNSHAFIKQ
>molluskpks_SRR6246216_NODE_562_length_8961_cov_266.505063_g187_i1_2
--IVIGCRFPGADNVDEFWQVLKNGE-NHVIEVKTNVRRAGFVKEFD--Y
WYKFFGINEFESLRMDPQHKFILDSTYMALESAGITRKEIKGSNTGVYVG
IMNSDYSTGTNNSIVSSRVNYTFDLHPSMTIDTACSSSLMAIHHAHQAII
TGECDMCIAGGVNALLKPDNFIQLSKAG-MVSPTGQCQAFSENADYARGE
GSGIVILKSYEKAIEDNDPIWATIS-TASNHDGHTVSITTPSMQQQIELL
NIVFK-RFDVD-PQSID--YIEAHGTGTKAGDPVVKALGTFFTIGSVKTN
IHLESAAGVAGLIKVILMHHHREIVPSLHFEKPSPEVP-LEEYRFTVPVK
P-EVWPETERFLRSSVNSFSFG-GSNCHAIVTT
>molluskpks_SRR6201763_NODE_29793_length_2139_cov_17.113262_g1541_i9_2
--IVIGCMFPGAENLEEFWKVLVNGE-DHVQDIKSYVRKAGLLRKYD--E
WNRFFGISDKEAESVDPQQHFVLESVHMALEDAGIPKEKIAGSGTGVFIG
ALNHDWDTGTDSSLLSARIAYFYNLLPAITLNSACSSSMTAFHIASQALR
NGEISMAITGGVNCLLDPASFITLSSAR-MASPTGKCHTFSENADYARGE
GCGIVILKTLKDALRDKNKIWGTIF-TGLNQDGHTVSITSPSGKQQEQLL
EYVFE-KHKIL-PRNVQ--YIEAHGTGTIVGDFTVSALGRFFSIGSVKTN
IHLEPGAGVASLIKVLLMMKNKTFVKSLHAEPLNSKIP-FKEFKLKVCQK
V-SSWNPNENNRVASINCFGFG-GTNAHAIVYD
>molluskpks_SRR5043294_NODE_871_length_9314_cov_19.362731_g431_i1_1
--IIVGCKYPGADNLDEFWKVLINGE-NHVNEIKTYVRRAGLLHNHD--V
WNKLFEISDTEAEKIDPQQRYVLDCVHMALEDGGITRKEIDGTDTGVYIG
CMNDDYRTGASPSIIAARVSFIYNLLPSMVIDTACSSALVAVDVGVQALK
TGRCKTVIAGGVNSILYPEMFVGLSRAR-MVSPTGQSQAFSEKADYARGE
GCGMVILTTMKQALQEGRKIWAVIA-TGCNQDGHTTSITAPSGTQQKILL
EKVYA-ENNIN-PELVS--VIEAHGTGTPVGDPIANSLGGFFFIGSVKTN
IHTESAAGTAGLIKVLLMMEHEKIVPSLHFEKINPKIN-FDIYNIEVPTK
P-LTWRTPSHPRIACVNSFGFG-GTNSHAIVKE
>molluskpks_SRR5043294_NODE_390_length_11013_cov_40.910238_g160_i2_1
IVIIVGCKYPGADNLDEFWKVLINGE-NHVNEIKTYVRRAGLLHNHD--V
WNKLFGISDTEAEKIDPQQRYVLECVHMALEDGGITRQEIDGTDTGVYVG
FMNDDYRTGTSPSIIAARVSFTYNLLPSMALDTACSSALVAVDVGVQALK
TGRCKTVIAGGVNSILYPDVFVGLSRAR-MVSPTGQSQAFSDKADYARGE
GCGMVILTTMKQALEKGRKIWAVIA-TGCNQDGHTTSITSPSETQQRILL
ETVYA-ENNIN-PGLVS--VIEAHGTGTPVGDPIANSLGGFFYIGSVKTN
IHTESAAGTAGLIKVLLMMKHEKIVPSLLVEKINPKID-FGICNFEVPRK
P-LTWRKPSYPRIACVNSFGFG-GTNSHVIVKE
>molluskpks_SRR5043294_NODE_1310_length_8505_cov_19.479246_g256_i2_2
IVIIVGCKYPGADNLEEFWKVLINGE-NHVNEIKTYVRRAGLLHNHD--V
WNKVFGISDMEAEKIDPQQRYVLECVHMALEDGGITRKEIDGTDTGVYIG
FMNDDYRTGTSPSIIAARVSFTYNLLPSMALDTACSSALVAVDVGVQALK
TGRCKTVIAGGVNSILYPDVFVGLSRAR-MVSPTGQSQAFSDKADYARGE
GCGMVILTTMKQALEKGRKIWAVIA-TGCNQDGHTTSITSPSGTQQRILL
EKVYA-ENNIN-PGLVS--VIEAHGTGTPVGDPIANSLGGFFYIGSVKTN
IHTESAAGTAGLIKILLMMEHEKIVPSLLLEKINPKIK-FEVYNFEVPRQ
P-FTWRKPSHPRIACVNSFGFG-GTNSHAIVKQ
>molluskpks_SRR3928172_NODE_250_length_10329_cov_11.325389_g174_i0_1
--IIVGCKLPGADDTDQFWRVLQNGE-NHVLEVKTYVRRAGFIKNQT--A
WNKVYGINDFEASQMDPQQRFVLDCCFKALENAGVTKKSIDGSNTGVYIG
VMNNDYKTGTSTSIVAARISYNFNLLPSLSLDTACSSSLLAIHLATQALR
EGDCDMALAGGVNSLMSPEIFIQLSKAR-MASPTGYCQAFSDKADYARGE
GAGILLLKRLKDAERDNDPIWATIM-TGCNQDGHTVSMTAPSGSQQLALL
EKVYK-RYNID-PNELE--YLEAHGTGTQAGDPVANCLGTFLIIGSVKTN
IHLESAAGVAGVIKVLLMQKHSTIVPTLHFDKPNEKID-FEKLKLNVATK
L-DKWPSYTQCKLSCVNSFSFG-GTNCHAVVKS
>molluskpks_SRR3928172_NODE_241_length_10415_cov_19.708759_g167_i0_1
--IIIGCKLPGADDIDQFWRVLQNGE-NHVLEVKTYVKRAGFVKNHE--F
WNKVYGVNDFEAGQMDPQQRFVMDCCFKAMENAGVTRKSLDGSNTGVYIG
VMNSDYKTGTSTSIVAARISFNFNLLPALSLDTACSSSLLAIHLAAQALR
EGDCDLAFAGGVNSLMSPGIFVQLSKAR-MASPTGYCQAFSNKADYARGE
GAGIILMKRLKDAERDNDPIWATIM-TGSNQDGHTVTMTAPSGSQQLNLL
KKVYT-RYNID-PDQLE--YIEAHGTGTQAGDPVANCLGAFLYIGSVKTN
IHLESAAGVAGVIKVLLMQKHSMIVPTLHFDEPNEKID-FDKLKLVVATK
V-DKWPTFTNTKLSCVNSFSFG-GTNCHAIIKT
>molluskpks_SRR3928172_NODE_23968_length_1423_cov_4.394469_g12658_i0_1
IAIIIGCKLPGADNIEEFWRVLKNGE-NHVLEVKTYVRRAGFIKNHD--A
WNKVYGVNDFEASQMDPQQRFVMDCCYKAMENAGITRKELDGSNTGVYIG
VMNSDYKTGTSTSIIASRISFNYNLVPSLTLDTACSSSLLAIHLATQALR
EGDCNLAFAGGVNSLMSPGIFVQLSKAR-MASPTGYCQAFSNKADYARGE
GAGIILLKRLKEAERDNDPIWATIM-TGCNQDGHSVTMTAPSGSQQHELL
KTVYG-KYNID-PDKLE--YIEAHGTGTQAGDPVANCLGGFLYIGSVKTN
IHLESAAGVAGVIKVLLMQKYSTIVPTLHFDVPNEKID-FDKLKLVVATS
V-DQWPSYNDSKLSCVNSFSFG-GTNCHAILKS
>molluskpks_SRR3928172_NODE_178_length_11343_cov_32.814149_g108_i1_1
--IIIGCKLPGADNIEEFWRVLKNGE-NHVLEVKTYVRRAGFIKNQE--E
WNKVYGVNDFEASQMDPQQRFVMDCCYRAMENAGITRKELDGSKTGVFIG
VMNSDYKTGTSTSIIASRVSFNYNLVPSLTLDTACSSSLLAIHLAANSLI
LGDCELAFAGGVNSLMSPGIFVQLSKAR-MASPTGYCQAFSNKADYARGE
GAGIILLKRLKDAVRDNDPIWATIM-TGCNQDGHTVTMTAPSGSQQHELL
KSMYT-KYNID-PDKLE--YIEAHGTGTQAGDPVANCLGGFLYIGSVKTN
IHLESAAGVAGVIKVLLMQKYSTIVPTLHFDQPNEKID-FDKLKLVVATE
V-DQWPSYNDSKLSCVNSFSFG-GTNCHAIIKS
>molluskpks_SRR331897_NODE_65_length_8481_cov_12.864531_g10_i4_1
--IVIGCRFPGANNIDEFWEVLKNGE-DRVIRIMTYTKYAGIIEGFE--S
WNNFFGISDSETETMDPQQSIVLECTHMALENAGIRKTDINGSRTGVFIG
CMNMDYNTGNGNSVISARVSYIYNLLPSMNIDTACSSSLVAIHQGCLGIK
SGDCDMAICGGVNYILSPELLVTMSKSR-ISSLTGRCHTFSADADYTRGE
GCGIVILKRHSDAIKDGNTIWGVIA-TGCNQDGHMATITAPSGEQQLRLL
REVYS-KHNID-KGRIQ--YIEAHGTGTPRGDPIVDSLGQHFYIGSVKTN
IHLESGSGVAGLIKVLLMMEHGLIAPNLHFKTPNPRID-FDAFKFKVPTS
C-IKWQPGSDKRLACVNSFGFG-GTNAHMVIER
>molluskpks_SRR2175868_NODE_39514_length_1875_cov_22.778390_g1812_i7_1
--VIIGCRFPGANDKEEYWRLLLNSE-NHIVEVIKQPYRAGLVERFA--C
WNKVFGITEQEAEWIDPQQRFVLDCTHMAMEDAGLTRRDLDGTNTGVYIG
VMNDDFKTGINSSIISARVSYVYNLHPSMTIDTACSSSLVAIHQGALALG
AGDCDMAICGGVSLLLDPTLFKTLSNAR-MLSPTGQCHSFTSKADYTRGE
GCGMVILKRVEDAVKCGNKIWGFLG-TGVNQDGHMATITAPSEQQQIALL
HHVYK-KYHVL-KSTIQ--VIEAHGTGTPLGDPTCNALGTFFHIGSVKSN
IHLESAAGVAGLIKVLLMMHHEQIVPSLHVDKENERNN-LGKNGLVIPTK
L-CKWPLPDGPRMACVNSFGFG-GTNAHAIVQE
>molluskpks_SRR18002372_NODE_2423_length_8650_cov_20.033112_g1603_i0_1
--VVLGCRFPGANDKDEFWRLLENGE-NHIIDILRRAYRAGLVERFS--N
WNHVFSIKDDEAKWIDPQQRFVLDCVHMALEDAGITRKELDGSNTGVYIG
AMNDDFKTGLALSMISNRVSYVYNLHPSMNIDTACSSSLVAIHQGSLALK
AGECDIAICGGVNLILDARVFVSLFSSG-MLSPTGQCHSFSSKADYTRGE
GCGIVILKRVQNAVEHKNKIWGLVG-TAINQDGHEATITAPSGKQQLALL
EKVYK-EYNVL-RSSVQ--VIEAHGTGTPIGDPVANALGTFFYLGSVKSN
IHLESASGVAGLIKVLLMMKNRNIVASLHVKEETMRTN-IEQYGLTIPTE
T-VNWLCDDTARTACVNSFGYG-GTNAHAVVRE
>molluskpks_SRR17920662_NODE_81_length_9525_cov_17.896953_g61_i0_1
IAIVIGCKVPGADNVEQYWKVLERGE-NHVIEIKSYVRKAGLLKDPI--A
FNKLFNINDFEADQMDPQQRFVLECSFMAMEDAGITRDKLAGSNTGVYVG
AMNGDYRTGISNSIIAARVSFTFDLRPSMTLDTACSSALLAIHIGAQALR
SGDCDMALCGGTNFLMSPDVFVHLSKAH-MVSPTGQCFAFSDSADYTRGE
GCGMVILKRLKDALKDGDRVWATIE-TGSNQDGHSVTISAPSGDQQIKLL
QHVYK-NAQVD-LNRID--YIEAHGTGTSAGDPVANALGKFFYIGSVKTN
LHLESAAGTAGLMKVLLMMKHSKIVPSLFFERPNPKID-FPNMNLTVPTE
V-VDWPTQ--NKIACVNSFGFG-GTNCHALVMA
>molluskpks_SRR1542642_NODE_546_length_8515_cov_21.879046_g301_i1_1
--IVIGCMFPGAENIDEYWNVLLNGE-DHVQDIKSYVRKAGLIKRYN--E
WNRFFGISDKEAGMVDPQQHFVLESVHMALEDAGIPKEKIAGSDTGVYIG
AMNHDWNTGGDSSILSARVAYFYNLLPAMTIETACSSSMVAVHTALQALK
NDEISMAIVGGVSFILDPEVFIHLSSAR-MASPTGKCHTFSQNADYARGE
GCGIVIMKRLSDALRDKNKIWGILY-TGLNQDGHMSSITSPSGEQQQKLM
ETIYT-RYNIP-PESVQ--YIEAHGTGTSVGDFTVTALGSFFFIGSVKAN
IHLESGAGVAALIKVLLMMKNGLYVPSIHAEPLNPKIS-FNEYHLKVCQE
V-TEWKKNEKNRIACINCFGFG-GTNAHAVVTD
>molluskpks_SRR1505138_NODE_238_length_9267_cov_30.065307_g181_i0_1
--IVVGCKFPGARNLTEFWRVLENGE-NHVVEIKTYVRRAGLIMDHD--E
WNRVYGINDIEAASVDPQQRFVLDSTFMALEDAGIPRRRIYGSKTGVYLG
VMNTDYKTGTSPSIIAARLSYVFNLLPCLMVDTACSSSLVAIHLACQAIR
SGDCEMAIAGGVNYLMHPSVFIQLSRAK-MVSPTGQCQAFSANADYARGE
GCGIIVLKKLKDALRDGDNIWATIY-TACNQDGQTVSITAPSMTQQKNLL
QEVYS-KCGVS-MDDID--YIEAHGTGTKAGDPVMKSLGETFFIGSVKTN
IHLESAAGIAGIIKVLLMMKHGKIVPSLHFYPPNPALA-FDRYGFNVPTA
N-RDWDSS--LKISCVNSFGFG-GTNGHAVVKL
>molluskpks_SRR1505138_NODE_18171_length_1600_cov_3.743391_g11573_i0_1
--IIVGCRFPGADNLDEFWRVLLNGE-NHVIDIKTHVKKAGFVLGHD--E
WNRLFKINNLEALHVDPQQTFALECTFMALENAGIPRSKIAGTNTGVYIG
VTSEDYQTGVSVTNVAARVSYVFDLRNSLTLNTACSSSLVAVHLGCQALK
TGDCDIAICGGVNCILQPGTFIRLSKTR-MASPTGQCQAFSANADYARGE
GCGIIILKKTENAKHDGDNIWGTIF-TGVNQDGQTVTITAPSWKQQKRLF
TDVYR-KNAID-PSSVE--YIEAHGTGTKTGDHRVQSLGEFFLIGSVKTN
IHLESAAGIAGVIKVLLMMKYNKIVPSLHFNTPNPRID-FIRYNLEVATV
V-TDWLTP--RKFASVNSFGFG-GTNCHAVLGS
>molluskpks_SRR12357918_NODE_939_length_8938_cov_88.136461_g350_i0_1
--IVVGCQFPGANNLDEFWRLLVNGE-NHVNEIKTYVRRAGLIDGHD--E
WNRFYGISTAEAEQIDPQQRLVMDCVHMALEDGGITKTKLNGTYTGVYIG
VMNDDYRTGSSPSIASARVSYHYNLLPAITIDTACSSALVAIHLAAQALK
TGDCKMAICGGVNSILYPEIFIPLSKAR-MVSPSGQCQAFSKNANYARGE
GCGIVVLKPLSMALADNDHIWATVM-TGCNQDGHTATITAPSVVMQGELL
KKMYG-QNNID-PKDIQ--YIEAHGTGTPTGDPVATALGQFFYVGSVKTN
IHLESAAGSAGLVKVLLMMKNGKFVPSLHVTELNPAVP-FEKFGMKLVQE
V-FDWDEPENSRMACVNCFGFG-GTNSHAILKQ
>molluskpks_SRR12357918_NODE_76970_length_1584_cov_5.236482_g26082_i0_1
IAIIVGCRFPGADNIDEFWKVLLHGE-NHVVDIKTYVRKAGLIVGHD--T
WNNFYGISDLEAEKIDPQQRLVLDCVHMAMDNAGVRKTDLNWSSTGVYIG
TMNDDFTTGSARSIISARVSYLYNLLPAMTIDTACSSAVVAIHTGIHAIK
MGDCNMALCGGVNSILYPELFIALSKAR-MLSPTGQCQPFSAKADYARGE
GCGIILLKKLTDALKDGDYIWGTII-TGCNQDGHTASMTAPSLSQQKHLL
EKVYR-ENNVD-PCSVQ--YIEAHGTGTPVGDPIVDSLGTFFLIGSVKSN
IHTESAAGVAGIIKILLMMKNETIVPSLHSEELNPKIH-FDTYGLHVVQN
C-TPWEQNASRRVACVNCFGFG-GTNSHAIVEQ
>molluskpks_SRR11248244_NODE_527_length_8835_cov_27.560665_g425_i0_1
IAIVISCKVPGADNVEQYWKLLENGE-NHVIDIKSYVRRAGLLKDPI--A
FNKLFNINDFEADQMDPQQRYVLECTFRALEDAGIAREKLAGSNTGVYVG
AMNGDYRTGISNSIIAARISFVFDLRPSMTLDTACSSALLAIHIGAQALR
TGDCDMALCGGTNFLMSPDVFVHLSKAH-MVSPTGQCFAFSDSADYTRGE
GCGMVILKRLKDALRDGDRIWATIE-TGSNQDGHTVTISAPSGDQQIKLL
DQVYK-NSGVD-VGKID--YIEAHGTGTSAGDPVANALGKFFYIGSVKTN
LHLESAAGTAGLIKVLLMMKHSKIVPSLFFDRPNPKIN-FPDMNLSVPTQ
V-VNWQSQ--NKVACVNSFGFG-GTNCHAVVME
>molluskpks_SRR11248244_NODE_512_length_8952_cov_13.716500_g406_i1_1
--IIIGFKGPGAENLEQLWEVLEGGK-NYVLDLKYYTRKAGLLSNPL--D
FNTFFDINDIESDQMDPQQKFVLECSYRAMEHAGITRRSIQGSKTGVYIG
AMNCDYRTGVSNSIIAARVSYAFDLRPCMVLDTGCSSALLAIHTASQALL
NGDCTMAICGGTNFIGSPDIFIHLSKAQ-MVSPTGQCHAFSEQADYTRGE
GCGIVLLKKLSDAERENDKILAVIT-TGTNQDGHTVTISAPSMSQQIQLL
EDMYR-DLSLEQLDEIE--YIEAHGTGTQAGDYAANALGQFYLIGSIKTN
IHLESAAGVVGLIKVLLMMQHNKFVPSLFSESLNKRID-FEALNLVVASQ
V-KDWTTE--NKVGSVNSFGFG-GSNCHAVVRS
>molluskpks_SRR11248244_NODE_468_length_9218_cov_47.824299_g381_i0_1
IAVIVGFKGPGADNLEQLWMVLENGE-NKISEIKYYSRKAGLLSNPH--E
FCSFFNISEIESEQMDPQQKFVLECTYRAMEHAGITRDKIKGSKTGVYIG
AMNCDYRTGISNSIIASRVSFTFDLRPCLVLDTGCSSALIAIHTASHALT
LGDCSMAICGGTNFMATPDVFVHLSKAQ-MLSRSGQCHAFSDQADYTRGE
GCGIVILKKLSDAERDNDPILAVIT-TGTNQDGHTVTISAPSMSQQIQLL
EDMYR-DLSLEQLDEIE--YIEAHGTGTQAGDYAANALGQFYLIGSIKTN
IHLESAAGAAGLIKVILMMEHNKIVPSLFSERPNKRIN-FDDLNLVVPPK
V-REWSTE--KKVACVNSFGFG-GSNCHAIVRS
>no-te-arthrofas_SRR1573502_NODE_1283_nrpspksdomains_ctg3104_3_PKS_KS.1_
VVISISGRLPESDSIEEFKQQLFDGVDLVTDDPYGLPTRTGKLK--DLSK
FASFFGVHAKQAHVMDPQLRMLLELTHEAIVDAGINPNEAKGSRTGVFIG
VSDS-ESTGCCRAMFPNRISYTFDFKPSYAIDTACSSSLFAFQQAVNAIK
TGQCDSAIVGGVNLLLKPTSSLQFHRLSMLSPDG-MCKAFDASGNYVRSE
AAVVVYLTKASTAKRVYATILGAKTNTDGNKEQGIT---FPSGAMQNRLI
RETFEETG--VNPHD--VVYVEAHGTGTKVGDPQVNSIAD-FLIGSVKSN
MHSEPASGLCSLAKIVIAMESGIIPQNLHFQSPNKDIPALNDGRLKVVSE
N---MPWNG--GIIALNSFGFG-GANAHIILKS
>no-te-arthrofas_SRR3170923_NODE_477_nrpspksdomains_ctg3316_2_PKS_KS.1_
IVITMSGRLPESDNLQEFKDNLMNHVDMVTADDYGLPSRNGKIK--DLTR
FNQFFGVHAKQADVMDPQLRILLEATFEAILDAGLNPEEIRGTKTGVFIG
VSNS-ESTGSARAMFPNRLSFTFDFKPSYAVDTACSSSLLAFHQAVVSIQ
SGECDAAIVGGSNLTLKPTESLQFHRLSMLSPDG-ACKAFDVSGNYVRSE
AVVIVLLQKASAAKRIYATVVNTGTNCDGNKEQGIT---YPSGQIQKALV
EHVFKEAN--VSPSE--VSYVEAHGTGTKVGDPQVNSIAE-ILIGSVKSN
MHSEPASGLCSLAKVLIAMESGVIPANLHFKSPNLEIPALSDGRLQVVDK
N---WQWNG--GLAAINSFGFG-GANVHVILRS
>no-te-arthrofas_SRR3232915_NODE_48_nrpspksdomains_ctg3446_1_PKS_KS.1_
IVISISGRLPESNNLWEFREHLIAGEDMVTEDDHGLPGRNGKLK--DLSK
FATFFGVHAKQAHAMDPQLRMLLESTYEALVDAGVNPQAARGSNTGVFIG
ASAS-ETTGCCRAMFANRISFTFDFKPSYALDTACSSSLLALDQAMLAIR
TGQCDSAIVGGVNLCLKPNTSLQFHRLGMLSLEG-KCKAFDMSGSYVRSE
AAVVIYLQRASVAKRVYATVIHSKTNTDGGKEQGVT---YPSGAIQKRLI
EEVYAEAC--INPAD--VAYVEAHGTGTKVGDPEVNTIAD-VLIGSVKSN
MHSEPASGLCSISKVLIAMEDGKIPANLHFSSPNPNIPGLLDGRLQVVAE
R---TSWNG--GLVGINSFGFG-GANVHVILRS
>no-te-arthrofas_SRR1798556_NODE_252_nrpspksdomains_ctg4222_2_PKS_KS.1_
VVITISGRLPESNNIEEFKQQLFDGVDLVTDDEYGLPTRTGKIK--DIAH
FATFFGVHAKQAHVMDPQLRMLLELTHEAIVDAGVNPNEIKGSRTGVFIG
VSDS-ESTGCCRAMFPNRISYTFDFNPSYAIDTACSSSLFAFQQAVTAIK
TGQCDAAIVGGVNLLLKPTSSLQFHRLSMLSPQG-MCKAFDASGNYVRSE
AAVVVYLQKASAARRVYATVLGAKTNTDGNKEQGIT---FPAGGMQNKLI
REVYAESG--VDPKD--VAYVEAHGTGTKVGDPQVNSIAD-FLIGSVKSN
MHSEPASGLCSLAKIVIAMEAGKIPGNLHFKSPNKDIPALNDGRLKVVAK
N---EEWNG--GIVGVNSFGFG-GANAHIILKS
>no-te-arthrofas_SRR5134740_NODE_3_nrpspksdomains_ctg5572_1_PKS_KS.1_
VVISISGKLPESSNIEEFKEQLFAGVDLITDDEYGLPTRTGKLK--DLKH
FATFFGVHAKQAHVMDPQLRMLLELTHEAIVDAGINPQTVRGSKTGVFIG
VSAS-ESTGCCRAMFPNRISFTFDFSPSYAIDTACSSSLFALHQAVAAMR
SGQCDAAIVGGVNLLLKPTCSLQFHRLSMLSPQG-MCKAFDSSGNYVRSE
AAVVVYLQKARDAKRVYATIVNSRTNTDGYKSQGIT---FPIGAMQNRLI
REVYEECG--VSPHE--VAYVEAHGTGTKVGDPQVNSIAD-FLIGSVKSN
MHSEPASGLCSLAKIVIAMEAGQIPQNLHFKNPNPDIPALNDGRLQVVNK
N---WPWNG--GYVAVNSFGFG-GANAHFLLRS
>no-te-arthrofas_SRR9611066_NODE_87_nrpspksdomains_ctg8405_1_PKS_KS.1_
IVISISGRFPESENMAEFRDNLLQQKDLVTEDDFGLPTRNGKLK--ELGL
FATFFGVHPKQAHAMDPQLRMLLELTYEAIVDAGYDPHTLRGSRTGVFVG
CSAS-ESTGCCRAMFSNRISFTFDFKPSFSIDTACSSSLLAMEQAVQAIR
TNQCDAAIVGGVNLCLIPTTSLAFHRLGMLAQDG-KCKTFDAGGDYVRSE
AASVILLQKAGVARRIYATVVHAKTNTDGAKEQGVT---YPSGEVQKWLL
QQVYNEVG--IDPVD--VAYVEAHGTGTKVGDPQAGAIAE-VLVGSVKSN
MHSEPASGLCSVAKVLIAMEEGIIPPNLNYKSPNPNIPALVDGRLKVVTE
P---TPWKG--GLVGINSFGFG-GANVHVILKS
>te-arthrofas_SRR3458649_NODE_4_nrpspksdomains_ctg3956_1_PKS_KS.1_
IVVAISGRLPESENIAEFREHLLMGEDMISDDDYGLPKRSGKLK--NLSK
FATFFGVHPKQAHVMDPQLRLLLEVTYESIIDAGINPKNIRGSRTGVFIG
ASSS-EATGCCRAMLANRISYTYDFKPSYTADTACSSSLIAFDQAMLSIR
TGQCDAAIVAGTNLCLKPTSSLCFHRLGMLAPDG-ACKAFDVSGNYVRSE
AVVAIYLQKSSDAKRVYATVLHSKTNTDGNKEQGIT---FPSGAIQKRLL
QEVYSEAG--INPAD--VAYVEAHGTGTKVGDPQTNSIVD-VLIGSVKSN
MHSEPASGLCSFAKIIIAMEDGYIPANLHYKSPNLDIPGLSDGRLKVVSE
R---TKWNG--GVVGVNSFGFG-GANVHVILKS
>te-arthrofas_SRR3232683_NODE_56_nrpspksdomains_ctg5829_1_PKS_KS.1_
VVISISGRLPESNNLWEFREHLVNGEDMVTEDDNGLPTRNGKLK--DLSK
FATFFGVHAKQAHVMDPQLRLLLELTYEAIVDAGVNPQTIRGSNTGVFIG
ASTS-ESTGCCRAMFANRVSFTFDLKPSFACDTACSSSMIALDQAIMSIR
TGQCDSAIVGGVNLCLKPNTSLQFHRLGMLSPDG-KCKAFDADGKYVRSE
AMVVIFIQKANVAKRVYSTIVHCKSNTDGSKAQGVT---YPSGAMQKRLI
QEVYNEAG--INPND--VVYVEAHGTGTKVGDPEVNTIAD-VLIGSVKSN
MHSEPASGLCSIAKVLIAMEDGVIPANLHFTSPNPDIPALSDGRLKVVSE
H---TPWNG--GLVGVNSFGFG-GANVHVILKS
>te-arthrofas_SRR945441_NODE_282_nrpspksdomains_ctg7573_1_PKS_KS.1_
IVISISGRLPESQNLAEFREHLVLGEDMVTADDHGLPERNGKLK--DLSK
FATFFGVHAKQAHSMDPQLRLLLESTYEAIVDAGVNPQLIRGSNTGVFVG
ASTS-ESTGCCRAMFANRLSFTFDFKPSFAVDTACSSSLVALDQAITAMR
TGQCDSAIVGGVNLCLKPNTSMQFHRLGMLSPDG-MCKAFDASGKYVRSE
AVVTVFLQKAKAAKRIYSTIIHCKTNTDGSKEQGVT---YPSGAIQKRLL
LDVYSEAG--VDPSD--VAYVEAHGTGTKVGDPEVNSIAD-VLIGSVKSN
MHSEPASGLCSIAKVLIAMEDGMIPANLHFKSPNTDIPALSDGRLKVVSE
R---LRWNG--GLVAINSFGFG-GANVHVLLRS
>te-arthrofas_SRR945441_NODE_283_nrpspksdomains_ctg7574_1_PKS_KS.1_
IVISISGRLPESQNLAEFREHLVLGEDMVTADDHGLPERNGKLK--DLSK
FATFFGVHAKQAHSMDPQLRLLLESTYEAIVDAGVNPQLIRGSNTGVFVG
ASTS-ESTGCCRAMFANRLSFTFDFKPSFAVDTACSSSLVALDQAITAMR
TGQCDSAIVGGVNLCLKPNTSMQFHRLGMLSPDG-MCKAFDASGKYVRSE
AVVTVFLQKAKAAKRIYSTIIHCKTNTDGSKEQGVT---YPSGAIQKRLL
LDVYSEAG--VDPSD--VAYVEAHGTGTKVGDPEVNSIAD-VLIGSVKSN
MHSEPASGLCSIAKVLIAMEDGMIPANLHFKSPNTDIPALSDGRLKVVSE
R---LRWNG--GLVAINSFGFG-GANVHVLLRS
>vertebFAS_ERR3262821_NODE_264_length_8917_cov_160.675124_g191_i0_1
--IAISGRLPESNNLEEFWENLFNCVDMVTEDDYGLPRRNGKLK--EIDR
FAAFFGVHPKQAHTMDPQLRLMLEIAYEAIVDGGINPLTMRGSKTGVYIG
VSGS-EATGCQRAMFANRISYFFDFNPSTAIDTACSSSLLALENAFNAIR
HGHCEAALVGGVNLLLKPNTSVQFMKLGMLSPEG-TCKSFDSSGNYCRSE
AAVAVLLTKRSAAKRVYATVLNAGNNTDGYKEQGVT---FPSGEMQQRLV
RSLYQEAG--VSLEQ--VEYIEAHGTGTKVGDPQVNGIVG-VLIGSTKSN
MHPEPASGLAALAKVVLSLEHGMWAPNIHYQNPNPDIPALVDGRLQVVTT
P---TPTSG--GIVGINSFGFG-GSNVHIILQP
>vertebFAS_SRR1103822_NODE_941_length_8811_cov_22.093814_g582_i0_1
--IAISGRLPESDNLEEFWENLINGVDMVTEDDYGLPRRNGKLK--DISH
FAAFFGVHPKQANTMDPQLRLMLEVAYEAIMDGGLNPSSMRGSRTGVYVG
VSGA-EATGCQRAMLANRLSYFFDFKPSVTIDTACSSSLVALENAFHAIR
QGHIDAALVGGVNLLLKPNTSVQFMKLGMLSPEG-TCKSFDASGNYCRSE
AAVAVLLTKRSATNRVYATVINAGNNTDGYKEQGVT---FPSGDMQQTLV
RSLYNEAN--VSPEQ--VEYIEAHGTGTKVGDPQVNGIVS-VLIGSTKSN
MHPEPASGLAALAKVVLSLERGVWAPNLHFTHPNPDIPALTDGRVQVVDR
P---IPVRG--GIVGINSFGFG-GSNVHVILRP
>vertebFAS_DRR147122_NODE_268_length_9156_cov_28.223674_g195_i0_1
--IVIAGKLPESENLQEFWENLINGVDMVTEDDYGLPKRNGKLK--DISK
FATFFGVHAKQAHTMDPQLRLLLEVSYEAILDAGIDPTTIRGTDTGVWIG
VSGS-EATGCQRAMFANRISYFFDFKPSMSIDTACSSGLVALDNAYKAIS
SGQCESALVGGVNLILKPNTSVQFMKLGMLSPEG-TCKSFDAEGNYCRSE
AVVAVFLTKKSKAKRIYATIVNSGINTDGFKEQGVT---FPSGWMQQQLV
SSLYRESG--IKPEE--VEYIEAHGTGTKVGDPQVNGIIN-VLIGSTKSN
MHPEPASGLAALAKVVLSFEYGVWAPNLHYNSPNPDIPALNDGRLQVVTK
P---TPIKG--PLAGINSFGFG-GSNAHVILRA
>vertebFAS_SRR10054319_NODE_955_length_8600_cov_263.663305_g539_i1_1
VVIAMSGKLPESENLQEFWANLISGVDMVTDDDYGLPRRSGKLK--DLSK
FASFFGVHPKQAHTMDPQLRLLLEVTYEAIVDGGINPTSLRGTNTGVWVG
VSGS-EAVGCQRAMMANRLSFFFDFKPSISLDTACSSSLLALQNAYKAIR
SGECPAAIVGGINLLLKPNTSVQFMKLGMLSPEG-ACKSFDEAGNYCRSE
AAVVVLLTRKSLARRVYATILNAGTNTDGYKEQGVT---FPSGESQEQLI
RSLYEPAG--LDPES--LEYIEAHGTGTKVGDPQLKGVVQ-ALIGSTKSN
MHPEPASGLSALIKVLLSLEHGLWAPNLHFHNPNPDIPELHNGQLRVVDQ
P---LPVQG--GIVGINSFGFG-GSNVHVILQP
>vertebFAS_DRR317855_NODE_252_length_9556_cov_30.924918_g174_i1_2
--IAISGRLPESNNLEEFWENLIGGVDMVTEDDHGLPKRNGKLK--DISH
FAAFFGVHAKQANTMDPQLRLMLEIAYEAIVDGGLNPAALRGSKTGVYIG
VSGS-EATGCQRAMLANRLSYFFDFSPSTAIDTACSSSLLALENAFHAIR
QGHCDAALVGGVNLLLKPNTSVQFMKLGMLSPEG-TCKSFDASGNYCRSE
AAVAVLLTKRSAAKRVYATVVNAGNNTDGYKEQGVT---FPSGEMQQRLV
RSLYQEAN--ISPEQ--VEYVEAHGTGTKVGDPQVNGIVG-VLMGSTKSN
MHPEPASGLAALAKVVLSLERGLWAPNLHFSCPNPDIPALSDGRVQVVDR
P---IPVRG--GIVGINSFGFG-GSNVHVILRP
>vertebFAS_DRR233952_NODE_823_length_9254_cov_44.496242_g597_i0_1
--IAISGRLPESNNLEEFWENLINGVDMVTEDDYGLPKRNGKLK--DISH
FAAFFGVHPKQAHTMDPQLRLMLEIAYESIVDAGLNPATLRGSKTGVYIG
VSGS-EATGCQRAMLANRLSYFFDFSPSTAIDTACSSSLLALENAFHAIR
QGHCDAALVGGVNLLLKPNTSVQFMKLGMLSPEG-TCKSFDSSGNYCRSE
AAVAVLLTKRSAAKRVYAIVVNAGNNTDGYKEQGVT---FPSGEMQQRLV
HSLYQEAN--ISPEQ--VEYVEAHGTGTKVGDPQVNGIVS-VLIGSTKSN
MHPEPASGLAALAKVVLSLERGVWAPNLHFKNPNPDIPALTDGRVQVVDQ
P---IPIRG--GIVGINSFGFG-GSNVHVILRP
>vertebFAS_ERR6338386_NODE_1474_length_10021_cov_206.454262_g842_i0_1
--IAIAGKLPESENLQEFWENLLNGVDMVTEDDYGLPKRNGKLK--DISK
FASFFGVHPKQAHTMDPQLRLLLEVSYEAILDGGINPATLRGTDTGVWVG
ASAS-EATGCQRSMFANRISYFYDLTPSITIDTACSSSLVAMENAYKAIR
HGRCSAALVGGVSVLLKPNTSVQFMKLGMLSPDG-ACKAFDASGNYCRSE
AVVVILLTKRSMAKRIYATIVNAGSNTDGFKEQGVT---FPSGEMQQQLV
SSLYRESG--IKPGE--VEYVEAHGTGTKVGDPQVNGIVN-VLIGSTKSN
MHPEPASGLAALAKVILSLEHGLWAPNLHFSTPNPDIPALQDGSLEVVCK
P---TPVKG--GLVSINSFGFG-GANAHVILRP
>FLP_SRR8573941_NODE_233_length_7409_cov_44.677072_g144_i1_2
LVISISGKFPASRDVNELWDNLCNKVDMMGASDMDVGN-YGKIYD--TEK
FNEFFRINPEASNWMTPESRMCMEMAYEAIVDAGHSIESMAGRNTGTFYS
HGAIFEAVGLVTSMLPNRVAHYFDLRRSVLVDSACSSSLSAFDLAVEAIR
NGTIDSALIGGAGCTFGPQIGMELKKFGVASSNG-RCKVFDSSADYGRSD
AAGTLLLEKKSEARRCYASIVETGCGHDGKTASV-FG--ATSTVTQHELI
KDVLKRSG--VDHRE--IDFVETHGTGTQVGDPNVKALDIDGMVGSIKSN
LHSECLSGLPSLTKAVMIMHHDSIPPNLNLETTNPKIDSILEGRVVVPTE
N---TPYKG--GLVAVNSFGIG-GSIAHILLAP
>FLP_SRR830638_NODE_12029_length_1707_cov_3.036188_g8492_i0_1
ICITMSGRSGQARTLDELKKLLWEKKDGFATKAYGTQKRHAYIDD--AEY
FSDYFGIAPKNAEFLDPNIRLSMEAAYEATVDAGYSMQEIRGSNTGVYVS
CVAYDANIGVVNNFRASRISYAMDLRPSVCVDTACSGYLAAIEAAMKDMR
LGIIDSAIVAGCQLHCNPMSSLLFMELGAAGPDA-KCYTFDERAQFGRGE
AVGAILLQKEEDARRIYCKLAHCYQSCDGNSGDFDFN--HPSIFGQMQTI
TECYKRCG--IDPHT--VEYVECHGTGTRAGDIVTNAITN-VMVGSVKTN
IHAEATAGFNAVVKCIFGIEEGLLPANLNFERPNPEIPGLLDGRLKVVTE
M---TPWSG--QVCGISGFGIG-GTNSHCVLKK
>FLP_SRR8282417_NODE_1791_length_4782_cov_10.214391_g909_i0_1
LVVCLSGRYPDSANVGELTHNLFNGINMITVDDFGTPEVMGKLR--NITD
FAEFFGVHSKSANTMDPMMRILLEVVYETIVDAGESLESMKGSKTGVYIG
VSVS-ECQGCPHSMFPNWVSFFFDLRPSTAYNTACSSSLVCLDAAERHLR
MGIIDNAIIGGCNILYRPSTSRLFMTMNFLGTT--ACRAFDETGDFVRAE
VVSAMLIKKASSAKRVYGTLVGSMLNNDGFQLNGIL---YPNTLAQEQLM
TDIYPALN--VDPKE--VKYFECHGTGTQAGDPNTRAICN-ALIGSVKTN
LHGETASGMAGLSKVMVILHSRKIPPNLHFNTPNPKIPGLFDGRLKVVTE
---TTPFDG--GLIAINSFGMG-GTNAHAIFRS
>FLP_SRR6911229_NODE_240_length_5947_cov_10.872105_g89_i3_1
LVVCLSGRYPDSANVGELTHNLFNGINMITVDDFGTPEVMGKLR--NITD
FAEFFGVHSKSANTMDPMMRILLEVVYETIVDAGESLESMKGSKTGVYIG
VSVS-ECQGCPHSMFPNWVSFFFDLRPSTAYNTACSSSLVCLDAAERHLR
MGIIDNAIIGGCNILYRPSTSRLFMTMNFLGTT--ACRAFDETGDFVRAE
VVSAMLIKKASSAKRVYGTLVGSMLNNDGFQLNGIL---YPNTLAQEQLM
TDIYPALN--VDPKE--VKYFECHGTGTQAGDPNTRAICN-ALIGSVKTN
LHGETASGMAGLSKVMVILHSRKIPPNLHFNTPNPKIPGLFDGRLKVVTE
---TTPFDG--GLIAINSFGMG-GTNAHAIFRS
>FLP_SRR6911226_NODE_5447_length_1885_cov_11.006630_g2739_i1_1
LVVCLSGRYPDSANVGELTHNLFNGINMITVDDFGTPEVMGKLR--NITD
FAEFFGVHSKSANTMDPMMRILLEVVYETIVDAGESLESMKGSKSGVYIG
VSVS-ECQGCPHSMFPNWVSFFFDLRPSTAYNTACSSSLVCLDAAERHLR
MGIIDNAIIGGCNILYRPSTSRLFMTMNFLGTT--ACRAFDETGDFVRAE
VVSAMLIKKASSAKRVYGTLVGSMLNNDGFQLNGIL---YPNTLAQEQLM
TDIYPALN--VDPKE--VKYFECHGTGTQAGDPNTRAICN-ALIGSIKSN
LHGETASGINGISKVIITMHSRQIPPNLHFKNPNPKIPGLFDGRLKVVTE
---TTPFDG--GLIAINSFGMG-GTNAHAIFRS
>FLP_SRR6911223_NODE_2932_length_2720_cov_10.064272_g1711_i1_1
VAICLSGRYPESANVGELEYNLFNKIDMVTIDNLGTPERMGKVK--TITD
FAEFFGVHTKGAQTMDPMLRNLLEVVYEAIVDAGESLESMKGTRTGVYIG
VSNN-EVQGCHHSMYPNWISFFFDFSPSTAYNTACSTSLVCLDAAERHLR
MGVIDNAIVGGSNFIYRPATTKLFMGMNFLGSS--TCKAFDESGDFVRGE
VASAILLKKADTAKRVYCTLVGSMLNNDGNQTNGIL---YPNSEAQEQLM
TDIYSTHK--IDANE--VKYFECHGTGTQAGDPNTRAICN-ALIGSIKSN
LHGETASGINGISKVIITMHSRQIPPNLHFKNPNPKIPGLFDGRLKVVTE
---TTPFDG--GLIAINSFGMG-GTNAHAIFRS
>FLP_SRR6911221_NODE_3175_length_2785_cov_8.884133_g1753_i0_1
VAICLSGRYPESANVGELEYNLFNKIDMVTIDNLGTPERMGKVK--TITD
FAEFFGVHTKGAQTMDPMLRNLLEVVYEAIVDAGESLESMKGTRTGVYIG
VSNN-EVQGCHHSMYPNWISFFFDFSPSTAYNTACSTSLVCLDAAERHLR
MGVIDNAIVGGSNFIYRPATTKLFMGMNFLGSS--TCKAFDESGDFVRGE
VASAILLKKADTAKRVYCTLVGSMLNNDGNQTNGIL---YPNSEAQEQLM
TDIYSTHK--IDANE--VKYFECHGTGTQAGDPNTRAICN-ALIGSIKSN
LHGETASGINGISKVIITMHSRQIPPNLHFKNPNPKIPGLFDGRLKVVTE
---TTPFDG--GLIAINSFGMG-GTNAHAIFRS
>FLP_SRR6911220_NODE_4355_length_2233_cov_10.096849_g442_i5_1
VAICLSGRYPESANVGELEYNLFNKIDMVTIDNLGTPERMGKVK--TITD
FAEFFGVHTKGAQTMDPMLRNLLEVVYEAIVDAGESLESMKGTRTGVYIG
VSNN-EVQGCHHSMYPNWISFFFDFSPSTAYNTACSTSLVCLDAAERHLR
MGVIDNAIVGGSNFIYRPATTKLFMGMNFLGSS--TCKAFDESGDFVRGE
VASAILLKKADTAKRVYCTLVGSMLNNDGNQTNGIL---YPNSEAQEQLM
TDIYSTHK--IDANE--VKYFECHGTGTQAGDPNTRAICN-ALIGSIKSN
LHGETASGINGISKVIITMHSRQIPPNLHFKNPNPKIPGLFDGRLKVVTE
---TTPFDG--GLIAINSFGMG-GTNAHAIFRS
>FLP_SRR6911218_NODE_809_length_5256_cov_2.849643_g331_i0_1
IAIAISGRYPESDSVGEFRDNLFGKVNMLTCDDLDLPDVLGKLR--SVDR
FSEFFNLNSKQTEMLDPQTRLLLEVCYEAIVDAGESLASVKGSRTGMYLA
ISSS-EPMGCPHTMSPNRISFFFDLHPSIAYDTACSSVLVALEAAFQHMR
TGVIDSAIVAGVNTCFRALTSKVYQNMGMLGPE--ACKAFDSSGNYVRSE
IVSALFLKKSSDSKRIYCSVVNVKTNNDGFTPQGLT---FPSGEIQEQLM
RNVYADCK--LNPKE--VSYFECHGTGTPAGDPQTNAIYR-VLIGSVKSN
MHAETGSAMASITKVILAMHEGFIAPNLHFRSPNPKIEGLRDGKMAVVTE
---ATPWSG--GYMAINSFGMG-GSNAHAVLRS
>FLP_SRR6911218_NODE_739_length_5411_cov_8.442841_g155_i5_1
VAICLSGRYPESANVGELEYNLFNKIDMVTIDNLGTPERMGKVK--TITD
FAEFFGVHTKGAQTMDPMLRNLLEVVYEAIVDAGESLESMKGTRTGVYIG
VSNN-EVQGCHHSMYPNWISFFFDFSPSTAYNTACSTSLVCLDAAERHLR
MGVIDNAIVGGSNFIYRPATTKLFMGMNFLGSS--TCKAFDESGDFVRGE
VASAILLKKADTAKRVYCTLVGSMLNNDGNQTNGIL---YPNSEAQEQLM
TDIYSTHK--IDANE--VKYFECHGTGTQAGDPNTRAICN-ALIGSIKSN
LHGETASGINGISKVIITMHSRQIPPNLHFKNPNPKIPGLFDGRLKVVTE
---TTPFDG--GLIAINSFGMG-GTNAHAIFRS
>FLP_SRR17920678_NODE_3040_length_8963_cov_30.844432_g2444_i0_1
IVIACASRLPECSNIEEFSHNLYNRKHMVSTTEVNAPVHLGSLP--DIDK
FASFFDMEKWQVTRCDPQLRMFLERTYEAIVDAGESLESLRGSRTGVFIG
SLPS-DSYGYAYYHLSNRINYFFDFKPGMASDSACSSALAALENAMMQIR
MGYLDYAIVGSTNLVMDPYASLTAVVVGMLCYDG-KCKAFDTRANFSRAD
GNMILFLSKKELCKRAYCSVLHVRGNSDGFTKEGLA---VPSGESQSQLL
RNMYNDLG--MDPNE--VTYAEAHGPGTAVGDGIADAIAA-VLLGTVKTN
MHCEGSAGMASIIKTIIACEKKLLPPNLHYEQPNPNIKCLFDGRVKVITE
---ATPFEK--GIASISSFGVG-GTNYNGVFRP
>FLP_SRR17920653_NODE_1616_length_8041_cov_68.274473_g844_i0_1
IVISISGRYPESNNVAEFQENLMNKVHMVTTDDPDIPDTLGKLK--NIDL
FADFFNIPSRAVEVMDPHQRMLLEVVYEAIIDAGESMTSVKGSRTGVYVG
VYSS-ESGGLAHAMLPNRVSFFFDLKPSSVYDTACSTAFTCLEAAERHMR
AGLIDSAVVAATNLVLRPVTSRSMNALGMLSQTG-CCHAFDAKGDFVRAE
TVSAMILKKAEDAKRIYASVVGTLTNQDGYGPDGIF---FPNSNSQEQLI
RDVYMNFK--VDPND--IQFFECHGPGTQAGDPQTRAICS-ALLSSTKTN
MHAECASGIASITKIIIAMNTRVIPANLHFETPNPNIPGLFDGRLKVITE
---HTPWDG--GLVAANSFGMG-GSNGHTVFRS
>FLP_SRR1582571_NODE_2035_length_5432_cov_25.383930_g1431_i0_1
IAICISGRYPESANVGELTHNLLNKINMITVDNFGTPEVMGKVK--NITE
FAEFFGVHSKSANTMDPMLRIMLEVAYEAIIDAGESLESMRASKTGVYIA
VSVS-ECQGCPHSMFPNWISFFFDLRPSTAYNTACSSGLVALDAAERHLR
MGIIDNAIVGGCNFLYRPSTSRLFMSMNFLGST--ACRAFDETGDFVRSE
VASVMLLKKVDTAKRVYCTLLGSMLNNDGFQTNGIL---YPNSLAQEQLM
ADIYPSLN--VDPKD--LKYFECHGTGTQAGDPNTRAICS-VLIGSIKSN
LHGETASGSAGLSKLVVIMHSRQIPANLHFNTPNPKIPGLFDGRLKVVTE
---TMPFDG--GLVAINSFGMG-GTNAHAIFKS
>FLP_SRR1582569_NODE_12501_length_2393_cov_24.598298_g8719_i0_1
IAICISGRYPESANVGELTHNLLNKINMITVDNFGTPEVMGKVK--NITE
FAEFFGVHSKSANTMDPMLRIMLEVAYEAIIDAGESLESMRASKTGVYIA
VSVS-ECQGCPHSMFPTWISFFFDLRPSTAYNTACSSGLVALDAAERHLR
MGIIDNAIVGGCNFLYRPSTSRLFMSMNFLGST--ACRAFDETGDFVRSE
VASVMLLKKVDTAKRVYCTLLGSMLNNDGFQTNGIL---YPNSLAQEQLM
ADIYPSLN--VDPKD--LKYFECHGTGTQAGDPNTRAICS-VLIGSIKSN
LHGETASGSAGLSKLVVIMHSRQIPANLHFNTPNPKIPGLFDGRLKVVTE
---TMPFDG--GLVAINSFGMG-GTNAHAIFKS
>FLP_SRR1582568_NODE_4684_length_2639_cov_15.026194_g3649_i0_1
IAICISGRYPESANVGELTHNLLNKINMITVDNFGTPEVMGKVK--NITE
FAEFFGVHSKSANTMDPMLRIMLEVAYEAIIDAGESLESMRASKTGVYIA
VSVS-ECQGCPHSMFPNWISFFFDLRPSTAYNTACSSGLVALDAAERHLR
MGIIDNAIVGGCNFLYRPSTSRLFMSMNFLGST--ACRAFDETGDFVRSE
VASVMLLKKVDTAKRVYCTLLGSMLNNDGFQTNGIL---YPNSLAQEQLM
ADIYPSLN--VDPKD--LKYFECHGTGTQAGDPNTRAICS-VLIGSIKSN
LHGETASGSAGLSKLVVIMHSRQIPANLHFNTPNPKIPGLFDGRLKVVTE
---TTPFDG--GLVAINSFGMG-GTNAHAIFKS
>bact_MCA9160095.1_41-498
IAIVAACRFPGAPDLNHYWEVLHHGK-DAVTNIKMYTKAGGFIHNPT--H
FSAFFGISRREAISMDPQQRLLLEIAWESLENAGIPAKRLRESDAGVFVG
ISTNDYLTGSAASIAAGRISYLLGLQPTMAIDTACSSSLVALHLACNAIR
NGECQMALVGGVNLMLSPDSTIYFCRVR-ALSTEGRCKSFSADADYVRGE
GCGFVVLKRLSDALKDKDNIMAVVRGSAVNHDGRTTGLTVPNTASQVKLL
RSALQ-SASIT-ADEVD--YIEAHGTGTPLGDPILNALSRVY-IGSAKTN
IHLEAAAGVAGLIKVILAMQHREVPRSLHFDQPNPNFN-WRSSNISVATS
S-KPW--EGDQRIATVSSFGFS-GTNANVVVQS
>bact_BAZ29708.1_39-491
IAIIMGCRFPGADHPEAFWQILRDEL-DTITEVKMYTRHGGFVNQLY--E
FAHFFGIPPREAISLDPQQRLLLEVSWESLENAGLSPERLAGSQTGVFIG
ICSNDYSTGNAHSVASGRLSYILGLKPSLAVDTACSSSLVAVHLACQSLR
NGECSLALVGGVNRLLSPEFTINFSKAH-MLATDGRCKTFDAAADYVRAE
GCGVVILKRLSDALADGDNILAQIRGSAINQDGRSSGLTVPNGPSQQAVI
RQALQ-NGGVE-ANQVE--YIEAHGTGTSLGDPIIGALEAVF-VGSVKTN
IHLEGAAGIASLIKVVLALQHEEIPRHLHFQKPNPHIN-WESMPIVVPTQ
R-TAWRKGTRQRLAGVSSFGFS-GTNAHVVVEE
>bact_HEY53158.1_128-577
IAVVIGCRFPGAEGPDAFWRLLSEGV-DAVSEVRVITRQGGFIDHVD--E
FAAFFGISPREANRMDPQQRLLAETTWEALERADINPQELAGSKTGVFVG
ISNNDY-TGNAYSIAANRLSYLFDLRPSIAVDTACSSSLVTVHLACQSLR
SGESDMALAGGVSLMLSPELTITFSQAR-MMSPEGHCKTFDASADYVRGE
GCGMVVLKRLSDAQRDGDPILAVIRGSAVNQDGRSNGLTAPNGLSQQRVI
RSALA-NAGVR-PEQVG--YVEAHGTGTILGDPIVASLGAVM-LGSVKTN
IHLEAAAGVAGLIKTILALDNELIPHHLHFQTINPHIP-LDELPLAIPTV
P-VSWPRSDRPRIAGVSSFGFG-GTNAHIVLEE
>bact_NET45425.1_38-474
IAIIIGCRFPGANTPESFWDLLSNGK-DSVREIKMYIRHAALVEQVD--R
FPQFFSISGREAHSLDPQQRFILEVTWEALERAGINPQELENTQTGVFIG
IGQNDY-TGNGFCFASGRLSYFLGLQPSMAIDTACSSSLVALHEACQSLR
QGESNLALAGGVQLILSPQITTGLSRLK-ALSPDGKCKTFDAAADFGRGE
GCGIVVLKRLSDAVKDGDNIWAVIRGSAVNHDGPSSGLTVPNKLAQEKLI
QQALK-AAKVE-PLQVS--YVEAHGTGTSLGDPMVRALASVF-IASVKTN
IHLEAASGIAGIIKVVLQLQHQKIAPNLHFTNPNPYID-WENIPLKVPTQ
L-TPWLSSGDKRVAGVSSFGMS-GTNAHIVLEE
>bact_NET45425.1_38-459
IAIIIGCRFPGANTPESFWDLLSNGK-DSVREIKMYIRHAALVEQVD--R
FPQFFSISGREAHSLDPQQRFILEVTWEALERAGINPQELENTQTGVFIG
IGQNDY-TGNGFCFASGRLSYFLGLQPSMAIDTACSSSLVALHEACQSLR
QGESNLALAGGVQLILSPQITTGLSRLK-ALSPDGKCKTFDAAADFGRGE
GCGIVVLKRLSDAVKDGDNIWAVIRGSAVNHDGPSSGLTVPNKLAQEKLI
QQALK-AAKVE-PLQVS--YVEAHGTGTSLGDPMVRALASVF-IASVKTN
IHLEAASGIAGIIKVVLQLQHQKIAPNLHFTNPNPYID-WENIPLKVPTQ
L-TPWLSSGDKRVAGVSSFGMS-GTNAHIVLE-
>bact_NET45425.1_38-464
IAIIIGCRFPGANTPESFWDLLSNGK-DSVREIKMYIRHAALVEQVD--R
FPQFFSISGREAHSLDPQQRFILEVTWEALERAGINPQELENTQTGVFIG
IGQNDY-TGNGFCFASGRLSYFLGLQPSMAIDTACSSSLVALHEACQSLR
QGESNLALAGGVQLILSPQITTGLSRLK-ALSPDGKCKTFDAAADFGRGE
GCGIVVLKRLSDAVKDGDNIWAVIRGSAVNHDGPSSGLTVPNKLAQEKLI
QQALK-AAKVE-PLQVS--YVEAHGTGTSLGDPMVRALASVF-IASVKTN
IHLEAASGIAGIIKVVLQLQHQKIAPNLHFTNPNPYID-WENIPLKVPTQ
L-TPWLSSGDKRVAGVSSFGMS-GTNAHIVLEE
>bact_NET45425.1_38-458
IAIIIGCRFPGANTPESFWDLLSNGK-DSVREIKMYIRHAALVEQVD--R
FPQFFSISGREAHSLDPQQRFILEVTWEALERAGINPQELENTQTGVFIG
IGQNDY-TGNGFCFASGRLSYFLGLQPSMAIDTACSSSLVALHEACQSLR
QGESNLALAGGVQLILSPQITTGLSRLK-ALSPDGKCKTFDAAADFGRGE
GCGIVVLKRLSDAVKDGDNIWAVIRGSAVNHDGPSSGLTVPNKLAQEKLI
QQALK-AAKVE-PLQVS--YVEAHGTGTSLGDPMVRALASVF-IASVKTN
IHLEAASGIAGIIKVVLQLQHQKIAPNLHFTNPNPYID-WENIPLKVPTQ
L-TPWLSSGDKRVAGVSSFGMS-GTNAHIVL--
>bact_NET45425.1_40-480
--IIIGCRFPGANTPESFWDLLSNGK-DSVREIKMYIRHAALVEQVD--R
FPQFFSISGREAHSLDPQQRFILEVTWEALERAGINPQELENTQTGVFIG
IGQNDY-TGNGFCFASGRLSYFLGLQPSMAIDTACSSSLVALHEACQSLR
QGESNLALAGGVQLILSPQITTGLSRLK-ALSPDGKCKTFDAAADFGRGE
GCGIVVLKRLSDAVKDGDNIWAVIRGSAVNHDGPSSGLTVPNKLAQEKLI
QQALK-AAKVE-PLQVS--YVEAHGTGTSLGDPMVRALASVF-IASVKTN
IHLEAASGIAGIIKVVLQLQHQKIAPNLHFTNPNPYID-WENIPLKVPTQ
L-TPWLSSGDKRVAGVSSFGMS-GTNAHIVLEE
>bact_OKH21109.1_4-423
IAIVIGCRFPGAENPEAFWQLLRNGV-DAISEVKMNTRWGGFLERVD--R
FPGFFGISPREAEHMDPQQRLVLEVAWETLENAGIVPETLAGSQTGVFVG
ITNADY-TGTTPCIAANRLSYALNLRPSIAIDTACSSSLVAVHLACQSLW
NGESNLCLAGGANLMLSPEPTITCSQAQ-MMAADGRCKTFDASADYVRGE
GCGIIALKRLEDALRDGDNILALIRSSAVNQDGTSNGLTAPNGPSQQAVI
RQALK-QAGVA-PAQIS--YLEAHGTGTSLGDPIVKSLKAVL-IASVKTN
IHLEGAAGIASLIKVVLQLQHREIAPHLHLKQLNPYIS-LKGTPFVIPSE
C-QPWSCSG-SRLAGVSAFSFG-GTNCHAILE-
>bact_OKH21109.1_4-430
IAIVIGCRFPGAENPEAFWQLLRNGV-DAISEVKMNTRWGGFLERVD--R
FPGFFGISPREAEHMDPQQRLVLEVAWETLENAGIVPETLAGSQTGVFVG
ITNADY-TGTTPCIAANRLSYALNLRPSIAIDTACSSSLVAVHLACQSLW
NGESNLCLAGGANLMLSPEPTITCSQAQ-MMAADGRCKTFDASADYVRGE
GCGIIALKRLEDALRDGDNILALIRSSAVNQDGTSNGLTAPNGPSQQAVI
RQALK-QAGVA-PAQIS--YLEAHGTGTSLGDPIVKSLKAVL-IASVKTN
IHLEGAAGIASLIKVVLQLQHREIAPHLHLKQLNPYIS-LKGTPFVIPSE
C-QPWSCSG-SRLAGVSAFSFG-GTNCHAILEE
>bact_OKH21109.1_6-446
--IVIGCRFPGAENPEAFWQLLRNGV-DAISEVKMNTRWGGFLERVD--R
FPGFFGISPREAEHMDPQQRLVLEVAWETLENAGIVPETLAGSQTGVFVG
ITNADY-TGTTPCIAANRLSYALNLRPSIAIDTACSSSLVAVHLACQSLW
NGESNLCLAGGANLMLSPEPTITCSQAQ-MMAADGRCKTFDASADYVRGE
GCGIIALKRLEDALRDGDNILALIRSSAVNQDGTSNGLTAPNGPSQQAVI
RQALK-QAGVA-PAQIS--YLEAHGTGTSLGDPIVKSLKAVL-IASVKTN
IHLEGAAGIASLIKVVLQLQHREIAPHLHLKQLNPYIS-LKGTPFVIPSE
C-QPWSCSG-SRLAGVSAFSFG-GTNCHAILEE
>archae_RMG21540.1_24-484
VAIVLGAVMPDALNIDEFWRNIYEGR-NSIGEVKTYTKIGAFIKNFK---
FGLKFRIPPKMANKLDPIQQMALTAAKEALEDANYESENFNREQTKAFKN
LSPSDQQPGELANVIAGRIANVFNLRKNMTTDAACASSMAAIDEAFKSLV
THEVDAVVCGGADRSMDVSTYVKFCKIG-ALSPDG-SFPFDARANFVMGE
GVGFFVLKRLSDAIRDGNKIYALIRGVGASSDGKGKGITAPNPLGQQLAI
ERAYK-IAGIS-PAEVS--LIEAHGTSTKVGDVVVETLHKVF-LGSIKSQ
IHLKSAAGAAAIIKTALALHHKILPPSINFETPNPKID-WANSPFYVNTK
A-KEWKHEPGTRKAGVSSFGFG-GTNFHIVMEE
>archae_RMG21540.1_26-484
--IVLGAVMPDALNIDEFWRNIYEGR-NSIGEVKTYTKIGAFIKNFK---
FGLKFRIPPKMANKLDPIQQMALTAAKEALEDANYESENFNREQTKAFKN
LSPSDQQPGELANVIAGRIANVFNLRKNMTTDAACASSMAAIDEAFKSLV
THEVDAVVCGGADRSMDVSTYVKFCKIG-ALSPDG-SFPFDARANFVMGE
GVGFFVLKRLSDAIRDGNKIYALIRGVGASSDGKGKGITAPNPLGQQLAI
ERAYK-IAGIS-PAEVS--LIEAHGTSTKVGDVVVETLHKVF-LGSIKSQ
IHLKSAAGAAAIIKTALALHHKILPPSINFETPNPKID-WANSPFYVNTK
A-KEWKHEPGTRKAGVSSFGFG-GTNFHIVMEE
>fungi_KFY00590.1_39-471
IAIVMGCRFPQATSPEKLWEMLYNKR-HARTEVSMNMKGGHYLSEDI-AA
FARFFSISPTEAKSMDPMQRILLEVVYEAMENAGITLADLDGSDTGCYVG
CFTDDYDVGIVPAILSNRISFCFNLKPSLTVDTACSSSLVAVHLACQSLR
AGESRVAIVGASNALLNPEIHVGMSNMH-FLSPDSTCYTFDERANYARGE
GMAALILKPLSAALADGDTIRAVIRGTATNQDGKTAGMTLPSREAQAELI
QTAYE-NAGCD-PGVTG--YFEAHGTGTAAGDPIASAIGATLFVGSVKTN
IHLEGASGLAGLIKSVLSLERGVVLPNLWFEKGNPAID-FENWRIRVPTE
P-MPWP-TEGLRRASINSFGFG-GTNCHAIVDD
>fungi_KFY00590.1_39-461
IAIVMGCRFPQATSPEKLWEMLYNKR-HARTEVSMNMKGGHYLSEDI-AA
FARFFSISPTEAKSMDPMQRILLEVVYEAMENAGITLADLDGSDTGCYVG
CFTDDYDVGIVPAILSNRISFCFNLKPSLTVDTACSSSLVAVHLACQSLR
AGESRVAIVGASNALLNPEIHVGMSNMH-FLSPDSTCYTFDERANYARGE
GMAALILKPLSAALADGDTIRAVIRGTATNQDGKTAGMTLPSREAQAELI
QTAYE-NAGCD-PGVTG--YFEAHGTGTAAGDPIASAIGATLFVGSVKTN
IHLEGASGLAGLIKSVLSLERGVVLPNLWFEKGNPAID-FENWRIRVPTE
P-MPWP-TEGLRRASINSFGFG-GTNCHAIV--
>fungi_KFY00590.1_41-461
--IVMGCRFPQATSPEKLWEMLYNKR-HARTEVSMNMKGGHYLSEDI-AA
FARFFSISPTEAKSMDPMQRILLEVVYEAMENAGITLADLDGSDTGCYVG
CFTDDYDVGIVPAILSNRISFCFNLKPSLTVDTACSSSLVAVHLACQSLR
AGESRVAIVGASNALLNPEIHVGMSNMH-FLSPDSTCYTFDERANYARGE
GMAALILKPLSAALADGDTIRAVIRGTATNQDGKTAGMTLPSREAQAELI
QTAYE-NAGCD-PGVTG--YFEAHGTGTAAGDPIASAIGATLFVGSVKTN
IHLEGASGLAGLIKSVLSLERGVVLPNLWFEKGNPAID-FENWRIRVPTE
P-MPWP-TEGLRRASINSFGFG-GTNCHAIV--
>fungi_EWZ33944.1_15-474
IAIVSSCRFPGATSPSKLWDLLKNPR-DVVSEISSNVRHAYLLDQDP-RA
FREFFGISPKEAQSMDPQQRMLLETVYEGIESAGYSMQQLRGSNTAVFVG
VMFLDYQTGVAMSILANRLSYFYDWKPSVGIDTACSSSLVALHYAVQTLR
SGEAKVAVAAGSNLILVPDLFVSESSLN-MLSPNGRSYMWDKDADYTRGE
GTSAVILKTLNQAISDGDHIECIIRETGVNQDGQTPGITMPSPTAQAELI
RSTYA-KAGLD-LSLESPQYFEAHGTGTQAGDPRAEAISTVFTVGSVKTL
IHLEGSAGLAGVLKTSQALQHGQIPANLHFKTLNPKIE-PFYANLQVPTE
T-QPWPVLPNTRRASVNSFGFG-GTNAHAMLEA
>fungi_EWZ33944.1_15-446
IAIVSSCRFPGATSPSKLWDLLKNPR-DVVSEISSNVRHAYLLDQDP-RA
FREFFGISPKEAQSMDPQQRMLLETVYEGIESAGYSMQQLRGSNTAVFVG
VMFLDYQTGVAMSILANRLSYFYDWKPSVGIDTACSSSLVALHYAVQTLR
SGEAKVAVAAGSNLILVPDLFVSESSLN-MLSPNGRSYMWDKDADYTRGE
GTSAVILKTLNQAISDGDHIECIIRETGVNQDGQTPGITMPSPTAQAELI
RSTYA-KAGLD-LSLESPQYFEAHGTGTQAGDPRAEAISTVFTVGSVKTL
IHLEGSAGLAGVLKTSQALQHGQIPANLHFKTLNPKIE-PFYANLQVPTE
T-QPWPVLPNTRRASVNSFGFG-GTNAHAMLEA
>fungi_KFX95549.1_110-542
IAIVMGCRFPQATSPEKLWEMLYEKR-HARTEVSMNMKGGHYLSEDI-AA
FARFFSISPTEAKSMDPMQRILLEVVYEAMENAGITLADLDGSDTGCYVG
CFTDDYDVGIVPAILSNRISFCFNLKPSLTVDTACSSSLVAVHLACQSLR
AGESRVAIVGASNALLNPEIHVGMSNMH-FLSPDSTCYTFDERANYARGE
GMAALILKPLDAALADGDTIRAVIRGTATNQDGKTAGMTLPSREAQAELI
QTAYE-NAGCD-PGVTG--YFEAHGTGTAAGDPIASAIGATLFVGSVKTN
IHLEGASGLAGLIKSVLSLERGVVLPNLWFEKGNPAID-FENWRIKVPTE
P-VPWP-TEGLRRASINSFGFG-GTNCHAIVDD
>fungi_KFX95549.1_110-532
IAIVMGCRFPQATSPEKLWEMLYEKR-HARTEVSMNMKGGHYLSEDI-AA
FARFFSISPTEAKSMDPMQRILLEVVYEAMENAGITLADLDGSDTGCYVG
CFTDDYDVGIVPAILSNRISFCFNLKPSLTVDTACSSSLVAVHLACQSLR
AGESRVAIVGASNALLNPEIHVGMSNMH-FLSPDSTCYTFDERANYARGE
GMAALILKPLDAALADGDTIRAVIRGTATNQDGKTAGMTLPSREAQAELI
QTAYE-NAGCD-PGVTG--YFEAHGTGTAAGDPIASAIGATLFVGSVKTN
IHLEGASGLAGLIKSVLSLERGVVLPNLWFEKGNPAID-FENWRIKVPTE
P-VPWP-TEGLRRASINSFGFG-GTNCHAIV--
>fungi_KFX95549.1_112-532
--IVMGCRFPQATSPEKLWEMLYEKR-HARTEVSMNMKGGHYLSEDI-AA
FARFFSISPTEAKSMDPMQRILLEVVYEAMENAGITLADLDGSDTGCYVG
CFTDDYDVGIVPAILSNRISFCFNLKPSLTVDTACSSSLVAVHLACQSLR
AGESRVAIVGASNALLNPEIHVGMSNMH-FLSPDSTCYTFDERANYARGE
GMAALILKPLDAALADGDTIRAVIRGTATNQDGKTAGMTLPSREAQAELI
QTAYE-NAGCD-PGVTG--YFEAHGTGTAAGDPIASAIGATLFVGSVKTN
IHLEGASGLAGLIKSVLSLERGVVLPNLWFEKGNPAID-FENWRIKVPTE
P-VPWP-TEGLRRASINSFGFG-GTNCHAIV--
>fungi_KFY30861.1_153-575
IAIVMGCRFPQATSPEKLWEMLFNKR-HARTEVSMNLKGGHYLKEDI-AK
FARFFSISPAEAKSMDPMQRILLEVVYEAMENAGITLADLDGSDTGCYVG
CFTDDYDVGIVPAILSNRISFCFNLKPSLTVDTACSSSLVAVHLACQSLR
AGESRVAIVGATNALINPEIHVGMSNMH-FLSPDSTCFTFDERANYARGE
GMAALILKPLDDAIRDGDTIRAVIRGTASNQDGKTAGMTLPSMEAQAELI
QSAYQ-AAGCD-PAATG--YFEAHGTGTAAGDPIASAIGATLFVGSVKTN
IHLEGASGLAGLIKAVLSLERGVVLPNLWFENGNPAID-FEGWRIRVPTQ
P-TAWP-TEGLRRASINSFGFG-GTNCHAIL--
>fungi_KFY30861.1_155-575
--IVMGCRFPQATSPEKLWEMLFNKR-HARTEVSMNLKGGHYLKEDI-AK
FARFFSISPAEAKSMDPMQRILLEVVYEAMENAGITLADLDGSDTGCYVG
CFTDDYDVGIVPAILSNRISFCFNLKPSLTVDTACSSSLVAVHLACQSLR
AGESRVAIVGATNALINPEIHVGMSNMH-FLSPDSTCFTFDERANYARGE
GMAALILKPLDDAIRDGDTIRAVIRGTASNQDGKTAGMTLPSMEAQAELI
QSAYQ-AAGCD-PAATG--YFEAHGTGTAAGDPIASAIGATLFVGSVKTN
IHLEGASGLAGLIKAVLSLERGVVLPNLWFENGNPAID-FEGWRIRVPTQ
P-TAWP-TEGLRRASINSFGFG-GTNCHAIL--
>fungi_PKK43198.1_11-430
IAITLSCRFPGGDNPSNYWKLVSEGK-SAWSMISV-TKSGHFLKHDV-SH
FANFFNISALEANAMDPQHRLALEVVYEALESAGYSVKDLAGTRTGVFMG
HFTSDYKTGLNKTSLANRISWTFDLRPSFALDTACSSSLVAFHLACQSLR
TGESDIAIVGGTNVLLNPDMFVAFSGQG-FLSPDGKCKSFDASGDYGRGE
GVAAIVLKRVDDAIVALDPLRAIIRATGSNQDGHTKSLTLPSADAQEALI
RDVYR-LAKLD-FDQTG--YVEAHGTGTQAGDTTTLALSRTIVVGSVKAN
IHLEAASGLAGVIKSVLMLEHGVIPPNIHFHNPNPKID-FENWNIQIPTQ
L-MKWP-SQGTRRISINSFGYG-GTNAHAIL--
>fungi_QYT03520.1_11-430
VAITLSCRFPGGDNPSNFWKLVSEGK-SAWSMISV-TKSGHFLKHDV-SH
FANFFNISALEANAMDPQHRLALEVVYEALESAGYSVKDLAGTRTGVFMG
HFTSDYKTGLNKTSLANRISWTFDLRPSFALDTACSSSLVAFHLACQSLR
TGESDIAIVGGTNVLLNPDMFVAFSGQG-FLSPDGKCKSFDASGDYGRGE
GVAAIVLKRVDDAIVALDPLRAIIRATGSNQDGHTKSLTLPSADAQEALI
RDVYR-LAKLD-FDQTG--YVEAHGTGTQAGDTTTLALSRTIVVGSVKAN
IHLEAASGLAGVIKSVLMLEHGVIPPNIHFHNPNPKID-FENWNIQIPTQ
L-MKWP-SEGTRRISINSFGYG-GTNAHAIL--
>fungi_ORX86871.1_8-431
VAVIVGCRMPGATNPSKLWSLLKEGR-SAQAEVTANVKTAHFLEEDP-ST
FASFFSISPNEAKAMDPQQRILMEVVYEALENGGIPIESIAGTDTGVFVG
LFTNDYHTGTGHAIVSNRISYFFDLKPSFTLDTACSSSLVAVHLACQSLL
TGESKMAIVGGTNLIFSPDLFVAMSNLH-FLSPTGICHTYDKDADYARGE
GVCTVVLKPLEDAIRDGDPIRAVIRGTAVNQDGRTSGITLPSTEAQEAMI
RSAYQ-KAGLD-FKSTQ--YFEAHGTGTPAGDPIASAIGRVFIVGSIKTN
IHLEGASGLAGLIKTILCLEKSQIPPNLHFAKANNRID-LDKWRIKVPNS
L-LAWPKSEGPRRASVNSFGYG-GTNAHVIL--
>fungi_ORX86871.1_8-433
VAVIVGCRMPGATNPSKLWSLLKEGR-SAQAEVTANVKTAHFLEEDP-ST
FASFFSISPNEAKAMDPQQRILMEVVYEALENGGIPIESIAGTDTGVFVG
LFTNDYHTGTGHAIVSNRISYFFDLKPSFTLDTACSSSLVAVHLACQSLL
TGESKMAIVGGTNLIFSPDLFVAMSNLH-FLSPTGICHTYDKDADYARGE
GVCTVVLKPLEDAIRDGDPIRAVIRGTAVNQDGRTSGITLPSTEAQEAMI
RSAYQ-KAGLD-FKSTQ--YFEAHGTGTPAGDPIASAIGRVFIVGSIKTN
IHLEGASGLAGLIKTILCLEKSQIPPNLHFAKANNRID-LDKWRIKVPNS
L-LAWPKSEGPRRASVNSFGYG-GTNAHVILDS
>fungi_ORX86871.1_8-440
VAVIVGCRMPGATNPSKLWSLLKEGR-SAQAEVTANVKTAHFLEEDP-ST
FASFFSISPNEAKAMDPQQRILMEVVYEALENGGIPIESIAGTDTGVFVG
LFTNDYHTGTGHAIVSNRISYFFDLKPSFTLDTACSSSLVAVHLACQSLL
TGESKMAIVGGTNLIFSPDLFVAMSNLH-FLSPTGICHTYDKDADYARGE
GVCTVVLKPLEDAIRDGDPIRAVIRGTAVNQDGRTSGITLPSTEAQEAMI
RSAYQ-KAGLD-FKSTQ--YFEAHGTGTPAGDPIASAIGRVFIVGSIKTN
IHLEGASGLAGLIKTILCLEKSQIPPNLHFAKANNRID-LDKWRIKVPNS
L-LAWPKSEGPRRASVNSFGYG-GTNAHVILDS
>fungi_ORX86871.1_10-487
--VIVGCRMPGATNPSKLWSLLKEGR-SAQAEVTANVKTAHFLEEDP-ST
FASFFSISPNEAKAMDPQQRILMEVVYEALENGGIPIESIAGTDTGVFVG
LFTNDYHTGTGHAIVSNRISYFFDLKPSFTLDTACSSSLVAVHLACQSLL
TGESKMAIVGGTNLIFSPDLFVAMSNLH-FLSPTGICHTYDKDADYARGE
GVCTVVLKPLEDAIRDGDPIRAVIRGTAVNQDGRTSGITLPSTEAQEAMI
RSAYQ-KAGLD-FKSTQ--YFEAHGTGTPAGDPIASAIGRVFIVGSIKTN
IHLEGASGLAGLIKTILCLEKSQIPPNLHFAKANNRID-LDKWRIKVPNS
L-LAWPKSEGPRRASVNSFGYG-GTNAHVILDS
>fungi_KAF3067611.1_11-430
IAITLSCRFPGGDNPGNYWKLVSEGK-SAWSMISV-TKSGHFLKHDV-SQ
FANFFNISALEANAMDPQHRLALEVVYEALESAGYSVKDLAGTRTGVFMG
HFTSDYKTGLNKTSLANRISWTFDLRPSFALDTACSSSLVAFHLACQSLR
TGESDIAIVGGTNVLLNPDMFVAFSGQG-FLSPDGKCKSFDASGDYGRGE
GVAAIVLKRVDDAIVALDPLRAVIRATGSNQDGHTKSLTLPSADAQEALI
RDVYR-LANLD-FDQTG--YVEAHGTGTQAGDTTTLALSRTIVVGSVKAN
IHLEAASGLAGVIKSVLMLEHGVIPPNIHFHNPNPKID-FENWNIQIPTQ
L-MKWP-SQGTRRISINSFGYG-GTNAHAIL--
>fungi_KFY87076.1_127-549
IAIVMGCRFPQATSPEKLWEMLYNKR-HARTEVSMNLKGGHYLKEDI-AT
FARFFSISPAEAKSMDPMQRILLEVVYEAMENAGITLADLDGSDTGCYVG
CFTDDYDVGIVPAILSNRISFCFNLKPSLTVDTACSSSLVAVHLACQSLR
AGESRVAIVGATNALINPEIHVGMSNMH-FLSPDSTCFTFDERANYARGE
GMAALILKPLDAALRDGDTIRAVIRGTASNQDGKTAGMTLPSKEAQAELI
QTAYE-QAGCD-PAATG--YFEAHGTGTAAGDPIASAIGATLFVGSVKTN
IHLEGASGLAGLIKAVLSLERGVVLPNLWFEKGNPAID-FEGWRIRVPTE
P-VRWP-TEGLRRASINSFGFG-GTNCHAIV--
>fungi_OBT78885.1_122-544
IAIVMGCRFPQATSPEKLWEMLYNKR-HARTEVSMNLKGGHYLKEDI-AT
FARFFSISPAEAKSMDPMQRILLEVVYEAMENAGITLADLDGSDTGCYVG
CFTDDYDVGIVPAILSNRISFCFNLKPSLTVDTACSSSLVAVHLACQSLR
AGESRVAIVGATNALINPEIHVGMSNMH-FLSPDSTCFTFDERANYARGE
GMAALILKPLDAALRDGDTIRAVIRGTASNQDGKTAGMTLPSKEAQAELI
QTAYE-QAGCD-PAATG--YFEAHGTGTAAGDPIASAIGATLFVGSVKTN
IHLEGASGLAGLIKAVLSLERGVVLPNLWFENGNPAID-FEGWRIKVPTE
P-TAWP-TEGLRRASINSFGFG-GTNCHAII--
>fungi_OBT78885.1_122-590
IAIVMGCRFPQATSPEKLWEMLYNKR-HARTEVSMNLKGGHYLKEDI-AT
FARFFSISPAEAKSMDPMQRILLEVVYEAMENAGITLADLDGSDTGCYVG
CFTDDYDVGIVPAILSNRISFCFNLKPSLTVDTACSSSLVAVHLACQSLR
AGESRVAIVGATNALINPEIHVGMSNMH-FLSPDSTCFTFDERANYARGE
GMAALILKPLDAALRDGDTIRAVIRGTASNQDGKTAGMTLPSKEAQAELI
QTAYE-QAGCD-PAATG--YFEAHGTGTAAGDPIASAIGATLFVGSVKTN
IHLEGASGLAGLIKAVLSLERGVVLPNLWFENGNPAID-FEGWRIKVPTE
P-TAWP-TEGLRRASINSFGFG-GTNCHAIIDD
>fungi_OBT66167.1_126-548
IAIVMGCRFPQATSPEKLWEMLYNKR-HARTEVSMNLKGGHYLKEDI-AT
FARFFSISPAEAKSMDPMQRILLEVVYEAMENAGITLADLDGSDTGCYVG
CFTDDYDVGIVPAILSNRISFCFNLKPSLTVDTACSSSLVAVHLACQSLR
AGESRVAIVGATNALINPEIHVGMSNMH-FLSPDSTCFTFDERANYARGE
GMAALILKPLDAALRDGDTIRAVIRGTASNQDGKTAGMTLPSKEAQAELI
QTAYE-AAGCD-PAATG--YFEAHGTGTAAGDPIASAIGATLFVGSVKTN
IHLEGASGLAGLIKAVLSLERGVVLPNLWFENGNPAID-FEGWRIKVPTE
P-TAWP-TEGLRRASINSFGFG-GTNCHAIL--
>fungi_XP_018125445.1_122-544
IAIVMGCRFPQATSPEKLWEMLYNKR-HARTEVSMNLKGGHYLKEDI-AT
FARFFSISPAEAKSMDPMQRILLEVVYEAMENAGITLADLDGSDTGCYVG
CFTDDYDVGIVPAILSNRISFCFNLKPSLTVDTACSSSLVAVHLACQSLR
AGESRVAIVGATNALINPEIHVGMSNMH-FLSPDSTCFTFDERANYARGE
GMAALILKPLDAALRDGDTIRAVIRGTASNQDGKTAGMTLPSKEAQAELI
QTAYE-QAGCD-PAATG--YFEAHGTGTAAGDPIASAIGATLFVGSVKTN
IHLEGASGLAGLIKAVLSLERGVVLPNLWFENGNPAID-FEGWRIKVPTE
P-TAWP-TEGLRRASINSFGFG-GTNCHAII--
>fungi_XP_018125445.1_124-544
--IVMGCRFPQATSPEKLWEMLYNKR-HARTEVSMNLKGGHYLKEDI-AT
FARFFSISPAEAKSMDPMQRILLEVVYEAMENAGITLADLDGSDTGCYVG
CFTDDYDVGIVPAILSNRISFCFNLKPSLTVDTACSSSLVAVHLACQSLR
AGESRVAIVGATNALINPEIHVGMSNMH-FLSPDSTCFTFDERANYARGE
GMAALILKPLDAALRDGDTIRAVIRGTASNQDGKTAGMTLPSKEAQAELI
QTAYE-QAGCD-PAATG--YFEAHGTGTAAGDPIASAIGATLFVGSVKTN
IHLEGASGLAGLIKAVLSLERGVVLPNLWFENGNPAID-FEGWRIKVPTE
P-TAWP-TEGLRRASINSFGFG-GTNCHAII--
>fungi_OBT91272.1_123-545
IAIVMGCRFPQATSPEKLWEMLYNKR-HARTEVSMNLKGGHYLKEDI-AT
FARFFSISPAEAKSMDPMQRILLEVVYEAMENAGITLADLDGSDTGCYVG
CFTDDYDVGIVPAILSNRISFCFNLKPSLTIDTACSSSLVAVHLACQSLR
AGESRVAIVGATNALINPEIHVGMSNMH-FLSPDSTCFTFDERANYARGE
GMAALILKPLDAALRDGDTIRAVIRGTASNQDGKTAGMTLPSKEAQAELI
QTAYE-QAGCD-PAATG--YFEAHGTGTAAGDPIASAIGATLFVGSVKTN
IHLEGASGLAGLIKAVLSLERGVVLPNLWFENGNPAID-FEGWRIKVPTE
P-TAWP-TEGLRRASINSFGFG-GTNCHAII--
>fungi_OBT91272.1_123-591
IAIVMGCRFPQATSPEKLWEMLYNKR-HARTEVSMNLKGGHYLKEDI-AT
FARFFSISPAEAKSMDPMQRILLEVVYEAMENAGITLADLDGSDTGCYVG
CFTDDYDVGIVPAILSNRISFCFNLKPSLTIDTACSSSLVAVHLACQSLR
AGESRVAIVGATNALINPEIHVGMSNMH-FLSPDSTCFTFDERANYARGE
GMAALILKPLDAALRDGDTIRAVIRGTASNQDGKTAGMTLPSKEAQAELI
QTAYE-QAGCD-PAATG--YFEAHGTGTAAGDPIASAIGATLFVGSVKTN
IHLEGASGLAGLIKAVLSLERGVVLPNLWFENGNPAID-FEGWRIKVPTE
P-TAWP-TEGLRRASINSFGFG-GTNCHAIIDD
>fungi_XP_024326590.1_118-540
IAIVMGCRFPQATSPEKLWEMLYNKR-HARTEVSMNLKGGHYLKEDI-AA
FARFFSISPAEAKSMDPMQRILLEVVYEAMENAGMTLADMDGSDTGCYVG
CFTDDYDVGIVPAILSNRISFCFNLKPSLTVDTACSSSLVAVHLACQSLR
AGESRVAIVGATNALINPEIHVGMSNMH-FLSPDSTCFTFDERANYARGE
GMAALVLKPLDAALRDGDTIRAVIRGTASNQDGRTAGMTLPSKEAQAELI
QTAYE-QAGCD-PAATG--YFEAHGTGTAAGDPIASAIGATLFVGSVKTN
IHLEGASGLAGLIKAVLSLERGVVLPNLWFDNGNPAID-FEGWRIKVPTE
P-TAWP-TEGLRRASINSFGFG-GTNCHAII--
>fungi_OBT41454.1_122-544
IAIVMGCRFPQATSPEKLWEMLYNKR-HARTEVSMNLKGGHYLKEDI-AT
FARFFSISPAEAKSMDPMQRILLEVVYEAMENAGITLADLDGSDTGCYVG
CFTDDYDVGIVPAILSNRISFCFNLKPSLTVDTACSSSLVAVHLACQSLR
AGESRVAIVGATNALINPEIHVGMSNMH-FLSPDSTCFTFDERANYARGE
GMAALILKPLDAAIRDGDTIRAVIRGTASNQDGKTAGMTLPSKEAQAELI
QTAYE-QAGCD-PAATG--YFEAHGTGTAAGDPIASAIGATLFVGSVKTN
IHLEGASGLAGLIKAVLSLERGVVLPNLWFENGNPAID-FEGWRIKVPTE
P-TAWP-TEGLRRASINSFGFG-GTNCHAII--
>fungi_OBT41454.1_124-544
--IVMGCRFPQATSPEKLWEMLYNKR-HARTEVSMNLKGGHYLKEDI-AT
FARFFSISPAEAKSMDPMQRILLEVVYEAMENAGITLADLDGSDTGCYVG
CFTDDYDVGIVPAILSNRISFCFNLKPSLTVDTACSSSLVAVHLACQSLR
AGESRVAIVGATNALINPEIHVGMSNMH-FLSPDSTCFTFDERANYARGE
GMAALILKPLDAAIRDGDTIRAVIRGTASNQDGKTAGMTLPSKEAQAELI
QTAYE-QAGCD-PAATG--YFEAHGTGTAAGDPIASAIGATLFVGSVKTN
IHLEGASGLAGLIKAVLSLERGVVLPNLWFENGNPAID-FEGWRIKVPTE
P-TAWP-TEGLRRASINSFGFG-GTNCHAII--
>beetle1_ERR2758493_NODE_167_nrpspksdomains_ctg810_1_PKS_KS.1_
--ISLSGKFPQCNNAEEFKTALFNGTDLVTEEGYGTIKSCGRIP--QIDK
FANFFGIPPKQANLMDPRQRLILESVYESIYDSGYNPNELRGSKTGVYVG
IAALN-IMGLCLALAANKPSFCLDFKPSYSLDAACSSSLYALAVAMRDLE
AGEIENAVVCATQLVNDPLETLELQKLSMVT-EG-RCKSFSTERDYVRSE
SVVSFFLQKKSNCRRLYCEVLGAKTNADGFKKEGIS---YPLYEAQYQLV
KELYESIN--IDPDK--VDYFETHGTGTIIGDAQCTGIVK-YPVGSVKSN
MHAEQAAGLCSLIKAIITMETGMIPANLYTETLDKEIPGMGDNKLKLIGE
H---TKFDG--SVIGINCFGFG-GENAHTIVKS
>beetle1_SRR11658071_NODE_667_nrpspksdomains_ctg1926_1_PKS_KS.1_
VVISIAGRFPKCENVEQLKQSLLDGIDLVGSCKYGIPSRLGLIP--EIDK
FASYFGIHHKQATYMDPRHRILLETVHEAIIDAGYNPKDLRGSKTGVYVG
IAPFPNMIGLSLALAANRVSYCFDFTPSYSVDTACSSSLIAFVNAVTDMN
EGRIDHAIIGGAQLQMNPNDTLEFVKLNMLSPYG-ACKVFSTERDYVRAE
TVCTYFLTRKSTARRIYATVLGAKTNTDGFKKEGVT---FPSTEMQYQLM
DSVFSDIG--VDPNT--VDYVEAHGTGTFVGDVVCRAIAN-QLIGAVKSN
MHAEMSSGLCSVTKVLVAFESGIIPANLYADKIDYTIPGIAENKLKVVSQ
N---TKWNG--GIVGVNSFGFG-GANAHIVLKS
>beetle1_SRR3065078_NODE_2121_nrpspksdomains_ctg3223_1_PKS_KS.1_
IVISIAGRYPECDSFDEFKEALLAGKDLLTVDDYNTPPRTGKIN--NIDR
FAGFFGINPKQADLTDPRQRIMLETAFEAIVDSGYNPKELRGSKTGVYVG
IGQFDNGIGYCLGQVANRTSYHFDLKPSYALDTACSSGFYAMVNAFKAIE
SGEIDAALVSSVHINFHPHEAMEFTSLNMMSPDG-KCKVFGVGRDYGRSE
AIVTMFLQRKSRCRRMYSSILGGQTNSDGFKIEGLT---YPSSQMQLKLM
QDIYSSKV--IKPGD--VSYIEMHGTGTPAGDLECKAVTE-FPVGAVKTN
MHSEISSGLCSITKVLVAMETGVIPANIHTDNIDDTLPGIGSGQLKVVTQ
N---IPWEG--GVVALNCFGFG-GANAHLVLKS
>beetle1_SRR3717834_NODE_890_nrpspksdomains_ctg5915_1_PKS_KS.1_
IVISISGRFPECENVKEFWDALLRGDDLMTEDDEGTINRQGKIK--NADK
FTSFFAFNHKQANLSDCRHRILLETTYECIVDAGYNPKELKGPKTGVYIA
ITN-QGTQAVVLAMAANKISYSFDFQPSFPVDTACSSSYTAMVCALNNLR
LGIIDYAVVGAAHLMFEPFSTTEFQRYGVLSPDG-KSKSFNRLRDFARSE
GIVTVLLERKSNCRRMYAAVVGGGINIDGYKKEGQS---FPSSELHFLLM
KDVFSKFQ--LNPSE--VTYFETHGAGTFVGDTQCTAITQ-MFIGSVKSN
AHAEISAGMLAITKILGIFHTGVIPANLYVDDIDITLPGIKDNKLRVVTE
N---TPFKT--GLVATSSLGLG-GANGHLVLK-
>beetle2_DRR119294_NODE_395_nrpspksdomains_ctg107_1_PKS_KS.1_
-VISMAGRFPESDNVGQYRDNLMNKVDMVTSDNSEIPQRTGKIN--FIDK
FSGFFGVHYHQVQAMDPVGRLLLEHSFEAILDAGVHPDELKGTRTGVFTA
ACIA-ESSGCMRSLQANWISSFFQLEPSVSVDTACSSSLTAVDLACRSIR
LGKCDSAIVGSGNLCMHPMSSLQFFRLGVLSKDG-SCKSFDKDADYARSE
AVSVIFLQKAKDARRIYAHVIHTKINCDGYKEHGIT---YPSGTDQKRLL
SELYNECN--VEPSS--IDFLEAHATGTKVGDPEVTAMDQ-IHVGSVKSN
HHTEPVSGLCSVTKVLLSMENGCFLPNISFTKPL--LDPLVKGRMVVVTE
P---LQW-EGSGLAAINNFGFG-GANAHVLLKK
>beetle2_SRR11637884_NODE_933_nrpspksdomains_ctg1398_1_PKS_KS.1_
VCITLSGVFPNSKNVHHFRDNLMQKIDMIDGDFPEIPQRTGKIY--NIEK
FPGFFGIHHRQAHTMDPMCRIMLEKTIEAIFDAGIHPSELEGTNTGVFIG
VCFA-ESTGCMRSMMTNRISYFLKLKPTMVTDTACSSSLYALEHAYNAIR
HGLCDAAIVGGSNLCLHPFVSLQFARLGVLSNDG-CCKSFDNSGNYCRSE
AINCVILQKAKDSRRIYSTIVHAKTSCDGYKEQGIT---YPSGEMQKKLL
EEFYAECS--VDPES--LSFLEAHGTGTKVGDPELTAIDE-VLIGSVKSN
IHSEPASGLCSVTKAIIGFEEGMIPPNIHYLTPREGVKALEEGRIKVVAE
K---TPFPNENGLIGINSFGFG-GGNCHILLKH
>beetle2_SRR4045940_NODE_246_nrpspksdomains_ctg3990_1_PKS_KS.1_
-VISITGRFPESDNVYEYRDNLMNKVDMVTSDTPEIPRRTGKIN--FIEK
FSGFFGIHYHQVHAMDPVSRLLLEGAIEAVLDAGYHPDELKGTRTGVFTA
ACIA-ETSGCTRSMQPNWISKVLQLEPSVSIDTACSSSLTALDYACRSIR
MGKCDAAIVGSGNLCMHPKSSLQFFRLGVLSTDG-SCKSFDEDADYARSE
AVSVMFIQKSKDARRIYATIVHTKVNCDGYKEQGIT---YPSGVAQKELL
LDLYRECN--IQPTS--IDFLEAHATGTKVGDPEILAMDE-VYVGSVKSN
HHTEPVSGLCSLTKLVLAMENDCFLPNISYSKPK--MEALAAGRMIVVTD
V---MPWPEDNGLMAVNNFGFG-GANAHVLLR-
>beetle2_SRR7300149_NODE_1270_nrpspksdomains_ctg4642_1_PKS_KS.1_
IVITMAGRFPECDDINEYYQRILNKKDLITNDTPDIPVRSGKIS--CLEK
FSGFFGIGYRQAGHMDPMCRMLSERAVEAILDAGIHPEEVRGTRMGVFVG
VCVS-ESTGCTRSMIAQWISYLLGLKPSFTVDTACSSSLYALEHGYRAIR
EGRCDSALVGGTNLCLHPMLTLQFARLGVLSMDG-ICKSFDNDANYVRSE
AISMIVLQKSKDARRIYAEVVHAKSNCDGFKEHGIT---FPSGEVQKTLL
RELYQECK--VDPTS--IDFLECHATGTKVGDPEINAMDE-MLVSSIKSN
LHTEPAAGMCSIVKVLLSMENDCILPSINYSHPREDCEGLQTGRMVVVTD
T---VPWPKDSGLAAINSFGFG-GANCHVLLKR
>beetle2_SRR8739599_NODE_116_nrpspksdomains_ctg4857_1_PKS_KS.1_
VVITMSGRFPDSDDCYHYRYNLLNKVDMVSCDNPEIPQRTGKIN--FIEK
FAGFFGVHYRQAEALDPQCRQLLERAYEAVLDAGIHPDELRGSNTGVFGG
ACFS-ETTGCIRSMLAQRISYFLGLQPSYTVDTACSSSSYAFEHAYRAIR
LGRCENAFVLGSSLCLHPIVSLQFARLGVLSLDG-SCKSFDADANYARSE
TVSVLFLQKAKNAKRIYAQVMHAKTNCDGFKEQGIT---FPSGTMQKKLL
DEVYSECN--IDPST--IDFLEAHATGTKVGDPEMMAMDE-VAIGSIKSN
LHTEPASGLCSIVKVLLAMESDILLPNINYTRPREGAEALEQGRMVVVTD
V---VPWPKNSGLAAINSFGFG-GANCHVVLKR
>beetle2_SRR6286830_NODE_8389_nrpspksdomains_ctg6719_1_PKS_KS.1_
VVITMTGRFPASDNVKEYYSNIFNKRDMVTSEHPEIPPRIGALN--DIEK
FAGFFGLHYKQCHEMDPMGRMVLERSFEALLDAGIHPNELRGTNTGVFIG
TCFS-ESTGCNRSMQAQRMSYYLGLKPSYTIDTACSSSLYAFEHAYRAIR
DGRCDSALVGATSLCLHPIMSLQFSRLGVLSLDG-ACRSFDNDARYARSE
TISVVYLQKAKDARRIYAQVLHAKTNCDGYKEQGIT---FPSGPMQVSLL
KELYEECG--VDPET--IDFLEAHATGTKVGDPEIMAMDE-VYVGSIKSN
LHTEPASGLCSLVKILLGMENNILLPNINYSRAREGAESLEKGRMVVVTE
P---IPWPKNTGLAAINSFGFG-GANCHVLLKR
>beetle2_SRR8801540_NODE_2235_nrpspksdomains_ctg7811_1_PKS_KS.1_
IVISLAGTYPKSLNLQEFQDNLFSKKDLITNQ-PDLPSFCGNIP--VINK
FAGFFGISSKQATVMEPNLRMLLEKTFEAILDAGMHPSEIRGTNTGVYIA
SCFM-ETSGCSRLALANRISYYFGLNPSYPIDSACSGSLYLIDQACQAIR
NGQCDMAIVGGCNLCLHSCITMQFRRLGALSSTG-KSRCFDEAAEYTRAE
CVAVVILQKAKDARRIYCELVHIKSSSDGFKDQGIH---APSAVMQIQLL
TEFYSECK--IDPVN--VTFFEAHASGTPVGDPELASLET-IWIGSVKSN
INAEPVSGLCSLTKVITIMETGYLVPNIHFNTPRKECKALRDGKLKVVTE
K---IPWD--GGYCAIDNFGLG-GTNGHMLVK-
>beetle3_DRR119294_NODE_601_nrpspksdomains_ctg109_1_PKS_KS.1_
VVISIGGYFPKANNIEEFKKGLLSNESLLSS--TNI---IGKIDG--IEY
FASYFGIHREQCNFMDPMQRLVLERTFEALMDAGVNPMDVRGKRIAVYAG
SSVGENDTGHSRSMMPNRVSYWLNLKPSCAYDNNWLNGIEVLQAGFDTVR
YGHCEAAIVATANLALNSELSWIYNDMGLLSQDG-VTRSFDAKADYARAD
GVIVLYLQRAADAKRSYATILGVNSRFNGNREGAFR---DLSTDAMTDFM
REFYD--ECKTDPK--EVEFVECYGSGQKEVDEALTAIDR-VLIGSVKTN
THAEASATFVSLAKVLVATETGIIPGNLNYETPNPNINGLVEGRLQVVTK
-N--TNWEG--GLIAINGIGL-ASSYGHVLLK-
>beetle3_ERR1333716_NODE_290_nrpspksdomains_ctg310_1_PKS_KS.1_
-VISIGGLFPEAKNVVELRQRLYENKNLVQST-CPY---IGVID---SDH
FNSFFGIHKQQCKFMDPMQRIIMESTFAALVDAGVNPKEIRGKRVGVFMA
STIGENDVGHSKAMIPARISYFFNLQPSILYDCNWISGMEILRQAYVAIK
TGRCDSVIVGTVVVSTHDEFQWLFQDMGFLSKDG-CTRAFDAEAVYGRAE
GSVVMYLQRASEAKRSYCSVAHIATKMDGTHTGDIL---NMEEASLTEFL
EEFYE--ECPINKE--QIDYVETYGCGLKDIDKNLNSLEK-ILITASKSI
THNETGSAMFSIVQVILAMEEGVIPATLNYKTPNPDIPGLTNGHFDVVTE
-N--RKWSG--EYAAVNALGV-DSYFGHLVLKA
>beetle3_ERR1333719_NODE_296_nrpspksdomains_ctg335_2_PKS_KS.1_
-VISIGGLFPEAKNVVELRQRLYENKNLVQST-CPY---VGAID---SDH
FNSFFGIHKEQCKFMDPMQRIIMESAFAALVDAGINPKEISGKRVGVFMA
TTIGEDDVGHSKAMIPARISYFFNLQPSILYDCNWITGMEILRQAYLAIK
TGQCDSVIVGSVVVSTHDEFQWLYQDMGFLSTDG-CTRAFDAEADYGRAE
GSVVMYLQRASEAKRSYCSIAHIATKMDGTHTGDIL---NMEEASLTEFL
EEFYE--ECPINKE--QIDYVETYGCGLKNIDKNLNSLEK-ILITASKSI
THNETGSAMFSIVQVISAMEEGVIPATLNYKTPNPDIPGLTNGHFDVVTE
-N--RKWSG--EYAAVNALGV-DSYFGHLVLKA
>beetle3_ERR1333719_NODE_297_nrpspksdomains_ctg336_1_PKS_KS.1_
-VISIGGLFPEAKNVVELRQRLYENKNLVQST-CPY---VGAID---SDH
FNSFFGIHKEQCKYMDSMQRIIMESTFAALVDAGVNPKEIRGKRVGVFTG
ATIGEGDSGHSKAMIPARISYFFNLQPSIAYDCNWISGMEILRQAYVAIK
TGQCDSVIIGTVVVSTHDEFQWLFQDMGFLSKDG-CTRAFDAEAVYGRAE
GSVVMYLQRASEAKRSYCSIAHIATKMDGTHTGDIL---NMEEASLTEFL
EEFYE--ECPINKE--QIDYVETYGCGLKNIDKNLNSLEK-ILITASKSI
THNETGSAMFSIVQVISAMEEGVIPATLNYKTPNPDIPGLTNGHFDVVTE
-N--RKWSG--EYAAVNALGV-DSYFGHLVLKA
>beetle3_SRR1014805_NODE_919_nrpspksdomains_ctg1253_1_PKS_KS.1_
-VISIGGYFPKAKNIEEFKKVVYENVSLLEP--CNL---IGAID---SDH
FNSFFGIHRQQCLYMDPMHRIALERTFEALVDAGVNPHEIKGKRIGVFMG
STIGENDTGHSRAMMPNRISYWLNLKPSVAYDCNWVSGTEVLRLAFLAIK
TGQCDSVIVGTTNVSTHSEFQWLFTDMGLASLDG-STRAFDANATYARSE
GVVILYVQRASEARRHYASIVHIATRFDGNREGDLL---TVDSENMVEFL
EEFYE--KSPVKPE--QVEYVEAYGCALKNIDKPLDALEK-VMIGSGKTI
THSEAASSLFSIVQVIIAMEKEIIPATLQFQTPNPDIQALHNGNMEVVTQ
-N--RKWSA--EYAAVNSIGI-DSYFAHVLLKS
>beetle3_SRR12963447_NODE_267_nrpspksdomains_ctg2278_1_PKS_KS.1_
IVISVGGFFPKAENLEKFKEALLSNESLLST--SNK---IGTCPT--IEY
FTAFFGIHRQQATFMDPMQRLILERTFEALVDAGVNPLEIRGKRVGCFLG
SSIGENDTGHSRAMMPNRVSYWLNLKPSCAYDSNWINGIEVLQMAFDSVR
EGHCESAIIGTANLALNSELSWLYNDMGLLSQDG-STKAFDAEATYARSD
GIVVMYIQRASEAKRSYATIVNASTEFNGNREGTLL---DIDQPSMETFM
NDFYA--KCGVNPN--TVDYVECYGSAQKQIDTVLNAIEN-VLVGSVKTN
THSEASSTLFGIAKVLVAMETDTIPANLQYENPNPNVPGLVNGNLKVLTE
-N--YKWEG--GLAAINGIGL-SSSYAHVLLRS
>beetle3_SRR12963449_NODE_4375_nrpspksdomains_ctg2329_1_PKS_KS.1_
IVISIGGYFPSADNFEELKEALLSEKLLLDS--ANQ---IGRIKN--SEY
FNLFFGINSLQARYMDPMQRILIERVYDAITDAGLNYHDVQGKNIACLAG
SSIGENDTGQSRAMMSNRISYIFNLKMSCSYDSNWISGAEVIQIAHDAIK
NGYCEAAVVTTANLAVNAGISWFYNDMGLLSPDG-ITKSFDAEANYGRAD
GIVALYIQRKCNAKRVYATIVGAATHYDGSRSSPYH---GVNQANLTSFL
DECYR--KWNFNPC--DVDFVECYGCANKPIDEALNAVDE-IKIGSVKSN
MHAEPSAMLTSIAKVLVAMETGKIPATMNYSKPNPNVPGLLDGCLEVVTE
-N--REWNG--VYAAVNGIGL-SSSYAHCLLK-
>beetle3_SRR14182239_NODE_149_nrpspksdomains_ctg2965_1_PKS_KS.1_
-VISVGGYFPKSLNIEDFKNNLMKNENLLET--TNV---IGKIP---MEY
FNAYFGIHRQQCTFMDPMQRLVLERTFEALVDAGVNPIEVRGKRIGCFMG
SSVGENDTGHSRAMMPNRVSYWLNLKPSVAYDSNWVSGIEVLRLAFEAVK
SGQCDSVIVGTANLALNSEFQWLYNDMGLLSQDG-STKAFDADADYARSD
GVVVLYVQRASEAKRSYASIINVATSFNGLREGNLL---DIDSKCLAEFI
NEFYE--KIDIDPN--DVEFVEAYGCGLKKTDVKLAALES-VLVGSVKTN
THSEASASLFSVVKVLIAMETGIIPATLQFNKPNPDIPSLLNGKIEVVTE
-N--RKWNG--QYAAVNAIGL-DSYYGHILLKS
>beetle3_SRR2083652_NODE_146_nrpspksdomains_ctg2978_1_PKS_KS.1_
VVISIGGYFPRSYNIEDFKKLLLENVHIQDQA-CDI---TSNIPD--IDC
FASYFGIHRQQCIYMDPMQRTVLEKTFEAIIDAGYNPADIRGKKIGVYMG
SCISENDTGQARTMLANRISYWLNVTPSCSFDSSWTNGAQIIQFALEAIR
SGQCEAAIVGATNLALNIYPTWLFKAQGLTSPDG-FTRAFDENADYSRGE
AIIALYLQRADCSKRCYATVVHAEAQFNGNRGNNFT---HVDADHMTRFL
KEFYS--NTTVDPR--DIHYVETYGCGIKQIDEVLSALEN-VLIGSVKTN
SHAEAAEGLMSLVKVIVATESGTIPATLHHSTPNKNISALFNGHIKVVTH
-N--KPWMG--EYAAINSIGL-ASSFGHILVK-
>beetle3_SRR14723488_NODE_5491_nrpspksdomains_ctg3103_1_PKS_KS.1_
IVISIGGYFPQSLNIEEFQKHLLENKNLVET--SNH---VGTVP---TEF
FNSYFGIHRQQCTFMDPMQRLVLERTFEALIDAGVNPTEIKGKRIGVFMG
SSIGENDTGHSRAMMPNRISYWLNLKPSVAYDSNWIGGIEVIRLAFEAIK
TGQCESVIVGTANLALNAEFQWLYTDMGLLSPDG-STRAFDADAKYTRSD
GIVVLYIQKASEAKRSYASIVNVSTMFDGAHEGSIQ---NFSVPSMVDFL
SKFYE--DSPVNPE--DVEFVETYGCGHKVTDERLTALQQ-VLVGSVKTN
THSEASSAMFSVAKVLIAMEQGIIPATIQHEKPNTNIQGLVDGSVKIVNK
-N--RKWNP--TYAAVNALGL-DSYYGHLLLKA
>beetle3_SRR424344_NODE_596_nrpspksdomains_ctg4011_1_PKS_KS.1_
VVISIGGYFPKSRNIEEFQELLFKQENCMETA-CDM---TGNVNQ--INF
FSSYFGIHRLQTLFMDPLTRMALQNTFEAIIDAGVNPTEIRGQRIAVIMG
STLSENDTGQARCMLANRISYWLHAIPSFSSDHSWVGGLQVLQYGYNLIK
NGEYDGVIVGAVNLTMNIFPHYLYKTLNFISPDS-KTKSFDENANYTRSD
ALVILFLQRADIAKRNYATILGVDVLFNGNRSGQLS---KFNIDSARNFL
TNFYQ--KININPA--SVQYVETYGAAIKILDEFIDLIDQ-VLVGSVKSN
IHSEAAASLVAIIKTIIAFESGKIPGNIDFEEPNSKAQALKDGRIKVVTE
-N--TPWTG--SLAAVNAFGL-VSSYGHVLLKA
>beetle3_SRR2083680_NODE_106_nrpspksdomains_ctg4417_2_PKS_KS.1_
--ISVGGYFPKALNIKDFSERLLNNEMLLTS--SNV---IGTVP---TEL
FNAYFGIHRQQCTFMDPMHRLILERSYEALIDAGVNPVEVRGRRIGCFMA
SSVGENDTGHSRAMMPNRVSYWLDIKPSVAYDSNWVGGIEVLKLAYEAVK
TGQCEACLVGCANLALNSEFQWLYADMGLLSPDG-MTNSFDASAAYGRSD
GVVVMYIQRSGEARRNYATILASGTTFDGNRPGTLL---EINSNNLAEFI
EEVYE--KTDVDPS--EVQYVEAYGCALKETDKRVEALEQ-ALIGCVKPN
THSEATAALFAVAKVLVAMESGIIPATLNYTNPNPEILPLVNGTVKVITE
-N--LKWEP--KYAAVSSIGL-DSYYGHILLK-
>beetle3_SRR925368_NODE_282_nrpspksdomains_ctg5186_2_PKS_KS.1_
----ISGYFPKAKNLTEFKQRLYENETLLEP--CPL---IGCID---SDH
FNSYFGIHRQQCMYMDPMHRLALERTFEALVDAGVNPHEIKGKRIGVFMG
STIGENDTGHSRAMMPNRVSYWLNLKPSVAYDCNWVSGMEVLRLAYVAIK
TGQCDSVIIGTANVSTHAEFQWLYADMGLLSQDG-TTKAFDADAHYGRSE
GVVVMYIQRASEAKRNYASIMHIATRFDGNHEGNLL---NIEEKNIVEFL
EEFYQ--KSPVKPE--DINYVETYGCAIKSVDKALNALEK-IQISSVKTK
THSEASASLFSIVQAIIAMEEETIPATLQFDKPNPEIPGLSNGKMEVVTS
-N--KKWSA--DFAAVNVLGI-DSYFGHVVFK-
>beetle3_SRR4413763_NODE_990_nrpspksdomains_ctg6199_1_PKS_KS.1_
VVISIGGYFPKALNIEEFKDRLLNNENLMES--TNV---IGKIP---TEF
FNAYFGIHRQQCTFMDPMHRLVLERSFEALIDAGVNPSEVRGRRIGCFMG
SSVGENDTGHSRAMMPNRVSYWLDLKPSVAYDSNWIGGVEVLRLAYEAVK
TGQCEAVLVGTANLALNAEFQWLYNDMGLLSPDG-STKAFDADAQYARSD
GVVVMYIQRASEARRCYASILNVATQFDGNREGTLC---DIDANNLAEFI
DEFYQ--DCDVDPS--EVEYVEAYGCAIKETDRKLEALEK-VLIGSVKTN
AHSEPSAALFSVAKVLIAMETDTIPATIQFQNPNPELLPLINGSMQVVTE
-N--RKWGV--KYAAVNAIGL-DSYYGHILLK-
>beetle3_SRR9667703_NODE_513_nrpspksdomains_ctg7610_1_PKS_KS.1_
----IAGYFPKSKNLVEFKKRLYENKSLLTP--TPY---LGDID---SEY
FHSYFGIHKLQCTYMDPMHRLALERTLEAIMDAGFNPHEIKGKRIGVFMG
STIGENDTGHSRAMLPNRISYWLNLKPSVAYDTNWINGMEILRLAFAAIK
TGQCDSVIVGTTNVCCQEELQWLYDDMGLLSKDG-SIKAFDANACYGRSE
GVVVMFIQRSSEARRIYGSIMHISTRFDGNHKGNLM---NFEEDNMTEFL
EEFYQ--NCSVKPE--EIDYVETHGCAIKLMDKALNSLER-VLLTSVKTI
THSEASSSLFSIVQALLAMEEEVIPATLQYETPNPDIPGLTNGNLQVVTK
-N--TEWSS--DYVAVNSLGL-DSCFGHVVFKR
