# Supplementary material for: The polyketide to fatty acid transition in the evolution of animal lipid metabolism
Source: Nat Commun. 2024 Jan 3;15:236. doi: 10.1038/s41467-023-44497-0 (PMC10764717; doi:10.1038/s41467-023-44497-0)
Supplement: Supplementary file 12 — Supplementary Dataset 9 [file 41467_2023_44497_MOESM12_ESM.txt]

>fungal_refWP_191855231.1 Betaketoacyl synthase protein, partial [Teladorsagia circumcincta]
--------------------------------------------------
--------------------------------------------VAIIGI
GCRLPG-GAG------------------DHRAFWRNLLS-G---K--DCL
T--P-TP--P--D-R-YD-------------A--AT-----------L-A
TRHR-DK-P-GKL----AA----GRGGYI--DG--F-----------DE-
FEPAFFG-ISP-RE--ADHMDPQQRKLLEVAWEALEDAGQRP-A-DLAGS
-----------NTAVYVGAFT-LDYK--ILQFAD---L-S----------
---------------------------------------FE---T--LA-
-------------------AHTAT--G--------------------TMM
TMVSNR---ISHCLDLRG-PSLTVDTACSSSLVTVHLACQSLLRGES--D
LALAGGVLLHSAPQY-TIAETKGG--F-----LS-P------SG------
RSRAFDASA--EGYVRAEGVGLVALKR-----LD--EA----LAD-GD--
------------------------------------PV--------HAVI
LGSGVNQD--GR----T-N----GITV-P--S--AD-AQISLVR----RV
CA-EAG---------VT-P--------G--DLQYVEAHG------TSTPV
GDPIEANALAQV--LA------E---G--R-------A----------P-
-------------------------------G-----A-A-CHVGSVKT-
----------------N-------------IGHTESAAGIAGLIKTALAL
KHRVIPPH-I-NL--DT-----VN--PAIA-YEN---SP--FTI------
-----P-TE--A-I----------------SW------P--A---H-DGP
--------------ARAGVNSFGF-GGTNAHIVLEEP-PA-RPA-APG-R
RTARE-MAEETA-------------------------------RPEGPGW
SILPLTARHPDALAEV--------------------------------
>fungal_gbMCJ1261812.1 3oxoacyl[acylcarrierprotein] synthase, mitochondrial [Myiozetetes cayanensis]
--------------------------------------------------
--------------------------------------------IAVIGM
SCRLPG-DAS------------------NPQKLWDLCSE-G---R--SAW
S--V-VP--A--E-K-FN-------------V--DA-----------F-Y
HPDP-ER-T-DSV----NV----KSGHFIKDED--Y-----------SL-
FDASFFN-ISP-NE--AKAMDPRQRMHLEGAYEALENAGITM-A-QIADS
-----------NTSVYVGAFN-GDYG--EIM--S---R-D----------
---------------------------------------PK---T--QP-
-------------------FYKAL--G--------------------VGV
SLLANR---ISYFFNLKG-PSVVLDTACSASLSAFHLACEGLRHGES--K
LSIVSGANLILTPD-TIAMLSTLR--F-----LS-P------DG------
RTYMFDQR-A-NGYSRGEGLATLILKP-----LK--DA----LHD-GD--
------------------------------------TI--------HAVV
RNTASNQD--GR----T-A----GITV-P--N--RD-AQESLIL----SA
YA-QAG---------ID-P--------A--ETDFFEAHG------TGTQA
GDVVEAGAISTA--FS----SSA---R--P-S------------------
-------------------------------S-----R-P-LYVGSIKT-
----------------L-------------IGHCEGASGVAGILHAILSL
KHGYILPN-C-NF--EI-----PN--EKIP-LED---WN--LKV------
-----P-TT--L-E----------------KW------P------V-TN-
---------K----RRASVNSFGY-GGTNVHAILEEP-PR-QLR-TRR--
-----VANGSENGWHTN--------------------------SHSQ--V
QDLKLLSLSAHDENG------------------V--------------
>fungal_refXP_018130297.1 3oxoacyl[acylcarrierprotein] synthase, mitochondrial [Schistocerca gregaria]
--------------------------------------------------
--------------------------------------------IAVVGI
GCRYPG-GIS------------------SVTEFWEALRN-G---S--TMM
S--D-IP--P--D-R-FD-------------H--HS-----------F-H
DPNG-RS-H-GRI----QN----TKGGFI--PD--I-----------DT-
FDAEFFG-YFP-AE--ASRMDPQQRLALEASVHALEDSGIPL-H-QVAGS
-----------STGVFVGTFQ-NDYAAIQVN--G---M-Q----------
---------------------------------------RD---H--FN-
-------------------PHSSL--G--------------------SAA
CALSNR---VSHRLNLQG-PSITVDTACSSSLVALHLACQSIWTGES--T
AAIAGGVNAILRPEP-SIQLSTSG--F-----LS-A------SG------
ACKSFDKDA--DGYVRSEGVGMVFLKP-----LS--RA----FKD-KD--
------------------------------------RI--------YSLI
RGSLINQD--GY----TEG----GFAV-P--S--AN-AQMDLLQ----SV
YQ-RYG---------ID-P--------G--RVCYVEAHG------SGTQI
GDPIEAQALGEK--IG------L---A--R-------S--------K-E-
-------------------------------D-----V-P-LLIGSVKG-
----------------N-------------LGHMEGASGITGFIKAALIA
FYGEVPPQ-A-NF--QT-----PN--PAIN-FER---LR--LAI------
-----S-TT--A-A----------------VL------P--R---G-ING
E-------------LIIAVNSFGA-GGTNAHIILQNA-PP-QPC-QR---
----AS--RSSQ-------------------------------ARNC--P
QLFTVSARSAAALSDTV-------------------------------
>fungal_gbKAF4447565.1 3oxoacyl[acylcarrierprotein] synthase, mitochondrial [Schistocerca nitens]
--------------------------------------------------
---------------------------------------------AIIGM
SCRLPG-NVN------------------SPQNLWDFCAA-A---R--CSA
G--P-IP--K--E-R-FN-------------A--AQ-----------F-Y
HPD--RK--NGHF----NN----QAGSFL-EQD--V-----------GV-
FDAPFFN-ISE-AE--AKSLDPQYRLLLETTFQALENSGTPL-S-AIAGR
----------GDVGVFAAGSP-ADYL--EHT--R---L-D----------
---------------------------------------PL---T--AS-
-------------------AYVGT--S--------------------NEM
TMFANR---ISYFFDLKG-PSLTISTACSSSLTALHMAVESISSGEC--T
YAIVGGSCLQLSPQ-TIAAAANLG--T-----LS-D------EG------
KSFSFDHR-A-NGYGRGEGSVCIVLKA-----LD--QA----TPD-ND--
------------------------------------SM--------RAIV
RGSGVNHG--GR----T-Q----GITL-P--N--GE-AQASLMA----SV
YR-KAG---------LN-P--------H--DTMYVEAHG------TGTER
GDPIEAGSIAFG--LK----TKT---R--G-H------------------
-------------------------------D-----N-P-LYVGSVKS-
----------------N-------------FGHLEPVSGLVSVVKCILML
ERGTILPS-A-NF--EK-----AN--PSIN-LEL---LN--IKI------
-----P-TE--C-V----------------PW---------R---R-G--
---------M----RRTSINNFGF-GGSNAHIILEQA-PE-TTS-HFE--
-----SAGVPIQELQQS--------------------------DTSS--A
PMLFQFSAKNEASLQ------------------S--------------
>fungal_gbKAB8214490.1 3oxoacyl[acylcarrierprotein] synthase, mitochondrial [Pectinophora gossypiella]
--------------------------------------------------
--------------------------------------------IAVIGV
SYRLPG-AVT------------------SEDDFWRFCSK-A---E--SAW
S--E-IP--R--N-R-FT-------------P--EA-----------F-Y
HQNP-DR-L-GSH----EA----KGGYFL-RQD--V-----------SA-
FDAPFFG-ISS-EE--ARAMDPQQRLLLECAYEALESAGASN-E-TLANE
-----------DVAVLIGGTS-SDYG--HNN--S---R-D----------
---------------------------------------PE---Q--IP-
-------------------RYNVS--G--------------------NGA
AFLANR---LSHFFNFRG-PSFTVDTACSSSLTALHVACQSLRQGES--S
HALVGSCHLNLIPE-SFITFSSNS--L-----LN-S------SG------
KCHSFDQEAK-SGYGRGEGVACVFLRP-----LE--AA----IEA-ND--
------------------------------------NI--------LAVI
SNTGINQD--GY----T-P----SISA-P--S--AA-AQERLIR----SV
YE-SAG---------ID-P--------R--LTAFVEAHG------TGTHV
GDPVEVRALYEV--FG----KE----R--D-P------------------
-------------------------------T-----T-P-LLIGSAKS-
----------------H-------------FGHAEGASGMISLVKAVLML
HRGYIIPN-A-DY--KE-----PR--KDIP-WAD---WN--IKV------
-----S-NR--F-M----------------PW------P--R-----E--
---------L----PYLSINNFGL-GGANAHVVLCST-HH-VVS-GNL--
-----GSVYVSAKETVD--------------------------TRRV--Y
VLSGNTEDAV--------------------------------------
>fungal_gbTVY63877.1 PREDICTED: 3oxoacyl[acylcarrierprotein] synthase, mitochondrial isoform X2 [Myotis davidii]
--------------------------------------------------
--------------------------------------------IAIVGI
GCRFPG-GIN------------------TKADLWQVLCQ-G---L--DVL
T--E-VP--A--D-R-FD-------------V--TA-----------L-H
DDDV-RN-Y-GVI----RS----RRGGFL--DD--I-----------YG-
FDAEFFG-LYP-GE--TSRMDPQQRLALEASVHAIEDSGTPL-H-RVAGS
-----------RIGVFLGTFM-SDHLSMQTA--T---E-Q----------
---------------------------------------RD---N--IS-
-------------------PHSAM--G--------------------VSN
SSITNR---VSHRLDLQG-ASVTLDTACSSSLVALHLACQSLWTGES--E
GALTGGVNAFLRPES-TILMTKAG--F-----LS-P------DG------
ACKSFDAAG--NGYVRSEGVGMVYLKP-----LS--RA----LQD-ND--
------------------------------------RI--------YATI
RGSLVNSD--GY----TSD----GFTV-P--S--LK-AQTALLQ----RV
YS-NSG---------VD-P--------S--MVRYVEAHG------PGTPV
GDPVEARAVGGH--IG------L---A--R-------G--------K-G-
-------------------------------D-----K-F-LWISSIKG-
----------------N-------------LGHLEGASGIAGLIKAALVA
YHGAIPPQ-V-NH--SI-----SN--PAID-LQS---LR--LKI------
-----P-RC--M-I----------------DL------K--Q---D-VEG
G-------------IMVGVNSFGA-GGTNAHVILEQA-P--PIA-GG---
----QT-------------------------------------SLHD--P
RVFLLSARSLSALKE-L-------------------------------
>fungal_gbKAF5011035.1 3oxoacyl[acylcarrierprotein] synthase, mitochondrial [Anopheles coluzzii]
--------------------------------------------------
--------------------------------------------LAIVGY
ACRLPG-GVN------------------SPSDLWELCRL-S---Q--TGW
S--T-IP--E--H-R-FS-------------K--DL-----------Y-W
HPDP-SK-L-GTF----NT----RGGYFL-SED--P-----------AN-
FDAQFFQ-MTA-AE--AIAMDPQQRLLLEIVFEALESAGLSR-E-QIAGT
-----------DTGVFIGGTN-VDYD--LNG--G---R-D----------
---------------------------------------IA---T--AP-
-------------------MHHAT--G--------------------NAV
ALLSNR---VSYVFDLHG-PSTTYDTACSSSLVALHHATLSIESGEC--S
QAIVGGCHLNLLPD-SFVGMSLSQ--L-----FN-E------DG------
VTYAFDHRGQ-SGFARGEGASCVIIKP-----LE--AA----IRD-GD--
------------------------------------PV--------RALL
MSSGVNQD--GR----T-R----GITV-P--N--GD-AQRDLIR----RV
YE-KAG---------LN-P--------L--DCGYAEMHG------TGTKV
GDPIEASAVNDA--LA----RG----R--S-H------------------
-------------------------------Q-----D-S-LYIGSLKT-
----------------N-------------IGHLEGASGVASLIKAVMML
EKGFILPS-A-NF--EK-----PN--EQIP-MAE---WH--MKV------
-----A-TE--V-M----------------AW------P--F-----T--
---------K----KYVSVSNYGF-GGANAHAVLAKA-PE-ICQ-QHM--
-----AEPNASSLGTEE--------------------------KLIV--L
SAGDQSSL-E--------------------------------------
>fungal_refXP_020125938.1 3oxoacyl[acylcarrierprotein] synthase, mitochondrial [Adelges cooleyi]
--------------------------------------------------
--------------------------------------------IAIVGM
SCRMPG-AVS------------------SLADFWDMMVS-E---R--SGR
T--A-FP--V--D-R-FN-------------P--DT-----------F-Y
HPNP-DR--KDCI----NT----KHGYFV-DQD--V-----------ST-
FDASFFK-MGA-TE--AAATGPQHRLLLECAFEALEDAGIPK-E-RIAGR
-----------DVGVFATNNM-CDYT--FAQ--M---N-D----------
---------------------------------------VH---S--ST-
-------------------PMSAA--L--------------------GNA
CMLANG---ISYHFDLKG-PSVTVETACSSTLSAMHQAAQSLRSGET--E
VCLVAGCALNLTPW-RWMLLSNLM--M-----LN-P------SG------
ESAAFDRA-ADSGYARGEGAGCLVMKP-----LD--HA----LRD-ND--
------------------------------------RI--------HCVL
TDVGVNHD--GQ----K-L----SYTT-P--S--EA-SQAKLMQ----QV
YT-RAG---------IS-P--------E--DVGFVEAHA------PGTRV
GDPIELSAIHTV--FG----SG----R--T-A------------------
-------------------------------A-----A-P-LLLGSVKS-
----------------N-------------VGHLESASGIPSVIKVAMML
QKGIVPPT-V-GF--RQ-----EN--EKAP-LRS---RN--MEV------
-----P-VH--S-V----------------AW------P------Q-G--
---------K----RYAAVNNFGF-GGTNAHCVLEQP-PA-SQP-AAL--
-----PAGEDDAGADPL--------------------------LIPL--S
ANDEAA---------------------------F--------------
>fungal_gbKAH6885006.1 3oxoacyl[acylcarrierprotein] synthase, mitochondrial [Anthonomus grandis grandis]
--------------------------------------------------
--------------------------------------------IAIVGM
ACRFPG-GIS------------------SPAELWDALLK-G---A--DLV
S--E-VP--S--D-R-FN-------------I--NA-----------F-H
DPDL-RK-T-GAV----RN----RNGGFV--DD--I-----------LS-
FDAEFFD-LFP-AH--AARLDPQQRLALEATYHALEDAGIPV-E-NVAGS
-----------RTSVFMGAFM-YDHMCSQTS--T---L-Q----------
---------------------------------------RD---S--IS-
-------------------PHVAM--G--------------------VST
CGIANR---VSHRFDLRG-PSVTLDTACSGSLVAIHLACQSIWNGEA--D
GALAGGVNAILRPES-SIMMSKAG--F-----LS-P------DG------
RCKSFDEGA--NGYVRSEGVGIVYLKP-----L---KA----VEA-GD--
------------------------------------RI--------YAVV
RGSAVNQD--GY----TPE----GIMV-P--S--LA-AQVSMLH----DA
YR-VAG---------VD-P--------I--TIRYVETHG------PGTPV
GDPVEAGALGDV--LG------R---G--R-------S--------A-P-
-----------------------------------------LWIGSVKG-
----------------N-------------IGHLEGASGVAGLIKAALVT
HHALVPAQ-V-HH--HN-----PN--QAIP-FSS---LG--LAV------
-----P-RR--N-I----------------SI------M--G---I-SE-
P-------------IRVGVNSFGA-GGTNAHMVLEAS-RH-PVP-RR---
----IS-------------------------------------ATHP--P
RVFVISARAPKALQA-M-------------------------------
>fungal_gbKAH6673997.1 3oxoacyl[acylcarrierprotein] synthase, mitochondriallike [Dermacentor silvarum]
--------------------------------------------------
--------------------------------------------IAIIGM
SGKFPG-EAT------------------TPAKLWDLCSE-G---R--DAW
T--P-IP--T--T-R-FN-------------Q--EA-----------F-Y
HPDS-SR-N-GSN----NV----KGGFFL-EGD--L-----------AR-
FDAPFFG-FTK-AE--AASLDPEQRLLLECAYETFENAGVRL-E-DVSGT
-----------ETGVYIGTFM-NDWG--EIT--R---R-D----------
---------------------------------------PD---A--LP-
-------------------MYQPT--G--------------------SGH
SMLAGR---LSYFYNLRG-PSMTVDTACSASFVALHNACSALRSGEC--E
SALVGGVNSLLNHD-FLSTMSSMS--F-----LS-A------DG------
RSYTYDKR-A-NGYARGEGVACVLLKP-----LK--HA----IRD-GD--
------------------------------------TI--------RAVI
RGVALNQD--GR----T-P----GITH-P--S--GT-QQAALIR----RV
YA-AAG---------LD-P--------A--DTSYVETHG------TGTQA
GDVTEAKALHEA--FG-----TR------E-G------------------
-------------------------------R-----P-P-LIVGSVKT-
----------------S-------------IGHLEGASGLAGLVKTVMML
EKGVILPN-A-GF--AE-----PN--DKIR-LGE---WN--MEV------
-----P-TR--A-R----------------PW------T------S-EG-
---------V----LRASINNFGY-AGTNAHVIVEQA-SG-GDT-HNS--
-----GSNGTSDVDGQD--------------------------LVQP---
---VIFALS------------------------A--------------
>fungal_refXP_033600497.1 fabF [Mytilus coruscus]
--------------------------------------------------
--------------------------------------------IAIIGS
ACRFAG-GVT------------------CPSQLWNLLKE-P---R--DVL
G--S-IP--E--N-R-FH-------------A--EG-----------F-Y
HPDA-SY-H-GHT----NV----LSSYTL-DGD--P-----------GS-
FDTTFFK-IKP-VE--AKAIDPQQRVLLEVVYEGLENAGLSI-H-NVRGS
-----------DTAVYVGIMS-SDYE--NML--V---Q-D----------
---------------------------------------VD---V--LP-
-------------------TYHST--G--------------------TSR
AIAANR---ISYFFDLKG-PSLTLDTACSSSLYAIHLAVQAIRNGDA--E
MAIACGSNLILGPN-FYIFQNKLN--M-----LS-P------DS------
RCRMWDEG-A-NGYARGEGVAAVVLKS-----LP--AA----LRD-GD--
------------------------------------HI--------EAII
RETGLNQD--GA----T-N----GITM-P--S--TS-AQTDLIR----NT
YL-KAG---------LD-P------LTD--GPQYFEAHG------TGTQA
GDPIEAEAIQRS--LI----RNC---D--IPYPRQ-RN----------S-
-------------------------------S-----D-P-LYIGSVKT-
----------------V-------------LGHTESVAGIAGLLKASLAI
QHGLIPPN-L-LF--DR-----LN--PKVA-PFY---KD--VCV------
-----P-IR--A-L----------------RW------P--A---I-PDG
--------QP----RRASINSFGF-GGANAHIILESS-PN-QDL-MKD--
-----DGENETY--------------------------------------
---------------------------------G--------------
>fungal_gbKDB25511.1 putative 3oxoacyl [Scophthalmus maximus]
--------------------------------------------------
--------------------------------------------IAVVGI
GCRYPG-GIK------------------TVQEFWDAIRN-G---S--DMI
S--E-VP--P--D-R-FN-------------V--HA-----------F-H
DSTS-QN-K-GRI----NN----VRGGFL--ED--I-----------NK-
FDAEFFG-YFP-TE--ASRIDPQQRLVLETVIHALEDSGTRL-D-QVSGS
-----------RTGVFTGTFQ-YDYAFIQGS--S---I-Q----------
---------------------------------------RD---Q--SS-
-------------------GHSNL--G--------------------AGA
CGLSNR---VSHRLNLQG-PSVTVDTACSASMVALHLACQSIWTGES--T
AAFACGVNAIFRPEA-SISLSMGG--Y-----LS-K------QG------
VCKPFDKDA--DGYVRSEGVGVVYLKP-----LT--RA----LEN-KD--
------------------------------------RI--------YSLV
RGSLLNQD--GY----TEA----GFSV-P--N--PA-AQMALLR----SV
YE-RSG---------ID-P--------G--SVSYVEAHG------PGTPI
GDPIELRALGKI--LG------Q---A--R-------P--------Q-D-
-------------------------------K-----G-P-LLVGSAKG-
----------------N-------------LGHTEGASGITGFIKGVMVA
FHAEVPPQ-I-NL--DT-----PN--PGLS-FDE---LR--VAI------
-----P-QK--V-A----------------SL------S--F---G-VKK
E-------------LFIGVNSFGA-GGTNGHVILQNV-AP-YGY-QS---
----GE--------------------------------------------
--S-LTSTTRHDLK--P-------------------------------
>fungal_gbKAE8323848.1 hypothetical protein, partial [Amblyomma maculatum]
--------------------------------------------------
--------------------------------------------IAIIGL
SFRAPG-SVR------------------TEDDFWEFCCR-A---K--SAW
S--E-IP--T--E-R-FT-------------S--DA-----------Y-Y
SNNP-DK-T-GSF----PA----KGGYFL-QDD--V-----------RC-
FDASFFN-ITA-EE--AKAMDPQHRLSLECAYEALEQAGETR-R-SLANE
-----------RVGVFAAGTN-SDYE--VKN--S---L-D----------
---------------------------------------PD---Q--IP-
-------------------RASIT--G--------------------QAP
CMLANR---ISYFFDFRG-PSMTVDTACSSSLTALHVACQSLKHGES--S
HALVTGCHLNLIPQ-CFISFASSS--L-----LG-P------SG------
KCHSFDTMAS-SGYGRGEGAGCLYLRP-----LD--AA----VAA-GD--
------------------------------------NI--------RAVI
VNTGVNQD--GH----T-P----GISM-P--S--SR-AQEQLIQ----SV
YR-SAA---------ID-P--------K--MTAYVEAHG------TGTKV
GDPIEAEALYRC--FG----KQ----R--T-P------------------
-------------------------------E-----T-P-LFVGSLKS-
----------------N-------------FGHAEGTSGMLSVIKTVFML
ERGYILPT-GGDF--KQ-----PR--EDIP-WRA---WN--LKV------
-----P-TK--L-I----------------QW------P--T-----D--
---------K----PYASINNFGL-GGANAHAILCRS--------PDP--
-----SSSRTRKAGSRD--------------------------LRQN--Q
-----AISRV--------------------------------------
>fungal_gbRCI17302.1 putative betaketoacylacylcarrierprotein synthase II [Dictyocaulus viviparus]
--------------------------------------------------
--------------------------------------------IAVVGI
GLRLPG-GIN------------------SASRLWSALLD-G---E--DLL
S--E-VP--P--D-R-FD-------------K--DY-----------F-H
DSDT-RK-Q-GSV----RS----RRGGFL--DD--V-----------HA-
FDAPFFN-MFP-AE--AAVLDPQQRLALEAAYHALEDGGAPL-E-KVAAS
-----------RTSCFVGGFA-YDHMCMQSE--S---A-V----------
---------------------------------------RD---L--AG-
-------------------PHTAA--G--------------------IIV
AALANR---VSYTLDLRG-PSVSLDTACSSSMVALHLACQSIWSGEA--D
AAMAGGVNALLRPEY-TIMLGQAG--F-----LS-P------DG------
VCRSFDAKG--NGYVRSEGSGMVYLKP-----LS--RA----VED-GD--
------------------------------------RI--------YGLV
RGSLVNSN--GH----TPE----GLTV-P--S--VE-AQVALLR----DV
YR-QAA---------VD-P--------A--AVSYVQAHG------PGTAI
GDPKEARALGSY--LG------Q---A--R-------GSTTDNSPTA-A-
-------------------------------T-----A-P-LWISSCKG-
----------------N-------------LGHLEGAAGIVGFITAVLAA
FHGQAPPQ-A-SH--KE-----PN--PAID-FRS---LR--LGI------
-----P-LE--A-V----------------DL------R--K---G-PSQ
G-------------LVVGINSFGA-GGTNSHAIIQEP-PR-AES--R---
----S-----------------------------------------V---
----------------P-------------------------------
>fungal_gbKAI6708186.1 3oxoacyl[acylcarrierprotein] synthase, mitochondrial [Elephas maximus indicus]
--------------------------------------------------
--------------------------------------------IAVIGL
SCRFPG-EAS------------------TPQSFWDMLSN-G---R--AGA
A--K-IP--A--D-R-WS-------------A--DG-----------Y-H
HDKK-GR-R-NTI----VT----PQGYFL-KDD--V-----------TA-
FDAEFFR-IPQ-NE--AVAMDPQQRIMLEVVYETFENAGLRI-E-DVSGS
-----------QTACYVGAFT-SDWR--EIQ--F---R-D----------
---------------------------------------LD---S--APT
PLT-------------ARLSVAVT--G--------------------SGI
ELLANR---TSWFYDLRG-PSATVSTACSASMVSIHLACQSLRSGEA--S
MAVAGGANLFLGPE-VFALLTNQN--F-----LS-P------DG------
MCKSFDAG-G-NGYARGEGVASILLKR-----AK--DA----VRD-GD--
------------------------------------TI--------RAIV
RGSGSNQD--GK----T-P----TMTM-P--N--GA-AQADLIR----AT
YK-SAG---------LD-P--------A--ATHYCEAHG------TGTAV
GDPAELFGLAQT--LC----HDR---D--P--------------------
-------------------------------A-----K-P-LYVGSVKT-
----------------NVSRITFSRAAHMRIGHLESVAGLAGVVKAILVL
EAGVIPPS-L-NF--NT-----PN--PKIL-FKE---WN--ITV------
-----P-TE--A-T----------------PW------P--Y---T-G--
---------P----RRASVNSFGY-GGANAHVILEDA-------------
--------------------------------------------------
------------------------------------------------
>fungal_embCAF9903501.1 3oxoacyl[acylcarrierprotein] synthase, mitochondrial isoform X1 [Accipiter gentilis]
--------------------------------------------------
--------------------------------------------IAVVGL
SCRFPG-GAS------------------SPEKFWEILCT-G---Q--NVW
S--K-VP--A--D-R-YN-------------A--DA-----------F-Y
HGHP-EN-D-GTS----DA----YGAHFL-DQD--I-----------ST-
FDAGFFG-ISP-VE--AAGMDPQQRLQLESTYEALESAGISL-E-EIKGS
-----------NTAVYIATFA-HDYE--VMQ--F---R-D----------
---------------------------------------TL---Q--MP-
-------------------KYTMT--G--------------------TGT
AIAANR---ISYTFDLRG-PSLTLDTGCSGSMVALHQACQSLRTKES--D
MGLIGATNLILSPE-PIAAMSNLQ--V-----LN-K------EG------
QSHPFDTR-G-KGYGRGEGSATLVLKR-----LS--DA----LEH-GD--
------------------------------------PI--------RAVI
RGTCINQD--GK----T--N---GITL-P--S--AE-AQEAMIR----KT
YR-LAG---------LD-P--------R--DTAFFEAHG------TGTLA
GDKEEVCAIKKV--FC------E---D--VFN------------------
-------------------------------Q-----E-I-LQLGSVKG-
----------------N-------------IGHLENASGIAGLIKSILIL
EKAQIPPT-A-NL--VN-----LK--PELE-LEH---TR--IQI------
-----P-TQ--L-Q----------------QW---------T---A-RGP
--------------RRISVNGFGY-GGTNAHAILEHR-PR-HEL-FAE--
-----LSRRQAA--------------------------------------
---------------------------------K--------------
>fungal_gbKAB2571619.1 3oxoacyl[acylcarrierprotein] synthase, mitochondrial [Suncus etruscus]
--------------------------------------------------
--------------------------------------------LAIVGL
SCRLPR-GIH------------------TPEAFWDFLTA-A---G--SGR
R--G-MP--K--E-R-FD-------------A--DA-----------F-Y
HPNP-ER--AGTM----NV----KHGYFL-DDD--L-----------RS-
FDAAFFN-VAE-EE--AKAMDPQQLMLLECTYEALEDAGMPK-E-KVAGA
-----------NVGTFMASSL-SDYN--IEQ--M---R-D----------
---------------------------------------TA---S--EP-
-------------------VYAAI--G--------------------GHM
CMLSNR---ISHHFDLWG-PSYTVDTACSSSLHALHLAGQSLQHGEC--E
VAIIGACCLNLSPT-RWIQLSKLG--L-----IN-P------DG------
RTLAFDHR-VSSGYARGEGAACAILKP-----LD--RA----LAD-DD--
------------------------------------RI--------YATV
LGTGIGHG--GR----G-P----SITY-P--G--SA-AQMRLIR----EV
YA-RAG---------LD-P--------R--DVAFVEAHA------AGTAV
GDPIEASAIGGV--FG----AR---------D------------------
-------------------------------G-----P-P-LYIGSVKS-
----------------N-------------VGHLEAASGMVSLLKAVLML
DRRLIVPN-A-DF--EK-----PA--DNID-TCR---WN--MEV------
-----P-VV--T-T----------------PW------P------E-G--
---------R----HYVSVNNFGY-GGSNSHCVLGRP-PQ-EAN-GA---
--------ADESGSQRR--------------------------L------
------------------------------------------------
>fungal_gbKAF1829904.1 3oxoacyl[acylcarrierprotein] synthase, mitochondrial [Syngnathus scovelli]
--------------------------------------------------
--------------------------------------------IAIVGA
ACRFPG-GAT------------------TLEKLWNILYN-K---R--CVV
S--D-VP--T--Q-R-FD-------------V--NG-----------W-Y
HPDP-NR-K-GSV----NT----KKGFFL-QED--V-----------SL-
FDAAFFA-ITS-KE--AAAMDPMCRLLLEVAYEAFENAGHSL-E-TLSGS
-----------STAVFTGCMT-DDYE--MLS--T---H-D----------
---------------------------------------TL---N--LG-
-------------------KNAAS--G--------------------VSR
SMLSNR---LSWFFDLRG-PSLTLDTACSSSLYALHLACQSLRLGES--N
MGLVTGVNLILHPN-ITQRLTAMR--M-----TS-P------DG------
MSHSFDSR-A-NGYGRGEAVGALIVKR-----LA--DA----LKD-GD--
------------------------------------TI--------RAVI
RGSGANQD--GH----T-P----GITM-P--N--AE-AQAQLIR----TT
YE-KAA---------LD-L--------N--DTAYFEAHG------TGTSI
GDPVELSAVGAT--FG----QPG---L--DRR------------------
-------------------------------------M-P-LYVGSVKA-
----------------N-------------IGHTEGCAGLAGVFKAVLCL
EKGVICPT-P-GI--EN-----FN--ARLK-LAD---WN--INI------
-----P-VE--N-T----------------SW------P--S---S----
--------GS----RRASVQSFGF-GGSNAHVLLEDA-AS-YLS-HRG--
-----LKGNH----------------------------------------
------------------------------------------------
>fungal_gbRKU47736.1 3oxoacyl[acylcarrierprotein] synthase, mitochondrial [Schistocerca cancellata]
--------------------------------------------------
--------------------------------------------IAVIGI
GCRLPG-GVN------------------NPEDLWQLLSE-G---R--TGL
T--E-IP--K--D-R-WN-------------A--DS-----------W-Y
HPDP-EA-R-EAL----NT----KKGYFL-KQD--V-----------SE-
FDARFFG-FSA-AE--AEQTDPQQRLLLETTYEALENAGVPL-D-TLKGS
-----------DTSVFVSVFA-RDYD--RMT--W---K-D----------
---------------------------------------LP---Q--VQ-
-------------------KHAIT--G--------------------NGE
AILAAR---ISYVFDLRG-GAMTLDTGCSGSMVAIHQACLSLRSRES--R
MAIAGGTELLLHPD-QFVPWSFNG--M-----AN-P------EG------
QCFAFDSR-G-AGYGRGEGIGTVILKR-----LS--HA----IQD-GD--
------------------------------------PI--------HSVI
LNSGINQD--GK----T--A---GILL-P--N--PT-AQAALVK----QV
YE-SAG---------LD-P--------A--HTLYVEAHG------TGTQA
GDNAEIYSISRS--IC----------G--PDR------------------
-------------------------------R-----N-P-LIVGSVKA-
----------------N-------------IGHLEASSGIAGFIKAVMVL
KKGQVPPQ-P-NF--IT-----EK--PGLK-LSE---RG--IKI------
-----P-TE--L-T----------------KL------V--P---D-HYT
--------GP----CRVSVSSYGY-GGTNAHLVLEAP-ND-GKV-LNG--
-----YT-------------------------------------------
---------------------------------G--------------
>fungal_gbKAG4421208.1 hypothetical protein, partial [Amblyomma maculatum]
--------------------------------------------------
--------------------------------------------IAIIGT
GCRFPG-QAN------------------TSAKLWELLNQ-P---K--ELS
I--P-IP--P--S-R-FN-------------A--DG-----------F-Y
HPDG-FH-H-GTS----NV----QKSYFL-SED--V-----------RK-
FDSQFFN-IST-AE--AESMDPQQRQLLEVVFEAMEAANLTM-E-EMRGT
-----------ATAVYVGLMC-DDYS--GLI--F---A-D----------
---------------------------------------ME---T--LP-
-------------------TYGAT--G--------------------AAR
SILSNR---ISYFFDWTG-PSMTIDSACSSSLVAIHQAVQTLRNGEC--R
VAMAAGANLILSAR-MFVAESKLK--M-----LS-P------NG------
RSRMWDAG-G-DGYARGEGIAAVMLKR-----LS--DA----IAD-GD--
------------------------------------HI--------ECVI
RETSVNQG--GR----S-T----GLTV-P--N--PV-AQVNLIR----QT
YA-KAG---------LD-L----NRPED--RPQYFQAHG------TGTKV
GDLNEATAIHNT--FF----GKS---E--DM-----------------D-
-------------------------------K-----E-K-LFVGSIKT-
----------------V-------------IGHSEGAAGIAGMLEACLAV
KHGIIPPN-L-HF--ET-----LN--PNLE-PFI---HH--LEV------
-----P-TK--A-Q----------------LW------P--K---T--CS
--------TI----RRASVNSFGF-GGTNAHVILENA-PE-I--------
--------------------------------------------------
---------------------------------P--------------
>fungal_gbKFY11691.1 putative betaketoacylacylcarrierprotein synthase II [Trichuris suis]
--------------------------------------------------
--------------------------------------------IAIVGM
SFRGPG-DAH------------------DIEAFWEMIHD-G---R--SAW
S--K-VP--A--E-R-WN-------------V--DA-----------F-Y
HPDV-DA-V-ESN----YT----KSGYFV-KQD--V-----------GE-
FDAGFFG-IQA-SE--AKAMDPQQRTLLELAWEAFENAGTDL-N-ALKGS
-----------DTGVYMAQFT-KDYE--NNI--F---K-D----------
---------------------------------------AR---N--IP-
-------------------SYSMT--G--------------------TGT
AITANR---ISYIFDLRG-PSFVLDTGCSGSMVALHQACQSLRLNES--K
MAIVGGTNLILSPD-LYQPLSMNR--V-----LN-K------DG------
KCYTFDHR-G-SGYGRGEGVGCVVLKR-----LD--DA----VRD-GD--
------------------------------------VI--------RSII
LNTGSNQD--GK----T--N---GISL-P--N--QF-AQEDLIK----AT
YA-AIG---------LD-T--------K--DTGYVEAHG------TGTQA
GDRIEIAAIANT--FT----E-----G--KDR------------------
-------------------------------N-----E-Q-LVVGSVKT-
----------------N-------------IGHLESASGIAGLIKTVLAM
ERGVIPPH-L-NF--EK-----EK--EGIN-LVE---RK--IKL------
-----P-LS--P-T----------------PF---------P---E-NAD
--------GI----RRASVNSFGY-GGANAHAILELP-R--ASA-SDK--
-----Y--------------------------------------------
---------------------------------G--------------
>fungal_gbKAH7322416.1 3oxoacyl[acylcarrierprotein] synthase, mitochondrial [Aethina tumida]
--------------------------------------------------
--------------------------------------------IAIIGS
GCRFAG-GVN------------------SPSSLWEILRQ-P---R--DVR
Q--V-IP--E--S-R-FN-------------P--AG-----------F-Y
HPDG-SH-H-GST----DV----QHAYLL-RDS--P-----------GA-
FDAGFFG-IKP-VE--AKAMDPQQRLLMEVTYEALERAGVPI-D-KLRGT
-----------DTGVYVGAMS-HDYN--AIM--F---R-D----------
---------------------------------------LS---N--LP-
-------------------TYTAT--G--------------------SGA
SILSNR---LSHFFDLKG-PSITVDTACSSSLVAVHLAVQALRSGDS--R
VALACGSNLILGPE-SFVMESKLK--M-----LS-P------DG------
QSRMWDAE-A-NGYARGEGIGVLVLKT-----LR--AA----LED-GD--
------------------------------------HI--------ESVI
RETALNQD--GA----S-NY--GGITM-P--N--PA-AQEALIR----TT
YA-KAG---------LE-L----QDVAN--HPQFFEAHG------TGTPA
GDPAEAEAIFRA--FG----ASR---E--ADG----TG----------S-
-------------------------------V-----G-P-LLVGSLKT-
----------------V-------------LGHTEGVAGVASLMKVSLAL
QHRLIPPN-L-LF--NQ-----LS--DRVA-PFY---KG--VKI------
-----P-TE--T-Q----------------PW------L--E---G-S-G
--------QT----MRASVNSFGF-GGANAHAIVE---------------
--------------------------------------------------
------------------------------------------------
>fungal_gbKAH6689406.1 hypothetical protein BOX15_Mlig013427g4, partial [Macrostomum lignano]
--------------------------------------------------
--------------------------------------------VAIVGM
SCRFPG-DAT------------------DPEKLYKLCAE-A---R--DGW
S--E-VP--S--D-R-YN-------------I--DG-----------F-Y
HPDT-NR-S-GAV----YS----RGGHYM-KED--L-----------GR-
FDANFFN-IKA-SE--AKSMDPQQRILLECTYEALENAGIRM-E-SVAGS
-----------NTGVYVGSFC-RDYR--DEV--Y---W-D----------
---------------------------------------PE---Q--IP-
-------------------VYSST--G--------------------TEQ
SMLSNR---ISYFYDLKG-PSLSVDTACSSSLAAFHIACQSLRTGES--Q
QAIVGGANLMIGPN-LPISLSMMS--F-----LS-P------DG------
RSFTFDAR-A-NGYGRGEGVACLILKR-----LE--TA----ILD-GD--
------------------------------------NI--------RAIV
RSTGMNQD--GR----T-S----SLTV-P--S--GD-AQEDLIR----KV
YA-SAG---------LN-P--------L--HTQYVEAHG------TGTPT
GDPIETAALARV--FG----PGR------S-A------------------
-------------------------------E-----K-P-LLIGSIKT-
----------------N-------------LGHLEGASGLAGLIKATLMI
EKGYILPN-R-SL--EK-----PS--DRIP-FEE---WN--LKV------
-----V-IE--P-W----------------N--------------D-P--
---------L----RRASINSFGF-GGANVHVVLENK-RD-VKA-QSA--
-----GGKHS----------------------------------------
---------------------------------P--------------
>fungal_refXP_044672299.1 hypothetical protein H355_013137 [Colinus virginianus]
--------------------------------------------------
--------------------------------------------IAIIGM
GCRYPG-GAT------------------DPSKLWQMCVE-Q---R--DVW
S--P-IP--K--D-R-FN-------------S--KV-----------F-Y
HPDP-GR-N-GTF----NA----LGAHFL-DEH--P-----------GY-
FDAPFFN-VTK-AE--ATAMDPQQRLLLECSFEALENAGIPL-E-KVSGS
-----------DTAVFVGSSC-ADYT--TLL--Q---H-D----------
---------------------------------------PD---K--TA-
-------------------LYQST--G--------------------SGQ
TMLSNR---LSYFFNLKG-PSATVDTACSSSLVALHLACNTIRSGES--K
QAIVGGSNLILTPE-PMIALSMLR--L-----LS-P------DG------
RCHSFDDR-A-NGFGRGEGLACIVLKR-----LD--KA----LKD-GD--
------------------------------------DI--------RAVI
RNTGSGQD--GR----T-S----GITL-P--N--GK-SQADLMN----HL
YH-TSG---------LD-P--------A--ETTYVEAHG------TGTQA
GDPIEAASLSKV--FS----PRR------S-S------------------
-------------------------------H-----E-P-LVIGSIKS-
----------------N-------------IGHLEGGSGLAAVVKTVLML
EKGLILPN-F-DF--RN-----PN--PQIP-IDD---WN--VKV------
-----S-QN--L-E----------------EW------N------P-EH-
---------L----RRASINNFGF-GGSNAHVIIEEA-PN-YLS-RRV--
-----S--------------------------------------------
---------------------------------P--------------
>fungal_embCAG8950778.1 predicted protein, partial [Nematostella vectensis]
--------------------------------------------------
--------------------------------------------IAVIGM
SCRVSG--AN------------------SPSELWDMLAS-S---K--DTR
Q--E-----I--D-R-FN-------------S--AG-----------F-Y
SAKCGDQ-N-GLT----NV----RHAYLL-QDG--I-----------DK-
FDHSFFD-ISS-TE--AAAMDPQHRILLEVAYEAFEKAGISV-E-KLAGS
-----------NTAVYLGVSG-SDYA--TSL--Q---R-D----------
---------------------------------------ID---T--LP-
-------------------KYHST--G--------------------SSV
AICANR---ISHQFDLRG-PSMVIDTACSSSATALHQALLALKAGDC--S
MALVGASNLILNPD-TFVHLSSLG--F-----LS-P------EG------
ICHSFDSA-A-DGYARGEGVLSVLLKP-----LP--QA----VKD-GD--
------------------------------------PI--------RSII
LGSAINQD--GH----T-N----GITL-P--S--AT-RQKENME----MV
YS-KFG---------ID-P--------A--GIQYFEAHG------TGTAV
GDPLELSAITKT--FG----KSK---R--KHR------------------
-----------------------------------------LVIGSAKA-
----------------S-------------VGHLEAGAALVGIIKTIECL
ERGMIPPQ-K-HF--SI-----LN--PKIN---S---SH--VQI------
-----P-TS--L-L----------------LW------P--D---T-GG-
--------FP----RRAAVNSFGF-GGTNCHIVLEHM--P-SQD-IAT--
-----IVIG-----------------------------------------
---------------------------------N--------------
>fungal_refXP_024725507.1 hypothetical protein ASZ78_008653 [Callipepla squamata]
--------------------------------------------------
--------------------------------------------IAIVGM
ACRLPP-DIS------------------TLGDFWNFCAL-R---N--SAW
S--E-ND--K--S-R-FN-------------N--SA-----------F-W
HPNP-ER-E-GRF----NN----KGGHYL-KHD--L-----------TC-
FDAPFFH-ITS-TE--AKAMDPQQRFLLEVTYEAMENAGVPM-E-HLDGG
-----------NTAVYSANSF-SDYG--HSL--L---R-D----------
---------------------------------------PE---T--TP-
-------------------KFTAT--G--------------------CDP
CMLANR---ISYFFNLKG-PSITIDTACSSSITALHLACQSLRTGES--S
HAIVSACHLNISPD-TTVSYSLSQ--L-----LS-N------EG------
KSYPFDQRAT-GGFGRGEGAACVILKP-----LS--AA----IEA-GD--
------------------------------------NI--------RAII
QNTGINQD--GR----T-VG---GITV-P--S--VA-SQESLIR----SL
YN-ARG---------LD-P--------L--ETRYIEAHG------TGTAT
GDPIEVEALSRI--FG----KR----D--F-K------------------
-------------------------------A-----G-P-TYLGSVKS-
----------------N-------------FGHLEGVSGLISVIKTAMML
ERGVILPN-T-NF--DS-----PN--EKLQ-LAD---RN--FQV------
-----P-VA--I-T----------------PW------P--K---P-G--
---------I----RRASVNNFGL-GGSNSHVILEQG-PP-KPI------
--------------------------------------------------
---------G--------------------------------------
>fungal_refXP_025536407.1 3oxoacyl[acylcarrierprotein] synthase, mitochondrial [Anopheles aquasalis]
--------------------------------------------------
--------------------------------------------LAVVGM
ACRFPG-GAA------------------SIDQFWQILVQ-G---K--STL
S--E-VP--S--N-R-FS-------------H--MA-----------H-Y
HPTK-ET-T-GAY----NW----RGAHFL-NKD--P-----------AL-
FDPQFFK-ISV-NE--AKAMDPQQRQLLEVTYEAIENAGIPL-K-ALAGS
-----------KTGVYVGVSS-ADYD--RIT--S---R-D----------
---------------------------------------PE---Y--VP-
-------------------QYQTT--G--------------------TGL
AYLSNR---LSYTFDLRG-PSLSVDTGCSAAMVALHLACQSLAAGES--K
QAIVGGVNLLLDPM-SSVCMSNMR--F-----FN-N------DG------
RCYTYDNR-G-DGYGRGEGVGCVILKP-----LS--DA----IRD-AD--
------------------------------------PV--------HAVI
CNTAVNQD--GH----T-P----GITM-P--S--EE-AQASMIQ----TA
YE-SAG---------LD-M--------S--LTAYVESHG------TGTMV
GDPIEAGAIGTT--IG----RSR---L--AHQ------------------
-------------------------------L-----P-P-ALVGSVKT-
----------------N-------------LGHLEAASGLAGLIKTVLIL
KHGVIPPN-I-NF--EQ-----YN--PKIL-ARE---WG--IAV------
-----P-TK--M-T----------------HW------P--D---N-D--
---------V----RQASINNFGY-GGTNCHAILRSV-PV-AS-------
--------------------------------------------------
---------------------------------Q--------------
>fungal_gbKAF2119426.1 3oxoacyl[acylcarrierprotein] synthase, mitochondrial [Anopheles maculipalpis]
--------------------------------------------------
--------------------------------------------IAIIGA
GCRFPG-QAD------------------SPSRLWDLLQN-P---V--DLS
K--R-IP--D--D-R-FN-------------P--TT-----------F-F
NEDG-EH-H-GAS----NV----DKGYFL-EEN--I-----------RE-
FDASFFN-IAP-KE--AETIDPQHRILLETVYEGLDDAGLSM-Q-KLQGS
-----------NTSVYVGCMT-MDYY--DMQ--Y---R-D----------
---------------------------------------PQ---L--SS-
-------------------QYVAT--G--------------------TAS
SILSNR---VSYFYNWSG-PSMTIDTACSSSLVAVHLAVQSLRSGES--S
LACAAGANLILGPE-RFIAQSSLH--M-----LS-P------TG------
KSRMWDEG-A-DGYARGEGIACVFLKK-----LS--DA----LAD-GD--
------------------------------------HI--------DGII
RETGVNSD--GR----S-K----GITM-P--S--SA-AQAQLIR----ET
YA-RAG---------LN-P----CLQND--RPQVFEAHG------TGTQA
GDPREANAISSS--FF----AGA---E--RSE----L-----------D-
-------------------------------------Q-K-LIVGSIKT-
----------------I-------------IGHTEGAAGLAGVIKMLVAM
KHRTVPPN-Q-HL--VK-----LN--PSVE-PFY---GH--LHI------
-----P-TS--C-M----------------PW------P--N---T--HG
--------GP----MRASVNSFGF-GGTNAHAILE---------------
--------------------------------------------------
------------------------------------------------
>fungal_embCAF9912554.1 3oxoacyl[acylcarrierprotein] synthase, mitochondriallike [Dermacentor andersoni]
--------------------------------------------------
--------------------------------------------IAIVGM
ACRLPE-YIS------------------NVESFWNLCLK-A---R--NTW
S--E-VP--K--D-R-FS-------------Q--EG-----------F-Y
HPNP-EK-S-NCW----YS----KGGHFL-SED--L-----------SR-
FDAHFFG-ITA-QE--AKSIDPQQRLLIECAYEALENTGIPF-Q-SLTGK
-----------NVGVFVGGSQ-SDYS--KLM--L---K-D----------
---------------------------------------TE---T--MP-
-------------------TFFES--G--------------------NHA
AILAAR---LSYFFNLRG-PCFTTDTACSSGLTAFHLACQSLRTGES--E
QAIVGASHVNLLPD-LLISKSNIR--L-----LS-A------EG------
QSFAFDDR-S-DGYGPGEGTGVVILKP-----LK--AA----IRD-GD--
------------------------------------PI--------RAVI
RNSGINQD--GR----T-N----GITM-P--S--EE-AQAVLAR----TT
YE-NAG---------LD-P--------A--DTTYVEAHG------TGTAV
GDPIETRVIHSV--FG----KN----R--S-A------------------
-------------------------------A-----R-P-LYIGSVKS-
----------------N-------------IGHLEEASGIVAIIKAAMML
ERGIILPN-S-GF--VK-----AN--PNIP-SLG---KS--LVV------
-----A-TQ--P-L----------------AW------P--E---T-S--
---------V----RRASVSNFGF-GGSNAHVILEES-PY-VGR-Q----
--------------------------------------------------
---------R--------------------------------------
>fungal_refXP_016762218.1 3oxoacyl[acylcarrierprotein] synthase, mitochondrial [Schistocerca serialis cubense]
--------------------------------------------------
--------------------------------------------IAIVGM
ACNFPG-GAD------------------SPEKFWEMLKS-K---R--SAW
T--DTAP--S--D-R-FN-------------F--DA-----------H-W
HPKS-DT-N-GTF----NI----HGAHFL-TQD--V-----------AA-
FDAPFFN-ISA-PE--AKAIDPQQRLTLESVFQAMESAGITT-E-KLAGS
-----------RTSVFVNLYN-LDYS--YIT--T---R-D----------
---------------------------------------PE---D--IS-
-------------------KYQTV--G--------------------TGS
ALMANR---ISYFFDLRG-PSITLDTGSSGSLVAFHEACQSLRTGEA--T
TAIVAAATIILDPL-PMVGMTHMN--F-----LS-P------EG------
RSFTFDDR-A-SGYGRGEGVAAVIIKP-----LK--LA----LAD-GD--
------------------------------------PI--------RAIA
RASYCNQD--GR----T-P----GITM-P--S--QQ-AQMDLIR----GA
YE-SAG---------LS-M--------E--DTIYCEAHG------TGTAA
GDPVEVSAIGST--IA----KCL---R--E-K------------------
-------------------------------RGG---R-T-LVIGAAKS-
----------------N-------------IGHLESCANLAGLIKVVMML
EKGWIVPN-Y-DF--QR-----PN--PEID-LKG---LN--LEV------
-----A-TH--L-Q----------------PL------A--N---P-S-A
--------IF----LRASVNAFGY-GGTNAHVILDD--------------
--------------------------------------------------
------------------------------------------------
>fungal_gbMCJ1231810.1 predicted protein [Nematostella vectensis]
--------------------------------------------------
--------------------------------------------IAIIGM
AGRFPG-EAS------------------SVKGLWDMCCE-G---R--SAW
S--E-IP--K--D-R-MN-------------S--EA-----------F-F
HPDP-TK-S-GCF----NL----RGGHFL-QQD--L-----------GF-
FDAPFFN-MSP-NE--VKSMDPQQRLIIECAYEALENSGTPL-Q-NMKEQ
-----------NVGVYVGGCM-SDYA--GLH--G---K-D----------
---------------------------------------PE---T--SD-
-------------------AYQVT--G--------------------NAL
NILSNR---VSYLFDLRG-PSMTLDTACSSSLVALHLACQSLRTKET--R
QAIVGGVHLMLSPD-PMTSMSMLR--L-----FS-E------QG------
RSYTFDNR-G-TGYGRGEGVATVILKP-----LE--DA----IKA-GD--
------------------------------------TI--------RAII
RNTGINQD--GR----T-N----GITM-P--S--KE-AQEALIR----ST
YA-AAG---------LD-P--------L--DTGYAEAHG------TGTAV
GDPLEASAIADG--LA----SG----R--P-L------------------
-------------------------------D-----D-P-LIIGSVKT-
----------------N-------------IGHMEAASGLAGLIKTVRIL
ETGLIPPN-I-NF--ES-----PR--HDIP-LRQ---MR--LKI------
-----P-IS--I-T----------------PW------P--S---K-G--
---------V----RRASISSFGF-GGTNMHVILEGF-NH-EP-------
--------------------------------------------------
---------P--------------------------------------
>fungal_gbKAB8076973.1
--------------------------------------------------
--------------------------------------------IAIVGL
GYRLPG-GVD------------------DDRKLWDFCSE-A---R--CAA
G--P-IP--M--A-R-FN-------------A--DG-----------F-Y
HPYQ-PK--AGHF----NV----RGASFL-EED--V-----------AT-
FDAPFFS-ISE-AE--AKAMDPQHRLLLECAFVALENAGIPI-E-KVTGR
----------KDVGVFAGGSK-SEYE--IYM--S---G-D----------
---------------------------------------IY---Q--ES-
-------------------QYGAT--G--------------------NAT
CMFANR---LSYFFGLRG-PSQTIDTACSSSLVALHNAVESIKRGEC--S
CSIVGGSFLQISPS-VMALMSSLG--A-----LG-D------EG------
KSFSFDHR-A-DGYGRGEGGVCIILKS-----LE--AA----KAS-GD--
------------------------------------RI--------RAVI
RRSGINHS--GH----S-H----GITN-P--D--MT-AQVQLMS----QV
YQ-SAG---------LD-P--------C--ETDFVESHG------TGTKR
GDPIEAGSVAQV--FS----TN----R--S-P------------------
-------------------------------D-----N-P-VYIGSAKS-
----------------N-------------FGHLEGASGILSVIKCVLML
ERGMILPN-A-NF--EK-----PN--PDID-LHL---LK--LKV------
-----P-TQ--C-V----------------PW------P--R---R-P--
---------I----KRASVNNFGF-GGTNAHIILEEA-PV-K--------
--------------------------------------------------
---------------------------------S--------------
>fungal_gbTVY52775.1 SDR family NAD(P)dependent oxidoreductase [Euryarchaeota archaeon]
--------------------------------------------------
--------------------------------------------IAIVGM
SCRFPG-EGE------------------GVDGFWQSISS-G---Q--SAW
S--Q-IP--S--D-R-FN-------------P--SA-----------F-W
SPHK--R-S-NTS----IT----RGGFFL-HDD--L-----------AA-
FDAGFFT-LPK-AE--VHAMDPQQRLLIEVAYEALESAGLPL-Q-SVAGS
-----------RTGVYVGVFT-HDYY--EML--R---K-D----------
---------------------------------------AE---N--MP-
-------------------TFTVH--G--------------------TAS
TAMAGR---LSWLWDLRG-PSFALDTACSSGLVALHLAVQGLRAGES--D
AALVGGTNLLISPD-MFKVASSAS--F-----LA-P------DG------
RSKAFNES-A-DGYGRGEGVGVLTLKR-----VE--DA----IRD-GD--
------------------------------------PI--------RAVI
RGTACNQD--GR----T-P----GMTL-P--S--SE-AQATLIR----DA
YH-GAG---------VR-M--------E--DTGYVEAHG------TGTQA
GDQEETKSLFLT--IA----SAK---K--EAR------------------
-------------------------------N-----E-K-LLIGSVKS-
----------------N-------------IGHLEASAGIAALIKTVLVL
EHGVIPPT-I-TA--KT-----LN--SKIP-FAA---WN--LSV------
-----P-TS--L-T----------------PF------P--G---S----
--------GL----RRASVNSFGF-CGTNAHAIVDDA-YS----------
--------------------------------------------------
---------------------------------Y--------------
>fungal_gbTAQ83605.1 acyltransferase domaincontaining protein [Asgard group archaeon]
--------------------------------------------------
--------------------------------------------IAVVGM
GCRFPG-GAH------------------DPGQLWKLVVE-G---R--DAW
S--D-AP--A--G-R-YN-------------W--ES-----------F-N
HPHY-DA-Q-GMH----NH----RGGHFI-DED--I-----------AA-
FDSMFFG-IAP-LE--AKAIDPQQRLLLHTAYEALENAGIPI-E-SIRGS
-----------NTGVFVATFT-HDYE--QIV--Q---K-D----------
---------------------------------------LL---S--IP-
-------------------KYFLT--G--------------------VGS
AIFANR---ISYLFDLKG-PSWTVDTACSGSLVAIHQACQSLRSGES--N
MALAGGTSLMLSPD-LMMGMSLLQ--I-----LN-S------DG------
KSYAFDTR-G-SGYGRGEGVATLVLKR-----LD--DA----IRD-GD--
------------------------------------NV--------HAII
RNTGVNQD--GK----T--S---GITV-P--S--GL-AQESLMR----SV
YN-KAG---------LD-P--------K--DTLFFEAHG------TGTVT
GDITEVGAIGNL--FF----ESD---P--ASR------------------
-------------------------------D-----M-P-LYLGSIKA-
----------------N-------------IGHTEGVSGIAGLLKAILVL
QNRTIPPV-A-NV--NV-----LK--EGMI-RPG---WN--MEV------
-----P-KK--A-I----------------PW---------P---E-GKL
--------------RRASVNSFGY-GGTNAHAIVEVP-E-----------
--------------------------------------------------
---------------------------------S--------------
>fungal_gbRPB03991.1 acyltransferase domaincontaining protein [Asgard group archaeon]
--------------------------------------------------
--------------------------------------------VAIVGI
GCRFAG-GVN------------------SPEQLWNFMLD-K---K--DAV
S--D-VP--S--H-R-WE-------------P--YY-----------K-R
DPRN-PE-L-LKK----VT----TKGSFL--DN--L-----------EN-
FDAGFFG-ISP-RE--AELMDPQQRICLEVAWEALEHAGISP-S-EIAGS
-----------DAAVLMGVNS-DDYGR--LM--L---E-D----------
---------------------------------------LP---G--IE-
-------------------AWMGV--G--------------------SSF
CGVPNR---ISYLLDLHG-NSIALDAACASSLIAIHHAKQLLENYES--E
VAVVGGVNAMCGPGL-IRVLDVAG--A-----TS-P------EG------
RCRSFDAEA--KGYGRGEGAAVVIMKR-----VE--DA----IRD-GD--
------------------------------------QI--------LSVV
KGTAVGQD--GR----T-N----GIMQ-P--N--PQ-AQAEVYK----KA
LG-AAG---------FD-A--------S--TVDFVEAHA------TSTRV
GDPKEVSAITSV--YG------A---A--A-------G--------RTA-
-------------------------------E-----N-P-CYIGSVKP-
----------------N-------------VGHLEAGAGVAGVVKATLAL
HYRQLPPQ-A-NL--QT-----LN--PAVD-WAN---NG--LEV------
-----V-RD--A-R----------------PW------P--R---P-DQK
--------------LRAGVCSYGY-GGSISHLVLEEA-PS----------
--------------------------------------------------
------------------------------------------------
>fungal_gbMCJ1465183.1 acyltransferase domaincontaining protein [Asgard group archaeon]
--------------------------------------------------
--------------------------------------------IAIVGM
SCRLPG-GVS------------------DLDSFWNFCQQ-A---R--NAW
T--E-IP--K--D-R-IN-------------P--AA-----------F-H
HANP-EK-A-GCF----HI----TGAHYL-KDN--I-----------AS-
FDASFFN-VTA-EE--AKSIDPRHRLLLECAYEALENGGISM-S-TIAGQ
-----------NVGVFVGATD-SQYA--IHC--L---R-D----------
---------------------------------------PE---T--AP-
-------------------RLQHI--G--------------------CAE
ALLANR---ISYFFDLRG-PSVTVDTACSSSLAALHLACQSIRLGEV--S
QAIVGGSQLQITPE-VLTSVSSGM--L-----YS-S------DG------
NTFPFDERVS-GGFGPGEGVSCVLLKP-----LQ--DA----IKA-GD--
------------------------------------NI--------RAVI
RNTGLNQD--GR----T-I----GIST-P--S--AE-AQAALIR----SV
YE-TAQ---------LD-L--------G--NTSYVEAHG------TGTTV
GDPLEATALEAT--FV----PR----K--T-P------------------
-------------------------------Q-----E-P-IYLGSAKS-
----------------N-------------FGHLEGASGIVSLIKTAMML
EKRIILPN-A-NF--EN-----PN--PKIT-SLG---KA--MKV------
-----L-KA--P-I----------------EW------P--S---N-G--
---------V----RRASVNNLGF-GGTNSHVILEEV-PP----------
--------------------------------------------------
---------P--------------------------------------
>fungal_gbKAI2478311.1 acyltransferase domaincontaining protein [Asgard group archaeon]
--------------------------------------------------
--------------------------------------------IAVVGA
SCRLPG-GVN------------------SLESYWRLLND-Q---R--DVS
S--T-HR--A--S----N-------------A--KG-----------F-Q
-Q---QI---GKT----YA---VKRAYHL-SED--P-----------AF-
FDAGFFS-INA-AE--AEAMDPQHRLLLEVAHECLENSGVRA-C-DAALC
-----------TTGVFAGLMH-ADYH--DMQ--I---R-D----------
---------------------------------------PD---N--LP-
-------------------QYMAT--G--------------------TAR
SCAANR---ISHAFNWTG-PSLTIDTACSSSLTALHLAARSLQVGEC--D
MALVTGSNLLLGSD-FFVSGSQLQ--M-----LS-P------NG------
RCRTWDIK-A-DGYARGEGVAALLLQR-----LD--DA----LAD-GH--
------------------------------------SV--------EAVV
RGTGIAHD--GH----T-S----TLTR-P--S--PT-SQLNLIR----DT
YR-RSG---------LD-T----RNVRD--RCHFFEAHG------TGTIV
GDVIEAQAIHEA--FY----GPA---T--ENDNKQELL----------N-
-------------------------------E-----R-P-LLVGAGKT-
----------------I-------------IGHLEGAAGVAAVIKAILCL
QHRIVPPD-Y-HR--QE------E--ERSS-IVP---SL--LKT------
-----P-VV--S-V----------------SL------P--D---D----
--------QL----LRASVNSFGF-GGSNAHAII----------------
--------------------------------------------------
------------------------------------------------
>fungal_gbKAF8850732.1 acyltransferase domaincontaining protein [Candidatus Heimdallarchaeota archaeon]
--------------------------------------------------
--------------------------------------------IAIIGM
ACKFPG-GAD------------------SPQKFWDLLSE-G---R--SAW
S--NKCP--P--G-R-FN-------------M--DA-----------H-Y
HPQG-DM-N-GTI----NI----QGGHFI-NED--L-----------AG-
FDAPFFN-ISA-AE--ARAIDPQQRLILESAFEAIESAGIPA-G-SLVGG
-----------RTCVFVNLYN-LDYS--YIT--S---R-D----------
---------------------------------------PE---D--IS-
-------------------KYQTI--G--------------------TGS
ALIANR---ISYFFDLKG-PSITLDTGSSGDMIALHQACQSIKSGES--S
MAIVAAATFILDPL-PMVGMRHMG--F-----LS-E------SG------
RSFSFDDR-A-SGYGRGEGVATMILKP-----LH--LA----LAD-GD--
------------------------------------PI--------RAVI
RNTYSNQD--GR----T-S----GITM-P--S--QE-AQIDMII----GA
YK-WAN---------LT-M--------A--DTAYCETHG------TGTPA
GDPIEAGAIAAT--IG----KS----R--E-G------------------
-------------------------------Q-----G-P-LIIGSAKS-
----------------N-------------IGHLESCANLAALIKTTMML
EHAQIVPN-F-DF--RN-----AN--PRIP-MDK---IN--IRV------
-----S-TK--L-L----------------PF------P--A---A-SGK
--------NF----RRASVNAFGY-GGTNGHAILDDA-------------
--------------------------------------------------
------------------------------------------------
>fungal_gbKAH7054562.1 acyltransferase domaincontaining protein [Candidatus Heimdallarchaeota archaeon]
--------------------------------------------------
--------------------------------------------IAIIGT
ACRFPG-SID------------------TPRKLEHFLRN-P---C--DVQ
G--E-IP--P--Q-R-LN-------------L--SK-----------F-Q
NDDP-NY-H-GCT----NV----KTAYML-DED--I-----------SG-
FDAAFFK-INP-QE--AEAMDPQQRLLLEAVYEALEASGHGL-Q-AISGT
-----------NTAVFVGCMN-GDYY--DMQ--I---Q-D----------
---------------------------------------LD---T--LP-
-------------------KYLAT--G--------------------TAR
SILSNR---ISHVFNLKG-PSVTVDTACSSSMVAVHDAVESMRAGRA--D
MAIVGAANLILSPE-MFISGAHLG--F-----LS-P------TA------
RSRMWDAA-A-DGYARGEAAVALVLKP-----LA--KA----IAD-GD--
------------------------------------DI--------ESVI
RAVGVNSD--GW----T-K----SLTM-P--S--AE-AQTALIR----ST
YR-SVG---------LD-P----ATDAG--RCQYYEAHG------TGTRT
GDPIEAEAIHRS--FF----ADG---R--PG-----------------E-
-------------------------------------R-K-LQVGSIKT-
----------------L-------------VGHTETCAGLAGILKASIAV
QNSFIPPN-L-LF--ST-----PN--PEIK-PFL---DR--LHV------
-----P-LE--AAQ----------------PW------P--E-------A
--------KP----RRASVGSYGF-GGTNGHLII----------------
--------------------------------------------------
------------------------------------------------
>fungal_gbKAE8411082.1 acyltransferase domaincontaining protein [Candidatus Heimdallarchaeota archaeon]
--------------------------------------------------
--------------------------------------------IAIIGM
SCRFPG-GAN------------------NPEQLWHMLSG-G---R--NAW
S--D-VP--S--D-R-YN-------------W--EA-----------F-Y
NENR-EA-S-GAH----NH----RGGHFL-DQD--I-----------SE-
FDAAFFG-IHP-VE--ANAMDPQQRVQLETVFEALENAGIPW-S-KVRGT
-----------NTSVYVSVFS-HDYE--RML--F---K-D----------
---------------------------------------PD---H--MS-
-------------------LYHLT--G--------------------NGQ
AMLSNR---ISYIFDLKG-ASLTLDTGCSGGLVALHQACQSLRTGEA--E
MAIAGGVNLILSPD-GMIPMSMLG--V-----FS-N------EG------
KCFTFDQR-R-SGYGRGEGAATILLKP-----LD--AA----VRD-ND--
------------------------------------PI--------RAVI
HSTVLNQD--GK----T--Q---GITS-P--C--IE-AQKRLIC----AA
YE-QAG---------LD-P--------Q--DTGYVECHG------TGTTV
GDPIETQGIGCT--IG----KSR---E--RGI------------------
-------------------------------G-----K-P-VWIGSVKP-
----------------N-------------IGHLESASGLAGVIKAVLVL
EKGYIPPN-T-NY--QF-----PN--NDIQ-LKE---WN--LKI------
-----P-LD--L-E----------------RW---------P---T-GDI
--------------RQVSVNSFGY-GGTNAHAILTRN-------------
--------------------------------------------------
---------------------------------P--------------
>fungal_embCAF9926353.1 acyltransferase domaincontaining protein [Candidatus Heimdallarchaeota archaeon]
--------------------------------------------------
--------------------------------------------IAIVGM
SCRFPG-GAS------------------DLEKFWGLVSE-G---R--SAW
S--K-IP--E--S-R-FN-------------A--DA-----------F-Y
HPDS-DR-A-DSM----NV----KAGHFLQGTE--Y-----------AQ-
FDAPFFN-ISP-NE--AKAMDPRARMHLEGAYEALENAGITL-S-EVKGS
-----------DTAVFMGAFN-TDYL--GLM--A---R-D----------
---------------------------------------PG---I--FP-
-------------------AYRAT--G--------------------LGH
SLFSNR---VSHWFDLRG-PSATVDTACSASTSALHMACDTLRKGIS--K
MAIVSGANIILDPD-SMLGLSTMK--F-----LS-P------DG------
RTYMFDQR-A-NGYARGEGTGTLVLKP-----LS--EA----LKS-ND--
------------------------------------PI--------HAVI
RNTRTNQD--GR----T-P----GITM-P--S--QD-AQRSLIQ----AT
YR-EAR---------LD-P--------M--ETDFFEAHG------TGTQA
GDRVEAEALSTA--LN----TAS---R--S-L------------------
-------------------------------Q-----K-P-LHVGSIKT-
----------------L-------------LGHTEGCSGVAGVMHAVMAL
KYKAILPN-C-NF--EN-----PS--DQIK-FDA---WR--IKV------
-----P-TK--L-E----------------SW------P------T-AH-
---------P----RRASVNSFGY-GGSNVHVILEEA-------------
--------------------------------------------------
---------------------------------P--------------
>fungal_gbKIA75975.1
--------------------------------------------------
--------------------------------------------IAVIGM
SCRFAG-GVD------------------SPESLWDLISE-G---R--SAW
S--E-IP--K--E-R-YN-------------Q--NA-----------F-Y
HPDP-QY-P-GAT----NV----KGGYFL-QED--I-----------SL-
FDPAFFG-LPA-DI--TAALDPQLRLLLEVTYEAFENAGLPL-S-KIAGT
-----------DAAVFVASFV-RDYH--DLL--L---R-D----------
---------------------------------------PL---T--VP-
-------------------RQFPI--T--------------------TLQ
PMLANR---ISHFFDLRG-PSTPVDTGCSGSLTALHLAVQSLRNGDA--S
SAVVGGACVCLSPD-MFSSMNALG--V-----LG-P------DG------
KCFSFDHR-A-QGYGRGEGVATIILKR-----LD--DA----LAA-GD--
------------------------------------PI--------RAVI
RETTLNQD--GK----T-L----TLTS-P--S--AE-AQVVAMK----AC
YA-HAG---------LD-P--------L--ATSYLEAHG------TGTPT
GDPIEISAAGQV--LG----SGR------G-K------------------
-------------------------------D-----N-K-LLVGSIKA-
----------------N-------------IGHTEAASGLSAVIKVVMAL
EKGKIPPS-I-NF--EK-----PN--PKCE-LER---WN--LKV------
-----A-QE--V-I----------------PW------E--P---T-ASG
---------T----RQASINNFGY-GGSNAHVIMDDS-------------
--------------------------------------------------
------------------------------------------------
>fungal_refXP_029747823.1 acyltransferase domaincontaining protein [Candidatus Heimdallarchaeota archaeon]
--------------------------------------------------
--------------------------------------------VAIIGL
SCRFPG-QAK------------------DLDGFWELLCR-G---I--SAH
S--T-VP--K--D-R-FN-------------I--EA-----------F-Y
SGPG-GG-GLNTC----RT----DSGHFL-SSD--I-----------RR-
WDANFFG-VTA-DE--AMAMDPQQRLMMEVAFEAFENAGMTP-S-QLDGS
-----------STGVWMGVNS-NDWR--ETL--F---R-D----------
---------------------------------------PE---A--AP-
-------------------LHTWT--G--------------------TGP
EYISGR---VSWFFNLRG-PSMTVNTACSSSLVALHEARNAILAGDC--E
MAIVGGANLIFNPE-YYMYYSNQL--F-----LS-P------DG------
KCKSFDAS-G-DGFGRGEGLGAVILKP-----LK--RA----VEH-GD--
------------------------------------SI--------RAIL
RGSGVGQD--GW----T-S----GITL-P--N--AD-AQADLIR----AV
YA-DAG---------LD-P--------R--TTGYVEAHG------TGTKV
GDPAELEAIAKA--MK----TA----E--R--------------------
-------------------------------A-----K-Q-LMVGSVKT-
----------------N-------------IGHLEAAAGIAGLVKSILML
EKAQLPPT-I-GI--KN-----FN--PKIE-WDQ---WK--LQV------
-----N-DV--L-L----------------PW------P--K---D-SD-
--------QP----RRIGISSFGA-SGTIAHAILDE--------------
--------------------------------------------------
------------------------------------------------
>fungal_refXP_022477224.1 SDR family NAD(P)dependent oxidoreductase [Candidatus Heimdallarchaeota archaeon]
--------------------------------------------------
--------------------------------------------VAIIGL
ACRLPD-DVS------------------SPEELWQLLLA-Q---R--DTN
---S-LP--L--N-R-WN-------------T--DA-----------F-H
HPGR-NK-P-QTI----SA----RGAHFL-KRD--V-----------TA-
FDAAFFN-INT-SE--ALALDPQQRCVMEVTYEALESAGLTI-D-AVSGS
-----------RTGCYVGSSS-SDYR--DSI--A---R-D----------
---------------------------------------TE---T--SP-
-------------------RYSAL--G--------------------INT
EMLSNR---TSWFYNMKG-PSMTVATACSSSLVAIHTACQGLLAGET--D
MAVAGGVNLMLNPE-FAIYLSGMT--M-----IS-P------EG------
HCKSFDAS-G-DGYARGEGCGMVVLKR-----LD--DA----IRD-ND--
------------------------------------PI--------RGII
RGTGVNSD--GF----T-Q----GFTM-P--S--SE-SQASLIR----EV
YQ-KAE---------LD-M--------S--DTQFVECHG------TGTKA
GDPIETRAIYET--LG----RKA---S--S--------------------
-------------------------------S-----Q-P-LMIGSVKP-
----------------N-------------IGHLEGASGVAALIKSILAL
EKGYIPPQ-M-FF--RT-----PN--PNIP-FSQ---WN--LEI------
-----P-TA--L-M----------------PW------P--R---I-K--
--------GP----RRVSINNFGV-GGTNSHAIIEGA-------------
--------------------------------------------------
---------------------------------P--------------
>fungal_gbRDA95426.1 SDR family NAD(P)dependent oxidoreductase [Candidatus Heimdallarchaeota archaeon]
--------------------------------------------------
--------------------------------------------IAIVGM
GCRLPG-ASN------------------DPEALWKLLLQ-G---K--NCY
S--E-SP--R--D-R-LN-------------L--AS-----------F-Q
HGS--GR-L-GSV----AS----AGGHFI-DYD--I-----------TA-
FDAPFFG-ISA-GE--AKDMDPQQRMLLEVVYEAMENAGMPM-E-SLRGS
-----------DTSCFVGYFN-CDWR--DHL--A---H-D----------
---------------------------------------PA---A--TP-
-------------------KYAVT--G--------------------AGV
GLLANR---VSWFFDWQG-PSLTLSTACSSSLVAFHLACQAILSGES--K
IAVAAGTNLILTPL-MNIMLSSMN--F-----LA-K------DG------
KCKTFDAK-V-DGYGRGEGLGVVILKS-----FD--DA----VRD-GD--
------------------------------------CI--------RAVV
RGTGMNQD--GY----K-P----GITL-T--S--AD-AQVSLIR----SV
YE-KAG---------LD-G--------A--DTSYFEAHG------TGTAV
GDVAETRAIALS--MN----KGR-------N-------------------
-------------------------------H-----E-P-LYIGSIKS-
----------------N-------------IGHTEGTAGIAGVIKSVLML
EKGLIPPS-I-NL--TS-----LN--PNIP-FDE---YC--LKV------
-----P-RQ--V-T----------------PL------N------T-KA-
--------GI----RRVSVSSLGV-GGTNAHAILDDA-------------
--------------------------------------------------
---------------------------------A--------------
>fungal_gbKAI6080679.1 SDR family NAD(P)dependent oxidoreductase [Candidatus Heimdallarchaeota archaeon]
--------------------------------------------------
--------------------------------------------IAIVGV
SFKMPG-KVI------------------DEPSLWDVIEN-R---R--SLM
K--E-WP--K--S-R-FN-------------S--QS-----------F-E
GHVA-GK-S-SNQ----LP----KGAHFL-EED--V-----------TG-
FDARFFN-IAE-KE--AVAMDPQQRYVLESSYRAFENAGMTM-D-DLKGS
-----------RTAVFAATMT-EDYS--QIL--A---K-D----------
---------------------------------------PD---N--MP-
-------------------ATSLT--G--------------------AVI
SILPNR---ISWYYDLRG-PSVHVDTACSGSMVALDLACQSILTGRS--S
AALVTGVNIILTPE-SSILMSDLG--F-----LS-P------DG------
LSYSFDHR-A-NGYARGEGVISLVLKS-----VG--DA----IRD-GN--
------------------------------------VI--------RSVI
RSTGTNQD--GK----S-P----VITQ-P--A--AE-SQEALIR----EV
YS-RAG---------LD-L--------S--STRYFEAHG------TGTPI
GDPTEISAIGKV--FG----SV----R--TP-------------------
-------------------------------L-----E-P-LYVGSIKA-
----------------N-------------IGHLEGCSGLAGIVKAIMTL
ERGVITPN-A-LF--ER-----AN--PSLD-LDT---CN--LTI------
-----P-TK--A-I----------------PW------P------C-KG-
---------L----RRISVNSFGF-GGTNAHAILDDA-------------
--------------------------------------------------
------------------------------------------------
>fungal_gbKAF5966955.1 SDR family NAD(P)dependent oxidoreductase [Candidatus Heimdallarchaeota archaeon]
--------------------------------------------------
--------------------------------------------VAIVGM
SCRLPG-GVN------------------NPKEFWEFLVN-G---E--SGY
S--D-FP--E--E-R-LN-------------I--DS-----------W-Y
HPES-VR--PGSV----VT----KGGYFL-KHD--M-----------NE-
FDNEFFS-ITA-AE--ARLMDPAQKQLMEVVFESAEAAGVSA-Q-ELRGS
-----------KTGVYIGNFG-LDQAL--MA-----LK-D----------
---------------------------------------SE---FMS---
-------------------PYTST--G--------------------ISG
TILSNR---INYALDLNG-PSFTVDTACSSSIYALHLACLGLQNGDC--D
AAFVGAANAIRSIEA-QLFSTKLG--A-----LS-K------TS------
HCHTFDASA--DGYARADGIGSVYIMR-----LS--DA----LKS-GRP-
-------------------------------------I--------RAVI
RGTAIGAN--GR----G-D----GMTK-P--D--SE-GQARTIR----MA
YK-NAG---------ITDL--------T--QTGYFECHG------TGTPV
GDPIETHSVGSV--FA----EHR---E--Q--------------------
-------------------------------D-----D-P-LLIGSVKT-
----------------N-------------LGHSEATAGITALIKTVLAI
ENELIPPT-I-GI--EN-----FN--PNIK-FQD---WK--LHVV-----
-------QE---AT----------------AW------P--S---N-IP-
---------I----RRASVNSFGY-GGANAHVIVE---------------
--------------------------------------------------
------------------------------------------------
>fungal_dbjGHC75047.1 SDR family NAD(P)dependent oxidoreductase [Candidatus Heimdallarchaeota archaeon]
--------------------------------------------------
--------------------------------------------IAVVAM
GCRFPG-DVR------------------SPEDLWDLVVS-G---T--DAV
A--P-FP--E--D-RGWD-------------V--DH-----------L-Y
DPDP-DR-L-GKS----YA----REGGFL--AD--V-----------AS-
FDAGLFG-VSP-RE--ALTLDPQQRLLLEVSWETFERAGLPP-S-ALRGS
-----------RTGVFVGTSS-QEYA--LLL--Q---S-A----------
---------------------------------------RE---T--FE-
-------------------GYS-T--G--------------------FLA
SVLSGR---LAYTFGLEG-PAITVDTACSASLTALHLAAQSLRQGEC--A
LALAGGASVLTTPGM-FVEFSRQR--G-----LA-V------DG------
RCKAFAASA--DGTGWGEGVGLVLLER-----LS--DA----RRN-GHP-
-------------------------------------V--------LAVV
RGSAVNQD--GA----S-N----GLTA-P--N--GP-SQQRVIR----QA
LA-SAR---------LS-A--------D--LVDVVEAHG------TGTAL
GDPIEAQALLAT--YG------Q---E--R-------S----------A-
-------------------------------D-----R-P-LWLGSLKS-
----------------N-------------IGHTQAAAGVGGVIKTVMAL
RRGVLPPT-L-HV--DE-----PT--PHVD-WSS---GA--VRL------
-----L-TE--A-R----------------DW------PER------DG-
---------P----RRAGVSSFGI-SGTNAHVILEQS-------------
--------------------------------------------------
------------------------------------------------
>fungal_gbMCJ1446327.1
--------------------------------------------------
--------------------------------------------IAIIGM
GCRFPG-NVN------------------SPSELWDMLNR-G---Q--NTW
S--P-TP--S--D-R-YN-------------E--AA-----------F-C
SQDG-NS-T-NTH----NQ----RGGHFL-SQN--I-----------AA-
FDAGFFD-ISA-EQ--ARAMDPQQRLLLETAFEAVESANIPY-S-DFYGS
-----------NTGVYTATFN-HDYD--RNL--S---K-D----------
---------------------------------------AT---D--IP-
-------------------RHQLT--G--------------------TGD
SMLSNR---ISYVFNLKG-PSMTIDTGCSGGIVAVHQACQSLKTFES--D
TAVAGGANLILNPD-RSIELSNLR--M-----LD-P------HG------
RSFSFDSR-G-NGYGRGEGVACLVLKR-----LE--DA----QAA-GD--
------------------------------------PI--------QAVI
QNTALGQD--GR----T--K---GITR-P--S--AL-AQEHLER----WT
LE-RAG---------LA-P--------E--HIDFVEAHG------TGTPI
GDLEELQAISKV--YA----D-----G--R--------------------
-------------------------------E-----T-P-LPVGSIKS-
----------------N-------------IGHLENVSGLAGLIKATLVL
QNRAIPPN-A-DF--QT-----PK--STLD-LDA---WN--IKV------
-----P-IE--A-T----------------SL---------S---E-D--
--------ET----LRVAVNSFGY-GGTNAHAILETA-------------
--------------------------------------------------
---------------------------------P--------------
>fungal_gbKAI4154557.1 SDR family NAD(P)dependent oxidoreductase [Candidatus Heimdallarchaeota archaeon]
--------------------------------------------------
--------------------------------------------IAVVGM
SCRFPG-GAN------------------DPEKYWELLAE-G---R--DAW
S--K-VP--S--T-R-WN-------------E--EA-----------F-Y
HPDP-GM-N-GAT----SH----RGGYFL-DQD--L-----------SA-
FDPSFFG-ISG-EE--AKAMDPQQRVQLEITYEALENAGIPM-E-KLPGS
-----------KTAVYIALFS-RDYD--RIG--Y---K-D----------
---------------------------------------IG---A--MS-
-------------------KYHMV--G--------------------TGD
AILSNR---ISYAFDLRG-PSMTIDTGCSGSLVGLHQACQSLRLGES--N
LALVGASNLILSPD-QLIPMSLAR--F-----LS-D------KG------
HCYSFDSR-G-DGYGRGEGVAMVVLKR-----LS--DA----LAA-GD--
------------------------------------NI--------RAIV
RNTGINQD--GK----T-PT---GITA-P--S--AD-AQADLIR----QV
YA-EAR---------LD-P--------R--DTTYLEAHG------TGTKV
GDMAEFESTRDT--FR----------C--KDR------------------
-------------------------------E-----R-S-LILGSVKS-
----------------S-------------IGHLESASGIAGLIKTVLMF
ERGFVVPN-L-HY--RS-----PK--PDID-YDA---NN--MRI------
-----P-SK--L-Q----------------SL---------K---S-ITD
--------GV----HRASINGFGY-GGANGHVIL----------------
--------------------------------------------------
------------------------------------------------
>fungal_gbKAH8883307.1 acyltransferase domaincontaining protein [Candidatus Heimdallarchaeota archaeon]
--------------------------------------------------
--------------------------------------------IAIIGM
SFKFPQ-NLT------------------DANRFWDLLVE-G---R--STM
T--K-VP--E--D-R-FN-------------V--DA-----------Y-Y
DASR-EK-T-GVI----AA----KGGNFI-KED--L-----------AV-
FDAPFFS-ITP-AE--ASCIDPQQRWLLECTYRALENAGIPM-E-VVSGT
-----------NTSVHVGSWS-REYE--SMI--L---R-D----------
---------------------------------------PE---L--EA-
-------------------KYIAI--G--------------------TGN
SMTSNR---ISWFFNLHG-ASMSIDTGCSSSLIALHLACQSLQNGDS--S
MGLVGGCNLIYNPD-SSIGLSNLN--F-----LG-P------DS------
VCYAFDHQ-A-NGYSRGEGIGILVLKR-----LQ--DA----LDQ-GD--
------------------------------------TI--------RAVI
RATDSNQD--GR----T-P----GITQ-P--S--KE-AQEQLIR----QI
YT-KAG---------LD-L--------K--TTRFFEAHG------TGTSV
GDPIEADAIGAV--FK----E-Y---R--S-P------------------
-------------------------------N-----D-P-LYVGALKS-
----------------N-------------IGHLEAASGVAAIIKTVLAL
EHGTIPPN-V-WH--DK-----LN--LEIS-PD----WH--LKL------
-----P-SA--P-I----------------PW------P--V---S-G--
---------L----RRASVNSFGY-GGSNVHIVLEDA-------------
--------------------------------------------------
------------------------------------------------
>fungal_embCAF9929931.1 acyltransferase domaincontaining protein [Candidatus Heimdallarchaeota archaeon]
--------------------------------------------------
--------------------------------------------VAIVGF
GLRFPQ-DAD------------------TVEGFWKMLVE-G---R--SAM
T--E-VP--A--D-R-WN-------------V--DA-----------F-Y
HPDP-NR-H-DAI----NA----RGAHFL-KNS--V-----------AT-
FDAPFFS-IPP-GE--AACMDPQQRMLLECTYQAIENSGMPM-D-SVKGT
-----------RTSVYVGAFA-NEYE--HLL--L---K-D----------
---------------------------------------TQ---T--PA-
-------------------KYFAT--G--------------------VGV
AMLANR---LSWFYDLRG-PSITLNTACSSGLCALHLAVKDIQSGEA--D
MAIAGAANFILNPEMVSIPLSNLG--F-----LG-G------DS------
ISFAFDDR-A-NGYSRGEGVAVLVLKS-----LR--QA----LRD-ND--
------------------------------------PI--------RTII
RGTASNQD--GR----T-P----VITQ-P--S--GI-AQERLLR----EI
YQ-RAE---------LD-P--------A--ETGYFEAHG------TGTKV
GDPIESKAISNV--FK----DR-------K-G------------------
-------------------------------N-----A-P-LFVGAVKT-
----------------N-------------IGHLEGCSGIAGVIKTVLIL
ERGIIPPN-V-WL--EK-----PN--PAIN-EIG---KT--IQF------
-----P-QN--Q-H----------------QW------S------T-N--
---------V----RRASVNSFGY-GGANAHVILEEA-------------
--------------------------------------------------
------------------------------------------------
>fungal_refXP_047765565.1 acyltransferase domaincontaining protein [Candidatus Heimdallarchaeota archaeon]
--------------------------------------------------
--------------------------------------------LAIIGL
ATRFPD-DAN------------------STENLWQFLLE-R---R--CAH
S--P-FP--A--D-K-IG-------------A--GH-------------Y
HPDP-DH-G-GTF----AV----KGGHFL-KED--P-----------AY-
FDAPFFG-ITK-GE--ALCLDPQQRIVLENVYLALENSGLSL-E-QVAGT
-----------NTCVYVSGFN-HDHL--SIL--N---S-D----------
---------------------------------------PE---S--TL-
-------------------RHRVT--G--------------------LTN
SMHSNR---VSWFFDFRG-PSVTIDTACSSSMAALHLGAQSVRTGES--D
MAVVTGVTIINYPG-DVAGMSHQG--F-----LS-P------DG------
KCFSFDHR-A-NGFARGEGVGTVILKR-----LS--AA----VRD-AD--
------------------------------------TI--------RAVV
RGTGINQD--GK----T-P----GLTL-P--S--SD-AQADLIK----AV
YK-SAS---------LG-F--------D--QTMLVEAHG------TGTTQ
GDAIEARGIAQA--FA----A-R------S-K------------------
-------------------------------E-----N-P-LYLASVKA-
----------------S-------------IGHLEGAAGIAGVIKSVLAL
EHGIIPPQ-A-NF--ER-----HN--PKIQ-FES---WN--LQI------
-----P-RH--A-T----------------PW------P--C---E-G--
---------L----RRVSINSFGV-GGTNAHAILDDA-------------
--------------------------------------------------
------------------------------------------------
>fungal_refXP_041559155.1 acyltransferase domaincontaining protein [Candidatus Heimdallarchaeota archaeon]
--------------------------------------------------
--------------------------------------------IAIVGM
ACRLPG-GIN------------------KPEDLWNHVSQ-G---L--SSA
G--D-VP--R--E-R-FH-------------A--DN-----------F-S
SMDP-GR--PGKA----AV----SRGHFL-DRD--L-----------RD-
FDHRFFG-ISK-DD--AMAMDPQHKQLLEVVYECLESAGIPT-A-HVKGA
-----------NIGCYCGSFT-SDYHD--IQ-----IR-D----------
---------------------------------------PE---NLP---
-------------------TYMSI--G--------------------TTR
SMLANR---ISYVFDFRG-PSITFDTACSTALVALHIACQALQSGEC--G
GAIIGATNLFINPEI-ALAMSRFG--I-----LA-P------DG------
VTKTFDADA--HGYGRADGINAVYIKR-----LS--DA----LND-GDH-
-------------------------------------I--------RGVI
RATSTNSD--GA----T-S----AITV-P--S--HK-AQVDGIR----KA
YA-LAG---------IEDL--------D--QTAYFECHG------TGTPT
GDPIEVSAVASV--FA----PAR---E--S--------------------
-------------------------------S-----E-P-LWIGSTKP-
----------------N-------------LGHSEAASGLTSLIKVVLAM
ENKAIPPN-I-NF--DV-----PN--PNID-FDG---WK--VRVP-----
-------TT---AH----------------PW------P--E---G--C-
---------K----ERASINSFGI-GGSNAHVVI----------------
--------------------------------------------------
------------------------------------------------
>fungal_gbTLD19278.1 acyltransferase domaincontaining protein [Candidatus Heimdallarchaeota archaeon]
--------------------------------------------------
--------------------------------------------IAIIGL
SCRLPG-EAS------------------SPESFWNLMVN-K---R--SAY
S--E--T--S--T-R-WN-------------T--AG-----------F-Y
SGAN-DR-P-NTC----NA----SGGYFI-DQD--H-----------SE-
FDANFFH-ISQ-QE--AAAMDPQQRLMLEVSYEAFENAGIKM-H-QLSGS
-----------STGCYVGVMG-TDWK--ESF--S---R-D----------
---------------------------------------PE---S--AP-
-------------------KYAYT--G--------------------SAT
EFVSSR---VSWFYNLSG-PCMSVNTACSSSMVALHLACQSLRAGEC--E
SALVGGVNLMINPD-FSCYLSGQK--F-----LA-G------DG------
RCKTFDSA-A-DGYGRGEGCTALVIKR-----AR--DA----IRD-GD--
------------------------------------SI--------RAII
RGTGLNQD--GK----T-K----SITL-P--S--QD-AQASLIR----ST
YK-LAG---------LD-L--------G--EASYFETHG------TGTKA
GDPLELGAIYET--MG----ILR---E--E--------------------
-------------------------------E-----D-P-LPIGGVKP-
----------------N-------------IGHGEAVAGLSSVIKGVLML
EKDTILPT-I-AF--NE-----LN--PKIP-FRK---WK--LEV------
-----P-RA--P-R----------------PW------P--S---N-K--
--------AT----RVLSVNGFGA-GGTNAHIILE---------------
--------------------------------------------------
------------------------------------------------
>fungal_gbRSL92940.1 acyltransferase domaincontaining protein [Candidatus Heimdallarchaeota archaeon]
--------------------------------------------------
--------------------------------------------IAIVGM
ACRLPG-GID------------------KPQDLWDHVRA-G---R--SSA
T--A-IP--R--D-R-FN-------------A--EN-----------F-L
SMDP-NQ--KGAQ----AF----RGAHFV-KGD--I-----------KQ-
FDHKFFG-ISK-DT--ATAMDPQQKQLLEVVYECLESANISM-E-TISKS
-----------KIGCYTAMFV-SDYHD--ML-----MQ-D----------
---------------------------------------PE---YLP---
-------------------TFIAI--G--------------------TTR
TMLANR---ISHALDLGG-PSVTIDTACSGALVALHLACQALQAGEC--D
GAVIGASNLFLSPDY-ALSLTRLG--A-----IA-A------DG------
QCKTFDASA--NGYGRGEGTNAVYVKR-----LS--DA----VRD-GDS-
-------------------------------------I--------RAVI
RGTSSNSS--GA----T-P----AITE-P--S--GT-AQAATIL----QA
YA-QAG---------IDNF--------S--ETGYFECHG------TGTPV
GDCIELGAVGSV--FA----DSH---K--T--------------------
-------------------------------Q-----D-A-LWVGSTKP-
----------------N-------------VGHSEAASGLSSLIKVVLAL
EKGEIPPN-T-NY--KT-----PN--PKID-FDG---WR--VRVA-----
-------TS---PQ----------------PW------P--S---K--S-
---------I----RRASVNSLGI-GGSTAHAVV----------------
--------------------------------------------------
------------------------------------------------
>fungal_gbKAI3627352.1 acyltransferase domaincontaining protein [Candidatus Heimdallarchaeota archaeon]
--------------------------------------------------
--------------------------------------------ISVVGI
GLRLPG-ARD------------------K-KEYFELLKE-G---R--CAI
G--R-VP--A--D-R-WN-------------A--EA-----------M--
TQDG-GV--PGKV----IT----DQGGFV--DP--H-----------TD-
VDTLEFG-ISP-AE--ARQIDPHQVVLVECVYQALEDSGINY---R--GT
-----------NTGVYVTGSP-D-VHN--L------GK-D----------
---------------------------------------MY---D--MG-
-------------------PYSAT--G--------------------AAF
SMQANR---LSYLFDLRG-PSIYLDTACSSSITCLHLARTAILRGDC--D
MAVVAAVNLILAPDA-SLSFSTLG--T-----LS-K------TG------
LCHTFDASA--DGYVRGEGCTVIVLQR-----TE--DA----VRL-GSH-
-------------------------------------V--------YSEI
TGTHINAN--G-----KGK----SITL-P--D--GP-QQKAATI----AA
YK-EAK---------RD-F--------S--ETVYVECHG------TGTPV
GDPIEANAVGQV--FS----PGR---S--S--------------------
-------------------------------D-----D-K-LRIGSSKT-
----------------N-------------VGHLEPAAGLVGLIKNCYTL
DTGYLLPH--LHF--QT-----PS--PKIH-WDD---FQ--IQVQ-----
-------TA---YE----------------PL------P--E---K-KLS
K----D--GK----FIVSLSSFGF-GGANSHTVMERV-------------
--------------------------------------------------
----------------P-------------------------------
>fungal_gbKAH8782685.1
--------------------------------------------------
--------------------------------------------VAVTGL
SCRFPG-GCN------------------NLADFWEFICE-G---R--SAW
S--P-IP--E--D-R-FH-------------A--SS-----------F-P
S-----------N----KA----SGAHFL-SGG--I-----------SA-
FDAPFFS-ISA-AE--ARAMDPQQRLTLEVVYEALETAGVPL-A-SLAGS
-----------ATGVFVGQFT-DDYK--DII--GRDNA-D----------
---------------------------------------TP---A--AP-
-------------------GFSVT--G--------------------LQR
TSTSNR---VSWLLDLRG-PSVTVDTACSSSMVALHLACQALRAREC--D
LAIVAGCNLLLGPD-MFMYLSGQG--F-----LA-A------DG------
RCKSFDAS-A-DGYGRGEGFAAVVLRR-----AD--DA----VVR-RD--
------------------------------------PI--------RAVI
RATGSGQD--GN----T-K----GFTL-P--S--AE-AQASLIR----DV
YA-RAG---------LD-F--------G--ETNYIEAHG------TGTQA
GDLAETSALAAT--IA----ANR---A--P-G------------------
-------------------------------Q-----G-D-LLVGSVKS-
----------------N-------------IGHLEAVAGLAAIIKSVLIL
ENGLIPPT-V-NI--KT-----LN--PKLK-LDE---WG--LEV------
-----P-RT--V-T----------------KL------Q--P---G-PG-
--------GI----RRISCNSFGY-GGSNAHCVLDDA-------------
--------------------------------------------------
------------------------------------------------
>fungal_refXP_007762872.1 acyltransferase domaincontaining protein [Candidatus Heimdallarchaeota archaeon]
--------------------------------------------------
--------------------------------------------VAIIGL
GGRFPG-GSD------------------TPRLFYEFLRN-K---G--DGM
I--E-PP--L--E-R-WD-------------H--AE-----------W--
SGNP-GE--PGKY----CA----AKAGFI--SD--I-----------DH-
FDPLEFG-IST-KE--AERLDPAIRLTLEAAHDALQDAGIDY---R--GS
-----------RTGVFFGNLL-TTMDE--L------DA-E----------
---------------------------------------RY---E--MN-
-------------------NYNGT--G--------------------KCV
SIRANR---ISFTFDLRG-PSLTVDTACSASATAMHLALNSIKLGDC--D
QALVVGANTIINPEH-TVSFSKLG--V-----LS-P------TG------
SSKSFDASA--DGYARAECSAAVLIKR-----LD--HV----KRD-GDA-
-------------------------------------A--------YAVI
TGSAVNAN--G-----KGK----SLTM-P--E--GE-MQAETIK----AA
YA-AAK---------RD-P--------A--DAFFVELHA------TGTKV
GDPIEANAAGRV--FS----QGR---A--D--------------------
-------------------------------D-----R-T-LRVGSVKA-
----------------N-------------IGHAEGCSFLASLFKVAMML
HHKEIIPN--IRF--NT-----PN--PAID-FSS---GK--MCVQ-----
-------TE---LV----------------KI------T--P---T-MAA
P----D--GK----WVTSISSYGV-GGANAHVVVE---------------
--------------------------------------------------
------------------------------------------------
>fungal_gbKAG9589376.1
--------------------------------------------------
--------------------------------------------VAIVGL
AGRYPM--AA------------------DLDIFWSNLRE-G---R--DCI
A--E-IP--T--D-R-WD-------------H--SL-----------Y-F
NATP-GT-P-GAA----YS----KWGGFL--DD--I-----------DR-
FDPLFFG-IAP-KE--AALLDPQERLFLETAWQAVEDAGYPR-A-ALSGS
-----------RTGVFVGVMW-GHYELY-GA--E----------------
----------------------------------------A---L--AA-
-------------------GQGVP--S--------------------SSY
ASIANR---VSWLFDLRG-PSMAVDTMCSSSLTAIHLAAEEIRRGNI--D
AAIAGGVNASVHPHK-YLTLSQGR--F-----AA-T------DG------
RCRSFGAGG--DGYVPGEGVGAIYLKS-----LE--DA----LRD-GD--
------------------------------------HV--------YGIV
RASAVNHG--GR----T-S----GYTV-P--N--PV-AQAELIE----AA
FD-RAA---------IP-A--------E--SVSYIEAHG------TGTAL
GDPIEIAGLAKA--FA------G---R--G-------G----------S-
-------------------------------L-----R-G-CAIGSVKS-
----------------N-------------IGHLESAAGIAAVTKVLLQM
RHGELVPS-L-HA--DV-----PN--PNIA-FDT---TP--FRV------
-----Q-RR--L-E----------------AW------P--A---G-PAE
L-------------RRAGVSSFGA-GGANAHVVLDE--------------
--------------------------------------------------
------------------------------------------------
>fungal_gbKAF9890081.1 acyltransferase domaincontaining protein [Candidatus Heimdallarchaeota archaeon]
--------------------------------------------------
--------------------------------------------ITITGM
AYRLPG-PVS------------------TEDEFWSFCCN-A---K--STW
S--E-VP--A--N-R-FN-------------A--SA-----------Y-Y
HPDP-DK-L-GYH----EV----EGGYFL-KED--V-----------AR-
FNAAFFG-IST-EE--ARAMDPQQHLLLECAYEALENAGVCK-D-SLVDQ
-----------TMAIYVGGTT-LDYE--HHT--Y---R-D----------
---------------------------------------TE---Q--IP-
-------------------RYNVT--R--------------------NNA
TFLSSR---LSHFFDFKE-PSLTVDTGCSSGLTALHLACQSLREGES--T
HALLGACHLNLLPE-TFISFSSNS--L-----LN-P------SG------
RCHSFDAKAT-SGYGRGEGVVCVFLRP-----LD--AA----IEA-ND--
------------------------------------NI--------LAVI
ANTGINQD--GY----T-P----TISG-P--S--AT-AQEQLIR----SV
YA-SAN---------ID-P--------Q--DTGYLEAHG------TGTQV
GDPIEARALYNV--FG----KT----R--N-A------------------
-------------------------------H-----E-P-LLIGSAKS-
----------------K-------------FGHTEGVSGLVALVKAVLML
HRGFIVPN-S-ED--TK-----PR--LDVP-WDE---WN--LKI------
-----S-RK--F-M----------------PW------P--I-----D--
---------K----PYLGINNFGV-GGANAHVVL----------------
--------------------------------------------------
------------------------------------------------
>fungal_gbKUI54234.1 SDR family NAD(P)dependent oxidoreductase [Candidatus Heimdallarchaeota archaeon]
--------------------------------------------------
--------------------------------------------LAIVGL
ACRLPG-DAT------------------NPSKFWDLLKS-G---R--DAH
---S-PT--S--D-R-WS----------------EA-----------F-Y
HPNK-ST-L-GTI----PT----PGGHFL-KDD--V-----------FA-
FDAAFFN-LPA-SE--AVAMDPRQRMALEVAYEAFESAGMPY-E-QVKGS
-----------QTAVYIGAGL-SDYE--ASI--Q---R-D----------
---------------------------------------PE---Y--AP-
-------------------KYALT--G--------------------VSH
EILANR---ISHYFDIHG-PSMTVETACSSSLVAIHLACQSVRNGEA--D
MAVAGGVNLILNPE-ITMQLSNLG--F-----LS-P------FG------
HCRSFDND-G-DGYGRGEGCGIILIKK-----LA--DA----ERD-GD--
------------------------------------PI--------RAVI
RGSGINSD--GW----T-Q----GITL-P--S--SE-AQAALIR----DV
YK-NFS---------LD-M--------E--STQFVECHG------TGTKA
GDPVEVRAIHET--LG----AKA---T--P--------------------
-------------------------------S-----R-K-VIVGSVKP-
----------------N-------------IGHLEAGAAVAGLIKGVLAM
ENGMIPPQ-V-YL--NK-----LN--EGIP-FNE---WN--IHV------
-----P-QK--L-T----------------PW------P------V-T--
--------DV----KRMSVSSFAM-GGTNAHVILE---------------
--------------------------------------------------
------------------------------------------------
>fungal_gbKAG0192582.1 SDR family NAD(P)dependent oxidoreductase [Candidatus Heimdallarchaeota archaeon]
--------------------------------------------------
--------------------------------------------IAVIGM
SGRFAR--TN------------------NLQALWAALAK-G---E--DLT
E-----E--V--S-R-WD-------------L--SR-----------Y-D
SP-A-S-----AS----YC----RHGGFL--HD--I-----------DC-
FDPLFFN-ISG-LE--AAYMDPQQRLFLEEAWRALEDAGYAG-A-GIAGQ
-----------RCGVYAGCSA-GDYQ--NLV--D----------------
----------------------------------------A---A--AP-
-------------------AQAFW--G--------------------NTS
SVIPAR---IAYYLNLQG-PAVAIDTACSSSLVALHQACQSLRTGEV--E
LALAGGVFVQSTEHF-YLLANRAG--M-----LS-P------TG------
HCYTFDARA--DGFVPSEGVGVVVLKR-----LS--QA----QAD-GD--
------------------------------------HI--------HGVI
LGSGINQD--GA----T-N----GITA-P--S--AV-SQERLER----EV
YQ-RFD---------ID-P--------N--TIQWVEAHG------TGTVL
GDPIEFRALTQA--FN------Q---G--G-------P----------R-
-------------------------------Q-----H-T-CGLGSIKS-
----------------N-------------LGHAVTAAGIAGVLKVLLAL
RYRQIPPS-L-HF--VQ-----GN--PHID-FEQ---SP--FYV------
-----N-TE--L-E----------------AW------E--T---A-AGT
---------A----RRAAVSSFSL-SGTNAHAVIGEA-PA-QA-------
--------------------------------------------------
-------------A----------------------------------
>fungal_refXP_008087570.1 SDR family NAD(P)dependent oxidoreductase [Candidatus Heimdallarchaeota archaeon]
--------------------------------------------------
--------------------------------------------VAVIGL
SLRFPQ-DAS------------------SPAEFWEMLMK-G---K--SAR
T--E-VP--K--D-R-YY-------------I--DG-----------I-K
QA--------GKI----NV----TQGHFM-KEN--I-----------ST-
FDASFFS-FTE-AE--VISMDPMQRWLLEVTYEAIENSGLKM-Q-QIKES
-----------STSVFIGSFL-GEYE--KIL--G---R-D----------
---------------------------------------PQ---L--SS-
-------------------KYKSS--G--------------------AAT
SMLANR---ISWFYDLRG-PSLAVDTACSSSMYAFHLACQSIRSGET--E
MGIVGGSNVMLNPG-TTQDLADLG--F-----LS-P------DG------
TSYAFDER-A-NGYGRGEGIGVVIVKA-----LS--KA----IRD-GD--
------------------------------------TI--------RAVV
RATGVNQD--GH----T-P----GITQ-P--S--QS-AQEDMIR----DT
YA-SAS---------LD-M--------G--KTAFVEAHG------VGTTL
GDPTEATAIGNV--FR-----DS---R--KND------------------
-------------------------------V-----P---ILIGAVKT-
----------------N-------------IGHLEGASGVAGLIKTILAL
EKGVIPPN-I-WF--ER-----VN--PSID-VDH---LR--IEF------
-----P-TK--P-K----------------SW------P------V-DG-
---------V----RRASVNSFGF-GGANAHAVLDDA-------------
--------------------------------------------------
------------------------------------------------
>fungal_gbKAF8242157.1
--------------------------------------------------
--------------------------------------------VAIVGL
ACRVAG--ST------------------SPSELWENLMA-S---R--DLQ
Q--K-----I--S-R-FN-------------I--DG-----------F-Y
SPQ--QR-A-GTT----QA----QHGYFL-PQE--L-----------SV-
FDADFFS-ISP-QE--AAAIDPQQRLLLEVVYEALEAAGLPL-T-KVCGS
-----------NTAVYTGIFT-TDYH--SSL--L---R-D----------
---------------------------------------ID---S--TP-
-------------------KYQAT--G--------------------TAN
SIAANR---ISYFFDLHG-PSVSLDTACSSTMVALDTSVKALQRGES--S
MAIVCGANLILNPD-MFVMLSQLG--F-----LS-P------DG------
RCKSFDES-A-NGYARGEGVLALVLKP-----LQ--KA----LQD-GD--
------------------------------------PV--------RAVI
KGTRLNQD--GR----T-Q----GITS-P--S--IS-GQMQNLR----GI
FN-AFD---------IN-P--------D--SINYLEAHG------AGTQA
GDSAELAAVNAA--FA----LSN---R--QHK-----S----------T-
-------------------------------A-----P-K-LIVGSIKS-
----------------N-------------IGHLESCAGLAGIIKVVESL
NRGIIPPQ-R-NL--SQ-----IN--PKLD---T---EH--IAI------
-----P-TT--A-L----------------AW------P--E---G-N--
--------------RRASVNSFGF-GGTNGHAVL----------------
--------------------------------------------------
------------------------------------------------
>fungal_refWP_121544433.1 SDR family NAD(P)dependent oxidoreductase [Candidatus Heimdallarchaeota archaeon]
--------------------------------------------------
--------------------------------------------IAVIGM
SGRFAG--SA------------------DVEQLWEHLAQ-G---H--DLT
G-----P--V--S-R-WD-------------L--SG-----------H-H
-P-A-G-----AP----GC----ERGSFI--DG--I-----------DR-
FDPGFFN-ISG-VE--ATYMDPQQRLFLEESWKALEDAGHAG-S-GTRGR
-----------RVGVYVGCQE-SGYA--QLF--G----------------
----------------------------------------P---E--VP-
-------------------PQSMW--G--------------------NAL
SAMPAR---ISYHLDLQG-PAIAVDTACSSSLVALHLACQGLWGGET--E
MALAGGVSLQCTPQF-YVLAGRAG--M-----LS-A------SG------
RCHTFDDRA--DGFVPGEGVGVLVLKR-----LG--DA----LAD-GD--
------------------------------------HI--------RGVI
SGSGINQD--GA----S-N----GITA-P--S--AA-SQERLES----SV
YD-TFG---------IR-P--------D--AIQMVEAHG------TGTKL
GDPIEYRALKRA--FR------R---H--T-------D----------R-
-------------------------------R-----D-Y-CALGSVKS-
----------------N-------------LGHTITAAGVAGAIKVLLSL
EHRTIPPS-I-HF--EQ-----AN--AHID-MAD---SP--FYV------
-----N-TE--L-R----------------PW------A--A---G-TDG
---------T----RRAAVSSFGV-SGTNAHIVFEEA-------------
--------------------------------------------------
-------------P----------------------------------
>fungal_gbKAH8126209.1 SDR family NAD(P)dependent oxidoreductase [Candidatus Heimdallarchaeota archaeon]
--------------------------------------------------
--------------------------------------------VAIIGM
GCRYPG-GAN------------------SPEALWNVVAE-G---R--SGW
T--E-VP--S--D-R-FN-------------H--QA-----------F-Y
HPDP-EI-P-GTI----NQ----KGGHFI-DQD--I-----------AT-
FDAGFFG-IAQ-QE--ADTLDPQQRVVLETTWEAVENAGIPM-H-EFKGS
-----------DT---VAMFG-HDFA--QMI--H---K-D----------
---------------------------------------PE---A--VS-
-------------------KYHNL--G--------------------VAR
PLLANR---VSYVFDLQG-PSVMVDTACSGSLAAISLACQSLRSGES--S
MALAGGVNLVFSPD-QMALI------L-----FN-D------QG------
RSYTFDAR-G-NGYGRGEGVGMVVLKR-----LD--DA----IRD-GD--
------------------------------------SI--------RAVI
RSSGINSD--GR----T-N----GIML-P--N--QD-AQERLAK----RL
FQ-NLP---------IR-P--------S--DVQYVEAHG------TGTKA
GDKVEINTIRNV--FC----EGR------D-D------------------
-------------------------------Q-----N-P-VFVGATKP-
----------------N-------------LGHSEAASGTAGLIKTVMAM
EKGFIPPN-I-LL--EN-----FK--PGLE-PDE---RY--MKI------
-----A-RS--L-T----------------PW---------P---A-APT
---------N----RKAVVNSFGF-GGTNAMLLL----------------
--------------------------------------------------
------------------------------------------------
>fungal_refWP_190118313.1 SDR family NAD(P)dependent oxidoreductase [Candidatus Heimdallarchaeota archaeon]
--------------------------------------------------
--------------------------------------------IAVVGI
GCRFPG--AP------------------DPDSYWRLLRD-G---R--DAI
T--E-VP--R--G-R-WD-------------A--GR-----------V-A
APD---------------------FGGFV--DG--V-----------EE-
FDARFFG-LSA-RE--ALRMDPQQRLLLETAWTTLEDAGHDP-T-SYAGS
-----------ATGVFVGISS-HDYAE--LQ--M---G-H----------
---------------------------------------LD---T--VD-
-------------------VHGAT--G--------------------NAH
SIAANR---LSYALDLRG-PSLALDTACSSSLTAVHLACDSLRRGEC--A
TALAGGVNLMLTPGL-SVAFADGG--M-----LA-A------DG------
RCRTFDDAA--GGYVRGEGAGLVLLKP-----LA--AA----LAA-GD--
------------------------------------RV--------HALI
RGSATGHG--GR----S-N----GLTA-P--K--GS-AQRAVIE----QA
LA-RAE---------LS-G--------K--EIDYVEAHG------TGTPL
GDPVEWEGLAAA--YG------M---G--R-------P----------D-
-------------------------------G-----A-R-CLVGSVKT-
----------------N-------------IGHLEAAAGVAGLIKAALVV
REREVPPT-L-HL--AT-----PN--RQLD-WHG---AG--LDV------
-----P-TR--L-T----------------PL------P--G---A-GP-
--------------ARAAVSSFGF-GGANAHVVLE---------------
--------------------------------------------------
------------------------------------------------
>fungal_gbKAH8586816.1 SDR family NAD(P)dependent oxidoreductase [Candidatus Heimdallarchaeota archaeon]
--------------------------------------------------
--------------------------------------------IAIIGL
SCRFPG-ESS------------------SPVKLWKACSE-A---K--DCW
S--E-VP--K--N-R-YN-------------I--NG-----------F-Y
NFDG-DR-K-GTV----QA---PRRSYFL-KED--V-----------FE-
FDSAFFG-ITP-AE--ANAMDPQQRLLLECVYEALENAGVPV-S-KISGT
-----------ATKVYVGSFN-RDYK--DEL--Q---R-D----------
---------------------------------------SE---Q--MP-
-------------------TYYMT--G--------------------TEQ
SILANR---ISHSFNLHG-PSVMVDTACSASLTALHLACQSIKTGES--D
YAIVGGSNLILNPH-LTIGLARLG--F-----MS-S------DS------
RSFAFDNR-A-NGYARGESIACLLLKP-----AK--AA----FAS-SD--
------------------------------------PI--------RAII
RSSGVNQD--GL----T-S----SLTV-P--N--SA-AHESLIR----DV
YL-KAG---------LN-P--------K--NTTYVEAHG------TGTPT
GDPIEAAAIYHS--FV----DGK------E-R------------------
-------------------------------K-----Y-P-LYIGSVKT-
----------------N-------------LGHLGGASGLAGVIKTVLML
ERGLILPN-M-NF--QN-----PN--KDIS-FHN---WR--LAV------
-----P-ER-----------------------------------------
-----------------------------MIPWPENQ-QK-LRK-V----
--------------------------------------------------
------------------------------------------------
>fungal_gbOAA77789.1 SDR family NAD(P)dependent oxidoreductase [Candidatus Heimdallarchaeota archaeon]
--------------------------------------------------
--------------------------------------------IAIVGM
ATRLCG-GIT------------------SPEELWKFLME-G---K--NGL
C--E-IP--G--T-R-YN-------------I--DS-----------F-Y
GP---GK--PESV----KT----RKGYFL-QHD--P-----------AL-
LDSEFFG-IHP-IE--VEKMDPQQKQLLEVTVECMESAG--E-T-ELRGS
-----------NIGCYVGVFG-EDWIG--MA-----SQ-D----------
---------------------------------------PQ---SMD---
-------------------RYHVS--S--------------------TGL
FALANR---LSYQFDWHG-PSMTIQTACSSSMVSLHEGCQALLRNDC--T
AAVVAGVNLILNPAM-TIGMSDSK--V-----LS-A------DG------
ACKTFDESA--DGYGRGEGISVVLLKR-----LK--DA----LRD-GDS-
-------------------------------------I--------RAVI
RGTHTNHD--GK----T-T----TSFG-P--D--VK-GQEDLIN----TA
YL-RAG---------INDI--------D--QTPFFECHG------TGTPV
GDVVEVSAITRV--LR----RSS---L--SDH----------------EP
-------------------------------K-----D-I-TVIGSIKP-
----------------N-------------VGHTEGASGLTSVIKAVLSL
EHGTIPPN-A-FF--KA-----YN--SKVS-FQE---AK--LLVP-----
-------QK---AM----------------PF------P--D---G--R-
---------K----------------------------------------
--------------------------------------------------
------------------------------------------------
>fungal_gbKAH7012418.1
--------------------------------------------------
--------------------------------------------------
----------------------------------DVLTK-R---R--DVY
S--E-IP--K--D-R-FN-------------V--QG-----------F-Y
SKSN-KT-R-GTVGLNLSK----KRGYFLQKQF--P-----------DI-
FDNEFFR-ISE-RE--AMAIDPQHRLVLEVVYEALEDAGIKL-D-NIGGT
-----------KTSVFVGNSA-SDYH--QLN--S---R-V----------
---------------------------------------LE---Q--YP-
-------------------DYMAT--G--------------------TPI
YLLANR---VSFFYNLLG-PSHTVDTACSSSLTYFHLGNTSLQTGEA--D
FSIIAGSALSLHPL-LWCSLSDVR--M-----LS-S------NA------
RCRTFNAA-A-NGYGRAEAVCAVVLRR-----RS--DA----LRA-QN--
------------------------------------TI--------RAVV
CGTGTGHD--GS----K-E----GLTV-P--S--SK-AQAQLFA----DT
L-------------------------------QYVEAHG------TGTER
GDPAEVQAIRNV--FS----Y-S---H--AS-------------------
---------------------------------------R-LAIGSVKS-
----------------N-------------LGHSKAVSGLTGLIKTVLCL
EKAKILPN-M-HF--ST-----PN--PNID-FTS---CN--VEV------
-----P-TK--A-R----------------PW------P--V---C----
--------GV----RRAAVNSFGY-GGANAHTILE---------------
--------------------------------------------------
------------------------------------------------
>fungal_gbQIW97245.1 SDR family NAD(P)dependent oxidoreductase [Candidatus Heimdallarchaeota archaeon]
--------------------------------------------------
--------------------------------------------------
--------------------------------------------------
--------------------------------------------------
--------------------------------------------------
FDATFFR-LSR-KE--AEAMDPQQRLLLEVVYEALEDAGITM-S-SIAGS
-----------NTSVFTGSFS-KDYQ--RLL--D---L-D----------
---------------------------------------PA---S--QP-
-------------------QYAVT--G--------------------MGT
SMTSSR---ISHFFDLHG-ESVSIDTACSSTLTALHYANQSLRAGKS--D
LAIVAGSALHLHPG-LFAELADLG--M-----LS-S------DG------
ASQAYDAK-A-NGYARGEAIAAIVLSR-----VE--DT----IKR-HT--
------------------------------------KI--------KAVI
RATALNHD--GA----T-Y----GITL-P--S--QD-AQEALIK----QT
YR-EAE---------LV-P--------A--DTQYFEGHG------TGTVV
GDEKEVNAIASV--FG----TGD---R--T--------------------
-------------------------------------H-P-LLLGSVKT-
----------------N-------------VGHTEGAAGLVSLIKVTMAL
QQAKIPPS-M-HF--DK-----AN--ESVQ-RTG---NL--LKV------
-----P-TE--L-T----------------DW------P--I---T-S--
--------SP----RRASVNSFGY-GGANAHVILESY-TQ-PEL-LDT--
-----TPQPSASSVLIP--------------------------LTAQ--S
EISLREV--------------------------I--------------
>fungal_gbKAI4123394.1 SDR family NAD(P)dependent oxidoreductase [Candidatus Heimdallarchaeota archaeon]
--------------------------------------------------
--------------------------------------------IAIVGL
SCRLPA-GAN------------------SPSQLWSMVSK-G---R--SAW
S--P-VP--D--E-R-FN-------------E--EA-----------F-H
HPFP-DLSQ-GSI----NH----QGGHFL-DQN--I-----------RA-
FDAGFFG-LSP-VE--AKAMDPQQRIQLESAYEALENAGISL-E-SVRGT
-----------NTAVYTAIFN-RDYD--RMM--F---K-D----------
---------------------------------------TS---D--MA-
-------------------KYHMT--G--------------------VGD
AILSNR---ISYTFDLRG-PSMTLDTGCSGSLVALHQACQGLRARES--D
MALVGGVNLILSPD-TMIPMSLLH--V-----LN-E------NG------
RCFAFDSR-G-AGYGRGEGVATIVVKR-----LD--DA----IAS-GD--
------------------------------------PI--------HAII
RNTGINQD--GK----T--Q---GIAV-P--S--SK-AQYELIN----NL
YA-SAK---------ID-P--------H--TVSYVEAHG------TGTEV
GDTAELDSISRA--FY----G-----C--NDR------------------
-------------------------------Q-----G-P-LYVGSVKS-
----------------N-------------IGHLESCSGLASLIKVVLAL
QNCVIPPS-I-NF--EE-----PK--KSL---------------------
--------------------------------------------------
--------------------------------------------------
--------------------------------------------------
------------------------------------------------
>fungal_gbKAF5858479.1
--------------------------------------------------
--------------------------------------------------
--------------------------------------------------
-----------------------------------A-----------Y-Y
HPNP-ER-P-GAT----NA----SGGHFL-QQD--I-----------AC-
FDARFFG-MTA-EE--AVGTDPQQRLMLECAYEALENAGLSQ-T-AIAGE
-----------NVGVFAAGSF-SDYE--LHS--F---R-D----------
---------------------------------------LQ---N--TT-
-------------------NFQAT--G--------------------CAA
SFLSNR---LSHFFDFHG-PSLTVDTACSSGLSALHLACQSLRCGES--S
YALVGGCHLNVTPD-YFISYSLSG--L-----FS-D------SG------
RCYPFDQRGS-SGYGRGEGAGCVILKP-----LD--AA----LAA-GD--
------------------------------------LV--------RGVI
LNTGMNQD--GH----T-P----GIGV-P--S--AM-AQKRLMA----TV
YR-AAG---------IN-P--------Q--RTGYVEAHG------TGTRI
GDPIEARALHEF--FC----SG----I--N-E------------------
-------------------------------N-----D-P-LLIGSVKS-
----------------N-------------FGHAEGASGIISVVKTVLML
EKGFVLPN-C-DF--QH-----AR--DDIP-LDE---WG--LKV------
-----P-TR--L-I----------------PW------P--Q-----G--
---------K----PFASINNFGL-GGTNAHAVLTSA-------------
--------------------------------------------------
------------------------------------------------
>fungal_embCAH0025332.1 SDR family NAD(P)dependent oxidoreductase [Candidatus Heimdallarchaeota archaeon]
--------------------------------------------------
--------------------------------------------------
--------------------------------------------------
--------------------------------------------------
---E-NR--PGTF----ST----KGAHLL-NED--P-----------RL-
FDYGFFS-IPA-AE--VETMDPSQRKLLEVVYEAFENAGVPW-E-SFSGS
-----------QTGVFVGNFS-TDHAV--IQ-----GR-D----------
----------------------------------------E---Y--VR-
-------------------PYTST--G--------------------TAF
AILSNR---VSYTFNLKG-PSVTLDTACSSGMYALHMAVAAIRNGDC--G
SAIVSGCNCILDPNI-HISLQNLG--V-----LS-S------TS------
CCHTFDASA--DGYCRGEGYAALYITK-----LS--IA----VTE-GLP-
-------------------------------------I--------RAVI
RGTAINAN--GK-----TG----GLSR-P--S--ET-GQEAVIR----KA
YE-NAG---------DLRI--------E--DTTYIESHG------TGTSV
GDPIEINGLGAA--LK----PER------Q--------------------
-------------------------------K-----S-P-LLIGSNKP-
----------------N-------------LGHTEAASAIASIMKVVLAL
ENGIIPPT--IGV--TN-----LN--PDID-LRG---GA--IKIV-----
-------TE---PT----------------PW------P--H---G----
--------RL----RRAGINNFGF-GGANSHCIL----------------
--------------------------------------------------
------------------------------------------------
>fungal_refXP_023621614.1 SDR family NAD(P)dependent oxidoreductase [Candidatus Heimdallarchaeota archaeon]
--------------------------------------------------
--------------------------------------------IAIIGM
SMNFPE-SGT------------------SATAFWDMLCK-G---R--NVS
T--K-IP--K--E-R-FN-------------V--DA-----------F-R
HPDT-SK-H-YSM----NA----DGGHFI-ETP--L-----------DC-
FDAPFFS-IGL-AE--AACMDPQQRLLLETSFHALENAGITI-P-SCAGS
-----------ETAVYTGSFM-DDYK--SVM--Y---A-D----------
---------------------------------------PE---L--ER-
-------------------RYAAS--G--------------------LAT
NMIANR---ISWFYDFRG-PSVNLDTACSSSLTALHACCQDLRLGIV--N
MGLVGGCSLVFGPD-NFYTMTSMN--F-----LS-P------DN------
RSHSFDES-A-NGYSRGEGFGMVVVKR-----LD--BA----IRD-GD--
------------------------------------TV--------RAII
RATGIGQD--GR----T-P----GITV-P--S--GS-SQRSLIE----KT
YS-QAG---------IS-M--------E--PTRYCEAHA------TGTPV
GDPIEANAIGEA--FA----K-Y---R--T-E------------------
-------------------------------S-----A-P-MFLGSVKA-
----------------N-------------VGHMEAASGLASLIKTVLIL
ESGVIPP-------------------------------------------
--------------------------------------------------
--------------------------------------------------
--------------------------------------------------
------------------------------------------------
>fungal_gbPVH93281.1
--------------------------------------------------
--------------------------------------------------
--------------------------------------------------
--------------------------------------------------
--------H-NSL----PM----RGGNFL-KDG--I-----------SD-
FDADFFS-ISP-TE--ANALDPMQQKLLEVSYHAFENAGIPI-E-TVVQS
-----------ETSVYTGCFT-HDYL--IQT--S---K-D----------
---------------------------------------GD---D--LP-
-------------------TYGAY--G--------------------VGA
AMLANR---ISHFYNLMG-PSIAVDSACSSSAMALDMAVQSLRTQSS--S
MSLVAGCNLTFGPE-TFAMLSNLN--M-----LS-K------DN------
RSYSFDSR-A-NGYARGEGIAVMLVKR-----LD--DA----IRD-GN--
------------------------------------II--------RAVI
RATGANED--GR-----TP----GITQ-P--S--QA-AQQLLIE----QT
YR-KAG---------LS-K--------S--LTRYCEAHG------TGTPL
GDPLESTAIGNC--FR-----DF---R--SDA----------------E-
---------------------------------------P-MLLGSVKS-
----------------N-------------IGHTEGASGLAGVIKAVFAL
ENGIIPPN-A-DF--RE-----IN--PRID-THH---LR--VKI------
-----P-TE--P-T----------------PW------P---------TP
--------GL----RRASINSFGY-GGANCHIVV----------------
--------------------------------------------------
------------------------------------------------
>fungal_refWP_190115151.1
--------------------------------------------------
--------------------------------------------VAIIGM
ACRLPG-GIE------------------DRTGLWRLLAS-G---G--SAI
G--S-LP--E--G-R-WQ-------------W--PD-----------G-T
GPD--RH-P-G-------I----DRGGFV--TD--A-----------GA-
FEAALFR-VTP-YE--ARHMDPQQRWLLELTWACLEDAGYAA-S-AVAGT
-----------RTGVFVGASG-SDYQ--RLM--D---T-R----------
---------------------------------------QL---P--VR-
-------------------AHSGL--A--------------------TSM
AVIANR---VSYFYDLRG-PSVQLDTACSSSLVAVHSALRALRAGDC--D
TALVGGVNVLCHPAD-TLAYHQAG--M-----LA-P------DG------
LCKTFDASA--DGYVRSEGGVVLLLKP-----LA--AA----LAD-GD--
------------------------------------PV--------HAVL
KGSATNHG--GR----A-G----GLTV-P--S--AA-LQASLVE----AA
LA-DAG---------VS-A--------R--DIGYVEAHG------TGTAL
GDPIEVQGLTTA--FA------D---S-----------------------
-------------------------------D-----A-T-CALGSVKT-
----------------N-------------LGHLEAAAGITGLLKTVLAL
QHRQLPAT-L-HY--SR-----P---------------------------
--------------------------------------------------
--------------------------------------------------
--------------------------------------------------
------------------------------------------------
>fungal_gbPWN48154.1
--------------------------------------------------
--------------------------------------------------
--------------------------------------------------
--------------------------------------------------
-----------------------TYGYFL-DQD--L-----------GQ-
FDAPFFN-LSR-KE--AEAMDPQHRLSLELVYEALEDASLTL-E-DVAGT
-----------NTSVFAGAFT-NDYS--ILS--N---R-D----------
---------------------------------------TI---D--YR-
-------------------QYVAT--G--------------------NTA
CLQANR---VSFFYDLHG-PSLTLDTACSSSMVGFHLGAETIRSGNS--E
MSIIIGSALHYDPT-FFINVTDLG--M-----LS-A------DG------
RCRAWDKK-G-SGYVRGEGVCVAVLKN-----AH--AA----MRD-GD--
------------------------------------PI--------RAII
RGTGSNHD--GT----K-Q----GITM-P--N--QR-AQEELIR----ST
FR-RAK---------LP-Y--------Q--AIQFFEAHG------TGTQA
GDPRETEAIGRV--FG----P-G---R--D--------------------
-------------------------------------E-P-LVIGSVKT-
----------------N-------------IGHLEGASGLAGLFKVIKSL
ENGKIAPN-M-HF--EE-----PN--PNVK-FDE---WK--LRV------
-----P-TQ--L-E----------------DW------P--A---V-KDD
--------GP----RMACINSFGF-GGANAHVIVQ---------------
--------------------------------------------------
------------------------------------------------
>fungal_gbRPB28140.1
--------------------------------------------------
--------------------------------------------------
--------------------------------------------------
--------------------------------------------------
--------------------------------------------------
FDTQFFG-IHA-RE--AASMDPQQRMLLEVVWECLESSGAKV-E-GLRGK
-----------NVGVYVGEWT-CDFAD--MQ-----LK-E----------
---------------------------------------PD---VEP---
-------------------GFWIT--G--------------------AGR
AILSNR---VSYVFDFKG-PSMTLDTGCSASGMALHVACQALRDAENFTH
SALVGGTNLFINPEM-AISMTNMG--V-----LS-P------TG------
PCKTFDAKA--DGYARGEGICCIYLKR-----LS--DA----LRD-GDP-
-------------------------------------V--------RALI
RSSAVNAD--GK----T-L----GLAS-P--S--AS-SQEACIR----EA
YA-RAG---------IANI--------N--ETGFFECHG------TGTVA
GDPAEAMSVGKV--FG----RGL---K--K--------------------
-------------------------------D-----E-P-LYIGSIKT-
----------------N-------------VGHGEGASALNGIIKGVLAL
EAGQVPPN-I-HF--EQ-----PN--PKIH-FEA---WK--LKVP-----
-------TE---VL----------------PW------P--K---N--K-
---------A----KRVSVASYGY-GGANAHVILESL-DH-YLS-T----
--------------------------------------------------
------------------------------------------------
>fungal_gbKAF8243807.1
--------------------------------------------------
--------------------------------------------------
--------------------------------------------------
--------------------------------------------------
----------------------------L-PDD--C-----------RK-
FDNAFFG-INP-VE--TKTMDPDQRQLLEVAYECLESAGITL-E-DIAES
-----------TTGVFMGSGG-SDYPL--GR-----YQ-D----------
---------------------------------------TD---YETAK-
-------------------PYATT--G--------------------SAP
TMTSNR---LSYVFDLTG-PSVTVDTACSSSIYALHLACNSLLAGDC--T
AALVGGINLIIGPYT-QLDVAKLG--V-----LS-P------TS------
TCHTFDAAV--DGYARAEGCGVLYIKL-----LK--DA----VKD-KNP-
-------------------------------------I--------RAVI
RGTAANSN--GK----N-S----GITH-P--S--SE-SQENVIK----EA
YG-RAG---------ITDL--------S--KTAFFECHA------TGTAV
GDPIEVEAVGRV--FR----DWR---K--E--------------------
-------------------------------D-----D-P-LPIGSVKS-
----------------N-------------LGHSEAACGIAHVLKAIIVL
ESGSVPPT-I-GV--TQ-----LN--PKID-FEG---NR--VRVV-----
-------TE---TT----------------KL------E--P---R-DG-
---------V----FRVSVNNSGF-GGANAHVVME---------------
--------------------------------------------------
------------------------------------------------
>fungal_gbKAH6617173.1
--------------------------------------------------
--------------------------------------------IAVIGM
ACRYPQ-A-P------------------SLDEFWSLITS-G---R--NAV
G--P-VP--H--S-R-FR-------------A--EE-----------L-W
RE-P-K----GP-----------FWGNFV--QD--P-----------DA-
FDHRFFQ-VSA-RE--AASMDPQQRLILQVAYEAIESTGYAP-G-HG-PQ
-----------RVGCYMGVGS-VDYE--ANV--A---S------------
----------------------------------------D---N--AT-
-------------------AFSAT--G--------------------TLR
AFISGK---VSHHFGWTG-PSVTIDTACSSSAVAIHHACKALQTKEC--P
VAIAGGVNLITSPSL-YQNLAAAS--F-----LS-P------TG------
ASRAFDAQG--DGYCRGEGAGVLVLKP-----LA--QA----LAD-GDT-
-------------------------------------I--------LGTI
LGTAVNQG--SN----C-T----PITV-P--D--SA-AQSELYA----QA
LA-GGG---------VA-P--------T--EVTYVEAHG------TGTPV
GDPIECASIRSA--FG------G---A----------H----------R-
-------------------------------Q-----Q-E-LTIGSVKD-
----------------V-------------IGHTEAASGVAGCIKTLLMM
QHGVIPKQ-P-NF--T----------------------------------
--------------------------------------------------
--------------------------------------------------
--------------------------------------------------
------------------------------------------------
>fungal_gbKAG8415985.1
--------------------------------------------------
--------------------------------------------IAIVGL
AAQLPG-KAT------------------TVQSLWDLILA-G---E--STV
S--E-VP--P--D-R-FY-------------I--DA-----------F-Y
HPKS-DR-L-SAT----ST----RYGNFL-KRD--L-----------GA-
FDAGFFN-TPP-LE--ATTMDPAQRILLETAYHALENAGLPM-E-SVAGS
-----------DMACYVGASG-KDYE--SLL--L---K-D----------
---------------------------------------PD---H--HA-
-------------------KYTMT--G--------------------IGT
AMLANR---VSWYFDLRG-PSFTLDTGCSSSIIALHQACAALRAGEA--D
GALVGGSNLSIVPDAGMIPLSNMG--F-----LS-P------DG------
RCWSFDSR-A-NGFGRADGQGFIVLKR-----LS--DA----VRE-GL--
------------------------------------VV--------RAIV
RSTAINQD--GR----T-P----GLTM-P--S--AE-AQVSNVM----AA
YK-AAG---------LD-L--------G--STTYFEAHG------TGTQV
GDMIEATAIHRA--FN----TS-------S--------------------
-------------------------------E-----K-P-LYIGSVKA-
----------------N-------------IGHLEAAAGLGGVFKSIFML
E-------------------------------------------------
--------------------------------------------------
--------------------------------------------------
--------------------------------------------------
------------------------------------------------
>fungal_gbMCJ1326586.1
--------------------------------------------------
--------------------------------------------------
--------------------------------------------------
--------------------------------------------------
-------------------------------QD--I-----------AA-
FDAKFFA-IND-LE--AHSMDPAQRLLLELSYEALENAGYPL-E-SVYGS
-----------RTGVYIAHFG-DDYA--RIL--S---R-D----------
---------------------------------------PL---N--TP-
-------------------KYFLT--G--------------------CGQ
AILANR---ISHTFNLQG-PSLVVDTACSGGMVALHQACLALRSGEI--D
LALVGAANLLVDPD-LLVPMSLLH--F-----LN-S------DG------
RSYAFDSR-G-SGYGRGEGIGVLILKR-----VD--DA----KKA-GD--
------------------------------------PI--------RAAI
LNTGIGQD--GK----T-A----GITL-P--S--EA-AQKKLID----FV
YQ-TAE---------LD-P--------R--DTAFVEAHG------TGTLV
GDIAEMGAISHV--FG----S-----D--SDR------------------
-------------------------------Q-----S-A-LQVGSIKV-
----------------N-------------IGHTEAFSGLAGVIKAVLAV
EKGLLPPT-P-GI--QN-----FK--PNLL-PHG---TN--IQI------
-----P-QT--L-E----------------PW---------Q---R-G--
--------MK----RRAGVNSFGY-GGTNVHCVLEAI-------------
--------------------------------------------------
------------------------------------------------
>fungal_refXP_046019210.1
--------------------------------------------------
--------------------------------------------------
--------------------------------------------------
--------------------------------------------------
-------------------------------RN--V-----------GE-
FDAQFFS-ISP-SE--ASAMDPQQRLLLEVIYEGLENAGLRM-E-DLAGT
-----------NTSCHVGSFS-QDYN--EIL--V---K-D----------
---------------------------------------PE---V--GP-
-------------------KYSAT--G--------------------KGF
SMLANR---VSWFYDWRG-PSFTLDTACSSGLVALHQACEAIRCGDA--S
VAVAAGINIMLGPE-LFIFMSSMN--F-----LS-A------DG------
KSKSFDAS-G-DGYGRGEGVVSVILKP-----LD--DA----VRD-GD--
------------------------------------CI--------RAVI
RATAINQD--GH----T-S----GITL-P--S--AQ-AQAALIT----KV
YK-KAG---------LD-F--------D--STQFLEAHG------TGTVA
GDTTESKAVAST--LA----RNR-------DP------------------
-------------------------------S-----N-P-LYIGSIKS-
----------------N-------------IGHTEGAAGLAGLVKAVLML
EKGVIAPQ-V-HL--HQ-----LN--PKIP-FAA---SN--IRV------
-----P-SE--L-I----------------PW------P--D---N-GM-
--------GL----RRASINSFGY-GGTNAHAVV----------------
--------------------------------------------------
------------------------------------------------
>fungal_dbjGFG16206.1
--------------------------------------------------
--------------------------------------------------
--------------------------------------------------
--------------------------------------------------
--------------------------------D--L-----------GD-
FDHRFFG-ITK-EA--ADAMDPQHKQLLEVVYECFEAGGMPL-E-SIRGG
-----------KIGCFCGQYT-SDYHD--IQ-----MR-D----------
---------------------------------------PD---NLP---
-------------------TYMAL--G--------------------TTR
SMLANQ---ISQAFDLRG-PSIAYDTACSTSIVALHAACQAIHLGDC--D
SAIVGATNLFLGPEM-ALAMDRFG--T-----LA-T------DG------
RTLTFDANA--HGYGRAEAINAIYIKK-----LS--DA----LKS-GDH-
-------------------------------------V--------RAVI
RSTYTNAD--GG----T-T----AMTV-P--S--ST-AQTECIR----SA
YE-QAG---------IADL--------N--DTGYFECHG------TATPT
GDPIEVAAVSEV--FA----PTR---M--A--------------------
-------------------------------G-----D-P-LWVGSTKT-
----------------N-------------VGHSEAASGLSSIIKVAMAL
EAGLIPPV-A-NF--KN-----PN--PRID-FDN---GR--VRVP-----
-------TT---LG----------------VW------P--Q---K--S-
---------V----KRASINSFGI-GGSNAHVIL----------------
--------------------------------------------------
------------------------------------------------
>fungal_gbTHC89221.1
--------------------------------------------------
--------------------------------------------------
--------------------------------------------------
--------------R-FD-------------I--KA-----------H-Y
HPHR-AQ-S-GTF----NP----VGAHFI-QQD--L-----------SL-
FDAPFFN-ISA-PE--ARAMDPQQRQTLESTYEAIENAGITM-Q-ALAGS
-----------NTAVFVNTYN-RDWF--AIA--L---R-D----------
---------------------------------------PE---A--IP-
-------------------KYQAL--G--------------------TGD
ALMSNR---VSYFFDLKG-PSMTLDTGSSRSMVAVHQACQSLRTGES--S
QAIVSTVNLILDPE-LLIGMSNLG--F-----LS-D------NG------
QCLTFDGR-G-NGYGRGEGVASLILKP-----LH--MA----LRD-GN--
------------------------------------PI--------QAIV
RNTFANQD--GR----T-P----GITM-P--S--MD-AQIAMIN----SA
YG-SVG---------LD-M--------K--DTAYCECHG------TGTPA
GDPVEAKAVAST--IA----KSH---T--A-N------------------
-------------------------------------K-P-LFVGSVKT-
----------------N-------------IGHLESCASLAGLIKTVLML
EKGVIVPN-Y-DF--QI-----PH--PEIH-FDE---WH--MKV------
-----N-NE-----------------------------------------
--------------------------------------------------
--------------------------------------------------
------------------------------------------------
>fungal_gbOXV10174.1
--------------------------------------------------
--------------------------------------------------
--------------------------------------------------
-----------------T-------------A--MQ-----------T--
SG------------------------CFI--PD--I-----------DK-
WDPQEFG-ISP-KE--ARQVSPGQGLLLHVTHNALQDSGIDY---R--GK
-----------AIGVYVGGTL-F-MKG--W------AE-D----------
---------------------------------------IT---A--AR-
-------------------EYFTT--GTFPSLLANRLSYVFDLTGEYTPQ
YQFEHNFRRDTKPDSILG-PSMSVDTACSASLTAMHLAIQAIRAGDC--D
SAVVAGANLITSPVD-TASFSRLG--V-----LS-P------TG------
ESRAFDADA--NGYSRGDIIGAVVLKR-----YD--LA----KLD-GDL-
-------------------------------------V--------HSVI
MGSALSCC--GG----LMG----SITT-P--S--AV-AHKTAIV----DA
YR-NAS---------LR-P--------C--DADFVELHG------TGTTI
GDTVEGNAAGEI--FS----QGR---K--G--------------------
-------------------------------A-----R---LFIGSVKS-
----------------N-------------IGHGELGAYISSLIKCALML
QRRTILPN--GYF--KT-----PS--PTID-WEK---YN--MAVP-----
-------T------------------------------------------
--------------------------------------------------
--------------------------------------------------
------------------------------------------------
>fungal_embCAG9990720.1
--------------------------------------------------
--------------------------------------------------
--------------------------------------------------
--------------------------------------------------
--------------------------------S--I-----------SS-
FDASFFR-ISP-QQ--AAVMDPQQRILLEMTYEALESAGMPR-E-QYRGS
-----------NTGVFGALFI-TDFK--RNM--L---K-D----------
---------------------------------------TI---G--KS-
-------------------PYTLL--G--------------------NEA
AILTNR---ISHALDLRG-PSLTLDTGCSGGMVALHQACNALHSGEC--E
TAIVVSGNITLSPD-HTAEMANLH--F-----LN-S------DG------
RSYPFDSR-G-DGYGRGEGFVVIILKR-----MQ--DA----IDG-RF--
------------------------------------PV--------QAVI
RSTAINQD--GY----T-PE---GITY-P--N--SK-AQEDLIR----YT
YA-RAG---------LR-P--------Q--DVSYIEAHG------TGTMA
GDFQELSAISNT--FT----G-----A--G-R------------------
-------------------------------S-----L-P-LIVGSIKG-
----------------N-------------IGHTENTSGLAGLLKSILVL
QRKEIPPL-A-CF--EK-----PK--PGLP-LDH-------INL------
-----P-TT--L-S----------------PL------P--Q---E-SG-
--------RP----SLVSINSFGF-GGTNGHAIL----------------
--------------------------------------------------
------------------------------------------------
>fungal_refXP_033455339.1
--------------------------------------------------
--------------------------------------------------
--------------------------------------------------
--------------------------------------------------
--------------------------------------------------
------------------------RMLLEVCWEAFESAGIAL-E-KLRGS
-----------DTAVYAGLFV-NDYG--TSL--L---R-D----------
---------------------------------------ID---A--TP-
-------------------KYHST--G--------------------TAN
SIAANR---VSYFFDLRG-PSMVIDTACSSTITALHMASNALRAGDA--Q
QAVVCGANIILNPD-MFVTMSELG--F-----LS-P------RG------
RCHSFDAS-G-DGYARGEGVMAIVLKP-----LS--QA----IAD-ND--
------------------------------------PI--------RAII
RGSRLNQD--GR----T-N----GITL-P--S--GE-AQEDNIR----KL
YS-SIG---------VD-P--------S--EVDYLEAHG------TGTKV
GDPIELGAIERV--FT----TVP---R--REK------------------
-----------------------------------------LIVGSIKC-
----------------H-------------VGHLEACAALIGIIKTIECL
NRGAIPAQ-L-HI--KE-----LN--PKIN---F---KD--LHI------
-----P-QE--L-L----------------QW------P--Q---K-NQ-
--------IP----RLAGVNSFGF-GGANGHVVLEQY-IR-PQT-TAP--
-----LNASRPHLVRL----------------------------------
---------------------------------S--------------
>fungal_gbKAE9379717.1
--------------------------------------------------
--------------------------------------------------
--------------------------------------------------
--------------------------------------------------
--------------------------------------------------
FDAPFFS-MKP-VE--AKALDPQQRMLLEVAYQGIENAGLNI-E-TLKGS
-----------NTSCYVGSFT-GDYK--DSL--T---R-D----------
---------------------------------------NE---G--YG-
-------------------QYSGA--G--------------------VSP
SLASNR---ISWFFDLKG-PSMTLDTACSSSLTALHLACQSIKSGEA--E
TSIAAGTNLILGPN-ATLLLSAAK--I-----LS-P------DG------
KCHTFDEK-A-NGFGRGEGMSLLVLKN-----LD--AA----IRD-GN--
------------------------------------TI--------RGIV
LGTAANHD--GK----T-L----AISH-P--S--AE-SQAALIR----TA
YK-RAG---------IS-P--------T--LTGYFEAHG------TGTQT
GDPLEMEAVSEV--FG----PD----R--NS-------------------
---------------------------------------D-IFVGSVKT-
----------------N-------------IGHLEGASSIASVIKSILVV
ERGIIPQN-L-WF--EK-----LN--PKII-L-P---EH--IKI------
-----A-TD--L-A----------------VW------H--K---P----
--------GP----RIASINSFGF-GGANAHAIVQDA-------------
--------------------------------------------------
---------------------------------Y--------------
>fungal_gbPLN76155.1
--------------------------------------------------
--------------------------------------------------
--------------------------------------------------
--------------------------------------------------
--------------------------------D--P-----------TK-
FDAEFFN-LME-QD--SSLYDPQLRLLFEVIWECFENAG--Q-T-RYQGE
-----------KIGCYLGVFG-NDWME--LM-----SK-D----------
---------------------------------------QQ---TEN---
-------------------QMYVL--S--------------------TGD
FALSNI---VSYQFDLRG-PSLTIETGCSASTAALHNACQALKMGDC--S
AAIVAGSNLIMSPTI-QTHMGDSM--V-----MS-P------HG------
ISRSFDALA--DGYGRGEGVNAILVKT-----LH--QA----QLD-GDR-
-------------------------------------I--------RAVV
RGTSMNSD--GK----S-S----RLTT-P--S--SH-AQKDLVE----ST
YR-RSG---------ITDL--------D--KTAFVECHG------TGTQA
GDVVEASAVAQM--FS----KG----------------------------
-----------------------------------------IHIGSVKP-
----------------N-------------FGHAEGASGITSILKCIMAL
ENCIIPPN-T-HF--TT-----LN--PKIP-VED---GH--LLVP-----
-------TV---PT----------------PW------P--Q---D--R-
---------A----ERVSVNNFGV-GGANSHVILE---------------
--------------------------------------------------
------------------------------------------------
>choanoflagellates_SRR6344974_NODE_205_length_8990_cov_59.774410_g144_i0_1
--------------------------------------------------
--------------------------------------------VAITGV
GMRFPG-GIT------------------TPADFWAVLAD-K------RCV
L--EETN--A--S-R-WN-------------M--DR-----------F-Y
DAGE-RV-P-GHF----CA----PRFGLV--PR--A-----------DH-
FDPAFFS-IAA-AD--AEAMDPQQRMFLTCVIDALDRSGIPH-D-SLRGT
-----------KAGVWVGTSV-MEYL--ASQ--T---G-D----------
---------------------------------------PA---I--FN-
-------------------AHSNP--G--------------------IAL
CVIANR---VSFFLGIRG-PSMAVDTACASSLTALELAWRAVADGRC--N
LALVGGTNNLLLPE-MTVSYSHMG--V-----LA-R------DG------
RCKSFDAR-A-DGYARGEGYACVVLKP-----VR--TA----LAD-GN--
------------------------------------PI--------LAVL
RGCLSNAN--GD----LTT----GLTK-P--S--LQ-GQADLIV----DT
WA-QAG---------LD-L--------A--AVDYIEAHG------TGTAV
GDPIEANAIGST--LG----RAR---R--ERG----------------L-
-------------------------------P-------P-LPLCSNKA-
----------------N-------------LGHMEPAAAMGSLIKACLMI
QRRTLLPQ-A-LF--VV-----PH--PDID-WER---GN--LCV------
-----L-TE--P-T----------------PA------R--L---D-TPS
--------HP----LTIAINAFGF-GGSNSHAILQ---------------
--------------------------------------------------
------------------------------------------------
>choanoflagellates_SRR14511575_NODE_248_length_8510_cov_25.113397_g174_i0_1
--------------------------------------------------
---------------------------------------------AVVGY
SFRFPG-DVC------------------SPEAFLELLLA-K------RVV
T--EPIP--A--S-K-WS-------------T--HR-----------F-A
AKAS--E-I-GRF----CL----AKVGLV--AS--S-----------DQ-
FDPAFFS-ISA-QD--AYGMDNQQRVFLMCAIEALNRAGIPH-E-SLRGS
-----------NTGVYVGTSV-MEYL--AAN--M---G-S----------
---------------------------------------PA---A--LH-
-------------------AHTNP--G--------------------LAL
CVIANR---VSFFLGLRG-PSMAVDTACASSITALDLATKAIEAGEC--E
IAIVGGTNNLLLPD-LTVGYTQMG--V-----TA-A------DG------
CSKSFDAR-A-NGYARAEGYGCVVLRA-----EQ--HA----RRA-NN--
------------------------------------PV--------RALV
AACRSNAN--GD----LTA----GLTK-P--S--TE-AQKVLIE----QT
WA-VAG---------IP-L--------E--AVTYVEAHG------TGTAV
GDPLEATAIGQT--FG----LAA---K--ADG----------------R-
-------------------------------P-------P-VPISSVKS-
----------------T-------------LGHMEPAAGMASIVKACLMI
ENRLLFPQ-A-NF--EV-----PH--PDVN-WSA---LH--IAV------
-----P-QA--A-V----------------KV------P--A---H-ER-
--------------MAIAINGFGF-GGSNSHAILVQ--------------
--------------------------------------------------
------------------------------------------------
>choanoflagellates_ERR3497261_NODE_14_length_12466_cov_21.684223_g7_i1_1
--------------------------------------------------
--------------------------------------------ISIRGM
ACRFPGES-N------------------NASSYWSNLYS-G---E--NLV
D--K-D-A-E--E-D-FT-------------L---AD------------L
-----------------IP---L-GKGVVA--N--K-----------DK-
FDHTFFT-MNA-VM--ASKTDPQLRFLLELSYEALADAGFDDIG-YLSGT
-----------NTGVFIGSSS-SDCH--KAL--LSD----I---------
----------------------------------------E---H--I--
------------------TGDEHL--G--------------------CSS
AMLANR---ISYFYDFRG-PSENINTACSSSMVALHQACVAVERGDC--D
LALVGGSSIILDPAV-SIAYKRLNM-------LS-P------DS-----A
-CQAFSENA--NGYVRSEGVAVIVICK-----HN--AA----IL------
-------------------------------------KHCSIHSNSIANI
VGHGVNSD--GR----SKG----SITH-P--N--TQ-AQKALYQ----HV
YT-SAC---------VE-LN----------EVVYIEAHG------SGTQA
GDVNELEALHSS--YV---T-PS----R---------------------S
-------------------------------------T-P-LLVGSVKS-
----------------N-------------IGHTEAAAGLAGLIKVLLSY
ENSMLPAN-L-HY--TYET---RN--RNCTALEN---PQRGIRV------
-----V-SN--N-E----------------KF------------------
--D------G----GVVGVSSMGF-GGTNAHILVK---------------
--------------------------------------------------
------------------------------------------------
>choanoflagellates_SRR6344976_NODE_21_length_10191_cov_11.264346_g13_i0_1
--------------------------------------------------
--------------------------------------------VAVVGY
GLRFPG-GID------------------TPERFWETMKA-R------ECV
T--ELIP--S--T-K-WS-------------L--ER-----------F-Y
SPEE-RS-P-GHF----CA----QRIGVV--AG--A-----------DR-
FDANFFN-TSA-ND--AACMDPQQRMFLECVVEALERAGIPL-E-SLRGS
-----------DTGVWVGTSM-MEYL--AVQ--A---G-A----------
---------------------------------------AG---Q--FN-
-------------------AHSNP--G--------------------IAL
CVIANR---VSFFLGTRG-PSMAVDTACASSITALDVATAAIRDGTC--S
VAIVGGTNNLLLPE-MSVGYAHMG--V-----MA-P------DG------
RCKSFDAR-A-DGYARAEGYGCIVLKR-----LE--NA----WAD-GN--
------------------------------------PV--------VALV
AACASNAN--GD----LSS----GLTK-P--S--TE-AQAELIQ----QT
WA-RAG---------LP-L--------S--DVDYVEAHG------TGTAV
GDPLEAAAIGKT--FG----LAC---K--ANG----------------N-
-------------------------------P-----K-P-LPICSVKA-
----------------N-------------LGHMEPAAGMASLIKACLMI
QHRTLLPQ-A-FF--EQ-----PH--PGID-WDG---WY--LRV------
-----L-SK--P-E----------------LA------R--D--------
---------------------------S------N---------------
--------------------------------------------------
------------------------------------------------
>choanoflagellates_SRR6344979_NODE_157_length_9680_cov_21.675215_g114_i0_1
--------------------------------------------------
--------------------------------------------------
--------------------------------------------------
--------------------------------------------------
--------------------------------------------------
FDHAFFN-ISR-QQ--AVCTDPQIRFLLELSVEAFQDAGVTDFA-SLPKA
-----------DVGVYVGSAF-ADFH--SAS--MAG--------------
----------------------------------------G---S--A--
------------------SGHEHT--G--------------------AAG
TMLANS---ISRFFGFQG-PSLKVDSACSSSLQALDMACHDIRSGKC--K
MAVVAGSNVILDPQI-TRVYEQMGL-------VQ-P------ASKPAA-A
-CKSFCNSA--DGYVRQEAVVVVVISS-----MT--GG----P-------
---------------------------------------L----ACYAEI
VGHKTVT---GS----G-Q----SITT-P--S--SE-AQGALYA----GV
AA-MAA---------PL-LP----PD-A--AVQYVECHG------SGTRV
GDGVEVSELANA--VS---Q-SS----Q---------------------L
PV--------------FG---G-A-------M-----L-P-LAIGSVKS-
----------------N-------------IGHTESACGLVALAKVVLAL
ESGRVPAN-L-HF--APDD---TN--PSCKGLDD---GT--VHV------
-----V-DNEPS-P----------------ID------------------
--H------D----AVVAINSFGF-GGACVQVMLKGV-------------
--------------------------------------------------
------------------------------------------------
>choanoflagellates_SRR6344971_NODE_60_length_15053_cov_14.121301_g49_i0_1
--------------------------------------------------
--------------------------------------------------
--------------------------------------------------
--------------------------------------------------
-----------------------------------------------NL-
FDHGFFR-CSV-QQ--GEYTDPQIRFLLELTYEALVESGVVDFQ-ALPLG
-----------EVGVYVGSSF-SDFH--QYA--LSS--------------
----------------------------------------E---S--I--
------------------NGYEHI--G--------------------GAG
TMLANS---ISRFFGFGG-VSMKIDTACSSSLQALDTAAQDIRTGKC--T
MAVVAGSNLVLNPAV-TEVYERMNL-------VG-T------ATMDATPS
-CKPFCDSA--DGYVRQDAAVVMVLSS-----AR--TL----PT------
---------------------------------------CD--TTCVAQL
IGHKSVS---GR----G-E----SITT-P--C--TA-AQEALYR----EV
AR-MAA---------VH-LE----NR-A--TVRYVECHG------TGTKI
GDAAEAEVLKDV--VE-----SR----D---------------------L
TI--------------YN-------------H-----R-P-MPIGSVKS-
----------------N-------------VGHTESASGLVSLVKVLLSI
ERGLLPPT-I-HY--TPDR---RN--RRCRGLGD---GS--LRV------
-----V-IQ-PE-Q----------------TS------------------
--P------S----DIMVVNSFGF-GGTCVQVMVK---------------
--------------------------------------------------
------------------------------------------------
>slim_mode_XP_645557.120448
--------------------------------------------------
--------------------------------------------VAIVGI
GFRIPS-GNSEN------S-------ISSPDDLFNNLKN-G---F--DGV
S--S-T---S--E-R-WS-------------D--NY-----------H-K
L---------GEI----SS----PNAGLLPLNE--W-----------KS-
FDPLFFG-INP-SD--AHHIDPQQRLLLKCTWEALEDASIDP-I-SIRGT
-----------NTSVFIGSST-IDYL--HAN------KHP----------
---------------------------------------DL---I--LK-
-------------------NAIGF------------------------SP
STLSNR---ISYCFDIHG-PSLSIDTACSSSMNAVTQGYHSILNGTS--N
MSIVGGVNFVIDVET-IKGFSYLN--M-----LSKT------HG------
KCKAFDESG--DGFTRGECAGVVVLKK-----LD--DA----IRD-GNR-
-------------------------------------I--------YCII
NGISSNID--GN----G-IADKANFYS-P--S--KQ-SQFNNIN----LA
FK-STNG------K-IS-V--------N--DIQYIEAHG------TGTKT
GDPIETEAISMA--FK----NR---------------D-----------K
-------------------------------S-----T-P-ILIGSIKS-
----------------N-------------IGHCEAGSGVVSLIKCCLMF
KYQCFLPN-I-HF--KN-----PN--PLIK-FNE---WN--LKVV-----
-------TS---PI----------------PF------N------R----
---NNE--KS----VSMMINNFGV-TGSNCCLLISEF-------------
--------------------------------------------------
------------------------------------------------
>slim_mode_XP_001732964.114443
--------------------------------------------------
--------------------------------------------VAIVGV
GFRIPS-GNNEN------S-------ICSPDDLFNNLKN-G---F--DGV
S--S-T---S--E-R-WS-------------D--NF-----------H-K
L---------GEI----SS----PNAGLLPFNE--C-----------KS-
FDPLFFG-INP-SD--AHQIDPQQRLLLKCTWEALEDASIDP-I-SIRGT
-----------NTSVFIGSSN-IDYQ--HIN------KHQ----------
---------------------------------------DS---V--LK-
-------------------NVIAQ------------------------SA
YAVSNR---ISYCFDFNG-PSLSIDTACSSSLNAVSQGYHSILNGTS--N
MSIVGGVNLILDVGM-IKAYSYLS--M-----LSKT------HG------
KCKAFDESG--DGFTRGECATIVVLKN-----LQ--DA----VKD-GNR-
-------------------------------------I--------YCVI
NGSSSNVD--GG----G-HMDKVNLYS-P--S--KQ-SQFNNIN----SA
FK-STNG------K-LS-I--------N--DIQYIEAHG------TGTKT
GDPIETEAISMA--FK----NR---------------D-----------K
-------------------------------S-----T-P-ILIGSIKS-
----------------N-------------IGHCEAGSGVASLIKCCLMF
KYQCFLPN-I-HF--KN-----PN--PLIK-FNE---WN--LKVV-----
-------TS---PI----------------PF------N--K---R----
---INE--KP----VSMMINNFGV-TGSNCCLLISEF-------------
--------------------------------------------------
------------------------------------------------
>slim_mode_XP_003284026.17441
--------------------------------------------------
--------------------------------------------VAIIGL
GFRLPT-SCTND------NADGEYNLKYTPNSFWNSLMN-K---F--DGI
V--S-I---N--E-R-WS-------------E--NY-----------N-K
L---------GEI----SN----NYAGLIPLDE--W-----------KS-
FDPLFFG-INP-SE--VATIDPQQRVLLKCTWEALEDAMIDP-I-KLRGS
-----------NTSVFIGSSA-TDYQ--NIN------IDN----------
---------------------------------------DE---V--YP-
-------------------NIFGV------------------------ST
YSIASR---ISYCFNFNG-QSVTIDTACSSSLNAIQLGCTSIQNGTS--N
VSIAGGVNLILNPNI-SKSFAYLN--V-----LS-K------TG------
RCKVFDESA--DGFVRSEGAGVVVLKN-----LK--QA----IKD-GNN-
-------------------------------------I--------YCII
KGSSSNVD--GN----G-LSDKSNFYS-P--S--SQ-SQADNIK----LA
LK-STNG------S-VN-A--------S--DIDYVEAHG------TGTPT
GDPIELKGISMV--FK----DHR---P---------HS------------
-------------------------------N-----A-P-LLVGSIKS-
----------------N-------------IGHCESASGVASLIKCCLMF
KHQCFAPN-I-HF--NK-----PT--PLIN-FEE---SK--IKVV-----
-------TD---PI----------------PF------N--P---N----
--------KK----VSIAISNFGI-TGSNCCLILSQY-------------
--------------------------------------------------
------------------------------------------------
>slim_mode_XP_003291288.115444
--------------------------------------------------
--------------------------------------------VAVVGI
GFRLPS-GNINE------S-------NQTPSQLFNNLMN-G---F--NGI
V--N-I---R--E-R-WN-------------E--NF-----------Y-K
L---------NEI----GC----SSAGLLPLEE--W-----------KL-
FDPVFFG-LNP-SE--AVTIDPQQRLLLKCTYEALEDGGVDP-I-TLRGS
-----------NTSVFIGLST-QDYK--DIG------RSL----------
---------------------------------------TS---A--QS-
-------------------NLFGT------------------------SA
HSASNR---ISYCFDFHG-ASLTIDSACSSSTTSIALGYESIKSGKS--N
CSIVGGVNMIMDLPS-FRSFSLLN--L-----LSKK------QG------
KCMTFDADA--DGYVRSEGVGVVVLKN-----LN--QA----IKD-GNN-
-------------------------------------I--------YCVV
SGESLNVD--GN----G-LDDKLNFYS-P--S--SI-SQAENIK----LA
LK-STNG------L-ID-R--------A--DIDYVECHG------TGTPK
GDPVELEGISMV--FK----DST---A---------HS-----------N
-------------------------------S-----N-P-LLVGSIKS-
----------------N-------------IGHLEACSGVASLIKCCLMF
KNKCFLPN-I-NF--KK-----PN--PLIK-FKE---WN--LKVV-----
-------TE---PI----------------KF------N--E---N----
--------KQ----ISMIINNFGV-TGSNSCLILQQF-------------
--------------------------------------------------
------------------------------------------------
>slim_mode_XP_003289149.112435
--------------------------------------------------
--------------------------------------------VAVIGI
GFRAPS-GSLTK------S-------ISKTNQLWESLVN-G---F--DGI
V--E-T---S--E-R-WS-------------D--NY-----------S-A
T---------GDI----AS----KYAGLIPLDE--W-----------KS-
FDPIFFG-INP-SDEHVNTIDPQQRLLLKCTWEALEDSGIDP-L-TLRGS
-----------NTSTFIGSST-VDYD--ATN------KSP----------
---------------------------------------FE---T--QK-
-------------------NLFGG------------------------SL
HSIANR---ISYCFDFRG-ESMSIDTACSSSLNAMHLGYNSIKYSKS--D
VSIVGGVHLMLDPNT-SKSFSHLS--M-----LG-P------TG------
KCHSFSSDA--DGYVRSECVGVIVLKS-----LE--QA----IKD-GNN-
-------------------------------------I--------YCVV
KGSSSNVD--GN-------YDKSNFYS-P--S--KS-SQYENIK----SA
IE-STNG------Q-IN-A--------S--DIDYVECHG------TGTPT
GDPIELEGISRV--FK---------------------D-----------T
-------------------------------N-----K-Q-VLIGSIKS-
----------------N-------------IGHGEASSGVMSFIKCCVMF
KNQTFVQN-I-NF--KS-----PN--PAIK-FDE---WR--LKVV-----
-------TE---PT----------------PF------Q--K---N----
--------KN----TVMAINNFGI-TGSNCCFLLSEY-------------
--------------------------------------------------
------------------------------------------------
>slim_mode_XP_003293655.117440
--------------------------------------------------
--------------------------------------------VAVIGV
GFRVPS-GDLTK------S-------ISNTNELWNGLSS-G---F--NGI
V--E-T---S--E-R-WS-------------D--NY-----------A-A
T---------GDI----VC----KYAGLIPLDE--W-----------KS-
FDPIFFG-IHP-SDENVSSIDPQQRMLLKCTWEALEDSGIDP-L-TLRGS
-----------NTSTFMGSST-IDYC--TIN------KSP----------
---------------------------------------FE---T--QS-
-------------------NIFGS------------------------ST
HSVANR---ISYCFDFRG-ESLTIDTACSSSLNAINLGYKTIKDGVS--D
LSIVGGVNFIIDPHI-SKSFTHLG--L-----LS-Q------TG------
RCHSFSSDA--DGYVRSESVGVVVLKS-----LE--QA----IKD-GNN-
-------------------------------------I--------YCVI
KGSSSNVD--GN-------YDKANFYS-P--S--KS-SQYENIK----SA
IK-STNG------Q-IN-A--------S--DIDYFECHG------TGTPT
GDPIELEGISRV--FK---------------------D-----------T
-------------------------------N-----K-Q-VLIGSIKS-
----------------N-------------IGHGEASSGVMALIKCCVMF
KNQSFAQN-I-NF--KS-----PN--PDIK-FEE---WR--LKVV-----
-------TE---PT----------------PF------N--S---N----
--------KN----TIMAINNFGV-TGSNCCIILSEY-------------
--------------------------------------------------
------------------------------------------------
>slim_mode_XP_003293656.117440
--------------------------------------------------
--------------------------------------------VAVIGV
GFRVPS-GDLIK------S-------ISNTNELWNGLSR-G---F--NGI
V--E-T---S--E-R-WS-------------D--NY-----------A-A
T---------GDI----IC----KYAGLIPLDE--W-----------KS-
FDPIFFG-IHP-SDENVSSIDPQQRMLLKCTWEALEDSGIDP-I-ALRGS
-----------NTSTFMGSST-IDYY--TMN------KSP----------
---------------------------------------FE---T--QN-
-------------------NIFGS------------------------TS
HSVANR---ISYCFDFRG-ESLTIDTACSSSLNAINLGYKSIKDGVS--D
LSIVGGVNFIIDPHI-SRSFTQLG--M-----LS-P------TG------
RCHSFSSDA--DGYVRSESVGVVVLKS-----LE--QA----IKD-GNN-
-------------------------------------I--------YCVI
KGSSSNVD--GN-------YDKANFYS-P--S--KS-SQYRNVK----LA
IE-STNC------Q-IN-A--------S--DVDYIECHG------TGTPT
GDPIELEGISRV--FK---------------------D-----------T
-------------------------------N-----K-Q-VLIGSIKS-
----------------N-------------IGHGEASSGVMALIKCCVMF
KNQSFVQN-I-NF--KS-----PN--PDIK-FEE---WR--LKVV-----
-------TE---PT----------------PF------N--S---N----
--------KN----TVMAINNFGI-TGSNCCIILSEY-------------
--------------------------------------------------
------------------------------------------------
>slim_mode_XP_635580.131463
--------------------------------------------------
--------------------------------------------VAVIGI
GLRFPS-GNLKE------S-------ISKPNQLFNELLN-G---L--DGI
V--T-T---S--E-R-WS-------------D--NY-----------Y-L
N---------GEI----VS----KFAGLLPLDE--W-----------KQ-
FDPIFFA-INP-SNDNVSSIDPQQRLLLKCVWEALEDSGIDP-I-SLRGT
-----------NTSTFIGSST-IDYN--DLQ------RSP----------
---------------------------------------LE---T--QN-
-------------------NIFGS------------------------TT
HSIANR---IGYCFDFRG-ENLTIDTACSSSSNAINCGYNSIKSNKS--N
VSIVGGVNFILDPHI-SKSFTKLD--M-----LS-P------TG------
RCHTFSSDA--DGYVRSEGVGIVVLKK-----LK--DA----IKD-SNN-
-------------------------------------I--------YCVI
KGSNSNID--GN-------FDKLNFYS-P--S--KS-SQYENIK----LA
IK-STNG------Q-IN-E--------S--DIDYCETHG------TGTPT
GDPIELEGISRV--FN----NKA---S--TTT---LIN-----------N
-------------------------------N-----K-Q-VLVGSIKS-
----------------N-------------IGHTEACSGVASLIKCCLMF
KNKLFLQN-I-NF--KE-----PN--PLIN-FKE---WG--LKVV-----
-------TE---PI----------------KF------N--E---N----
--------KS----TVMLLNNFGV-TGSNVCLILSEF-------------
--------------------------------------------------
------------------------------------------------
>slim_mode_XP_635490.112441
--------------------------------------------------
--------------------------------------------VAVIGI
GLRFPS-GNLKE------S-------ISKPNQLFNELLN-G---L--DGI
V--T-T---S--E-R-WS-------------D--NY-----------Y-L
N---------GEV----VS----KFAGLLPLDE--W-----------KQ-
FDPIFFA-INP-SYDNVSSIDPQQRLLLKCVWEALEDSGIDP-I-SLRGT
-----------NTSTFIGSST-IDYN--DLQ------KSP----------
---------------------------------------FE---T--QN-
-------------------NIFGS------------------------TT
HSIANR---IGFSFDFRG-ENLTIDTACSSSSNAINCGYNSIKSNKS--N
VSIVGGVNFILNPYI-SKSFTQLD--M-----LS-P------TG------
KCHTFSSDA--DGFVRSEGVGIVVLKK-----LK--DA----IKD-SNN-
-------------------------------------I--------YCVI
KGSSSNID--GN-------FDKLNFYS-P--S--KL-SQFENIK----LA
IK-STNG------Q-IN-E--------S--DIDYCETHG------TGTPT
GDPIELEGISRA--FN----NKA---S--TT------N-----------N
-------------------------------N-----K-Q-VLVGSFKS-
----------------N-------------IGHTEACSGVASLIKCCLMF
KNKLFLQN-I-NF--KE-----PN--PLIN-FKE---WG--LKVV-----
-------TE---PI----------------KF------N--E---N----
--------KP----TVMLINNFGI-TGSNVCLILSEF-------------
--------------------------------------------------
------------------------------------------------
>slim_mode_XP_001733001.18437
--------------------------------------------------
--------------------------------------------IAIVGI
GFRIPQ-GKESI------N-------NGSVSHLWNNLKN-G---F--SGI
V--E-T---S--E-R-WS-------------D--NI-----------N-L
L---------GEV----NN----KFGGLLPLKE--W-----------SD-
FDPVHFA-INP-SE--VPLMDPQTRLLLKCTWEALEDAFIDP-I-DIRGS
-----------NTSCFIGCST-LDYS--TTN------RDF----------
---------------------------------------NE---T--SE-
-------------------NYFAS--N---------------------VL
HTISNR---LSFSYDIRG-PSMTIDTACSSSLNSIAMGFQSIQNGTS--N
LSIVGGVSLLLDPYI-SKSFSFLN--M-----LS-K------KG------
KCKPFDSEA--DGYIRAESCGIVILKP-----LS--DA----IRD-GNN-
-------------------------------------I--------YCVI
NSFSSNVD--GG----G-LNDKSNFYS-P--S--KQ-SQSDNIK----LA
LK-SAN---------MK-A--------S--DISFVECHG------TGTPT
GDPIEVEGVSMA--LN----SSK---T---------ST-----------P
-------------------------------S-----K-P-LLIGSLKS-
----------------N-------------IGHSEAASGVASLIKCCLMF
KNKHYAPN-V-NF--DQ-----PN--PKIN-FKD---WN--IKVV-----
-------TE---AI----------------PF------T--N---N----
----NE--KP----VSMVINNFGV-TGSNCCLILSQF-------------
--------------------------------------------------
------------------------------------------------
>slim_mode_XP_003289055.117440
--------------------------------------------------
--------------------------------------------VAVIGV
GFRVPS-GDLTK------S-------ISNTNELWNGLSS-G---F--NGI
V--E-T---S--E-R-WS-------------D--NY-----------A-A
T---------GDI----IC----KYAGLIPLDE--W-----------KS-
FDPIFFG-IHP-NDENVSSIDPQQRMLLKCTWEALEDSGIDP-I-TLRGS
-----------NTSTFMGSST-IDYN--TIN------KSP----------
---------------------------------------FE---T--QS-
-------------------NIFGS------------------------TS
HSVANR---ISYCFDFRG-ESLTIDTACSSSLNAINLGYKSIKEGIS--D
LSIVGGVNFIIDPHF-SKSFTQLG--L-----LS-P------TG------
RCHSFSSDA--DGYVRSESVGVVVLKS-----LE--QA----IKD-GNN-
-------------------------------------I--------YCVI
KGSSSNVD--GN-------YDKSNFYS-P--S--KS-SQYENIK----SA
IE-STNG------Q-IN-A--------S--DVDYVECHG------TGTPT
GDPIELEGISRI--FK---------------------D-----------T
-------------------------------D-----K-Q-VLIGSIKS-
----------------N-------------IGHGEASSGVIALIKCCVMF
KNQSFVQN-I-NF--KS-----PN--PDIK-FEE---WR--LKVV-----
-------TE---PT----------------PF------D--N---N----
--------KN----TVMAINNFGI-TGSNCCIILSGY-------------
--------------------------------------------------
------------------------------------------------
>slim_mode_XP_003284755.112435
--------------------------------------------------
--------------------------------------------VAVIGV
GFRAPS-GCLTK------S-------ISNTNQLWESLVN-G---F--DDI
V--E-T---S--E-R-WS-------------D--NY-----------S-I
T---------GDI----AC----KYSGLIPLDE--W-----------KS-
FDPIFFG-INP-SEEHVNTIDPQQRLLLKCTWEALEDSGIDP-S-TLRGS
-----------NTSTFIGAST-IDYE--SAN------KSH----------
---------------------------------------FD---I--QK-
-------------------NIFGA------------------------SI
HSISNR---ISYCFDFRG-DSMTIDTACSSSLNAINLGYKSIKYGQS--D
VSVVGGSNLILDPNT-SKSFSHLS--M-----LS-P------TG------
KCHTFSSDA--DGYIRSEGVGVVVLKK-----LE--KA----IND-GNN-
-------------------------------------I--------YCVI
KGSGSNVD--GN-------YDKSNFYS-P--S--KS-SQYENIK----SA
IE-STNG------Q-IK-A--------S--DIDYVECHG------TGTPT
GDPIELEGISRA--FK---------------------D-----------S
-------------------------------S-----K-Q-VLIGSIKS-
----------------N-------------IGHTEASSGLMALIKCCVMF
KNKSFVQN-I-NF--KS-----PN--PDIK-FDE---WH--LKVV-----
-------TE---PT----------------PF------Y--N---N----
--------KN----TVMAITNFGI-TGSNCCIILSDY-------------
--------------------------------------------------
------------------------------------------------
>slim_mode_XP_635494.112441
--------------------------------------------------
--------------------------------------------VAVIGI
GLRFPS-GNLKE------S-------ISKPNQLFNELLN-G---L--DGI
V--T-T---S--E-R-WS-------------D--NY-----------Y-L
N---------GEV----VS----KFAGLLPLDE--W-----------KQ-
FDPIFFA-INP-SYDNVSSIDPQQRLLLKCVWEALEDSGIDP-I-SLRGT
-----------NTSTFIGSST-IDYN--DLQ------KSP----------
---------------------------------------FE---T--QN-
-------------------NIFGS------------------------TT
HSIANR---IGFSFDFRG-ENLTIDTACSSSSNAINCGYNSIKSNKS--N
VSIVGGVNFILNPYI-SKSFTQLD--M-----LS-P------TG------
KCHTFSSDA--DGFVRSEGVGIVVLKK-----LK--DA----IKD-SNN-
-------------------------------------I--------YCVI
KGSSSNID--GN-------FDKLNFYS-P--S--KL-SQCENIK----LA
IK-STNG------Q-IN-E--------S--DIDYCETHG------TGTPT
GDPIELEGISRA--FN----NKA---S--TT------N-----------N
-------------------------------N-----K-Q-VLVGSFKS-
----------------N-------------IGHTEACSGVASLIKCCLMF
KNKLFLQN-I-NF--KE-----PN--PLIN-FKE---WG--LKVV-----
-------TE---PI----------------KF------N--E---N----
--------KP----TVMLINNFGI-TGSNVCLILSEF-------------
--------------------------------------------------
------------------------------------------------
>slim_mode_XP_003292562.113435 Type I Iterative Polyketide synthase (PKS) [Pseudogymnoascus destructans]
--------------------------------------------------
--------------------------------------------IAVIGI
GFRVPS-GSLSK------S-------ISKTNQLWDSLVN-G---F--DGI
A--E-T---S--E-R-WS-------------D--NY-----------S-I
A---------GDI----IS----KYAGLIPLDE--W-----------KS-
FDPVFFG-INP-SDDNVSSIDPQQRLILKCTWEALEDAAIDP-L-TLRGS
-----------NTSTFIGSST-IDYN--NLN------KSP----------
---------------------------------------FE---I--QS-
-------------------NIFGS------------------------TT
HSMANR---ISFHFDFRG-ESLTIDTACSSSLNAINLGYKSIKDGTS--N
VSIVGGVNLILDPNI-SKSFSQLG--I-----LS-P------TG------
KCHSFSSDA--DGYVRSEGVGVVVLKS-----LK--QA----IKD-GNN-
-------------------------------------I--------YCVI
NGSSSNVD--GS-------YDKANFYQ-P--S--KS-SQYENIK----SA
IK-STNG------L-VN-A--------S--DIDYFECHG------TGTPT
GDPIELEGISKV--FS---------------------E-----------S
-------------------------------N-----K-K-ILIGSIKS-
----------------N-------------IGHSEASSGVMALIKCCVMY
KNKSFVQN-I-NF--KS-----PN--PDIK-FDE---WR--LKVV-----
-------NE---LT----------------PF------V--K--------
--------KN----TVMAINNFGI-TGSNCCIILSEY-------------
--------------------------------------------------
------------------------------------------------
>slim_mode_XP_635590.131462 Type I Iterative Polyketide synthase (PKS) [Pseudogymnoascus verrucosus]
--------------------------------------------------
---------------------------------------------AVIGI
GLRFPS-GNLKE------S-------ISKPNQLFNELLN-G---L--DGI
V--S-T---S--E-R-WS-------------D--NY-----------Y-L
N---------GEI----VS----KFAGLLPLDE--W-----------KQ-
FDPIFFA-INQ-TYDNVSSIDPQQRLLLKCVWEALEDSGIDP-I-SLRGT
-----------NTSTFIGNST-IDYY--NLQ------RSP----------
---------------------------------------SE---T--QN-
-------------------NIFGS------------------------ST
HSIANR---IGYCFDFRG-ENLTIDTACSSSSNAINCGYNSIKTNRS--N
VSIVGGVNIILDPHI-SKSFTQLD--M-----LS-P------TG------
KCHTFSSDA--DGFVRSEGVGIVVLKK-----LK--DA----IKD-SNN-
-------------------------------------I--------YCVI
KGSSSNID--GN-------FDKLNFYS-P--S--KS-SQCENIK----LA
IK-STNG------Q-IN-E--------S--DIDYCETHG------TGTPT
GDPIELEGISRV--FN----SAK---I--PST---TIN-----------N
-------------------------------N-----K-Q-VLVGSIKS-
----------------N-------------IGHLEACSGVASLIKCCLMF
KNKLFLQN-I-NF--KE-----PN--PLIN-FKE---WG--LKVV-----
-------TE---PI----------------KF------N--E---N----
--------KS----TVMLVNNFGI-TGSNVCLILSEL-------------
--------------------------------------------------
------------------------------------------------
>slim_mode_XP_003289056.117436 Type I Iterative Polyketide synthase (PKS) [Pseudogymnoascus verrucosus]
--------------------------------------------------
--------------------------------------------VAVIGV
GFRVPS-GNLTK------S-------ISNTNELWNGLSS-G---F--NGI
V--E-T---S--E-R-WS-------------D--NY-----------A-A
T---------GDI----VC----KYAGLIPLDE--W-----------KS-
FDPIFFG-IHP-SDDNVSSIDPQQRMLLKCTWEALEDSGIDP-I-TLRGS
-----------NTSTFMGSST-NDYS--TIN------RSP----------
---------------------------------------LE---T--QS-
-------------------NIFGS------------------------ST
HSIANR---ISYCFDFRG-ESFTLDTACSSSLIAINLGYKSIKDGVS--D
LSIVGGVNFIIDPHI-SKSFTQLG--M-----LS-P------TG------
RCHSFSSDA--DGYIRSESVGVVVLKS-----LE--QA----IKD-GNN-
-------------------------------------I--------YCVI
KGSSSNVD--GN-------YDKSNFYS-P--S--KS-SQYENIK----SA
IE-STNG------Q-IN-A--------S--DVDYVECHG------TGTPT
GDPIELEGISKV--FK---------------------D-----------T
-------------------------------N-----K-Q-ILIGSIKS-
----------------N-------------IGHGEASSGVISLIKCCVMF
KNQSFAQN-I-NF--KS-----PN--PDIK-FEE---WR--LKVV-----
-------TE---PT----------------PF------N--S---N----
--------KN----TVMAINNFGI-TGQNSKII-----------------
--------------------------------------------------
------------------------------------------------
>slim_mode_XP_636757.113433 Carrier domaincontaining protein [Trichoderma simmonsii]
--------------------------------------------------
----------------------------------------------IAII
GFRIPG-C----------Q-------DNTPSELWNNLMN-K---F--SGV
G--K-T---T--E-R-WS-------------D--NY-----------H-L
S---------GDI----NN----GNSGLLPLKE--W-----------KK-
FDPAFFG-INP-TM--VSTIDPQQRILLKCTWEALEDAGIDP-I-KLRGS
-----------NTSIFIGCST-GDYL--DMV------KSN----------
---------------------------------------NE---I--QT-
-------------------NLFGS------------------------VN
HSLSNR---ISYCFDFHG-ASMTIDSACSSSLNTVLLGCQSINQGKS--N
LCIAGGVNFILDTTI-PTAFSFLN--I-----LS-K------NG------
KCMTYDEGA--DGFVRGEGAGLVVLKS-----LK--DA----IKD-GNN-
-------------------------------------I--------YCII
KGGNTNVD--GN----G-NADKANFFQ-P--S--KQ-SQSDNIK----LA
LE-SIKK------KSML-D--------I--DIDYVETHG------TGTPT
GDPIEVEGISKV--FK----EN--------------HS-----------P
-------------------------------E-----N-P-LLIGSLKS-
----------------N-------------IGHMEAASGVTSLIKCCLMF
KNKSFAPN-V-NF--QK-----IN--PKIK-LDE---WN--IKVV-----
-------TE---AI----------------PF------K--K---N----
--------KI----TSMVVNSFGV-TGSNCCLVLTE--------------
--------------------------------------------------
------------------------------------------------
>slim_mode_XP_635304.114442 hypothetical protein CI102_13910 [Trichoderma harzianum]
--------------------------------------------------
--------------------------------------------VAIIGI
GFRFPN---LKG------D-------I-TPNELWSKLLN-R---Y--DGI
V--K-N------D-R-WN-------------E--SF-----------F-K
S---------GDI----ST----NYAGFIPFEE--L-----------KS-
FDPLFFG-INP-SE--GIHMCPQQRLLLKCTWEALEDSGIDP-I-EIRGS
-----------NTSVFIGCSG-ADYQ--NLN------KND----------
---------------------------------------NK---V--QQ-
-------------------EIFSS------------------------ST
HSISNR---VSYCFDLHG-ESMTIDTACSSSSNAIRRGYKSIIDGSS--N
ISVVGGINILLDPNI-SKSYSRLN--I-----LS-K------DG------
KCKSFDAGA--DGYVRSDAAGIAILKN-----LN--DA----IKD-DNN-
-------------------------------------I--------YCVI
DGSASNVD--GN----G-FSDKSNFYS-P--S--KS-SQVECIR----LA
LE-STNG------Q-VN-E--------N--DIVYFEAHG------TGTPT
GDPIELESVSIA--LK----TSE---N---------RS-----------S
-------------------------------D-----N-P-LLIGSFKP-
----------------N-------------IGHTESASGISSLIKCCLIL
KNQCFVPN-L-NF--NK-----PN--PLIK-FDQ---WN--LKVV-----
-------TD---PI----------------DF------S--T---L----
N--YIN--KR----VSIAINNFGV-TGSNCCLIVSSF-------------
--------------------------------------------------
------------------------------------------------
>slim_mode_XP_003292561.113435
--------------------------------------------------
--------------------------------------------IAVIGV
GFRVPS-GSLSK------S-------ISKTNQLWDSLVN-G---F--DGI
V--E-T---S--E-R-WS-------------D--NY-----------S-I
A---------GDI----VS----KYAGLIPLDE--W-----------KS-
FDPVFFG-INP-SDDNVSSIDPQQRLLLKCTWEALEDAGIDP-L-TLRGS
-----------NTSTFIGSTT-TDYS--NLN------KSH----------
---------------------------------------FE---I--QS-
-------------------NIFGS------------------------ST
HALANR---VSFNFDFRG-ESLTIDTACSSSSNAINLGYKSIKDGTS--N
VSIAGGVNLILDPNI-SKSFSQMG--I-----IS-P------TG------
KCHSFSSDA--DGYVRSEGVGVVVLKS-----LK--QA----IKD-GNN-
-------------------------------------I--------YCVI
NGSSSNVD--GS-------YDKANFYQ-P--S--KS-SQYENIK----SA
IK-STNG------L-VN-A--------S--DIDYFECHG------TGTPT
GDPIELEGISRV--FS---------------------E-----------S
-------------------------------N-----N-N-ILIGSIKS-
----------------N-------------IGHSEALSGVMALIKCCVMY
KNKSFAHN-I-NF--KS-----PN--PDIK-FDE---WR--LKVV-----
-------TE---LT----------------PF------V--K--------
--------KN----TVMAINNFGI-TGSNCCIVLSEY-------------
--------------------------------------------------
------------------------------------------------
>slim_mode_XP_001732967.111448 ketoacylsyntdomaincontaining protein, partial [Basidiobolus meristosporus CBS 931.73]
--------------------------------------------------
--------------------------------------------IAIIGV
GLRLPG-EESGGGVVGELL-------NDSPQNFWNNLKK-G---F--NGI
S--K-T---N--E-R-WS-------------E--NY-----------S-K
L---------GEI----SN----GYAGVLPLEE--L-----------KS-
FDPLFFG-ISP-SE--ASTIDPQQRLLLKTTWESLEDAGIDH-Q-SIRGS
-----------DCSVFIGSST-TEYR--ESI------VNI----------
---------------------------------------NE---Q--YL-
-------------------NIFGT------------------------YA
HGIANR---ISYCFDLRG-ESVTLDTACASSGTAISMGAQCIKNGKS--K
LSIVGGVNLIVDTTN-IKAFSYLN--M-----LS-T------SG------
VCRPFDIGA--DGLLRGEGVGTIVLKS-----LK--DS----IRD-GNK-
-------------------------------------I--------YCII
KGSSYNVD--GN----G-NSDKQNFYA-P--S--SI-SQSDNIK----LA
IK-STNG------S-IT-C--------D--DIDYFECHG------TGTPT
GDPIETKGISMA--FN----R----------------S-----------K
-------------------------------Q-----N-P-LLIGSLKG-
----------------S-------------SGHSEAASGVIGVIKCCLIF
KNKSLVPC-V-NF--SK-----PN--PQIK-FEE---WN--LKVV-----
-------TE---PI----------------PF------T--S---L-PSR
K--LNN--KP----ISIAINNFGV-TGANCCIILSEF-------------
--------------------------------------------------
------------------------------------------------
>slim_mode_XP_635303.116444
--------------------------------------------------
--------------------------------------------VAIIGI
GFRFPN---LKG------D-------L-TPNGLWSQLLN-K---Y--DGI
V--K-N------D-R-WN-------------E--SF-----------Y-K
T---------GDI----PT----KYAGLIPFEE--L-----------KS-
FDPLFFG-INP-SE--VIHMCPQQRILLKCTWEALEDSGIDP-I-EIRDS
-----------NTSVFLGCSN-FDYQ--NLN------KNN----------
---------------------------------------NK---I--QQ-
-------------------NIFAS------------------------SS
HSVSNR---ISYCFDLHG-ESMTIDTACSSSSNAIRRGYKSIIDGSS--N
ISVVGGINILLDPNT-SKSYSQLN--M-----LG-K------DG------
KCKTFDADA--DGYVRSESAGIAILKN-----LN--DA----IKD-GNN-
-------------------------------------I--------YCVI
DGSASNVD--GN----G-FSDKSNFYS-P--S--KS-SQVECIR----LA
LE-STNG------G-VN-E--------N--DIVYFEAHG------TGTPT
GDPIELESVSIA--LK----TSE---N---------RS-----------S
-------------------------------N-----N-P-LLIGSFKP-
----------------N-------------IGHSECASGISSLIKCCLIL
KNQCFVPN-I-NY--NK-----PN--PNIK-FNQ---WN--LKVV-----
-------TD---PI----------------DF------S--T---L----
K--LSN--KP----ISIAINNFGV-TGSNCCLIVSSF-------------
--------------------------------------------------
------------------------------------------------
>slim_mode_XP_003290862.19427
--------------------------------------------------
--------------------------------------------VAIVGI
GFRLPG-KS------------------NNPVQLWNNLKN-G---F--NAV
V--E-T---T--D-R-WS-------------D--NF-----------Y-E
S---------GSH----AS----NCAGLLEDSE--W-----------KQ-
FDPSFFG-ITS-EN--AKQMDPQHKLLLKLTAEACEDANISL-F-SIRGT
-----------ETSVYIGQSS-CDYT--YAS------FKN----------
---------------------------------------DS---D--NI-
-------------------NIFNK------------------------TQ
CSAANR---ISNTFDLRG-TSLTIDTACSSSLNAVHLGYNSIKNG-D--E
VSIVGGVNYILEPKI-TNYFTKLS--M-----LS-K------TG------
SCKVFDKDA--DGYVRSEGGGVVILKK-----LD--AA----IRD-NNK-
-------------------------------------I--------YCVI
NGSGSNVD--GM----L---NKLNYLA-P--S--KL-AQANNIK----NA
FK-SSKN------S-LE-I--------N--DLDFLECHG------TGTPI
GDPIETEAISIV--LN----ELN---R----------S-----------K
-------------------------------E-----N-P-LLIGSIKS-
----------------N-------------IGHCEAFSGVASLIKCCLMF
KNREFIHN-I-NF--NN-----PN--PDIK-FKE---WN--LKVL-----
-------TQ---PT----------------PF------P--N--------
--------KN----VLIGINCFGI-TGSNCCILLKEY-------------
--------------------------------------------------
------------------------------------------------
>slim_mode_XP_628867.113436
--------------------------------------------------
--------------------------------------------VAIIGI
GLRLPS-S---I---------------NRPSELWEGFLA-G---F--DGI
V--E-T---T--N-R-WS-------------D--SF-----------A-S
M---------DEI----SS----KYAGLIDLDE--W-----------MS-
FDPLFFG-IIP-TE--VPSIDPQQRLLLKCTWEAFEDANIDP-F-KLRGT
-----------NTSVYVGASS-LDYA--SIN------VDF----------
---------------------------------------DE---T--PM-
-------------------NIFNS------------------------NM
SGVSNR---ISYCFDFRG-ASLTIDTACSSSLNAVHLGYKSIISGES--D
YSIVGGCNFIMSPHT-SRSFESAN--V-----TS-K------TG------
KSKAFDQDA--NGFVRSEGVVSIILKK-----MS--KA----IQD-GDQ-
-------------------------------------I--------YSVI
KGTNSNVD--GN-------LNKGNFFA-P--S--KQ-SQANNIK----SA
ME-SCNKETTNSTP-IA-L--------N--DIDFFELHG------TSTQI
GDPIECEGVSSV--FK----E----------------S-----------R
-------------------------------E-----K-P-LLIGSIKA-
----------------N-------------IGHLEPASGVASLAKVALMF
KHRQFVKN-I-NF--DK-----PN--PNIK-FDE---WK--IKVC-----
-------TE---NT----------------PF------P--N---N----
--------KK----VSIAINSFGI-TGSNVCLILTEY-------------
--------------------------------------------------
------------------------------------------------
>slim_mode_XP_003287121.112426 ketoacylsyntdomaincontaining protein, partial [Basidiobolus meristosporus CBS 931.73]
--------------------------------------------------
--------------------------------------------VAVIGI
GFRAPS-GSLKK------S-------ISNTNQLWDSLVN-G---F--DGI
V--E-H---R--K-D-----------------------------------
-----------GL----IT----ILSLVILLPN--T-----------LV-
LFLLMNG-SLL-IQFSLESIQVMN-MSIQSIHNKDYYSGIDP-S-TLRGS
-----------NTSTYIGASI-VDYD--SSN------KSP----------
---------------------------------------FE---T--QK-
-------------------NIFGG------------------------SF
HSISNR---ISYCFDFRG-DSMTIDTACSSSLNAINLGYKSIKYGQS--G
VSIVGGVSLILDPNI-SKSFSYLS--M-----LS-P------TG------
KCHTFSSNA--DGYARSECVGVLVLKS-----LE--QA----IKD-GNN-
-------------------------------------I--------YCVI
KGSSSNVD--GN-------YDKANFYS-P--S--KS-SQFENIK----SA
IE-STNG------Q-IN-A--------S--DIDYFECHG------TGTPT
GDPIELEGISRV--IK---------------------D-----------T
-------------------------------N-----K-Q-VLIGSIKS-
----------------N-------------IGHGEASSGVMSLIKCCVMY
KNQSFIQN-I-NF--KS-----PN--PAIK-FNE---WH--LKVV-----
-------TE---PT----------------PF------N--N---D----
-----N--KT----TVMAINNFGV-TGSNCCIILSDF-------------
--------------------------------------------------
------------------------------------------------
>slim_mode_XP_003283491.114433
--------------------------------------------------
--------------------------------------------IAIIGL
GFRFPG-GS-----------------S-SPNEFWNNMIN----KF--DGI
S--K-IP--E--E-R-WS-------------K--TF-----------H-E
Q---------DYI----NN----EYGGILKEEE--W-----------RQ-
FDPLFFG-ISP-KE--APSLDPQQRLLMISLWEALEDAHIKP-S-TLRGS
-----------DTGVFIGMMN-LDYQ--RCQ------FRD----------
---------------------------------------IT---T--VS-
-------------------PYTVT--G--------------------NAQ
SFISNR---LSFSFDLRG-PSMTVDTACSSSLNAVYLGCQAIATGDC--K
MAVVGGVNGIFDPTI-SMSFSAFG--M-----LG-H------KG------
QCRSFDADA--DGFIRGEGAGVIILKK-----YS--DA----IKD-GDR-
-------------------------------------V--------YCLI
KGGSSNVD--GY-------NQKTNITA-P--S--KK-AQSENIE----IA
LK-KSN---------VD-P--------S--EVYYIEAHG------TGTPV
GDPIEIEALSNV--FK----SN--------------HS-----------P
-------------------------------S-----N-P-LYIGSVKS-
----------------N-------------MGHLESAAGIASMVKCALML
KHRTLIPN-I-HF--DK-----PN--PLIN-FED---WN--VRVV-----
-------T----------------------DV------Q--K---F-P--
---E-D--KI----VRMGVNSFGL-SGSNCHMILEE--------------
--------------------------------------------------
------------------------------------------------
>slim_mode_KYR01951.16429 ketoacylsyntdomaincontaining protein, partial [Basidiobolus meristosporus CBS 931.73]
--------------------------------------------------
--------------------------------------------IAIIGI
GCRLPG-NS-----------------N-TPLEFWKNLQN-QQKPF--DGI
V--E-IP--N--E-R-WS-------------K--SF-----------N-E
Q---------GVI----NG----PRAGLIDMSH--W-----------KN-
FDSMFFG-VSS-KE--SLFKDPQERLLLMVLWEALEDAHIKA-S-ELKGS
-----------DTSVFIGAMN-QDYV--GL--------ND----------
---------------------------------------DN---S--MN-
--------------------YNGK--L--------------------SSV
FSLSNS---LSFHYDFRG-PSISLDTACSSSLNAIHLGCQSIITGQS--Q
ISVCGGVNALLDPAV-SIAFSKLG--L-----LS-K------SG------
ISRTFDADA--DGYVRGEGAGLVILKK-----LS--QA----IED-QDR-
-------------------------------------I--------YCVI
KGSRSNSD--GQ-------NHKNFANQ-P--S--KI-SQFENIS----QT
IK-LSG---------VS-A--------G--DIQFFEAHG------TSTPV
GDPIEVKALSMV--FK----DN--------------HS-----------K
-------------------------------D-----K-P-LYIGSLKS-
----------------N-------------IGHTESTAGVASVIKVAMML
KHRKLAPN-T-NF--HT-----PN--PKID-FDG---WN--INVV-----
-------TQ---SM----------------DI------T--P---Y-H--
---N-D--KG----IIMGINSFGL-KGSNCCMIFQEF-------------
--------------------------------------------------
------------------------------------------------
>slim_mode_KYR01977.18431 ketoacylsyntdomaincontaining protein, partial [Basidiobolus meristosporus CBS 931.73]
--------------------------------------------------
--------------------------------------------IAIVGI
GCRLPG-NS-----------------N-SPLEFWNNLQN-SQKPF--DGI
R--D-IP--N--E-R-WS-------------K--SF-----------S-E
Q---------GVA----NG----SRAGLIDMSH--W-----------KN-
FDSMFFG-VSP-KD--SSIKDPQERLLLMVLWEALEDAHIQP-S-SLRGS
-----------DTSVFIGSMH-QDYA--SL--------EE----------
---------------------------------------ET---S--VN-
--------------------YFGK--I--------------------TIS
SALSNL---LSFHYDFRG-ASMTLDTACSSSLNAVQLGCQSILTGQS--E
VSVCGGVNALLDPAV-SIAYTKLG--L-----LG-K------LG------
ISRTFDAEA--DGYVRGEGAGLVILKK-----LS--KA----IKD-QDR-
-------------------------------------I--------YCVI
KGSRSNSD--GQ-------NHKNFANQ-P--S--KQ-SQFENIS----QT
IK-LGG---------VS-A--------G--DIQFFEAHG------TSTPV
GDPIEVEALSMV--FK----EN--------------HS-----------K
-------------------------------D-----K-P-LYIGSLKS-
----------------N-------------IGHTESTSGVASLIKVAMML
KHRKLVPN-A-NF--RN-----PN--PKID-FEG---WN--VKVA-----
-------TQ---PI----------------DI------I--P---Y-Q--
---K-D--KG----IVMGLNCFGL-YGSNCCVILQEF-------------
--------------------------------------------------
------------------------------------------------
>slim_mode_XP_003290077.12329 ketoacylsyntdomaincontaining protein, partial [Basidiobolus meristosporus CBS 931.73]
--------------------------------------------------
--------------------------------------------------
--------------------------------------------------
--------------------------------------------------
--------------------------------------------------
----------------------QQRLLLKCAWESLEDAHIDP-I-KLRGT
-----------YTSVYVGLST-NDYQ--NNL------KNS----------
---------------------------------------EE---V--LQ-
-------------------NIFGS------------------------HS
HAASNR---ISYCYDFRG-QSMSIDTACSSSSTAIALGYQSIVEGRS--D
YSIVSGTNLLLDETI-PKAYTYLN--M-----LS-K------NG------
RCKVFSADA--DGFGRCEGVCVAVLKN-----LE--QA----IND-GDR-
-------------------------------------V--------YCVI
KAVNSNAD--GN-------CDKNNFYS-P--S--KT-SQYDNIK----EA
FR-LCSS------Q-VT-E--------S--DVGYVECHG------TGTPT
GDPIEVEAISMA--FK----QY--------------HS-----------Q
-------------------------------Q-----N-P-LIIG-----
------------------------------------CSGIASLIKCCLMF
KHRQFAPN-I-NF--NK-----PN--PAIK-FDE---WN--LKVI-----
-------TE---VE----------------PF------P--S---N----
--------KK----VSMMINNFGI-TGSNVCMVLSEF-------------
--------------------------------------------------
------------------------------------------------
>slim_mode_KYR01957.112435
--------------------------------------------------
--------------------------------------------IAIIGI
GCRLPG-NS-----------------N-SPLEFWNNLQN-QQKPY--DGI
V--E-IP--N--E-R-WS-------------K--SF-----------N-E
Q---------GVI----NG----PRAGLIDMSH--W-----------KN-
FDSMFFG-VSS-KD--SLMKDPQERLLLMVLWEALEDAHIKA-S-ELKGS
-----------DTSVFIGSMN-QDYV--GL--------DD----------
---------------------------------------DT---L--TN-
--------------------YSGK--I--------------------ASL
SSLSNS---LSFQYDFRG-PSISLDTACSSSLNAIHLGCQSIITGQS--Q
ISVCGGVNAILDPAV-SIGFTKLG--L-----LG-K------SG------
ISRTFDADA--DGYVRGEGAGLVILKK-----LS--QA----IED-QDR-
-------------------------------------I--------YCII
KGSRSNSD--GQ-------NHKNFANQ-P--S--KI-SQFENIS----QT
IK-LSG---------VS-A--------G--DIQFFEAHG------TSTPV
GDPIEVEALSMV--FK----DN--------------HS-----------K
-------------------------------D-----K-P-LYIGSLKS-
----------------N-------------IGHTESTAGVASLIKVAMML
KHRKLAPN-T-NF--HT-----PN--PKID-FEG---WN--INVV-----
-------TQ---SM----------------DI------T--P---Y-H--
---N-D--KG----IIMGINSFGL-KGSNCCMIFQEF-------------
--------------------------------------------------
------------------------------------------------
>FLP_Clade5_SRR1505138_NODE_250_nrpspksdomains_ctg252_1_PKS_KS.1_ Type I Iterative Polyketide synthase (PKS) [Pseudogymnoascus sp. 03VT05]
--------------------------------------------------
--------------------------------------------IAIVGI
GCRFPG-DVN------------------SPAEFFDVIFN-G---K--DCL
T--D-IP--K--D-R-WN-------------Q--DV-----------Y-F
NPDP-HS--LGTH----IN----KRGGFI--KN--I-----------DK-
FDNGFFK-ISP-KE--VLNMDPQQRHLLEVTHEAFEDAGIVP-E-KL-DG
-----------DCGVYVGIGM-MDYAL--MN-----CA-N----------
---------------------------------------TK---G--FN-
-------------------AYAHT--G--------------------MAH
SVAANR---ISFALDLKG-PSLATDTACAASMTALHLACTGLWNQEC--K
AAVVAGSNVLLMPEV-TCGFSALS--V-----LS-P------ES------
ESRPFDANA--KGYVRGEGFGAVIIKP-----LD--QA----IKD-GDN-
-------------------------------------I--------YCSI
IGSGIAAN--GL-----TP----SVTM-P--S--KD-AQVQLMK----SV
YK-QYN---------IN-P--------E--QLLYVEAHG------TGTPV
GDPIEAEAIGLA--LA----QGR---------------------------
-------------------------------E-----Q-P-LRIGSGKS-
----------------N-------------FGHLECCAGMISIIKTALMM
KHRTLCPS--INY--IS-----PI--SPE--FNA---WN--IEVQ-----
-------KK---TE----------------LF------P--E---G----
--------K-----YLIGVNNYGF-GGALAHAVFQEV-------------
--------------------------------------------------
------------------------------------------------
>FLP_SRR3303622_NODE_9550_length_4428_cov_95.611404_g14_i3_1 Type I Iterative Polyketide synthase (PKS) [Pseudogymnoascus sp. 03VT05]
--------------------------------------------------
--------------------------------------------IAIVGI
GCRMPG-DVN------------------SPEAFWDVLVQ-G---R--NVL
S--E-VP--P--E-R-WS-------------L--EA-----------Y-Y
NPDP-AS--LGTH----VN----TRGGFI--RD--M-----------DR-
FDNGFFK-ISP-KE--AAMMDPQQRHLLEVTHEAFEDAGIET-E-RL-GA
-----------RCGVYVGIGM-MDYPL--ML-----GP-D----------
---------------------------------------ST---N--FN-
-------------------AYAHT--G--------------------VAH
SVAANR---ISFAFNLQG-PSVAVDTACAASMTALHFGCQALWNNEC--G
VSVVAGSNVLLMPEV-TAGFSALS--V-----LS-P------EG------
QSRPFDINA--KGYVRSEGFGAIIIKP-----LA--QA----LKD-GDN-
-------------------------------------I--------YCTI
LGSGIASN--GA-----TP----SITM-P--S--CD-AQVRLMQ----SV
YE-QFK---------ID-S--------D--RLIYVEAHG------TGTPV
GDPMEAEAIGRA--LA----TER---------------------------
-------------------------------P-----E-A-LRIGSAKS-
----------------N-------------FGHMECCAGMVSIIKTALML
KHRQLCPS--INF--TA-----PI--DDR--FKD---WN--IDVQ-----
-------TK---ME----------------DF------P--A---G----
--------RN----HLIGVNNYGF-GGALAHAVLAEV-PF-ETK-TR---
--------EQPRDQ-RP-KLPAPAAGWRLGD-QE---------DAGK--E
LLLPLSAKTEEALIA-L-------------------------------
>FLP_SRR3303622_NODE_423_length_10437_cov_26.247398_g253_i0_1
--------------------------------------------------
--------------------------------------------VAIVGI
GCRFPG-RVN------------------SPADMWDVLVE-G---R--DCL
E--P-IP--D----R-WN-------------V--DA-----------Y-Y
SPDP-HS--LGTH----VN----KKGGFV--KD--V-----------DF-
FDNGFFK-IAP-KE--ALNMDPQQRQLLEVTHEAFEDAGVVP-S-RL-GG
-----------KCGVYVGIGM-MDYPL--LN-----SS-D----------
---------------------------------------PR---N--FN-
-------------------AYSHT--G--------------------MAH
SVAANR---ISFAFNLRG-PSLATDTACASSMTALHLACMGLWNKEC--E
ASIVAGSNILLMPEI-TCGFSALS--V-----LS-P------ES------
QSRPFDADA--KGYVRSEGFSALLLKP-----LD--AA----LRD-GDH-
-------------------------------------I--------YCTV
RGTGIAAN--GL-----TP----SITM-P--S--KD-AQAQLMT----SV
YE-QFH---------LP-K--------E--KLVYVEAHG------TGTPV
GDPIEAEAIGAA--LA----EGR---------------------------
-------------------------------D-----E-P-LRIGSAKS-
----------------N-------------FGHLECAAGVVSLVKAALML
KHRKLVPS--INF--RQ-----PA--TPL--FSG---WN--VQVQ-----
-------TK---VE----------------DF------P--E---G----
--------Q-----HMIGVNNYGF-GGALAHAVLKEA-PA-APP-K----
-----K---------------SGSAGWTFGA-KE---------TMGR--P
LVVPLSARSQEALQA-L-------------------------------
>FLP_SRR1924221_NODE_90_length_7924_cov_44.279279_g21_i1_1 Type I Iterative Polyketide synthase (PKS) [Pseudogymnoascus sp. 05NY08]
--------------------------------------------------
--------------------------------------------IAIVGI
GCRMPG-DVN------------------SPEAFWDVLVQ-G---K--DVL
S--E-VP--P--E-R-WS-------------L--EA-----------Y-H
NPDP-AS--LGTH----VN----KRGGFI--RD--M-----------DR-
FDNGFFK-ISP-KE--AAMMDPQQRHLLEVTHEAFEDAGIET-D-RL-GE
-----------KCGVYVGIGM-MDYPL--ML-----GP-D----------
---------------------------------------ST---N--FN-
-------------------AYAHT--G--------------------VAH
SVAANR---ISFAFNLQG-PSVAVDTACAASMTALHFGCQALWNSEC--G
VSVVAGSNVLLMPEV-TAGFSALS--V-----LS-P------EG------
QSRPFDVNA--KGYVRSEGFGAIIIKP-----LA--QA----MKD-GDN-
-------------------------------------I--------YCTI
MGSGIASN--GA-----TP----SITM-P--S--CN-AQERLMT----SV
YE-QFK---------ID-P--------E--RLIYVEAHG------TGTPV
GDPMEAEAIGKA--LA----AGR---------------------------
-------------------------------D-----K-P-LKIGSAKS-
----------------N-------------FGHMECCAGMVSIIKTALML
KHRKICPS--INF--TA-----PI--DER--FKE---WN--IDVQ-----
-------TK---VE----------------DF------P--A---G----
--------KN----HLIGVNNYGF-GGALAHAVLGEI-PF-ETA-KGG--
-----GEGQQPREQPRPSRVVPPAAGWRLGA-EE---------AAGK--E
LLLPLNAKTEEALIA-L-------------------------------
>FLP_SRR1920139_NODE_69_length_9504_cov_247.242998_g51_i0_1 Type I Iterative Polyketide synthase (PKS) [Pseudogymnoascus sp. 05NY08]
--------------------------------------------------
--------------------------------------------IAIVGI
GCRMPG-DVN------------------SPEAFWDVLMQ-G---R--DVL
S--E-VP--P--E-R-WS-------------L--EA-----------Y-H
NPDP-AS--LGTH----VN----KRGGFI--RD--M-----------DR-
FDNGFFK-ISP-KE--AAMMDPQQRHLLEVTHEAFEDAGIET-D-RL-GE
-----------KCGVYVGIGM-MDYPL--ML-----GP-D----------
---------------------------------------ST---N--FN-
-------------------AYAHT--G--------------------VAH
SVAANR---ISFAFNLQG-PSVAVDTACAASMTALHFGCQALWNSEC--G
VSVVAGSNVLLMPEV-TAGFSALS--V-----LS-P------EG------
QSRPFDVNA--KGYVRSEGFGAIIIKP-----LA--QA----LKD-GDN-
-------------------------------------V--------YCTI
MGSGIASN--GA-----TP----SITM-P--S--CG-AQQRLMT----SV
YE-QFK---------IE-P--------E--RLIYVEAHG------TGTPV
GDPMEAEAIGNA--LA----AGR---------------------------
-------------------------------E-----Q-P-LKIGSAKS-
----------------N-------------FGHMECCAGMVSIIKTALML
KHRKICPS--INY--TA-----PI--DER--FKE---WN--IDVQ-----
-------TK---VE----------------DF------P--A---G----
--------RN----HLIGVNNYGF-GGALAHAVLGEI-PF-ETA-KGR--
-----GEGQQPREQPRPSRVVPPAAGWRLGA-EE---------TAGK--D
LLLPLSAKTEEALIA-L-------------------------------
>FLP_SRR1920139_NODE_58_length_10132_cov_35.055902_g40_i0_1 Type I Iterative Polyketide synthase (PKS) [Pseudogymnoascus sp. 233421I1]
--------------------------------------------------
--------------------------------------------IAVVGI
GCRFPG-RVN------------------SAADFWEVVRE-G---R--DCL
E--P-IP--D--E-R-WN-------------V--EA-----------Y-Y
SPDP-HS--LGTH----VN----RKGGFV--QN--I-----------DN-
FDNGFFK-IAP-KE--AVNMDPQQRHLLEVTHEAFEDAGLVP-S-KL-GG
-----------KCGVYVGLGM-MDYPL--MN-----AS-E----------
---------------------------------------SR---N--FN-
-------------------AYTHT--G--------------------MSH
SVAANR---ISFAFNLQG-PSLATDTACASSMTALHLACTGLWNEEC--E
TSVVAGSNILLMPEI-TCGFSALS--V-----LS-P------ES------
QSRPFDADA--KGYVRSEGFGAILLKP-----LD--DA----LRD-GDN-
-------------------------------------V--------YCTL
LGTGIAAN--GL-----TP----SITM-P--C--RE-AQAQLMT----SV
YE-HFQ---------VK-R--------D--NLLYVEAHG------TGTPV
GDPIEAEAIGQA--LA----KDR---------------------------
-------------------------------D-----E-P-LKIGSGKS-
----------------N-------------FGHLECAAGMISLVKVALML
KHRKLVPS--INF--QQ-----PA--TPL--FSE---WN--IQVQ-----
-------TK---VE----------------DF------P--E---G----
--------Q-----HMIGVNNYGF-GGALAHAIMAEA-PA-APP-R----
-----K---------------AGTAGWSFGP-EE---------TKGR--P
LVVPLSARSQEALTALV-------------------------------
>FLP_SRR15300633_NODE_957_length_9628_cov_331.848963_g460_i2_2
--------------------------------------------------
--------------------------------------------IAVVGI
GCRFPG-RVN------------------SPADMWDVLVE-G---R--DCL
E--P-IP--D----R-WN-------------V--DA-----------Y-Y
SPDP-HS--LGTH----VN----KKGGFV--RD--V-----------DC-
FDNAFFK-IAP-KE--AVLMDPQQRQLLEVTHEAFEDAGVVP-S-RL-GG
-----------KCGVYVGIGL-MDYAL--MN-----SS-E----------
---------------------------------------PR---K--YN-
-------------------AYSHT--G--------------------MAH
SVAANR---ISFAFNLQG-PSLATDTACASSMTALHLACSGLWNKEC--E
ASIVAGSNILLMPEI-TCGFSALS--V-----LS-P------ES------
QSRPFDADA--KGYVRSEGFGALLLKP-----LE--TA----LRD-GDN-
-------------------------------------I--------YCTV
VGTGIAAN--GL-----TP----SITM-P--S--KD-AQAQLMT----SV
YK-HFH---------LS-Q--------E--ELLYVEAHG------TGTPV
GDPIEAEAIGTA--LA----AGR---------------------------
-------------------------------D-----E-P-LRIGSAKS-
----------------N-------------FGHLECAAGLISLVKASLML
KYRKLVPS--INF--RQ-----PA--TPL--FSE---WN--VQVQ-----
-------TA---VE----------------DF------P--E---G----
--------Q-----HTLAVNNYGF-GGALAHAVLKEA-PA-AAP-K----
-----K---------------TGSAGWTFGA-QE---------ANGR--P
LVVPLSARSQEALQALV-------------------------------
>FLP_SRR15300633_NODE_582_length_10603_cov_86.925640_g242_i1_1
--------------------------------------------------
--------------------------------------------IAIVGI
GCRMPG-DVN------------------SPEAFWEVLVQ-G---R--DVL
T--E-VP--P--D-R-WS-------------L--EA-----------Y-Y
NPDP-AS--LGTH----VN----KRGGFI--KD--M-----------DR-
FDNGFFK-ISP-KE--AAMMDPQQRHLLEVTHEAFEDAGIET-E-KL-GE
-----------RCGVYVGIGM-MDYPL--ML-----GP-D----------
---------------------------------------ST---N--FN-
-------------------AYAHT--G--------------------VAH
SVAANR---ISFAFNLQG-PSVAVDTACAASMTALHFGCQALWNSEC--G
VSVVAGSNVLLMPEV-TAGFSALS--V-----LS-P------EG------
QSRPFDVNA--KGYVRSEGFGAVILKP-----LA--QA----LRD-GDN-
-------------------------------------I--------YCTV
LGSGIASN--GA-----TP----SITM-P--S--CD-AQVRLMT----SV
YQ-QFK---------ID-A--------E--RLIYVEAHG------TGTPV
GDPIEAEAIGRA--LA----RDR---------------------------
-------------------------------Q-----Q-P-LRIGSAKS-
----------------N-------------FGHMECCAGMVSIIKTALML
KHRKICPS--INF--TA-----PI--DER--FKD---WN--IDVQ-----
-------TK---ME----------------DF------P--A---G----
--------RN----HMIGVNNYGF-GGALAHAVLGEI-PF-ETK-TR---
--------EQPREQ-RP-KVTSPAAGWRLGD-QE---------DAGK--E
LLLPLSAKTEEALLA-L-------------------------------
>FLP_SRR1505138_NODE_283_length_8920_cov_660.748281_g209_i0_2 Type I Iterative Polyketide synthase (PKS) [Pseudogymnoascus sp. 233421I1]
--------------------------------------------------
--------------------------------------------IAIVGI
GCRMPG-HVN------------------SADDFWNVILN-G---K--DVL
R--E-VP--S--D-R-WS-------------L--DA-----------Y-H
NPDP-TS--LGTH----VN----KRGGFI--SD--M-----------DQ-
FDNGFFK-ISP-KE--AAMMDPQQRHLLEVTHEAFEDSGIIP-E-NL-QE
-----------NCGVYVGIGM-MDYPL--ML-----GP-D----------
---------------------------------------SR---N--FN-
-------------------AYAHT--G--------------------VAH
SVAANR---ISFAFNLKG-PSVAVDTACAASMTALHFGCQALWNKEC--N
VSVVAGSNVLLMPEV-TAGFSALS--V-----LS-P------NG------
ESRPFDCNA--KGYVRSEGFGAIIIKP-----LA--QA----VAD-GDN-
-------------------------------------I--------YCTV
LGSGIASN--GA-----NL----SITM-P--S--CD-AQLRLMQ----SV
YD-QFK---------ID-P--------A--KLLYVEAHG------TGTPV
GDPIEAEAIGRA--LA----SER---------------------------
-------------------------------K-----E-P-LRIGSAKS-
----------------N-------------FGHMECCAGLVSIIKVALML
KNRQLCPS--INF--TK-----PI--DNR--FKE---WN--VEIQ-----
-------TK---VE----------------DF------P--A---D----
--------KK----YLIGVNNYGF-GGALAHAVLGEA-SI-KTK-PK---
---------------------QTNAGWKFGS-EE---------ETGK--E
FIIPFSAKTEEALVA-M-------------------------------
>FLP_SRR1505138_NODE_250_length_9151_cov_132.594924_g190_i0_1
--------------------------------------------------
--------------------------------------------IAIVGI
GCRFPG-DVN------------------SPAEFFDVIFN-G---K--DCL
T--D-IP--K--D-R-WN-------------Q--DV-----------Y-F
NPDP-HS--LGTH----IN----KRGGFI--KN--I-----------DK-
FDNGFFK-ISP-KE--VLNMDPQQRHLLEVTHEAFEDAGIVP-E-KL-DG
-----------DCGVYVGIGM-MDYAL--MN-----CA-N----------
---------------------------------------TK---G--FN-
-------------------AYAHT--G--------------------MAH
SVAANR---ISFALDLKG-PSLATDTACAASMTALHLACTGLWNQEC--K
AAVVAGSNVLLMPEV-TCGFSALS--V-----LS-P------ES------
ESRPFDANA--KGYVRGEGFGAVIIKP-----LD--QA----IKD-GDN-
-------------------------------------I--------YCSI
IGSGIAAN--GL-----TP----SVTM-P--S--KD-AQVQLMK----SV
YK-QYN---------IN-P--------E--QLLYVEAHG------TGTPV
GDPIEAEAIGLA--LA----QGR---------------------------
-------------------------------E-----Q-P-LRIGSGKS-
----------------N-------------FGHLECCAGMISIIKTALMM
KHRTLCPS--INY--IS-----PI--SPE--FNA---WN--IEVQ-----
-------KK---TE----------------LF------P--E---G----
--------K-----YLIGVNNYGF-GGALAHAVFQEV-ST-HCT-K----
-----V---------------IGSARWQFGD-NE---------AKGK--N
IIIPFSAKSKEALGE-L-------------------------------
>FLP_SRR11015441_NODE_466_length_10189_cov_98.924674_g328_i0_1
--------------------------------------------------
--------------------------------------------VAIVGI
GCRFPG-RVN------------------SPADMWDVLVE-G---R--DCL
E--P-IP--D----R-WN-------------V--EA-----------Y-Y
SPDP-HS--LGTH----VN----KKGGFV--KD--V-----------DF-
FDNGFFK-IAP-KE--ALNMDPQQRQLLEVTHEAFEDAGVVP-S-RL-GG
-----------KCGVYVGIGM-MDYPL--LN-----SS-D----------
---------------------------------------PR---N--FN-
-------------------AYSHT--G--------------------MAH
SVAANR---ISFAFNLRG-PSLATDTACASSMTALHLACTGLWNKEC--E
ASIVAGSNILLMPEI-TCGFSALS--V-----LS-P------ES------
QSRPFDADA--KGYVRSEGFSALLLKP-----LE--AA----LRD-GDH-
-------------------------------------I--------YCTV
LGTGIAAN--GL-----TP----SITM-P--S--KD-AQAQLMT----SV
YD-QFH---------VS-K--------E--KLIYVEAHG------TGTPV
GDPIEAEAIGAA--LA----EGR---------------------------
-------------------------------D-----E-P-LRIGSAKS-
----------------N-------------FGHLECAAGVVSLVKAALML
KHRKLVPS--INF--RQ-----PA--TPL--FSG---WN--VQVQ-----
-------TK---VE----------------DF------P--E---G----
--------Q-----HLIAVNNYGF-GGALAHAVLKEA-PA-APP-K----
-----K---------------SGSADWTFGA-QE---------TKGR--P
LVVPLSARSQEALQA-L-------------------------------
>FLP_Clade4_SRR11909995_NODE_1548_length_5954_cov_10.998645_g1023_i0_2 Type I Iterative Polyketide synthase (PKS) [Pseudogymnoascus sp. WSF 3629]
--------------------------------------------------
----------------------------------------------IVGL
AGRLPK-S-D------------------NVQEFWNNLLN-K-----RDMI
G--R--------T-R-WP-------------E--GL-----------F-E
-----------------MP---P-RAGIIN--N-------------VDK-
FDADYFG-FTE-SE--AQSMNPLLRHMFEVCYECVVDSGLPV-E-LLQNN
-----------TTGMYTACFL-PGHD--GLE--VSR--------------
------------------------------------W-------------
-------------------ANSKY---C-------------------TTV
DQITGH---VMRYLKLSG-PMATVDTACSSALSALEMAVTDLELGRC--H
YALVAGCNLLLNPAY-IQMMMKLGM-------LN-P------TG-----Q
-SNVFDANA--GGYVRAEGIVAILLTR-----QQH-LC----KR------
-------------------------------------I--------YASV
VDIVTGCD--GF---K-EE----GITF-P--S--AK-SQADMIK----ML
YK-RAG---------VD-V--------N--MVAYMEAHS------TGTKA
GDPVEVSAIAES--LC---K-E-----R---------K------------
-------------------------------E-------P-LLVGSVKA-
----------------N-------------MGHSEATAALASLVKCLLAA
RHGVIPPQ-I-NY--NT-----TN--PKLTAVTE---GK--VVIV-----
-------NK---PT----------------KL------P--D--------
--------------GYIGLNSFGF-GGANGHLILKPY-VR-TSK---Q--
-----K--------------------------E----------E-IY--P
MVVPVTARTDQELAS-----------------I---------------
>FLP_SRR8318345_NODE_14_length_5854_cov_2419.443868_g2_i0_2 Type I Iterative Polyketide synthase (PKS) [Pseudogymnoascus sp. WSF 3629]
--------------------------------------------------
----------------------------------------------VCGM
GCRFPL-S-E------------------NIQEFWDNLQS-G-----KDMV
G--S--------T-K-WP-------------K--GL-----------H-G
-----------------LP---P-RSGNCK--N-------------IREN
FDAKFFG-INTQED--ADESNVLLRPLLEVTYECIVDSGIRL-D-KLQKE
-----------KTGYYLAYSV-CDSD--AVE--TSK--------------
------------------------------------D-------------
------------------VHRNKV---N-------------------NGS
SIIG-S---LVSHFGLTG-PCKTIDTACSSSLSILTSACLDLEQNRC--Q
YAIIAGSNIVDNPYY-SLRFLRLGM-------LS-P------LG-----T
-SNVFDKSA--NGYVRSDGVAAILISR-----NEV-DL----PR------
-------------------------------------I--------YATI
VDVGVNCD--GY---K-EE----GIVF-P--S--TS-SQANLLK----TL
YR-NIS------------T--------N--DIAYIEAHG------TGTQA
GDKSESNSLATV--LC---E-G-----R---------S------------
-------------------------------K-------P-LLVGSVKS-
----------------N-------------MGHCEEAAGMAGMVKCLLSI
HNGKIPGN-L-NY--NT-----PN--PDIPQLHN---GQ--LSVV-----
-------HK---TI----------------DL------P--D--------
--------------GLVGANSFGF-GGVNGHVIFKPY-KK-KK----C--
-----S--------------------------K----------K-HD--V
KMLLLTARNTATLSKLSEFI-CNNSNN-RCL-L---------------
>FLP_SRR830645_NODE_411_length_5877_cov_10.770762_g281_i0_1 hypothetical protein V500_07196 [Pseudogymnoascus sp. VKM F4518 (FW2643)]
--------------------------------------------------
----------------------------------------------ISGL
GFRLPQ-A-N------------------DIDELSYTLKA-G-----HCNL
AD----------P-R-WP-------------P--GV-----------F-G
-----------------MR---H-KCGRLD--S-------------VGE-
MDCQFFN-VSP-LE--AFCSNHMLGPLLEVVAECIMDSGLTF-A-EVSHR
-----------KTGFYLGMTQ-CDTD--YIK--TGP--------------
------------------------------------F-------------
------------------SSPSEY---F-------------------DTG
SELSSR---IAQKFDLKG-PVQNIDGGCASSFAALHAALLDIRTNRC--D
LAIVAGANLILDPVV-SLRLARARL-------LS-P------DG-----Q
-STPFDQRA--NGYVRSDGIVALLLKP-----SDCVLP----AR------
-------------------------------------G--------YCDI
VGFGLQCG--GS---R-EK----GIVR-P--S--YE-FQSRLLN----DV
YT-EFN---------ID-V--------K--DIVCFEAHG------ACNRK
DDEAELKAIDAV--IC---S-R-----R---------R------------
-------------------------------D-------P-LIVSSVKG-
----------------N-------------IGHTEATSGLASIVKCIISF
QTKIIYNC-V-NF--QV-----PN--PASNALKS---GR--IVIP-----
-------TS---NF----------------PV------P--E-----N--
----P----N----GLMAVSSFGF-GGLGGHAVLRRC-PD-TVT---Q--
-----I--------------------------A------------DC--P
ML----I-----------------------------------------
>FLP_SRR830644_NODE_5558_length_2502_cov_437.975132_g2030_i1_1 hypothetical protein V493_01598, partial [Pseudogymnoascus sp. VKM F4281 (FW2241)]
--------------------------------------------------
----------------------------------------------ISGL
GFRLPQ-A-N------------------DIDELSYTLKA-G-----HCNL
AD----------P-R-WP-------------P--GV-----------F-G
-----------------MR---H-KCGRLD--S-------------VGE-
MDCQFFN-VSP-LE--AFCSNHMLGPLLEVVAECIMDSGLTF-A-EVSHR
-----------NTGFYLGMTQ-CDTD--YIK--TGP--------------
------------------------------------F-------------
------------------SSPSEY---F-------------------DTG
SELSSR---VAQKFDLKG-PVQNIDGGCASSFAALHAALLDIRTNRC--D
LAIVAGANLILDPVV-SLRLARARL-------LS-P------DG-----Q
-STPFDQRA--NGYVRSDGIVALLLKP-----SDCVLP----AR------
-------------------------------------G--------YCDI
VGFGLQCG--GS---R-EK----GIVR-P--S--YE-FQSRLLN----DV
YT-EFN---------ID-V--------K--DIVCFEAHG------ACNRK
DDEAELKAIDAV--IC---P-R-----R---------R------------
-------------------------------D-------P-LIVSSVKG-
----------------N-------------IGHTEATSGLASIVKCIISF
QTKIIYNC-V-NF--QV-----PN--PASNALKS---GR--IVIP-----
-------TS---NF----------------PV------P--E-----N--
----P----N----GLMAVSSFGF-GGLGGHAVLRRC-PD-TVT---Q--
-----I--------------------------A------------DC--P
ML----I-----------------------------------------
>FLP_SRR8286397_NODE_18_length_9432_cov_21.047380_g10_i3_1 hypothetical protein V493_01598, partial [Pseudogymnoascus sp. VKM F4281 (FW2241)]
--------------------------------------------------
----------------------------------------------IAGV
GLRLPK-A-N------------------NLDELADLLQK-G-----ETSF
EE----------T-R-WQ-------------H--GL-----------F-G
-----------------MD---H-TCGRVE--P-------------IGE-
MDCEFFN-ISP-TE--AYSSTHMLGPLLEVVAESILDSGLTF-D-MVSRL
-----------TTGFYLGMTL-CDTD--GLH--AGE--------------
------------------------------------A-------------
-----------------------T---F-------------------NQG
SELSAS---VAQRFDLHG-PVQHVDGACASSFVALHAALLDLHTGRC--D
LAIVAGSNLVQDPMA-SLQFAKMNM-------VS-P------QG-----K
-SLPFDERA--DGYVRSDGIVAYLLKL-----SDS-LP----SR------
-------------------------------------E--------YCDI
VAFELQNN--GK---R-KQ----GITN-P--N--HK-FQSKLLG----DV
YA-N-----------ID-V--------N--DLAYFEAHG------TSTQK
GDKAELTAIEST--LC---C-I-----R---------Q------------
-------------------------------N-------P-LVVGSLKG-
----------------N-------------FGHTEATAGLAGIAKCLAMY
KKETIFRM-P-NF--KT-----PN--PTIEALKN---GS--IIIP-----
-------TS---NI----------------PL------S--K-----D--
----P----G----ALLGVSTYGF-GGLGGHAVLRRS-QG-PYG---Q--
-----A--------------------------L------------TY--P
VM----I-----------------------------------------
>FLP_SRR8286389_NODE_3707_length_3092_cov_4.703728_g2196_i0_1 hypothetical protein V493_01598, partial [Pseudogymnoascus sp. VKM F4281 (FW2241)]
--------------------------------------------------
--------------------------------------------------
--------------------------------------------------
--------------------------------------------------
--------------------------------------------------
---EFFN-ISP-TE--AYSSTHMLGPLLEVVAESILDSGLTF-D-MVSRL
-----------TTGFYLGMTL-CDTD--GLH--AGE--------------
------------------------------------A-------------
-----------------------T---F-------------------NQG
SELSAS---VAQRFDLHG-PVQHVDGACASSFVALHAALLDLHTGRC--D
LAIVAGSNLVQDPMA-SLQFAKMNM-------VS-P------QG-----K
-SLPFDERA--DGYVRSDGIVAYLLKL-----SDS-LP----SR------
-------------------------------------E--------YCDI
VAFELQNN--GK---R-KQ----GITN-P--N--HK-FQSKLLG----DV
YA-N-----------ID-V--------N--DLAYFEAHG------TSTQK
GDKAELTAIEST--LC---C-I-----R---------Q------------
-------------------------------N-------P-LVVGSLKG-
----------------N-------------FGHTEATAGLAGIAKCLAMY
KKETIFRM-P-NF--KT-----PN--PTIEALKN---GS--IIIP-----
-------TS---NI----------------PL------S--K-----D--
----P----G----ALLGVSTYGF-GGLGGHAVLRRS-QG-PYG---Q--
-----A--------------------------L------------TY--P
VM----I-----------------------------------------
>FLP_SRR8080746_NODE_70692_length_1251_cov_5.223260_g27601_i0_1
--------------------------------------------------
--------------------------------------L-----AIISGV
GLRLPQ-A-N------------------NLDELAQLLLN-K-----GCFT
EYQW--------H-R-VQ-------------S--NL-----------Y-G
-----------------QN---I-CHGIVD--P-------------MGM-
MDCDFFN-IPP-EE--AVMCNPMLGPLLEVVAESILDSGLKL-S-DVSKH
-----------CTGFYLGATF-CDTD--VMV--SN---------------
------------------------------------L-------------
------------------ETSSNS---F-------------------NTR
TELSAR---VSHHFDLKG-PVIQFDGACASSFAALHAAMLDIQANRC--E
IAIVAGANLVLDPMV-SVQFSKLNM-------LS-P------TG-----L
-SAPFDESA--NGYVRTDGIVAILLKS-----DASHIS----SR------
-------------------------------------T--------YCSV
VGFGLKSQ--GA---N-GK----GILR-P--S--KH-FQSELLE----EV
YE-KFN---------IN-V--------E--DVVFLESHG------TSTQI
GDKTELGAIYKA--VC---S-K-----R---------T------------
-------------------------------K-------P-IIVGSIKG-
----------------N-------------IGHTEACSGLAGILKCLASY
RTSTIFSN-V-NY--RT-----PN--SAIPALH-----------------
--------------------------------------------------
--------------------------------------------------
--------------------------------------------------
------------------------------------------------
>FLP_SRR7811718_NODE_1580_length_6673_cov_707.799848_g975_i1_2 hypothetical protein V490_01274, partial [Pseudogymnoascus sp. VKM F3557]
--------------------------------------------------
----------------------------------------------ISGV
SCRFPK-S-N------------------NVQEFWQNLID-G-----VDML
G--P--------S-R-WP-------------P--GL-----------Y-G
-----------------LP---P-RAGSIP--D-------------LGT-
FDAEFFG-YSE-TE--ARHSNLLLRLLFEVTYESVVDSGLTL-S-SLRSD
-----------RTGLYVACTF-SDAD--AIT--TSA--------------
------------------------------------V-------------
------------------TDSVHA---N-------------------LRS
TLLQ-Q---LNAWYRFQG-PVASVDTACSSSVSALQMAVTDLITGRC--N
YAVVTGVNLILSPNC-SQSFNRLGM-------LS-P------TG-----D
-SHVFDISA--NGYVRSDGVAVLILAR-----NPE-RC----ER------
-------------------------------------I--------YATI
ADIAVNCD--GY---K-VE----GIVY-P--S--RS-SQGNLLR----SL
YG-EKL---------IP-T--------S--SLAYVEAHG------TGTQA
GDCLELNAILDG--LC---E-G-----R---------D------------
-------------------------------E-------P-LLVGSVKS-
----------------N-------------MGHCEAASGLSAVVKCIMSI
YHGMIPPC-L-HY--KT-----PN--EGIEGIPL---GK--IKIV-----
-------DT---CH----------------KL------K--G-----R--
---------I----SIMGINSFGF-GGVNGHLILMSY-KN-PPD---E--
-----C--------------------------K----------KA-G--T
YLVPLTVRSEEGIARIRTFL-EKHSEN-VALLK---------------
>FLP_SRR7781178_NODE_1007_length_6142_cov_12.101592_g598_i0_1 hypothetical protein V490_01274, partial [Pseudogymnoascus sp. VKM F3557]
--------------------------------------------------
----------------------------------------------LAGV
ASRLPE-S-E------------------NIDEFWENLIL-G-----KDLI
R--G--------T-R-WP-------------R--EL-----------H-G
-----------------TP---P-RVGLIK--N-------------IDK-
FDAEYFN-FEE-NE--VHHMNPMLRHLYEVCSECVVDSGLSL-S-VLQNN
-----------TTGIYLACFL-PDSD--TLE--TSR--------------
------------------------------------E-------------
-------------------AISKL---C-------------------TTV
PMMAGH---LMEYFGFSG-PMMTVDTGCSSSLSALEMAVSDLNAGKC--Q
FAMVTGANLLLNPSY-FQQMMQLGM-------LN-P------SG-----H
-SNVFDAKA--GGYVRAEGVVAVLLTR-----NIT-IC----KR------
-------------------------------------V--------YLSI
SDILTNCD--GF---K-TE----GITF-P--N--SQ-SQAKLMS----TI
YS-RDD---------ID-V--------N--DIAYVEAHS------TGTKA
GDPVEANGIVQA--LC---E-G-----R---------H------------
-------------------------------K-------P-LLVGSVKA-
----------------S-------------MGHSEATAGLASLVKCIMIA
RHGTIPPQ-I-NY--DS-----PN--PKIDGITQ---GK--VKVV-----
-------DQ---AM----------------PL------A--D--------
--------------GYISLNSFGY-GGANGHAVLKPF-RK-QHT---T--
-----N--------------------------K----------D-VS--H
SLVTIHTRNEREMESVVDFV-RKNRKS-VSS-L---------------
>FLP_SRR7369732_NODE_7855_length_5426_cov_174.956286_g2662_i2_1
--------------------------------------------------
----------------------------------------------IGGI
ACRLPK-S-D------------------NVEIFWQNLIG-K-----VDML
D--I--------T-R-WP-------------V--GI-----------Y-N
-----------------LP---P-RTGTLT--D-------------VED-
SDTDFFG-LSV-TE--VAKIPCMLRLLLQVIYECIIDSGIPR-K-TLSKS
-----------RTGLYLAINF-CEDQ--E----INR----G---------
------------------------------------F-------------
-------------------DDSLY---I-------------------NTK
SEFIYR---IFSILDLSG-PAVSVDTACCSSISAIQMANMDLYLGRC--D
YAIVVGANMLENLNH-AIQFFKLGM-------LS-P------SG-----Q
-SLPFDTKA--NGYVRSEGFVAVLLSS------SS-LL----SR------
-------------------------------------I--------YAKI
DNVVCLCD--GY---K-ER----GILS-P--S--EK-DQINLLK----KA
YQ-DRY-------------------------PVYVEAHA------TGTQL
GDETELKALKET--FG---D-K-----L---------L------------
-------------------------------E-------P-LLIGSCKS-
----------------N-------------LGHTEACAGLVGLLKCVLSI
HHGVIPPN-L-NL--TS-----PH--PLLTESKP----W--AKVV-----
-------TQ---ET----------------KL------P--D--------
--------------GYIGVSSFGF-GGVIGHVVLEKL-PE-KIT---N--
-----I--------------------------P-------------K--Y
VLLPIKLKDENHSNKIIKYV-DE-N-----------------------
>FLP_SRR7138063_NODE_2197_length_4113_cov_154.756644_g551_i3_1 hypothetical protein V490_01274, partial [Pseudogymnoascus sp. VKM F3557]
--------------------------------------------------
----------------------------------------------IAGL
SCRLPK-S-N------------------NVEEFWDNLIK-R-----KDMI
E--E--------T-R-WP-------------L--GL-----------Y-D
-----------------TP---P-RAGLIK--D-------------IDK-
FDARFFK-FTD-TE--ADNMNPLLRHLFEVTYECIADSGIPL-H-VLSSN
-----------TTGTYTACFI-PDND--PLE--TSR--------------
------------------------------------C-------------
-------------------ADSKY---C-------------------TTV
SMITGH---LMNQFKFTG-PSATVDTACSSSMSAMEMAVTDLMTGRC--Q
FAMVTGCNLLLNPSY-LQQMCFLGM-------LS-A------EG-----Q
-SRVFDADA--KGYVRAEGIVSILLTR-----QAN-LC----QR------
-------------------------------------I--------YASV
VDVKTNCN--GY---N-PD----GITF-P--S--KD-CQCALMI----EV
YK-RSD---------IK-T--------E--DLAYMELHS------TGTPV
GDPIEVRSVTEA--IC---S-T-----R---------E------------
-------------------------------K-------P-LLIGSVKA-
----------------N-------------MGHSEATAGLASLVKCILAA
RHGVIPPQ-R-NF--KK-----PN--PNIESFKD---GK--VIVV-----
-------NE---PT----------------EL------K--D--------
--------------GYIGLNSFGF-GGSNGHVILKPF-RR--KK---K--
-----A--------------------------V----------A-KQ--F
CLVPVTARTDSEKESIMSFV-ETNKDD-TSL-M---------------
>FLP_SRR6832922_NODE_778_length_9057_cov_16.695049_g424_i0_1 hypothetical protein V490_01274, partial [Pseudogymnoascus sp. VKM F3557]
--------------------------------------------------
----------------------------------------------IAGV
GVRLPH-A-N------------------NLDELSDILQN-K-----CCIL
TE----------P-R-WA-------------S--QL-----------Y-G
-----------------MH---H-LCGLIN--P-------------IGM-
IDCEEFE-MSL-EE--AACANPMLGPLLEVVAECMLDAGFVK-G-NISKY
-----------RTGFYLGLTF-CDTD--VLI--TNK--------------
------------------------------------T-------------
------------------DTTSNF---M-------------------NTR
TELCAR---VSHLFNLKG-PVMQVDGACASSFAAMHAALLDLHSGRC--E
LAIVAGSNLLLDPTV-SLQFEKLKM-------LS-P------SG-----N
-SAPFDDSA--DGYVRSEGIAAILLKP-----AKSEII----SK------
-------------------------------------A--------YCDV
VGFGLECD--GA---R-EK----GMLH-P--N--ST-FQYHLLS----NV
YS-KYN---------IN-V--------D--DIVFFEAHG------TSTQK
GDKAELSAIDKA--VC---S-K-----R---------T------------
-------------------------------K-------P-LLVGSIKG-
----------------N-------------IGHTEASAGLAGILKCLASY
RRKLIFGN-V-NM--NT-----PN--RSISSLHT---GN--IVIP-----
-------IS---TN----------------PL------P--K-----E--
----G----P----NLMCVSSYGF-GGLGGHIVLSPC-RP-LDQ---T--
-----R--------------------------V------------TY--P
VV----I-----------------------------------------
>FLP_SRR6459618_NODE_235_length_6382_cov_298.674562_g149_i0_1
--------------------------------------------------
----------------------------------------------ISGV
AGRFPK-S-N------------------NVQEFWQNLVD-G-----VDML
G--P--------T-R-WP-------------P--GL-----------H-G
-----------------LP---P-RSGSIP--D-------------LGT-
FDAEFFG-YSE-TE--ARHCNLLLRLLLEVTYESVVDSGLTL-S-SLRAD
-----------KTGLYLACTF-SDAD--VIT--NSA--------------
------------------------------------A-------------
------------------TDSEHI---N-------------------LRS
TLVQ-Q---LNTWYRFQG-PVMTVDTACSSSVSALQMAVTDLITGRC--N
YAVVTGVNLILSPNC-SQSFNRLGM-------LS-P------TG-----E
-SHVFDISA--NGYVRSDGVAVVILAR-----NPE-RC----ER------
-------------------------------------I--------YATI
ADIAVNCD--GY---K-EE----GIVY-P--S--RS-SQSNLLR----SL
YG-EKL---------IP-T--------S--SLAYVEAHG------TGTQA
GDRLELNAIMDA--LC---D-G-----R---------D------------
-------------------------------E-------P-LLVGSVKS-
----------------N-------------MGHCEAASGLSAVVKCILSI
YHGMVPAC-L-HY--KT-----PN--EGIEGIPL---GK--IKVV-----
-------DT---CH----------------KL------K--G-----R--
---------I----SIMGINSFGF-GGVNGHLILMSY-KN-PPD---E--
-----P--------------------------K----------RS-G--T
YLVPITVRNEEGVARIQTFL-EKHSEN-IALMR---------------
>FLP_SRR6246216_NODE_3303_length_5873_cov_11.500000_g1034_i3_1
--------------------------------------------------
----------------------------------------------IGGM
SGKFPQ-S-E------------------NLQEFWENLES-G-----KDMI
G--P--------T-R-WP-------------K--GL-----------Y-D
-----------------LP---P-RTGCFK--N-------------LHQ-
FDAEFFG-LYDLEE--CEESNELLRFLLEVIYECLVDSGLKL-Q-TLQSE
-----------RTGCYIAYSF-SDAD--AIQ--TSL--------------
------------------------------------D-------------
------------------IEASKI---N-------------------SGP
SILS-S---VVRHFGLTG-PAITIDTACSSSLAVLNRAVRDLTLNQC--R
YAIVAGTSIIDNPNT-SLRFLKLNM-------LS-P------NG-----T
-SNVFDKSA--NGYVRADGMAAILLAR-----NDE-DL----AR------
-------------------------------------I--------YASI
VNVGVNCD--GY---K-VE----GITY-P--S--SK-SQANLLT----SL
YH-NIF------------T--------N--QIAYVEAHG------TGTQA
GDKNEAQSLGTV--LS---E-G-----R---------S------------
-------------------------------S-------P-LLVGSVKS-
----------------N-------------MGHGEAVAGLAGIIKCLLSI
HHGRIPGN-L-NY--RI-----PN--PEIPQLHN---GQ--IQVV-----
-------DK---TI----------------DL------P--D--------
--------------GLIGVNSFGF-GGVNGHVVLEPY-KK-KNG---C--
-----K--------------------------K----------D-HD--V
SVVTFTARTKTVMEEVFTFI-KN---------N---------------
>FLP_SRR6201763_NODE_12162_length_3518_cov_3.640639_g5156_i0_1
--------------------------------------------------
----------------------------------------------VAGI
AARLPQ-S-E------------------NIDVFWENLMK-G-----NDMI
G--Q--------T-R-WP-------------K--EL-----------Y-G
-----------------TP---P-RVGLIK--N-------------LDK-
FDADYFN-FEE-TE--VHHMNPMLRHLLEVCAECIVDSSLCP-P-MLQNN
-----------STGLYLACFL-PDND--PLE--TSR--------------
------------------------------------G-------------
-------------------ANSRL---C-------------------TTV
PTLAGH---LMEHFGLSG-PMLTVDTGCSSSLSAMEMAVNDLRAGKC--Q
FALVTAVNLLLNPSY-LQQMSQLGM-------LN-P------TG-----Q
-SNVFDAKA--GGYVRAEGVVAILLTR-----NES-IC----KR------
-------------------------------------V--------YLSI
VDIMTNCD--GF---K-SE----GITF-P--N--SQ-SQADLMT----KI
YN-RCK---------ID-V--------N--SISYVEAHS------TGTKA
GDPVEVAGICEA--LC---K-N-----R---------Q------------
-------------------------------K-------P-LLIGSVKA-
----------------S-------------MGHSEATAGFASFVKCVLIA
RHGTIPPQ-I-NF--QS-----PN--PNIKGILE---GK--VKVV-----
-------DK---AT----------------TL------G--D--------
--------------GYISLNSFGY-GGANGHLVLKPY-RN--HC---S--
-----N--------------------------Q----------A-TS--H
KLVTIKARNELEMETIVEFV-RKNKN------D---------------
>FLP_SRR5110533_NODE_29242_length_1556_cov_13.398806_g14090_i0_1
--------------------------------------------------
----------------------------------------------IGGV
ACRLPK-S-N------------------NIQEFWENLIN-G-----VDMI
D--F--------T-R-WP-------------P--GL-----------H-G
-----------------VP---P-RLGLIP--D-------------IEK-
FDSLFFG-FQD-HE--VNGFSPMYRHLLEVTCECIIDSGLDM-K-TIHNS
-----------RVGYYLSCFL-TDTD--CLE--TSR--------------
------------------------------------P-------------
------------------PLTCSL---M-------------------SIG
PNLAGS---VTQWFSLNG-PIVMVDTACSSSISALHMAVTDLVIGRC--E
YAIVASANLIFNPNM-LQQMGQLNM-------LC-P------EG-----R
-SRVMDAEA--GGYVRAEGVVTMLLSR-----KPD-DC----KR------
-------------------------------------I--------YASV
IDVGVNCD--GY---K-NE----GITY-P--S--KQ-MQVELVR----QV
FD-RSG---------IH-S--------N--QLAYVEAHS------TGTQA
GDFVEVSGLMES--LG---E-G-----R---------D------------
-------------------------------K-------R-LLIGSVKS-
----------------N-------------MGHSEATAGLAGIAKCLLIA
KHKLIPPN-I-NF--KT-----PN--PKIESILS---GK--LKLV-----
-------TE---PT----------------PL------E--D--------
--------------GYIAVNSFGF-GGANGHVILQPF-RA-PES---TRE
-----T--------------------------E----------A-PK--H
GLVLLGARSEAEVTEVQGFV-KAHRD------N---------------
>FLP_SRR5043294_NODE_3983_length_6199_cov_58.886223_g2105_i0_1
--------------------------------------------------
----------------------------------------------IAGL
SCRLPK-S-D------------------NIEEFWDNLIN-G-----KDMI
G--E--------T-R-WP-------------K--GI-----------F-D
-----------------TP---P-RVGLIN--D-------------IDK-
FDAGFFK-FTD-TE--AHNMNPLLRHLLEVSYECIADSGIPL-S-VLHSN
-----------ITGTYTACFI-PDND--FIE--TSR--------------
------------------------------------C-------------
-------------------ADSKY---C-------------------TTV
SMITGH---LMNQFRFTG-PSATVDTACSSSVSAMEMAIADLMAGRC--Q
FAMVTGCNLILNPGF-LEQMCYLGM-------LS-L------EG-----Q
-SRVFDADA--KGYVRAEGIVSILLTR-----QAN-IC----PR------
-------------------------------------I--------YASV
IDVKTNCN--GY---N-PD----GITF-P--S--KD-CQCALMK----EV
YR-QSD---------IK-P--------D--DIAYMEMHS------TGTPV
GDPIEAESVTEA--IC---S-N-----R---------K------------
-------------------------------N-------P-LLVGSVKA-
----------------N-------------MGHSEATAGLASLVKCILAA
RHGIIPPQ-R-NF--NT-----PN--PKIDAIKD---GK--MVVV-----
-------KE---PT----------------EL------K--D--------
--------------GYIGLNSFGF-GGANGHVVLKPF-RR--KR---K--
-----A--------------------------F----------G-KQ--C
CLIPVTARTFQEQEAIKDFV-FK---------N---------------
>FLP_SRR3928172_NODE_2046_length_5949_cov_99.754237_g1136_i1_2
--------------------------------------------------
----------------------------------------------IGGI
ACRFPQ-S-D------------------DVQEFWSNLES-G-----KDMI
V--S--------T-R-WP-------------P--KL-----------H-G
-----------------LP---P-RSGCIK--D-------------LSL-
FDAKFFG-IKSRQE--THEMNQLLRLLCEVTYESIVDSGITL-D-TLQKE
-----------VVGFYLACTF-SDTD--VVT--SSQ--------------
------------------------------------K-------------
------------------LKANKL---H-------------------NGS
TLVS-S---LMSTFNLRG-PTCSIDTACSSSFSALHTACRDLEMGLC--K
YAIVAGANIIDNPNC-SLKFHRLSM-------LS-P------TG-----T
-SNVFDKSA--NGYVRSDGVAALLLTR------DE-DL----PR------
-------------------------------------I--------YASI
ANIGVNCD--GF---K-EE----GIIY-P--S--QT-SQANLLK----QL
YQ-DRS------------T--------N--DIAYVEAHG------TGTQA
GDTIETTALASV--LC---K-N-----R---------K------------
-------------------------------K-------P-LIVGSVKS-
----------------N-------------MGHCEATAGLAGLIKCLLSI
HYGKIPGN-L-NF--KI-----PN--PAIGVLSS---GE--IKVV-----
-------DT---MT----------------EL------P--D--------
--------------GVIGINCFGF-GGVNGHAIIKPY--R-KQI---D--
-----H--------------------------K----------D-KN--I
RLMLLSARTTDMMENTINFV-KNNSND-ACL-L---------------
>FLP_SRR3928151_NODE_1078_length_5979_cov_29.624452_g790_i0_1
--------------------------------------------------
----------------------------------------------IGGI
ACRFPQ-S-D------------------DVQEFWSNLES-G-----KDMI
V--S--------T-R-WP-------------P--KL-----------H-G
-----------------LP---P-RSGCIK--D-------------LSL-
FDAKFFG-IKSRQE--THEMNQLLRLLCEVTYESIVDSGITL-D-TLQKE
-----------VVGFYLACTF-SDTD--VVT--SSQ--------------
------------------------------------K-------------
------------------LKANKL---H-------------------NGS
TLVS-S---LMSTFNLRG-PTCSIDTACSSSFSALHTACRDLEMGLC--K
YAIVAGANIIDNPNC-SLKFHRLSM-------LS-P------TG-----T
-SNVFDKSA--NGYVRSDGVAALLLTR------DE-DL----PR------
-------------------------------------I--------YASI
ANIGVNCD--GF---K-EE----GIIY-P--S--QT-SQANLLK----QL
YQ-DRS------------T--------N--DIAYVEAHG------TGTQA
GDTIETTALASV--LC---K-N-----R---------K------------
-------------------------------K-------P-LIVGSVKS-
----------------N-------------MGHCEATAGLAGLIKCLLSI
HYGKIPGN-L-NF--KI-----PN--PAIGVLSS---GE--IKVV-----
-------DT---MT----------------EL------P--D--------
--------------GVIGINCFGF-GGVNGHAIIKPY--R-KQI---D--
-----H--------------------------K----------D-KN--I
RLMLISARTTDMMENTINFV-KNNSND-ACL-L---------------
>FLP_SRR3714583_NODE_373_length_6881_cov_24.356704_g231_i1_1 hypothetical protein V490_01274, partial [Pseudogymnoascus sp. VKM F3557]
--------------------------------------------------
----------------------------------------------IIGL
SCRLPK-S-D------------------NLEEFWDNLIK-G-----RDLI
G--E--------T-R-WP-------------K--GL-----------Y-D
-----------------TP---P-RAGLIK--G-------------IDK-
FDAQFFQ-FTD-TE--AHNMNPLLRHLFEVSYECIADSGIPL-S-VLHSN
-----------TTGTYTACFI-SDND--PLE--TSK--------------
------------------------------------C-------------
-------------------ANSKY---C-------------------TTA
PMITGH---LMNQFRFTG-PSATVDTACSSSISALEMAVTDLMTGRC--Q
FAMVTACNLLLNPSY-LQQMCFLGM-------LC-S------EG-----Q
-SRVFDAGA--KGYVRAEGIVSILLTR-----QAN-IC----QR------
-------------------------------------I--------YASV
IDVKTNCN--GY---N-PD----GITF-P--S--KD-GQSTLMK----EV
YK-RSE---------IK-T--------D--DIAFMEMHS------TGTPV
GDPIEVRSVTDA--IC---S-T-----R---------E------------
-------------------------------K-------P-LLIGSVKA-
----------------N-------------MGHSEATAGLASLVKVILAA
QHGVIPPQ-C-NY--SS-----PN--PNIEAIRE---GK--VIVV-----
-------TD---PT----------------EL------Q--D--------
--------------GYIGLNSFGF-GGSNGHVILKPF-KR--KR---K--
-----E--------------------------M----------G-KQ--C
CIIPVTARTLEEQEEIKDFV-SNNMDD-TSL-M---------------
>FLP_SRR3358325_NODE_1501_length_9632_cov_41.976491_g826_i1_2 hypothetical protein O988_05747, partial [Pseudogymnoascus sp. VKM F3808]
--------------------------------------------------
----------------------------------------------ITGV
GLRLPH-A-D------------------NLEELSKLLLN-Q-----CSAL
GE----------P-R-WQ-------------P--HL-----------F-G
-----------------MD---Q-QCGLIA--S-------------AGM-
MDCNLFN-ISP-EE--ASYCSPVLGPLLEVVTECILDSGLKL-S-DVAKH
-----------RTGFYLGVTS-CDTD--TVM--TGS--------------
------------------------------------T-------------
------------------DSSSSF---L-------------------NTR
TELCAR---VAHQFDLRG-PVLQLDGANASSFAAIHAALMDLKTERC--D
IAIVAGCNLVLDPIV-SFQLAKLNI-------LS-P------RG-----E
-DSLFDGAA--HGYVRSEGIIALLLLS-----STADIT----TR------
-------------------------------------T--------YCDI
VGFGLCCN--GA---M-DN----GLLY-A--N--HK-SQAELLT----DV
YT-KHN---------ID-V--------N--DIVYYEAAG------AS-QK
GGQAELTAIIES--VC---K-K-----R---------H------------
-------------------------------K-------P-LIVGSISG-
----------------N-------------VGHTEATAGLAGIVKCLASY
RTQTIFAN-V-NV--NQ-----TD--SSISSLKT---GN--IVIP-----
-------TS---NS----------------PW------P--E-----D--
----K----T----GLMSVSSIGF-GGLMGHIVLKPR-------------
--------------------------------------------------
------P-----------------------------------------
>FLP_SRR331897_NODE_224_length_6184_cov_27.515408_g142_i0_1 hypothetical protein O988_05747, partial [Pseudogymnoascus sp. VKM F3808]
--------------------------------------------------
----------------------------------------------ITGV
SCRLPQ-S-D------------------NVKEFWDNLSS-G-----VDMI
G--P--------T-K-WP-------------V--GL-----------H-G
-----------------LP---P-RTGNLK--N-------------TNK-
FDFEYFG-LIE-AE--CDMRNPMLNILLEVTYEAIVDSGLHL-R-HLQDS
-----------TVGYFLGCTF-SDVD--AVL--TSQ--------------
------------------------------------K-------------
-------------------QPVFD---Q-------------------TRP
YLVS-N---VMKAFNLMG-PALAVDTACSSSIYAIQMAVMNLAAGRC--Q
YAFVAGSNLVLNPNM-SLQFHRLQM-------LS-P------TG-----T
-SSAFDESA--DGYVRADGVVVMLLSR-----ADV-QC----PR------
-------------------------------------I--------YCSI
VDVATNCD--GH---K-DE----AVIF-P--S--QV-GQKSLLT----EI
YT-RNK---------IN-V--------K--DLFYVEAHG------TGTQA
GDLVELTAMSDI--FC---V-D-----R---------E------------
-------------------------------Q-------P-LLVGSVKS-
----------------N-------------IGHCESTAGLAGLLKCVLSI
NNRVIPPN-L-NF--NT-----PN--PKIQALVD---GR--ILVV-----
-------DV---PT----------------PL------E--D--------
--------------KLIGISSFGF-GGANGHVILKPY-YH-SSP---M--
-----E--------------------------I----------TVPK--Y
IMLPVMARDLEGFNKITSLV-AEN--------S---------------
>FLP_SRR331897_NODE_197_length_6440_cov_8.240257_g129_i0_2 hypothetical protein O988_05747, partial [Pseudogymnoascus sp. VKM F3808]
--------------------------------------------------
----------------------------------------------INGV
SCRLPQ-S-D------------------NVKEFWDNLIN-G-----VDMI
G--P--------T-K-WP-------------V--GL-----------H-G
-----------------LP---P-RSGNLK--N-------------VNK-
FDFEYFG-LVE-GE--CDMRNPMLNCLLEVTYEAIVDSGLHL-S-QLQQT
-----------SVGYFLGCTF-ADMD--AVL--TSQ--------------
------------------------------------K-------------
-------------------QSVLD---Q-------------------TRP
YFIS-N---IMKAFDLTG-PGLGVDTACSSSVYALQLAVTSLMAGRC--Q
YAFVAGSNMILNPNI-SLQFHRLQM-------LS-P------TG-----M
-SCAFDESA--NGYVRSDGIVVMLLSR-----SDV-TC----PR------
-------------------------------------I--------YASI
VDVGTNCD--GH---K-DE----AVIF-P--S--KA-GQKLLLT----DM
YN-KNK---------IK-V--------Q--DVFYVEAHG------TGTQA
GDLVELTAMSDV--FC---V-D-----R---------E------------
-------------------------------Q-------P-LLVGSVKS-
----------------N-------------IGHCESAAGLAGLLKCVLSI
HHKTVPPN-L-NF--NK-----PN--PKIAPLTD---GR--ILVV-----
-------DV---PT----------------PL------E--D--------
--------------KLIGVSSFGF-GGANGHIILKPY-NN-ERR---S--
-----Q--------------------------I----------EVPS--Y
IMLPVMARDPDGFTKITDFV-DDN--------S---------------
>FLP_SRR2889752_NODE_3176_length_3840_cov_264.577561_g778_i1_1
--------------------------------------------------
----------------------------------------------IGGI
ACRLPK-S-A------------------NVEIFWQNLID-K-----VDML
D--R--------T-R-WP-------------V--GI-----------Y-N
-----------------LP---P-RTGTLE--D-------------VED-
FDNDFFG-LSI-AE--TAGIPCMLRLLLEVIYECIIDSGIPR-K-TLSKS
-----------RTGLYLAINF-CEDQ--E----INR----G---------
------------------------------------T-------------
-------------------DSSFY---M-------------------NTK
SEFIYR---IFSILDLSG-PAASVDTACCSSISAIQMANMDLYLGRC--D
YAIVVGANMLENLNH-AIQFFKLGM-------LS-P------SG-----Q
-SLPFDTKA--NGYVRSEGFVAMLLSS------SS-LL----NR------
-------------------------------------I--------YAKI
DNVVCLCD--GY---K-ER----GILS-P--S--EK-DQINLLK----KA
YL-DRY-------------------------PVYVEAHA------TGTQL
GDETELKSLKEA--FG---D-K-----L---------K------------
-------------------------------E-------P-LLIGSCKS-
----------------N-------------LGHTEACAGLVGLLKCVLSI
HHGVIPPN-I-NL--MS-----PH--PLLTESKP----W--AKVV-----
-------TQ---ET----------------KL------P--D--------
--------------GYIGVSSFGF-GGVIGHVVLEKL-PE-KIA---N--
-----V--------------------------P-------------K--Y
VLVPVKLKDVNHSNKIIRYI-DENT-----------------------
>FLP_SRR18452366_NODE_30644_length_1721_cov_5.112651_g1129_i1_1 hypothetical protein O988_05747, partial [Pseudogymnoascus sp. VKM F3808]
--------------------------------------------------
----------------------------------------------VAGI
AARLPQ-S-E------------------NIDVFWENLIK-G-----NDMI
G--Q--------T-R-WP-------------K--EL-----------Y-G
-----------------TP---P-RVGLIK--N-------------LDK-
FDADYFN-FEE-TE--VHHMNPMLRHLLEVCAECIVDSSLCP-P-VLQNN
-----------STGLYLACFL-PDND--PLE--TSR--------------
------------------------------------G-------------
-------------------ANSRL---C-------------------TTV
PTLAGH---LMEHFGLSG-PMLTVDTGCSSSLSAMEMAVNDLRAGKC--Q
FALVTAVNLLLNPSY-LQQMSQLGM-------LN-P------TG-----Q
-SNVFDAKA--GGYVRAEGVVSILLTR-----NES-IC----KR------
-------------------------------------V--------YLSI
VDIMTNCD--GF---K-SE----GITF-P--N--SQ-SQADLMN----KI
YN-RCK---------ID-V--------N--NISYVEAHS------TGTKA
GDPVEVAGICEA--LC---K-N-----R---------Q------------
-------------------------------K-------P-LLIGSVKA-
----------------S-------------MGHSEATAGFASFVKCVLIA
RHGTIPPQ-I-NF--QS-----PN--PNIKGILE---GK--VKVV-----
-------DK---AT----------------AL------E--D--------
--------------GYISLNSFGY-GGANGHLVLKPY-RN--HC---S--
-----N--------------------------Q----------A-TS--H
KLVTIKARNELEMETIVEFV-RKNKN------D---------------
>FLP_SRR18002372_NODE_4734_length_6837_cov_109.175192_g204_i1_1 polyketide synthase, partial [Aureobasidium melanogenum]
--------------------------------------------------
--------------------------------------------------
-------------------------------------MS-G-----VDLI
G--P--------T-R-WP-------------P--GV-----------Y-G
-----------------LP---P-CIGTIY--D-------------IDK-
FDSKFFQ-ITE-FE--ANHMNPMLRHVLEVVYECIIDSGLTY-H-ELQRE
-----------RTGVYLAVFG-SDMD--LLE--TSR--------------
------------------------------------C-------------
-------------------NNMEH--VS--------------------LS
SFMCGE---VMRQFRLTG-PTATVDTACSSSIAALDIAVTDLKQGRC--K
YAIVASSNLILYPQF-SQQMFVLNM-------LS-P------KG-----Q
-SLVFDKDA--DGYVRAEGVAAILLTR-----EAE-YF----RR------
-------------------------------------V--------YASV
VDVGINCD--GY---K-MD----GITN-P--S--RE-SQVSLMR----EL
YT-RSM---------ID-L--------E--AVKYVEAHG------TGTQV
GDTTELGGLADV--FC---K-N-----R---------S------------
-------------------------------V-------P-LLVGSVKS-
----------------N-------------MGHSEATAGLASIIKCVLAL
QRKMLPPN-R-NF--NT-----PN--PKIDAIID---WR--IRVV-----
-------DK---PT----------------PL------K--S--------
--------------QYVGVNCFGF-GGVNGHVILEPY-QD-QFR---E--
-----D--------------------------FV---------PVSR--H
LLVPVTGRTEDCMQQTWEFV-KNNRYN-TSL-L---------------
>FLP_SRR17649335_NODE_643_length_10378_cov_7.277955_g467_i0_1 polyketide synthase, partial [Aureobasidium melanogenum]
--------------------------------------------------
----------------------------------------------ISGL
GFRLPQ-A-N------------------DIDELSYTLKA-G-----HCNL
AD----------P-R-WP-------------P--GV-----------F-G
-----------------MR---H-KCGRLD--S-------------VGE-
MDCQFFN-VSP-LE--AFCSNHMLGPLLEVVAECIMDSGLTF-A-EVSHR
-----------NTGFYLGMTQ-CDTD--YIK--TGP--------------
------------------------------------F-------------
------------------SSPSEY---F-------------------NTG
SELSSR---VAKKFDLKG-PVQNIDGGCASSFAALHAALLDIRTNRC--D
LAIVAGANLILDPVV-SLRLARARL-------LS-P------DG-----Q
-STPFDQRA--NGYVRSDGIVALLLKP-----SDCVLP----AR------
-------------------------------------G--------YCDI
VGFGLQCG--GS---R-EK----GIVR-P--S--YE-FQSRLLN----DV
YT-EFN---------ID-V--------K--DIVCFEAHG------ACNRK
DDEAELKAIDAV--IC---S-R-----R---------R------------
-------------------------------D-------P-LIVSSVKG-
----------------N-------------IGHTEATSGLASIVKCIISF
QTKIIYNC-V-NF--QV-----PN--PASNALKS---GR--IVIP-----
-------TS---NF----------------PV------P--E-----N--
----P----N----GLMAVSSFGF-GGLGGHAVLRRC-PD-TVT---Q--
-----I--------------------------A------------DC--P
ML----I-----------------------------------------
>FLP_SRR15563573_NODE_4477_length_1487_cov_17.647100_g3351_i0_1 polyketide synthase, partial [Aureobasidium melanogenum]
--------------------------------------------------
--------------------------------------------------
--------------------------------------------------
--------------------------------------------------
------------------------RRSTIP--D-------------VNV-
FDAEFFG-YPE-NE--ALHSNLLLRHLLELVYECVVDAGLTL-D-ALNQH
-----------AVGTYLGCTF-SDAD--VIT--TSI--------------
------------------------------------T-------------
------------------TDSKET---N-------------------LRS
SLVS-Q---LQNWFRFRG-PVMTVDTACSSSISALHAAVMDIRNGRC--D
FAVVTAINLIISPNC-SQTFNRLGM-------LS-K------TG-----D
-SHFGDISA--NGYVRSDGAGVVLLAR-----SPE-LC----ER------
-------------------------------------I--------YASI
ADIDVNCD--GY---K-EE----GIVY-P--S--RE-SQANLLR----GL
YG-EGR---------IP-V--------S--NVNYVEAHG------TGTQI
GDHVELNALNDV--LG---S-G-----R---------S------------
-------------------------------D-------P-LPVGSVKS-
----------------C-------------MGHCEAAAGMSGLIKCLLSF
HHGFIPPS-L-HY--KT-----PN--PKIEGIPK---GT--MRVA-----
-------DV---PI----------------PL------K--G-----H--
---------M----SIVGLSSFGF-GGVNGHVVLMSY-NN-PID---S--
-----E--------------------------K----------EG-G--T
FLIPLTLRSEEGVAKIREFL-TEATSE-S---I---------------
>FLP_SRR1542642_NODE_17639_length_2520_cov_43.986645_g3154_i3_1 polyketide synthase, partial [Aureobasidium melanogenum]
--------------------------------------------------
----------------------------------------------VAGI
AARLPQ-S-E------------------NIDVFWENLIK-G-----NDMI
G--Q--------T-R-WP-------------K--EL-----------Y-G
-----------------TP---P-RVGLIK--N-------------LDK-
FDADYFN-FEE-TE--VHHMNPMLRHLLEVCAECIVDSSLCP-P-VLQNN
-----------STGLYLACFL-PDND--PLE--TSR--------------
------------------------------------G-------------
-------------------ANSRL---C-------------------TTV
PTLAGH---LMEHFGLSG-PMLTVDTGCSSSLSAMEMAVNDLRAGKC--Q
FALVTAVNLLLNPSY-LQQMSQLGM-------LN-P------TG-----Q
-SNVFDAKA--GGYVRAEGVVSILLTR-----NES-IC----KR------
-------------------------------------V--------YLSI
VDIMTNCD--GF---K-SE----GITF-P--N--SQ-SQADLMS----KI
YN-RCK---------ID-V--------N--NISYVEAHS------TGTKA
GDPVEVAGICEA--LC---K-N-----R---------Q------------
-------------------------------K-------P-LLIGSVKA-
----------------S-------------MGHSEATAGFASFVKCVLIA
RHGTIPPQ-I-NF--QS-----PN--PNIKGILE---GK--VKVV-----
-------DK---AT----------------TL------E--D--------
--------------GYISLNSFGY-GGANGHLVLKPY-RN--HC---S--
-----N--------------------------Q----------A-TS--H
KLVTIKARNELEMETIVEFV-RKNKND-AA--F---------------
>FLP_SRR1542609_NODE_2086_length_6165_cov_28.017495_g962_i1_2 polyketide synthase, partial [Aureobasidium melanogenum]
--------------------------------------------------
----------------------------------------------VAGI
AARLPQ-S-E------------------NIDVFWENLIK-G-----NDMI
G--Q--------T-R-WP-------------K--EL-----------Y-G
-----------------TP---P-RVGLIK--N-------------LDK-
FDADYFN-FEE-TE--VHHMNPMLRHLLEVCAECIVDSSLCP-P-VLQNN
-----------STGLYLACFL-PDND--PLE--TSR--------------
------------------------------------G-------------
-------------------ANSRL---C-------------------TTV
PTLAGH---LMEHFGLSG-PMLTVDTGCSSSLSAMEMAVNDLRAGKC--Q
FALVTAVNLLLNPSY-LQQMSQLGM-------LN-P------TG-----Q
-SNVFDAKA--GGYVRAEGVVSILLTR-----NES-IC----KR------
-------------------------------------V--------YLSI
VDIMTNCD--GF---K-SE----GITF-P--N--SQ-SQADLMS----KI
YN-RCK---------ID-V--------N--SISYVEAHS------TGTKA
GDPVEVAGICEA--LC---K-N-----R---------Q------------
-------------------------------K-------P-LLIGSVKA-
----------------S-------------MGHSEATAGFASFVKCVLIA
RHGTISPQ-I-NF--QS-----PN--PNINGILE---GK--VKVV-----
-------DK---AT----------------AL------E--D--------
--------------GYISLNSFGY-GGANGHLVLKPY-RN--HC---S--
-----N--------------------------Q----------A-TS--H
KLVTIKARNELEMETIVEFV-RKNKN------D---------------
>FLP_SRR1505135_NODE_451_length_7516_cov_13.630414_g346_i0_1 polyketide synthase, partial [Aureobasidium melanogenum]
--------------------------------------------------
----------------------------------------------IVGI
GLRLPG-NIF------------------NLCTLAETLEN-K-----RSCL
KS----------T-R-WK-------------N--GL-----------Y-G
-----------------MN---H-QCGKID----------------VAS-
ISQSKYT-LPL-AE--VTELNPMISSLIEVVTESILDSGLKL-F-EVSEV
-----------TTGLYMGITF-CDTD--CLV--TS---------------
--------------------------------------------------
------------------DSNSNC---L-------------------NTR
SQLTNL---LANHFDLHG-PVIQFDGACASSFAALQAAVLDLKARRC--D
LAIVAGSNLVLDPTV-SLQFAKMNM-------LS-P------TG-----Q
-SCPFDADA--NGYVRSEGIAALILQL-----PDKRIS----RR------
-------------------------------------Y--------YCDV
VGYDLRSE--GT---K-AE----GIIH-P--C--VL-SQSEMLG----HV
YE-KFE---------ID-M--------N--LIDFYEAHG------TSTQK
GDLVELTAISEA--IC---S-K-----R---------A------------
-------------------------------Q-------P-LYIGSIKG-
----------------N-------------IGHTEATAGIAGILKCVASM
LFGKVYPN-I-NF--HK-----PN--PNIPALKS---DK--LFVQ-----
-------TD---VD----------------YL------S--L-----D--
----T----P----TITSVSSFGF-GGLIGHVVLHRN-NR-HIK---S--
-----S--------------------------C----------H-N---Q
LMVPLSL-----------------------------------------
>FLP_SRR1505115_NODE_1214_length_5992_cov_79.412170_g760_i1_1 Compactin diketide synthase mokB [Trichoderma lentiforme]
--------------------------------------------------
----------------------------------------------ISGV
ACRLPK-S-E------------------NAEEFWQNLMN-G-----VDMV
G--P--------T-R-WP-------------P--TL-----------H-K
-----------------LP---P-RSGHIT--T-------------LNK-
FDAKFFG-YSD-SE--ADDMNLLMRQLLEVIYECIVDSGLPM-K-TLQGS
-----------RTGFYLACTF-SDAD--CIT--TST--------------
------------------------------------A-------------
------------------KHPQMS---N-------------------LKQ
SLVS-H---MTETFGLSG-PVFSVDTACSSSLAALQVAFSDLQCGRC--Q
YAIVAGSNLIVSPST-SLQFHQLSM-------LS-P------TG-----Q
-SQAFDTKA--NGYVRSDGVVAFLLAR-----ESS-LC----RR------
-------------------------------------V--------YANV
IDCGVNCD--GY---K-PE----GIVF-P--S--QS-SQANLLN----SL
YG-GTRG--------VD-K--------S--RVAYVEAHG------TGTQA
GDKAELTALSSV--FS---V-G-----G---------R------------
-------------------------------K-------S-LLVGSVKS-
----------------N-------------MGHCEAAAGLAGILKCILSV
NHGQIPPN-L-NY--HV-----PN--PNIDALME---GK--IKVV-----
-------DR---AT----------------QL------I--D--------
--------------GFIGVNCFGF-GGVNGHVILKPY-KS-TRK---P--
-----S--------------------------T----------G-VS--T
MLIPLTVRNKEHAKIMEEFV-KKHRS------N---------------
>FLP_SRR1265867_NODE_713_length_6457_cov_244.098939_g490_i0_1 hypothetical protein FOZG_13628 [Fusarium oxysporum Fo47]
--------------------------------------------------
----------------------------------------------ISGI
AGRFPK-S-N------------------NLHEFWENLIN-G-----VDML
G--P--------T-R-WP-------------P--GL-----------Y-G
-----------------LP---P-RSGTIP--N-------------LGT-
FDSDYFG-YAE-NE--ARNSNLLLRVLLEVIYEGVVDSGFTL-T-SLRSD
-----------RTGLYLACTF-SDGD--AIA--TSS--------------
------------------------------------V-------------
------------------LDSSHT---N-------------------LRS
SLLQ-R---LVDWYKFQG-PMMTVDTACSSSLSALQMAVTDLNAGRC--N
YAVVTGINLIVSPNC-SQCFNQLSM-------LS-P------TG-----D
-SHVFDVSA--NGYVRSDGVGVVILTR-----IPD-IC----TR------
-------------------------------------I--------YASI
ADIAVNCD--GH---K-EE----GIVY-P--S--RR-SQCSLLK----SL
YG-DNL---------IP-S--------A--CLAYVEAHG------TGTQA
GDKLELNALMDA--LC---E-G-----R---------D------------
-------------------------------D-------P-LLVGSVKS-
----------------N-------------MGHCEAASGLAGLMKCILSV
HHGVIPPN-L-HY--KS-----PN--LGIEGIPL---GK--VKIV-----
-------DT---LQ----------------PL------K--G-----R--
---------I----NVIGVNSFGF-GGVNGHVVLMSY-KN-PRD---E--
-----G--------------------------E----------DA-C--T
YLVPVTARSSAGVDKIRDFL-EKHADN-----V---------------
>FLP_SRR12601639_NODE_44120_length_1167_cov_2.106947_g26372_i0_1 hypothetical protein FOZG_13628 [Fusarium oxysporum Fo47]
--------------------------------------------------
--------------------------------------------SLIAGI
ACRLPK-S-S------------------NLEEFWENLIG-S-----HDMI
D--S--------T-R-FP-------------E--GL-----------E-G
-----------------VP---P-RAGLIP--D-------------IDK-
FDAGYFG-ISD-IE--ADNMNVMLRHLLEVTYECVVDSGLSE-K-TLQNN
-----------ITGLYLACFL-PDTD--PIE--TTK--------------
------------------------------------Y-------------
-------------------SKSKL---C-------------------TTT
PLLTGH---ISSYFGWKG-PAVSVDTACSSSLSAMEMAETDLRTGRC--H
FAVVASVNVIINPVY-LQQMAILGM-------LN-P------TG-----E
-SKVFDRDA--GGYVRAEGVAAIILTR-----QEA-LC----KR------
-------------------------------------I--------YATL
EDVMTNCD--GY---T-PE----GISF-P--N--EL-TQKKLLE----AI
YK-RAG---------VQ-S--------D--QLAYMELHS------TGTKV
GDKVEVGAVTDV--LS---P-G-----R---------S------------
-------------------------------S-------P-LPIGSVKG-
----------------N-------------MGHSEATAGMASLMKCLLVA
RYRKIPPQ-L-NY--VN-----PN--PRIP--------------------
--------------------------------------------------
--------------------------------------------------
--------------------------------------------------
------------------------------------------------
>FLP_SRR12357918_NODE_120173_length_1052_cov_2.056830_g45076_i0_1 hypothetical protein FOZG_13628 [Fusarium oxysporum Fo47]
--------------------------------------------------
--------------------------------------------------
--------------------------------------------------
-------------------------------V--GL-----------Y-D
-----------------IP---S-RAGLIP--D-------------IDK-
FDSYYFG-YTE-TE--AQNVNPMLWHLLEVTSECIIDSGLSL-E-TLQNN
-----------MTGLYTACFI-PDFD--FIE--TSR--------------
------------------------------------C-------------
-------------------ANSRL---C-------------------TTA
SMISGH---LKDHFRLVG-PMLTVDTACSSSLSALEMAVTDLQIGKC--Q
YAIVTAVNLLLMPNL-FQQMTALGM-------LN-P------TG-----E
-SNVFDANA--GGYVRAEGVVSILLSR-----RFD-TC----KR------
-------------------------------------V--------YMKI
VDVKTNTD--GY---K-AD----GITF-P--S--SK-SQAKLMR----EI
YD-KNG---------VD-M--------S--QIVYFEAHS------TGTKA
GDPVEIAGITEA--IC---S-Q-----R---------I------------
-------------------------------K-------P-LLVGSVKS-
----------------N-------------MGHSEATAGLASLTKCILAA
RYGSIPSQ-L-NF--NV-----PN--PKIESLTT---GK--VKIV-----
-------DE---MM----------------PL------E--D--------
--------------GFIGLNSFG---------------------------
--------------------------------------------------
------------------------------------------------
>FLP_SRR11909995_NODE_1548_length_5954_cov_10.998645_g1023_i0_2
--------------------------------------------------
----------------------------------------------IVGL
AGRLPK-S-D------------------NVQEFWNNLLN-K-----RDMI
G--R--------T-R-WP-------------E--GL-----------F-E
-----------------MP---P-RAGIIN--N-------------VDK-
FDADYFG-FTE-SE--AQSMNPLLRHMFEVCYECVVDSGLPV-E-LLQNN
-----------TTGMYTACFL-PGHD--GLE--VSR--------------
------------------------------------W-------------
-------------------ANSKY---C-------------------TTV
DQITGH---VMRYLKLSG-PMATVDTACSSALSALEMAVTDLELGRC--H
YALVAGCNLLLNPAY-IQMMMKLGM-------LN-P------TG-----Q
-SNVFDANA--GGYVRAEGIVAILLTR-----QQH-LC----KR------
-------------------------------------I--------YASV
VDIVTGCD--GF---K-EE----GITF-P--S--AK-SQADMIK----ML
YK-RAG---------VD-V--------N--MVAYMEAHS------TGTKA
GDPVEVSAIAES--LC---K-E-----R---------K------------
-------------------------------E-------P-LLVGSVKA-
----------------N-------------MGHSEATAALASLVKCLLAA
RHGVIPPQ-I-NY--NT-----TN--PKLTAVTE---GK--VVIV-----
-------NK---PT----------------KL------P--D--------
--------------GYIGLNSFGF-GGANGHLILKPY-VR-TSK---Q--
-----K--------------------------E----------E-IY--P
MVVPVTARTDQELASIGGYV-KQNFQN-TSQ-L---------------
>FLP_SRR11811220_NODE_23695_length_1209_cov_2.361796_g16527_i0_1
--------------------------------------------------
----------------------------------------------IAGV
GFRLPG-A-K------------------NLDELATLLEE-G-----ECVL
RP----------P-R-CG-------------T--DL-----------Y-G
-----------------MT---Q-HTGQVK--D-------------YGT-
MDCQYFN-MTR-QQ--ARDCPPMLGMLLEVVAESVMDSGLTM-M-DVAGS
-----------GTGFYLGATF-ADTD--LLN--RE---------------
--------------------------------------------------
------------------QMTSQL---L-------------------TNR
TSLTAH---VTHHFDIQG-PALQMDGACASSFAALHSAIQDLGAGRC--D
VAIVAGVNLIEDPLV-SVQFAKMGM-------TS-P------SG-----E
-SRPFNEGA--NGYVRSDGVAALLLKK-----NLKEPY----SR------
-------------------------------------I--------YCDV
VAFGLKCG--GA---R-EQ----GIVH-P--S--HK-FQSELLR----EV
YG-QHN---------VY-P--------K--DIVYVEAHG------TSTQK
GDKAEMKALHEV--FN---R-T-----P---------K------------
-------------------------------D-------P-LAVGSVKG-
----------------N-------------NGHCESTSGPVNLICELSQF
FLR---RR-I-HW--PL-----KE--IDVS--------------------
--------------------------------------------------
--------------------------------------------------
--------------------------------------------------
------------------------------------------------
>FLP_SRR11811213_NODE_38224_length_1068_cov_1.597990_g22245_i0_1
--------------------------------------------------
--------------------------------------------------
--------------------------------------------------
-----------------G-------------S--NF-----------Y-G
-----------------IS---Q-RTGRIS--A-------------FGK-
MDCQYFN-KTY-QE--ASNSPSMLGLLLQVVAESVLDSGLQM-K-QVAGK
-----------GTGFYLGSTF-ADTD--CLN--KP---------------
--------------------------------------------------
-------------------RSSGM---L-------------------NSR
TYLTSQ---VSHHFDFQG-PVLQTDGACASSFTALHCALMDLQAGRC--R
IAIVAGVNLIEDPLV-SMQFAKLNM-------TS-P------TG-----D
-SRPFDKDA--NGYVRSDGIAALLLKR-----NTHDPP----SR------
-------------------------------------L--------YCEI
VGFGLQCD--GF---R-PQ----GIVS-P--N--HK-FQTELLN----EI
YE-KYH---------ID-V--------N--DLVFVESHG------TSTQK
GDKAEVKALSQA--LC---R-K-----R---------D------------
-------------------------------R-------P-LVVGSIKG-
----------------N-------------IGHTESTAGLAGILKCIASY
RINTIFKN-I-NL--SV-----LN--PAIQSLHT---GE--IIIP-----
-------TA---PI----------------PL------S--K-----D--
----G----P----NLMGVSSFGF-G------------------------
--------------------------------------------------
------------------------------------------------
>FLP_SRR11252435_NODE_2539_length_2462_cov_16.152853_g1526_i0_1
--------------------------------------------------
----------------------------------------------IGGL
ACRMPM-S-R------------------NSKEFWENLIK-G-----KDMI
G--S--------P-H-WP-------------Q--GL-----------Y-G
-----------------LP---P-RIGALQ--D-------------LEN-
FDNGYFD-ISK-TE--VGLMNPMLRHLLEVTHECIVDSGLKL-T-ALQQT
-----------KTGIYLACFG-SDTD--FTE--TA---------------
------------------------------------I-------------
-------------------DFQNY---A-------------------TTS
PYLVGG---LSKIFGLTG-PAVTMDTACSSSMAALNTAVNDLIAGKC--T
YAIVAACNMILNPLF-SQQMSVLGM-------LS-K------EG-----I
-SSVFDEAA--NGYVRAEACAAILLAR-----DAD-SF----PR------
-------------------------------------V--------YCNV
IDIGISCD--GY---K-KT----GITN-P--N--PE-TQAALMK----EL
YE-RSG---------VN-V--------K--DIYYVEMHG------TGTQV
GDVAEAAGITEV--FC---R-D-----R---------D------------
-------------------------------E-------P-LLIGSVKS-
----------------N-------------MGHSEATSALASIIKVIMMM
HFKEIPAN-L-NY--KN-----PN--PGITGIHS---NK--LKVV-----
-------DK---PV----------------PW------K--G--------
--------------KYVGVSSFGF-GGVNGHAILEPY-YE-KWK---D--
-----D--------------------------FV---------HVPS--H
ILVPITARHLESVHGIAEFI-NNNRYN-SAL-L---------------
>FLP_SRR10802050_NODE_1201_length_7698_cov_72.301377_g813_i0_1
--------------------------------------------------
----------------------------------------------IIGL
SCRLPK-S-D------------------NLEEFWDNLIK-G-----RDLI
G--E--------T-R-WP-------------K--GL-----------Y-D
-----------------TP---P-RAGFIK--G-------------IDK-
FDAQFFQ-FTD-TE--AHNMNPLLRHLFEVSYECIADSGIPL-S-VLHSN
-----------TTGTYTACFI-PDND--PLE--TSK--------------
------------------------------------C-------------
-------------------ANSKY---C-------------------TTA
PMITGH---LMNQFRFTG-PSATVDTACSSSISALEMAVTDLMTGRC--Q
FAMVTACNLLLNPSY-LQQMCFLGM-------LC-S------EG-----Q
-SRVFDAGA--KGYVRAEGIVSILLTR-----QVN-IC----QR------
-------------------------------------I--------YASV
IDVKTNCN--GY---N-PD----GITF-P--S--KD-GQSTLMK----EV
YK-RSE---------IK-T--------D--DIAFMEMHS------TGTPV
GDPIEVRSVTDA--IC---S-T-----R---------E------------
-------------------------------K-------P-LLIGSVKA-
----------------N-------------MGHSEATAGLASLVKCILAA
QHGVIPPQ-C-NY--SS-----PN--PNIEAIRE---GK--VVVV-----
-------TD---PT----------------IL------E--D--------
--------------GYIGLNSFGF-GGSNGHVILKPF-KR--KR---K--
-----D--------------------------I----------G-KQ--C
CIIPVTARTLEEQEAIKDFV-TNNMDD-PSL-M---------------
>FLP_SRR10756828_NODE_4235_length_2891_cov_3.266293_g2801_i0_1
--------------------------------------------------
----------------------------------------------ISGV
AGRFPK-S-N------------------NVQEFWMNLVD-G-----VDML
G--P--------T-R-WP-------------P--GL-----------H-G
-----------------LP---P-RSGSIP--D-------------LGT-
FDAEFFG-YSE-TE--ARHCNLLLRLLLEVTYESVVDSGLTL-S-SLRAD
-----------KTGLYLACTF-SDAD--VIT--NSA--------------
------------------------------------A-------------
------------------TDSEHI---N-------------------LRS
TLVQ-Q---LNTWYRFQG-PVMTVDTACSSSVSALQMAVTDLITGRC--N
YAVVTGVNLILSPNC-SQSFNRLGM-------LS-P------TG-----E
-SHVFDISA--NGYVRSDGVAVVILAR-----NPE-RC----ER------
-------------------------------------I--------YATI
ADIAVNCD--GY---K-EE----GIVY-P--S--RS-SQSNLLR----SL
YG-EKL---------IP-T--------S--SLAYVEAHG------TGTQA
GDRLELNAIMDA--LC---D-G-----R---------D------------
-------------------------------E-------P-LLVGSVKS-
----------------N-------------MGHCEAASGLSAVVKCILSI
YHGMVPAC-L-HY--KT-----PN--EGIEGIPL---GK--IKVV-----
-------DI---CH----------------KL------K--G-----R--
---------I----SIMGINSFGF-GGVNGHLILMSY-KN-PPD---E--
-----P--------------------------K----------RS-G--T
YLVPITVRNEEGVAKIQTFL-EKHSEN-IALMR---------------
>FLP_SRR10527256_NODE_6863_length_1648_cov_4.051907_g4582_i0_1
--------------------------------------------------
----------------------------------------------IAGV
GLRLPK-A-N------------------NLDELADLLEK-G-----RTCF
DD----------T-R-WQ-------------K--GL-----------F-G
-----------------MD---H-TCGRVE--P-------------IGE-
MDCEFFN-ISP-EE--AYCAPHMLAPLLEVVAETIMDAGLTL-A-SVAKL
-----------TTGLYLAMTL-CDTD--YGH--AEN--------------
------------------------------------V-------------
------------------SEHSQF---L-------------------NTG
SELSSR---VSQRFGLRG-PVQHVDGACASSFVALHAALVDLTAGRT--D
LAIVVGSNLVQDPMP-SLQFDRMNM-------TS-P------HG-----K
-SLPFDERA--DGYVRSDGIVAYLLKL-----PDS-VP----TR------
-------------------------------------E--------YCDI
IAFDLQNN--GK---R-QQ----GITN-P--N--HK-FQAKLLS----DV
YK-H-----------ID-V--------N--DLAYFEAHG------TSTQK
GDRAELTAIDST--LC---R-R-----R---------Q------------
-------------------------------Q-------P-LVVGSLKA-
----------------T-------------LGHTEATAGFAGIAKCLAIF
KKQTIFKM-P-NF--KT-----PN--PTIEALMN---GH--VVIP-----
-------TS---NI----------------AL------S--K-----D--
----P----R----VLLGVSTYGF-GGLGGHVVLRRK-QD-SKG---S--
-----P--------------------------L------------PY--P
VM----I-----------------------------------------
>FLP_SRR10527243_NODE_87_length_8387_cov_4.405853_g56_i0_3
--------------------------------------------------
----------------------------------------------ISGM
GIRLPG-V-N------------------NYEDLSDILEC-G-----YLGK
DVDE--------P-H-CG-------------D--KF-----------F-G
-----------------MN---K-RCRHFD--H-------------PGK-
VDCDFFN-ISL-DE--VYDSNDMVGPLLEVVAECIMDSGLRF-D-DVAKV
-----------KTGFYLGMLN----D--RFH--SGQ--------------
------------------------------------L-------------
------------------FNSAQY---L-------------------NTG
GELCLK---VAEKFDLKG-PVQKVHGAEASSFVALHAALLDINAKRC--D
FAIVAGANLAQDPNL-SLRHQRSNS-------VS-A------CG-----Q
-RPLCDKSA--NHVFTSDGIIALLLKP-----NNCVWP----TR------
-------------------------------------T--------YCDV
VGFGLQFD--RQ---M-NN----SMFP-P--N--YE-AQTRLLR----DV
YS-KFC---------ID-V--------N--DIVYLEANG------ASTQE
GDKAELKAINEV--IC---S-R-----R---------I------------
-------------------------------K-------P-LIVGSIKD-
----------------V-------------TGHTEAAAGLLSIVKCITSF
QTDTLYPS-S-SF--TL-----AN--TDIDALSS---GK--IVIP-----
-------TE---SC----------------FL------P-----------
---------Q----GLMGISSSSV-EGSIGHVVLRRC-QS-TPH---K--
-----A--------------------------L------------RY--P
VL----L-----------------------------------------
>FLP_SRR10258874_NODE_14058_length_1879_cov_4.159016_g7942_i0_1
--------------------------------------------------
--------------------------------------------------
--------------------------------------------------
-----------------------------------L-----------F-G
-----------------MD---H-TCGRVE--P-------------IGE-
MDCDFFN-ISP-MQ--AYSSTHMLGPLLEVVAESILDSGLTF-D-MVSRL
-----------TTGFYLGMTL-CDTD--GLH--GGE--------------
------------------------------------T-------------
-----------------------T---F-------------------DQG
SELSAR---VAERFDIHG-PVQHVDGACASSFVALHAALLDLHTGRC--D
LAIVAGSNLVQDPMA-SLQFAKMNM-------VS-P------QG-----K
-SLPFDQRA--DGYVRSDGIVAYVLKL-----SDS-LP----SR------
-------------------------------------E--------YCDI
VAFELQNN--GM---R-KQ----GITN-P--N--HK-FQSKLLG----DV
YA-N-----------ID-V--------N--DLAYFEAHG------TSTQK
GDKAELTAIDST--LC---C-N-----R---------H------------
-------------------------------K-------P-LVVGSLKG-
----------------N-------------FGHTEATAGLAGIAKCLAIY
KKETIFRM-P-NF--KT-----PN--PTIGALKN---GN--IIIP-----
-------TA---NL----------------PL------S--T-----D--
----P----G----ALLGVSTYGF-GGLGGHVVLRRS-QG-PYG---Q--
-----T--------------------------L------------NY--P
VM----I-----------------------------------------
>FLP_ERR8666726_NODE_11509_length_2869_cov_7.272695_g6007_i1_1
--------------------------------------------------
--------------------------------------------------
--------------------------------------------------
--------------------------------------------------
----------------------------------------------MGM-
MDCDFFN-IPP-EE--AVMCNPMLGPLLEVVAESILDSGLKL-S-DVSKH
-----------CTGFYLGATF-CDTD--VMV--SN---------------
------------------------------------L-------------
------------------ETSSNS---F-------------------NTR
TELSAR---VSHHFDLKG-PVIQFDGACASSFAALHAAMLDIQANRC--E
IAIVAGANLVLDPMV-SVQFSKLNM-------LS-P------TG-----L
-SAPFDESA--NGYVRTDGIVAILLKS-----DASHIS----SR------
-------------------------------------T--------YCSV
VGFGLKSQ--GA---N-GK----GILR-P--S--KH-FQSELLE----EV
YE-KFN---------IN-V--------E--DVVFLEAHG------TSTQI
GDKTELGAINKA--LC---S-K-----R---------T------------
-------------------------------K-------P-IIVGSIKG-
----------------N-------------IGHTEACSGLAGILKCLASY
RTNTIFSN-V-NY--KT-----PN--SAIPALHT---GD--IIVP-----
-------VT---SV----------------PL------P--Q-----G--
----G----A----NLMCVSCFGF-GGLGGHIVLKPG-GH-VIS---G--
-----D--------------------------L----------V-PPPML
IPL--NL-----------------------------------------
>FLP_DRR077433_NODE_6074_length_2820_cov_20.223746_g1742_i5_1
--------------------------------------------------
----------------------------------------------IGGM
SGKFPQ-S-E------------------NLQEFWENLES-G-----KDMI
G--P--------T-R-WP-------------K--GL-----------Y-N
-----------------LP---P-RTGCFK--N-------------LHQ-
FDAEFFE-LMDLEE--CEESNELLRFLLEVIYECLVDSGLKL-K-TFQSE
-----------RTGCYIAYSF-SDTD--AIQ--TSL--------------
------------------------------------D-------------
------------------IEASKI---N-------------------SGP
SILS-S---VVRHFGLTG-PAITIDTACSSSLSVLNRAVRDLSQKQC--R
YAIVAGTSIIDNPNA-SLRFLRLNM-------LS-P------NG-----T
-SNVFDKSA--NGYVRADGMAAILLAR-----NDE-DL----AR------
-------------------------------------V--------YASI
VNVGVNCD--GY---K-VE----GITY-P--S--SK-SQANLLT----SL
YH-DIS------------T--------N--QIAYVEAHG------TGTQA
GDKNEAQSLGTV--LS---E-G-----R---------S------------
-------------------------------S-------P-LLVGSVKS-
----------------N-------------MGHGEAVAGLAGIIKCLLSI
HHGRIPGN-L-NY--RI-----PN--PEIPQLRN---GQ--IKVV-----
-------DK---TI----------------DL------P--D--------
--------------GLIGVNSFGF-GGVNGHVVLEPY-KK-KHG---C--
-----K--------------------------K----------D-HH--V
SIVTFTARTKSVMEDVLTFI------------K---------------
>choanoflagellates_refXP_004997992.1
--------------------------------------------------
---------------------------------------------AVVGM
SCRFPG-A-R------------------TLHEFWSFLAS-P---Q--HAC
F--P-LP--C--D-R-AS-------------A--EA-----------D-H
HQHQ-Q--Q-QLR----DA----PFGACI--GD--M-----------GF-
LSPSRFG-LSP-AA--IANMDPQQRLLLELVAEAIHSNPELP-A-QLECS
-----------RVGVFVGIST-ADAV--KMN--A---R-R----------
--------------------------------------HSP---P--PP-
-------------------SAAIL--G--------------------ESH
AIASGQ---IAFHFNFRG-PALTIDTASSSSLAALHVAVQSMDAHEC--D
FAIVAGVNSILSNDV-VRAYQQLG--M-----LS-P------TG------
RCHTFDQDA--DGYVRGEGCGVVILQA-----PP--RP----TAT-RYTT
TDANTDASGGAVDQDHNRHHQCRQHLAPQFPCPKRVRA--------FAHV
LGSAMNQD--GR----S-M----SQTA-P--N--GE-QQARAIL----SA
LD-SAR---------VS-P--------A--DVHAIEAHG------SGTKL
GDPIEFDALMHV--FA------S---SAATQ------A----------R-
-------------------------------T-----R-A-LEISCLKT-
----------------K-------------IGHLEAAAGIAGLIRGILSL
HMQERPALNT-AL--RQ-----LN--PLLN-ITCDANGN--TSVN----G
LHLDLI-T--PT-C----------------SA------P-----------
---------P----RVVGVSSFGI-SGTNVHALIGAV-------------
--------------------------------------------------
-------------E----------------------------------
>choanoflagellates_refXP_004991702.1
--------------------------------------------------
---------------------------------------------AVVGV
ACRFPG--AD------------------SAQQFWRNLKA-G---V--DSI
T--P-PP--R--T-R-----------------------------------
--------P-KLS----RE----SQAGYV--SD--V-----------GW-
MDPSFFQ-LTL-AE--AAQMDPQQRMVLEVAYMALCSAGISR-D-AVAEK
-----------PIGVFVGMCS-YDYT--GLQ--L----------------
--------------------------------------------P--AT-
-------------------PLTGT--G--------------------RSH
AILANR---VSYALGLTG-PSLTVDTACSSSLVAVDLAMQSLRQGTC--T
YAIVAGVNVIAS-----------D--I-----MF-N------TN------
RCRTFDAGA--DGYVRGEGCGAIVLTL-----EG--NA----TSS-GAAA
ATGAG-------GAGAEQQQQQQQQQQQQQQRLHTREP--------LAYI
KGSAVNQD--GR----T-A----SLTA-P--S--GL-AQRKVMR----AA
LA-DAG---------VR-A--------E--DVVYVEAHG------TGTSL
GDPIEVEALQDV--YC------G---RG-SQEGGDVGG----------R-
-------------------------------R-----E-R-LYVGAVKT-
----------------N-------------IGHLEGAAGIAGLIKAILVV
HHGEVVPN-L-HM--DA-----LN--PHIG-HVG---GE--GEVVFPRKE
GGVGVA-GTVES-G----------------RL------GPSC---V-GGD
----G----R----VYAAVSSFGF-GGTNAHVILAQ--------------
--------------------------------------------------
------------------------------------------------
>choanoflagellates_refXP_001749458.1
--------------------------------------------------
--------------------------------------------LVISGM
ACHFPA-GCD------------------NLVAFWEHLAR-G---Q--DGV
T--P-IP--E--E-R-FA-------------A--QE-----------L-R
QLPA-HD-P-RHM----PV----QAAGLL--EG--A-----------NL-
FDAAFFN-VSP-RE--AEDMDPQQRLLLHQCYSALVDAGYDR-T-QLAGR
-----------RVGVYVGVTH-SDWT--AQP--S----------------
---------------------------------------DG---Q--TS-
-------------------AFRAT--G--------------------AGR
AIHANR---LSFWLGLSG-PSLSVDTACSSSLVALHLARRALDCHEI--D
LAIVAASNLLLGPDF-FIAACRAG--M-----LA-T------DG------
RCKTFAATA--DGYGRGEGVAALILEP-----AD--RA----SSD-AVYA
QLDA----------------------------------------------
--TAINQD--GR----T-Q----SLTA-P--S--GA-AQEALIT----EA
MA-TAA---------LR-P--------E--ELNYIEAHG------TGTAL
GDPVEVQAIQRA--LC------L---SEPSNNAADAAT----------G-
-------------------------------P-----R-H-LVLGAVKS-
----------------N-------------IGHLEGAAGLAGVIKAVLSL
NHGRVPGN-L-HM--DPSHATSLN--PHLG-LAS--------AITLS--G
--PGVF-APLPS-K----------------PV------------------
---------R----WHAGISSFGF-GGTNAHAIV----------------
--------------------------------------------------
------------------------------------------------
>FAS_SRR8782947_NODE_11328_length_2214_cov_5.173672_g8585_i0_1
--------------------------------------------------
----------------------------------------------ISGV
SCRLPE-S-D------------------NMNEFRDHLMK-G---E--DMV
T--D-D---D--R-R-WK-------------G---G----L------Y-G
-----------------LP---T-RSGKLK--D--I-----------TK-
FDAVFFG-VHP-KQ--ADSMDPQLRLLLEVTYEAIVDAGVNP-D-TIRGS
-----------RTGVFIGASA-SESH--DAW--T-S----D---------
------------------------------------P---E---S--T--
------------------VGYTMT--G--------------------CTR
SMFSNR---LSYFFDFKG-PSYTLDTACSSSLLAMDQALLSIRNGLC--D
AAIVGGSNLCLNPLT-ALQFQKLG--M-----IS-P------EG-----K
-CKSFDSEG--DGYCRSEGVVAIFIQA-----KP--VA----KR------
-------------------------------------A--------YATI
VHSKTNSD--GN---K-EQ----GITF-P--S--GE-VQKRLLH----EV
YS-EAG---------VD-P--------S--CVAYVEAHG------TGTKA
GDPQEVNTICSV--F--T-K-------G---------------------R
-------------------------------Q-----G-P-LLIGSTKS-
----------------N-------------MGHCEPASGLAAVAKVLIAM
ETGEIPAN-L-HY--TA-----PN--PDIPGLLE---GK--MKV------
-----V-TK--R-T----------------KW------------------
--D------G----GYIGVNSFGF-GGSNVHVLLKSK-SS-SED---T--
-----G--------------------------RD---K---R-LCKK--K
RLLNYCSRTEEGLHAVLSEV-QKNSED-VE---------L--------
>FAS_SRR8573942_NODE_17423_length_2254_cov_5.377350_g11650_i0_1
--------------------------------------------------
----------------------------------------------VSGI
SGRFPE-S-A------------------NMEEFQDHLMK-N---E--DMV
T--E-D---N--R-R-WD-------------V---G----L------H-G
-----------------LP---P-RNGKLK--E--L-----------GH-
FDSVFFG-VHP-KQ--ADNMDPQLKMLLECSYEAIIDAGQTI-D-SVKGS
-----------RTGVFVGVSS-SECE--AAW--S-C----D---------
------------------------------------P---E---K--V--
------------------VGYSMP--G--------------------CAR
NMFANR---ISFFFDFRG-PSFSVDTACSSSAVCLDQALQNIRMGNI--D
AAIVGGSNLTLKAMQ-SLQFHRMG--M-----LA-P------DG-----S
-CKSFDASG--DGYCRSEAITVVYLQK-----VK--DC----KR------
-------------------------------------I--------YATV
LHSKSNSD--GY---K-EQ----GITF-P--S--GA-QQQNLIK----EV
YH-ETG---------VN-P--------I--DVAYVEAHG------TGTKV
GDPQELNALAGV--F--C---K-----G---------------------R
-------------------------------R-----E-P-LLIGSVKS-
----------------N-------------MGHSECCSGLNAIAKLVIAM
ENNLIPAN-L-HF--KN-----PN--PEIPGLTN---GS--LKV------
-----V-AE--N-T----------------RW------------------
--K------G----GLAAVNSFGF-GGSNVHCLLKSN-NK-EFK---R--
-----P--------------------------HP---A------SQK--P
RLFTYCGHTEEGIQAVLVEA-EKNSHS-IEF-----------------
>FAS_SRR8485193_NODE_1590_length_6172_cov_42.309278_g587_i3_1
--------------------------------------------------
----------------------------------------------ISGV
SCRLPE-S-E------------------NMEEFEQHLMN-G---E--DMV
T--E-D---D--R-R-WQ-------------P---G----L------F-G
-----------------LP---K-RSGKLK--T--L-----------NK-
FDATFFG-VHP-KQ--ANNMDPQLRMLLEVTYEAIVDSGTNP-S-SIRGS
-----------KTGVFIGASA-SEAH--EAW--A-M----D---------
------------------------------------P---Q---K--T--
------------------VGYSMT--G--------------------CTR
SMFANR---LSYFFDFKG-PSFALDTACSSSLLALDQAVNSIRQGHC--D
AAIVGGCSLCLKPLT-ALQFLKLG--M-----LS-P------DG-----S
-CKSFDASG--NGYCRSEGIVAVYLQM-----KP--EA----KR------
-------------------------------------I--------YSTV
VHTKTNSD--GN---K-EQ----GITF-P--S--GQ-IQKRLLY----DV
YE-EAG---------VA-P--------N--KVVYVEAHG------TGTKA
GDPQEVNTIVDV--F--C---K-----D---------------------R
-------------------------------N-----G-P-LPIGSVKS-
----------------N-------------MGHSEPASGLAAVAKVVVGM
ERGTMPAN-L-HY--KE-----PN--PDIPGLTD---GR--LQV------
-----V-TQ--N-M----------------PL------------------
--R------E----GFVGVNSFGF-GGSNVHAILKSS-DV-KRE---N--
-----N--------------------------HK---A------SNA--K
RLFVYSSRTSDGVEKILNMA-QNNKEN-MD---------M--------
>FAS_SRR7160962_NODE_342_length_8117_cov_11.382003_g246_i0_1
--------------------------------------------------
----------------------------------------------ISGI
SGRLPE-S-N------------------NMEEFRQHLML-G---E--DMI
T--E-D---D--R-R-WP-------------P---G----L------Q-G
-----------------LP---A-GMGKLK--D--I-----------SK-
FDAAFFG-VSP-KQ--ADLMDPQVRMLMETTYECIVDAGVNP-Q-SLRGS
-----------KTGVFIGASF-SEAA--EAF--A-G----D---------
------------------------------------T---D---K--N--
------------------IGYALT--G--------------------CCR
AMFANR---LSFFFDLRG-PSFTIDTACSSSMLALDQALHSIRMGHC--D
AAIVGGSGLLLKPAS-SLQFMQLG--M-----LA-P------DG-----R
-CKSFDASG--NGYVRSEAVSTIFLQK-----AS--DA----KR------
-------------------------------------V--------YATV
VHSGTNTD--GN---K-EK----GITF-P--S--GE-VQKQLLQ----RV
YS-EVC---------IS-P--------A--SVAYVEAHG------TGTKA
GDPQEANAITDV--F--C---K-----G---------------------R
-------------------------------Q-----G-P-LLIGSTKS-
----------------N-------------MGHAEPASGLASVAKVLIAM
EDGMIPPN-L-HY--SQ-----PN--TDIPGLVD---GR--LEV------
-----V-TK--R-K----------------RW------------------
--E------G----GYVGINSFGF-GGANVHTILKSC-DK-KRT---I--
-----S--------------------------HP---N------ENN--C
RLFTYAGRTEESVKQAFDLL-HKHPHN-VD---------L--------
>FAS_SRR7138063_NODE_2150_length_4142_cov_77.774249_g1257_i3_1
--------------------------------------------------
----------------------------------------------ISGI
SCRLPE-S-D------------------NVEEFRQHLIN-K---D--DIV
T--E-D---E--R-R-WP-------------K---G----I------Y-G
-----------------LP---P-RNGKLK--D--V-----------SK-
FDASFFG-VHP-KQ--ANSMDPQLRLLLEVTYESIVDAGINP-D-SIRGS
-----------KTGVFIGCSA-SEAH--DAW--S-C----D---------
------------------------------------P---E---K--T--
------------------VGYSMT--G--------------------CTR
SMFANR---LSFFFDFKG-PSYAIDTACSSSLLAMDQALHSIRQGNC--D
AAIVGGCNLCLKPTT-SLQFQKLG--M-----LS-K------EG-----T
-CKSFDASG--DGYCRSEGVVVIYLQK-----NE--AA----KR------
-------------------------------------I--------YSTI
VHSKTNSD--GN---K-EQ----GITF-P--S--GS-VQKQLLQ----EV
YS-EAC---------ID-P--------S--TVEYVEAHG------TGTKA
GDPQELNTITDV--F--C---K-----D---------------------R
-------------------------------E-----T-P-LLIGSVKS-
----------------N-------------MGHPEPASGLAAVTKLIIGM
EDKMMPAN-L-HY--ES-----PN--TDIPGLVD---GR--LQV------
-----V-TD--R-T----------------PV------------------
--N------G----GLMAVNSFGF-GGSNVHAVLKPN-ID-NEN---E--
-----S-------------------------------C------DLS--K
RLFLYSSRTHEGVEKVLSFV-EEQSKN-IH---------L--------
>FAS_SRR6926337_NODE_6544_length_1865_cov_3.307269_g3738_i0_1
--------------------------------------------------
----------------------------------------------VSGI
SGRLPE-S-D------------------NLEEFREHLVL-G---E--DMV
T--E-D---N--R-R-WE-------------P---G----F------L-G
-----------------LP---R-RFGKLK--D--I-----------SK-
FDASLFG-ISP-KQ--ANNMDPQLRLLLEVTYEAIIDAGVNP-Q-SLRGS
-----------RTGVFIGVSA-SEAH--DAW--S-S----D---------
------------------------------------A---E---T--T--
------------------VGYCMT--G--------------------CQR
AMFANR---ISFFFDLRG-PSYTVDTACSSSLLAMDQAVLNMRLGYC--D
TAIVGGCSLCLKPQT-ALQFMKLS--M-----LS-P------DG-----T
-CKSFDASG--NGYARSEAVSAVLLQK-----ST--EA----KR------
-------------------------------------I--------YTTI
VHSKNNAD--GN---K-EQ----GITY-P--S--GE-VQKVLVK----SL
YD-EAN---------IS-P--------L--EVTYVEAHG------TGTKA
GDPQEINGITDV--F--C---P-----G---------------------R
-------------------------------E-----G-P-LLIGSTKS-
----------------N-------------MGHPEPASGLAALSKVIIAM
EDGMIPAN-L-HY--TS-----PN--TDIPGLVD---GR--LKV------
-----V-TE--R-T----------------RW------------------
--E------S----GYAAINSFGF-GGSNVHVILKRN-SQ-EPA---Q--
-----E------------------------R-HV---D------ADK--K
RIFISSSRTQEGLEKVLQLV-QSDPKS-IES--Q---ALL--------
>FAS_SRR18002372_NODE_1404_length_10134_cov_32.516947_g995_i0_2
--------------------------------------------------
--------------------------------------------VVISGI
SCRLPQ-S-D------------------NMEELRQNLIH-G---V--DMV
T--G---------------------------S---D----E------N-R
-----------------FS---K-RRGVLK--D--I-----------TK-
FDASFFG-IPP-KQ--ADVMDPQLRLLLEVTYEAFIDAGIDP-H-KFRGS
-----------RTGVFIGLGI-SEAH--EGW--G-S----D---------
------------------------------------P---D---K--P--
------------------RGYAAW--G--------------------CTK
NMFANR---VSFTFSLKG-PSYAMQGSDAASALALDHALHSMHNDNC--E
AALVGGVNLCLKQTS-DIQYLKLG--V-----LS-S------DG-----N
-CKPFDSSA--NGYCRSDGVVALLLQK-----RS--QA----KR------
-------------------------------------I--------YATI
LNTKNITG--QN---Q-GT----GPAY-P--S--VS-LQMQLLS----EI
YQ-EAG---------VD-H--------T--YVEYIEANA------IGHKM
LDAQEVLALSKV--F--C-R-K---------------------------S
-------------------------------G-----S-R-LLIGSVKS-
----------------N-------------LGHLEAASGLGSVAKVIVAL
EDGMVPAN-L-HY--KS-----PD--PNMAAIVN---GK--LHV------
-----V-TE--N-T----------------RL------------------
--Y------G----QIYGINTLGL-GGIHVHTILKAD-SK-RPK---W--
-----R--------------------------HP---------AAGK--M
SLFVYAAHTPAGVQ--S-------------------------------
>FAS_SRR17920686_NODE_119_length_9700_cov_14.511270_g104_i0_3
--------------------------------------------------
--------------------------------------------VIISGI
SGRLPE-S-D------------------NIAEFRDHLMN-M---E--DMV
T--E-D---N--R-R-WE-------------V---G----L------Y-G
-----------------TP---R-RNGKLK--D--L-----------TK-
FDASFFG-VHP-KQ--TNCMDPQLRMLMEVAYEAITDAGYSM-E-SMRGS
-----------KTGVYVGVSL-SDAA--DAW--T-L----E---------
------------------------------------T---E---G--M--
------------------EGYTMP--G--------------------CCR
AMFANR---LSFFFDFKG-PSFAVDTACSSSMMCLNRALMAIRNGTI--D
SALVCGTNLCLKPNS-SLQFTRMG--M-----TS-P------DG-----A
-CKTWDASA--NGYCRSEAVMAILLQK-----RK--DC----RR------
-------------------------------------V--------YATL
VHSKTNSD--GY---K-EQ----GVTF-P--S--GA-AQKELIQ----EV
YH-EIG---------IN-P--------L--DINYFEAHG------TGTKV
GDPQETNSIVDV--F--C---K-----G---------------------R
-------------------------------K-----G-P-LLVGSTKS-
----------------N-------------MGHPEAASGLTSIAKIIIAM
EERVIPPN-L-HF--KT-----PN--PEIPGLTD---GS--VQV------
-----V-TE--N-T----------------RW------------------
--E------G----GYVAMNSFGF-GGANVHALYRSN-EK-EQT---E--
-----A--------------------------HV---A------SQK--P
RLFTYAARTEEGVKAVLS------------E-----------------
>FAS_SRR17920655_NODE_450_length_7708_cov_24.659201_g326_i0_1
--------------------------------------------------
----------------------------------------------ISGL
SARLPE-S-A------------------NIDEFREQLFA-G---V--DLI
T--D-D---E--R-R-WP-------------S---G----L------H-G
-----------------LP---T-RTGKIK--E--L-----------DK-
FDATFFG-VHA-KQ--AHVMDPQLRMLLELTHEAIIDAGVNP-A-SVRGS
-----------RTGVFIGVSA-SESD--EFW--T-M----D---------
------------------------------------P---E---Q--V--
------------------NGYGLT--G--------------------CCR
AMFPNR---ISYTFDFKG-PSYAIDTACSSSLFALQQAVSAMRTGQC--E
AAIVGGVNLLLKPTC-SLQFHRLG--M-----LS-P------QG-----M
-CKAFDASG--NGYVRSEAAVVIYLQK-----AS--VS----KR------
-------------------------------------I--------YATI
VNARTNTD--GN---K-EQ----GITF-P--S--GA-MQKKLIL----ET
YA-EAG---------VS-P--------S--EVVYVEAHG------TGTKV
GDPQEVNSIADV--F--C-K-G-----R---------------------N
-------------------------------------T-P-LLIGSVKS-
----------------N-------------MGHSEPASGLCSIAKTLIAM
ESGVIPAN-L-HF--KN-----PN--KDIPALHD---GR--LKV------
-----V-SE--N-T----------------SF------------------
--P------G----GYVAINSFGF-GGANAHIILKSN-PK-PKP---L--
-----S--------------------------PP---L------LTN--P
TVVAVSGRTEEAVKEFLKEV-DQNQ--------A--------------
>FAS_SRR15927343_NODE_261_length_10625_cov_2495.923711_g195_i0_1
--------------------------------------------------
----------------------------------------------ISGI
SGRLPE-S-N------------------NIAEFRENLIN-G---I--DMI
T--E-N---D--R-R-WK-------------P---G----L------Y-D
-----------------LP---K-RAGKLK--E--L-----------DK-
FDAAFFG-IPP-KQ--ADAMEPQLRMLLEVSYESLIDAGIDP-Y-SIRGS
-----------RTGVFIGASE-SEAH--QAW--S-A----D---------
------------------------------------P---E---A--T--
------------------VGYHMT--G--------------------CAR
SMFANR---LSFYFDFKG-PSFVIDTACSSSLLAMDQALMSIRMGLC--D
AALVGGTSLCLKPTT-SLQFKKLN--M-----VS-E------DG-----C
-SKSFDASA--NGYVRSEAVVVIFLQK-----AK--NA----KR------
-------------------------------------I--------YATL
VHSKNNAD--GN---K-ER----GITF-P--S--GE-IQKKLIT----EV
YS-EAG---------VD-P--------K--NVAYVEAHG------TGTQA
GDPQELNTIADV--F--C---K-----G---------------------R
-------------------------------D-----G-P-LLVGSTKS-
----------------N-------------MGHPEPASGLAALAKVIIAM
EDGMIPAN-L-HY--KE-----PN--PDIPGLLD---GR--LKV------
-----V-TE--R-L----------------RW------------------
--N------G----GYVGVNSFGF-GGSNVHALLRSY-PT-EKP---V--
-----P--------------------------HP---A------SDM--A
RLVTFAGRTEQAISEAMEIV-KQRKHD------------V--------
>FAS_SRR15563581_NODE_377_length_3846_cov_32.546250_g294_i0_1
--------------------------------------------------
----------------------------------------------ITGI
SCRLPE-S-D------------------NMEEFRQHLVL-G---E--DMV
T--E-D---N--R-R-WE-------------P---G----Y------L-G
-----------------LP---R-RNGKLK--D--L-----------SK-
FDAAFFG-VHP-KQ--ANAMDPQLRMLLEVTYESIVDSGYSP-Q-NLRGT
-----------QTGVFVGVSA-SEAG--EAW--S-A----D---------
------------------------------------P---E---T--L--
------------------VGYSMT--G--------------------CCR
AMFANR---LSYFFDFKG-PSYAIDTACSSSLLALDQAIASIRSGNC--D
SAIVAGSNICIKPTT-ALQFLKLG--M-----LS-P------EG-----M
-CKSFDASG--NGYCRSEGIVAIHVQK-----LS--SA----RR------
-------------------------------------I--------YSTL
VHSKNNAD--GG---K-EQ----GITF-P--S--GE-VQKSLLE----AT
YL-EAG---------IN-P--------S--QVSYVEAHG------TGTKV
GDPQEVNSVVDV--F--C---K-----D---------------------R
-------------------------------S-----Q-P-LLIGSTKS-
----------------N-------------MGHPEPASGLAAVAKVIIAM
EDKVLPAN-L-HF--SE-----PN--PDIPGLLD---GR--AKV------
-----V-TE--G-T----------------RW------------------
--S------G----GYVGVNSFGF-GGANVHTILKSN-DS-EKK---E--
-----H--------------------------HP---A------ASA--R
RLCIYAGRTEEAVSQVLKHI-QDNSDN-ME---------L--------
>FAS_SRR1505115_NODE_350_length_8732_cov_84.977903_g229_i0_1
--------------------------------------------------
----------------------------------------------ISGI
SGRFPE-S-D------------------NMEEFRQHLVR-G---E--DMI
T--D-D---D--R-R-WQ-------------S---G----L------F-G
-----------------LP---K-RSGKLK--D--L-----------SK-
FDASLFG-VHP-KQ--ANAMDPQLRILLEVSYEALIDAGVNV-S-GVRGS
-----------RTGVFVGCSQ-SESS--EAW--T-S----N---------
------------------------------------P---E---T--Q--
------------------VGYSMT--G--------------------CCR
AMFANR---LSFFFDFKG-PSYAVDTACSSSMLAMDQALTSIRTGQC--D
AALVGGCSLCLKPGM-ALEFNKLG--M-----LS-S------DG-----K
-CKSFDATG--DGYCRSETVAVVYLQK-----AP--AA----KR------
-------------------------------------I--------YATV
VHSKNNSD--GH---K-EQ----GITF-P--S--AS-IQKRLLH----EL
YS-EAG---------VN-P--------S--DVSYVEAHG------TGTKV
GDPQELNTIVDV--F--C---H-----K---------------------R
-------------------------------T-----E-P-LLIGSIKS-
----------------N-------------MGHSEPASGLASIAKVLIAM
EAGVVPPN-L-HY--TT-----PN--PDIPALTD---GR--LQV------
-----V-TE--C-T----------------RW------------------
--K------G----GYVAVNSFGF-GGANVHVLFKSY-PK-ERQ---S--
-----A--------------------------HP---A------SPL--T
RLVTHCSRTEEGLAQMFREV-HKISSN------------V--------
>FAS_SRR12061226_NODE_20_length_9447_cov_16.330674_g16_i1_1
--------------------------------------------------
----------------------------------------------VSGI
SGRMPE-S-A------------------NMQEFRDHLMK-K---E--DMV
T--A-D---N--R-R-WE-------------V---G----L------H-G
-----------------VP---P-RNGKLL--E--I-----------AK-
FDAGFFG-VHP-KQ--ADCMDPQLRMLLEVSYEAIIDSGQTL-Q-SVRGS
-----------RTGVFIGVSI-AEAS--EAW--S-A----D---------
------------------------------------P---E---T--L--
------------------VGYSMP--G--------------------CCK
AMFANR---ISFFFDFTG-PSYAVDTACSSSMMCLDQALMNIRMGFI--D
SALVGGTNLCLKTQT-SLQFTRMG--M-----VS-P------DG-----A
-CKTFDASG--DGYCRSEAVMAIFLQK-----SA--DC----RR------
-------------------------------------I--------YATV
VHTRANAD--GY---K-EQ----GITF-P--S--GN-LQKRLIN----EV
YN-DIG---------LN-P--------K--DIAYMEAHG------TGTKV
GDPQEINSIVDV--F--C---K-----D---------------------R
-------------------------------D-----T-P-LLIGSTKS-
----------------N-------------MGHPEAASGLTSLAKIIIAM
EERVIPPN-L-HY--KT-----PN--PEIPGLSD---GS--LQV------
-----I-TE--C-T----------------KW------------------
--D------G----GLVAMNSFGF-GGANVHAVYRSY-DA-EPR---E--
-----P--------------------------HM---A------SEK--P
RLFTFSARSEEGVREVLKEV-RKNAKS-VEF-----------------
>FAS_ERR1256700_NODE_263_length_9665_cov_34.037542_g200_i0_1
--------------------------------------------------
--------------------------------------------VAISGI
SGRLPE-S-D------------------NMAEFRDHLMK-K---E--DMV
T--A-D---N--R-R-WE-------------I---G----L------H-G
-----------------NP---P-RNGKLK--E--I-----------RH-
FDAAFFG-VHP-KQ--ADCMDPQLRLLLEVAYEAITDAGQTI-E-SVRGT
-----------KTGVYVGVSQ-SDAS--DAW--S-A----D---------
------------------------------------A---E---T--L--
------------------VGYTMP--G--------------------CCR
AMFANR---ISFFFDLKG-PSYAVDTACSSSMMCLDQALHSIRMGII--D
AAIVAGSNLCLKPNT-SLQFVRMG--M-----TS-P------DG-----A
-CKTFDASG--DGYCRSEAVMAIYLQK-----TS--DC----KR------
-------------------------------------I--------YATV
VHAKSNSD--GY---K-EQ----GITF-P--S--GI-MQKQLID----EV
YH-EIG---------VS-P--------V--DVAYVEAHG------TGTKV
GDPQETNSIADV--F--C---K-----G---------------------R
-------------------------------K-----G-P-LLIGSTKS-
----------------N-------------MGHPEAASGLSSIAKILIAY
EERVIPPN-L-HY--KN-----PN--PEIPGLID---GS--LQV------
-----V-TE--C-T----------------RW------------------
--N------G----GYVAMNSFGF-GGANVHALYRSH-DK-ELL---E--
-----P--------------------------HI---A------SDK--P
RLFTCNARTEAGVKVLL-------------------------------
>FAS_SRR8286397_NODE_25_length_9103_cov_33.122982_g17_i0_2
--------------------------------------------------
--------------------------------------------VSISGI
SGRMPE-S-G------------------NMQEFRDHLMK-K---E--NMV
T--A-D---N--R-R-WE-------------V---G----M------H-G
-----------------LP---P-KNGKLN--E--I-----------TK-
FDAGFFG-VHP-KQ--ADCMDPQLRMLLEVAYEAVVDSGQSL-Q-SVRGS
-----------RTGVFIGVSM-SEAG--DAW--S-A----D---------
------------------------------------P---E---T--L--
------------------VGYSMP--G--------------------CCR
AMFANR---ISFFFDFKG-PSYTIDTACSSSMMGLDQALQNIRMGII--D
AAIVGGTNLCLKPQT-SLQFTRMT--M-----TS-P------DG-----H
-CKTFDASG--DGYCRSEAVMAIYLQK-----SQ--DC----KR------
-------------------------------------I--------YMSV
VHTKSNSD--GH---K-VE----GITF-P--S--GI-LQKSLIE----DV
YH-EIG---------LN-P--------K--DIDYMEAHG------TGTKV
GDPQEVNTIVDV--F--C---K-----D---------------------R
-------------------------------T-----T-P-LLIGSTKS-
----------------N-------------MGHPEAASGITSIAKIIIAM
EERTIPPN-L-HY--NT-----PN--PEIPGLSD---GS--LKV------
-----I-TE--C-T----------------RW------------------
--G------G----GLVSMNSFGF-GGSNVHAIYKSH-DK-ELT---N--
-----L--------------------------HP---A------ADK--P
RLFTFGARSEEGVRQV--------------L-----------------
>FAS_SRR8282417_NODE_127_length_9880_cov_310.598861_g80_i0_2
--------------------------------------------------
----------------------------------------------ISGI
SGRLPE-S-N------------------NIQEFRDHLMN-K---E--DMV
T--T-D---D--R-R-WT-------------V---G----L------H-G
-----------------CP---P-RNGKVP--E--I-----------TK-
FDAGFFG-VHP-KQ--TDCMDPQLRMLLEAAYEAIIDSGQSM-E-SVRGS
-----------RTGVYIGVSL-SDSS--DAW--T-M----E---------
------------------------------------T---D---G--M--
------------------VGYTMP--G--------------------CCR
AMFANR---ISFFFDFKG-PSYAVDTACSSSMMCLDQALMGIRTGLI--D
SALVGGSNLCLKPNT-SLQFVRMG--M-----TS-P------DG-----A
-CKTFDASA--NGYCRSEAIMAMFLQK-----VP--DS----KR------
-------------------------------------I--------YATV
VHTKSNCD--GY---K-EQ----GITF-P--S--GD-LQQRLIR----EV
YD-EIG---------IN-P--------S--EINYMEAHG------TGTKV
GDPQEINSIVDV--F--C---E-----N---------------------R
-------------------------------T-----G-P-LLIGSTKS-
----------------N-------------MGHPEAASGLTSIAKILISM
EEKMLPPN-L-HY--NN-----PN--PEIPGLTD---GS--LKV------
-----V-TE--C-T----------------KW------------------
--D------G----GLVAMNSFGF-GGANVHAIYKSN-EK-ELK---E--
-----P--------------------------HP---A------SDK--P
RLFTYAARTEAGVKAVLQEA-RKNASS-VEF-----------------
>FAS_SRR8080746_NODE_85_length_13636_cov_97.053749_g44_i0_1
--------------------------------------------------
--------------------------------------------VSISGI
SGRLPE-S-D------------------NMAEFREHLMN-K---E--DMV
T--A-D---D--R-R-WK-------------M---G----L------H-G
-----------------NP---P-RNGKLK--E--I-----------RH-
FDAGFFG-VHP-KQ--ADCMDPQLRMLLETAYEAIIDSGQTL-E-SVRGS
-----------RTGVFVGVSM-SEAS--DAW--T-S----D---------
------------------------------------A---E---S--T--
------------------VGYTMP--G--------------------CCR
AMFANR---ISFFFDFKG-PSYAVDTACSSSMMCLDQALMNIRMGII--D
SAIVGGTNLCLKPNT-SLQFVRMG--M-----TS-P------DG-----A
-CKTFDASG--DGYCRSEAIMSIFLQK-----SA--DC----RR------
-------------------------------------I--------YATV
VHSKTNSD--GY---K-EQ----GITF-P--S--GI-LQKQLIN----EV
YH-EIG---------IN-P--------S--DIAYMEAHG------TGTKV
GDPQETNSIVEV--F--C---K-----G---------------------R
-------------------------------K-----D-P-LLIGSTKT-
----------------N-------------MGHPEAASGLSSIAKIIIAM
EERVIPPN-L-HF--KT-----PN--PDIAGLLD---GR--LKV------
-----V-TE--C-T----------------RW------------------
--N------G----GLVSMNSFGF-GGSNVHAVYRSH-DK-ELT---E--
-----P--------------------------HI---A------SDK--P
RLFTCSARTEAGVKAL--------------L-----------------
>FAS_SRR7811718_NODE_606_length_8351_cov_1788.184827_g422_i0_2
--------------------------------------------------
----------------------------------------------ITGI
SCRLPE-S-D------------------NMTEFRQHLLL-K---E--DMI
T--D-D---D--R-R-WP-------------A---G----F------L-G
-----------------IP---D-RNGKIK--D--L-----------SK-
FDASFFG-VHP-KQ--ANSMDPQLRLLLEVAYEAIVDSGYSP-Q-SLRGS
-----------RTGVFVGASA-SEAS--EAF--S-S----D---------
------------------------------------S---E---K--M--
------------------DGYGMI--G--------------------CCR
AMFANR---LSFFFDLKG-PSYAIDTACSSSSLAMDHALASIRMGIC--D
AAIIGGTNICVKPNT-ALQFLKLG--M-----LS-P------DG-----C
-CKSFDANG--NGYCRSEGIIAIHIQK-----AS--AA----RR------
-------------------------------------I--------YSTV
VHSKNNAD--GN---K-EQ----GITF-P--S--GA-AQKKLLE----ET
YH-EAG---------VD-P--------S--QVAYVEAHG------TGTKV
GDPQEVNSIADV--F--C---K-----D---------------------R
-------------------------------N-----E-P-LLIGSTKS-
----------------N-------------MGHPEPASGLSSLAKVIIAM
EEKILPAN-L-HY--NE-----PN--PNIPGLVD---GR--LKV------
-----V-TE--S-T----------------RW------------------
--S------G----GYVGVNSFGF-GGANVHLILKSN-DN-EKS---E--
-----Q--------------------------HP---A------ASS--R
RLCVYAGRTEECVDHVLTQM-HQNSDS-VE---------L--------
>FAS_SRR7781178_NODE_375_length_7661_cov_67.663295_g221_i1_1
--------------------------------------------------
----------------------------------------------ISGI
SCRLPE-S-E------------------NVKEFEEHLMN-G---D--DMV
T--E-D---D--R-R-WP-------------P---G----L------Y-G
-----------------LP---K-RCGKLK--T--L-----------DK-
FDATFFG-VHP-KQ--ANSMDPQLRMLLEVTYEAIVDSGTNP-S-SIRGS
-----------KTGVFIGASA-SEAH--EAW--A-T----D---------
------------------------------------P---Q---K--T--
------------------VGYSMT--G--------------------CTR
SMFANR---LSYFFDFKG-PSFALDTACSSSLLALDQAVNSIRQGHC--D
AAIVGGCSACLKPLT-ALQFLKLG--M-----LS-P------DG-----T
-CKSFDASG--NGYCRSEGIVAVYLQM-----KP--EA----KR------
-------------------------------------I--------YSTV
VHTKTNSD--GH---K-EQ----GITF-P--S--GK-IQKRLLY----DV
YE-EAG---------VA-P--------N--KVVYVEAHG------TGTKA
GDPQEVNSIVDV--F--C---K-----D---------------------R
-------------------------------E-----G-P-LPIGSVKS-
----------------N-------------MGHAEPASGLAAVAKVIIGM
ENGIIPGN-L-HY--NE-----PN--PDIPGLID---GR--LEV------
-----V-RG--N-M----------------PM------------------
--K------E----GFVGVNSFGF-GGSNVHAILKSS-EL-RRE---N--
-----T--------------------------HE---A------STA--K
RLFVYSSRTSDGVQNILQMA-QDNKHN-VE---------M--------
>FAS_SRR7369732_NODE_2005_length_8827_cov_256.233607_g902_i1_1
--------------------------------------------------
--------------------------------------------VAITGI
SGRLPE-S-G------------------NVAEFREKLIQ-E---I--DMV
T--E-D---E--R-R-WP-------------V---G----L------Y-D
-----------------LP---K-RSGKLK--E--L-----------DK-
FDAAFFG-IPP-KQ--ADAMEPQLRMLLEVAYESIVDAGFDP-H-SLRGS
-----------KTGVFVGASE-SEAH--QAW--S-S----D---------
------------------------------------P---E---T--T--
------------------VGYHMT--G--------------------CAR
SMFANR---LSYYFDFKG-PSFVMDTACSSSLLAMDQALASIRLGLC--D
AAIVAGTSLCLKPTT-SLQFKKLN--M-----VS-T------DG-----C
-CRSFDASG--SGYVRSEAVVVAFLQK-----AK--HS----RR------
-------------------------------------I--------YATI
IHSKNNAD--GN---K-EQ----GITF-P--S--GE-IQKRLLT----EV
YQ-EAG---------ID-P--------K--DVAYVEAHG------TGTKA
GDPQELNSITDV--F--C---K-----G---------------------R
-------------------------------E-----G-P-LLIGSTKS-
----------------N-------------MGHPEPASGLAALAKVLIAM
EDGMIPSN-L-HF--KD-----PN--PDVPGLLD---GR--LKV------
-----V-TE--R-L----------------QW------------------
--N------G----GYVGINSFGF-GGSNVHVLLRSY-QN-EKE---T--
-----S--------------------------HP---A------SEL--P
RLVTYAGRTQEAVSTV-----------------------L--------
>FAS_SRR7138063_NODE_3493_length_3467_cov_25.427150_g2048_i1_2
--------------------------------------------------
--------------------------------------------VVISGI
SCRLPQ-S-E------------------NMEEFKKHLFA-G---D--NMV
S--E-----N--K-R-WD-------------S---V----S------H-G
-----------------LP---S-KSGTLE--D--I-----------SK-
FDAAFFG-VPP-KL--ADNMDPQLRMMLELTYEALIDSGISP-A-TIRGT
-----------NTGVYVGCGL-SETW--EAL--S-T----D---------
------------------------------------D---S---H--V--
------------------TGYSPL--G--------------------CTS
SMFANR---ISFAFDFRG-PSFALRNGCASGLLALDRAVTSIRNGDC--D
VAIVAGCNLCLKPAT-SVQLAEMG--L-----LS-S------HG-----E
-CRCFDERV--DGYGRSEGVVVMCLQK-----KV--KA----KR------
-------------------------------------V--------YCTV
IHSKSSSF--TT---E-NN----NINY-P--S--FE-EERKFLE----DT
YR-EAR---------LN-P--------S--HIAYIEANS------SCSKM
ADSIEINAIADV--I--C-R-N---------------------------K
-------------------------------T-----K-P-LLIGSVKS-
----------------N-------------IGHTESTSGLASVSKIIIAM
EEGVIPPN-L-HC--NI-----P-------MTRN---EQ--VKV------
-----V-TE--K-S----------------RL------------------
--N------G----EYCSVNSFGL-GGANVHTILKTF-ND-RNN---K--
-----Y--------------------------HF---------ANEK--K
RLCVYSARTKHGLESIF-------------------------------
>FAS_SRR6911229_NODE_33_length_9911_cov_27.594246_g12_i0_1
--------------------------------------------------
----------------------------------------------ISGI
SGRLPE-S-N------------------NIQEFRDHLMN-K---E--DMV
T--T-D---D--R-R-WT-------------V---G----L------H-G
-----------------CP---P-RNGKVP--E--I-----------TK-
FDAGFFG-VHP-KQ--TDCMDPQLRMLLEAAYEAIIDSGQSM-E-SVRGS
-----------RTGVYIGVSL-SDSS--DAW--T-M----E---------
------------------------------------T---D---G--M--
------------------VGYTMP--G--------------------CCR
AMFANR---ISFFFDFKG-PSYAVDTACSSSMMCLDQALMGIRTGLI--D
SALVGGSNLCLKPNT-SLQFVRMG--M-----TS-P------DG-----A
-CKTFDASA--NGYCRSEAIMAMFLQK-----VP--DS----KR------
-------------------------------------L--------YATV
VHTKSNCD--GY---K-EQ----GITF-P--S--GD-LQQRLIR----EV
YD-EIG---------IN-P--------S--EINYMEAHG------TGTKV
GDPQEINSIVDV--F--C---E-----N---------------------R
-------------------------------T-----G-P-LLIGSTKS-
----------------N-------------MGHPEAASGLTSIAKILISM
EEKMLPPN-L-HY--NN-----PN--PEIPGLTD---GS--LKV------
-----V-TE--C-T----------------KW------------------
--D------G----GLVAMNSFGF-GGANVHAIYKSN-EK-ELK---E--
-----P--------------------------HP---A------SDK--P
RLFTYAARTEAGVKAVLQEA-RKNASS-VEF-----------------
>FAS_SRR6832922_NODE_518_length_10084_cov_895.683807_g28_i3_1
--------------------------------------------------
--------------------------------------------VAISGI
SGRLPE-S-D------------------NMAEFRDHLMK-K---E--DMV
T--A-D---N--R-R-WE-------------I---G----L------H-G
-----------------NP---P-RNGKLK--E--I-----------RH-
FDAAFFG-VHP-KQ--ADCMDPQLRLLLEVAYEAIVDAGQTI-E-SVRGT
-----------KTGVYVGVSQ-SDAS--DAW--S-A----D---------
------------------------------------A---E---T--L--
------------------IGYTMP--G--------------------CCR
AMFANR---ISFFFDLKG-PSYAVDTACSSSMMCLDQALHSIRMGII--D
AAIVAGSNLCLKPNT-SLQFVRMG--M-----TS-P------DG-----A
-CKTFDASG--DGYCRSEAVMAIYLQK-----TS--DC----KR------
-------------------------------------I--------YATV
VHSKSNSD--GY---K-EQ----GITF-P--S--GI-MQKQLID----EV
YH-EIG---------VN-P--------V--DVTYVEAHG------TGTKV
GDPQETNSIVDV--F--C---K-----G---------------------R
-------------------------------K-----A-P-LLIGSTKS-
----------------N-------------MGHPEAASGLSSIAKILIAY
EERVIPPN-L-HF--KN-----PN--PEIPGLSD---GS--LQV------
-----V-TE--C-T----------------RW------------------
--N------G----GYVAMNSFGF-GGSNVHALYRSH-DK-ELL---E--
-----P--------------------------HI---A------SEK--P
RLFTCNARTEAGVKAVLTE-----------------------------
>FAS_SRR6459618_NODE_54_length_7905_cov_263.900713_g19_i1_1
--------------------------------------------------
--------------------------------------------VVITGI
SCRLPE-S-D------------------NMTEFRQHLML-K---E--DMI
T--D-D---D--R-R-WQ-------------P---G----F------L-G
-----------------LP---R-RNGKLK--D--L-----------SK-
FDASFFG-VHP-KQ--ADAMDPQLRLLLEVAYEAIIDSGYSP-Q-SLRGS
-----------KTGVFIGVSA-SEAG--EAL--S-A----D---------
------------------------------------P---E---T--L--
------------------VGYGMT--G--------------------CCR
AMFANR---LSFFFDFKG-PSYAIDTACSSSSLAMDQALASIRAGIC--D
AAIVGGSNICIKPNT-ALQFLKLG--M-----LS-A------DG-----C
-CKSFDANG--DGYCRSEGIVAIHIQK-----VS--AA----HR------
-------------------------------------V--------YTTI
VHSKNNAD--GN---K-EQ----GITF-P--S--GA-VQKQLLE----ET
YH-EAG---------VD-P--------S--QVAYVEAHG------TGTKV
GDPQEVNSIVDV--F--C---K-----D---------------------R
-------------------------------N-----E-P-LLIGSTKS-
----------------N-------------MGHPEPASGLAALAKVVIAM
EEKIVPAN-L-HY--EE-----PN--PDIPGLVD---GR--LKV------
-----V-TE--G-T----------------RW------------------
--P------G----GYVGLNSFGF-GGANVHLILKSN-DN-EKC---E--
-----Q--------------------------HP---A------TSC--R
RLCVYAGRTEECVDHVLT---------------------Q--------
>FAS_SRR6201763_NODE_1008_length_7456_cov_7.259651_g518_i1_1
--------------------------------------------------
----------------------------------------------ISGV
SCRLPE-S-E------------------NMAEFEQHLMN-G---E--DMV
T--E-D---D--R-R-WQ-------------P---G----L------F-G
-----------------LP---K-RSGKLK--T--L-----------NK-
FDATFFG-VHP-KQ--ANNMDPQLRMLLEVTYEAIVDSGTNP-S-SIRGS
-----------KTGVFIGASA-SEAH--EAW--A-M----D---------
------------------------------------P---Q---K--T--
------------------VGYSMT--G--------------------CTR
SMFANR---LSYFFDFKG-PSFALDTACSSSLLALDQAVNSIRQGHC--D
AAIVGGCSLCLKPLT-ALQFLKLG--M-----LS-P------DG-----S
-CKSFDASG--NGYCRSEGIVAVYLQM-----KP--EA----KR------
-------------------------------------I--------YSTV
VHTKTNSD--GN---K-EQ----GITF-P--S--GQ-IQKRLLY----DV
YE-EAG---------VA-P--------N--KVVYVEAHG------TGTKA
GDPQEVNTIVDV--F--C---K-----D---------------------R
-------------------------------N-----G-P-LPIGSVKS-
----------------N-------------MGHSEPASGLAAVAKVVVGM
ERGTMPAN-L-HY--KE-----PN--PDIPGLTD---GR--LQV------
-----V-TE--N-I----------------PL------------------
--R------E----GFVGVNSFGF-GGSNVHAILKSS-DV-KRE---N--
-----N--------------------------HK---A------SNA--K
RLFVYSSRTSDGAEKILNMA-QNNKEN-MD---------M--------
>FAS_SRR5043294_NODE_1733_length_7933_cov_84.690331_g971_i1_2
--------------------------------------------------
----------------------------------------------ISGI
SCRLPE-S-D------------------NTEEFRQHLIN-K---D--DMV
T--D-D---D--R-R-WP-------------T---G----L------Y-G
-----------------LP---T-RNGKLK--D--V-----------SK-
FDAAFFG-VHP-KQ--ANSMDPQLRILLEVTYESIIDAGVNP-D-TIRGS
-----------RTGVFIGCSA-SESH--DSW--S-C----D---------
------------------------------------P---E---K--T--
------------------VGYSMT--G--------------------CTR
SMFANR---LSFFFDFKG-PSYAIDTACSSSLLAMDQALHSIRQGHC--D
AAIVGGCNLCLKPTT-SLQFQKLG--M-----LS-K------DG-----T
-CKSFDVSG--DGYCRSEGIVAIYIQR-----KA--AA----KR------
-------------------------------------T--------YSTI
VHSKTNSD--GC---K-EQ----GITF-P--S--GS-VQKQLLQ----EV
YS-EAS---------ID-P--------A--IVEYVEAHG------TGTKA
GDPQELNAITDV--F--C---K-----D---------------------R
-------------------------------T-----T-P-LLIGSVKS-
----------------N-------------MGHPEPASGLAAVTKLIIGM
EDKSMPGN-L-HY--ES-----PN--PDIPGLVD---GR--LQV------
-----V-TD--R-T----------------PF------------------
--H------G----GLIAVNSFGF-GGSNVHAVLKPN-ID-NET---E--
-----I-------------------------------N------DLS--K
RLFVYSSRTEEGVNKVLLSA-EGQSKN------------I--------
>FAS_SRR3928172_NODE_638_length_8205_cov_166.054806_g428_i0_1
--------------------------------------------------
----------------------------------------------ISGI
SCRLPE-S-D------------------NIEEFRQHLIL-G---E--DMV
T--E-D---D--R-R-WE-------------P---G----F------L-G
-----------------LP---T-RNGKLK--D--I-----------SK-
FDATFFG-VHP-KQ--ADAMDPQLRMLLEVTQEALVDAGVNP-S-TVRGS
-----------RTGVFIGVSS-SDAG--EAW--S-A----N---------
------------------------------------P---E---T--L--
------------------VGYGMT--G--------------------CCR
AMFANR---LSYFFDFKG-PSYAIDTACSSSLLALDQALHSIRMGHC--D
SAIVGGSNLCLKPTS-ALQFLKLG--M-----LS-P------EG-----S
-CKSFDESG--NGYCRSEGIVAVFLQK-----RS--VA----RK------
-------------------------------------I--------LSTV
VHSKTNSD--GC---K-EQ----GITF-P--S--GE-VQKKLLG----EV
YK-EAG---------IL-P--------S--TVAYVEAHG------TGTKV
GDPQEVNSITDI--F--C---K-----D---------------------R
-------------------------------T-----G-P-LLIGSTKS-
----------------N-------------MGHPEPASGLAAVAKVIVAM
EDGMIPAN-L-HF--KN-----PN--PDIPGLLD---GR--LKV------
-----V-SE--R-T----------------RW------------------
--N------G----GYVGINSFGF-GGANVHTVLKSN-NV-EKL---R--
-----T--------------------------HP---A------CKA--K
RLFTYASRTEEGLKHTFAEV-RRNSED-VE---------L--------
>FAS_SRR3714583_NODE_237_length_7687_cov_27.865148_g168_i0_1
--------------------------------------------------
--------------------------------------------IVISGI
SCRLPE-S-E------------------NMEEFKNHLMK-G---D--NMV
T--K-----N--R-R-WE-------------P---G----S------H-G
-----------------LP---A-ESGTLM--D--I-----------SK-
FDAAFFG-VPP-KL--VDNMDPQLRIMLELTHEALVDSGISP-M-TIRGT
-----------NTAVYVGCGM-SETW--EAL--S-T----D---------
------------------------------------D---S---N--V--
------------------TGYSPL--G--------------------CTT
SMFANR---ISFAFDLKG-PSYGLRNGCASGLLALDRAVASIRNGDC--D
TAIVAGCNLCLKPAA-SVQLAEMN--L-----LS-S------DG-----Q
-CRCFDENV--DGYGRSEGVVVMCLQR-----KA--NA----KR------
-------------------------------------V--------YCTV
IHSKSSTF--IT---D-NE----HMNY-P--S--FE-EERKFLQ----DT
YK-EAR---------LD-P--------S--HVTYIEANS------SCSKI
ADASEINAITDV--L--C-R-N---------------------------K
-------------------------------T-----K-P-LLIGSVKS-
----------------N-------------IGHTEATSGLVSVSKIVIAM
EDGVIPPN-I-NY--RL-----P-------NIQN---EQ--IKV------
-----V-EE--R-T----------------RL------------------
--N------G----DYCSVNSFGL-GGANVHTIFKSF-TD-KNN---K--
-----Y--------------------------HF---------ANEK--K
RLCIYSARTKPALESIF-------------------------------
>FAS_SRR3714583_NODE_111_length_8948_cov_47.770986_g83_i0_1
--------------------------------------------------
----------------------------------------------ISGV
SCRLPE-S-D------------------NIEEFRQHLIN-K---D--DMV
T--D-D---E--R-R-WP-------------Q---G----L------Y-G
-----------------LP---P-RNGKLK--D--I-----------SK-
FDAAFFG-VHP-KQ--ANTMDPQLRLLLEVTYEAIVDAGVNP-D-RVRGS
-----------RTGVFIGCSA-SESH--DAW--A-Y----D---------
------------------------------------P---E---K--T--
------------------VGYSMT--G--------------------CTR
SMFANR---LSFFFDFKG-PSYAIDTACSSSLLAMDQALHNIRSGLC--D
AAIVGGSNLCLKPTT-SLQFQKLG--M-----LS-K------EG-----T
-CKSFDESG--DGYCRSEGIVAIYLQK-----HK--DA----KR------
-------------------------------------I--------YSTI
VHSKTNSD--GN---K-EQ----GITF-P--S--GS-IQKQLLQ----EV
YS-EAC---------ID-P--------A--TVEYVEAHG------TGTKA
GDPQELNTISDV--F--C---K-----D---------------------R
-------------------------------L-----S-P-LLIGSVKS-
----------------N-------------MGHPEPASGLAAVTKLIIGM
EDKMMPAN-L-HY--ES-----PN--PDIPGLVD---GR--LQV------
-----V-TD--R-T----------------PL------------------
--H------G----GLMAVNSFGF-GGSNVHTVLKPN-VD-SKI---D--
-----C-------------------------------S------DSS--K
RLFLYSSRTEDGVNKVLSSV-EEQSKN-IN---------L--------
>FAS_SRR3358325_NODE_531_length_12130_cov_25.120557_g306_i0_2
--------------------------------------------------
----------------------------------------------ISGI
SGRLPE-S-A------------------NVAEFRDHLMK-K---E--DMT
T--E-D---N--R-R-WE-------------V---G----L------Y-G
-----------------LP---P-RNGKVK--E--L-----------QH-
FDAAFFG-VHP-KQ--ADCMDPQLRMLLEVSYEAIIDAGQTL-E-SVRGS
-----------KTGVYVGAST-SDAS--EAW--S-I----E---------
------------------------------------A---E---T--T--
------------------VGYTMP--G--------------------CCK
AMFANR---ISYFFDFKG-PSYAVDTACSSSMMCLDQALLNIRMGMI--D
SAIVAGTNLCTKPCT-SLQFTRMG--M-----TS-P------TG-----Y
-CKTFDASG--DGYCRSEAIMAIFLQK-----TA--DC----RR------
-------------------------------------I--------YATV
VHTKANCD--GF---K-EQ----GVTF-P--S--GL-AQKQLIN----EV
YH-EIG---------IS-P--------L--DIAYMEAHG------TGTKV
GDPQEINSIVDV--F--C---K-----G---------------------R
-------------------------------E-----G-P-LLIGSTKS-
----------------N-------------MGHPEAASGLTSIAKILISM
EENVIPPN-L-HY--KT-----PN--PEIPGLVD---GS--LQV------
-----V-TE--C-T----------------RW------------------
--N------G----GLVAMNSFGF-GGANVHAIFRSH-NK-ESV---E--
-----P--------------------------HV---A------SQK--P
RLFTCSARTEEGVKAVLEEA-RKNAHS-VEF-----------------
>FAS_SRR3218422_NODE_191_length_9241_cov_226.286739_g136_i0_2
--------------------------------------------------
--------------------------------------------VSISGI
SGRMPE-S-N------------------NMQEFRDHLMN-K---E--DMV
T--A-D---N--R-R-WE-------------V---G----L------Y-G
-----------------VP---A-RNGKLK--E--I-----------TH-
FDAGFFG-VHP-KQ--ADCMDPQLRMLLEVSYEAIIDAGQTL-E-SVRGS
-----------KTGVFIGVSI-AEAS--EAW--S-T----D---------
------------------------------------P---E---T--L--
------------------VGYSMP--G--------------------CCK
AMFANR---VSFFFDFKG-PSYSVDTACSSSMMCLDQALLNIRMGII--D
SALVGGTNLCLKTQT-SLQFTRMG--M-----TA-P------DG-----T
-CKAFDASG--DGYCRSEAVMAVFLQK-----SK--DC----KR------
-------------------------------------I--------YATL
VHTKSNSD--GF---K-EQ----GITF-P--S--GE-LQKALIK----DV
YY-EIG---------LN-P--------K--DIAYMEAHG------TGTKV
GDPQEVNSIVDV--F--C---K-----D---------------------R
-------------------------------E-----T-P-LLIGSTKT-
----------------N-------------MGHPEAASGLTSIAKIIIAM
EERVIPPN-L-HF--KS-----PN--LEIPGLSD---GS--LKV------
-----V-TD--C-T----------------KW------------------
--E------G----GLVSMNSFGF-GGSNVHAIFRSH-DK-EQR---E--
-----P--------------------------HM---A------SDK--P
RLFTFSARSEEGVRAV--------------L-----------------
>FAS_SRR3218403_NODE_371_length_8288_cov_274.874985_g127_i3_1
--------------------------------------------------
--------------------------------------------VSISGI
SGRMPE-S-S------------------NMQEFRDHLMN-K---E--DMV
T--A-D---N--R-R-WE-------------V---G----L------Y-G
-----------------VP---A-RNGKLK--E--I-----------TH-
FDAGFFG-VHP-KQ--ADCMDPQLRMLLEVSYEAIIDAGQTL-E-SVRGS
-----------KTGVFIGVSI-AEAS--EAW--S-T----D---------
------------------------------------P---E---T--L--
------------------VGYSMP--G--------------------CCK
AMFANR---VSFFFDFKG-PSYSVDTACSSSMMCLDQALLNIRMGII--D
SALVGGTNLCLKTQT-SLQFTRMG--M-----TA-P------DG-----T
-CKAFDASG--DGYCRSEAVMAVFLQK-----SK--DC----KR------
-------------------------------------I--------YATL
VHTKSNSD--GF---K-EQ----GITF-P--S--GE-LQKALIK----DV
YY-EIG---------LN-P--------K--DIAYMEAHG------TGTKV
GDPQEVNSIVDV--F--C---K-----D---------------------R
-------------------------------E-----T-P-LLIGSTKT-
----------------N-------------MGHPEAASGLTSIAKIIIAM
EERVIPPN-L-HF--KS-----PN--LEIPGLSD---GS--LKV------
-----V-TD--C-T----------------KW------------------
--E------G----GLVSMNSFGF-GGSNVHAIFRSH-DK-EQR---E--
-----P--------------------------HM---A------SDK--P
RLFTFSARSEEGVRAV--------------L-----------------
>FAS_SRR2912833_NODE_40_length_9157_cov_28.606977_g32_i0_1
--------------------------------------------------
--------------------------------------------VSISGI
SGRMPE-S-S------------------NMQEFRDHLMN-K---E--DMV
T--A-D---N--R-R-WE-------------V---G----L------Y-G
-----------------VP---A-RNGKLK--E--I-----------TH-
FDAGFFG-VHP-KQ--ADCMDPQLRMLLEVSYEAIIDAGQTL-Q-SVRGS
-----------KTGVFIGVSI-AEAS--EVW--S-T----D---------
------------------------------------P---E---T--L--
------------------VGYSMP--G--------------------CCK
AMFANR---ISFFFDFTG-PSYSVDTACSSSMMCLDQALLNIRMGII--D
SALVGGTNLCLKTQT-SLQFTRMG--M-----TA-P------DG-----A
-CKTFDVSG--DGYCRSEAVMAVFLQK-----SK--DC----KR------
-------------------------------------I--------YATV
VHTKSNSD--GF---K-EQ----GITF-P--S--GN-MQKALIN----DV
YY-EIG---------LN-P--------K--DIAYMEAHG------TGTKV
GDPQEINSVVDV--F--C---K-----D---------------------R
-------------------------------E-----T-P-LLIGSTKT-
----------------N-------------MGHPEAASGLTSIAKIIIAM
EERVIPPN-L-HY--KS-----PN--LEIPGLSD---GS--LKV------
-----V-TE--C-T----------------EW------------------
--N------G----GLVSMNSFGF-GGSNVHAIYKSY-DK-EQS---E--
-----P--------------------------HM---A------SDK--P
RLFTFSARSEDGVRAV--------------L-----------------
>FAS_SRR2889752_NODE_192_length_8760_cov_276.647470_g149_i0_1
--------------------------------------------------
--------------------------------------------VAITGI
SGRLPE-S-E------------------NIAEFREKLIQ-E---I--DMV
T--E-D---E--R-R-WP-------------I---G----L------Y-D
-----------------LP---K-RSGKLK--E--L-----------DK-
FDAAFFG-IPP-KQ--ADAMEPQLRMLLEVAYESIVDAGFDP-H-SLRGS
-----------KTGVFVGASE-SEAH--QAW--S-S----D---------
------------------------------------P---E---T--T--
------------------VGYHMT--G--------------------CAR
SMFANR---LSYYFDFKG-PSFVMDTACSSSLLAMDQALASIRLGLC--D
AAIVAGTSLCLKPTT-SLQFKKLN--M-----VS-T------DG-----C
-CRSFDASG--SGYVRSEAVVVAFLQK-----AK--HS----RR------
-------------------------------------I--------YATL
LHSKNNAD--GN---K-EQ----GITF-P--S--GE-IQKRLLT----EV
YQ-EAG---------ID-P--------K--NVAYVEAHG------TGTKA
GDPQELNSITDV--F--C---K-----G---------------------R
-------------------------------E-----G-P-LLIGSTKS-
----------------N-------------MGHPEPASGLAALAKVLIAM
EDGMIPSN-L-HF--KD-----PN--PDVPGLLD---GR--LKV------
-----V-TE--R-L----------------QW------------------
--N------G----GYVGINSFGF-GGSNVHALLRSY-PN-EKE---T--
-----S--------------------------HP---A------SEL--P
RLVTYAGRTQEAVSTI-----------------------L--------
>FAS_SRR2175868_NODE_1803_length_9180_cov_90.673539_g1106_i0_1
--------------------------------------------------
----------------------------------------------ISGI
SCRLPE-S-D------------------NMNEFRDHLMK-G---E--DMV
T--D-D---D--R-R-WK-------------G---G----L------F-G
-----------------LP---T-RSGKLK--D--I-----------TK-
FDAVFFG-VHP-KQ--ADSMDPQLRLLLEVTYEAIVDAGVNP-D-TIRGS
-----------RTGVFIGASA-SESH--DAW--T-S----D---------
------------------------------------P---E---S--T--
------------------VGYTMP--G--------------------CTR
SMFSNR---LSYFFDFKG-PSYTLDTACSSSLLAMDQALLSIRSGLC--D
AAIVGGSNLCLNPLT-ALQFQKLG--M-----IS-P------EG-----K
-CRSFDAEG--DGYCRSEGVVAIFIQT-----KP--VA----KR------
-------------------------------------A--------YATI
VHSKTNSD--GN---K-EQ----GITF-P--S--GE-VQKRLLH----EV
YS-EAG---------VD-P--------S--CVAYVEAHG------TGTKA
GDPQEVNTICSV--F--T-K-------G---------------------R
-------------------------------Q-----G-P-LLIGSTKS-
----------------N-------------MGHCEPASGLAAVAKVLIAM
ETGEIPAN-L-HY--KA-----PN--PDIPGLLE---GK--MKV------
-----V-TK--R-T----------------KW------------------
--D------G----GYIGVNSFGF-GGSNVHVLLKSK-SS-SED---T--
-----G--------------------------RD---K---R-LCKK--K
RLLNYCSRTEEGLHAVLSEV-QKNSED-VE---------L--------
>FAS_SRR18002372_NODE_816_length_11536_cov_32.859025_g596_i0_1
--------------------------------------------------
----------------------------------------------ISGV
SCRLPE-S-E------------------NMNEFRDHLMK-G---E--DMV
T--D-D---D--R-R-WK-------------A---G----L------Y-G
-----------------LP---T-RSGKLK--D--I-----------TK-
FDAVFFG-VHP-KQ--ADSMDPQLRLLLEVTYEAIVDAGVNP-D-TIRGS
-----------RTGVFIGASA-SESH--DAW--T-S----D---------
------------------------------------P---E---S--T--
------------------VGYTMT--G--------------------CTR
SMFSNR---LSYFFDFKG-PSYTLDTACSSSLLAMDQALLSIRSGLC--D
AAIVGGSNLCLNPLT-ALQFQKLG--M-----LS-P------EG-----K
-CKSFDAEG--DGYCRSEGVVAIFLQT-----KP--VA----KR------
-------------------------------------A--------YATL
VHSKTNSD--GN---K-EQ----GITF-P--S--GE-VQKRLIH----EV
YS-EAG---------VD-P--------S--RVAYVEAHG------TGTKA
GDPQEVNTICSV--F--T-K-------G---------------------R
-------------------------------Q-----G-P-LLIGSTKS-
----------------N-------------MGHSEPASGLAAVAKVLIAM
ETGEIPAN-L-HY--NS-----PN--PDIPGLQE---GK--IKV------
-----V-TK--R-T----------------KW------------------
--D------G----GYVGVNSFGF-GGSNVHVLLKSK-SS-SEE---T--
-----G--------------------------RD---K---R-LCKK--K
RLLNYCSRTEEGLHAVLSEV-QKNSED-VE---------L--------
>FAS_SRR17920690_NODE_31748_length_1642_cov_1.750159_g19910_i0_1
--------------------------------------------------
--------------------------------------------VCISGV
SGRLPE-C-A------------------NMEEFRDHLMN-K---E--DMV
T--E-D---N--R-R-WE-------------V---G----L------H-G
-----------------NP---P-KNGKLK--D--I-----------RH-
FDARFFG-VHP-MQ--ADNMDYQLKLLVEAAYEAIVDAGQTL-D-SVRGS
-----------NTGVFMGAMR-SDCA--DAW--T-S----D---------
------------------------------------K---S---V--D--
------------------IKYTMT--G--------------------CTF
SMLSNR---VSFTFDLKG-PSYTINSACAGGMTALDHAVANIRLGVI--D
AALGGGVNLCLKPNF-TLQFVRMK--L-----AA-P------DG-----L
-SKCFDASA--DGLCRSEGGVVMYNQK-----AP--DC----KR------
-------------------------------------I--------YATV
VNARSNMD--GA---R-PR----GLTV-P--N--DT-GLRELMT----ET
YQ-EVG---------VD-P--------S--EVSYFEAHS------NGLRV
NDALEANSITDV--Y--C-K-D---------------------------R
-------------------------------K-----G-P-LLIGSVKS-
----------------N-------------MGHSEAASGLASVAKMIIAM
EEGVIPPN-L-HY--NT-----PN--PEIPGLVD---GR--LKV------
-----V-TD--N-T----------------PW------------------
--A------G----GLMATNCCGL-WGANVHAILRSH-DK-EQG---E--
-----P--------------------------HP---------ASQK--P
RLFTCCARTEEGVRAVL-------------------------------
>FAS_SRR17920687_NODE_14823_length_2107_cov_8.930678_g10778_i0_1
--------------------------------------------------
--------------------------------------------IVISGI
SGRFPE-S-A------------------NMEEFKKNLME-G---I--DMV
T--D-D---E--R-R-WP-------------A---G----L------N-G
-----------------LP---A-RTGKIK--D--L-----------SK-
FDASFFG-VHA-KQ--AEVMDPQLRMLLEATYEALIDAGLNP-N-EMRGS
-----------RTGVFIGASA-SESG--EYW--T-L----E---------
------------------------------------S---E---R--V--
------------------NGYGLT--G--------------------CAR
AMFPNR---ISFTFDFKG-PSFAIDTACSSSMLAFHQAVTAMRNGEC--D
AAIVGGVNLLLKPNE-SLQFHRLS--M-----LS-P------DG-----A
-CKAFDASG--NGYVRAEACVVTLLQK-----VS--NA----KR------
-------------------------------------V--------YATV
INTGTNTD--GN---K-EQ----GITF-P--S--GK-VQKDLIL----SV
FE-KAG---------MN-P--------A--EVVYIEAHG------TGTKV
GDPQEVNSIAEV--F--C-K-G-----R---------------------N
-------------------------------H-----G-P-LLIGSVKS-
----------------N-------------MGHSEPASGLCSLAKVLVAM
ETNTIPAN-L-HF--KQ-----PN--QEIPALSD---GR--LQV------
-----V-DK--N-W----------------DW------------------
--N------G----GIAAINSFGF-GGANVHLILRSN-PK-PKS---T--
-----P--------------------------VK---D------N-I--P
RLVAVSGRTYEAVDSFLT---------------K--------------
>FAS_SRR17920669_NODE_999_length_7832_cov_16.138807_g659_i0_1
--------------------------------------------------
----------------------------------------------ISGI
SGRFPE-S-A------------------NMEEFKKNLME-G---I--DMV
T--D-D---E--R-R-WP-------------A---G----L------N-G
-----------------LP---A-RTGKIK--D--L-----------SK-
FDASFFG-VHA-KQ--AEVMDPQLRMLLEATYEALIDAGLNP-N-EMRGS
-----------RTGVFIGASA-SESG--EYW--T-L----E---------
------------------------------------S---E---R--V--
------------------NGYGLT--G--------------------CAR
AMFPNR---ISFTFDFKG-PSFAIDTACSSSMLAFHQAVTAMRNGEC--D
AAIVGGVNLLLKPNE-SLQFHRLS--M-----LS-P------DG-----A
-CKAFDASG--NGYVRAEACVVTLLQK-----VS--NA----KR------
-------------------------------------V--------YATV
INTGTNTD--GN---K-EQ----GITF-P--S--GK-VQKDLIL----SV
FE-KAG---------MN-P--------A--EVVYIEAHG------TGTKV
GDPQEVNSIAEV--F--C-K-G-----R---------------------N
-------------------------------H-----G-P-LLIGSVKS-
----------------N-------------MGHSEPASGLCSLAKVLVAM
ETNTIPAN-L-HF--KQ-----PN--QEIPALSD---GR--LQV------
-----V-DK--N-W----------------DW------------------
--N------G----GIAAINSFGF-GGANVHLILRSN-PK-PKS---T--
-----P--------------------------VK---D------N-I--P
RLVAVSGRTYEAVDSFLTKI-------------E--------------
>FAS_SRR17920669_NODE_51676_length_1453_cov_5.173913_g28751_i0_1
--------------------------------------------------
--------------------------------------------------
--------------------------------------------------
--------------------------------------------------
--------------------------------------------------
-----FG-VHA-KQ--AHVMDPQLRMLLELTHEAIIDAGVNP-A-SVRGS
-----------RTGVFIGVSA-SESD--EFW--T-M----D---------
------------------------------------P---E---Q--V--
------------------NGYGLT--G--------------------CCR
AMFPNR---ISYTFDFKG-PSYAIDTACSSSLFALQQAVSAMRTGQC--E
AAIVGGVNLLLKPTC-SLQFHRLG--M-----LS-P------QG-----M
-CKAFDASG--NGYVRSEAAVVIYLQK-----AS--VS----KR------
-------------------------------------I--------YATI
VNARTNTD--GN---K-EQ----GITF-P--S--GA-MQKKLIL----ET
YA-EAG---------VS-P--------S--EVVYVEAHG------TGTKV
GDPQEVNSIADV--F--C-K-G-----R---------------------N
-------------------------------------T-P-LLIGSVKS-
----------------N-------------MGHSEPASGLCSIAKTLIAM
ESGVIPAN-L-HF--KN-----PN--KDIPALHD---GR--LKV------
-----V-SE--N-T----------------SF------------------
--P------G----GYVAINSFGF-GGANAHIILKSN-PK-PKP---L--
-----S--------------------------PP---L------LTN--P
TVVAVSGRTEEAVKEF-----------------L--------------
>FAS_SRR17920669_NODE_242_length_10292_cov_26.556904_g189_i1_2
--------------------------------------------------
----------------------------------------------ISGI
SGRSPE-S-Y------------------NLQELRDNLMN-K---V--DMV
T--E-D---N--R-R-WE-------------V---G----L------H-G
-----------------LP---P-RMGKVP--E--L-----------TK-
FDAGFFG-VHP-KQ--ADCMDPQLRTLLEASYEAIIDAGQSM-E-SVRGS
-----------RTGVYVGVSM-SDSS--DAW--T-M----H---------
------------------------------------T---E---K--M--
------------------VGYTMP--G--------------------CCR
AMFANR---ISFFFDFKG-PSFALDTACSSTMMCLDQALLAIRSGII--D
SALVGGANLCLKPNT-SLQFTRMG--M-----TS-P------DG-----A
-CKTFDASA--NGYVRSEAIMAMFVQK-----AA--DC----KR------
-------------------------------------I--------YATV
VHAKSNCD--GY---K-EQ----GVTF-P--S--GE-LQKRLIY----DV
YN-EIG---------IN-P--------K--DISYMEAHG------TGTKV
GDPQEINSIVDV--F--C---K-----D---------------------R
-------------------------------T-----D-P-LLIGSTKS-
----------------C-------------MGHPEAVSGLTSIAKIIIAM
EERVLPPN-L-HY--KN-----PN--PEIPGLTD---GS--LKV------
-----L-TE--C-T----------------PW------------------
--E------G----GLVAMNSFGF-GGANVHAIYKPN-EK-EQD---K--
-----P--------------------------HP---A------SDQ--V
RLFTYAARTEEGIRTVLAEA-RKNAKS-VEF-----------------
>FAS_SRR17920668_NODE_240_length_11656_cov_27.172840_g194_i1_2
--------------------------------------------------
--------------------------------------------VAISGI
SGRLPE-S-N------------------NIQEFRDHLMK-G---D--DMV
T--A-D---D--R-R-WP-------------V---G----L------H-G
-----------------LP---P-RCGKVP--E--L-----------TK-
FDAGFFG-VHP-KQ--ADCMDPQLRMLLEASYEAIIDAGQSM-E-SVRGS
-----------RTGVYIGVSL-SDAS--DGW--T-M----E---------
------------------------------------T---E---G--M--
------------------VGYTMP--G--------------------CCR
AMFANR---LSFFFDFKG-PSYAVDTACSSSMMCLDQALMGIRTGII--D
SALVGGSNLCLKPNT-SLQFTRMN--M-----TS-P------DG-----A
-CKTFDASA--NGYCRSEAIMAIFLQK-----VP--DC----KR------
-------------------------------------I--------YATV
VHTKSNCD--GY---K-EQ----GITF-P--S--GE-LQKCLIN----EV
YD-EIG---------IN-P--------A--DIAYMEAHG------TGTKV
GDPQEINSIVDV--F--C---K-----D---------------------R
-------------------------------T-----A-P-LLIGSTKT-
----------------N-------------MGHPEAASGLTSIAKIIISM
EEGVIPPN-L-HY--KN-----PN--PEIPGLTD---GS--LQV------
-----V-SE--C-T----------------KW------------------
--G------G----GLVAMNSFGF-GGANVHAIYKSN-QK-ELK---E--
-----P--------------------------HP---A------SQK--P
RLFTYAGRTEAGVRAV--------------L-----------------
>FAS_SRR17920668_NODE_15016_length_3166_cov_4.044617_g8666_i0_1
--------------------------------------------------
--------------------------------------------------
--------------------------------------------------
--------------------------------------------------
--------------------------------------------------
-------------------MDPQLRMLLEATYEALIDAGLNP-N-EMRGS
-----------RTGVFIGASA-SESG--EYW--T-L----E---------
------------------------------------S---E---R--V--
------------------NGYGLT--G--------------------CAR
AMFPNR---ISFTFDFKG-PSFAIDTACSSSMLAFHQAVTAMRNGEC--D
AAIVGGVNLLLKPNE-SLQFHRLS--M-----LS-P------DG-----A
-CKAFDASG--NGYVRAEACVVTLLQK-----VS--NA----KR------
-------------------------------------V--------YATV
INTGTNTD--GN---K-EQ----GITF-P--S--GK-VQKDLIL----SV
FE-KAG---------MN-P--------A--EVVYIEAHG------TGTKV
GDPQEVNSIAEV--F--C-K-G-----R---------------------N
-------------------------------H-----G-P-LLIGSVKS-
----------------N-------------MGHSEPASGLCSLAKVLVAM
ETNTIPAN-L-HF--KQ-----PN--QEIPALSD---GR--LQV------
-----V-DK--N-W----------------DW------------------
--N------G----GIAAINSFGF-GGANVHLILRSN-PK-PKS---T--
-----P--------------------------VK---D------N-I--P
RLVAVSGRTYEAVDSF-----------------L--------------
>FAS_SRR17920653_NODE_957_length_9056_cov_98.653345_g545_i0_1
--------------------------------------------------
----------------------------------------------ISGI
SGRLPE-S-D------------------NIQEFRDHLMN-K---E--DMV
T--A-D---D--R-R-WQ-------------V---G----L------H-G
-----------------LP---P-RNGKVK--E--L-----------RK-
FDASFFG-VHP-KQ--TDCMDPQLRMLLEASYEAIIDAGQSI-E-SVRGS
-----------RTGVYVGVSL-SDSS--DGW--T-M----E---------
------------------------------------T---E---G--M--
------------------VGYTMP--G--------------------CCR
AMFANR---VSFFFDFKG-PSYAVDTACSSSMMCLDQALMGIRTGLI--D
SALVGGSNLCLKPNT-SLQFVRMG--M-----TS-P------DG-----A
-CKTFDASA--NGYCRSEAIMAIFLQK-----VP--DC----KR------
-------------------------------------I--------YATV
VHTKANCD--GY---K-EQ----GITF-P--S--GE-LQKRLIY----EV
YD-EIG---------IN-P--------K--DISYMEAHG------TGTKV
GDPQEINSIVDV--F--C---K-----D---------------------R
-------------------------------T-----D-P-LLIGSTKS-
----------------N-------------MGHPEAASGLTSIAKIIISM
EEQVIPPN-L-HF--NN-----PN--PEIPGLTD---GS--LQV------
-----V-RE--C-T----------------RW------------------
--K------G----GLVAMNSFGF-GGANVHAIYKSN-DK-ELT---E--
-----P--------------------------HP---A------SQK--P
RLFTYSGRTEAGVKAVLQEA-RKNAAS-VEF-----------------
>FAS_SRR17920652_NODE_91_length_10953_cov_29.019853_g76_i0_3
--------------------------------------------------
----------------------------------------------ISGI
SGRLPE-S-N------------------NIQEFRDHLMN-K---E--DMV
T--A-D---N--R-R-WE-------------V---G----L------H-G
-----------------CP---A-RNGKVK--E--L-----------TK-
FDAGFFG-VHP-KQ--ADCMDPQLRMLLEASYEAIIDAGQSM-E-SVRGS
-----------RTGVYVGVSM-SDAS--DAW--T-M----E---------
------------------------------------T---E---G--M--
------------------VGYTMP--G--------------------CCR
AMFANR---VSFFFDFKG-PSYSVDTACSSSMMCLDQALMGIRTGLI--D
SAVVCGTNLCLKPNT-SLQFVRMG--M-----TS-P------DG-----A
-CKTFDASA--NGYCRSEAIMAIFLQK-----EA--DC----KR------
-------------------------------------I--------YATV
VHTKSNCD--GY---K-EQ----GITF-P--S--GE-LQKSLIN----DV
YS-EIG---------IN-P--------V--DVNYIEAHG------TGTKV
GDPQEINTIVDV--F--C---K-----D---------------------R
-------------------------------N-----E-P-LLIGSTKS-
----------------N-------------MGHPEAASGLTSIAKILISM
EEKIIPPN-L-HF--NK-----PN--PDIPGLTD---GS--LKV------
-----V-SE--C-T----------------RW------------------
--N------G----GLVAMNSFGF-GGANVHAIFKSH-DK-ELK---E--
-----P--------------------------HP---A------SQK--P
RLFTYCGRTEAGVRAVLDEA-RKNAHS-VEF-----------------
>FAS_SRR17920651_NODE_219_length_10418_cov_38.717738_g166_i0_1
--------------------------------------------------
----------------------------------------------ISGI
SGRLPE-S-N------------------NVQEFRDNLMS-K---V--DMV
T--E-D---A--R-R-WP-------------V---G----M------H-G
-----------------LP---P-RMGKVK--E--L-----------TK-
FDAGFFG-VHP-KQ--TDCMDPQLRMLLEASYEAIIDAGQSM-E-SVRGS
-----------RTGVYIGVSL-SDSS--DAW--T-M----E---------
------------------------------------T---E---S--M--
------------------VGYTMP--G--------------------CCR
AMFANR---VSFFFDFKG-PSFAVDTACSSSMICLDQALMAIRTGLI--D
SALVGGTNLCLKPNT-SLQFTRMG--M-----TS-P------DG-----A
-CKTFDASA--NGYCRSESIMAIFLQK-----VP--EC----KR------
-------------------------------------I--------YATV
VHTKSNCD--GY---K-EQ----GITF-P--S--GE-LQKRLIN----DV
YD-EIG---------IN-P--------K--DINYMEAHG------TGTKV
GDPQEINSIVDV--F--C---K-----D---------------------R
-------------------------------Q-----G-P-LLIGSTKS-
----------------C-------------MGHPEAASGLTSIAKIIIAM
EEGVVPPN-L-HY--KT-----PN--PEIPGLTD---GS--LQV------
-----V-SE--C-T----------------PW------------------
--P------R----GLVAMNSFGF-GGANVHAIYKSH-DK-VQQ---T--
-----P--------------------------HP---A------SDK--V
RLFTYCARTEAGIKEILAEA-RKNATS-VEF-----------------
>FAS_SRR17920651_NODE_20593_length_2227_cov_10.964717_g14658_i0_1
--------------------------------------------------
--------------------------------------------IVISGI
SGRFPE-S-A------------------NMEEFKKNLME-G---I--DMV
T--D-D---E--R-T-WP-------------P---V----L------N-G
-----------------LP---A-RTGKIK--D--L-----------SK-
FDASFFG-VHA-KQ--AEVMDPQLRMLLEATYEALIDAGLNP-N-EMRGS
-----------RTGVFIGASA-SESG--EYW--T-L----E---------
------------------------------------S---E---R--V--
------------------NGYGLT--G--------------------CAR
AMFPNR---ISFTFDFKG-PSFAIDTACSSSMLAFHQAVTAMRNGEC--D
AAIVGGVNLLLKPNE-SLQFHRLS--M-----LS-P------DG-----A
-CKAFDASG--NGYVRAEACVVTLLQK-----VS--NA----KR------
-------------------------------------V--------YATV
INTGTNTD--GN---K-EQ----GITF-P--S--GK-VQKDLIL----SV
FE-KAG---------MN-P--------A--EVVYIEAHG------TGTKV
GDPQEVNSIAEV--F--C-K-G-----R---------------------N
-------------------------------H-----G-P-LLIGSVKS-
----------------N-------------MGHSEPASGLCSLAKVLVAM
ETNTIPAN-L-HF--KQ-----PN--QEIPALSD---GR--LQV------
-----V-DK--N-W----------------DW------------------
--N------G----GIAAINSFGF-GGANVHLILRSN-PK-PKS---T--
-----P--------------------------VK---D------N-I--P
RLVAVSGRTYEAVDSFLT---------------K--------------
>FAS_SRR1582571_NODE_2760_length_4900_cov_58.563311_g1877_i1_1
--------------------------------------------------
----------------------------------------------ITGI
SGRLPE-S-N------------------NMQEFRDHLMN-K---E--DMV
T--A-D---D--R-R-WT-------------V---G----L------H-G
-----------------CP---P-RNGKVP--E--I-----------TK-
FDNGFFG-VHA-KQ--ANCMDPQLKMLLEASYEAIIDSGQSM-E-SVRGS
-----------RTGVYIGVSL-SDSS--DAW--T-M----E---------
------------------------------------T---E---G--M--
------------------IGYTMP--G--------------------CCR
AMFANR---VSFFFDFKG-PSYAVDTACSSSMMCLDQALMGIRTGLI--D
SALVGGSNLCLKPNT-SLQFVRMG--M-----TS-P------DG-----A
-CKAFDASA--NGYCRSEAIMAVFLQK-----VP--ES----KR------
-------------------------------------I--------YATV
VHTKANCD--GY---K-EQ----GITF-P--S--GD-LQKRLIH----EV
YD-ESG---------VN-P--------A--DINYMEAHG------TGTKV
GDPQEINSIVDV--F--C---K-----D---------------------R
-------------------------------T-----S-P-LLIGSTKT-
----------------N-------------MGHPEAASGLSSLAKILIAM
EEKVLPPN-L-HY--NT-----PN--PEIPGLTD---GS--LQV------
-----V-DK--C-T----------------KW------------------
--D------G----GLVAMNSFGF-GGANVHAIYKSH-SK-EQK---E--
-----P--------------------------HP---A------SNK--P
RLFTYSARTEAGVKAVLQEA-RKNASS-VEF-----------------
>FAS_SRR1542642_NODE_716_length_7919_cov_23.220457_g408_i0_2
--------------------------------------------------
----------------------------------------------ISGV
SCRLPE-S-E------------------NMEEFEQHLMN-G---E--DMV
T--E-D---D--R-R-WQ-------------P---G----L------F-G
-----------------LP---K-RSGKLK--T--L-----------NK-
FDATFFG-VHP-KQ--ANNMDPQLRMLLEVTYEAIVDSGTSP-F-SIRGS
-----------KTGVFIGASA-SEAH--EAW--A-M----D---------
------------------------------------P---K---K--T--
------------------VGYSMT--G--------------------CTR
SMFANR---LSYFFDFKG-PSFALDTACSSSLLALDQAVNSIRQGHC--D
AAIVGGCSLCLKPLT-ALQFLKLG--M-----LS-P------DG-----S
-CKSFDASG--NGYCRSEGIVVVYLQM-----KP--EA----KR------
-------------------------------------I--------YSTV
VHTKTNSD--GN---K-EQ----GITF-P--S--GQ-IQKRLLY----DV
YE-EAG---------VA-P--------N--KVVYVEAHG------TGTKA
GDPQEVNTIVDV--F--C---K-----D---------------------R
-------------------------------N-----G-P-LPIGSVKS-
----------------N-------------MGHSEPASGLAAVAKVVVGM
ERGTMPAN-L-HY--KE-----PN--PDIPGLTD---GR--LQV------
-----V-TQ--N-M----------------PL------------------
--R------E----GFVGVNSFGF-GGSNVHAILKSS-DV-KRE---N--
-----N--------------------------HK---A------SNA--K
RLFVYSSRTSDGVEKILNMA-QNNKEN-MD---------M--------
>FAS_SRR1542642_NODE_25840_length_1957_cov_13.859015_g11773_i1_1
--------------------------------------------------
---------------------------------------------MISGI
SCRLPQ-A-D------------------NVEEFHQNMMK-G---R--DMV
T--H-M---R--S-S-LN-------------D---S----D------YDM
-----------------TQ---P-YSGTIR--D--L-----------TK-
FDAGFFG-VPP-KL--TDVMDPQLRMLMEATYETFVDAGVSI-E-AMRGS
-----------NTAVFIGCGL-SEAL--EAY--V-S----D---------
------------------------------------P---D---H--V--
------------------NAYAPI--G--------------------CSS
AMLANR---ISYAFDLKG-PSYALRNGDASGFLALERAVLSVQRGQC--E
AAVVGSSNLCLKAAA-SFQLMMLD--L-----LS-P------DG-----K
-CCCCNEDS--CGTNRSEGVVVMLIQK-----RK--FA----KR------
-------------------------------------I--------YSTL
RHIKCTSM--KN---S---------FY-P--S--YE-EETKLLN----EV
YK-EAD---------VD-P--------T--KVSYVEISG------SCNVD
ADAQEVNSVADI--C--C-K-G---------------------------R
-------------------------------E-----T-P-LRIGSVKT-
----------------N-------------VGNTETASGLVSILKVLMAA
QEGMIPSN-L-HV--GT-----PN--QCIEALHD---GR--IEF------
-----L-SE--R-K----------------RW------------------
--T------P----GIVGVSCNGM-GHMHGHCILDFT-SN-PPD---A--
-----N-------------------------------------KSQE--K
RLAVFSATSELGVKSVL-------------------------------
>FAS_SRR1542609_NODE_808_length_7975_cov_12.738456_g421_i0_1
--------------------------------------------------
----------------------------------------------ISGV
SCRLPE-S-E------------------NMAEFEQHLMN-G---E--DMV
T--E-D---D--R-R-WQ-------------P---G----L------F-G
-----------------LP---K-RSGKLK--T--L-----------NK-
FDATFFG-VHP-KQ--ANNMDPQLRMLLEVTYEAIVDSGTNP-S-SVRGS
-----------KTGVFIGASA-SEAH--EAW--A-M----D---------
------------------------------------P---Q---K--T--
------------------VGYSMT--G--------------------CTR
SMFANR---LSYFFDFKG-PSFALDTACSSSLLALDQAVNSIRQGHC--D
AAIVGGCSLCLKPLT-ALQFLKLG--M-----LS-P------DG-----S
-CKSFDASG--NGYCRSEGIVAVYLQM-----KP--EA----KR------
-------------------------------------I--------YSTV
VHTKTNSD--GN---K-EQ----GITF-P--S--GQ-IQKRLLY----DV
YE-EAG---------VA-P--------N--KVVYVEAHG------TGTKA
GDPQEVNTIVDV--F--C---K-----D---------------------R
-------------------------------N-----G-P-LPIGSVKS-
----------------N-------------MGHSEPASGLAAVAKVVVGM
ERGTMPAN-L-HY--KE-----PN--PDIPGLTD---GR--LQV------
-----V-TE--N-I----------------PL------------------
--R------E----GFVGVNSFGF-GGSNVHAILKSS-DV-KRE---N--
-----N--------------------------HK---A------SNA--K
RLFVYSSRTSDGVEKILNMA-QNNKEN-MD---------M--------
>FAS_SRR1542609_NODE_12972_length_3065_cov_18.911804_g1233_i4_2
--------------------------------------------------
--------------------------------------------IVISGI
SCRLPQ-A-D------------------NVEEFHQNMMK-G---R--DMV
T--H-I---R--S-S-LN-------------D---S----D------YDM
-----------------TQ---P-YSGTIR--D--L-----------TK-
FDVGFFG-VPP-KL--ADVMDPQLRILMEATCETFVDAGVSI-E-AMRGS
-----------NTGVFIGCGL-SEAL--EAY--V-S----D---------
------------------------------------P---D---H--V--
------------------NAYAPI--G--------------------CSS
AMLANR---ISFAFDLKG-PSYALRNGDVSGFLALERAVLSVQRGQC--E
AAVVGGSNLCLKAAA-SFQLMMLD--L-----LS-P------DG-----K
-CCCCNEDS--CGTNRSEGVVVMLIQK-----RK--FA----KR------
-------------------------------------I--------YSTI
RHIKCTSM--KN---S---------FY-P--S--YE-EETKLLN----EV
YK-EAD---------VD-P--------T--KVSYVEISG------SCNVD
ADAQEVNSVADV--C--C-K-D---------------------------R
-------------------------------E-----K-P-LRIGSVKT-
----------------N-------------VGNTETASGLVSILKVLMAA
QEGMIPSN-L-HV--GT-----PN--QCIEALHD---GR--IEF------
-----L-SE--R-K----------------RW------------------
--T------P----GIVGVSCNGM-GHMHGHCILDFT-SN-PPD---A--
-----N-------------------------------------KSQE--K
RLAVFSATSELGVKSVL-------------------------------
>FAS_SRR1505138_NODE_340_length_8555_cov_36.857630_g254_i0_1
--------------------------------------------------
----------------------------------------------ISGI
SCRLPE-S-D------------------NMEEFRQHLML-G---E--DMV
T--E-D---D--R-R-WE-------------P---G----L------Y-G
-----------------LP---R-RSGKLK--D--I-----------SR-
FDASFFG-VHP-KQ--ADAMDPQLRMLLEVTYEALVDAGANP-L--ARGQ
-----------KTGVFIGVSA-SEAA--EAW--S-T----D---------
------------------------------------P---E---T--I--
------------------VGYSMT--G--------------------CCR
AMFANR---LSFFFDFKG-PSYAIDTACSSSLLAMDHAILSIRMGHC--D
SAIVGGSNLCLKPST-ALQFLKLG--M-----LS-P------EG-----S
-CKSFDASG--NGYCRSEGVVAIYIQK-----AS--AA----KR------
-------------------------------------M--------YSTV
IHSKNNSD--GA---K-EQ----GITF-P--S--GE-IQKRLLR----EV
YS-EAC---------ID-P--------S--TISYVEAHG------TGTKA
GDPQEVNSIVDV--F--C---K-----G---------------------R
-------------------------------Q-----G-P-LLIGSTKS-
----------------N-------------MGHPEPASGLSSIAKVIIAM
EDGVIPAN-L-HY--NE-----PN--PDIPALVD---GR--LQV------
-----V-SE--K-I----------------KW------------------
--N------G----GYVGVNSFGF-GGANVHAVLKSN-LH-EKT---K--
-----V--------------------------HS---G------SCA--R
RLFLYSARTEEGLRHVFERA-RQHSDN-VE---------L--------
>FAS_SRR1505137_NODE_1158_length_6100_cov_28.744825_g844_i0_1
--------------------------------------------------
--------------------------------------------VVISGI
SGRFPE-S-E------------------NMAEFRDHLMN-N---E--DMV
T--A-D---D--R-R-WK-------------Q---G----L------H-G
-----------------IP---A-RSGKIK--Y--V-----------NY-
FDARFFG-VSP-AA--ADCMDPQLRMLVEATYEAFVDAGQNM-D-SVRGT
-----------KCGVFTAANR-SDAG--DAW--S-A----Y---------
------------------------------------S---D---A--T--
------------------LRYSMP--G--------------------CCR
AMFANR---LSFSFDLKG-ASYSVNSACAAGLVCLDIAVHQIRMGVI--D
SAIIAGTNLDLKPTS-VLQFVRMG--F-----TS-P------DG-----A
-CKSFDATA--DGMARSDAVVAIFLQK-----AE--DA----KR------
-------------------------------------I--------YSTV
VHCGLNSD--GA---R-EK----GALK-P--V--GE-VQKDLMQ----RV
VD-ESG---------IN-P--------S--EVAYVEAHG------FGSLE
MDKIEGNNVVDV--F--C-K-G---------------------------R
-------------------------------K-----G-P-LLIGSVKS-
----------------N-------------VGHSEDASTLTSLAKIIIAM
EEGVIPAN-L-HY--KT-----PN--PGIPGLVD---GR--LKV------
-----V-TE--N-T----------------PW------------------
--K------G----GLVAVNSYSW-WGTNGTAILRSH-DK-ELK---E--
-----P--------------------------HF---------ASKK--P
RLFTCCARTEEGVKALL-------------------------------
>FAS_SRR1505137_NODE_1136_length_6141_cov_44.373684_g828_i0_1
--------------------------------------------------
----------------------------------------------ISGI
SGRLPE-S-D------------------NIAEFRDHLMN-K---E--DMV
T--A-D---N--R-R-WE-------------I---G----L------H-G
-----------------LP---P-RCGKVK--E--L-----------RH-
FDAGFFG-VHP-KQ--ANCMDPQLRMLLEVSYEAIIDAGQTM-E-SVRGS
-----------RTGVFVGVSL-SDAS--DAW--T-A----D---------
------------------------------------T---E---T--M--
------------------VGYTMP--G--------------------CCR
AMFANR---ISFFFDFKG-PSYAVDTACSSSMMCLDQALLNIRMGVI--D
SALVGGTNLCLKPNT-SLQFVRMG--M-----TS-P------DG-----A
-CKTFDASG--DGYCRSESIMAIFLQK-----AA--DC----KR------
-------------------------------------I--------YATV
VHTKTNSD--GY---K-EQ----GITF-P--S--GE-LQKQLVN----EV
YH-EIG---------IS-P--------L--DIAYMEAHG------TGTKV
GDPQEINSVVDV--F--C---K-----G---------------------K
-------------------------------K-----E-P-LLIGSTKS-
----------------N-------------MGHPEAASGLTSIAKIIIAM
EERVIPPN-L-HY--KT-----PN--PDIPGLVD---GS--LHV------
-----V-TE--C-T----------------KW------------------
--N------G----GLVAMNSFGF-GGSNVHAIYRSH-DK-ELT---E--
-----P--------------------------HV---A------SQK--P
RLFTCSARTEEGVKTLLAEA-RKNARS-VEF-----------------
>FAS_SRR1505135_NODE_310_length_8377_cov_21.853691_g239_i0_1
--------------------------------------------------
--------------------------------------------IAISGI
SGRMPE-S-L------------------NMDEFKEHLMN-K---E--DMV
T--A-D---N--R-R-WE-------------M---G----L------H-G
-----------------MP---T-RNGKLK--E--L-----------RH-
FDAGFFG-VHP-KQ--ADCMDPMLRMLLESSYEAIIDAGQSL-Q-SVRGT
-----------RTGVYIGVSS-SESS--EAW--S-T----D---------
------------------------------------P---E---T--L--
------------------VGYSMP--G--------------------CCR
AMFANR---ISFFFDFKG-PSYAVDTACSSSMMCLDQALLNIRMGQI--D
SAIVGGCNLCLKAQT-SLQFVRMG--M-----VA-P------DG-----A
-CKTFDASG--DGYCRSEAVMAMFLQK-----SP--DC----KR------
-------------------------------------I--------YATV
CHAKTNSD--GY---K-EQ----GITF-P--S--GI-IQKRLIQ----EV
YH-EIG---------IN-P--------I--DVSYVEAHG------TGTKV
GDPQEMNTIVDV--F--C---K-----N---------------------R
-------------------------------K-----T-P-LLIGSTKS-
----------------N-------------MGHPEAASGLTSIAKIIIAM
ENKMIPPN-L-HF--KT-----PN--PEIPGLSD---GS--LKV------
-----V-DE--C-T----------------RW------------------
--D------G----GIVAMNSFGF-GGSNVHAIYRSN-NI-EASDR-E--
-----Q--------------------------HM---A------SLK--P
RLFCCSARTEEGVKSI--------------L-----------------
>FAS_SRR1505107_NODE_20_length_10797_cov_596.005769_g15_i0_1
--------------------------------------------------
--------------------------------------------VSISGI
SGRMPE-S-S------------------NMQEFRDHLMN-K---E--DMV
T--A-D---N--R-R-WE-------------V---G----L------Y-G
-----------------VP---A-RNGKLK--E--I-----------TT-
FDAGFFG-VHP-KQ--ADCMDPQLRMLLEVSYEAIVDSGQTM-Q-SVRGS
-----------KTGVFIGVSI-AEAS--EVW--S-A----D---------
------------------------------------P---E---T--L--
------------------VGYSMP--G--------------------CCK
AMFANR---ISFFFDFTG-PSYSVDTACSSSMMCLDQALMNIRMGII--D
SALVGGTNLCLKTQT-SLQFTRMG--M-----TA-P------DG-----T
-CKAFDVAG--DGYCRSEAVMAVFLQK-----SK--DC----KR------
-------------------------------------I--------YATV
VHTKSNSD--GF---K-EQ----GITF-P--S--GA-LQKALIK----DV
YY-DIG---------LN-P--------K--DIAYMEAHG------TGTKV
GDPQEINSIVDV--F--C---K-----D---------------------R
-------------------------------E-----T-P-LLIGSTKT-
----------------N-------------MGHPEAASGLTSIAKIIIAM
EERTIPPN-L-HY--YS-----PN--LEIPGLSD---GS--LKV------
-----V-TE--P-T----------------PW------------------
--N------G----GLVSMNSFGF-GGSNVHAIYRSF-DK-EQS---E--
-----P--------------------------HM---A------SDK--P
RLFTFSARTEEGVRAV--------------L-----------------
>FAS_SRR13700389_NODE_267_length_8257_cov_28.656684_g209_i0_1
--------------------------------------------------
----------------------------------------------ITGI
SCRLPE-S-D------------------NMDEFRQHLML-K---E--DMV
T--D-D---D--R-R-WP-------------T---G----F------L-G
-----------------IP---D-RNGKIK--D--I-----------SK-
FDASFFG-VHP-KQ--ANAMDPQLRLLLEVAYEAIVDSGYSP-Q-SLRGS
-----------RTGVFIGASA-SEAS--EAF--S-S----D---------
------------------------------------A---E---K--M--
------------------DGYGMI--G--------------------CCR
AMFANR---LSFFFDLKG-PSYAIDTACSSSSLAMDQALASIRMGIC--D
AAIIGGTNICVKPNT-ALQFLKLG--M-----LS-P------DG-----C
-CKSFDANG--NGYCRSEGIIAIHIQK-----AS--AA----RR------
-------------------------------------I--------YSTV
VHSKNNAD--GN---K-EQ----GITF-P--S--GA-AQKKLLE----ET
YH-EAG---------VD-P--------S--QVAYVEAHG------TGTKV
GDPQEVNSIVDV--F--C---K-----D---------------------R
-------------------------------N-----E-P-LLIGSTKS-
----------------N-------------MGHPEPASGLASLAKVIIAM
EEKILPAN-L-HY--NE-----PN--PNIPGLVD---GR--LKV------
-----V-TE--G-T----------------RW------------------
--S------G----GYVGVNSFGF-GGANVHLILKSN-DS-EKS---E--
-----Q--------------------------HP---A------SSS--R
RLCVYAGRTEECVDHVLTQM-HQNSDS-VE---------L--------
>FAS_SRR1265867_NODE_270_length_8133_cov_257.915017_g205_i0_1
--------------------------------------------------
----------------------------------------------ITGI
SCRLPE-S-D------------------NMAEFRQHLVL-G---E--DMV
T--E-D---N--R-R-WE-------------P---G----Y------L-G
-----------------LP---K-RNGKLK--D--L-----------SK-
FDAAFFG-VHP-KQ--ANAMDPQLRMLLEVTYEAIVDSGYSP-Q-SVRGS
-----------KTGVFIGVSA-SEAG--EAW--A-A----D---------
------------------------------------P---E---T--L--
------------------VGYSMT--G--------------------CCR
AMFANR---LSFFFDFKG-PSYAIDTACSSSLLALDQAIASIRAGNC--D
SAIVGGSNICIKPTT-ALQFLKLG--M-----LS-P------DG-----M
-CKSFDASG--NGYCRSEGIVAIHIQK-----VS--SA----RR------
-------------------------------------I--------YSTL
VHSKNNAD--GG---K-EQ----GITF-P--S--GE-VQRQLVE----DT
YR-EAG---------VD-P--------S--QVSYVEAHG------TGTKV
GDPQEVNSIVNV--F--C---K-----G---------------------R
-------------------------------R-----Q-P-LLIGSTKS-
----------------N-------------MGHPEPASGLAAVAKVIIAM
EDKVLPAN-L-HF--NE-----PN--PDIPGLLD---GR--IKV------
-----V-TE--G-T----------------RW------------------
--S------G----GYVGINSFGF-GGANVHTILKSN-DN-EKS---V--
-----N--------------------------HP---A------STS--R
RLCIYAGRTEDSVAHVLKNM-QENHDN-ME---------L--------
>FAS_SRR12357918_NODE_87990_length_1423_cov_2.729258_g30236_i0_1
--------------------------------------------------
--------------------------------------------VVVSGI
SGRYPE-S-E------------------NIKEFRDNLIN-K---K--DMV
T--D-D---D--R-R-WP-------------Q---G----L------Y-G
-----------------LP---T-RSGKLK--D--I-----------SK-
FDASFFG-VSP-KQ--ADNMDPQIRIMLEVCYEAIVDAGVNP-A-SVRGS
-----------KTGVYVGTSA-SEAH--DAW--S-N----D---------
------------------------------------I---E---Q--M--
------------------SGYVMS--G--------------------CQR
AMFANR---LSFFFDFKG-PSYTVDTACSSSLLAFNLAVDAIKSGQC--D
AALVSGCSLCLKPST-AVQFQRLG--M-----LS-S------VG-----C
-CKSFDESG--SGYCRSESVVAVYLQK-----AD--TA----RR------
-------------------------------------I--------YTTV
VHAKNNAD--GA---K-DQ----GITF-P--S--GA-MQKQLLK----EV
YA-EAR---------VD-P--------G--SVSYVEAHG------TGTKA
GDPQELNTIADV--F--C-T-K-----S---------------------R
-------------------------------R-----G-P-LLVGSTKS-
----------------N-------------MGHPEPASGLAALSKIIISM
QDGTVPPN-L-HF--VN-----PN--PDIPALQD---GR--LKV------
-----C-TE--N-T----------------PF------------------
--N------G----PYVAINSFGF-GG-----------------------
--------------------------------------------------
------------------------------------------------
>FAS_SRR12357918_NODE_4816_length_5650_cov_107.299232_g685_i3_1
--------------------------------------------------
----------------------------------------------VSGI
SCRLPE-S-D------------------NMEEFRQNLMD-N---V--DMV
T--E-D---D--R-R-WQ-------------P---G----M------Y-G
-----------------LP---R-RNGKLK--D--I-----------SK-
FDAAFFG-VHP-KQ--ANCMDPQLRMLLEVTYEAIVDAGVDP-S-SVRGS
-----------KTGVFIGASA-SESH--EAW--S-G----D---------
------------------------------------V---D---T--V--
------------------VGYSMT--G--------------------CTR
SMFANR---LSYFFDFKG-PSYTIDTACSSSLLALDQALHSIKQGHC--D
SAIVGGSNLCLKPTT-ALQFQNLG--M-----LS-P------DG-----T
-CKSFDEQG--NGYCRSEGIVSIFLQK-----HT--DA----KR------
-------------------------------------V--------YATV
IHSKNNSD--GN---K-EQ----GITF-P--S--GS-IQRQLLL----EV
YN-ECC---------VD-P--------S--TVSYVEAHG------TGTKA
GDPQEVNTIADV--F--C---K-----G---------------------R
-------------------------------Q-----Q-P-LLIGSVKS-
----------------N-------------MGHSEPASGLAAVAKVLIAM
ENVTLPAN-L-HY--NT-----PN--PDIPGLVD---GR--LQV------
-----V-TT--N-T----------------EW------------------
--N------G----GIVGVNSFGF-GGSNVHAVLKSN-SN-SQK---S--
-----S--------------------------SK---N------NTS--K
RLAVCTARTEEGVQKILHSL-ESHSEN-VE---------F--------
>FAS_SRR12357918_NODE_117944_length_1073_cov_1.751953_g43924_i0_1
--------------------------------------------------
---------------------------------------------VISGV
SCRLPE-S-D------------------NMEEFRQNLFK-G---K--DMV
T--Q-T---N--R-R-WE-------------P---G----Y------S-G
-----------------IP---K-RSGTLK--D--I-----------SG-
FDATYFG-VHA-KQ--ADATDPQLRIMLEVTYEAIVDSGIHP-N-SLKGT
-----------DTGVFIGCGM-SEAL--EAY--S-S----D---------
------------------------------------P---D---H--S--
------------------MSYTPL--G--------------------CAA
SMLSNR---LSYSFDLKG-PSYCLRNGCGSGLLALDRGVAAIRTGQC--E
SVIVGGCNLCLKPSI-SLQLNKMG--L-----LS-P------EG-----I
-CRCFDSEG--DGYARSEGIVVFYLQK-----MT--EA----KR------
-------------------------------------V--------YCSI
LNTTCISY--VS---S-SC----KSTC-P--S--FE-EQMSMLD----FA
YK-EAN---------VD-P--------A--SLQYIEACS------PCTKD
GDVQEMEAVTKV--L--C-N-N---------------------------R
-------------------------------Q-----D-S-LLIGCVKS-
----------------N-------------IGHTEPVSGLAGIAKVILAM
QDGMIPGN-L-HY--HS---------------------------------
--------------------------------------------------
--------------------------------------------------
--------------------------------------------------
------------------------------------------------
>FAS_SRR11811213_NODE_216_length_8253_cov_14.578362_g111_i1_1
--------------------------------------------------
--------------------------------------------VVISGI
SGRMPE-S-A------------------NIEEFRDHLMK-K---E--DMV
T--A-D---N--R-R-WE-------------M---G----L------H-G
-----------------MP---S-RNGKVK--E--L-----------RH-
FDAGFFG-VHP-KQ--ADCMDPQLRMLLEVAYEAIVDSGQTL-E-SVRGS
-----------RTGVYVGVSQ-SESS--EAW--S-T----D---------
------------------------------------P---E---T--L--
------------------IGYCMP--G--------------------CCR
AMFANR---VSFFFDFKG-PSFALDTACSSSMMGLDLAVHSIRSGVI--D
AAIVGGTNLCLKPQT-SLQFVRMS--M-----VA-P------DG-----S
-CKTFDASG--DGYCRSEAISAVYIQK-----AK--NS----KR------
-------------------------------------L--------YATI
VHSKSNCD--GF---K-EQ----GITF-P--S--GI-LQRELID----EV
YK-ESG---------IN-P--------H--DISYVEAHG------TGTKV
GDPQEINTVVDA--F--C---K-----G---------------------R
-------------------------------S-----V-P-LKIGSTKS-
----------------N-------------MGHAEAASGLTSIAKIIISM
EEGVIPPN-L-HF--KN-----PN--PKIPGLTD---GS--LQV------
-----I-TE--C-T----------------KW------------------
--D------R----GLVAMNSFGF-GGANVHVIYKSN-DK-VQT---E--
-----P--------------------------HA---A------SQK--T
RLFTYGARTEEGVRAVLS------------E-----------------
>FAS_SRR11248244_NODE_485_length_9113_cov_45.989519_g395_i0_1
--------------------------------------------------
--------------------------------------------VAISGI
SGRLPE-S-D------------------NMAEFRDHLLK-N---E--DMV
T--A-D---N--R-R-WE-------------V---G----L------H-G
-----------------NP---A-RNGKLK--E--I-----------KY-
FDAAFFG-VHP-KQ--ADCMDPQLRILLEVSYEAIIDAGQTM-E-SVRGS
-----------KTGVYVGVSL-SEAS--DAW--S-A----D---------
------------------------------------A---E---S--T--
------------------VGYTMP--G--------------------CCR
AMFANR---ISYFFDFKG-PSYAVDTACSSSMMCLDQALLNLRMGLI--D
SAIVAGTNLCLKPTT-SLQFVRMG--M-----TA-P------DG-----T
-CKTFDASG--DGYCRSEAIMAIYLQK-----TA--DC----KR------
-------------------------------------I--------YATV
VHTKTNAD--GF---K-EQ----GITF-P--S--GI-MQKQLIN----EV
YH-EIG---------IN-P--------L--DVAYVEAHG------TGTKV
GDPQEVNSLVDV--F--C---K-----G---------------------R
-------------------------------K-----S-P-LLIGSTKS-
----------------N-------------MGHPEAASGLSSIAKIVVAM
EDHVIPAN-L-HF--KN-----PN--PEIPGLID---GS--LQV------
-----V-KE--N-T----------------PW------------------
--N------G----GLVAMNSFGF-GGANVHAIFRSH-EK-EQV---E--
-----P--------------------------HV---A------SEK--T
RLYTCNARTEAGVKAL--L-----------------------------
>FAS_SRR10802050_NODE_8738_length_3581_cov_136.097206_g269_i4_1
--------------------------------------------------
----------------------------------------------ISGV
SCRLPE-S-D------------------NVEEFRQHLIN-K---D--DMV
T--D-D---E--R-R-WP-------------Q---G----L------Y-G
-----------------LP---P-RNGKLK--D--I-----------SK-
FDAAFFG-VHP-KQ--ANSMDPQLRLLLEVTYEAIVDAGVNP-D-RVRGS
-----------RTGVFIGCSA-SESH--DAW--S-Y----D---------
------------------------------------P---E---K--T--
------------------VGYSMT--G--------------------CTR
SMFANR---LSFFFDFKG-PSYAIDTACSSSLLAMDQALHNIRSGQC--D
AAIVGGSNLCLKPTT-SLQFQKLG--M-----LS-K------EG-----T
-CKSFDESG--DGYCRSEGIVAIYLQK-----HK--DA----KR------
-------------------------------------I--------YCTI
VHSKTNSD--GN---K-EQ----GITF-P--S--GS-IQKQLLQ----EV
YS-EAC---------ID-P--------A--TVEYVEAHG------TGTKA
GDPQELNTISDV--F--C---K-----D---------------------R
-------------------------------L-----S-P-LLIGSVKS-
----------------N-------------MGHPEPASGLAAVTKLIIGM
EDKMMPAN-L-HY--ES-----PN--PDIPGLVD---GR--LQV------
-----V-TD--S-T----------------PL------------------
--H------G----GLMAVNSFGF-GGSNVHTVLKPN-VD-SKT---E--
-----C-------------------------------S------DSS--K
RLFLYSSRTEDGVNKVLSSV-EEQSKN-IN---------L--------
>FAS_SRR10802050_NODE_1163_length_7773_cov_41.004935_g762_i1_1 3 oxoacyl acyl carrier protein synthase [Echinococcus multilocularis]
--------------------------------------------------
--------------------------------------------IVISGI
SCRLPE-S-E------------------NMEEFKKHLMK-G---D--NMV
T--E-----N--R-R-WE-------------P---G----S------H-G
-----------------LP---A-KSGTLM--D--I-----------SK-
FDAAFFG-VPP-KL--VDNMDPQLRIMLELTHEALIDSGISP-M-TIRGT
-----------NTAVYVGCGL-SETW--EAL--S-T----D---------
------------------------------------D---S---N--V--
------------------TGYSPL--G--------------------CTT
SMFANR---ISFAFDLKG-PSYGLRNGCASGLLALDRAVASIRNGDC--D
TAIVAGCNLCLKPAA-SVQLAEMN--L-----LS-S------DG-----Q
-CRCFDESV--DGYGRSEGVVVMCLQR-----KT--NA----KR------
-------------------------------------I--------YCTV
IHSKSSTF--IT---D-ND----HMNY-P--S--FE-EERKFLQ----DT
YK-EAR---------LD-P--------S--HVTYIEANS------SCSKI
ADASEINAIADV--L--C-R-N---------------------------K
-------------------------------T-----K-P-LLIGSVKS-
----------------N-------------IGHTEATSGLASVSKIVIAM
EDGVIPPN-I-NY--KL-----P-------NIQN---GQ--IKV------
-----V-EE--R-T----------------RL------------------
--N------G----DYCSVNSFGL-GGANVHTIFKSF-TD-KNN---K--
-----Y--------------------------HF---------ANEK--K
RLCIYSARTKPALESIF-------------------------------
>FAS_SRR10527251_NODE_70_length_8403_cov_22.636462_g50_i1_1 3oxoacyl[acylcarrierprotein] synthase, mitochondrial isoform X4 [Bombus affinis]
--------------------------------------------------
----------------------------------------------ISGI
SGRLPE-S-N------------------NIQEFRDHLMK-K---E--DMV
T--E-D---N--R-R-WE-------------V---G----L------H-G
-----------------VP---P-RNGKVP--E--L-----------SH-
FDAGFFG-VHP-KQ--ADCMDPQLRMLLEVSYEAIIDAGESM-E-SVRGS
-----------KTGVFIGVSL-SESI--EAW--S-S----D---------
------------------------------------P---E---T--T--
------------------VGYSMP--G--------------------CCR
AMFANR---ISFFFDFKG-PSYAVDTACSSSMMCLDQALMNIRMGHI--D
SAIVGGTNLCLKANT-SLQFTRMG--M-----TA-P------DG-----W
-CKAFDASG--DGYCRSEAIMAVFLQK-----SK--DC----KR------
-------------------------------------I--------YATV
VHTKTNSD--GY---K-EQ----GITF-P--S--GD-IQKQLIQ----EV
FN-EAG---------LN-P--------K--DVAYMEAHG------TGTKV
GDPQEVNSIVDV--F--C---K-----D---------------------R
-------------------------------E-----T-P-LLIGSTKS-
----------------N-------------MGHPEAASGLTSIAKILIAM
EERVIPPN-L-HY--KS-----PN--LEIPGLAD---GR--LEV------
-----V-TE--C-T----------------KW------------------
--N------G----GIVAMNSFGF-GGSNVHIIYKSH-DK-EQA---E--
-----P--------------------------HM---A------STK--P
RLFTYSARTEEGVRAVLAEV-KKNADS-VEF-----------------
>FAS_SRR10527249_NODE_95_length_9760_cov_162.158377_g68_i0_1 hypothetical protein N341_01527 [Tyto alba]
--------------------------------------------------
----------------------------------------------ISGI
SGRLPE-S-N------------------NMQEFRDHLMN-K---E--DMV
T--E-D---N--R-R-WE-------------V---G----I------H-G
-----------------VP---P-RNGKVP--V--L-----------DH-
FDAGFFG-VHP-KQ--ADCMDPQLRMLLEVSYEAIIDAGESL-E-SVRGS
-----------KTGVFIGVSL-SESI--EAW--S-S----D---------
------------------------------------P---E---T--L--
------------------VGYSMP--G--------------------CCR
AMFANR---ISFFFDFKG-PSYAVDTACSSSMMCLDQALMNIRMGHI--D
SAIVGGTNLCLKPGT-SLQFTRMG--M-----TA-P------DG-----T
-CKAFDASG--DGYCRSEAIMAVFLQK-----SK--DC----KR------
-------------------------------------I--------YATV
VHTKTNSD--GY---K-EQ----GITF-P--S--GL-IQKQLIQ----EV
FD-EAG---------IN-P--------K--DIAYIEAHG------TGTKV
GDPQEVNSIVDV--F--C---K-----D---------------------R
-------------------------------D-----T-P-LLIGSTKS-
----------------N-------------MGHPEAASGLTSIAKILIAM
EERVIPPN-L-HY--KS-----PN--LEIPGLAD---GS--LEV------
-----V-TE--C-T----------------KW------------------
--D------G----GLVAMNSFGF-GGSNVHIIYKSF-DK-EQT---E--
-----P--------------------------HM---A------SDK--P
RLFTYSARSEDGVRAVLAEA-KKNAHS-VEF-----------------
>FAS_SRR10527247_NODE_509_length_7239_cov_11.588595_g342_i1_1 PREDICTED: 3oxoacyl[acylcarrierprotein] synthase, mitochondriallike [Octopus bimaculoides]
--------------------------------------------------
--------------------------------------------VAISGI
SGRLAE-S-D------------------NMEELRDNLMS-K---V--DMI
T--E-D---E--R-R-WK-------------Q---G----F------C-G
-----------------LP---T-GTGKIK--D--V-----------TK-
FDAAFFG-VSP-KQ--AKVMDPVLRMLLEVCYEAIVDSGNTL-Q-SVRGS
-----------RTAVITGISA-NESY--IVW----M----Q---------
------------------------------------P---E---VN----
------------------TGYPIL--G--------------------CSR
AMIANR---ISYAFDLTG-PSYTVDTACSSSSMALDQALQMIRQGVC--D
SALVCGTNINISPLY-AVCFVKLG--M-----SS-P------DG-----R
-CKSFDASG--DGYGRSEAVMAVFLQK-----TD--DC----KR------
-------------------------------------I--------YATM
VHSKANCD--GY---K-EE----GATF-P--S--SR-IQRRLME----EV
YS-EAG---------VS-P--------K--DVAYFECHG------TGTSA
GDPQELKAITEV--F--C-K-D---------------------------R
-------------------------------D-----K-P-LLIGTIKS-
----------------N-------------LGHTESPAGLSSVAKIIIAM
QERTIPPN-I-HY--KN-----PN--PGIAGLVD---GR--LQV------
-----V-TE--P-T----------------KW------S-----------
--G-----------GLMAMNSFGF-GGANVHCLFRSY-EK-ETN---G--
-----P--------------------------HM---------ASAK--P
RLFTYVGRSEDGVRAVL-------------------------------
>FAS_SRR10527247_NODE_184_length_9318_cov_296.632215_g134_i0_2 RH10820p, partial [Drosophila melanogaster]
--------------------------------------------------
----------------------------------------------ISGI
SGRLPE-S-N------------------NMQEFRDHLMN-K---E--DMV
T--A-D---N--R-R-WE-------------V---G----I------H-G
-----------------VP---P-RNGKVP--E--L-----------AH-
FDAGFFG-VHP-KQ--ADCMDPQLRMLLEVSYEAIIDAGESL-E-SVRGS
-----------KTGVFIGVSL-SESI--EAW--S-S----D---------
------------------------------------P---E---T--L--
------------------VGYSMP--G--------------------CCR
AMFANR---ISFFFDFKG-PSYAVDTACSSSMMCLDQALMNIRMGHI--D
SAIVGGTNLCLKPNT-SLQFTRMG--M-----TA-P------DG-----T
-CKAFDALG--DGYCRSEAIMAVFLQK-----SK--DC----KR------
-------------------------------------I--------YATV
VHTKTNSD--GY---K-EQ----GITF-P--S--GQ-IQKQLIQ----EV
FD-EAG---------IN-P--------K--DIAYMEAHG------TGTKV
GDPQEVNSIVDV--F--C---K-----D---------------------R
-------------------------------E-----T-P-LLIGSTKS-
----------------N-------------MGHPEAASGLSSIAKILVAM
EERVIPPN-L-HY--YS-----PN--PDIPGLAD---GR--LQV------
-----V-TE--C-T----------------KW------------------
--N------G----GLVAMNSFGF-GGSNVHIIYKSH-DK-EQG---E--
-----P--------------------------HM---A------SEL--P
RLFTYSARTEEGVRAILAEA-RKNSHS-VEF-----------------
>FAS_ERR8666726_NODE_311_length_9384_cov_32.061168_g212_i0_1 PREDICTED: 3oxoacyl[acylcarrierprotein] synthase, mitochondrial [Polistes canadensis]
--------------------------------------------------
--------------------------------------------VSISGI
SGRLPE-S-D------------------NMAEFREHLMN-K---E--DMV
T--A-D---D--R-R-WK-------------M---G----L------H-G
-----------------NP---P-RNGKLK--E--I-----------RH-
FDAGFFG-VHP-KQ--ADCMDPQLRMLLETAYEAIIDSGQTL-E-SVRGS
-----------RTGVFVGVSM-SEAS--DAW--T-S----D---------
------------------------------------A---E---S--T--
------------------VGYTMP--G--------------------CCR
AMFANR---ISFFFDFKG-PSYAVDTACSSSMMCLDQALMNIRMGII--D
SAIVGGTNLCLKPNT-SLQFVRMG--M-----TS-P------DG-----A
-CKTFDASG--DGYCRSEAIMSIFLQK-----SA--DC----RR------
-------------------------------------I--------YATV
VHSKTNSD--GY---K-EQ----GITF-P--S--GI-LQKQLIN----EV
YH-EIG---------IN-P--------S--DIAYMEAHG------TGTKV
GDPQETNSIVEV--F--C---K-----G---------------------R
-------------------------------K-----D-P-LLIGSTKT-
----------------N-------------MGHPEAASGLSSIAKIIIAM
EERVIPPN-L-HF--KT-----PN--PDIAGLLD---GR--LKV------
-----V-TE--C-T----------------RW------------------
--N------G----GLVAMNSFGF-GGSNVHAVYRSH-DK-ELT---E--
-----P--------------------------HI---A------SDK--P
RLFTCSARTEAGVKAL--------------L-----------------
>picked_FAS_XP_003217337.1_Anoliscarolinensis 3oxoacyl[acylcarrierprotein] synthase, mitochondriallike isoform X1 [Ostrea edulis]
--------------------------------------------------
--------------------------------------------VVVAGI
AGKLPE-S-E------------------NLQEFWENLIN-G---V--DMV
T--E-D---D--R-R-WK-------------P---G----V------Y-G
-----------------LP---K-RNGKLK--D--I-----------SK-
FDASFFG-VHP-KQ--ANTMDPQLRLLLEVSYEAILDGGINP-T-AIRGT
-----------ETGVWIGVSG-SEAG--EAL--S-V----D---------
------------------------------------P---E---Q--L--
------------------LGYSMT--G--------------------CQR
AMFANR---ISYFFDFKG-PSMSIDTACSSALVALDNACKAIRSGQC--E
SALVGGVNLILKPTT-SVQFMKLG--M-----LS-P------EG-----A
-CKSFDASG--NGYCRSEAAVVVFLTK-----KS--IA----KR------
-------------------------------------I--------YATI
VNSGCNTD--GY---K-EQ----GVTF-P--S--GW-MQQQLVS----SL
YR-ESG---------IE-P--------E--DVEYIEAHG------TGTKV
GDPQEVNGIVSV--F--C-Q-S-----D---------------------R
-------------------------------------P-P-LLIGSTKS-
----------------N-------------MGHPEPAAGLAALAKVVLSL
EHGLWAPN-L-HY--NT-----PN--PDIPALQD---GR--LQV------
-----I-TK--P-T----------------PT------------------
--K------G----QIVGINSFGF-GGSNAHIILRPN-KK-K-S------
-----P--------------------------PL-------E-TPLW--P
RLVQFCGRTQEAVETLIEHS-KNHQEH-TTF--LSMLN---------D
>picked_FAS_NP_004095.4_Homosapiens 3oxoacyl[acylcarrierprotein] synthase, mitochondrial [Cataglyphis hispanica]
--------------------------------------------------
--------------------------------------------VVIAGM
SGKLPE-S-E------------------NLQEFWDNLIG-G---V--DMV
T--D-D---D--R-R-WK-------------A---G----L------Y-G
-----------------LP---R-RSGKLK--D--L-----------SR-
FDASFFG-VHP-KQ--AHTMDPQLRLLLEVTYEAIVDGGINP-D-SLRGT
-----------HTGVWVGVSG-SETS--EAL--S-R----D---------
------------------------------------P---E---T--L--
------------------VGYSMV--G--------------------CQR
AMMANR---LSFFFDFRG-PSIALDTACSSSLMALQNAYQAIHSGQC--P
AAIVGGINVLLKPNT-SVQFLRLG--M-----LS-P------EG-----T
-CKAFDTAG--NGYCRSEGVVAVLLTK-----KS--LA----RR------
-------------------------------------V--------YATI
LNAGTNTD--GF---K-EQ----GVTF-P--S--GD-IQEQLIR----SL
YQ-SAG---------VA-P--------E--SFEYIEAHG------TGTKV
GDPQELNGITRA--L--C-A-T-----R---------------------Q
-------------------------------------E-P-LLIGSTKS-
----------------N-------------MGHPEPASGLAALAKVLLSL
EHGLWAPN-L-HF--HS-----PN--PEIPALLD---GR--LQV------
-----V-DQ--P-L----------------PV------------------
--R------G----GNVGINSFGF-GGSNVHIILRPN-TQ-PPP---A--
-----P--------------------------AP-------H--ATL--P
RLLRASGRTPEAVQKLLEQG-LRHSQD-LAF--LSM------------
>picked_FAS_XP_022801958.1fattyacidsynthaselike[Stylophorapistillata] 3oxoacyl[acylcarrierprotein] synthase, mitochondrial [Cygnus atratus]
--------------------------------------------------
----------------------------------------------VAGM
ACRLPE-S-D------------------NAEEFWSHLMN-K---E--DMV
T--E-D---D--R-R-WT-------------P---G----L------H-G
-----------------LP---K-CSGKLK--D--I-----------KH-
FDATFFG-VHA-KQ--AHRMDPQLRILLELTYEALIDAAVDP-Q-KVRNS
-----------RTGVFVGASG-SEAF--EAF--S-A----N---------
------------------------------------T---E---D--I--
------------------VGYGMT--G--------------------CSR
SMFANR---VSFTFDFKG-PSFAIDTACSSSLLAMDCAVQAIRSGSC--D
AAMVAGASLTLKPNT-SVDFLRLN--M-----LS-P------DG-----A
-CKSFDVSG--NGYCRSEGCVAIYLTK-----RS--VA----KR------
-------------------------------------I--------YAHV
INSRTNSD--GY---K-TQ----GVTY-P--S--GA-IQKQLLE----QV
YQ-EAN---------IN-P--------A--DVVYVEAHG------TGTKA
GDPEELNSLTSV--F--C-E-K---RAP---------------------E
-------------------------------A-----G-P-LLIGSVKS-
----------------N-------------MGHPEPASGLCGVTKVLLAM
QHGILPPN-L-HF--NS-----PN--PDIPALLD---GR--LKV------
-----V-TE--P-L----------------PW------------------
--N------G----GLVGINSFGF-GGSNVHVILRSP-DA-PKP---K--
-----V--------------------------YP---K------PTL--P
IVIPASGRTEECVKKMLQFA-RENIES-KGL--L--------------
>picked_FAS_XP_030840197.1_Strongylocentrotuspurpuratus 3oxoacyl[acylcarrierprotein] synthase, mitochondrial [Rhinolophus ferrumequinum]
--------------------------------------------------
--------------------------------------------IVVSGI
SGRLPE-S-D------------------NLEEFWEHLMN-K---D--NLV
T--I-D---D--R-R-WE-------------P---G----L------F-G
-----------------LP---P-RNGKLK--D--L-----------SR-
FDATFFG-VHA-KQ--ANTMDPQLRILLEVAYEAIVDGGIDP-Q-SIRGT
-----------KTGVYIGCSV-ADAA--EAF--G-S----D---------
------------------------------------A---E---A--L--
------------------VGYSVT--G--------------------TNR
AMLANR---MSYSFDFRG-PSYSVDTACSSGFMALHNAIQDMRRGDC--D
AAIVGGSNLLMKPHS-SLQFLRLG--V-----LS-P------DG-----Q
-SKSFDSSG--DGYCRSEGIVALYITR-----KS--VC----KR------
-------------------------------------A--------YGSL
VHSGTNTD--GY---K-EQ----GVTY-P--S--GE-IQQSLLR----QL
YS-EAQ---------IN-I--------D--DVEYFEAHG------TGTKV
GDPEETNGIAAV--F--C-Q-D---RTP---------------------D
-------------------------------------N-P-LLIGSVKS-
----------------N-------------MGHSEPTSGLAALAKVMWAF
NKGVIPPN-I-HF--NE-----PN--PDITALVD---GR--MKV------
-----V-TE--P-T----------------PY------------------
--N------G----GYVGVSSFGF-GGSNVHLIVKPF-EK-ST----K--
-----V--------------------------ET---T------GSS--P
RLVLCASRTEEGVQEQISHL-EKNKES-V----E--------------
>picked_FAS_XP_009305082.1_Daniorerio 3oxoacyl(acylcarrierprotein) synthase, putative [Ixodes scapularis]
--------------------------------------------------
----------------------------------------------IAGI
SGRLPE-S-N------------------NLEEFWQNLFN-G---V--DMV
T--E-D---D--R-R-WK-------------P---G----L------Y-G
-----------------LP---R-RNGKLK--E--I-----------DR-
FDAAFFG-VHP-KQ--AHTMDPQLRLMLEISYEAIVDGGINP-V-SMRGS
-----------KTGVYIGVSG-SEAG--EAF--S-K----D---------
------------------------------------P---E---E--L--
------------------LGYSMT--G--------------------CQR
AMFANR---LSYFFDFNG-PSTAIDTACSSSLLALENAFNAIRHGKC--D
AALIGGVNLLLKPNT-SVQFMKLG--M-----LS-P------EG-----T
-CKSFDASG--NGYCRSEAAVAVLLTK-----KS--MA----KR------
-------------------------------------I--------YATV
LNAGNNTD--GY---K-EQ----GVTF-P--S--GE-MQQRLVR----SL
YQ-EAN---------IS-P--------E--QVEYIEAHG------TGTKV
GDPQEVNGIVSV--F--C-Q-S-----Q---------------------R
-------------------------------------D-P-LLIGSTKS-
----------------N-------------MGHPEPASGLAALAKVVLSL
EHGVWAPN-V-HF--NE-----PN--PDIPALTD---GR--LCV------
-----V-SK--P-T----------------PV------------------
--R------G----GIVGINSFGF-GGSNVHVILSPH-VS-DSS---D--
-----K--------------------------TP-------A--PSV--P
RLLQASGRTEEAVTALFSNA-QQHQEN-SSY--L--------------
>picked_FAS_KRZ78179.1_Trichinellapapuae 3oxoacyl[acylcarrierprotein] synthase, mitochondrial [Rhipicephalus sanguineus]
--------------------------------------------------
----------------------------------------------ISGV
SCRLPE-S-D------------------NMSEFAEHLLN-G---D--DMI
T--E-D---D--R-R-WQ-------------P---G----L------F-G
-----------------LP---R-RHGKLK--N--L-----------TK-
FDATFFG-VHP-KQ--ANNMDPQLRMLLEVTYEALLDAGINP-M-KLRGS
-----------RTGVFVGCSG-SETA--AYL--T-R----D---------
------------------------------------A---E---T--V--
------------------TGYSLT--G--------------------CVR
SMFANR---LSYFFDFRG-PSFAVDTACSSSLLALQLAVDAIRQDEC--D
AALIAGSHLTLTPTT-ALQFMRLG--L-----LS-P------QG-----K
-CQTYDANG--EGYVRSEGIVAIFLQK-----ST--AA----RR------
-------------------------------------C--------YATV
VHAKSNTD--GY---K-EQ----GITF-P--S--GE-RQAELLR----NV
YR-EAG---------ID-P--------S--SVAYVETHG------TGTKV
GDPEEANALCQI--Y--C-S-------G---------------------R
-------------------------------T-----G-P-LLVGSVKS-
----------------N-------------MGHAEPASGLAAIAKMLIAF
QSGFLPPN-L-NF--EV-----PN--PSIPGLLN---GQ--LKV------
-----V-TT--K-T----------------PW------------------
--N------G----GIVGVNSFGF-GGSNTHVVLRSP-VM-LKQ---K--
-----S--------------------------RT---------KPVH--S
RLFCFAGRIEKAVEKMLDIV-EEKDQD-DHL--L--------------
>picked_FAS_XP_013390789.1_Lingulaanatina 3oxoacyl[acylcarrierprotein] synthase, mitochondrial [Helicoverpa armigera]
--------------------------------------------------
----------------------------------------------ISGL
SCRLPE-S-E------------------NVQEFRDNLMN-G---V--DMV
T--E-D---D--R-R-WE-------------P---G----L------H-G
-----------------LP---R-RNGKLK--D--L-----------SK-
FDSTFFG-VNP-KQ--ANTMDPQMRLLLEVTYEALVDAGVNP-Q-HVRGS
-----------RTGVYIGVSS-SEAG--EVW--S-A----D---------
------------------------------------P---E---T--L--
------------------IGYSMT--G--------------------CQR
AMFANR---LSFYFDFKG-PSFTLDTACSSSLLALDQAVIAIRTGQC--D
AAIVAGSNLCLKPTT-ALQFMKLG--M-----LS-P------EG-----A
-CKSFDASG--NGYCRSEGVVAIYLQK-----AS--AA----KR------
-------------------------------------I--------YCTV
LHSKTNVD--GR---K-KQ----GITF-P--S--GE-MQKNLLT----EI
YT-EAK---------VN-P--------S--EVSYVECHG------TGTKV
GDPQEANTIADI--F--C---Q-----D---------------------R
-------------------------------D-----Q-P-LLIGSVKS-
----------------N-------------MGHPEPASGLAALAKVIISM
EDSVIPPN-L-HY--TT-----PN--PDIPGLSN---GK--LKV------
-----V-TN--C-T----------------KW------------------
--N------G----GLVGLNSFGF-GGANVHAVLKSN-NQ-KET---T--
-----V--------------------------HP---A------ANE--V
RLFTFCGRTEEGVQHVLNNV-KQHPKD-LN---------L--------
>picked_FAS_ELT94375.1_Capitellateleta 3oxoacyl[acylcarrierprotein] synthase, mitochondriallike [Patella vulgata]
--------------------------------------------------
----------------------------------------------ISGV
SGRLPE-S-E------------------SIEEFRQHLLN-K---E--DMV
T--D-D---D--R-R-WP-------------P---G----L------H-G
-----------------LP---P-RSGKLK--D--L-----------TK-
FDAAHFG-VHA-KQ--AHAMDPQLRLLLEVTHEAIVDAGANP-Q-ALRGG
-----------KTGVFIGCSA-SESH--EAW--S-N----D---------
------------------------------------P---E---K--I--
------------------VGYEMT--G--------------------CTR
SMFANR---LSFFFDFKG-PSYAIDTACSSSLLALNEALQSIRSGQC--D
SAIVGGCNLCLKPQT-SLQFQKLG--M-----LS-P------QG-----T
-CKSFDSEG--NGYCRSEAVVCVFLQK-----EE--SA----KR------
-------------------------------------I--------YATL
VHSRSNSD--GN---K-EQ----GITF-P--S--GE-IQKRLLN----TV
YA-EAG---------VD-P--------A--NVSYVEAHG------TGTKA
GDPQELNSITEV--F--C-T-K-----D---------------------R
-------------------------------Q-----G-P-LLIGSTKS-
----------------N-------------MGHPEPASGLAALAKVIIAM
EDGAIPAN-L-HF--NS-----PN--TDIPGLAD---GR--LSV------
-----V-SE--R-T----------------AW------------------
--E------G----GYVGINSFGF-GGSNVHAILKSN-SA-PKA---A--
-----P--------------------------HP---A------ADK--T
RLVTLSGRTEAAVKYSLEKV-SANAAN-V----------Q--------
>picked_FAS_NP_492417.2_Caenorhabditiselegans 3 oxoacyl (acyl carrier protein) synthase [Trichuris trichiura]
--------------------------------------------------
--------------------------------------------IVISGV
SGRFPR-C-D------------------NVKMFGDMLLA-G---E--DLV
T--E-D---S--L-R-WT-------------P---G----F------C-D
-----------------LP---K-RHGKLK--V--L-----------NK-
FDAGFFQ-VTP-KQ--ANFMDPQVRLLLEASWEAMVDAGINP-T-DLRGS
-----------KTGVFVGCSA-SETS--GML--T-Q----D---------
------------------------------------P---D---T--V--
------------------TGYTLT--G--------------------CVR
SMFSNR---ISYTFDLQG-PSFSVDTACSSSLLALQLAVDSIRQGQC--D
AAIVAGAHLTLTPTA-ALQFLRLG--M-----LT-D------KG-----S
-CRSFDESG--DGYCRTEGVAAIFIQR-----KK--KA----QR------
-------------------------------------L--------YATV
VHAKSNTD--GH---K-EH----GITF-P--S--GE-RQAQLLQ----EV
YS-EAG---------ID-P--------N--SVYYVEAHG------TGTKV
GDPQEANAICEV--F--C-S-------K---------------------R
-------------------------------T-----D-S-LLIGSVKS-
----------------N-------------MGHAEPASGVCSLTKILLSI
ERQLIPPN-L-HY--NT-----PN--QYIPGLTD---GR--LKV------
-----V-TE--P-T----------------AL------------------
--P------G----GLIGINSFGF-GGSNTHVILKAA-DH-IAP---P--
-----I--------------------------TP---------HPFT---
KLVTYCGRTQEAVENIFTEI-ES-NKD-D----L--------------
>picked_FAS_XP_002737768.1_Saccoglossuskowalevskii 3oxoacyl[acylcarrierprotein] synthase, mitochondrial [Nymphalis io]
--------------------------------------------------
----------------------------------------------ISGI
GCRLPE-S-D------------------NLEEFWQHLIN-K---D--DMV
T--E-D---N--R-R-WE-------------P---G----L------H-G
-----------------LP---K-KNGKIK--D--L-----------SR-
FDASFFG-VHP-KQ--ANTMDPQLRIFMELTYEAIVDAGIDP-Q-ILRGT
-----------NTGVFVGASG-SETI--DAI--A-S----D---------
------------------------------------A---E---T--L--
------------------LGYSMT--G--------------------CCP
AMFANR---ISYFFDFKG-PSYQLNTACSSSLLAMEHALRAIRSGQC--D
AAIVAGLNINVKPNT-SVQFMKLG--M-----LS-P------EG-----Q
-CKSFDVQG--NGYCRSEGCVAILMMK-----SS--VA----KR------
-------------------------------------V--------YSTV
VHGGTNTD--GY---K-DQ----GVTF-P--S--GA-EQKKLVE----RV
YK-EAG---------VD-P--------K--DVVYVEAHG------TGTKV
GDPQEINAIVDV--F--G-K-D---RNK---------------------D
-------------------------------------N-P-LLVGSVKS-
----------------N-------------MGHPEPAAGLAAVAKIILAM
EKGIIPPN-L-HF--NN-----AN--LDIPGLHD---GR--LKV------
-----V-DE--P-M----------------EL------------------
--P------D----GLIGINSFGF-GGSNVHMILKPH-SK-RS-------
-----L--------------------------HI---P------KSD--V
RLLHCCARTQEGLDNLLSDV-EEYE--------K--------------
>picked_FAS_GAU91939.1_Ramazzottiusvarieornatus fabB [Trichonephila clavipes]
--------------------------------------------------
----------------------------------------------ISGM
SIRCSQ-S-D------------------NIEEFAENLYN-G---V--NMV
H--E-N---L--Q-R-CD-------------E---D----H------F-G
-----------------VP---K-QHGFIK--D--I-----------RK-
FDATFFG-VHP-KQ--AEGMDPQLRILHEVAYESIIDAGIDP-A-ELKNS
-----------NTGVFIGTSN-SDAR--EAW--TSV----D---------
------------------------------------V---S---E--I--
------------------DGYSLI--G--------------------THR
AFLANR---LSFTFDLRG-PSYGVDAACATSGVAINQGFLHIKHGVC--E
AALVGGVSLVYQPKV-SYQILKLG--L-----LC-K------DG-----M
-CKVFDEAA--DGYVRAEAIVCIMLQK-----RK--DA----RR------
-------------------------------------V--------YATL
LHSKINND--GF---K-EQ----GITF-P--C--TE-SQGQLIR----EV
YA-EAG---------ID-P--------E--DVEYVEAHG------TGTKI
GDPQETNGIALG--F--A-N-T---------------------------R
-------------------------------T-----K-P-LPIGAVKS-
----------------N-------------MGHSEHASGAVSVCKIMIAM
QTGIIPPN-L-HY--KN-----PN--PLIPALVD---GR--LKV------
-----V-TE--P-F----------------KW------------------
--D------C----TLAGINCFGF-GGQNSHLVVRGN-PK-TRD---T--
-----S--------------------------------------ISD--I
RLAVYMGRTEEAARHAMEYI-NRYPDN---------------------
>picked_FAS_spP12276.5FAS_CHICK CG12170 [Drosophila busckii]
--------------------------------------------------
----------------------------------------------IAGI
AGKLPE-S-E------------------NLQEFWENLLN-G---V--DMV
T--E-D---D--R-R-WK-------------P---G----I------Y-G
-----------------LP---K-RNGKLK--D--I-----------KK-
FDASFFG-VHP-KQ--AHTMDPQLRLLLEVSYEAILDGGINP-T-ALRGT
-----------DTGVWVGASG-SEAL--EAL--S-Q----D---------
------------------------------------P---E---E--L--
------------------LGYSMT--G--------------------CQR
AMLANR---ISYFYDFTG-PSLTIDTACSSSLMALENAYKAIRHGQC--S
AALVGGVNILLKPNT-SVQFMKLG--M-----LS-P------DG-----A
-CKAFDVSG--NGYCRSEAVVVVLLTK-----KS--MA----KR------
-------------------------------------V--------YATI
VNAGSNTD--GF---K-EQ----GVTF-P--S--GE-MQQQLVG----SL
YR-ECG---------IK-P--------G--DVEYVEAHG------TGTKV
GDPQEVNGIVNV--F--C-Q-C-----E---------------------R
-------------------------------------E-P-LLIGSTKS-
----------------N-------------MGHPEPASGLAALAKVILSL
EHGLWAPN-L-HF--ND-----PN--PDIPALHD---GS--LKV------
-----V-CK--P-T----------------PV------------------
--K------G----GLVSINSFGF-GGSNAHVILRPN-EK-K-C------
-----Q--------------------------PQ-------E-TCNL--P
RLVQVCGRTQEAVEILIEES-RK-----------H-------------
>molluskpks_SRR830638_NODE_98_length_6524_cov_277.540849_g22_i2_1 3oxoacyl[acylcarrierprotein] synthase, mitochondrial [Bactrocera neohumeralis]
--------------------------------------------------
--------------------------------------------IAIVGI
GCKVPG--AD------------------NVEQFWRVLEQ-G---E--NHV
V--E-IP--K--E-R-WN-------------N--DA-----------F-F
DTDV-HA-V-GKS----YV----KRAGLL--KD-PK------------A-
FDNKLFN-IND-FE--ADQMDPQQRFVLECCFMAMEDAGITR-E-QLAGS
-----------NTGVYVGAMN-GDYR--ALF--T---A-K----------
---------------------------------------SP---I--VG-
-------------------NYTVT--G--------------------ISN
SIISAR---VSFTFDLRG-PSMTLDTACSSALVAIHVGAQALRTGDC--D
LALCGGTNFLMSPDV-FVHLSKAH--M-----VS-P------TG------
QCFAFSDSA--DGYTRGEGCGMVILKR-----LK--DA----LRD-GD--
------------------------------------HI--------WATI
E-TGSNQD--GH----SVT----PISA-P--S--GD-QQLRLLE----TV
YQ-DAA---------MD-L--------E--GIDYIEAHG------TGTSA
GDPVEAKALGTF--FR----SKG---T--TR-------------------
---------------------------------------Q-RYIGSVKT-
----------------N-------------VGHLESAAGTAGLIKVLLMM
KHSKIAPS-L-FF--DR-----PN--PKID-FPD---LN--LQV------
-----P-TK--A-M----------------DW------P--R---R-N--
--------------KIACVNSFGF-GGTNCHAVVKAF-VE-HDL-MR---
------RSSQSE-------------------------------VLSI--P
CIVCFSAKHEKSLKGS------------------I-------------
>molluskpks_SRR8286389_NODE_57_length_8188_cov_13.024240_g18_i3_1 3oxoacyl[acylcarrierprotein] synthase, mitochondrial [Microtus fortis]
--------------------------------------------------
--------------------------------------------IAIVGI
GCKVPG--AD------------------NVEQFWRVLEK-G---E--NHV
V--D-IP--K--S-R-WD-------------N--DA-----------Y-Y
DTDL-HA-V-GKS----YV----KKAGLL--QD-PK------------A-
FDNKLFN-IND-FE--ADQMDPQQRFVLECCHMAMEDAGITR-D-NLAGS
-----------NTGVYVGAMN-GDYR--ALF--T---A-K----------
---------------------------------------SP---I--VG-
-------------------NYTVT--G--------------------VSN
SIISAR---VSFIFDLRG-PSLTLDTACSSALVAIHLGAQALRTGDC--D
QALCGGTNFLMSPDV-FVHLSKAH--M-----VS-P------TG------
QCFAFSDSA--DGYTRGEGCGMVILKR-----LK--DA----IRD-GD--
------------------------------------NI--------WATI
E-TGSNQD--GH----TVT----PISA-P--S--GE-QQIKLLE----HV
YR-NSK---------LD-L--------D--KIDYIEAHG------TGTPA
GDPVETKALGTF--FS----SYG---A--TR-------------------
---------------------------------------T-RYIGSVKT-
----------------N-------------VGHLESAAGTAGIIKVLLMM
KHSKIAPS-L-FF--DR-----PN--PRID-FPD---LN--LQV------
-----P-TE--V-I----------------DW------P--T---H-K--
--------------KVACVNSFGF-GGTNCHALVKSY-SD-TSL-MR---
------RTSQFE-------------------------------GMSI--P
CIVCFSGKHEKSLRGS------------------V-------------
>molluskpks_SRR8080746_NODE_45150_length_1867_cov_13.051839_g1520_i3_1 3oxoacylACP synthase, mitochondrial, isoform CRA_b, partial [Mus musculus]
--------------------------------------------------
--------------------------------------------IVIIGA
GFKGPG--AE------------------NLEEFWALLEK-G---E--NKL
V--D-IP--K--E-R-WN-------------H--DS-----------F-Y
DPER-MR-L-GKT----YA----TKAGLV--ER-PY------------E-
FDNTLFN-INE-VE--ADQTDPQQRWALECSYRAIEHAGLTR-E-MLQGS
-----------NTGVYIGAMN-CDYR--SLF--P---A-R----------
---------------------------------------SS---T--VD-
-------------------NYTIT--G--------------------VSN
AIISAR---VSYCFDLRG-PAMVLDTGCSSALTAIHTACQALRSGDC--D
LALAGGTNFIFSPDI-FTHLSKAG--M-----LS-P------TG------
QCHAFSDKA--DGYARGEGCGIVVLKR-----LS--DA----VKD-KD--
------------------------------------QI--------LATI
A-TGTNQD--GR----TVT----PISA-P--S--KE-QQKRLLE----KI
HG-HLS---------PEEL--------D--KLDYIEAHG------TGTVA
GDLVETTALGEF--FL----SRN---S--TN-------------------
---------------------------------------M-KYIGSVKS-
----------------N-------------IGHLESAAGIAGLIKVLLMF
QHNKIVPS-L-FT--DS-----LN--KNLK-FEK---FN--FVV------
-----P-DK--V-V----------------PW------N--K---K-E--
--------------KIACINCFGF-GGSNCHAIVKTI-KE-Q-Y-PR---
------EEQQNL-------------------------------ENNE--H
CVVCFSGKNEKSLKGS------------------M-------------
>molluskpks_SRR7811718_NODE_677_length_8146_cov_92.007804_g469_i0_2 predicted protein, partial [Nematostella vectensis]
--------------------------------------------------
--------------------------------------------IAIVGI
GCRFPG--AT------------------CLEEFWDILAK-G---E--NHV
V--D-IP--P--E-R-WN-------------K--DA-----------F-Y
DSDV-NA-V-GKS----YS----MKAGLL--KN-FD------------N-
FDNKLFK-INE-TE--AAQMDPQQRQVLECTYMALEDAGITR-Q-QIAGQ
-----------KVGVYIGSMT-VDYG--DLI--S---T-K----------
---------------------------------------SQ---D--VT-
-------------------NHTVT--G--------------------QAR
AIISNR---VSYVFNLTG-PSMTIDTACSSSIVALHQAGLALRAGDC--S
IAICGGVNMLIHPAY-FIKLSKAQ--M-----LS-P------TG------
QCHAFSANA--DGYTRGEGCGVIIVKL-----LS--QA----LQD-GD--
------------------------------------NI--------WGTI
V-TGLNQD--GH----QVT----PITA-P--S--GK-QQQELLN----DI
YT-RHG---------ID-P--------T--EVDYIEAHG------TGTKR
GDPVEASALGTF--FE----KYP-------R-------------------
---------------------------------------Q-RHIGSVKT-
----------------N-------------IGHLEAAAGVAGLIKVLLMM
KHDTIVPS-L-HF--DK-----PN--EEID-FDR---FQ--FVV------
-----P-TK--T-S----------------DW------K--R---H-K--
--------------KIASVNSFGF-GGSNSHAVLTSF-TM-ET-------
----------PV-------------------------------ISDI--A
LPVCFSGSTEKTLNTS------------------I-------------
>molluskpks_SRR7138063_NODE_367_length_6881_cov_832.927986_g213_i1_1 3oxoacyl[acylcarrierprotein] synthase, mitochondrial [Epinephelus moara]
--------------------------------------------------
----------------------------------------------IVGV
GGKFPG--AD------------------TIDDFWQVLVK-G---E--NHV
I--E-IP--P--E-R-WN-------------V--EE-----------Y-Y
SKDY-DE-P-GKT----YV----RRAGFL--QN-FD------------E-
FDPKMFG-ISE-PE--AAKMDPQQRYVLDCVHMALEDGGILR-K-DLDGS
-----------RTGVYIGVMN-DDYK--SSA--T---E-D----------
---------------------------------------PS---V--AS-
-------------------NYTLT--G--------------------TAP
SIIAAR---ISYVYNLLG-PSLSIDTACSSSLVAIHLASQALKSGDC--S
MAICGGVNSILYPDI-FIPLSKAR--M-----VS-P------TG------
QCQAFADTA--DGYIRGEGSGVIVLKK-----LK--DA----IRD-GN--
------------------------------------KI--------WATI
A-TGCNQD--GR----TMT----PITA-P--S--VQ-MQTELLQ----EV
YE-SNN---------LH-P--------S--LVQYIEAHG------TGTPV
GDPIEANSLGEF--FK----QYR---D--GIP------------------
-------------------------------------R-P-IKIGSVKT-
----------------N-------------IGHLESAAGVAGIVKVLLMM
KNGKTVKS-L-HF--KR-----PN--PKID-FQK---YN--MAV------
-----T-TE--V-D----------------EW------P--T---M-ED-
--------GT----RVSCVNSFGF-GGTNSHAIIKQF-PV-NNA------
-------SEVEND-------------------------------IHR--K
YIVFLSALDNGGLTNSLKYFVKNLETSSDSLRS-I-------------
>molluskpks_SRR6414622_NODE_801_length_9331_cov_50.033572_g478_i0_2 3oxoacyl[acylcarrierprotein] synthase, mitochondrial precursor [Mus musculus]
--------------------------------------------------
--------------------------------------------------
-------------------------------------------------M
N--E-IP--G--D-R-WN-------------L--DA-----------I-Y
DPDP-DA-Y-GKT----YV----RRAGLL--SN-HD------------I-
WDNAFFG-IAE-KE--ASEMDPQQRYVLECVHMALEDGGITR-A-ELDGS
-----------RTSVYIGAMN-SDSK--TSK--D---G-D----------
---------------------------------------YS---L--MT-
-------------------NYSVT--G--------------------DAA
SIITAR---VSYNYNLLG-PSLTIDTACSSSLVAVNLATQSLRLGES--S
MAICGGVNSILYPDM-FITLTKAR--M-----AS-P------TG------
QCQAFSANA--DGYARGEGCGIVILEK-----LS--DA----LKN-GR--
------------------------------------HI--------WATI
R-TGCNQD--GQ----TAK----PITA-P--S--EI-QQRQLLH----DV
YLNSYN---------ID-P--------S--DVQYIEAHG------TGTPI
GDPVEVNSLGSF--FK----DYP---I--QQE---------------DM-
-------------------------------G-----E-Q-RFIGSVKT-
----------------N-------------IGHLESGAGAASLIKALLMM
RHGKIVPS-L-HS--TP-----RN--PRID-FEN---YD--LDV------
-----P-SS--V-T----------------PW------P--A---L-HD-
--------GS----RAACINCFGF-GGTNSHAFVRQW-VE-KTT-I----
-------SVPNT--------------------------------CNE--L
TQVPISAKSQICLVNTMKHMVKSLSEEPCDLKQ-L-------------
>molluskpks_SRR6414622_NODE_1853_length_7737_cov_6.425493_g770_i1_1 3oxoacyl[acylcarrierprotein] synthase, mitochondrial [Xenopus tropicalis]
--------------------------------------------------
----------------------------------------------IVGI
GCRFPG--AN------------------NIKEFWEVLVN-G---E--NHV
K--E-IP--G--D-R-WN-------------L--DA-----------I-Y
DPDP-DA-Y-GKT----YV----RRAGLL--SD-HD------------A-
WDNAFFG-IAE-KE--ASEMDPQQRYVLECVHMALEDGGITR-A-ELDGS
-----------RTSVYIGAMN-SDSK--TSK--D---G-D----------
---------------------------------------YS---L--MT-
-------------------NYSVT--G--------------------DAA
SIITAR---VSYNYNLLG-PSLTIDTACSSSLVAVNLATQSLRLGES--S
MAICGGVNSILYPDM-FITLTKAR--M-----AS-P------TG------
QCQAFSANA--DGYARGEGCGIVILER-----LS--DA----LKN-DR--
------------------------------------HI--------WATI
R-TGCNQD--GQ----TAK----PITA-P--S--EI-QQRRLLH----DI
YLNSYN---------ID-P--------S--DVQYIEAHG------TGTPI
GDPVEVKSLGSF--FK----EYP---I--QDS---------------DE-
-------------------------------K-----K-Q-RYIGSVKT-
----------------N-------------IGHLESAAGAASLIKTLLMM
KHGQIVPS-L-HS--LP-----RN--PMID-FVN---YN--LDV------
-----P-TI--G-Q----------------SW------S--T---L-SD-
--------GS----RAACINCFGF-GGTNSHAFIKQW-ID-NPT-N----
-------HVTRTG------------------------------ETDK--W
NYVPVSAKSQISLVKTIKHLVATLSEEPCDLNE-L-------------
>molluskpks_SRR6246216_NODE_562_length_8961_cov_266.505063_g187_i1_2 3oxoacyl[acylcarrierprotein] synthase, mitochondrial precursor [Bos taurus]
--------------------------------------------------
----------------------------------------------IVGI
GCRFPG--AD------------------NVDEFWQVLKN-G---E--NHV
I--E-VP--E--N-R-WN-------------L--DA-----------F-Y
DEDP-TT-P-GKT----NV----RRAGFV--KE-FD------------Y-
WDYKFFG-INE-FE--SLRMDPQHKFILDSTYMALESAGITR-K-EIKGS
-----------NTGVYVGIMN-SDYS--TNF--A---E-S----------
---------------------------------------FG---D--FD-
-------------------NHTIT--G--------------------TNN
SIVSSR---VNYTFDLHG-PSMTIDTACSSSLMAIHHAHQAIITGEC--D
MCIAGGVNALLKPDN-FIQLSKAG--M-----VS-P------TG------
QCQAFSENA--DGYARGEGSGIVILKS-----YE--KA----IED-ND--
------------------------------------PI--------WATI
S-TASNHD--GH----TVS----PITT-P--S--MQ-QQIELLN----IV
FK-RFD---------VD-P--------Q--SIDYIEAHG------TGTKA
GDPVEVKALGTF--FQ----TDE---N--ST-------------------
---------------------------------------P-KTIGSVKT-
----------------N-------------IGHLESAAGVAGLIKVILMH
HHREIVPS-L-HF--EK-----PS--PEVP-LEE---YR--FTV------
-----P-VK--P-E----------------VW------P--E---T-ER-
--------DF----LRSSVNSFSF-GGSNCHAIVTTP-KN-R--------
------CVRIFA-------------------------------GHDI--P
KVVCISAIEPPALKRIKDAMCENAKD--------L-------------
>molluskpks_SRR6201763_NODE_29793_length_2139_cov_17.113262_g1541_i9_2 3oxoacylACP synthase, mitochondrial [Mus musculus]
--------------------------------------------------
----------------------------------------------IVGI
GCMFPG--AE------------------NLEEFWKVLVN-G---E--DHV
Q--D-IP--P--E-R-FN-------------V--EA-----------Y-Y
DPDP-DH-P-YKS----YV----RKAGLL--RK-YD------------E-
WDNRFFG-ISD-KE--AESVDPQQHFVLESVHMALEDAGIPK-E-KIAGS
-----------GTGVFIGALN-HDWD--CVL--R---T-A----------
---------------------------------------RQ---K--TT-
-------------------NTTVT--G--------------------TDS
SLLSAR---IAYFYNLLG-PAITLNSACSSSMTAFHIASQALRNGEI--S
MAITGGVNCLLDPAS-FITLSSAR--M-----AS-P------TG------
KCHTFSENA--DGYARGEGCGIVILKT-----LK--DA----LRD-KN--
------------------------------------KI--------WGTI
F-TGLNQD--GH----TVS----PITS-P--S--GK-QQEQLLE----YV
FE-KHK---------IL-P--------R--NVQYIEAHG------TGTIV
GDFTEVSALGRF--FS----KYA---V--H--------------------
---------------------------------------E-ISIGSVKT-
----------------N-------------IGHLEPGAGVASLIKVLLMM
KNKTFVKS-L-HA--EP-----LN--SKIP-FKE---FK--LKV------
-----C-QK--V-S----------------SW------N--P---N-EN-
--------GN----RVASINCFGF-GGTNAHAIVYDF-QT-QEI-RD---
------RYDLKT-------------------------------CLSV--N
KYVVLSANDLSALHYTVRVLSRSLSYETS-IED-L-------------
>molluskpks_SRR5043294_NODE_871_length_9314_cov_19.362731_g431_i1_1 hypothetical protein cypCar_00037416 [Cyprinus carpio]
--------------------------------------------------
----------------------------------------------IIGV
GCKYPG--AD------------------NLDEFWKVLIN-G---E--NHV
N--E-IP--K--D-R-WN-------------L--EA-----------F-Y
SADP-DR-K-GKT----YV----RRAGLL--HN-HD------------V-
WDNKLFE-ISD-TE--AEKIDPQQRYVLDCVHMALEDGGITR-K-EIDGT
-----------DTGVYIGCMN-DDYR--GAA--G---Q-G----------
---------------------------------------LD---E--FN-
-------------------NYTLT--G--------------------ASP
SIIAAR---VSFIYNLLG-PSMVIDTACSSALVAVDVGVQALKTGRC--K
TVIAGGVNSILYPEM-FVGLSRAR--M-----VS-P------TG------
QSQAFSEKA--DGYARGEGCGMVILTT-----MK--QA----LQE-GR--
------------------------------------KI--------WAVI
A-TGCNQD--GH----TTS----PITA-P--S--GT-QQKILLE----KV
YA-ENN---------IN-P--------E--LVSVIEAHG------TGTPV
GDPIEANSLGGF--FG----RNK---A--ED-------------------
-------------------------------------P-P-IFIGSVKT-
----------------N-------------IGHTESAAGTAGLIKVLLMM
EHEKIVPS-L-HF--EK-----IN--PKIN-FDI---YN--IEV------
-----P-TK--P-L----------------TW------R--T---P-SH-
--------CP----RIACVNSFGF-GGTNSHAIVKEY-SH-TKQ------
-------PKLKNS-------------------------------EST--T
YIILLSAVDHIGLTLTFQQFFVDLQKSSYSITD-I-------------
>molluskpks_SRR5043294_NODE_390_length_11013_cov_40.910238_g160_i2_1 3oxoacyl[acylcarrierprotein] synthase, mitochondrial [Trichinella sp. T8]
--------------------------------------------------
--------------------------------------------IVIIGV
GCKYPG--AD------------------NLDEFWKVLIN-G---E--NHV
N--E-IP--K--D-R-WN-------------L--EA-----------F-Y
SADP-DQ-K-GKT----YV----RRAGLL--HN-HD------------V-
WDNKLFG-ISD-TE--AEKIDPQQRYVLECVHMALEDGGITR-Q-EIDGT
-----------DTGVYVGFMN-DDYR--NAA--G---D-G----------
---------------------------------------LD---A--FN-
-------------------NYTLT--G--------------------TSP
SIIAAR---VSFTYNLLG-PSMALDTACSSALVAVDVGVQALKTGRC--K
TVIAGGVNSILYPDV-FVGLSRAR--M-----VS-P------TG------
QSQAFSDKA--DGYARGEGCGMVILTT-----MK--QA----LEK-GR--
------------------------------------KI--------WAVI
A-TGCNQD--GH----TTS----PITS-P--S--ET-QQRILLE----TV
YA-ENN---------IN-P--------G--LVSVIEAHG------TGTPV
GDPIEANSLGGF--FG----RKK---T--ED-------------------
-------------------------------------T-P-VYIGSVKT-
----------------N-------------IGHTESAAGTAGLIKVLLMM
KHEKIVPS-L-LV--EK-----IN--PKID-FGI---CN--FEV------
-----P-RK--P-L----------------TW------R--K---P-SY-
--------GP----RIACVNSFGF-GGTNSHVIVKEC-SH-KRQ------
-------SKFKNS-------------------------------EST--S
NIVLFSAIDHTSLTLALQQF--------------V-------------
>molluskpks_SRR5043294_NODE_1310_length_8505_cov_19.479246_g256_i2_2 3oxoacyl[acylcarrierprotein] synthase, mitochondrial, partial [Trichinella zimbabwensis]
--------------------------------------------------
--------------------------------------------IVIIGV
GCKYPG--AD------------------NLEEFWKVLIN-G---E--NHV
N--E-IP--K--D-R-WN-------------L--EA-----------F-Y
SADP-DQ-K-GKT----YV----RRAGLL--HN-HD------------V-
WDNKVFG-ISD-ME--AEKIDPQQRYVLECVHMALEDGGITR-K-EIDGT
-----------DTGVYIGFMN-DDYR--SAA--G---D-G----------
---------------------------------------LD---A--FN-
-------------------NYTLT--G--------------------TSP
SIIAAR---VSFTYNLLG-PSMALDTACSSALVAVDVGVQALKTGRC--K
TVIAGGVNSILYPDV-FVGLSRAR--M-----VS-P------TG------
QSQAFSDKA--DGYARGEGCGMVILTT-----MK--QA----LEK-GR--
------------------------------------KI--------WAVI
A-TGCNQD--GH----TTS----PITS-P--S--GT-QQRILLE----KV
YA-ENN---------IN-P--------G--LVSVIEAHG------TGTPV
GDPIEANSLGGF--FG----RKK---T--EN-------------------
-------------------------------------T-P-VYIGSVKT-
----------------N-------------IGHTESAAGTAGLIKILLMM
EHEKIVPS-L-LL--EK-----IN--PKIK-FEV---YN--FEV------
-----P-RQ--P-F----------------TW------R--K---P-SH-
--------GP----RIACVNSFGF-GGTNSHAIVKQY-SH-KRQ------
-------SKFKQS-------------------------------ESS--S
NIVLLSAVDHTGLTL-------------------V-------------
>molluskpks_SRR3928172_NODE_8893_length_3187_cov_11.751753_g230_i2_1 3oxoacyl[acylcarrierprotein] synthase, mitochondrial [Trichinella pseudospiralis]
--------------------------------------------------
--------------------------------------------VAVVGI
GCRFPG--AE------------------NTAEYWRVLRS-G---E--NQV
I--D-IP--E--E-R-WH--------------------------------
------E-R-NKS----SR----TRAGLI--EG-SE-----------NV-
WDYALHD-ISS-YE--GREMDPQQKMVLDSVHMALENAGITK-K-QVSGS
-----------DTSVFIGAMN-NDYR--GLN--D---D-T----------
---------------------------------------TT---Q--IS-
-------------------NFQVT--G--------------------GNN
SLLSAR---VSYNFNLLG-NSVTVDSACSSSAVAIDLACNQLTSGKC--E
MAIAGGVNSILSPDF-CTRLLEVG--I-----VS-P------SG------
TCHAFSDKA--DGYVRGEGCGIVILKP-----LN--KA----IED-ND--
------------------------------------RI--------LATI
V-TATNQD--GG----TVS----PIMA-P--S--GH-QQVALME----KL
YR-TND---------IS-P--------D--TVDYVEAHG------TGTKI
GDPVEAAALGQF--FK----RSK---S--NQ-------------------
---------------------------------------S-LLIGTVKT-
----------------N-------------IGHLESAAGVASLIKVILMH
QHQTLAPT-L-NF--DR-----QS--QVIP-LSE---HN--IEV------
-----V-TE--V-R----------------PW------P--T---N-NR-
--------SY----LRSAVNCFGF-GGTNCHMIVTTD-LR-S---TL---
------FDHRET-------------------------------GNSS--P
RVVCLSAKNSVSLEEM------------------V-------------
>molluskpks_SRR3928172_NODE_250_length_10329_cov_11.325389_g174_i0_1 3oxoacyl[acylcarrierprotein] synthase, mitochondrial [Trichinella spiralis]
--------------------------------------------------
----------------------------------------------IIGV
GCKLPG--AD------------------DTDQFWRVLQN-G---E--NHV
L--E-VP--A--D-R-WN-------------L--EA-----------F-Y
DADP-AT-P-GKT----YV----RRAGFI--KN-QT------------A-
WDNKVYG-IND-FE--ASQMDPQQRFVLDCCFKALENAGVTK-K-SIDGS
-----------NTGVYIGVMN-NDYK--SLQ--A---G-S----------
---------------------------------------SS---N--MN-
-------------------NYTLT--G--------------------TST
SIVAAR---ISYNFNLLG-PSLSLDTACSSSLLAIHLATQALREGDC--D
MALAGGVNSLMSPEI-FIQLSKAR--M-----AS-P------TG------
YCQAFSDKA--DGYARGEGAGILLLKR-----LK--DA----ERD-ND--
------------------------------------PI--------WATI
M-TGCNQD--GH----TVS----PMTA-P--S--GS-QQLALLE----KV
YK-RYN---------ID-P--------N--ELEYLEAHG------TGTQA
GDPVEANCLGTF--LK----DYP---K--NS-------------------
---------------------------------------P-KIIGSVKT-
----------------N-------------IGHLESAAGVAGVIKVLLMQ
KHSTIVPT-L-HF--DK-----PN--EKID-FEK---LK--LNV------
-----A-TK--L-D----------------KW------P--S---Y-TQD
--------GC----KLSCVNSFSF-GGTNCHAVVKSY-NK-R-K-RA---
------ETIES--------------------------------IQSR--P
RIICFSGTDDTSLNHSIEHFCEHAKSQSYSLTD-V-------------
>molluskpks_SRR3928172_NODE_241_length_10415_cov_19.708759_g167_i0_1 3oxoacyl[acylcarrierprotein] synthase, mitochondrial [Diabrotica virgifera virgifera]
--------------------------------------------------
----------------------------------------------IIGI
GCKLPG--AD------------------DIDQFWRVLQN-G---E--NHV
L--E-VP--P--D-R-WN-------------L--DA-----------F-Y
DPDP-NA-P-GKT----YV----KRAGFV--KN-HE------------F-
WDNKVYG-VND-FE--AGQMDPQQRFVMDCCFKAMENAGVTR-K-SLDGS
-----------NTGVYIGVMN-SDYK--SLQ--S---T-T----------
---------------------------------------SE---H--MN-
-------------------NYTLT--G--------------------TST
SIVAAR---ISFNFNLLG-PALSLDTACSSSLLAIHLAAQALREGDC--D
LAFAGGVNSLMSPGI-FVQLSKAR--M-----AS-P------TG------
YCQAFSNKA--DGYARGEGAGIILMKR-----LK--DA----ERD-ND--
------------------------------------PI--------WATI
M-TGSNQD--GH----TVT----PMTA-P--S--GS-QQLNLLK----KV
YT-RYN---------ID-P--------D--QLEYIEAHG------TGTQA
GDPVEANCLGAF--LE----EHT---M--NA-------------------
---------------------------------------P-RYIGSVKT-
----------------N-------------IGHLESAAGVAGVIKVLLMQ
KHSMIVPT-L-HF--DE-----PN--EKID-FDK---LK--LVV------
-----A-TK--V-D----------------KW------P--T---F-TND
--------GT----KLSCVNSFSF-GGTNCHAIIKTY-AK-P-K-SR---
------KGVTF--------------------------------GTDK--L
YIICFSGTDDTSLKNSIKHFVEHSKSIAYSISD-V-------------
>molluskpks_SRR3928172_NODE_23968_length_1423_cov_4.394469_g12658_i0_1 PREDICTED: 3oxoacyl[acylcarrierprotein] synthase, mitochondrial [Miniopterus natalensis]
--------------------------------------------------
--------------------------------------------IAIIGI
GCKLPG--AD------------------NIEEFWRVLKN-G---E--NHV
L--E-VP--K--E-R-WN-------------L--ES-----------F-Y
DPDP-NA-P-GKT----YV----RRAGFI--KN-HD------------A-
WDNKVYG-VND-FE--ASQMDPQQRFVMDCCYKAMENAGITR-K-ELDGS
-----------NTGVYIGVMN-SDYK--ALQ--S---T-S----------
---------------------------------------SE---H--MN-
-------------------NYTLT--G--------------------TST
SIIASR---ISFNYNLVG-PSLTLDTACSSSLLAIHLATQALREGDC--N
LAFAGGVNSLMSPGI-FVQLSKAR--M-----AS-P------TG------
YCQAFSNKA--DGYARGEGAGIILLKR-----LK--EA----ERD-ND--
------------------------------------PI--------WATI
M-TGCNQD--GH----SVT----PMTA-P--S--GS-QQHELLK----TV
YG-KYN---------ID-P--------D--KLEYIEAHG------TGTQA
GDPVEANCLGGF--LA----NHT---K--NA-------------------
---------------------------------------P-RYIGSVKT-
----------------N-------------IGHLESAAGVAGVIKVLLMQ
KYSTIVPT-L-HF--DV-----PN--EKID-FDK---LK--LVV------
-----A-TS--V-D----------------QW------P--S---Y-NDD
--------GS----KLSCVNSFSF-GGTNCHAILKSY-VK-P-K------
--------------------------------------------------
----------------------------------T-------------
>molluskpks_SRR3928172_NODE_178_length_11343_cov_32.814149_g108_i1_1 3oxoacyl[acylcarrierprotein] synthase, mitochondrial, partial [Ophiophagus hannah]
--------------------------------------------------
----------------------------------------------IIGI
GCKLPG--AD------------------NIEEFWRVLKN-G---E--NHV
L--E-VP--K--D-R-WN-------------L--EA-----------F-Y
DPDP-NA-P-GKT----YV----RRAGFI--KN-QE------------E-
WDNKVYG-VND-FE--ASQMDPQQRFVMDCCYRAMENAGITR-K-ELDGS
-----------KTGVFIGVMN-SDYK--ALQ--S---T-S----------
---------------------------------------SE---H--MN-
-------------------NYTLT--G--------------------TST
SIIASR---VSFNYNLVG-PSLTLDTACSSSLLAIHLAANSLILGDC--E
LAFAGGVNSLMSPGI-FVQLSKAR--M-----AS-P------TG------
YCQAFSNKA--DGYARGEGAGIILLKR-----LK--DA----VRD-ND--
------------------------------------PI--------WATI
M-TGCNQD--GH----TVT----PMTA-P--S--GS-QQHELLK----SM
YT-KYN---------ID-P--------D--KLEYIEAHG------TGTQA
GDPVEANCLGGF--LA----EHT---K--NA-------------------
---------------------------------------P-RYIGSVKT-
----------------N-------------IGHLESAAGVAGVIKVLLMQ
KYSTIVPT-L-HF--DQ-----PN--EKID-FDK---LK--LVV------
-----A-TE--V-D----------------QW------P--S---Y-NDD
--------GS----KLSCVNSFSF-GGTNCHAIIKSY-VR-P-K-TR---
------NEVKF--------------------------------GMDK--S
HIICFSGMDEWSVKASIEHFIEQSRSRHYNVSD-V-------------
>molluskpks_SRR3928151_NODE_9890_length_2201_cov_2.046933_g7004_i0_2 3 oxoacyl acyl carrier protein synthase [Echinococcus granulosus]
--------------------------------------------------
--------------------------------------------------
--------------------------------------------------
--------------------------------------------------
------------------------RAGLI--EG-SE-----------NV-
WDYALHD-ISS-YE--GREMDPQQKMVLDSVHMALENAGITK-K-QVSGS
-----------DTSVFIGAMN-DDYR--GLN--D---D-T----------
---------------------------------------TT---Q--IS-
-------------------NFQVT--G--------------------GNN
SLLSAR---VSYNFNLLG-NSVTVDSACSSSAVAIDLACNQLTSGKC--E
MAIAGGVNSILSPNF-CTRLLEVG--I-----VS-P------SG------
TCHAFSDKA--DGYVRGEGCGIVILKP-----LN--KA----IED-ND--
------------------------------------RI--------LATI
V-TATNQD--GG----TVS----PIMA-P--S--GH-QQVALME----KL
YR-TND---------IS-P--------D--TVDYVEAHG------TGTKI
GDPVEAAALGQF--FK----RSK---S--NQ-------------------
---------------------------------------S-LLIGTVKT-
----------------N-------------IGHLESAAGVASLIKVILMH
QHQTLVPT-L-NF--DR-----ES--QIFP-LSE---HN--VEV------
-----V-TE--V-R----------------PW------P--T---N-NR-
--------SY----LRSAVNCFGF-GGTNCHMIVTTG-LR-STC-TL---
------FDHRET-------------------------------GNSS--P
RVVCLSAKNSVSLEEM------------------V-------------
>molluskpks_SRR331897_NODE_65_length_8481_cov_12.864531_g10_i4_1 3oxoacyl[acylcarrierprotein] synthase, mitochondrial precursor [Castor canadensis]
--------------------------------------------------
----------------------------------------------IVGI
GCRFPG--AN------------------NIDEFWEVLKN-G---E--DRV
I--R-IP--R--D-R-WN-------------V--DA-----------F-Y
DPDP-DA-P-GMT----YT----KYAGII--EG-FE------------S-
WDNNFFG-ISD-SE--TETMDPQQSIVLECTHMALENAGIRK-T-DINGS
-----------RTGVFIGCMN-MDYN--AQL--C---K-TS---------
------------------------------------GPEES---I--AN-
-------------------SYTLT--G--------------------NGN
SVISAR---VSYIYNLLG-PSMNIDTACSSSLVAIHQGCLGIKSGDC--D
MAICGGVNYILSPEL-LVTMSKSR--I-----SS-L------TG------
RCHTFSADA--DGYTRGEGCGIVILKR-----HS--DA----IKD-GN--
------------------------------------TI--------WGVI
A-TGCNQD--GH----MAT----PITA-P--S--GE-QQLRLLR----EV
YS-KHN---------ID-K--------G--RIQYIEAHG------TGTPR
GDPIEVDSLGQH--FT----SD----S--PI-------------------
---------------------------------------T-KYIGSVKT-
----------------N-------------IGHLESGSGVAGLIKVLLMM
EHGLIAPN-L-HF--KT-----P--NPRID-FDA---FK--FKV------
-----P-TS--C-I----------------KW------Q--P---G-SD-
--------GK----RLACVNSFGF-GGTNAHMVIER------KE-ER---
-------HDLVS-------------------------------SKND--K
HLVVFSAPSNDALIASVEDFVEKLNRGQYNLED-I-------------
>molluskpks_SRR2175868_NODE_39514_length_1875_cov_22.778390_g1812_i7_1 hypothetical protein D910_00016 [Dendroctonus ponderosae]
--------------------------------------------------
----------------------------------------------VIGI
GCRFPG--AN------------------DKEEYWRLLLN-S---E--NHI
V--E-VK--S--H-R-SG-------------F--DN-----------H-F
ITDP-LD-A-EIK----QP----YRAGLV--ER-FA------------C-
WDNKVFG-ITE-QE--AEWIDPQQRFVLDCTHMAMEDAGLTR-R-DLDGT
-----------NTGVYIGVMN-DDFK--CTV--L---R-N----------
--------------------------------------LDS------GS-
-------------------SYLVT--G--------------------INS
SIISAR---VSYVYNLHG-PSMTIDTACSSSLVAIHQGALALGAGDC--D
MAICGGVSLLLDPTL-FKTLSNAR--M-----LS-P------TG------
QCHSFTSKA--DGYTRGEGCGMVILKR-----VE--DA----VKC-GN--
------------------------------------KI--------WGFL
G-TGVNQD--GH----MAT----PITA-P--S--EQ-QQIALLH----HV
YK-KYH---------VL-K--------S--TIQVIEAHG------TGTPL
GDPTECNALGTF--FK----EEN---S--SS-------------------
---------------------------------------L-KHIGSVKS-
----------------N-------------IGHLESAAGVAGLIKVLLMM
HHEQIVPS-L-HV--DK-----EGVNERNN-LGK---NG--LVI------
-----P-TK--L-C----------------KW------P--L---P-DG-
--------VP----RMACVNSFGF-GGTNAHAIVQEY-IK-IPE-QE---
-------RNSQS-------------------------------FIQD--Q
AVIVLSGTTQEALIENVYKLLESLNQNSYNLHD-L-------------
>molluskpks_SRR18002372_NODE_2423_length_8650_cov_20.033112_g1603_i0_1 fabF [Sepia pharaonis]
--------------------------------------------------
----------------------------------------------VVGL
GCRFPG--AN------------------DKDEFWRLLEN-G---E--NHI
I--D-IK--D--N-R-PG-------------F--DS-----------S-Y
VTDP-ND-P-GLR----RA----YRAGLV--ER-FS------------N-
WDNHVFS-IKD-DE--AKWIDPQQRFVLDCVHMALEDAGITR-K-ELDGS
-----------NTGVYIGAMN-DDFK--NVI--L---E-D----------
--------------------------------------QDN---E--DS-
-------------------SYRVT--G--------------------LAL
SMISNR---VSYVYNLHG-PSMNIDTACSSSLVAIHQGSLALKAGEC--D
IAICGGVNLILDARV-FVSLFSSG--M-----LS-P------TG------
QCHSFSSKA--DGYTRGEGCGIVILKR-----VQ--NA----VEH-KN--
------------------------------------KI--------WGLV
G-TAINQD--GH----EAT----PITA-P--S--GK-QQLALLE----KV
YK-EYN---------VL-R--------S--SVQVIEAHG------TGTPI
GDPVEANALGTF--FY----TTH---S--ST-------------------
---------------------------------------T-KYLGSVKS-
----------------N-------------IGHLESASGVAGLIKVLLMM
KNRNIVAS-L-HV--KE-----EGITMRTN-IEQ---YG--LTI------
-----P-TE--T-V----------------NW------L--C---D-DT-
--------KA----RTACVNSFGY-GGTNAHAVVREH-KI-TKH-LQ---
-------NSSPG-------------------------------TKTE--P
VIIVMSATSNYALHANIRKMLLRLDTANYDLRD-I-------------
>molluskpks_SRR17920662_NODE_81_length_9525_cov_17.896953_g61_i0_1 CEM1 [Mytilus edulis]
--------------------------------------------------
--------------------------------------------IAIVGI
GCKVPG--AD------------------NVEQYWKVLER-G---E--NHV
I--E-IP--K--E-R-WN-------------N--DA-----------F-Y
DTDP-HA-I-GKS----YV----RKAGLL--KD-PI------------A-
FDNKLFN-IND-FE--ADQMDPQQRFVLECSFMAMEDAGITR-D-KLAGS
-----------NTGVYVGAMN-GDYR--GLF--T---A-K----------
---------------------------------------SP---V--VG-
-------------------NYTVT--G--------------------ISN
SIIAAR---VSFTFDLRG-PSMTLDTACSSALLAIHIGAQALRSGDC--D
MALCGGTNFLMSPDV-FVHLSKAH--M-----VS-P------TG------
QCFAFSDSA--DGYTRGEGCGMVILKR-----LK--DA----LKD-GD--
------------------------------------RV--------WATI
E-TGSNQD--GH----SVT----PISA-P--S--GD-QQIKLLQ----HV
YK-NAQ---------VD-L--------N--RIDYIEAHG------TGTSA
GDPVEANALGKF--FQ----DNG---A--VR-------------------
---------------------------------------H-RYIGSVKT-
----------------N-------------LGHLESAAGTAGLMKVLLMM
KHSKIVPS-L-FF--ER-----PN--PKID-FPN---MN--LTV------
-----P-TE--V-V----------------DW------P--T---Q-N--
--------------KIACVNSFGF-GGTNCHALVMAY-ED-H-M-SR---
------QTSMVE-------------------------------DQNI--P
CIVCFSAKHEKSLKGS------------------I-------------
>molluskpks_SRR17920662_NODE_17416_length_1194_cov_2.274755_g14681_i0_1 unnamed protein product, partial [Tetraodon nigroviridis]
--------------------------------------------------
--------------------------------------------------
--------------------------------------------------
-----IP--K--E-R-WN-------------T--DA-----------F-H
DKDK-HA-V-GKS----YV----QRAGLL--KD-PL------------A-
FDNKLFN-IMD-FE--ADQLDPQQRLVLECSYMAMEDAGITR-Q-DLAGS
-----------KTGVYVGAMN-SDYR--SLS--S---G-K----------
---------------------------------------SP---L--VD-
-------------------CYTVT--G--------------------ITT
SMIPAR---VSYVFDLRG-PAILVDTACSSGLVAIHVAGQALKTGDC--N
LAFCGGTNFIMSPDV-FVHLSKAN--M-----LS-P------SG------
QVHTFSDKA--DGYTRGEGCGMIILKR-----LK--DA----ERD-GN--
------------------------------------YV--------YATI
K-TGSNHD--GH----TVS----PISA-P--S--EE-QQTMLLR----EI
YD-QSG---------IE-L--------D--SLEYIEAHG------TGTPA
GDPVEVNALGKF--FQ----SKN---S--VC-------------------
---------------------------------------S-RYIGSVKT-
----------------N-------------IGHLESAAGIVGLIKVLLMM
KHSKIVPS-L-FF--EK-----PN--PKID-FEG---MK--LKV------
-----P-TE--L-T----------------DW------P--T---Q-E--
--------------KIACVNSFGF-GGTNCHAIIKSV-GN-KDI-AQ---
------H-------------------------------------------
----------------------------------G-------------
>molluskpks_SRR1542642_NODE_546_length_8515_cov_21.879046_g301_i1_1 3oxoacyl[acylcarrierprotein] synthase, mitochondrial [Caretta caretta]
--------------------------------------------------
----------------------------------------------IVGI
GCMFPG--AE------------------NIDEYWNVLLN-G---E--DHV
Q--D-IP--T--E-R-FN-------------V--EA-----------F-Y
DPNP-DH-P-RKS----YV----RKAGLI--KR-YN------------E-
WDNRFFG-ISD-KE--AGMVDPQQHFVLESVHMALEDAGIPK-E-KIAGS
-----------DTGVYIGAMN-HDWN--CLL--R---S-A----------
---------------------------------------RQ---K--TT-
-------------------NTTVT--G--------------------GDS
SILSAR---VAYFYNLLG-PAMTIETACSSSMVAVHTALQALKNDEI--S
MAIVGGVSFILDPEV-FIHLSSAR--M-----AS-P------TG------
KCHTFSQNA--DGYARGEGCGIVIMKR-----LS--DA----LRD-KN--
------------------------------------KI--------WGIL
Y-TGLNQD--GH----MSS----PITS-P--S--GE-QQQKLME----TI
YT-RYN---------IP-P--------E--SVQYIEAHG------TGTSV
GDFTEVTALGSF--FS----KHS---S--K--------------------
---------------------------------------E-IFIGSVKA-
----------------N-------------IGHLESGAGVAALIKVLLMM
KNGLYVPS-I-HA--EP-----LN--PKIS-FNE---YH--LKV------
-----C-QE--V-T----------------EW------K--K---N-EK-
--------GN----RIACINCFGF-GGTNAHAVVTDH-KN-QE--KT---
------FQAFQT-------------------------------CLNL--K
RYVVLSAEELIVLYNIANHVLKFLRNDTL-LED-L-------------
>molluskpks_SRR1505138_NODE_407_length_8214_cov_348.978322_g195_i2_2 3oxoacyl[acylcarrierprotein] synthase, mitochondrial [Danio rerio]
--------------------------------------------------
--------------------------------------------------
-------------------------------------------------M
V--E-IP--K--E-R-WN-------------L--DA-----------F-Y
SSDP-DA-P-GKT----YV----RRAGLV--MD-HD------------E-
WDNRLYN-IND-IE--AASVDPQQRFVLDSTFMALENAGIPR-K-RIFGS
-----------KTGVYLGVMN-NDFK--MMY--T---N-P----------
---------------------------------------IS---P--VD-
-------------------NYTVT--G--------------------TSS
SITAAR---VSYVFNLLG-PCLAVDTACSSSLVAVHLACQAIRAGDC--E
MAIAGGVNSLMHPSV-FIQLSRAK--M-----AS-P------TG------
QCQAFSANA--DGYARGEGCGIIILKK-----LK--DA----LRD-GD--
------------------------------------NI--------WATV
F-TGCNQD--GQ----TVS----PITA-P--S--VI-QQQGLLR----EV
YS-KYG---------VN-M--------D--DIDYIEAHG------TGTKA
GDPVEMKSLGEI--FL----EKA---C--PK-------------------
---------------------------------------Q-RFIGSVKT-
----------------N-------------IGHLEAAAGIAGIIKVLLMM
KHGKIVPS-L-HF--DP-----PN--PALA-FDK---YS--FNV------
-----P-TA--V-R----------------DW------D--S---A-S--
--------------KISCVNSFSF-GGTNGHAVIKMF-HK-S-E-DE---
------IQEATQ-------------------------------NT-G--P
HILCISASDNKTLESNI-----------------K-------------
>molluskpks_SRR1505138_NODE_238_length_9267_cov_30.065307_g181_i0_1 3oxoacyl[acylcarrierprotein] synthase, mitochondrial [Labeo rohita]
--------------------------------------------------
----------------------------------------------IVGV
GCKFPG--AR------------------NLTEFWRVLEN-G---E--NHV
V--E-IP--K--E-R-WN-------------L--DA-----------F-Y
SPDP-DT-P-GKT----YV----RRAGLI--MD-HD------------E-
WDNRVYG-IND-IE--AASVDPQQRFVLDSTFMALEDAGIPR-R-RIYGS
-----------KTGVYLGVMN-TDYK--VMF--T---N-P----------
---------------------------------------VS---P--AD-
-------------------NYTIT--G--------------------TSP
SIIAAR---LSYVFNLLG-PCLMVDTACSSSLVAIHLACQAIRSGDC--E
MAIAGGVNYLMHPSV-FIQLSRAK--M-----VS-P------TG------
QCQAFSANA--DGYARGEGCGIIVLKK-----LK--DA----LRD-GD--
------------------------------------NI--------WATI
Y-TACNQD--GQ----TVS----PITA-P--S--MT-QQKNLLQ----EV
YS-KCG---------VS-M--------D--DIDYIEAHG------TGTKA
GDPVEMKSLGET--FL----ENA---C--PK-------------------
---------------------------------------Q-RFIGSVKT-
----------------N-------------IGHLESAAGIAGIIKVLLMM
KHGKIVPS-L-HF--YP-----PN--PALA-FDR---YG--FNV------
-----P-TA--N-R----------------DW------D--S---S-L--
--------------KISCVNSFGF-GGTNGHAVVKLF-NR-P-T-ET---
------VQKPIR-------------------------------NK-T--P
EVFCISAIDNKSLESNVRT---------------F-------------
>molluskpks_SRR1505138_NODE_230_length_9340_cov_11.020235_g174_i1_2 hypothetical protein JZ751_004306 [Albula glossodonta]
--------------------------------------------------
--------------------------------------------------
-----------------------------MDEFWRVLVN-G---E--NHV
V--D-IP--S--D-R-WN-------------L--EA-----------F-Y
DADG-DA-P-HKT----YV----RKAGFV--RG-HD------------E-
WDSRLFQ-ISD-LE--ASRMDPQQKFALECTFMALENAGIPR-S-KIAGT
-----------NAGVYIGVMN-TDYK--DLY--T---T------------
---------------------------------------ES---E--MN-
-------------------NYTLT--G--------------------TSG
GNVAAR---ISYVFDLRG-NSLTVNTACSSSLVAVHMACQALRAGEC--D
VAICGGVNCLLEPGV-FIQLSKAR--M-----AS-P------SG------
RCQAFSADA--DGYARGEGCGIIILKK-----ME--DA----RHD-DD--
------------------------------------HV--------WGSI
F-TGVNQD--GH----TVT----PMTA-P--S--WK-QQKVLFT----DV
FR-RSG---------IN-L--------N--SVEYVEAHG------TGTRA
GDPVEIRSLGEF--FL----ESN---S--SK-------------------
---------------------------------------R-RLIGSVKT-
----------------N-------------IGHLESAAGIAGVIKVLLMM
KYNKIVPS-L-HF--NT-----PN--PRID-FNR---YN--LEV------
-----A-TG--V-T----------------DW------L--T---P-R--
--------------KFACVNSFSF-GGTNSHAVLASP-EM-L-Q-SE---
------MSANVN-------------------------------EGDR--P
HIICFSGNTKETVLKSIEQFCSQIEHRKYNLRD-L-------------
>molluskpks_SRR1505138_NODE_18171_length_1600_cov_3.743391_g11573_i0_1 3oxoacyl[acylcarrierprotein] synthase, mitochondrial [Orcinus orca]
--------------------------------------------------
----------------------------------------------IIGV
GCRFPG--AD------------------NLDEFWRVLLN-G---E--NHV
I--D-IP--P--E-R-FN-------------L--GA-----------F-Y
DADE-NA-P-GKT----HV----KKAGFV--LG-HD------------E-
WENRLFK-INN-LE--ALHVDPQQTFALECTFMALENAGIPR-S-KIAGT
-----------NTGVYIGVTS-EDYQ--SLH--S---T------------
---------------------------------------ES---E--MN-
-------------------NYTLT--G--------------------VSV
TNVAAR---VSYVFDLRG-NSLTLNTACSSSLVAVHLGCQALKTGDC--D
IAICGGVNCILQPGT-FIRLSKTR--M-----AS-P------TG------
QCQAFSANA--DGYARGEGCGIIILKK-----TE--NA----KHD-GD--
------------------------------------NI--------WGTI
F-TGVNQD--GQ----TVT----PITA-P--S--WK-QQKRLFT----DV
YR-KNA---------ID-P--------S--SVEYIEAHG------TGTKT
GDHREVQSLGEF--FL----DSS---N--SK-------------------
---------------------------------------R-RLIGSVKT-
----------------N-------------IGHLESAAGIAGVIKVLLMM
KYNKIVPS-L-HF--NT-----PN--PRID-FIR---YN--LEV------
-----A-TV--V-T----------------DW------L--T---P-R--
--------------KFASVNSFGF-GGTNCHAVLGSP-EV-P-Q-TE---
------TSARRK-------------------------------DTNR--P
HIICFSGNTKESVLKSAEHFCSQTENHTYKLRD-L-------------
>molluskpks_SRR12357918_NODE_939_length_8938_cov_88.136461_g350_i0_1 3oxoacyl[acylcarrierprotein] synthase, mitochondrial [Aphis gossypii]
--------------------------------------------------
----------------------------------------------IVGV
GCQFPG--AN------------------NLDEFWRLLVN-G---E--NHV
N--E-IP--K--E-R-WN-------------L--DH-----------Y-Y
DPNP-DT-P-NKT----YV----RRAGLI--DG-HD------------E-
WDNRFYG-IST-AE--AEQIDPQQRLVMDCVHMALEDGGITK-T-KLNGT
-----------YTGVYIGVMN-DDYR--GAV--T---G-D----------
---------------------------------------GD---H--LD-
-------------------HYTLT--G--------------------SSP
SIASAR---VSYHYNLLG-PAITIDTACSSALVAIHLAAQALKTGDC--K
MAICGGVNSILYPEI-FIPLSKAR--M-----VS-P------SG------
QCQAFSKNA--NGYARGEGCGIVVLKP-----LS--MA----LAD-ND--
------------------------------------HI--------WATV
M-TGCNQD--GH----TAT----PITA-P--S--VV-MQGELLK----KM
YG-QNN---------ID-P--------K--DIQYIEAHG------TGTPT
GDPVEATALGQF--FH----RE-------GD-------------------
-------------------------------------N-R-IYVGSVKT-
----------------N-------------IAHLESAAGSAGLVKVLLMM
KNGKFVPS-L-HV--TE-----LN--PAVP-FEK---FG--MKL------
-----V-QE--V-F----------------DW------D--E---P-EN-
--------GS----RMACVNCFGF-GGTNSHAILKQY-KN-EQK------
-------MITENG-------------------------------Q-H--E
YVMTVSAEDPISLEKNLNHFIHTLDDETVSLSS-L-------------
>molluskpks_SRR12357918_NODE_76970_length_1584_cov_5.236482_g26082_i0_1 3oxoacyl[acylcarrierprotein] synthase, mitochondrial [Canis lupus dingo]
--------------------------------------------------
--------------------------------------------IAIIGV
GCRFPG--AD------------------NIDEFWKVLLH-G---E--NHV
V--D-IP--N--D-R-WN-------------V--DA-----------I-Y
DADP-DA-P-GKT----YV----RKAGLI--VG-HD------------T-
WDNNFYG-ISD-LE--AEKIDPQQRLVLDCVHMAMDNAGVRK-T-DLNWS
-----------STGVYIGTMN-DDFT--HGM--N---E-N----------
---------------------------------------PG---E--LT-
-------------------NYSVT--G--------------------SAR
SIISAR---VSYLYNLLG-PAMTIDTACSSAVVAIHTGIHAIKMGDC--N
MALCGGVNSILYPEL-FIALSKAR--M-----LS-P------TG------
QCQPFSAKA--DGYARGEGCGIILLKK-----LT--DA----LKD-GD--
------------------------------------YI--------WGTI
I-TGCNQD--GH----TAS----PMTA-P--S--LS-QQKHLLE----KV
YR-ENN---------VD-P--------C--SVQYIEAHG------TGTPV
GDPIEVDSLGTF--FM----EHR---A--KHT---------------D--
-------------------------------L-----K-K-LLIGSVKS-
----------------N-------------IGHTESAAGVAGIIKILLMM
KNETIVPS-L-HS--EE-----LN--PKIH-FDT---YG--LHV------
-----V-QN--C-T----------------PW------E--Q---N-AS-
--------KR----RVACVNCFGF-GGTNSHAIVEQD-LK-TQQ-PHT--
-----SLENLDTK-------------------------------EGR--P
YIIAISAADNWSLEQI------------------I-------------
>molluskpks_SRR12357918_NODE_64303_length_1802_cov_54.152881_g693_i1_1 3oxoacyl[acylcarrierprotein] synthase, mitochondrial [Anopheles darlingi]
--------------------------------------------------
--------------------------------------------IVIVGI
GCKFPG--AE------------------NKDEYWKVLLN-G---E--NHV
I--E-VP--P--E-R-WK-------------I--DH-----------F-Y
DSDP-DA-P-GKT----YV----RRAGFI--KS-YD------------E-
WDNRFYG-ISD-VE--AERMDPQQKYILDCVQMALEDGGFTR-K-QIAAS
-----------NTGVYIGAMN-DDYK--MAY--S---E-D----------
---------------------------------------LK---V--TD-
-------------------NYSLT--G--------------------SSS
SLMSAR---VSFVYNLQG-PSMVIDTACSSSLVAMHVAAQAIKSGDC--T
MAICGGVNCIMYPDM-FIPLSKAR--M-----VS-P------KG------
QCQAFTADA--DGYARGEGCGIVILKQ-----KK--LA----ISD-RN--
------------------------------------KI--------WAEI
S-TGCNQD--GH----VAT----PITA-P--S--GD-QQEKLLQ----KV
YS-KNN---------IN-V--------A--DVQYIEAH------------
------AMVKKQ--TK----R--------GWE---------------H--
---------------------------------------P-VYL------
---------------------------------VVGEKMRSGVTEIFLCW
GAAKGKIS-R-HL--SL-----L---------------------------
--------A--I-V----------------DF------D-----------
---------------------------------MKII-NN-KPS-L----
--------IIETS-------------------------------Q-R--K
YVFNTSTAEVV------ESWISLLKRE-------I-------------
>molluskpks_SRR11248244_NODE_527_length_8835_cov_27.560665_g425_i0_1 3oxoacyl[acylcarrierprotein] synthase, mitochondrial [Panthera uncia]
--------------------------------------------------
--------------------------------------------IAIVGI
SCKVPG--AD------------------NVEQYWKLLEN-G---E--NHV
I--D-IP--K--E-R-WN-------------N--DA-----------F-Y
DPDP-HA-I-GKS----YV----RRAGLL--KD-PI------------A-
FDNKLFN-IND-FE--ADQMDPQQRYVLECTFRALEDAGIAR-E-KLAGS
-----------NTGVYVGAMN-GDYR--GLF--T---A-K----------
---------------------------------------SP---I--VG-
-------------------NYTVT--G--------------------ISN
SIIAAR---ISFVFDLRG-PSMTLDTACSSALLAIHIGAQALRTGDC--D
MALCGGTNFLMSPDV-FVHLSKAH--M-----VS-P------TG------
QCFAFSDSA--DGYTRGEGCGMVILKR-----LK--DA----LRD-GD--
------------------------------------RI--------WATI
E-TGSNQD--GH----TVT----PISA-P--S--GD-QQIKLLD----QV
YK-NSG---------VD-V--------G--KIDYIEAHG------TGTSA
GDPVEANALGKF--FQ----ECG---A--VR-------------------
---------------------------------------H-RYIGSVKT-
----------------N-------------LGHLESAAGTAGLIKVLLMM
KHSKIVPS-L-FF--DR-----PN--PKIN-FPD---MN--LSV------
-----P-TQ--V-V----------------NW------Q--S---Q-N--
--------------KVACVNSFGF-GGTNCHAVVMEY-ED-H-M-SR---
------QNSMVE-------------------------------QKNI--P
CVVCFSAKHEKSLKGS------------------I-------------
>molluskpks_SRR11248244_NODE_512_length_8952_cov_13.716500_g406_i1_1 3oxoacyl[acylcarrierprotein] synthase, mitochondrial [Epinephelus fuscoguttatus]
--------------------------------------------------
----------------------------------------------IIGI
GFKGPG--AE------------------NLEQLWEVLEG-G---K--NYV
L--D-LP--K--D-R-WN-------------V--DA-----------F-Y
DPDP-QA-T-GKY----YT----RKAGLL--SN-PL------------D-
FDNTFFD-IND-IE--SDQMDPQQKFVLECSYRAMEHAGITR-R-SIQGS
-----------KTGVYIGAMN-CDYR--GLF--P---V-G----------
---------------------------------------YS---V--VS-
-------------------NYTVT--G--------------------VSN
SIIAAR---VSYAFDLRG-PCMVLDTGCSSALLAIHTASQALLNGDC--T
MAICGGTNFIGSPDI-FIHLSKAQ--M-----VS-P------TG------
QCHAFSEQA--DGYTRGEGCGIVLLKK-----LS--DA----ERE-ND--
------------------------------------KI--------LAVI
T-TGTNQD--GH----TVT----PISA-P--S--MS-QQIQLLE----DM
YR-DLS---------LEQL--------D--EIEYIEAHG------TGTQA
GDYAEANALGQF--YK----NKG---S--SK-------------------
---------------------------------------K-RLIGSIKT-
----------------N-------------IGHLESAAGVVGLIKVLLMM
QHNKFVPS-L-FS--ES-----LN--KRID-FEA---LN--LVV------
-----A-SQ--V-K----------------DW------T--T---E-N--
--------------KVGSVNSFGF-GGSNCHAVVRSV-VQ-R-D-CK---
------KAETTN-------------------------------QVNK--A
CVVCFSGKTVTSLMGSLRDLANYKRLK-------L-------------
>molluskpks_SRR11248244_NODE_468_length_9218_cov_47.824299_g381_i0_1 3oxoacyl[acylcarrierprotein] synthase, mitochondrial [Peromyscus maniculatus bairdii]
--------------------------------------------------
--------------------------------------------IAVIGV
GFKGPG--AD------------------NLEQLWMVLEN-G---E--NKI
S--E-IP--K--D-R-WN-------------S--DA-----------F-Y
DSDP-EA-T-GKY----YS----RKAGLL--SN-PH------------E-
FDCSFFN-ISE-IE--SEQMDPQQKFVLECTYRAMEHAGITR-D-KIKGS
-----------KTGVYIGAMN-CDYR--GMF--P---A-R----------
---------------------------------------SA---G--VS-
-------------------NYTVT--G--------------------ISN
SIIASR---VSFTFDLRG-PCLVLDTGCSSALIAIHTASHALTLGDC--S
MAICGGTNFMATPDV-FVHLSKAQ--M-----LS-R------SG------
QCHAFSDQA--DGYTRGEGCGIVILKK-----LS--DA----ERD-ND--
------------------------------------PI--------LAVI
T-TGTNQD--GH----TVT----PISA-P--S--MS-QQIQLLE----DM
YR-DLS---------LEQL--------D--EIEYIEAHG------TGTQA
GDYAEANALGQF--YK----NKG---S--SK-------------------
---------------------------------------K-RLIGSIKT-
----------------N-------------IGHLESAAGAAGLIKVILMM
EHNKIVPS-L-FS--ER-----PN--KRIN-FDD---LN--LVV------
-----P-PK--V-R----------------EW------S--T---E-K--
--------------KVACVNSFGF-GGSNCHAIVRSY-KA-P-N-SG---
------QHKSRQ-------------------------------CEKK--M
CIVCFSGKTVESLKGS------------------L-------------
>notearthrofas_SRR12732903_NODE_63_nrpspksdomains_ctg1797_2_PKS_KS.1_ hypothetical protein SFRUCORN_010398 [Spodoptera frugiperda]
--------------------------------------------------
--------------------------------------------VVISGV
SGRYPE-S-D------------------NVEEFRQHLIN-K---E--DMV
T--E-N---D--R-R-WE-------------P---G----F------H-G
-----------------LP---T-GNGKLK--D--I-----------SR-
FDASMFG-VHP-KQ--ANAMDPQLRMLLEVVYEAVADAGVNP-T-SIRGS
-----------KTGVFIGCSA-SEAH--DVW--S-S----E---------
------------------------------------Q---E---K--I--
------------------VGYEMT--G--------------------CTR
SMFANR---ISYFFDFKG-PSFAIDTACSSSLLALDQALKSIRTGQC--D
AAIVGGTSLCLNPAT-SIQFQRLG--M-----LS-P------DG-----R
-CKAFDASG--NGYVRSEAVVAIYLQK-----EE--RA----QR------
-------------------------------------I--------YATL
IHSKSNSD--GN---K-KE----GITF-P--S--GQ-VQAQLLR----EV
YT-EAG---------VD-P--------A--QVAYVEAHG------TGTKV
GDPQELNAITDV--F--C-K-------N---------------------R
-------------------------------D-----G-P-LMIGSTKS-
----------------N-------------MGHPEPASGLTSMTKVLIAM
NDGRIPAN-L-HF--NN-----PN--TEIAGLHD---GR--LKV------
-----I-SE--H-T----------------EW------------------
--A------G----GYVGINSFGF-GGSNVHALLH---------------
--------------------------------------------------
------------------------------------------------
>notearthrofas_SRR15166997_NODE_798_nrpspksdomains_ctg3005_1_PKS_KS.1_ hypothetical protein G9C98_002341 [Cotesia typhae]
--------------------------------------------------
--------------------------------------------VVISGI
SGRLPE-S-S------------------NIEEFKEQLFA-G---V--DLI
T--D-D---E--R-R-WP-------------S---G----M------Y-G
-----------------LP---T-RTGKLK--D--L-----------KH-
FDATFFG-VHA-KQ--AHVMDPQLRMLLELTHEAIVDAGINP-Q-SVRGS
-----------KTGVFIGVSA-SESD--EFW--T-S----D---------
------------------------------------P---E---K--V--
------------------NGYGLT--G--------------------CCR
AMFPNR---ISFTFDFSG-PSYAIDTACSSSLFALHQAVAAMRSGQC--D
AAIVGGVNLLLKPTC-SLQFHRLS--M-----LS-P------QG-----M
-CKAFDASG--NGYVRSEAAVVVYLQK-----AR--DA----KR------
-------------------------------------V--------YATI
VNSKTNTD--GY---K-SQ----GITF-P--I--GA-MQNRLIR----EV
YE-EVG---------VN-P--------H--DVVYVEAHG------TGTKV
GDPQEVNSIADF--F--C-K-D-----R---------------------P
-------------------------------------S-P-LLIGSVKS-
----------------N-------------MGHSEPASGLCSLAKIVIAM
EAGQIPQN-L-HF--KN-----PN--PDIPALND---GR--LQV------
-----V-DK--N-W----------------PW------------------
--N------G----GYVAVNSFGF-GGANAHVLLRS--------------
--------------------------------------------------
------------------------------------------------
>notearthrofas_SRR1573502_NODE_1283_nrpspksdomains_ctg3104_3_PKS_KS.1_ 3oxoacyl[acylcarrierprotein] synthase, mitochondrial [Anopheles funestus]
--------------------------------------------------
--------------------------------------------VVISGI
SGRLPE-S-D------------------SIEEFKQQLFD-G---V--DLV
T--D-D---P--R-R-WP-------------S---G----L------Y-G
-----------------LP---T-RTGKLK--D--L-----------SK-
FDASFFG-VHA-KQ--AHVMDPQLRMLLELTHEAIVDAGINP-N-EAKGS
-----------RTGVFIGVSD-SESS--EFW--TTQ----D---------
------------------------------------P---D---T--I--
------------------TGYGLT--G--------------------CCR
AMFPNR---ISYTFDFKG-PSYAIDTACSSSLFAFQQAVNAIKTGQC--D
SAIVGGVNLLLKPTS-SLQFHRLS--M-----LS-P------DG-----M
-CKAFDASG--NGYVRSEAAVVVYLTK-----AS--TA----KR------
-------------------------------------V--------YATI
LGAKTNTD--GN---K-EQ----GITF-P--S--GA-MQNRLIR----ET
FE-ETG---------VN-P--------H--DVVYVEAHG------TGTKV
GDPQEVNSIADF--F--C-K-N-----R---------------------S
-------------------------------------S-P-LLIGSVKS-
----------------N-------------MGHSEPASGLCSLAKIVIAM
ESGIIPQN-L-HF--QS-----PN--KDIPALND---GR--LKV------
-----V-SE--N-M----------------PW------------------
--N------G----GIIALNSFGF-GGANAHIILKSN-------------
--------------------------------------------------
------------------------------------------------
>notearthrofas_SRR2496644_NODE_15_nrpspksdomains_ctg3147_1_PKS_KS.1_ 3oxoacyl[acylcarrierprotein] synthase, mitochondrial isoform X3 [Bombus affinis]
--------------------------------------------------
--------------------------------------------VVITGL
SGRLPE-S-S------------------NIEEFKDQLFA-G---V--DLI
T--D-D---E--R-R-WP-------------S---G----M------Y-G
-----------------LP---T-RTGKLK--D--L-----------KH-
FDATFFG-VHA-KQ--AHVMDPQLRMLLELTHEAIVDAGINP-Q-TVRGS
-----------KTGVFIGVSA-SESD--EFW--T-A----D---------
------------------------------------P---E---L--V--
------------------NGYGLT--G--------------------CCR
AMFPNR---ISFTFDFTG-PSYAIDTACSSSLFALQQAVAAMRSGQC--D
AAIVGGVNLLLKPTC-SLQFHRLS--M-----LS-P------QG-----M
-CKAFDASG--NGYVRSEAAVVVYLQK-----AS--DA----KR------
-------------------------------------V--------YATV
INAKTNTD--GY---K-SQ----GITF-P--I--GA-MQNRLIR----EV
YD-ECG---------VN-P--------H--DVAYVEAHG------TGTKV
GDPQEVNSIADF--F--C-K-D-----R---------------------P
-------------------------------------T-P-LLIGSVKS-
----------------N-------------MGHSEPASGLCSIAKILIAM
ESGVIPTN-L-HF--KN-----PN--TDIPALND---GR--LQV------
-----V-DK--N-W----------------PW------------------
--N------G----GLVAINSFGF-GGANAHILLRS--------------
--------------------------------------------------
------------------------------------------------
>notearthrofas_SRR3170923_NODE_477_nrpspksdomains_ctg3316_2_PKS_KS.1_ 3oxoacyl[acylcarrierprotein] synthase, mitochondrial isoform X2 [Bombus affinis]
--------------------------------------------------
--------------------------------------------IVITGM
SGRLPE-S-D------------------NLQEFKDNLMN-H---V--DMV
T--A-D---D--R-R-WP-------------Q---G----L------Y-G
-----------------LP---S-RNGKIK--D--L-----------TR-
FDNQFFG-VHA-KQ--ADVMDPQLRILLEATFEAILDAGLNP-E-EIRGT
-----------KTGVFIGVSN-SESG--EHW--S-R----D---------
------------------------------------E---D---R--V--
------------------NGYGLT--G--------------------SAR
AMFPNR---LSFTFDFKG-PSYAVDTACSSSLLAFHQAVVSIQSGEC--D
AAIVGGSNLTLKPTE-SLQFHRLS--M-----LS-P------DG-----A
-CKAFDVSG--NGYVRSEAVVIVLLQK-----AS--AA----KR------
-------------------------------------I--------YATV
VNTGTNCD--GN---K-EQ----GITY-P--S--GQ-IQKALVE----HV
FK-EAN---------VS-P--------S--EVSYVEAHG------TGTKV
GDPQEVNSIAEI--F--C-K-G-----R---------------------T
-------------------------------T-------P-LLIGSVKS-
----------------N-------------MGHSEPASGLCSLAKVLIAM
ESGVIPAN-L-HF--KS-----PN--LEIPALSD---GR--LQV------
-----V-DK--N-W----------------QW------------------
--N------G----GLAAINSFGF-GGANVHVILRS--------------
--------------------------------------------------
------------------------------------------------
>notearthrofas_SRR1503124_NODE_57_nrpspksdomains_ctg3439_4_PKS_KS.1_ hypothetical protein H0235_005883 [Vespula pensylvanica]
--------------------------------------------------
--------------------------------------------VVISGF
SGRLPE-S-S------------------NIEEFKRNLFE-G---I--DMI
T--D-D---D--R-R-WP-------------P---G----L------H-G
-----------------LP---R-RSGKIK--N--L-----------TT-
FDATFFG-VHA-KQ--AHVMDPQLRMLLEISYEAIVDAGINP-T-DIRGS
-----------RTGVFIGVSS-SESD--DFW--T-V----D---------
------------------------------------P---E---Q--V--
------------------NGYGLT--G--------------------CCR
AMFPNR---ISYSFDFNG-PSYAVDTACSSSLYALHHAISSIRSGEC--D
SAIVGGVNLLLKPTS-SLQFHRLN--M-----LS-P------DG-----M
-CKAFDADG--KGYVRSEAAVVVFLQK-----SK--DA----RR------
-------------------------------------V--------YATI
VNSKTNTD--GH---K-VQ----GITF-P--N--GE-MQNKLMR----EV
YS-EMD---------IN-P--------A--DVVYVEAHG------TGTKV
GDPQEVNSIAKL--F--C-K-G-----R---------------------K
-------------------------------------T-P-LLLGSVKS-
----------------N-------------MGHSEPASGLCALAKLLIAM
EEGIIPPN-I-HF--KS-----PN--TEIPALLD---GS--IQV------
-----V-DK--P-M----------------PW------------------
--K------G----GLMALNSFGF-GGANAHIVIRS--------------
--------------------------------------------------
------------------------------------------------
>notearthrofas_SRR3232915_NODE_48_nrpspksdomains_ctg3446_1_PKS_KS.1_ 3oxoacyl[acylcarrierprotein] synthase, mitochondrial isoform X1 [Bombus affinis]
--------------------------------------------------
--------------------------------------------IVISGI
SGRLPE-S-N------------------NLWEFREHLIA-G---E--DMV
T--E-D---D--R-R-WP-------------P---G----L------H-G
-----------------LP---G-RNGKLK--D--L-----------SK-
FDATFFG-VHA-KQ--AHAMDPQLRMLLESTYEALVDAGVNP-Q-AARGS
-----------NTGVFIGASA-SETD--EAF--S-S----D---------
------------------------------------P---E---S--I--
------------------NGYALT--G--------------------CCR
AMFANR---ISFTFDFKG-PSYALDTACSSSLLALDQAMLAIRTGQC--D
SAIVGGVNLCLKPNT-SLQFHRLG--M-----LS-L------EG-----K
-CKAFDMSG--SGYVRSEAAVVIYLQR-----AS--VA----KR------
-------------------------------------V--------YATV
IHSKTNTD--GG---K-EQ----GVTY-P--S--GA-IQKRLIE----EV
YA-EAC---------IN-P--------A--DVAYVEAHG------TGTKV
GDPEEVNTIADV--F--C-K-------N---------------------R
-------------------------------K-----G-P-LLIGSVKS-
----------------N-------------MGHSEPASGLCSISKVLIAM
EDGKIPAN-L-HF--SS-----PN--PNIPGLLD---GR--LQV------
-----V-AE--R-T----------------SW------------------
--N------G----GLVGINSFGF-GGANVHVILRS--------------
--------------------------------------------------
------------------------------------------------
>notearthrofas_SRR1798556_NODE_252_nrpspksdomains_ctg4222_2_PKS_KS.1_ 3oxoacyl[acylcarrierprotein] synthase, mitochondrial [Brienomyrus brachyistius]
--------------------------------------------------
--------------------------------------------VVITGI
SGRLPE-S-N------------------NIEEFKQQLFD-G---V--DLV
T--D-D---E--R-R-WP-------------S---G----L------Y-G
-----------------LP---T-RTGKIK--D--I-----------AH-
FDATFFG-VHA-KQ--AHVMDPQLRMLLELTHEAIVDAGVNP-N-EIKGS
-----------RTGVFIGVSD-SESS--EFW--T-Q----D---------
------------------------------------P---E---Q--V--
------------------NGYGLT--G--------------------CCR
AMFPNR---ISYTFDFNG-PSYAIDTACSSSLFAFQQAVTAIKTGQC--D
AAIVGGVNLLLKPTS-SLQFHRLS--M-----LS-P------QG-----M
-CKAFDASG--NGYVRSEAAVVVYLQK-----AS--AA----RR------
-------------------------------------V--------YATV
LGAKTNTD--GN---K-EQ----GITF-P--A--GG-MQNKLIR----EV
YA-ESG---------VD-P--------K--DVAYVEAHG------TGTKV
GDPQEVNSIADF--F--C-K-N-----R---------------------K
-------------------------------------D-P-LLIGSVKS-
----------------N-------------MGHSEPASGLCSLAKIVIAM
EAGKIPGN-L-HF--KS-----PN--KDIPALND---GR--LKV------
-----V-AK--N-E----------------EW------------------
--N------G----GIVGVNSFGF-GGANAHIILKSN-------------
--------------------------------------------------
------------------------------------------------
>notearthrofas_SRR6767076_NODE_4_nrpspksdomains_ctg4613_1_PKS_KS.1_ 3oxoacyl[acylcarrierprotein] synthase, mitochondrial [Lagopus muta]
--------------------------------------------------
--------------------------------------------VVISGI
AGRFPE-S-D------------------SIQEFRDHLIN-G---D--DMV
T--E-D---D--R-R-WP-------------L---G----I------F-G
-----------------LP---T-RNGKLK--D--L-----------TK-
FDATFFG-VHA-KQ--VNTMDPQIRMLLEITYEAIVDAGFNP-H-NLRGR
-----------KIGVFIGASN-AETD--EGL--A-E----D---------
------------------------------------P---D---K--A--
------------------TGYLLT--G--------------------CCR
AMFANR---VSYSFDFKG-PSYTMDTACSSSLLAMDQAMLSIRTGQC--D
AAIVGGVNLCLKPQT-SINFNKLG--M-----LS-T------EG-----K
-CKAFDANG--GGYVRSEGAVAIFLQK-----AS--ES----KR------
-------------------------------------V--------YATV
LHSKSNTD--GF---K-DQ----GITF-P--S--GE-VQKKLLE----EI
YE-EAG---------IN-P--------A--DVDYVEAHG------TGTKV
GDPQEVNTIADF--F--C-Q-------N---------------------R
-------------------------------S-----D-P-LLLGSVKS-
----------------N-------------MGHSEPASGLCSVAKVVIAM
EGGVIPAN-L-HF--TS-----PN--PDIQGLVD---GR--LKV------
-----V-AE--N-H----------------PW------------------
--N------G----GLVGINCFGF-GGANVHVILKSN-------------
--------------------------------------------------
------------------------------------------------
>notearthrofas_SRR5134740_NODE_3_nrpspksdomains_ctg5572_1_PKS_KS.1_ 3oxoacyl[acylcarrierprotein] synthase, mitochondrial [Daktulosphaira vitifoliae]
--------------------------------------------------
--------------------------------------------VVISGI
SGKLPE-S-S------------------NIEEFKEQLFA-G---V--DLI
T--D-D---E--R-R-WP-------------S---G----M------Y-G
-----------------LP---T-RTGKLK--D--L-----------KH-
FDATFFG-VHA-KQ--AHVMDPQLRMLLELTHEAIVDAGINP-Q-TVRGS
-----------KTGVFIGVSA-SESD--EFW--T-A----D---------
------------------------------------P---E---K--V--
------------------NGYGLT--G--------------------CCR
AMFPNR---ISFTFDFSG-PSYAIDTACSSSLFALHQAVAAMRSGQC--D
AAIVGGVNLLLKPTC-SLQFHRLS--M-----LS-P------QG-----M
-CKAFDSSG--NGYVRSEAAVVVYLQK-----AR--DA----KR------
-------------------------------------V--------YATI
VNSRTNTD--GY---K-SQ----GITF-P--I--GA-MQNRLIR----EV
YE-ECG---------VS-P--------H--EVAYVEAHG------TGTKV
GDPQEVNSIADF--F--C-K-D-----R---------------------P
-------------------------------------S-P-LLIGSVKS-
----------------N-------------MGHSEPASGLCSLAKIVIAM
EAGQIPQN-L-HF--KN-----PN--PDIPALND---GR--LQV------
-----V-NK--N-W----------------PW------------------
--N------G----GYVAVNSFGF-GGANAHFLLRS--------------
--------------------------------------------------
------------------------------------------------
>notearthrofas_SRR7943163_NODE_992_nrpspksdomains_ctg7442_1_PKS_KS.1_ 3oxoacyl[acylcarrierprotein] synthase, mitochondriallike isoform X3 [Ostrea edulis]
--------------------------------------------------
--------------------------------------------VVISGI
SGRLPE-S-S------------------NIEEFKEQLFA-G---V--DLI
T--D-D---E--R-R-WP-------------S---G----M------Y-G
-----------------LP---T-RTGKLK--D--L-----------KH-
FDATFFG-VHA-KQ--AHVMDPQLRMLLELTHEAIVDAGINP-Q-TVRGS
-----------KTGVFIGVSA-SESD--EFW--T-S----D---------
------------------------------------P---E---K--V--
------------------NGYGLT--G--------------------CCR
AMFPNR---ISFTFDFSG-PSYAIDTACSSSLFALHQAVAAMRSGQC--D
AAIVGGVNLLLKPTC-SLQFHRLS--M-----LS-P------QG-----M
-CKAFDSSG--NGYVRSEAAVVVYLQK-----AR--DA----KR------
-------------------------------------V--------YATI
VNSKTNTD--GY---K-SQ----GITF-P--I--GA-MQNRLIR----EV
YD-ECG---------VN-P--------H--DVVYVEAHG------TGTKV
GDPQEVNSIADF--F--C-K-D-----R---------------------P
-------------------------------------N-P-LLIGSVKS-
----------------N-------------MGHSEPASGLCSLAKIVIAM
EAGQIPQN-L-HF--KN-----PN--PDIPALND---GR--LQV------
-----V-NK--N-W----------------PW------------------
--N------G----GYVALNSFGF-GGANAHVLLRS--------------
--------------------------------------------------
------------------------------------------------
>notearthrofas_SRR8419273_NODE_262_nrpspksdomains_ctg7638_1_PKS_KS.1_ 3oxoacyl[acylcarrierprotein] synthase, mitochondriallike isoform X2 [Ostrea edulis]
--------------------------------------------------
--------------------------------------------VVISGF
SGRLPE-S-S------------------TIEEFKQQLFE-G---V--DLV
T--E-D---E--R-R-WP-------------S---G----I------H-G
-----------------LP---A-RTGKLK--D--L-----------AS-
FDATFFG-VHA-KQ--ANVMDPQLRMLLELTHEAIVDAGINP-A-EIRGS
-----------KTGVFIGVSA-SESD--EYW--T-A----D---------
------------------------------------P---D---M--V--
------------------NGYGLT--G--------------------CCR
AMFPNR---ISYTFDFSG-PSFALDTACSSSLYAMHHAIAAMRSGQC--D
AAIVGGVNLLLKPTS-SLQFHRLS--M-----LS-P------DG-----A
-CKAFDSSG--NGYVRSEAAVVIYLQK-----SR--DA----RR------
-------------------------------------V--------YATV
VNSKVNTD--GY---K-DQ----GITF-P--N--GN-MQNKLMR----EV
YA-EAG---------IN-P--------A--DVAYVEAHG------TGTKV
GDPQEVNSIADL--F--C-K-D-----R---------------------K
-------------------------------------T-P-LLLGSVKS-
----------------N-------------MGHSEPASGLCSVAKVLIAM
EQGIIPAN-L-HF--NN-----PN--TDIPGLLD---GS--IKV------
-----V-SE--P-T----------------PW------------------
--K------G----GLVAVNSFGF-GGANAHIVLRS--------------
--------------------------------------------------
------------------------------------------------
>notearthrofas_SRR9611066_NODE_87_nrpspksdomains_ctg8405_1_PKS_KS.1_ 3oxoacyl[acylcarrierprotein] synthase, mitochondrial isoform X2 [Bombus huntii]
--------------------------------------------------
--------------------------------------------IVISGI
SGRFPE-S-E------------------NMAEFRDNLLQ-Q---K--DLV
T--E-D---D--R-R-WQ-------------A---G----L------F-G
-----------------LP---T-RNGKLK--E--L-----------GL-
FDATFFG-VHP-KQ--AHAMDPQLRMLLELTYEAIVDAGYDP-H-TLRGS
-----------RTGVFVGCSA-SESD--NAF--A-A----N---------
------------------------------------P---D---K--I--
------------------NGYALT--G--------------------CCR
AMFSNR---ISFTFDFKG-PSFSIDTACSSSLLAMEQAVQAIRTNQC--D
AAIVGGVNLCLIPTT-SLAFHRLG--M-----LA-Q------DG-----K
-CKTFDAGG--DGYVRSEAASVILLQK-----AG--VA----RR------
-------------------------------------I--------YATV
VHAKTNTD--GA---K-EQ----GVTY-P--S--GE-VQKWLLQ----QV
YN-EVG---------ID-P--------V--DVAYVEAHG------TGTKV
GDPQEAGAIAEV--F--C-K-------G---------------------R
-------------------------------L-----D-P-LLVGSVKS-
----------------N-------------MGHSEPASGLCSVAKVLIAM
EEGIIPPN-L-NY--KS-----PN--PNIPALVD---GR--LKV------
-----V-TE--P-T----------------PW------------------
--K------G----GLVGINSFGF-GGANVHVILKSN-------------
--------------------------------------------------
------------------------------------------------
>tearthrofas_SRR10357462_NODE_549_nrpspksdomains_ctg996_1_PKS_KS.1_ 3oxoacyl[acylcarrierprotein] synthase, mitochondrial [Spodoptera frugiperda]
--------------------------------------------------
--------------------------------------------VVITGV
SGRLPE-S-S------------------NIEEFKEQLFA-G---V--DLI
T--D-D---E--R-R-WP-------------S---G----L------H-G
-----------------LP---T-RSGKLK--D--L-----------AH-
FDATFFG-VHA-KQ--AHVMDPQLRMLLEMTHEAIVDAGINP-T-EVRGS
-----------RTGVFIGVSS-SESD--EFW--T-S----D---------
------------------------------------P---D---K--V--
------------------NGYGLT--G--------------------CCR
AMFPNR---ISYTFDFSG-PSYAIDTACSSSMFALQQAVTAMRTGQC--D
AAIVGGVNLLLKPTC-SLQFHRLN--M-----LS-P------QG-----M
-CKAFDASG--NGYVRSEAAVVIYLQK-----SS--HA----KR------
-------------------------------------V--------YATV
VNAKTNTD--GN---K-EQ----GITF-P--S--GE-MQKKLIK----EV
YA-EAG---------IN-P--------A--DVVYVEAHG------TGTKV
[truncated: 975,851 more chars]
