# Supplementary material for: The polyketide to fatty acid transition in the evolution of animal lipid metabolism
Source: Nat Commun. 2024 Jan 3;15:236. doi: 10.1038/s41467-023-44497-0 (PMC10764717; doi:10.1038/s41467-023-44497-0)
Supplement: Supplementary file 13 — Supplementary Dataset 10 [file 41467_2023_44497_MOESM13_ESM.txt]

Arthropod_SRA_list:
SRR8998264
SRR5317833
SRR6176960
SRR3997526
SRR16109749
SRR11658072
SRR4416314
SRR11658059
SRR8998265
SRR11658062
SRR13521592
ERR6338397
SRR3216083
SRR9968610
SRR11637885
SRR3180611
SRR5273019
SRR11781471
SRR6383868
SRR11658064
SRR18473710
SRR3216087
SRR6507352
SRR14723488
SRR3228822
SRR10811636
SRR6027231
DRR276532
SRR13962108
SRR11233737
SRR1201275
SRR9968611
SRR11614422
SRR11658067
SRR9968608
SRR7028532
SRR9968592
SRR2889572
SRR7184294
SRR2174568
SRR3193087
SRR7879352
SRR11658070
SRR3228755
SRR12232018
SRR3228770
SRR6233346
SRR3225564
SRR1810493
SRR11748377
SRR16970469
SRR3228823
SRR3228808
SRR3180618
SRR12917867
ERR386132
SRR3225557
SRR3228791
SRR3216080
SRR17879955
SRR11610576
SRR3228763
SRR3193097
SRR8100124
SRR3193099
SRR5602513
SRR3193088
SRR18473708
SRR8668979
SRR3228798
SRR4215561
SRR10323847
SRR11729948
SRR521944
SRR9179715
SRR3193092
SRR3228810
SRR1145733
SRR2062161
SRR11658061
SRR3225568
SRR7772553
SRR3228793
SRR10811635
ERR6338388
SRR3193102
SRR4067782
SRR17267914
SRR11614424
SRR12917868
SRR3228792
SRR4113495
SRR11658060
SRR3193106
SRR11669713
SRR3228787
ERR6338389
SRR3228814
SRR11658068
SRR6997751
SRR3180624
SRR3228781
SRR5007267
SRR12508558
SRR11729953
SRR11729950
SRR4088021
SRR3228820
ERR1276857
SRR3228753
SRR3193089
SRR11614420
SRR6997865
SRR1763908
SRR3228784
SRR11781470
ERR7012629
SRR8755563
SRR11669712
SRR908278
SRR3193091
ERR4666646
SRR8187395
SRR16905252
SRR4381660
SRR3228794
SRR18067186
SRR6997604
SRR4051855
ERR2791377
SRR5620475
SRR3095926
SRR10060918
SRR6376195
SRR1743363
SRR19238599
ERR6338384
SRR1805968
SRR3193107
ERR1433113
SRR3216088
SRR2051368
SRR11048284
SRR3228813
SRR6984037
SRR3193096
SRR4342053
SRR14533297
ERR6338387
SRR8182715
SRR5140101
SRR18036345
SRR4346321
ERR3486940
SRR4436675
SRR9720676
SRR2230607
SRR17568641
SRR3228817
SRR6376211
SRR11669719
SRR1721668
SRR15688467
SRR6998659
SRR14087030
SRR11087863
SRR2080399
SRR13396088
SRR8641215
SRR6376199
SRR7059826
SRR11637884
SRR8523111
SRR3216093
SRR12527930
SRR7777770
SRR9720677
SRR3180632
SRR18036346
SRR10411591
DRR118520
SRR10323858
SRR12687654
SRR5277484
SRR4292179
SRR9640925
SRR6155881
SRR596161
SRR559224
SRR16036379
SRR14241185
SRR14087031
SRR3193105
SRR991016
SRR1300620
SRR5136649
SRR3228803
SRR13480400
SRR10279176
SRR3228756
SRR12687624
SRR4113500
SRR12687611
SRR5138509
SRR3228809
ERR3386220
SRR8944276
SRR7902387
SRR11729947
SRR5595941
SRR5320111
SRR11637887
SRR3193090
SRR3180629
SRR12687649
ERR3245553
ERR3245481
SRR11745296
SRR1050725
SRR9994194
SRR3634700
SRR12998990
SRR6984013
SRR8944281
SRR9331994
SRR19044615
SRR3180621
SRR10860880
SRR921616
SRR3228821
SRR6997858
SRR1212716
SRR9968593
SRR6997603
SRR26183424
SRR14087028
SRR14289477
SRR1145700
SRR10811645
SRR12687609
SRR17068839
SRR8786012
SRR11309591
SRR6376198
SRR17629528
SRR11781475
SRR7630484
SRR8978720
SRR14110664
SRR13394415
SRR15012177
SRR13837414
SRR18458587
SRR4292228
SRR951913
ERR4028222
SRR9611063
SRR6425928
SRR11669710
SRR5665565
SRR1767662
SRR11309594
SRR14087032
SRR6845312
SRR15167000
SRR12681107
SRR10362935
SRR11669706
SRR3228760
SRR12389135
SRR12917866
SRR12885165
ERR2615947
SRR14087029
SRR11669715
SRR14087033
SRR6425927
SRR3107831
SRR2568017
SRR18362101
SRR6425922
SRR1189847
SRR9968591
SRR6998918
SRR8944283
SRR1805707
SRR5616335
SRR3228761
SRR11658065
SRR6425920
SRR3182687
SRR13084995
SRR8944273
SRR14432670
DRR169061
SRR11729954
ERR1315270
ERR1437542
SRR6998911
SRR5241478
SRR3180606
SRR10420564
SRR12687636
SRR5665575
SRR8944288
SRR17288106
SRR16356624
SRR15899315
SRR3182809
SRR10874089
SRR1107498
SRR8944270
SRR18036341
SRR2173361
ERR3255860
SRR9587902
SRR3180626
SRR1824532
SRR13246532
SRR3193103
SRR15423967
SRR9034695
SRR13644942
SRR6997875
SRR9611066
SRR4425259
SRR12527928
SRR5131057
SRR1738246
SRR2440122
SRR11833481
SRR8076051
SRR9026238
SRR13317019
SRR6425917
SRR15037673
SRR6981549
SRR2846714
SRR12179935
SRR10381488
SRR12762982
SRR8944284
SRR11669720
SRR10988673
SRR9968595
SRR12762983
SRR26183425
SRR9968586
SRR6425921
SRR6981565
SRR5140116
SRR14135880
SRR14740489
SRR8296308
SRR12687660
SRR7170939
SRR14875587
SRR6998664
SRR14301208
SRR8351661
SRR8089733
SRR346725
SRR2027827
SRR12885163
SRR12885158
SRR6679363
SRR9611074
SRR7205157
ERR1437534
SRR2970555
SRR12687619
SRR8944275
SRR11428714
DRR084182
SRR5097478
SRR9968601
SRR17068838
SRR12687640
ERR1437546
SRR14316816
SRR8944282
DRR023321
SRR2496643
SRR12885150
SRR6943619
SRR12687615
SRR346729
SRR11637888
SRR3467083
SRR12687610
SRR9968604
SRR3228818
SRR6984029
SRR3228764
SRR11781472
SRR3225567
SRR26183426
SRR12736817
SRR8944280
SRR3193095
SRR11658071
SRR7300149
SRR1811991
SRR2895245
SRR9968589
SRR11860498
SRR5134722
SRR1821978
SRR9968579
ERR3245438
SRR12687623
SRR7124954
SRR6997870
SRR11809740
ERR1437550
SRR12885154
SRR921660
SRR1514883
SRR6906024
SRR3658956
SRR2230529
SRR3228758
DRR055515
SRR2155568
SRR5642361
SRR6997739
SRR11908806
SRR8089720
SRR6818895
SRR9678424
SRR1654705
SRR8495487
SRR9968563
DRR287639
SRR6425910
SRR12102350
SRR2496634
SRR3458647
SRR6217953
SRR629644
SRR6417881
SRR11614423
SRR12687608
SRR9968596
SRR9034696
SRR13487786
SRR10323845
SRR12885161
SRR619393
SRR5922845
SRR1826165
SRR1821902
SRR4253079
SRR8089730
SRR7124930
SRR5242748
SRR9968600
SRR8266149
SRR4034898
SRR3647626
SRR7666026
SRR1539569
SRR16378991
SRR2230516
SRR12885138
SRR9968583
SRR1821973
SRR2051346
SRR6942679
SRR2230629
SRR9332011
SRR6837897
ERR3245479
SRR1145743
SRR6818896
SRR7186263
ERR4375164
SRR1825346
SRR3614069
SRR1821948
SRR8998269
SRR2230623
SRR3467082
SRR6155947
SRR8944286
SRR8944279
SRR9611064
SRR6830978
SRR15166997
SRR3180609
SRR1573502
SRR5277211
SRR11669708
SRR17269426
SRR5134708
SRR1564143
SRR17183761
SRR11309593
SRR6998924
SRR17688941
SRR908289
SRR1232138
SRR6425911
SRR5514618
SRR6381058
SRR9968584
SRR13225198
SRR1265958
SRR3372610
SRR3052011
SRR13051591
SRR6417882
SRR11928511
SRR6998923
SRR6981563
SRR12048356
ERR1437548
SRR7759414
SRR2230535
SRR13246536
SRR11812288
SRR5665567
SRR2230525
SRR17068859
SRR8668055
DRR055514
SRR1783045
ERR1437545
SRR15837415
SRR5241470
SRR9331980
SRR5140147
SRR8944274
ERR1437538
SRR12687656
SRR18036327
SRR1811970
SRR3467093
SRR12687616
SRR12052971
SRR1695368
SRR3458602
SRR357405
SRR10765021
SRR8206128
SRR1721804
SRR1821937
SRR10801782
SRR14135876
SRR16293851
SRR2230648
SRR6967883
SRR2001241
SRR13061840
SRR6425919
SRR1821904
SRR10414000
SRR4113510
SRR921642
SRR11790537
SRR2496635
SRR12687648
SRR1821933
SRR6327827
SRR7943163
SRR6998913
SRR1979416
SRR17330021
SRR6345447
SRR26183432
SRR5631339
SRR13487791
SRR5658387
SRR2175786
SRR12763808
SRR5665566
SRR1050534
SRR12020151
SRR1813043
SRR6155953
SRR5814861
SRR10411548
ERR1276812
SRR1821891
SRR863602
SRR11928513
DRR171178
SRR2230609
SRR12885170
SRR12047233
ERR2270786
SRR974944
SRR9968580
SRR14135877
ERR2808449
SRR9968598
SRR5134718
SRR9968603
SRR8335251
SRR6376200
SRR11669700
SRR6425930
SRR6376196
SRR8739620
SRR7989287
SRR9968597
SRR8089732
SRR10413997
SRR18209661
SRR13246551
SRR8668059
SRR8706291
SRR17183767
SRR17068855
SRR1811995
SRR5134062
DRR127388
SRR6425923
SRR2230527
SRR5804711
SRR12687652
SRR16996359
SRR13061883
SRR6376214
ERR5917175
SRR9942931
SRR5328787
SRR12194144
SRR6376213
SRR6678841
SRR6998917
SRR2175785
SRR5576336
SRR13625264
SRR1813039
SRR9968602
SRR12527934
SRR12464060
SRR17818547
SRR2051515
SRR346722
SRR346750
SRR3711052
SRR6998652
ERR1437544
ERR5296884
SRR2496649
SRR18036338
SRR8944269
SRR12340145
SRR4113508
SRR2230545
SRR1145738
SRR12687622
SRR2496656
SRR9968577
SRR1811967
SRR12687657
SRR8089734
SRR16905239
SRR5181448
SRR8944287
SRR6425909
SRR2496639
SRR3645746
SRR3467085
SRR3139737
SRR6664289
SRR1023631
SRR5235516
SRR14354747
SRR11233339
SRR6155934
SRR18209663
SRR6830122
SRR9968590
SRR3322004
ERR2360029
SRR6664288
SRR17074204
SRR14070855
SRR17068872
SRR7772002
SRR9171792
SRR5045458
SRR8739617
SRR10323722
SRR10753907
SRR1557168
SRR6376208
SRR7402065
SRR11023998
SRR2051501
SRR5127120
SRR921572
SRR3467063
SRR3232067
SRR5242746
SRR3467071
SRR19258990
SRR3211072
SRR11781473
ERR1437539
SRR9904112
ERR1706659
SRR12340137
SRR1821925
SRR1151338
SRR14999692
ERR3545058
SRR6425929
SRR11729956
ERR6689254
SRR1821957
SRR15166999
SRR12939006
SRR6286830
SRR3467073
SRR12885157
SRR921590
SRR26183428
SRR8801541
SRR5601896
SRR9968599
SRR13204197
SRR6998658
SRR9968572
SRR11729955
SRR9968614
SRR5241473
DRR213137
SRR908280
SRR12687630
SRR1821950
SRR17068841
SRR7665749
SRR6998666
SRR2230590
SRR13236587
SRR1821954
SRR1821907
SRR17670780
SRR1821893
SRR9649805
SRR2496654
SRR2976631
SRR5535384
SRR13061879
SRR1735520
SRR1821926
SRR10874087
SRR1503444
SRR12687651
SRR12963449
SRR6998663
SRR2230569
SRR921620
SRR7948082
SRR15992410
SRR11579231
SRR5241476
SRR10493618
SRR10868704
SRR12687638
SRR2230632
SRR14135861
SRR3485979
SRR18036343
SRR952151
SRR3061373
SRR4113511
SRR6893373
SRR14809834
SRR5373698
ERR5296868
SRR6155935
ERR7113577
SRR9968564
SRR26183430
SRR2496666
SRR6322463
SRR9959773
SRR4069278
SRR11309597
ERR6685930
SRR18361952
SRR6155949
SRR3216085
SRR6376201
SRR6360559
SRR13083971
SRR4787248
SRR10386632
SRR17140168
SRR1811993
SRR6155941
SRR17068837
SRR11309596
DRR016555
ERR1437535
SRR1239355
SRR1811985
DRR277134
SRR10768829
SRR13173101
SRR6998654
SRR6943125
SRR2051488
SRR10414004
SRR8419273
SRR12687646
SRR1821949
SRR5919360
SRR10753929
SRR921568
SRR346758
SRR1514894
SRR2496646
SRR11812289
SRR7124925
SRR1811983
SRR6997866
SRR2388552
SRR12687612
SRR2496624
SRR8182937
SRR11932549
SRR6376210
SRR12687632
SRR12131451
DRR140412
SRR11089014
SRR12771191
SRR6376212
SRR7300148
SRR12687658
SRR5054900
ERR6286708
SRR6998915
SRR6997626
SRR6967880
SRR3485984
SRR3228762
SRR1021631
SRR2496661
ERR1437547
SRR7777132
SRR18036336
SRR10804932
SRR6998656
SRR6425914
SRR12687644
SRR1198669
SRR18036348
SRR2230560
SRR11266554
SRR2230639
SRR9968571
SRR5242749
SRR8528640
SRR4413763
SRR3360154
SRR6292184
SRR9611073
SRR7474136
SRR17068832
SRR12855520
SRR2496651
SRR12564983
ERR1437540
ERR9434965
SRR2551257
ERR5296881
SRR2496657
SRR5140153
SRR5134719
SRR6381057
SRR12527933
ERR5296872
SRR6425926
DRR128006
SRR2051469
SRR9968609
SRR921654
SRR921579
SRR1821892
ERR1437549
SRR13153830
SRR17270924
SRR14135882
SRR1821970
SRR13297211
SRR1695384
ERR1437536
SRR1821928
SRR3467056
SRR346755
SRR6322965
SRR12097169
ERR8571686
SRR7124922
SRR9968585
SRR6376206
ERR5296869
SRR6997878
SRR6997740
SRR17183760
SRR12687626
SRR1284947
SRR5461599
SRR1721951
SRR15567639
SRR11669718
SRR6997876
SRR10821370
SRR8447205
SRR7868668
SRR7443668
SRR12762990
SRR6998921
SRR13452035
SRR1686379
SRR17068849
SRR5140128
SRR17068840
SRR13012665
SRR12816515
SRR2496623
SRR9331984
SRR1821901
SRR5140155
ERR9435025
SRR1811973
SRR14877363
SRR17068854
SRR6425931
SRR6967881
SRR9968613
SRR12687627
ERR1354112
SRR13246525
SRR3228754
SRR5061719
SRR9968573
SRR1821976
SRR1821897
SRR2496637
SRR921603
SRR13061852
SRR9171814
DRR165462
SRR3997524
SRR3216086
SRR15992416
SRR8085468
SRR3458603
SRR17079975
SRR5231493
SRR9968578
SRR17068866
SRR12732903
SRR14883083
SRR8668057
SRR9968570
SRR11928512
SRR7415024
SRR1811975
SRR13061846
SRR921658
SRR650486
SRR2496620
SRR13061832
SRR10075774
SRR5109803
SRR1821969
SRR6997625
SRR18036329
SRR7402064
SRR19242775
SRR1972991
SRR7949781
SRR1821939
SRR12968639
SRR3467064
SRR1811997
SRR3458640
SRR1821943
ERR5845121
SRR5875095
SRR1958880
SRR9171803
SRR18036333
SRR2230555
SRR2230538
SRR10753910
SRR7028533
SRR26183427
SRR5134711
SRR2230602
SRR26183429
SRR6360557
SRR1811956
SRR12340147
SRR2496641
SRR6376202
SRR346720
SRR14252805
SRR3144083
DRR165479
SRR12527961
SRR6997868
SRR1721665
SRR1821914
SRR1784985
SRR6997744
SRR3467090
ERR2360033
SRR6724171
SRR5134729
SRR921617
SRR8443521
SRR6998919
SRR10414009
SRR1584346
SRR2230541
SRR4113494
SRR3467076
SRR1811974
SRR14135875
SRR921566
SRR9968607
SRR9331981
SRR18399130
SRR10807181
SRR9611075
SRR6155942
SRR6872642
SRR1821929
SRR9968574
SRR6822982
SRR12687625
SRR4113502
SRR7829128
SRR1821894
ERR5296867
SRR8739610
SRR14425991
SRR11669705
SRR1821960
SRR7141148
SRR1811963
SRR10192921
SRR850324
SRR6997746
SRR10821365
SRR12968740
DRR161926
SRR3180631
SRR3193101
SRR1721955
SRR6967873
DRR165480
SRR6279911
ERR1333210
SRR2496667
SRR6998920
SRR12687620
SRR3467053
SRR2075411
SRR1811977
SRR8351662
SRR8944285
SRR1721741
SRR17068843
SRR12086755
SRR1811998
SRR5097514
SRR1021600
SRR3208826
SRR2496633
SRR14070859
SRR8739616
SRR6425924
SRR1851916
DRR090197
DRR055511
SRR1021606
SRR6997629
SRR9171797
SRR17068833
ERR2270788
SRR3711295
SRR13728350
SRR12687659
SRR1821903
SRR6997741
ERR1437537
SRR3467086
SRR5799647
SRR1821980
SRR12687618
SRR6997749
SRR2496668
SRR9043852
SRR12358186
SRR6997862
ERR1437533
SRR3467079
SRR1021632
ERR3719462
SRR9171812
SRR11638221
SRR921609
SRR3467038
ERR9580478
SRR12904129
SRR14135870
DRR148120
DRR162559
ERR6002565
SRR12527932
SRR6724157
SRR6667850
ERR6787414
SRR1006187
SRR2496638
SRR7470107
SRR3467045
ERR5296888
SRR2230586
SRR4434319
SRR6425913
SRR17074203
SRR1615982
SRR1514886
SRR1821917
SRR3467047
SRR2138417
SRR5604243
SRR2051504
SRR17068858
SRR5198727
SRR1106144
SRR12687613
SRR14141654
SRR5992920
SRR7885472
SRR13297205
SRR1050726
SRR6765940
SRR14085664
ERR5296887
SRR12460880
SRR12340143
DRR165499
SRR11855377
SRR8739602
SRR10969096
SRR3144077
SRR5799648
SRR14866419
SRR1821935
SRR5134716
SRR9968565
SRR13797405
SRR9968569
ERR5296880
SRR13281706
SRR3233108
SRR11638262
SRR1146667
SRR14135862
ERR5296883
SRR5134715
SRR13513993
SRR6466561
SRR1821934
SRR3467072
SRR7141140
ERR6054523
SRR1721740
ERR5296865
SRR1850925
SRR1821959
SRR3467101
SRR6360558
SRR12340142
SRR10357439
SRR17068848
SRR6998916
SRR12771817
SRR346731
SRR3225562
SRR10357464
SRR12687641
SRR3720910
SRR6425915
SRR2496665
SRR2499573
SRR2496664
SRR8739608
SRR9611065
SRR9171799
SRR2083711
SRR13442822
SRR14457565
SRR3467074
SRR17068830
SRR12687621
ERR5296866
SRR2912666
SRR2076774
SRR6376205
SRR740826
ERR9434974
SRR1811990
DRR021453
SRR7005496
SRR2496603
SRR1821953
ERR6363265
SRR1301984
SRR6997864
SRR7124430
SRR3467075
SRR1021607
SRR5134735
SRR2637704
ERR9435014
SRR17068864
SRR3467099
SRR921587
SRR17648043
SRR12527966
SRR11235856
SRR14135874
SRR10807873
SRR3485985
SRR3180633
SRR8988433
SRR3458639
SRR2230612
SRR10698054
SRR6664287
SRR2496662
SRR18079766
SRR6425912
SRR9171778
SRR1793079
SRR14135872
SRR6998909
SRR3180647
SRR2496636
SRR6425918
ERR1437541
SRR1821911
SRR8205978
SRR9611068
ERR6787419
SRR6315673
SRR8739619
DRR275540
SRR2051470
SRR2496648
SRR1145740
SRR1502938
SRR1182467
SRR11149959
SRR16563469
SRR10357462
ERR1823513
SRR6998914
SRR2496659
SRR2230511
SRR2051476
SRR5134710
SRR7757597
ERR6002731
SRR5030749
SRR3467058
ERR6363314
ERR2360030
ERR4026382
SRR12687633
SRR18070485
SRR18036335
ERR9434967
SRR2083715
ERR5296886
SRR13442814
SRR8449073
SRR9171800
SRR10810251
SRR2230630
SRR8135139
SRR6997628
SRR8715486
SRR12527964
SRR1811961
SRR6767073
SRR9171782
SRR8479417
SRR3180643
ERR1795265
ERR9434992
SRR5134733
SRR4113492
SRR9968594
SRR8757034
DRR160781
SRR9968606
SRR9968568
SRR9968562
SRR12340133
ERR6002653
DRR227299
SRR8416395
DRR087978
SRR1664735
SRR13153831
SRR17651134
SRR9331987
SRR3467081
DRR055508
SRR12527962
SRR6997737
SRR14866259
SRR8739604
SRR1653195
SRR1821910
SRR3467066
SRR7892560
DRR165497
ERR4912896
SRR3467059
SRR2496670
ERR9352835
SRR3211107
SRR12687617
SRR4113496
SRR8847038
SRR3229320
SRR921589
SRR7192237
SRR596983
SRR1145739
SRR10357475
SRR8846837
SRR12086758
SRR1811986
SRR7124947
SRR3157672
SRR5140144
SRR6516776
SRR6747911
SRR12687645
DRR055506
SRR2230637
SRR14135879
ERR3039977
ERR9434997
SRR6997874
SRR6997860
ERR5296878
SRR6376207
SRR5244184
SRR1021602
ERR6688480
SRR14135859
SRR921625
SRR12095625
SRR7141144
SRR15992419
SRR7124946
SRR10613913
SRR10807669
SRR5235597
SRR17068836
DRR278634
SRR5185916
SRR5656364
SRR5813969
SRR6301235
SRR3233211
DRR275539
SRR6997863
SRR9171802
SRR3467100
SRR13249688
SRR1145736
SRR6998912
SRR9968575
DRR055512
SRR8668064
SRR13557739
SRR10357455
SRR3120106
SRR12527965
SRR7124927
SRR921605
SRR6724158
SRR17068870
SRR10821410
SRR9667703
SRR12687653
SRR1811846
SRR1738675
SRR8668056
SRR5134741
SRR3233167
SRR5134725
SRR1226545
SRR10753923
SRR1821952
SRR5140112
ERR9434996
SRR1821912
SRR14135873
SRR2496616
SRR16820863
SRR9587983
SRR13645089
SRR921615
SRR8739601
SRR621403
SRR3467084
SRR8739611
DRR169038
SRR6425916
ERR9434991
SRR2496644
SRR1021629
SRR3467096
SRR6425925
SRR665441
SRR12527929
SRR10357450
SRR13447688
SRR2230642
SRR10420901
SRR3193098
ERR6002737
SRR2049082
SRR1304639
SRR8739614
SRR12687650
DRR255768
SRR6998910
SRR3756979
SRR2496650
SRR15633156
ERR6363263
SRR1021624
SRR5140149
SRR2230576
DRR165493
SRR9968605
SRR17068871
SRR7124940
SRR3467065
ERR9435001
SRR14567213
SRR1821979
SRR6360555
SRR850312
SRR921600
SRR1653215
SRR12904779
DRR093975
SRR2496631
SRR5234546
SRR1821977
ERR6286711
SRR15311751
SRR3467080
SRR17419099
SRR16296823
SRR11426431
SRR4024788
ERR6054382
SRR10821374
SRR1146672
SRR9171785
SRR3467043
SRR8518583
ERR9434971
SRR1587103
ERR9434979
SRR14135868
ERR845293
SRR7141142
SRR4340047
SRR12527963
ERR9434977
ERR6286736
SRR5889472
SRR4253605
SRR6161670
SRR13161054
SRR12687614
SRR12450820
ERR9503454
SRR8742123
SRR14135881
SRR13626845
ERR3804602
ERR9434985
SRR9611072
ERR6002743
SRR5462326
ERR1856562
SRR1821975
ERR9434990
SRR11364001
SRR15311753
ERR5296879
SRR4242013
SRR14141659
SRR2959665
SRR9968576
ERR766212
DRR160750
SRR17068844
SRR14135878
SRR12086726
SRR1811921
DRR129312
SRR1811979
SRR1811955
ERR9435005
SRR13442821
SRR6470446
SRR1821931
SRR13511141
SRR2041626
DRR129310
DRR186119
DRR165471
SRR4294717
SRR18036342
SRR19142037
SRR1014805
SRR3233206
SRR6997869
SRR6376193
SRR921653
SRR14135871
SRR2496658
SRR11292923
ERR6286734
ERR7197667
ERR5296875
SRR10357448
SRR9171794
DRR165491
SRR1821965
SRR9171815
SRR7127866
SRR6765808
SRR921601
SRR12672003
ERR9435012
SRR2496627
SRR12086753
SRR2889928
SRR14070867
SRR9968566
SRR9968582
ERR6054901
SRR12086725
SRR4434318
SRR2496629
SRR13423506
SRR4113498
ERR9434973
SRR8739615
SRR1615253
ERR2360037
SRR12086713
SRR2083600
SRR2230647
SRR7788915
SRR3233034
ERR6001535
SRR9901353
SRR1811917
SRR7141139
SRR2230589
SRR1724216
SRR4457915
SRR8739612
SRR1811994
SRR6998657
SRR3485994
SRR3225563
SRR15600787
ERR1437543
DRR165464
SRR1145741
SRR1695411
ERR6286707
SRR10321103
SRR5134736
SRR1006166
SRR11537584
SRR3467098
SRR18036330
SRR1514872
SRR9171781
SRR4017484
SRR2230550
SRR12086712
SRR1811988
SRR9331986
SRR10100411
SRR1021615
SRR3228815
SRR1721739
SRR7192231
SRR18036337
SRR12103000
SRR12572624
DRR021476
SRR528715
ERR8571638
SRR11309598
SRR15666535
SRR12077488
SRR5381912
SRR1721887
SRR6997872
SRR9016894
SRR1821920
ERR6787413
ERR6286723
SRR1021603
SRR10389549
SRR1811964
SRR7124948
SRR921594
DRR165482
SRR12898364
ERR6054590
SRR17023293
SRR826832
SRR1006227
SRR5134727
SRR7534658
SRR5235983
DRR165481
SRR12086735
SRR14728425
DRR272434
SRR3144074
SRR1006157
SRR11077390
ERR3447770
SRR10321778
SRR9157376
SRR3467060
SRR1821961
SRR3170923
SRR11434659
SRR1798556
SRR1006158
SRR8944271
SRR10357468
SRR2230582
ERR4468670
ERR6286722
ERR9682497
SRR2230543
SRR14070865
SRR1613313
SRR921567
SRR6997871
SRR14576963
SRR6489872
SRR6376209
SRR6997745
SRR2916653
SRR6998922
SRR15207616
SRR5461597
SRR2083727
SRR1721600
SRR11537580
SRR12963448
SRR2496615
SRR2496628
SRR15311765
SRR1569162
DRR165469
SRR9968567
SRR8924834
SRR2496653
SRR18036339
SRR7130656
SRR1514891
DRR165461
SRR6761203
SRR13161417
SRR6998665
SRR15602128
SRR15666537
SRR3228767
SRR5234539
DRR121392
SRR3467094
SRR3458649
SRR15602127
SRR15666536
SRR1821915
SRR8043677
SRR12527935
SRR1038395
SRR2230599
DRR157305
SRR5134720
SRR5140121
DRR165498
SRR6997873
SRR1811982
SRR3180623
SRR2467201
SRR1821923
SRR8193442
SRR9171804
SRR2230574
ERR9435002
SRR3104396
ERR5296861
DRR165467
SRR9171809
SRR8302208
SRR9871005
SRR850292
SRR1021604
SRR5140103
SRR11669717
SRR1653191
SRR15032041
SRR8481668
SRR5109817
SRR645929
SRR1448245
SRR3180620
SRR9705738
SRR1811954
SRR8924847
SRR1503156
SRR10357458
SRR4041816
SRR2496655
SRR1963786
SRR3820548
SRR1986851
SRR3144084
SRR1821930
SRR3228759
ERR5296889
SRR6724169
SRR6360561
SRR8668053
SRR1811923
SRR826833
ERR5296860
SRR9611060
SRR3228795
SRR1021617
SRR4292924
SRR8591419
SRR14195726
SRR12086711
SRR514120
DRR165501
SRR9157372
SRR11210694
SRR3485983
SRR6981544
SRR6467511
SRR17386245
SRR1811855
SRR1821905
SRR2163613
SRR2230585
SRR15311749
SRR921655
SRR15311752
SRR10420896
ERR9435008
SRR6967874
ERR9434968
SRR10357449
SRR10357473
SRR13394428
SRR7124955
SRR3458605
ERR2360036
DRR165484
SRR8757039
SRR15311750
SRR4113497
DRR055504
ERR2360038
SRR2076812
SRR12340138
SRR1767661
DRR165470
SRR11669709
SRR945441
SRR10120165
SRR3144085
SRR12086756
SRR5241475
SRR1145694
ERR1433114
SRR1519118
ERR9435000
SRR9732743
SRR6161719
SRR6998660
SRR621341
SRR6470146
SRR5484633
SRR10201368
SRR4450277
ERR6286704
SRR8739613
ERR2360028
SRR11105117
DRR165473
SRR3467051
ERR6286721
SRR1006219
SRR13328464
SRR13523349
SRR1821958
SRR921647
SRR10362330
SRR10875599
SRR1006184
SRR1021605
SRR6997859
SRR3467061
SRR8668054
SRR1424313
SRR12340131
SRR6265701
SRR10357477
SRR17068835
SRR6998984
SRR7141146
ERR6286706
SRR4289696
SRR5140123
ERR2860602
SRR2932580
SRR1811968
ERR6054656
SRR2051482
SRR19085854
SRR10357466
SRR3717834
SRR5644463
SRR13261078
SRR3467048
SRR2230542
SRR17140167
SRR2496619
SRR2496621
SRR13060938
SRR6833964
SRR15699657
SRR1514882
SRR12968742
ERR9435029
ERR6286705
ERR6286715
SRR7141143
SRR10860878
SRR19216950
SRR5140129
SRR5237760
SRR5134734
ERR1437553
ERR3289194
SRR15311764
SRR8715489
SRR12389128
SRR9157369
SRR9641238
SRR9276393
SRR6381081
ERR6054461
DRR160744
SRR921602
ERR6363259
SRR3178507
SRR2083704
SRR921638
SRR8944272
SRR13169468
SRR1695374
SRR10357446
SRR2959983
SRR15699654
SRR6166427
SRR2230592
SRR11233337
ERR5296862
ERR9434970
SRR12576664
SRR2230634
SRR5134731
SRR6967875
SRR3211081
SRR6148367
SRR921560
SRR166835
SRR14040027
SRR10902662
ERR8571651
SRR2496625
SRR1811901
SRR3467040
SRR2051499
SRR1811984
SRR18148876
SRR12687628
SRR11949934
SRR12927919
SRR8560627
SRR14677838
DRR139800
SRR12199489
SRR7786296
SRR3144089
SRR4035112
ERR9434986
SRR15311748
SRR2083665
SRR9005249
SRR6724156
SRR5181449
SRR921562
SRR9171810
SRR3065078
SRR1021622
SRR2230620
SRR12976624
SRR5140142
SRR12404996
SRR3180614
SRR12968712
DRR165466
SRR6997748
SRR1821941
SRR6998908
SRR7367247
ERR9580993
SRR12687631
ERR9435009
SRR9967638
SRR1021626
SRR1503050
SRR7416794
SRR10753908
ERR6787427
SRR7141145
DRR165502
SRR1021630
SRR11233347
ERR8373764
SRR11233351
SRR7590051
SRR17209169
SRR12086754
SRR2076760
SRR10807005
SRR6998655
SRR1811893
SRR1821913
ERR3454625
SRR9171775
DRR157004
DRR165494
SRR14135863
SRR8177705
SRR15311755
SRR7985456
SRR12527936
SRR1609918
SRR14802799
SRR2895364
SRR6982561
SRR4113506
SRR2083735
SRR13580929
SRR9171776
SRR10806996
SRR2083722
SRR7028536
SRR1502935
SRR14135864
SRR15699652
SRR11776532
SRR12086715
SRR11233352
DRR155974
SRR18057178
SRR1021599
SRR11881348
SRR7141141
SRR9968561
SRR1795232
SRR17845159
SRR6998651
SRR1503126
ERR5296874
SRR13518267
SRR12086750
SRR1811892
DRR022971
SRR2051496
DRR165505
SRR3467050
SRR1811980
SRR1226611
SRR6360554
SRR6724155
SRR1021616
SRR7028534
SRR13304115
SRR1695350
SRR6360556
SRR5134730
SRR7402069
SRR2496622
SRR8924867
SRR8862067
SRR12086741
SRR2046564
DRR165487
SRR7829153
SRR2083654
SRR3742169
SRR3467055
DRR227298
DRR165468
SRR2568516
SRR14656013
ERR9434989
SRR3104403
ERR6054557
SRR1821947
SRR960582
SRR2083675
ERR9248451
SRR7141147
SRR12086738
SRR5571739
SRR6161720
SRR2758943
SRR12687642
ERR2209857
SRR1503143
ERR3938371
SRR12404992
SRR18036340
SRR5242745
SRR3467054
SRR1384502
SRR1821924
SRR6998907
SRR12404995
SRR6998661
ERR1433130
SRR5010610
SRR1514878
SRR8757033
SRR1021623
SRR2230575
SRR8739618
SRR14182247
SRR6360553
SRR8269436
ERR6286701
SRR1695431
SRR3180644
SRR6360560
SRR1811910
SRR4045940
SRR921644
SRR9960026
SRR5234757
SRR2496652
SRR1503070
SRR8924884
SRR6997750
SRR13515773
SRR1021620
SRR10120158
DRR016542
SRR10357441
ERR6054388
DRR165476
SRR10357467
SRR3216089
SRR5422901
SRR2230644
SRR10176541
SRR3485973
SRR826830
SRR1502971
SRR11434663
SRR8924880
SRR1821922
SRR5241477
SRR17068857
ERR6054410
SRR5134724
ERR2929126
SRR12086748
ERR9435013
SRR8924836
SRR4934939
ERR6787411
SRR5134726
ERR3833757
SRR4292913
ERR2008012
SRR6997747
SRR17068867
SRR17068846
SRR10753925
SRR5134739
SRR4407796
DRR029971
SRR5236916
SRR12687647
SRR12086708
SRR3225565
DRR165490
SRR1021598
DRR108054
SRR15809237
SRR6360562
ERR8571653
SRR1503116
SRR3467092
DRR021460
SRR10426005
DRR055180
SRR827514
SRR3594834
ERR6054551
DRR165507
SRR921657
SRR7422029
SRR9968615
SRR13785539
ERR9435006
SRR1811962
SRR1514905
ERR9435016
ERR9434969
SRR1811890
SRR1767669
SRR6155951
SRR6997861
SRR2969416
SRR17068845
SRR12086724
SRR1514884
SRR1805120
SRR7141138
ERR9434998
SRR2496613
SRR9676039
SRR921635
SRR3225559
SRR1502929
SRR1157986
DRR119294
SRR2230616
SRR6155945
SRR6028671
SRR1021628
DRR168784
SRR13442812
SRR9171806
SRR2230557
SRR6997742
ERR9435004
SRR12404994
SRR12876698
SRR9171816
SRR12086731
SRR10357453
SRR7585933
SRR1821936
ERR5296876
ERR6363266
SRR1982218
SRR2230531
SRR1821974
SRR6236799
SRR5134738
SRR1656783
SRR2083681
ERR9435017
SRR1146669
SRR2496632
SRR1021601
SRR8801543
SRR6833962
SRR12687655
SRR11233356
SRR8518582
ERR6464926
SRR1503092
SRR5438044
SRR15699655
SRR8757035
SRR2083636
SRR3233208
SRR2083734
SRR1811989
SRR15462539
SRR3080266
SRR6967877
SRR5140115
SRR17048746
SRR10357440
SRR11434657
SRR12687643
SRR1821964
DRR165465
SRR8924861
ERR6054399
SRR17068834
SRR1811895
DRR093871
SRR8924860
SRR2966926
SRR1811965
DRR022959
SRR8924879
SRR10357461
SRR1811966
SRR3485981
SRR8518585
SRR10125240
SRR5241471
SRR921612
SRR10741865
SRR11233342
ERR791800
SRR11146832
SRR2083691
ERR2360034
SRR10753927
DRR086535
SRR10389294
SRR2083610
DRR165483
ERR1013091
ERR3804321
SRR6038073
SRR1655191
SRR7124941
SRR6997752
SRR619311
SRR8924883
SRR9611071
SRR9171793
SRR1721800
SRR10425992
SRR2230553
SRR921574
DRR170710
SRR921582
SRR17068860
SRR10357456
SRR3467046
SRR2230546
SRR3458645
SRR13153828
SRR6929314
SRR768440
DRR042086
SRR9171789
ERR1754845
SRR9171790
SRR6155946
SRR7250103
SRR2230548
SRR2500734
SRR3232059
SRR1503082
DRR021450
SRR2230567
SRR10357474
SRR8924846
SRR1821971
SRR3232683
SRR15311758
SRR8924868
SRR3663856
SRR2230570
SRR1502921
SRR1695398
SRR1811854
ERR3833749
SRR12687635
SRR14182241
SRR2051475
SRR1575611
SRR1821895
ERR2360031
SRR17283415
SRR6155952
SRR1502961
SRR12340132
SRR2959976
SRR14182239
SRR2034718
DRR165489
SRR10802211
SRR14833215
SRR11233345
SRR14480222
SRR3228819
SRR5242747
DRR165486
SRR13893413
ERR6688408
SRR15967545
SRR1721892
SRR4341021
DRR029974
SRR13235789
SRR1695358
SRR1503080
SRR11233354
ERR2360035
SRR12086710
ERR1856561
SRR12903425
SRR6145369
SRR1021618
DRR165500
SRR6997743
SRR13797294
SRR17068851
SRR1503019
SRR10807212
SRR7028537
SRR5134743
SRR2051513
SRR3225569
SRR3467042
SRR2083620
SRR13311936
SRR10357459
SRR8924869
SRR10357442
SRR13153829
SRR5010611
SRR10811642
SRR2105808
SRR13442816
SRR1503003
SRR8168002
SRR9171798
ERR9435023
DRR022957
SRR1821919
SRR2230518
SRR653285
SRR12404993
SRR1503135
SRR6876202
SRR3233222
SRR14182245
SRR3208659
SRR1811840
DRR157173
SRR6955757
SRR15311756
SRR6724166
SRR2046566
SRR12325113
SRR1514888
DRR165485
SRR2230619
SRR8518584
SRR925368
SRR5279024
SRR1811877
DRR165492
SRR1811871
SRR3208742
SRR1850403
SRR1811882
SRR13102889
ERR3561754
ERR9435022
SRR1695233
SRR7124931
SRR1821909
SRR3144072
SRR6155939
SRR7276076
SRR10766092
SRR15311761
ERR5296863
ERR9435010
SRR8924886
SRR1502969
SRR1503073
SRR3724278
SRR10357472
SRR1502925
DRR165475
SRR3467039
SRR1503079
SRR9171818
SRR6028672
SRR10357452
SRR1514903
SRR12687637
SRR1821900
SRR9331982
SRR1821963
SRR2083693
SRR1653192
DRR021501
DRR089198
ERR6054815
SRR2083659
SRR7427084
SRR8998268
SRR11233355
SRR17068862
SRR7028539
SRR8668060
SRR2496647
SRR1508434
SRR2083686
SRR13442824
SRR17156984
SRR8924871
SRR2230530
SRR10527365
SRR14182244
SRR5134712
SRR7009169
SRR12086749
DRR165472
SRR12340135
SRR5234747
SRR5134732
SRR10321105
SRR1821906
SRR8924859
SRR1811920
SRR10357451
SRR8739599
SRR8924838
SRR1503085
SRR1695319
SRR3467041
SRR13888807
ERR6002685
SRR10753926
SRR6381063
SRR9171826
SRR11928514
SRR6997753
SRR4292935
SRR2051468
SRR2230551
SRR1021609
SRR10753905
SRR2083638
SRR10806923
DRR140529
SRR12340148
SRR2083709
SRR10208648
SRR11233348
SRR8983318
SRR2051485
DRR093987
ERR9434984
SRR9171779
SRR8739603
SRR8924865
SRR9171788
SRR7851383
SRR14135866
SRR15311762
SRR1503098
SRR8924844
SRR1503122
SRR12340130
SRR10120162
SRR13442823
SRR6998653
DRR131436
SRR10766065
ERR3588662
DRR156045
SRR3943479
SRR2083716
SRR1821951
DRR165478
SRR6148373
SRR13388804
ERR6363249
SRR4292907
SRR8668063
SRR7212215
SRR11233336
SRR13528008
SRR9611070
SRR1811853
SRR1502989
SRR3144075
SRR6155950
DRR029965
DRR140183
SRR6155936
SRR3931640
ERR9434975
SRR3208814
SRR1174035
SRR1021621
SRR12404997
SRR2496630
SRR4292933
SRR8924858
SRR13579256
SRR11177273
SRR2051467
SRR1503054
SRR18265343
SRR1821945
SRR3208657
SRR1632290
SRR1503115
SRR11233343
SRR12814123
SRR2083671
SRR1503058
ERR9435003
SRR1795233
SRR1514880
SRR1695346
SRR12086709
SRR8924873
SRR11233350
SRR18331385
SRR3180646
SRR1313315
SRR1821921
SRR1821967
SRR6041835
SRR14833219
SRR1864697
DRR089199
SRR15311759
DRR165503
DRR048588
SRR12762704
SRR9332004
SRR5134721
SRR1732013
DRR001119
SRR9171786
DRR165504
SRR6724168
DRR028880
DRR165496
SRR10357469
SRR4446612
SRR14135867
ERR6464930
ERR6286713
SRR1508438
SRR15311754
SRR12086719
ERR6286718
DRR252478
SRR1811911
SRR2230610
DRR156101
SRR10357471
SRR6377863
SRR1146670
SRR921633
SRR9171822
SRR1503020
SRR7879353
DRR165488
SRR1503088
SRR1811996
SRR1695454
SRR2083702
SRR13579266
SRR9171817
SRR14690757
SRR10766064
SRR2051508
SRR8980759
SRR6078596
SRR424344
ERR6363320
SRR1021627
SRR6724159
SRR2083683
SRR1188177
SRR7102114
ERR1333719
SRR1973486
SRR7362822
SRR921641
SRR17068847
SRR2075600
SRR10425996
SRR1811897
SRR1502923
ERR9356831
SRR6767050
SRR7499251
SRR1502962
SRR2083624
SRR3467037
SRR6967879
ERR9356791
SRR9171813
SRR2230581
SRR2083732
SRR5235484
SRR4045939
SRR5298314
SRR8924882
DRR165463
SRR1146686
SRR8739600
SRR10753928
SRR6767051
SRR18313531
SRR8668058
SRR1653196
SRR7402067
SRR11080139
SRR3657425
SRR1695262
SRR10357476
SRR1503081
SRR1503124
SRR7439652
SRR6724165
SRR1503063
ERR6286735
SRR1502986
SRR1695442
SRR8668047
SRR5134709
SRR1811926
SRR8944277
SRR921646
SRR6155943
SRR10357465
SRR8924839
SRR1811972
SRR2083657
SRR6724160
SRR921631
DRR153002
SRR6984025
SRR10753916
SRR3948414
SRR6467442
SRR9969376
SRR1503127
SRR8924866
SRR1503064
SRR15526375
SRR1811845
SRR1653244
SRR10799685
SRR1503057
SRR10716767
SRR1032192
SRR1503051
SRR921580
SRR13285473
SRR921593
SRR5145568
SRR13399239
SRR1695441
SRR1503087
SRR2496610
SRR1821898
SRR14135865
SRR8573184
SRR2230613
SRR1145730
SRR2230499
SRR1503150
SRR3180598
SRR15213156
SRR14833218
SRR1502955
SRR14376540
SRR1503112
SRR1811847
SRR10766289
SRR8988650
SRR8924872
SRR2230547
DRR165495
SRR8924837
SRR1653241
SRR13161415
SRR2167704
SRR2083652
SRR15311760
SRR2971095
SRR1502963
SRR3031079
DRR160771
SRR13442811
SRR14833222
SRR18036328
SRR1503067
DRR165506
SRR1695417
SRR11845185
SRR3467077
SRR14182246
SRR6997738
SRR16190349
SRR6767068
ERR2758493
SRR1502920
SRR17068865
SRR1503086
SRR15311763
SRR1821946
SRR12687634
SRR1811870
SRR3657526
SRR12086722
SRR1695453
SRR9171807
SRR12086734
SRR12672004
SRR1721953
SRR1514902
SRR3232621
SRR1502931
SRR1811881
SRR1503091
SRR1021597
SRR921576
SRR10766168
SRR1503107
SRR8296303
SRR8668066
SRR8924874
SRR2919240
ERR6054737
SRR12086751
SRR1503120
SRR6148365
SRR4413771
SRR1514897
SRR5235985
SRR1721954
SRR13002209
SRR13579265
SRR15311757
SRR921596
SRR10753920
SRR11559352
SRR9171825
SRR1514896
DRR061323
SRR1811903
SRR1503031
SRR6724161
SRR1503125
SRR5131265
SRR1503072
SRR11233344
SRR1021625
SRR921621
SRR2230588
SRR6767080
SRR2496660
SRR1503133
SRR8668062
SRR13442820
SRR4292914
SRR921608
SRR2083633
SRR1811836
DRR042106
SRR1695363
SRR2083695
SRR1145728
SRR349680
SRR1695389
ERR6363262
SRR1502940
SRR9323035
SRR1738666
SRR921578
SRR1811960
SRR3467102
SRR2083717
SRR921585
SRR3216082
SRR1811861
SRR2083627
SRR2051512
SRR8573178
SRR14480196
SRR9331990
SRR8924875
SRR1503083
SRR1503077
SRR921583
SRR2083634
SRR12687607
SRR7162634
SRR3995415
SRR1503094
SRR1503049
SRR3180622
SRR8924845
SRR8924841
SRR950092
SRR4292921
SRR10357438
SRR8188012
SRR3232915
SRR921592
SRR1503053
SRR10777196
SRR13870117
SRR5237155
SRR559222
SRR8236845
SRR2051472
SRR6075317
SRR10120161
SRR2230580
SRR2082682
SRR1514879
SRR1695433
SRR1695443
SRR5242750
SRR1811896
ERR6054613
SRR6724164
SRR2083718
SRR3467044
SRR1503118
SRR921624
SRR1503018
ERR1437552
SRR1695407
SRR2230537
SRR1514875
SRR5235984
SRR26183431
SRR1811904
SRR3467070
SRR5134713
SRR2083710
DRR016591
SRR1502976
SRR1146668
SRR1695436
SRR2028243
SRR7124951
SRR6339830
SRR2083608
SRR10357463
SRR2230608
SRR578730
SRR17509745
SRR2051489
SRR2230552
SRR7754487
SRR8924843
SRR3467097
SRR8296299
SRR2496612
SRR1695447
SRR8757040
SRR921629
SRR1503052
SRR1503106
SRR1821938
SRR5298317
SRR6148378
SRR8924887
SRR2083688
SRR11080142
SRR12086760
SRR2496626
SRR5140125
SRR1503084
SRR2230626
SRR3228757
SRR5484634
SRR1695420
SRR1503011
SRR1514908
ERR9434995
SRR535766
SRR1503040
SRR13579263
SRR13012677
DRR129306
SRR7421527
SRR6767049
SRR2083680
SRR6997877
SRR6998662
SRR5140130
SRR11817804
ERR1437554
SRR2230509
SRR1503097
SRR4437312
SRR10766074
SRR2089777
SRR7522671
SRR1811849
SRR17068853
ERR1437551
ERR8571697
SRR2051486
SRR4289601
SRR921611
SRR5298319
SRR2496609
SRR12340140
SRR10357470
SRR1695444
SRR14660348
SRR10753912
SRR12107986
SRR618563
SRR1503123
SRR1811915
SRR2083651
SRR1502957
SRR5230765
SRR921645
SRR19320539
ERR6286714
SRR921581
SRR18907825
SRR4292916
SRR1695438
SRR1503017
SRR1653181
SRR12086730
SRR2083697
SRR11408805
SRR9171795
SRR1695424
SRR3225558
SRR5140156
SRR1811886
SRR1502942
SRR1811914
SRR1503158
ERR2037054
SRR1153457
SRR10426010
SRR2083668
SRR1503002
SRR10426003
SRR2083625
SRR4020111
SRR14660437
SRR3216092
SRR12099813
SRR3485977
SRR7879236
SRR921636
SRR921639
SRR12086716
SRR1695364
ERR1079221
SRR12687639
SRR2083639
SRR1508429
SRR8924870
SRR2083733
SRR1503008
SRR1503129
SRR8924857
SRR1145742
SRR13012616
DRR129308
ERR2753413
SRR1695448
SRR1503131
SRR4365562
SRR13442813
SRR7241728
SRR1503110
SRR4113509
SRR1502945
SRR12086723
DRR168781
SRR1503140
SRR13579262
SRR3211085
SRR14660432
SRR3144086
SRR1821899
SRR10313537
ERR1333716
SRR1503078
SRR8668067
SRR2496618
ERR1433129
SRR12086721
SRR3485982
SRR1503006
SRR12086742
SRR1653190
SRR2083729
SRR6039976
SRR4113505
SRR4346294
SRR15458485
SRR5298316
ERR264582
SRR6155944
SRR1811971
SRR1811981
SRR8924878
SRR7649194
DRR042131
SRR1986525
SRR1503154
SRR1503021
SRR1502941
SRR3180630
SRR9611062
SRR10425990
SRR5140158
SRR1503095
SRR1811929
SRR13442817
SRR1821927
SRR8662642
SRR8380386
SRR1811925
SRR1503153
SRR1502954
SRR1974263
SRR4292898
SRR10694693
SRR1653211
SRR5219740
SRR15808556
SRR17068861
SRR11669704
DRR129307
SRR2496607
SRR2230611
SRR16121631
SRR6937122
SRR2083682
SRR11434661
SRR1514876
SRR921564
SRR3228811
SRR921623
SRR1514881
SRR921619
SRR12086759
SRR8924849
SRR6967878
SRR10753906
SRR1695445
SRR8944263
SRR2083703
SRR921607
SRR1502949
ERR6286702
SRR13153832
SRR15116463
SRR3485995
SRR14457563
SRR2230645
SRR1514895
SRR1503026
SRR5181387
SRR10413993
SRR5241472
SRR11233341
SRR6028673
SRR10357457
SRR6381079
ERR6464927
SRR10357460
SRR13579254
SRR1503101
SRR1746143
SRR1811976
SRR1503055
ERR4468593
SRR10112083
ERR1333722
SRR1695421
ERR9434980
SRR5298321
SRR6155937
SRR14833221
SRR8801545
SRR1503005
SRR12086733
SRR2083684
SRR5134728
SRR1021610
SRR3144087
SRR1021619
SRR2083673
SRR11028491
SRR2083707
SRR1503104
SRR2230522
SRR8924842
SRR5140104
SRR4045938
SRR1695365
SRR1503000
SRR3545621
SRR1502953
SRR11233353
SRR3467088
ERR6286703
SRR2496617
SRR5298320
DRR058700
SRR8924851
SRR1695425
SRR6684740
SRR12129903
SRR8924862
SRR6724162
SRR7310655
SRR6724167
SRR2083674
SRR10414010
SRR921652
SRR1811867
SRR6155948
SRR921565
SRR1502995
DRR042112
SRR1503056
SRR5298308
SRR3228776
SRR1695414
SRR1145701
SRR3467095
SRR1688428
SRR11233334
SRR1503065
SRR8739609
SRR14135869
SRR12086718
SRR12963447
SRR1695423
DRR151097
SRR14710222
SRR1503105
SRR10426001
SRR1811885
SRR1502950
SRR19085862
SRR7362830
DRR016559
SRR8924876
SRR2083645
SRR17156991
SRR5518355
SRR1811862
SRR8668065
SRR17156979
SRR8980755
SRR7427141
SRR11563392
SRR10357444
ERR9434994
SRR1502975
SRR10766264
SRR606161
SRR6684741
SRR10753915
SRR5518358
SRR2230506
SRR2230643
SRR10357454
ERR1333726
SRR2017608
SRR13579264
SRR6998667
ERR2231583
SRR8296284
SRR19085868
SRR1695381
SRR2051466
SRR2083641
SRR3485996
SRR2230628
SRR10413992
SRR3485978
SRR1503117
SRR1503066
SRR8924856
SRR12899207
SRR1695394
SRR3467089
SRR12086757
SRR1503089
SRR1503128
SRR1812784
SRR1503075
SRR2241413
SRR2051495
SRR17068850
SRR10425997
SRR4045941
SRR1503109
SRR8456230
SRR1811902
DRR042081
SRR8924854
SRR8668051
SRR921569
SRR1502956
SRR8924835
ERR2822753
SRR2083676
SRR13164554
SRR10120163
SRR1502927
SRR1502970
SRR2083696
SRR6381064
SRR10357443
SRR5518354
SRR6767079
SRR5559330
SRR2083664
SRR12086727
SRR1502958
SRR1695434
SRR1695412
SRR1502952
SRR10321108
SRR1502965
SRR1503060
SRR1811863
SRR1821918
SRR1514889
SRR11233346
SRR921643
SRR8236842
SRR1738677
DRR129311
SRR9171777
DRR016169
SRR14135860
SRR1695355
SRR578269
SRR921599
SRR5309794
SRR11233340
SRR7240706
SRR6684744
SRR13038345
SRR1811859
SRR2051471
SRR5134740
SRR1821916
ERR3169558
SRR1811842
ERR3169663
SRR1503102
SRR7310668
SRR1695403
SRR1821962
SRR5559331
SRR10425995
SRR1502959
SRR5309583
SRR8924881
SRR921561
SRR5309672
SRR426837
SRR1503103
SRR8944262
SRR3030349
SRR12086762
SRR2083662
SRR1503030
SRR1502967
SRR1503013
SRR1514898
SRR8988663
SRR1695426
SRR11305302
SRR8757036
SRR1503068
SRR8944268
SRR2051493
SRR8167468
SRR2230578
SRR6381087
SRR1821956
SRR8924863
SRR2083698
SRR1811905
SRR5140126
SRR6788741
SRR17023305
SRR2083708
SRR10015149
SRR1313313
SRR2083723
SRR1005851
SRR6767056
SRR6286786
SRR14660436
SRR2083690
SRR1427110
SRR1811889
SRR8668050
SRR13285478
SRR13254828
SRR1503096
SRR1502944
SRR5134707
SRR6381056
SRR5559338
SRR2051500
SRR921606
SRR4346727
SRR7439185
SRR5309559
SRR8924864
SRR8668052
SRR13201470
SRR1811906
SRR2230496
SRR1811865
SRR7249741
SRR1811856
SRR1811957
SRR11033883
SRR10321107
SRR10694694
SRR6968138
SRR2089957
SRR15808560
SRR1695380
SRR5590486
SRR1695366
SRR15808561
SRR12546865
SRR1503016
SRR8296305
SRR1974260
SRR1811838
SRR921627
SRR5140141
SRR2083653
SRR2496645
SRR6381089
SRR1811918
ERR9356837
SRR6381067
SRR14660370
SRR8801542
SRR8944260
SRR2083678
DRR212100
SRR1695409
SRR1695446
SRR1502951
SRR7439043
SRR5234758
SRR13318068
SRR10766072
SRR8086643
SRR3467067
SRR3458641
SRR960715
SRR5858035
SRR1502937
SRR10995811
SRR8924853
ERR3169901
SRR3233201
SRR12963450
SRR1503010
SRR10426007
SRR10799664
SRR1514892
ERR3477125
SRR2496608
SRR1503069
SRR621115
SRR2083736
DRR070650
SRR11434658
SRR1811839
SRR10777194
SRR5481721
SRR14660410
SRR10753922
SRR1502936
SRR5185498
SRR1502977
SRR1021608
SRR4345333
SRR6724172
SRR2496640
SRR10766057
SRR4345448
SRR2083670
SRR10753918
SRR1502946
SRR11233335
SRR5298307
SRR921595
SRR6155940
SRR6466797
SRR2230533
ERR3169754
SRR5298315
SRR1571030
SRR2083705
ERR2822750
SRR3208131
SRR17068852
SRR1811887
SRR3144095
SRR8296300
SRR1021611
SRR3225561
SRR5298309
SRR5309476
SRR1503111
SRR11408798
SRR2083574
SRR2230649
SRR9617639
SRR1811932
SRR6724163
SRR921634
SRR2051483
SRR1823062
SRR10753919
SRR7239949
SRR1503023
SRR1503093
SRR17068863
SRR10426009
ERR2983126
SRR5134717
SRR2051507
SRR1502968
SRR1756292
SRR1811864
SRR1503100
ERR3169684
SRR3216091
SRR10426002
SRR10766188
SRR12086717
SRR14660316
SRR1503062
SRR1503090
SRR7477267
SRR16572823
SRR13038344
SRR1502980
SRR10357447
SRR2083646
SRR2083626
ERR9356784
SRR14833216
SRR2083699
SRR1811852
SRR6451455
SRR10297523
SRR8980753
SRR2051474
SRR1502997
ERR9356757
SRR10902895
SRR13442826
SRR10426006
SRR1811851
SRR6381076
SRR1653236
SRR12968741
SRR5134742
SRR8236846
SRR1502924
SRR6381068
SRR9007772
SRR3216081
SRR6823685
SRR10357445
SRR1695371
SRR1503061
SRR8924855
SRR567649
SRR2083663
SRR1811872
DRR042140
SRR1695391
SRR2051487
SRR1503099
SRR10357478
SRR1503028
SRR1503029
SRR2051510
SRR12261682
SRR14182240
SRR1166419
SRR2083687
ERR3169719
SRR1695353
SRR5298312
SRR621117
SRR1503048
ERR3169869
SRR13249602
SRR5298313
ERR9356828
SRR5298311
SRR2083615
SRR18036344
SRR1811841
SRR1811919
SRR15808559
SRR1503155
SRR1811844
SRR6464594
ERR4310193
SRR921656
SRR1821942
SRR8236841
SRR10766485
SRR2083672
SRR2051505
SRR2083730
SRR2230513
SRR4032896
SRR5140152
SRR2083635
SRR2083712
SRR10766073
SRR6767069
SRR10426000
SRR12086761
SRR8924848
SRR14839332
ERR3503859
SRR1653221
SRR1503152
SRR2230597
SRR1503076
SRR1721734
SRR3467049
SRR6381070
SRR10694691
SRR2083628
SRR7028538
SRR2083568
SRR1514887
SRR12086744
SRR2051473
SRR1811869
SRR1695415
SRR2051503
SRR10753921
SRR696763
SRR921604
SRR17068831
SRR544888
SRR5140150
SRR8924885
SRR1503059
SRR16572001
SRR12086739
SRR14660359
SRR5140122
ERR3169866
SRR1503009
SRR1514907
SRR1811883
SRR1503007
SRR6967882
SRR1811857
SRR1695328
SRR5559340
SRR3144091
SRR5518357
SRR3216090
SRR5889473
SRR2051480
SRR17068868
SRR5559323
SRR1514877
SRR5140105
SRR14182243
ERR3169495
SRR12086765
SRR4419175
SRR8801540
SRR921563
SRR2230572
ERR1223498
SRR1503144
SRR3467078
SRR1503074
SRR15808558
SRR2083694
SRR1811992
SRR1811880
SRR2051465
SRR1502982
SRR6381072
SRR1503071
SRR2083643
SRR2230631
SRR5140138
SRR5518359
SRR6381085
SRR1514873
SRR1695354
DRR021499
SRR2083647
SRR3228816
SRR13038343
SRR6997867
SRR5889386
SRR11973559
SRR1695338
SRR1502973
SRR3218496
SRR1695435
SRR2083726
SRR2230603
SRR060832
SRR5298324
SRR2107406
SRR1502991
SRR1811969
SRR974926
SRR6464569
SRR1695305
SRR2083658
SRR2083660
SRR10425991
SRR1695369
SRR2083632
SRR6767082
SRR1502984
SRR11780982
SRR5140134
SRR1695439
SRR3485975
ERR9356777
SRR1811858
SRR8668048
ERR3169509
SRR3485986
SRR5279016
SRR1811874
ERR9434999
SRR6684745
SRR8944264
SRR1695410
SRR2478563
SRR8296304
SRR1502966
SRR12086764
SRR2051492
SRR2051490
SRR6381088
SRR1502987
SRR5140124
SRR1502999
SRR1811884
SRR16556290
SRR1503004
SRR2230534
SRR10753914
SRR2083619
DRR048586
SRR1502992
SRR10426004
SRR10753917
SRR921588
SRR1502933
ERR3169698
SRR11434662
SRR10753913
SRR6144316
SRR1695432
ERR3764079
SRR2083725
ERR9356844
SRR9010625
SRR1695361
SRR6381071
SRR3209182
SRR8924850
SRR2083656
SRR2070625
SRR9171791
SRR5145563
SRR6767066
SRR6767070
SRR1811866
SRR16709558
SRR5185496
SRR8801544
SRR1503041
SRR2083692
SRR1514871
SRR1811899
SRR1811848
SRR6155938
SRR6381078
SRR13038346
SRR921628
SRR1503137
SRR7439610
SRR1695449
SRR1811909
SRR2083714
SRR5930489
SRR1811879
SRR9171827
SRR620757
SRR15082417
SRR1811837
SRR3485993
SRR2230579
SRR921573
SRR9672080
SRR1503015
ERR3169712
SRR1740607
SRR2230512
SRR1619431
SRR6823683
SRR2051502
SRR1695416
SRR2046575
SRR3144092
SRR5298310
ERR3169607
SRR596769
SRR9098506
SRR13051311
SRR8944261
SRR17027468
SRR1811931
SRR5140118
SRR921575
ERR9356856
SRR5134714
SRR921618
SRR4346726
SRR1700693
SRR6994009
DRR054560
SRR14833213
SRR6381075
SRR1811908
DRR155866
SRR945430
SRR13038342
SRR921577
SRR10694690
SRR11233349
SRR921610
SRR3485974
ERR3169796
SRR5892093
SRR10426011
SRR544889
SRR14182242
SRR2083637
SRR3144093
SRR10425998
SRR5140109
SRR6381060
SRR11233338
SRR4113504
SRR2083701
SRR5234746
SRR3144073
SRR3485980
SRR2051498
SRR10425999
SRR18036332
SRR1811868
SRR941771
SRR4428741
DRR070651
SRR5892098
SRR16905233
SRR1502985
SRR1653235
SRR945436
SRR1145699
SRR2558771
SRR10753924
ERR3534794
SRR5298322
SRR10037140
SRR18088092
SRR5140132
SRR5134737
SRR8236844
SRR2083661
SRR8944278
ERR3169894
SRR8080646
SRR3233156
SRR6381061
SRR6767060
SRR1503001
SRR3211115
SRR2083685
SRR6381082
SRR2083623
SRR3180619
SRR5140111
ERR3169488
ERR1145718
SRR10037152
SRR9171796
SRR1811900
SRR5712415
SRR1503042
SRR1015854
SRR14833224
SRR2051511
SRR945437
SRR10037122
ERR3169572
SRR5140146
SRR6767076
SRR8867391
SRR5559334
SRR1695430
SRR10753909
SRR16633787
SRR5235518
SRR6381073
SRR5140145
SRR8924852
SRR1159787
SRR1146578
SRR2899821
SRR8944267
SRR1502922
SRR1514885
SRR1811913
SRR1503012
SRR8080645
SRR8662649
SRR9611069
SRR1700443
SRR1695356
SRR6767064
ERR3672039
SRR2051494
SRR3216094
ERR3169621
SRR10425994
SRR14690759
SRR14833208
ERR2843384
SRR1695362
SRR5140154
SRR8457195
DRR129309
SRR8236840
DRR215901
SRR10694692
SRR921584
SRR10426008
SRR2230571
SRR6381086
SRR1811916
SRR5140139
SRR1695351
SRR11434660
SRR1695378
SRR1821908
SRR921640
ERR9356817
SRR7796152
SRR6381083
SRR4436644
SRR7166546
SRR2083621
SRR1811873
SRR2083677
ERR3169810
SRR6467879
SRR3144078
SRR14660421
SRR2083650
SRR1811860
SRR1695323
SRR3193100
SRR1811898
SRR8867388
ERR489295
SRR2164549
SRR5140113
SRR14833225
SRR5134723
SRR10425993
SRR5237777
SRR1514874
SRR1503024
SRR6724170
ERR2653951
SRR11551221
SRR8236843
SRR1695427
DRR027305
SRR2051514
SRR1502988
SRR1514906
SRR1653242
SRR14833228
SRR2559379
DRR082429
SRR8281007
SRR629491
DRR118504
SRR1502934
SRR5438361
SRR1811987
SRR2083689
ERR3169589
SRR2083666
SRR1811875
SRR3138037
SRR12086714
SRR18396607
SRR6381062
SRR3467052
SRR13442825
SRR1695382
SRR17068842
SRR921570
SRR6381077
SRR1811878
SRR2083601
SRR3144088
SRR391615
SRR5241474
SRR1821968
SRR4176856
SRR6381065
SRR2083700
SRR14130553
SRR3216096
SRR5140114
SRR945438
SRR1653222
SRR5140107
SRR11700305
ERR3169582
SRR9041613
SRR2083642
SRR1653248
SRR7028535
DRR205094
SRR2051478
SRR14660318
SRR1811912
SRR1695357
SRR14660334
SRR2774021
SRR945440
SRR3485997
SRR8668049
SRR2051497
SRR8668061
SRR4419176
SRR6381074
SRR9053016
SRR10037110
SRR6997754
SRR2083737
SRR5461600
SRR1502939
SRR1695343
SRR6767053
SRR2230617
SRR544885
SRR1695345
ERR2906130
SRR6381069
SRR1695429
SRR17068869
SRR6767057
SRR1811850
SRR14660431
SRR2083706
SRR10961349
SRR18036334
SRR2083606
SRR1811978
SRR5892099
SRR16996393
SRR2774019
SRR1514893
SRR6464570
SRR16633909
SRR10037129
SRR8242291
SRR5140137
SRR17068856
SRR5140106
SRR2157971
SRR3144094
SRR1347546
SRR9702114
DRR042162
SRR6767074
SRR3574352
SRR2230595
SRR1695452
SRR2496606
SRR2083640
SRR5140110
SRR6767055
SRR5852085
SRR2083589
SRR9332008
SRR620576
SRR1811876
ERR421280
SRR1811891
SRR13401423
SRR3359451
SRR1695306
SRR7594096
SRR1721672
SRR2083648
SRR16028523
SRR12086747
SRR8729861
SRR5298318
DRR237176
SRR10753911
SRR18036347
SRR1721879
SRR9171819
SRR4293395
SRR2051484
SRR4113493
SRR16345628
SRR5140133
SRR2051491
SRR4346320
SRR17085698
SRR6381090
SRR921571
SRR15218234
SRR6767072
SRR8867403
SRR17085685
SRR1695308
SRR4346311
SRR12086737
SRR4346725
SRR16028526
SRR544886
SRR945431
SRR6381066
SRR1047326
SRR4413772
SRR2496614
SRR7883703
SRR1695419
SRR10426012
SRR2496605
SRR10693071
SRR596160
SRR7594112
SRR2083679
SRR5438092
SRR3138032
SRR6767062
SRR17652457
SRR8757038
SRR1721670
SRR6767054
SRR9331999
SRR7594094
SRR18273986
SRR1427108
SRR1959072
ERR1706661
SRR621116
SRR2774017
SRR5140136
SRR945439
SRR5140151
SRR5140102
SRR4292699
SRR7594095
DRR237180
SRR5140108
SRR3144080
SRR8480625
DRR174776
SRR4733676
SRR12086752
SRR9016398
SRR7594108
SRR6767071
SRR1721733
SRR2496642
SRR5892547
SRR2230502
SRR6767075
SRR6767058
SRR900557
SRR12480985
SRR11516642
Echinoidea_SRA_list:
SRR3217909
SRR2846098
SRR8627925
SRR3217910
SRR12487693
SRR8297983
SRR2846103
SRR15714763
SRR3217914
SRR12487694
SRR3217913
SRR7509103
SRR1695470
SRR3217907
SRR1695476
SRR2846097
SRR15714762
SRR3217912
SRR1695472
DRR236005
SRR2846095
SRR7521743
SRR3217908
SRR3217915
SRR3217906
ERR1945081
DRR236006
DRR236004
SRR1695468
SRR1139189
SRR1695473
SRR12552894
ERR6054760
SRR3217916
SRR2846120
SRR1138707
SRR3217918
SRR15714761
SRR12564564
SRR10982237
SRR3217917
SRR2859800
SRR15061313
SRR6650067
SRR3217919
SRR3217920
SRR3217911
SRR2847917
SRR5145984
SRR3217921
SRR6023958
SRR3217922
SRR1138708
DRR178039
SRR3217923
SRR12552893
SRR10982236
SRR3217925
SRR3402056
SRR15061314
ERR2848467
SRR1695477
ERR1945083
SRR4436669
SRR12564565
SRR10742209
SRR1695478
SRR8892978
SRR1695458
SRR1139201
SRR7521744
SRR5438100
SRR10742208
SRR1695480
SRR10697997
SRR15061315
SRR10698001
SRR8893063
SRR8713066
SRR12487692
SRR1695461
SRR12552892
SRR6023959
SRR1139191
SRR5109955
SRR10982235
SRR5564111
SRR12564563
SRR5564113
SRR1695460
ERR2848468
DRR127219
SRR8627926
SRR1139194
SRR9663014
SRR5564112
SRR1695485
DRR023764
SRR1695463
SRR1708165
SRR12736189
SRR11535195
SRR1695462
SRR3190091
SRR1695465
SRR10697995
SRR10697999
SRR2895367
SRR11535196
SRR2830762
SRR2843236
SRR3190094
SRR2843238
SRR4436670
SRR8297984
SRR2843239
SRR5438130
SRR2845324
SRR2844620
SRR1139190
SRR8297985
SRR2484238
SRR5145985
SRR5438133
SRR4436671
SRR8713067
SRR3190095
SRR2844622
SRR5145986
SRR2846076
SRR2844624
SRR1697122
SRR2844627
SRR2844835
SRR1139195
SRR1139198
SRR1141046
DRR178038
SRR1686983
SRR2845003
SRR10742207
SRR9663012
SRR3087891
SRR1708168
SRR1695481
SRR1708189
SRR2845408
SRR1642063
DRR179610
SRR2845423
SRR10202062
SRR1139455
SRR8889053
SRR1139196
SRR2845448
SRR2845424
SRR2845673
SRR9276461
SRR2846073
SRR2845419
SRR2846085
SRR2846092
SRR2846094
SRR3217895
SRR3097584
SRR3217896
SRR5590976
SRR3217897
SRR3217898
SRR3217899
SRR3217900
SRR3217901
SRR3217902
SRR3217903
SRR3217905
SRR3217904
SRR12552895
SRR12487695
DRR236008
SRR15714764
SRR12552896
SRR15714765
SRR10982239
SRR10982238
SRR15061317
SRR15061316
SRR12564566
SRR12487696
SRR12564567
ERR2848469
SRR9663016
SRR5438135
SRR8896869
DRR178041
SRR9663015
ERR2848470
SRR10742211
SRR8297986
SRR8713069
SRR10698003
DRR127221
SRR10697998
SRR5145988
SRR8297987
SRR3190097
SRR10742210
SRR5438143
ERR1945085
SRR1708282
SRR4436673
DRR178033
DRR178034
DRR178035
DRR178036
DRR197471
DRR197470
DRR178037
ERR1000683
ERR1000682
ERR1000685
ERR1000684
ERR1000688
ERR1000687
ERR1000686
ERR1000690
ERR1000689
ERR1000692
ERR1000691
ERR1000697
ERR1000696
ERR1000695
ERR1000694
ERR1000693
ERR1000699
ERR1000698
ERR1000701
ERR1000700
ERR1000703
ERR1000702
ERR1000705
ERR1000704
ERR1000707
ERR1000706
ERR1000709
ERR1000708
ERR1000712
ERR1000711
ERR1000710
ERR1000714
ERR1000713
ERR1000717
ERR1000716
ERR1000715
ERR1000720
ERR1000719
ERR1000718
ERR1000721
ERR1000723
ERR1000722
ERR1000726
ERR1000727
ERR1000729
ERR1000728
ERR1000731
ERR1000730
ERR1000733
ERR1000732
ERR1000734
ERR1000736
ERR1000735
ERR1000738
ERR1000737
ERR1000740
ERR1000739
ERR1000742
ERR1000741
ERR1000743
ERR1000745
ERR1000744
ERR1000746
ERR1000748
ERR1000747
ERR1000750
ERR1000749
ERR1000752
ERR1000751
ERR1000755
ERR1000754
ERR1000753
ERR1000757
ERR1000756
ERR1000759
ERR1000758
ERR1000761
ERR1000760
ERR1000762
ERR1000764
ERR1000763
ERR1000766
ERR1000765
ERR1000769
ERR1000767
ERR1000771
ERR1000770
ERR1000774
ERR1000773
ERR1000775
ERR1000776
ERR1000778
ERR1000777
ERR1000779
ERR1000780
ERR1000782
ERR1000781
ERR1000784
ERR1000783
ERR1000785
ERR1000786
ERR1000788
ERR1000787
ERR1000790
ERR1000789
ERR1000791
ERR1000792
ERR3131365
ERR3131366
ERR3131367
ERR3131368
ERR3131369
ERR3131372
ERR3131370
ERR3131373
ERR3131374
ERR3131375
ERR3131376
ERR3131377
ERR3477137
ERR3477136
ERR3131378
ERR3477140
ERR3477139
ERR3477138
ERR3477143
ERR3477142
ERR3477141
ERR3477146
ERR3477145
ERR3477144
ERR3477150
ERR3477149
ERR3477148
ERR3477147
ERR3477153
ERR3477152
ERR3477151
ERR3477155
ERR3477154
ERR3477157
ERR3477156
ERR3477160
ERR3477159
ERR3477158
ERR3477162
ERR3477161
ERR3477165
ERR3477164
ERR3477163
ERR3477167
ERR3477166
ERR3477171
ERR3477170
ERR3477169
ERR3477168
ERR3477174
ERR3477173
ERR3477172
SRR10037495
SRR10037494
ERR3477175
SRR10037498
SRR10037497
SRR10037496
SRR10037500
SRR10037499
SRR10037502
SRR10037501
SRR10037505
SRR10037504
SRR10037503
SRR10037507
SRR10037506
SRR10037508
SRR10037510
SRR10037509
SRR1012339
SRR1012313
SRR10037511
SRR1012340
SRR1012342
SRR1012401
SRR1012403
SRR1014619
SRR1014631
SRR1014627
SRR1014624
SRR1061354
SRR1014633
SRR1061355
SRR10743994
SRR1061356
SRR10743996
SRR10743998
SRR10743997
SRR10743999
SRR10744000
SRR10744001
SRR10744002
SRR10957072
SRR10957073
SRR10957074
SRR10957075
SRR10957076
SRR10957077
SRR1139193
SRR1138704
SRR1139199
SRR1139214
SRR1139792
SRR1205888
SRR1205886
SRR1205884
SRR1205895
SRR1205894
SRR1205890
SRR1660831
SRR1661075
SRR1660833
SRR1661079
SRR1661077
SRR1661081
SRR1661090
SRR1661112
SRR1661111
SRR1661113
SRR1661363
SRR1661395
SRR1661397
SRR1661399
SRR1661401
SRR1661406
SRR1664663
SRR1661409
SRR1735496
SRR1735497
SRR1735498
SRR1735500
SRR1735499
SRR1765910
SRR1735501
SRR1765978
SRR1765938
SRR1765979
SRR1765980
SRR1765981
SRR1765982
SRR1765983
SRR1765984
SRR1765988
SRR1765986
SRR2442846
SRR1765991
SRR2442847
SRR2442848
SRR2442850
SRR2442849
SRR2442852
SRR2442851
SRR2442854
SRR2442853
SRR2442855
SRR2442856
SRR2442858
SRR2442857
SRR2442859
SRR2442861
SRR2442860
SRR2442862
SRR2442863
SRR2442865
SRR2442864
SRR2442866
SRR2442867
SRR2442868
SRR2843235
SRR2442869
SRR2844623
SRR2846101
SRR2844625
SRR3017856
SRR3017857
SRR5017175
SRR5017174
SRR5017176
SRR5017177
SRR5019306
SRR5019307
SRR5019308
SRR5019309
SRR531853
SRR531843
SRR531948
SRR531860
SRR531949
SRR531950
SRR531952
SRR531951
SRR531953
SRR531954
SRR531955
SRR531956
SRR531957
SRR531964
SRR531958
SRR531996
SRR532046
SRR532055
SRR532121
SRR532074
SRR532143
SRR5396276
SRR533746
SRR5396279
SRR5396289
SRR5396306
SRR5396309
SRR5396332
SRR5396331
SRR5396328
SRR5398457
SRR5398458
SRR5398459
SRR5398460
SRR5658462
SRR5658461
SRR5658460
SRR5658464
SRR5658463
SRR5658467
SRR5658466
SRR5658465
SRR5658469
SRR5658468
SRR5658471
SRR5658470
SRR5658475
SRR5658474
SRR5658472
SRR5658478
SRR5658477
SRR5658476
SRR5658480
SRR5658479
SRR5658483
SRR5658482
SRR5658481
SRR5658486
SRR5658485
SRR5658484
SRR5786522
SRR5658487
SRR5786523
SRR5786524
SRR5786525
SRR5786527
SRR5786526
SRR5786528
SRR5786529
SRR5786530
SRR6438347
SRR6438348
SRR6438350
SRR6438349
SRR6438352
SRR6438351
SRR6466755
SRR6466756
SRR6466757
SRR6466758
SRR6466759
SRR6466760
SRR6466761
SRR6466762
SRR6466763
SRR6466764
SRR6466765
SRR6466766
SRR6466767
SRR6466768
SRR6466770
SRR6466769
SRR6466771
SRR6466772
SRR6466774
SRR6466773
SRR6466775
SRR6466776
SRR6466777
SRR6466778
SRR6912799
SRR6675841
SRR6912802
SRR6912801
SRR6912800
SRR7348690
SRR7348689
SRR7348688
SRR7348687
SRR7348692
SRR7348691
SRR7513576
SRR7513575
SRR7513577
SRR7513578
SRR7513579
SRR7513580
SRR7513581
SRR7513582
SRR7513583
SRR7513584
SRR7513585
SRR7513586
SRR7513587
SRR7513588
SRR7513589
SRR7513590
SRR7513591
SRR7701064
SRR7701065
SRR7701066
SRR7701067
SRR8293652
SRR8293653
SRR8863028
SRR8863027
SRR8775067
SRR8863030
SRR8863029
SRR8863033
SRR8863032
SRR8863031
SRR8863035
SRR8863034
SRR8863037
SRR8863036
SRR8863039
SRR8863038
SRR8866315
SRR8866316
SRR8866317
SRR8866318
SRR8866319
SRR8866320
SRR8866321
SRR8866322
SRR8866323
SRR8866325
SRR8866324
SRR8866326
SRR8866328
SRR8866327
SRR8866329
SRR8866331
SRR8866330
SRR8866332
SRR8866333
SRR8866334
SRR8866335
SRR8904083
SRR8904082
SRR8904084
SRR8904085
SRR8904086
SRR8904088
SRR8904087
SRR8904089
SRR8904090
SRR8904091
SRR8904093
SRR8904092
SRR8920978
SRR8920979
SRR8920981
SRR8920980
SRR8920982
SRR8920983
SRR9673375
SRR9673376
SRR9673377
SRR9673378
SRR9673379
SRR9673380
SRR9673381
SRR9673383
SRR9673382
SRR9673384
SRR9673386
SRR9673385
SRR9673387
SRR9673388
SRR9673390
SRR9673391
SRR9673392
SRR9673393
SRR9673394
SRR9673395
SRR9673396
SRR9673397
SRR9673398
SRR9673399
SRR9673400
SRR9673401
SRR9673402
SRR9673403
SRR9673404
SRR9673405
SRR9673406
SRR9673407
SRR9673409
SRR9673408
SRR9673410
Mollusca_SRA_list:
DRR077433
DRR336543
ERR1256700
ERR3077388
ERR5841809
ERR6054929
ERR8666726
SRR10054684
SRR1013750
SRR10192878
SRR10255306
SRR1046838
SRR10527243
SRR10527247
SRR10527249
SRR10527251
SRR10527252
SRR10527256
SRR10527257
SRR10527258
SRR10527261
SRR10724344
SRR10741913
SRR10756828
SRR10802050
SRR10856436
SRR10858532
SRR11015438
SRR11015439
SRR11015440
SRR11015441
SRR11015442
SRR11015443
SRR11015448
SRR11015450
SRR11015451
SRR11015453
SRR11069700
SRR11248244
SRR11252435
SRR11252446
SRR11321109
SRR11362712
SRR11637890
SRR11811203
SRR11811204
SRR11811209
SRR11811213
SRR11811214
SRR11811217
SRR11811220
SRR11811221
SRR11811223
SRR11811227
SRR1185333
SRR11909995
SRR12300397
SRR12357918
SRR12427914
SRR12451931
SRR12456154
SRR12601639
SRR1263980
SRR1265867
SRR12708748
SRR12708759
SRR1284718
SRR13010089
SRR13022180
SRR13176627
SRR13375997
SRR13978127
SRR14028687
SRR14150598
SRR14200902
SRR14276387
SRR14327197
SRR14327198
SRR14327210
SRR14464665
SRR14464668
SRR14753584
SRR14876947
SRR14876957
SRR1505101
SRR1505102
SRR1505104
SRR1505107
SRR1505110
SRR1505111
SRR1505115
SRR1505118
SRR1505124
SRR1505127
SRR1505128
SRR1505133
SRR1505135
SRR1505137
SRR1505138
SRR1505139
SRR1505141
SRR15300633
SRR1533149
SRR1542609
SRR1542642
SRR15563564
SRR15563573
SRR15563587
SRR15563592
SRR15563599
SRR1559272
SRR1560361
SRR1563103
SRR15694065
SRR15714756
SRR1582562
SRR1582563
SRR1582569
SRR15927343
SRR15968044
SRR1611558
SRR16685192
SRR17133691
SRR17191967
SRR17649334
SRR17920651
SRR17920652
SRR17920653
SRR17920654
SRR17920662
SRR17920666
SRR17920668
SRR17920669
SRR17920670
SRR17920671
SRR17920675
SRR17920676
SRR17920677
SRR17920686
SRR17920687
SRR17920688
SRR17920690
SRR18002372
SRR18045289
SRR18332320
SRR18446120
SRR18452366
SRR1920139
SRR1924221
SRR1926203
SRR2012706
SRR2016653
SRR2040652
SRR2040684
SRR2057020
SRR2057023
SRR2086477
SRR2175868
SRR2196344
SRR2665416
SRR2730692
SRR2856422
SRR2857280
SRR2889752
SRR2912833
SRR3107264
SRR3218403
SRR3218404
SRR3218405
SRR3218406
SRR3218407
SRR3218408
SRR3218409
SRR3218422
SRR3303622
SRR330465
SRR331897
SRR331899
SRR331902
SRR3347459
SRR3358325
SRR354206
SRR3714515
SRR3714576
SRR3714583
SRR3738852
SRR3928151
SRR3928172
SRR3928990
SRR3947651
SRR4017284
SRR4124996
SRR4190242
SRR4241884
SRR4431558
SRR5043294
SRR5110524
SRR5110525
SRR5110527
SRR5110533
SRR5168014
SRR5230924
SRR5314007
SRR5484647
SRR5527416
SRR5566707
SRR5758186
SRR6053256
SRR6214976
SRR6246216
SRR6394703
SRR6394742
SRR6395700
SRR6395702
SRR6395705
SRR6395719
SRR6414622
SRR653778
SRR6678001
SRR6824266
SRR6832922
SRR6926324
SRR6926325
SRR6926330
SRR6926331
SRR6926337
SRR7044533
SRR7138063
SRR7160962
SRR7534597
SRR7534599
SRR7646736
SRR7686327
SRR7705497
SRR7781178
SRR7811718
SRR7957492
SRR7993935
SRR8080746
SRR8134414
SRR8136375
SRR8217830
SRR8217837
SRR8217842
SRR826781
SRR8282417
SRR8286389
SRR8286397
SRR830631
SRR830638
SRR8309885
SRR8318345
SRR8318348
SRR8318349
SRR8318360
SRR8354756
SRR8354787
SRR8369081
SRR8439318
SRR8472156
SRR8485193
SRR8490883
SRR8573929
SRR8573930
SRR8573931
SRR8573935
SRR8573941
SRR8573943
SRR8599678
SRR8599714
SRR8820491
SRR8956777
SRR9703402
SRR9703403
SRR9831065
SRR9831066
SRR9831069
SRR6911224
SRR6911229
SRR6911219
SRR6911226
SRR6911222
SRR6911220
SRR6911221
SRR6911223
SRR6911228
SRR17920681
DRR029459
SRR1583665
SRR1582567
SRR1582566
SRR1582568
SRR1582571
SRR1582564
SRR1582565
SRR1582570
SRR1583664
SRR1583663
SRR1583661
SRR1582561
SRR1582557
SRR1582544
SRR1582556
SRR1582560
SRR1582559
SRR1582558
SRR17920684
SRR11015444
SRR17920680
SRR17920665
DRR236389
DRR236384
DRR063265
DRR236387
DRR063266
DRR236383
DRR236385
DRR236388
DRR236386
DRR029460
DRR063267
DRR236382
DRR236380
DRR236371
DRR236377
DRR236373
DRR236370
DRR236372
SRR17920673
SRR8369082
SRR16685190
SRR8903927
DRR036934
SRR11015447
SRR11015446
SRR5488881
SRR5936593
SRR13300037
SRR10054682
SRR8309892
SRR2004333
SRR1987334
SRR8040511
SRR8040510
SRR2665506
SRR4103527
SRR5485617
SRR14581506
SRR5456829
SRR5456821
SRR13375994
SRR12061207
SRR12061242
SRR12061216
SRR6871224
SRR12061247
SRR12061196
SRR6871213
SRR17649340
SRR6871220
SRR12061214
SRR12061241
SRR12061203
SRR826784
SRR12061185
SRR12061198
SRR12061217
SRR17649336
SRR12061199
SRR12061227
SRR12061210
SRR12061221
SRR12061187
SRR12061249
SRR12061197
SRR12061245
SRR12061179
SRR12061250
SRR12061200
SRR12061212
SRR6871218
SRR12061180
SRR12061186
SRR12061194
SRR12061239
SRR6871219
SRR12061204
SRR12061233
SRR6871221
SRR12061190
SRR12061184
SRR12061192
SRR12061226
SRR6871223
SRR12061205
SRR12061202
SRR6871216
SRR12061206
SRR12061213
SRR17649338
SRR12061183
SRR6871214
SRR12061248
SRR12061182
SRR17649337
SRR12061211
SRR6871222
SRR12061219
SRR12061189
SRR12061191
SRR12061215
SRR12061181
SRR12061176
SRR12061238
SRR12061178
SRR12061218
SRR12061177
SRR12061201
SRR17649335
SRR12061240
SRR12061231
SRR12061251
SRR12061188
SRR12061193
SRR12061195
SRR6871217
SRR6871215
SRR12061225
SRR12061244
SRR12061230
SRR12061209
SRR12061236
SRR12061235
SRR826785
SRR826783
SRR12061208
SRR10527241
SRR10258874
SRR1505129
SRR11811219
SRR8573942
SRR8573937
SRR1719366
SRR8573932
SRR9984953
SRR4343820
SRR3874623
SRR9673079
SRR7156763
SRR11675928
SRR15039077
SRR7789355
SRR9620670
SRR6054711
SRR3290007
SRR11252445
SRR11252437
SRR8782947
SRR15505915
SRR8476281
SRR8181334
SRR2386386
SRR6232685
SRR11460465
SRR12204566
SRR1424831
SRR10502229
SRR6201763
SRR3199531
SRR1987475
SRR8427110
SRR15357312
SRR11674134
SRR2052564
SRR9842987
SRR9831071
SRR9831068
SRR9831070
SRR18045284
SRR2061358
ERR3477079
SRR6459618
SRR10305581
SRR6448530
SRR13700389
SRR6677998
SRR6376553
SRR15563598
SRR15563585
SRR1265857
SRR15563581
SRR8318344
SRR9849872
SRR3168546
SRR10582957
SRR12300407
SRR9598637
SRR10883114
SRR11015445
SRR6394741
SRR12456152
SRR9098130
SRR2857274
SRR12507553
SRR11782486
SRR8061400
SRR6349977
SRR14773902
SRR8950473
SRR5527418
SRR5527415
SRR2960128
SRR7165537
SRR6290029
SRR7369732
SRR6517992
SRR13452110
SRR7548195
SRR5110534
SRR17826692
SRR7705510
SRR7705506
SRR13005723
SRR7668117
SRR13005726
SRR17920682
SRR17920656
SRR17920655
SRR17920683
SRR6911218
SRR17920678
SRR830645
SRR830644
SRR830642
SRR1505134
SRR935200
SRR9190187
SRR8476280
SRR12266924
SRR6279376
SRR10293990
SRR6438992
SRR14876961
SRR11252434
SRR3714542
SRR15304788
SRR6214970
SRR1269558
SRR13962426
ERR3477046
SRR8318354
SRR7096023
SRR15045250
SRR14327194
SRR15563575
SRR5003934
SRR5164456
SRR1943295
Porifera_SRA_list:
ERR466673
ERR466674
ERR466676
ERR466675
ERR466677
ERR466678
ERR466680
ERR466679
ERR466681
ERR466682
ERR466683
ERR466755
ERR466757
ERR466756
ERR466758
ERR466760
ERR466759
ERR466761
ERR466762
ERR466763
ERR466764
ERR466765
ERR466766
ERR592859
ERR592861
ERR592860
ERR592862
ERR592863
ERR592864
ERR592865
ERR592869
ERR592870
SRR10127719
ERR661283
SRR10127721
SRR10127720
SRR10152116
SRR10152115
SRR10127724
SRR10127723
SRR10168093
SRR10168092
SRR10168094
SRR1042012
SRR1041944
SRR10604724
SRR10604726
SRR10604727
SRR10604732
SRR10604734
SRR10604735
SRR10604736
SRR1513978
SRR1511620
SRR1511618
SRR1391161
SRR1391159
SRR1166532
SRR10604737
SRR1619429
SRR1621229
SRR1630907
SRR1738063
SRR1711043
SRR2014577
SRR1793376
SRR1738100
SRR1738093
SRR1738064
SRR3708917
SRR3708909
SRR3708907
SRR3708903
SRR3339390
SRR3339323
SRR3334580
SRR3334510
SRR2971104
SRR2402290
SRR2014578
SRR7348399
SRR6667235
SRR6667233
SRR6667232
SRR648683
SRR7348400
SRR7348401
SRR7348403
SRR7348402
SRR7348404
SRR7348406
SRR7348405
SRR7348407
SRR7348408
SRR7348409
SRR7348410
SRR7348413
SRR7348412
SRR7348415
SRR7348414
SRR7348416
SRR7348417
SRR7655554
SRR7348418
SRR8886813
SRR8886808
SRR12818416
ERR2560043
ERR2283028
SRR5189316
SRR504687
SRR12818419
SRR12818405
SRR5451495
SRR10992338
SRR1738071
SRR648671
SRR12538872
SRR5451494
SRR1738069
SRR499817
SRR12818413
SRR12818410
ERR592867
ERR592868
SRR12818426
ERR2930145
SRR2012673
SRR504688
SRR10992339
SRR6768518
ERR1143554
ERR2560047
SRR2141220
SRR6768515
SRR5451493
SRR12818420
SRR10992340
SRR12538870
ERR2560050
SRR5451492
ERR2220849
SRR6202912
SRR2125893
SRR10992337
SRR648558
SRR12818423
ERR1143553
SRR5451485
SRR5451481
SRR5451476
SRR12538871
SRR5451489
SRR5451488
SRR5451477
SRR5451475
SRR5451474
ERR2560044
SRR6202911
SRR1916923
SRR10992343
ERR4152505
ERR4152503
ERR2220852
ERR2220850
SRR5451473
ERR4152506
SRR504689
SRR1738095
SRR5451472
SRR1915755
ERR4152504
SRR2394941
SRR5451487
SRR5451480
ERR4152502
ERR2560048
SRR3708905
ERR2220851
SRR499820
SRR1738068
SRR1738067
SRR504694
SRR10992342
SRR5451478
SRR2012676
ERR592866
SRR5451490
SRR5451484
SRR5451479
ERR2560046
SRR10992344
SRR2012675
SRR5451491
SRR5451486
SRR5451483
SRR5451482
SRR1044413
ERR2560039
SRR10992341
SRR1738073
SRR1738072
SRR10992346
ERR4152507
SRR3339399
SRR3417194
SRR1738089
SRR1738066
SRR1738090
SRR12538880
SRR3339394
SRR5234759
SRR3708911
SRR1738094
ERR2283026
SRR5863987
SRR1738087
SRR1793375
SRR3417192
SRR10992345
SRR3417588
SRR1738092
SRR10604725
SRR12538879
ERR4152510
SRR1738091
ERR2560064
SRR6202910
SRR12538878
SRR6202909
SRR1738065
ERR4152508
SRR3339398
SRR3339334
SRR3708915
SRR3334579
ERR2732906
SRR1916581
SRR1738086
SRR3417193
SRR1916957
SRR1168575
ERR2283027
SRR3417190
SRR1738088
ERR4152509
ERR2220853
SRR3708901
SRR6202908
SRR4423080
SRR1738096
SRR12818428
SRR12818418
ERR2220848
ERR4152514
ERR4152512
ERR2560045
SRR12818409
SRR12538881
SRR1915835
SRR12818414
ERR4152516
SRR1511621
SRR9735058
SRR9735060
SRR12818406
SRR1738098
SRR12818421
SRR1511619
ERR2560041
SRR9735059
SRR12818424
SRR1738099
SRR1738070
SRR12818417
SRR12818422
SRR12818427
SRR11294009
SRR4255675
ERR2560040
ERR4152513
SRR12538867
SRR12818425
SRR12818408
SRR12818407
SRR12538873
SRR1738101
SRR12538876
SRR12538877
SRR12538875
SRR10992348
SRR12538868
SRR12538874
SRR10992347
ERR4152511
SRR12538869
SRR12818415
SRR12818412
ERR4152515
SRR1738097
SRR2141219
SRR11303650
SRR12818411
ERR2560042
SRR11303651
SRR11561246
ERR2560052
ERR2560054
SRR504690
SRR2012626
SRR1391011
SRR2014579
SRR10992349
ERR2560049
ERR2560051
SRR11303652
SRR10992350
SRR11561251
SRR11561250
ERR2560053
SRR10127722
ERR2560055
ERR2560056
SRR11561252
ERR2560057
SRR11561253
ERR2560058
SRR11561255
SRR11561254
SRR11561257
ERR2560059
SRR11561256
SRR11617504
ERR2560060
SRR11617505
ERR2560061
ERR2560062
SRR11617506
SRR11617503
ERR2560065
SRR11617507
ERR2560063
SRR11617509
SRR11617508
ERR2560067
ERR2560066
SRR11617511
SRR11617510
ERR2560068
SRR11617512
SRR11617513
ERR2560069
ERR2560070
SRR11617514
ERR2560072
SRR11617516
SRR11617515
SRR11617517
ERR2560071
ERR2560073
ERR466662
SRR11617518
ERR466663
SRR11617520
SRR11617519
ERR2732911
SRR11617521
ERR466664
ERR466665
SRR11617522
SRR11617523
ERR466666
SRR11617524
ERR466667
SRR11617525
ERR466668
ERR466670
ERR466669
ERR466671
SRR7348411
ERR466672
SRR11561249
SRR9841088
SRR11617526
SRR11617527
SRR14102588
SRR13889049
SRR14102589
SRR14102590
SRR11617528
ERR5383340
ERR5383339
ERR5383341
ERR5383342
SRR8886798
SRR12089780
SRR6667234
ERR5383343
ERR5383345
ERR5383344
SRR14102587
SRR9841087
ERR5383346
SRR12089781
SRR12024178
ERR5383347
SRR12021959
ERR5383348
ERR5383350
ERR5383349
ERR5383351
SRR12089782
ERR5383352
ERR5383353
ERR5383354
SRR12089783
SRR12217144
SRR12217143
ERR5383357
ERR5383358
ERR5383355
ERR5383356
SRR13082359
SRR13082360
SRR13082361
SRR13082362
SRR13082363
SRR13082364
ERR5690670
ERR5383359
SRR13119948
ERR5383360
SRR13119949
ERR5383361
SRR13119950
ERR5690671
ERR5690672
ERR5690673
ERR5690674
SRR13119951
ERR5690675
ERR5690676
ERR5690677
ERR5690678
SRR13119952
ERR5690679
ERR5690680
SRR10246246
SRR13119953
SRR10246248
SRR10246247
SRR13528338
SRR10246250
SRR10246252
SRR13528339
SRR10246251
SRR10992325
SRR10992326
SRR13528340
SRR10246249
SRR10992327
SRR13528341
SRR13528342
SRR10992329
SRR10992328
SRR13528343
SRR10992330
SRR13528344
SRR13528345
SRR13528346
SRR10992331
SRR13528347
SRR10992333
SRR13528348
SRR10992332
SRR13528349
SRR10992334
SRR13528350
SRR10992335
SRR13528351
SRR13528352
SRR13528353
SRR10992336
SRR10992351
SRR13528354
SRR13528356
SRR10992352
SRR13528355
SRR10992353
SRR10992356
SRR10992355
SRR10992354
SRR13528357
SRR13528358
SRR13528359
SRR10992357
SRR13528360
SRR13528361
SRR13528362
SRR11291275
SRR11291274
SRR13528364
SRR13528363
SRR11291276
SRR13528365
SRR11294007
SRR11294008
SRR14102585
SRR11561247
SRR14102586
SRR11561248
ERR2322137
ERR2322136
ERR2322135
ERR2322140
ERR2322139
ERR2322138
ERR2322143
ERR2322142
ERR2322141
ERR5523721
ERR5690923
ERR5690925
ERR5690924
ERR5690927
ERR5690926
ERR5690929
ERR5690928
ERR5690931
ERR5690930
ERR5690933
ERR5690932
ERR7564486
ERR7564485
ERR7564487
ERR7564489
ERR7564488
ERR7564491
ERR7564490
ERR7564493
ERR7564492
ERR7564495
ERR7564494
ERR7564497
ERR7564496
ERR7564498
ERR7564500
ERR7564499
ERR7564502
ERR7564501
ERR9489133
ERR9489134
ERR9489135
ERR9489136
ERR9489137
ERR9489138
ERR9489139
ERR9489140
ERR9489141
ERR9489142
ERR9489143
ERR9489144
ERR9489145
SRR10604722
SRR10604721
ERR9489146
SRR10604729
SRR10604728
SRR10604723
SRR10604733
SRR10604731
SRR10604730
SRR11184239
SRR1068281
SRR11185448
SRR11185447
SRR11185446
SRR11185450
SRR11185449
SRR11185451
SRR11185454
SRR11185453
SRR11185452
SRR11185457
SRR11185456
SRR11185455
SRR15205209
SRR11185459
SRR11185458
SRR15205212
SRR15205211
SRR15205210
SRR15205215
SRR15205214
SRR15205213
SRR15205219
SRR15205218
SRR15205217
SRR15205216
SRR15205222
SRR15205221
SRR15205220
SRR1813005
SRR1813003
SRR1813001
SRR15205225
SRR15205224
SRR15205223
SRR1813014
SRR1813013
SRR1813012
SRR1813011
SRR1813010
SRR1813009
SRR1813008
SRR1813006
SRR1813023
SRR1813022
SRR1813021
SRR1813020
SRR1813019
SRR1813018
SRR1813017
SRR1813016
SRR1813015
SRR1813031
SRR1813030
SRR1813029
SRR1813028
SRR1813027
SRR1813026
SRR1813025
SRR1813024
SRR1813041
SRR1813040
SRR1813038
SRR1813037
SRR1813036
SRR1813034
SRR1813032
SRR1813063
SRR1813061
SRR1813058
SRR1813055
SRR1813054
SRR1813052
SRR1813050
SRR1813047
SRR1813042
SRR1813074
SRR1813072
SRR1813070
SRR1813068
SRR1813067
SRR1813065
SRR1813064
SRR1813087
SRR1813085
SRR1813084
SRR1813081
SRR1813080
SRR1813078
SRR18578509
SRR1813091
SRR1813090
SRR1813088
SRR18578512
SRR18578511
SRR18578510
SRR18578516
SRR18578515
SRR18578514
SRR18578513
SRR18578520
SRR18578519
SRR18578518
SRR18578517
SRR18906776
SRR18906775
SRR18906774
SRR18906779
SRR18906778
SRR18906777
SRR18906781
SRR18906780
SRR18906784
SRR18906783
SRR18906782
SRR19537143
SRR19537142
SRR19537141
SRR18906785
SRR19537146
SRR19537145
SRR19537144
SRR19537150
SRR19537149
SRR19537148
SRR19537147
SRR19537153
SRR19537152
SRR19537151
SRR19537155
SRR19537154
SRR19537158
SRR19537157
SRR19537156
SRR19537160
SRR19537159
SRR19537163
SRR19537162
SRR19537161
SRR19537164
SRR2971099
SRR2971098
SRR2971101
SRR2971100
SRR2971103
SRR2971102
SRR3168563
SRR3168562
SRR3168561
SRR3168560
SRR5395979
SRR5395978
SRR5395977
SRR5395976
SRR5395975
SRR3168565
SRR3168564
SRR5395998
SRR5395997
SRR5395986
SRR5395985
SRR5395984
SRR5395983
SRR5395982
SRR5395981
SRR5395980
SRR6122566
SRR6122565
SRR6122564
SRR6122563
SRR6122562
SRR6122561
SRR6122560
SRR6122559
SRR6122558
SRR6122557
SRR6122556
SRR6122555
SRR6122554
SRR6122553
SRR5863988
SRR8951831
SRR8951830
SRR8951829
SRR8951828
SRR8951827
SRR8951826
SRR6122583
SRR6122582
SRR6122581
SRR6122580
SRR6122579
SRR6122578
SRR6122577
SRR6122576
SRR6122575
SRR6122574
SRR6122573
SRR6122572
SRR6122571
SRR6122570
SRR6122569
SRR6122568
SRR6122567
SRR8951857
SRR8951856
SRR8951855
SRR8951854
SRR8951853
SRR8951852
SRR8951851
SRR8951850
SRR8951849
SRR8951848
SRR8951847
SRR8951846
SRR8951845
SRR8951844
SRR8951843
SRR8951842
SRR8951841
SRR8951840
SRR8951839
SRR8951838
SRR8951837
SRR8951836
SRR8951835
SRR8951834
SRR8951833
SRR8951832
SRR8951881
SRR8951880
SRR8951879
SRR8951878
SRR8951877
SRR8951876
SRR8951875
SRR8951874
SRR8951873
SRR8951872
SRR8951871
SRR8951870
SRR8951869
SRR8951868
SRR8951867
SRR8951866
SRR8951865
SRR8951864
SRR8951863
SRR8951862
SRR8951861
SRR8951860
SRR8951859
SRR8951858
SRR8951907
SRR8951906
SRR8951905
SRR8951904
SRR8951903
SRR8951902
SRR8951901
SRR8951900
SRR8951899
SRR8951898
SRR8951897
SRR8951896
SRR8951895
SRR8951894
SRR8951893
SRR8951892
SRR8951891
SRR8951890
SRR8951889
SRR8951888
SRR8951887
SRR8951886
SRR8951885
SRR8951884
SRR8951883
SRR8951882
SRR8951911
SRR8951910
SRR8951909
SRR8951908
SRR22046656
SRR22046643
SRR22046668
SRR22046661
SRR22046658
SRR22046655
SRR22046651
SRR22046660
SRR22046638
SRR22046649
SRR22046639
ERR10024891
SRR22046667
SRR22046642
ERR10024888
SRR22046662
ERR10024890
SRR22046664
ERR10024889
SRR22046666
SRR22046663
SRR22046665
SRR22046653
ERR10149558
SRR22046652
SRR22046646
SRR22046669
SRR22046650
ERR10048047
SRR22046659
SRR22046641
SRR22046670
ERR10177763
ERR10177766
ERR10378034
SRR22046672
SRR22046654
SRR22046671
SRR22046673
Tunicata_SRA_list:
ERR3671410
ERR3671411
SRR1300212
SRR4072807
SRR4072808
SRR4072809
SRR4072811
SRR4072812
SRR4072813
SRR4072814
SRR4072815
SRR4072816
SRR4072817
SRR4072818
SRR4072819
SRR4072821
SRR4072822
SRR4072823
SRR4072824
SRR4072825
SRR4072826
SRR4072827
SRR4072828
SRR4072829
SRR4072838
SRR4072847
SRR4072848
SRR4072849
SRR4072850
SRR4072851
SRR4072852
SRR4072853
SRR4072854
SRR4072855
SRR5282840
SRR5282841
SRR5282842
SRR5282843
SRR5282844
SRR5282845
SRR5282846
SRR5282847
SRR5282848
SRR5282849
SRR5282850
SRR5282851
SRR5282852
SRR5282853
SRR5282854
SRR5282855
SRR5282856
SRR5282858
SRR5282859
SRR5282860
SRR5888437
SRR5888438
SRR5888439
SRR5888440
SRR5888441
SRR5888442
SRR6179104
SRR6179105
SRR6179109
SRR6179110
SRR6179111
SRR6179112
SRR6179113
SRR6179114
SRR6179115
SRR6179116
SRR6179117
SRR6179118
SRR6179119
SRR6179120
SRR6179121
SRR6179122
SRR6179123
SRR6179124
SRR6179125
SRR6179126
SRR6179127
SRR6179128
SRR6179129
SRR6179130
SRR6179131
SRR6179132
SRR6179133
SRR6179134
SRR6179135
SRR6179136
SRR6179137
SRR6179138
SRR6179139
SRR6179140
SRR6179141
SRR6179142
SRR6179143
SRR6179144
SRR6179145
SRR6179146
SRR6179147
SRR6179148
SRR6179149
SRR6179150
SRR6179151
SRR6179152
SRR6179153
SRR6179154
SRR6179155
SRR6179156
SRR6179157
SRR6179158
SRR6179159
SRR6179160
SRR6179161
SRR6179162
SRR6179163
SRR6179164
SRR6179165
SRR6179166
SRR6179167
SRR6326577
SRR6326578
SRR6363555
SRR6363556
SRR6363557
SRR6363558
SRR6363559
SRR6363560
SRR6363561
SRR6363562
SRR6431991
SRR6431992
SRR6431993
SRR6431994
SRR6431995
SRR6431996
SRR6431997
SRR6706554
SRR7057580
SRR7057581
SRR7057582
SRR7057583
SRR7057584
SRR7057585
SRR7057586
SRR7057587
SRR7057588
SRR7057589
SRR7057590
SRR7057591
SRR7057592
SRR7057593
SRR7057594
SRR7057595
SRR7503161
SRR7503162
SRR7503163
SRR7503164
SRR7503165
SRR7503166
SRR7503167
SRR7503168
SRR7503169
SRR7503170
SRR7503171
SRR7503172
SRR7503173
SRR7503174
SRR7503175
SRR7503176
SRR7503177
SRR7503178
SRR7503179
SRR7503180
SRR7503181
SRR7503182
SRR7503183
SRR7503185
SRR7503186
SRR7503187
SRR7503189
SRR7503190
SRR7503191
SRR7503192
SRR7503193
SRR7503194
SRR7503195
SRR7503196
SRR7503197
SRR7503198
SRR7503199
SRR7503200
SRR7503201
SRR7503202
SRR7503203
SRR7503204
SRR7503205
SRR8111691
SRR8111693
SRR8111694
SRR8111695
SRR8111696
SRR8111697
SRR8111698
SRR8587679
SRR8587680
SRR8587681
SRR8587682
SRR8587683
SRR8587684
SRR8599814
SRR8599815
SRR8599816
SRR8599817
SRR8599818
SRR8599819
SRR8599820
SRR8599821
SRR8599822
SRR8599823
SRR8599824
SRR8599825
SRR8599826
SRR8599827
SRR8599828
SRR8599829
SRR8599830
SRR8599831
SRR8599832
SRR8599833
SRR8599834
vertebrata_SRA_list:
DRR002129
DRR002313
DRR013582
DRR014186
DRR016690
DRR016793
DRR019502
DRR023132
DRR027306
DRR028829
DRR028833
DRR029316
DRR029324
DRR029335
DRR029834
DRR034339
DRR034612
DRR034613
DRR034614
DRR040619
DRR047254
DRR048629
DRR050712
DRR050987
DRR057306
DRR057307
DRR059301
DRR062843
DRR072216
DRR074068
DRR088968
DRR088969
DRR088970
DRR088971
DRR088972
DRR089660
DRR089661
DRR089662
DRR089663
DRR089664
DRR089665
DRR090246
DRR090333
DRR096277
DRR099104
DRR099105
DRR099111
DRR099584
DRR099906
DRR099912
DRR099913
DRR100073
DRR100551
DRR111714
DRR111727
DRR111749
DRR118370
DRR118378
DRR120410
DRR120413
DRR120418
DRR120420
DRR120424
DRR120427
DRR120429
DRR120432
DRR125559
DRR128391
DRR128395
DRR147055
DRR147122
DRR147123
DRR147608
DRR150092
DRR150093
DRR152664
DRR155086
DRR155348
DRR157555
DRR162733
DRR164260
DRR171180
DRR171458
DRR174755
DRR179522
DRR180628
DRR201554
DRR207638
DRR207906
DRR215721
DRR218971
DRR221945
DRR225368
DRR228457
DRR228458
DRR228568
DRR232281
DRR232282
DRR232283
DRR232284
DRR232285
DRR232286
DRR233952
DRR235030
DRR240790
DRR240798
DRR240800
DRR243761
DRR258796
DRR277181
DRR298846
DRR299393
DRR309358
DRR309359
DRR309360
DRR309361
DRR309362
DRR309363
DRR309364
DRR309365
DRR309367
DRR309368
DRR310125
DRR315219
DRR316904
DRR317843
DRR317844
DRR317845
DRR317846
DRR317847
DRR317848
DRR317849
DRR317850
DRR317851
DRR317852
DRR317853
DRR317854
DRR317855
DRR317856
DRR317857
DRR317858
DRR317859
DRR317860
DRR317861
DRR319708
DRR321243
DRR322249
DRR327413
DRR328563
DRR350759
DRR350760
DRR350761
DRR350762
DRR350763
DRR352431
DRR357636
DRR357637
DRR361368
DRR385772
ERR047168
ERR069062
ERR10034084
ERR10034093
ERR10034100
ERR10123639
ERR10123664
ERR10123689
ERR1018148
ERR1022651
ERR1022654
ERR1022656
ERR1022658
ERR1022660
ERR1022662
ERR108189
ERR1094847
ERR1094851
ERR1255400
ERR1331676
ERR1331685
ERR1331694
ERR1331705
ERR1331715
ERR1331716
ERR1331720
ERR1331721
ERR1331724
ERR1353572
ERR1525379
ERR162222
ERR1679843
ERR168756
ERR168841
ERR1715288
ERR1725896
ERR1742973
ERR1857179
ERR1940513
ERR1940519
ERR1940566
ERR1940573
ERR1940575
ERR1940578
ERR1940581
ERR1940586
ERR1940632
ERR1940639
ERR194163
ERR1952887
ERR1952940
ERR1952966
ERR1959776
ERR1960095
ERR1990036
ERR1990041
ERR2013697
ERR216198
ERR216308
ERR216309
ERR216315
ERR216319
ERR216320
ERR2173880
ERR218143
ERR2198476
ERR2198609
ERR2198829
ERR2202464
ERR2245439
ERR2331078
ERR2352817
ERR2403040
ERR247256
ERR2586062
ERR2587156
ERR2587161
ERR2587180
ERR2587207
ERR2639610
ERR2639613
ERR2639614
ERR2639616
ERR2639617
ERR2639618
ERR264170
ERR264173
ERR264174
ERR264176
ERR2653953
ERR2675598
ERR2704778
ERR2704786
ERR2704790
ERR2705004
ERR2716215
ERR2720645
ERR2729724
ERR2734401
ERR2751611
ERR2843372
ERR309935
ERR3132329
ERR3132333
ERR3132334
ERR3132335
ERR3132336
ERR3132337
ERR3132338
ERR3132339
ERR3132343
ERR3132344
ERR3132345
ERR324847
ERR3262821
ERR3264095
ERR3264100
ERR3264104
ERR3264118
ERR3264135
ERR3264143
ERR3264152
ERR3264166
ERR3340836
ERR3340844
ERR3341238
ERR3348242
ERR3366381
ERR3394421
ERR3418008
ERR3418018
ERR3474003
ERR3516432
ERR3568652
ERR3671410
ERR3697059
ERR375875
ERR3793916
ERR3794586
ERR3843139
ERR3849999
ERR3850003
ERR3850004
ERR3870362
ERR3966481
ERR3994226
ERR4029292
ERR4029297
ERR4074567
ERR413082
ERR4238025
ERR4276759
ERR4276776
ERR4385868
ERR441002
ERR4551702
ERR4551757
ERR4556676
ERR4556677
ERR4556681
ERR4590885
ERR4590889
ERR4590892
ERR4590897
ERR4590900
ERR4590907
ERR4590909
ERR4590914
ERR4590915
ERR4590919
ERR4590924
ERR4590929
ERR4636908
ERR472718
ERR4920884
ERR4922196
ERR522068
ERR5241277
ERR5241279
ERR5241281
ERR5241283
ERR5460613
ERR556968
ERR5624930
ERR580369
ERR5838131
ERR5838134
ERR5838152
ERR5838153
ERR5838162
ERR5956190
ERR6286720
ERR632222
ERR632223
ERR632224
ERR632225
ERR6338386
ERR6338414
ERR6501668
ERR6527783
ERR673471
ERR6745738
ERR6844215
ERR687854
ERR687855
ERR7221694
ERR7224405
ERR7361254
ERR7361255
ERR738426
ERR747936
ERR8373754
ERR8955500
ERR8963532
ERR899776
ERR914525
ERR9486926
ERR9795791
ERR9807058
ERR9973220
SRR070300
SRR070302
SRR073323
SRR10001349
SRR10006169
SRR10010053
SRR10020055
SRR10020425
SRR10023591
SRR10024054
SRR10024060
SRR10024062
SRR10024068
SRR10031447
SRR10032988
SRR10033016
SRR10033894
SRR10035304
SRR10041286
SRR10042030
SRR10054319
SRR10059476
SRR10059477
SRR10059478
SRR10059479
SRR10059480
SRR10059481
SRR10059482
SRR10059483
SRR10059484
SRR10066841
SRR10075409
SRR10076598
SRR10082699
SRR10083350
SRR10083352
SRR10100470
SRR10101936
SRR1010821
SRR10123035
SRR10139975
SRR10139978
SRR10139982
SRR10139985
SRR10142942
SRR10172924
SRR10355684
SRR1103822
SRR11217076
SRR11601140
SRR11728159
SRR1194232
SRR12164498
SRR12418397
SRR1270111
SRR12727801
SRR12768300
SRR12901293
SRR13711426
SRR13958908
SRR14689275
SRR15018376
SRR1523190
SRR15414790
SRR15898616
SRR1707407
SRR1781596
SRR17849680
SRR1802470
SRR2495945
SRR3084678
SRR3654150
SRR3724381
SRR4435593
SRR504405
SRR5221493
SRR5801719
SRR5813864
SRR5829298
SRR5878854
SRR5956144
SRR6853721
SRR7000977
SRR7089036
SRR7091388
SRR7495225
SRR7749869
SRR8165648
SRR8265867
SRR8281651
SRR8297844
SRR832903
SRR832948
SRR8449175
SRR850169
SRR8601589
SRR8712455
SRR8949234
SRR9655246
SRR9669959
SRR9729082
ERR2167260
ERR6338380
