# Supplementary material for: The polyketide to fatty acid transition in the evolution of animal lipid metabolism
Source: Nat Commun. 2024 Jan 3;15:236. doi: 10.1038/s41467-023-44497-0 (PMC10764717; doi:10.1038/s41467-023-44497-0)
Supplement: Supplementary file 14 — Supplementary Dataset 11 [file 41467_2023_44497_MOESM14_ESM.txt]

LOCUS       ECPKS2_clade1      6864 bp    DNA     linear   UNK 01-JAN-1980
DEFINITION  ECPKS2.
ACCESSION   ECPKS2
VERSION     ECPKS2
KEYWORDS    .
SOURCE      . (unknown)
  ORGANISM  .
            .
COMMENT     ##antiSMASH-Data-START
            ##Version      :: 6.1.1
            Run date     :: 2022-08-21 16:39:19
            ##antiSMASH-Data-END##
FEATURES             Location/Qualifiers
     cand_cluster    1..6864
                     /SMILES="C(C)CC(=O)O"
                     /candidate_cluster_number="1"
                     /contig_edge="True"
                     /detection_rules="cds(PKS_AT and (PKS_KS orene_KSormod_KS
                     or hyb_KS or itr_KS or tra_KS))"
                     /kind="single"
                     /product="T1PKS"
                     /protoclusters="1"
                     /tool="antismash"
     CDS             1..6864
                     /NRPS_PKS="Domain:
                     PKS_KS(Iterative-KS)(29-431).E-value:1e-119. Score:
                     392.0.MatchesaSDomain:nrpspksdomains_ctg1_1_PKS_KS.1"
                     /NRPS_PKS="Domain: PKS_AT
                     (518-802).E-value:6.8e-56.Score:
                     181.6.MatchesaSDomain:nrpspksdomains_ctg1_1_PKS_AT.1"
                     /NRPS_PKS="Domain: PKS_DH (896-1035).E-value:2e-11.Score:
                     36.4.MatchesaSDomain:nrpspksdomains_ctg1_1_PKS_DH.1"
                     /NRPS_PKS="Domain: PKS_ER
                     (1647-1936).E-value:2.6e-65.Score:
                     212.4.MatchesaSDomain:nrpspksdomains_ctg1_1_PKS_ER.1"
                     /NRPS_PKS="Domain: PKS_KR
                     (1967-2146).E-value:1.1e-37.Score:
                     121.6.MatchesaSDomain:nrpspksdomains_ctg1_1_PKS_KR.1"
                     /NRPS_PKS="Domain: PKS_PP
                     (2203-2273).E-value:9.1e-13.Score:
                     40.2.MatchesaSDomain:nrpspksdomains_ctg1_1_PKS_PP.1"
                     /NRPS_PKS="type: Type I Iterative PKS"
                     /gene_functions="biosynthetic(rule-based-clusters)T1PKS:PK
                     S_AT"
                     /gene_functions="biosynthetic(rule-based-clusters)T1PKS:PK
                     S_KS"
                     /gene_functions="biosynthetic-additional(rule-based-cluste
                     rs) PP-binding"
                     /gene_functions="biosynthetic-additional(rule-based-cluste
                     rs) adh_short"
                     /gene_functions="biosynthetic-additional(smcogs)SMCOG1022:
                     Beta-ketoacyl synthase (Score: 193.5;E-value:1e-58)"
                     /gene_kind="biosynthetic"
                     /locus_tag="ctg1_1"
                     /sec_met_domain="PP-binding
                     (E-value:3.9e-14,bitscore:39.2, seeds: 164,
                     tool:rule-based-clusters)"
                     /sec_met_domain="PKS_KS (E-value:1.8e-121,bitscore:392.0,
                     seeds: 2284, tool:rule-based-clusters)"
                     /sec_met_domain="PKS_AT (E-value:
                     1.2e-57,bitscore:181.6,seeds: 1682, tool:
                     rule-based-clusters)"
                     /sec_met_domain="adh_short
                     (E-value:1.3e-34,bitscore:105.9, seeds: 230,
                     tool:rule-based-clusters)"
                     /transl_table=11
                     /translation="MAPQEQASSSQQDDAPPKTPNVVEPYKGEVAICGLSGRYPESAN
                     VGELEYNLFNKIDMVTIDNRRWEPGYLGTPERMGKVKTITDFDAEFFGVHTKGAQTMD
                     PMLRNLLEVVYEAIVDAGESLESMKGTRTGVYIGVSNNEVDTAYMKNWTDDDAYMVQG
                     CHHSMYPNWISFFFDFSGPSTAYNTACSTSLVCLDAAERHLRMGVIDNAIVGGSNFIY
                     RPATTKLFMGMNFLGSSTCKAFDESGDGFVRGEVASAILLKKADTAKRVYCTLVGSML
                     NNDGNQTNGILYPNSEAQEQLMTDIYSTHKIDANEVKYFECHGTGTQAGDPNETRAIC
                     NAVCKGKKDPLLIGSIKSNLGHGETASGINGISKVIITMHSRQIPPNLHFKNPNPKIP
                     GLFDGRLKVVTETTPFDGGLIAINSFGMGGTNAHAIFRSFDKRAEPHPASDKPRLFTY
                     CARTEEGLQKIFEEAHKHASNVEFHALCQESANTKPKSLPYRGATILNAEGEYTEIQK
                     CPSKAREVWFVYSGMGSQWVGMGRSLMALDVFRQSIEETAAILSPFGVDLMSLLMDGT
                     EDKLKEIMPPFICINAIQLALTDLLNSMGIVPDGLVGHSLGEVGCAYADGCLTRREAI
                     LSAFWRAKAVIDCEVKPGKMAAVELTWEEAKRLCPPGVVAACHNSQDSVTISGGAQEM
                     TKFMAELSAQGVTVKEVNSNNISYHSSFMTEPAAYLKKGLEKEIVPKPRSKKWISTSI
                     PEERWGNPEAQTADASYQANNLLSSVLFYEGLQKIPSNAIAIEIAPAGLLQSVIKKSL
                     GQDCTIVALQKRKSPNNLEVFFSALGKCYSHGVPMNPLGLYPAVQFPVSIDTPMLSSM
                     VSEAWDHSAKWRVPLVEEFEYGSGSSSDNVIDIDLSEDSPENYLLEHAVDGRMLFPAT
                     GTLVLAWKTLAKLKGVEFEQLGVQMTNVQIHQALFLNPGGKTTVSVSVMPITGEFQVR
                     DGESLISSGVITSSEGRLLETDQHMKKGSVLDGKPDKELLFTKEIYREFLLRGYEYGA
                     AFQGIQRASLDATDTDIRWDGRWISYLDTVLQMYLLSKPGTHQALPTLLESVTIDPRV
                     HPAQPPEGTTEFQVLPGKWDPVLQIAAAGGVEIRSCHSIRASRRLNHDPPILEDFAFA
                     PYVDPRPSDRSAAAVTPALRDYADACFEFSRQGMKRWLENDKNNVLPNKEEIKEALAM
                     ANKHASTPQAASNFASAKATLEALVNNKNGHRLPNHGLFEMLDIAFSEPLEGDYWDRL
                     RMKLHDVRTYLWDDPIIAALESPDIVKLVMETVSDNVNQQVMEILEVGAARGPYYRQA
                     IPKALEYFSIKDWQYTVADQGFVEDAAEFPVKMMQFDPLDPANFPAELTESCDLLVLK
                     WNLQMQVDLDAAITEFSKMIKPGGFLLVLENGTRLSTFFPIKAIVSASLGGKGGPEGD
                     RAMGCFYTDAQWSALFARHGFEQIMHIPDGIAVSMFLLRKPFEPSVAPIIINVDDLEC
                     SWLEEVQARCAELQDSHKDSRLWLVANTELSGVLGFLRSLVWEFGSEKLRCIQIDDAT
                     AGPNPPKISADSADFKELVRKDLAYNVFKNGKWGTYRGFVISDADRQKERPSEYVYAD
                     WLSAGDMSSLRWFDSPLKTGHNNGMLGSKMAHKLETETCSVYYAGLNLRDIILANGTI
                     QRDILPEETFFKEGVLGVEFSGRNSSGKRVMGLCPPPALATTVKCPVSSLWSVPDQWT
                     LEEAATVPLAYATAYYCLVSEGGVQKGATVFIHAGASVVGQASIAVALSYNCEIFTLT
                     KNSDETALLKSMYPQLNDRNFCSSEDCSFEKYIRKETKGSGVDVVINTLRGKFLKASR
                     RLLSKKGKFVDIGFKVDSNTQIAYYTREHPDLRFQLDALLESQGPEWTRLFDLVQAGI
                     HSGVVKPLKRAVYSMDKIVDAFKTVEAEREAGKIVIKIRDEERQKVCPTPRTSFPAIH
                     RTCFHPDKSHILVGGMGGMGLETAHWMVLRGAKKLILTSRYGITTGYQARKIAFFKQL
                     GVEVEVLALSVNTRKAADKVFEHALKMGPVGGIFNMAMVLYNDDFLKMNREQFLKPLE
                     SKITMTMLLDDKSREKPVRDTLDHFVMFSSLIVSGGHLGQANYAFGSTVLEKICERRK
                     RDGLPVTTPQWASIADVGTVALMGTGNETIICRKYPQRFFNVLSVFDFMMSSDNVVTI
                     SYVLVEKSMGVAAGEESMVDQVLRAVGKVLGIKDVSSVDGDKEFIDMGVDSLMSVEIK
                     QALERDAGLVISTKDTQLMTFNTLRSMVKGSHVHHHHHH"
     protocluster    1..6864
                     /aStool="rule-based-clusters"
                     /category="PKS"
                     /contig_edge="True"
                     /core_location="[0:6864](+)"
                     /cutoff="20000"
                     /detection_rule="cds(PKS_AT and (PKS_KS or
                     ene_KSormod_KSor hyb_KS or itr_KS or tra_KS))"
                     /neighbourhood="20000"
                     /product="T1PKS"
                     /protocluster_number="1"
                     /tool="antismash"
     proto_core      1..6864
                     /aStool="rule-based-clusters"
                     /tool="antismash"
                     /cutoff="20000"
                     /detection_rule="cds(PKS_AT and (PKS_KS or
                     ene_KSormod_KSor hyb_KS or itr_KS or tra_KS))"
                     /neighbourhood="20000"
                     /product="T1PKS"
                     /protocluster_number="1"
     Region          1..6864
                     /candidate_cluster_numbers="1"
                     /contig_edge="True"
                     /product="T1PKS"
                     /region_number="1"
                     /rules="cds(PKS_AT and (PKS_KS or ene_KS ormod_KSorhyb_KS
                     or itr_KS or tra_KS))"
                     /tool="antismash"
     KS              88..1293
                     /ASF="found active site cysteine:
                     True,scaffoldmatchedGSSS: False"
                     /ASF="found active site histidines: True"
                     /aSDomain="PKS_KS"
                     /aSTool="nrps_pks_domains"
                     /database="nrpspksdomains.hmm"
                     /detection="hmmscan"
                     /domain_id="nrpspksdomains_ctg1_1_PKS_KS.1"
                     /domain_subtype="Iterative-KS"
                     /evalue="1.00E-119"
                     /label="ctg1_1_PKS_KS.1"
                     /locus_tag="ctg1_1"
                     /protein_end="431"
                     /protein_start="29"
                     /score="392.0"
                     /tool="antismash"
                     /translation="VAICGLSGRYPESANVGELEYNLFNKIDMVTIDNRRWEPGYLGT
                     PERMGKVKTITDFDAEFFGVHTKGAQTMDPMLRNLLEVVYEAIVDAGESLESMKGTRT
                     GVYIGVSNNEVDTAYMKNWTDDDAYMVQGCHHSMYPNWISFFFDFSGPSTAYNTACST
                     SLVCLDAAERHLRMGVIDNAIVGGSNFIYRPATTKLFMGMNFLGSSTCKAFDESGDGF
                     VRGEVASAILLKKADTAKRVYCTLVGSMLNNDGNQTNGILYPNSEAQEQLMTDIYSTH
                     KIDANEVKYFECHGTGTQAGDPNETRAICNAVCKGKKDPLLIGSIKSNLGHGETASGI
                     NGISKVIITMHSRQIPPNLHFKNPNPKIPGLFDGRLKVVTETTPFDGGLIAINSFGMG
                     GTNAHAIFRS"
     aSModule        88..6819
                     /complete
                     /domains="nrpspksdomains_ctg1_1_PKS_KS.1"
                     /domains="nrpspksdomains_ctg1_1_PKS_AT.1"
                     /domains="nrpspksdomains_ctg1_1_PKS_DH.1"
                     /domains="nrpspksdomains_ctg1_1_PKS_ER.1"
                     /domains="nrpspksdomains_ctg1_1_PKS_KR.1"
                     /domains="nrpspksdomains_ctg1_1_PKS_PP.1"
                     /iterative
                     /locus_tags="ctg1_1"
                     /monomer_pairings="mmal -> Me-redmal"
                     /tool="antismash"
                     /type="pks"
     CDS_motif       532..576
                     /aSTool="nrps_pks_domains"
                     /database="abmotifs"
                     /detection="hmmscan"
                     /domain_id="nrpspksmotif_ctg1_1_0001"
                     /evalue="3.00E-03"
                     /label="PKSI-KS_m3"
                     /locus_tag="ctg1_1"
                     /protein_end="192"
                     /protein_start="177"
                     /score="10.3"
                     /tool="antismash"
                     /translation="GPSTAYNTACSTSLV"
     CDS_motif       940..987
                     /aSTool="nrps_pks_domains"
                     /database="abmotifs"
                     /detection="hmmscan"
                     /domain_id="nrpspksmotif_ctg1_1_0002"
                     /evalue="5.80E-04"
                     /label="PKSI-KS_m5"
                     /locus_tag="ctg1_1"
                     /protein_end="329"
                     /protein_start="313"
                     /score="12.2"
                     /tool="antismash"
                     /translation="YFECHGTGTQAGDPNE"
     CDS_motif       1552..1605
                     /aSTool="nrps_pks_domains"
                     /database="abmotifs"
                     /detection="hmmscan"
                     /domain_id="nrpspksmotif_ctg1_1_0003"
                     /evalue="2.50E-05"
                     /label="PKSI-AT-mM_m1"
                     /locus_tag="ctg1_1"
                     /protein_end="535"
                     /protein_start="517"
                     /score="16.7"
                     /tool="antismash"
                     /translation="FVYSGMGSQWVGMGRSLM"
     AT              1555..2406
                     /ASF="(Methyl)Malonyl-CoA specificity inconclusive"
                     /ASF="found active site serine: True,scaffoldmatchedGHGE:
                     True"
                     /aSDomain="PKS_AT"
                     /aSTool="nrps_pks_domains"
                     /database="nrpspksdomains.hmm"
                     /detection="hmmscan"
                     /domain_id="nrpspksdomains_ctg1_1_PKS_AT.1"
                     /evalue="6.80E-56"
                     /label="ctg1_1_PKS_AT.1"
                     /locus_tag="ctg1_1"
                     /protein_end="802"
                     /protein_start="518"
                     /score="181.6"
                     /specificity="consensus: mmal"
                     /specificity="PKS signature: Methylmalonyl-CoA"
                     /specificity="Minowa: mmal"
                     /tool="antismash"
                     /translation="VYSGMGSQWVGMGRSLMALDVFRQSIEETAAILSPFGVDLMSLL
                     MDGTEDKLKEIMPPFICINAIQLALTDLLNSMGIVPDGLVGHSLGEVGCAYADGCLTR
                     REAILSAFWRAKAVIDCEVKPGKMAAVELTWEEAKRLCPPGVVAACHNSQDSVTISGG
                     AQEMTKFMAELSAQGVTVKEVNSNNISYHSSFMTEPAAYLKKGLEKEIVPKPRSKKWI
                     STSIPEERWGNPEAQTADASYQANNLLSSVLFYEGLQKIPSNAIAIEIAPAGLLQSVI
                     KKSLGQDC"
     CDS_motif       1783..1872
                     /aSTool="nrps_pks_domains"
                     /database="abmotifs"
                     /detection="hmmscan"
                     /domain_id="nrpspksmotif_ctg1_1_0004"
                     /evalue="1.20E-05"
                     /label="PKSI-AT-mM_m3"
                     /locus_tag="ctg1_1"
                     /protein_end="624"
                     /protein_start="594"
                     /score="18.1"
                     /tool="antismash"
                     /translation="GIVPDGLVGHSLGEVGCAYADGCLTRREAI"
     DH              2689..3105
                     /ASF="catalytic triad H,G,P inconclusive"
                     /aSDomain="PKS_DH"
                     /aSTool="nrps_pks_domains"
                     /database="nrpspksdomains.hmm"
                     /detection="hmmscan"
                     /domain_id="nrpspksdomains_ctg1_1_PKS_DH.1"
                     /evalue="2.00E-11"
                     /label="ctg1_1_PKS_DH.1"
                     /locus_tag="ctg1_1"
                     /protein_end="1035"
                     /protein_start="896"
                     /score="36.4"
                     /tool="antismash"
                     /translation="ENYLLEHAVDGRMLFPATGTLVLAWKTLAKLKGVEFEQLGVQMT
                     NVQIHQALFLNPGGKTTVSVSVMPITGEFQVRDGESLISSGVITSSEGRLLETDQHMK
                     KGSVLDGKPDKELLFTKEIYREFLLRGYEYGAAFQGI"
     CDS_motif       2695..2766
                     /aSTool="nrps_pks_domains"
                     /database="abmotifs"
                     /detection="hmmscan"
                     /domain_id="nrpspksmotif_ctg1_1_0005"
                     /evalue="2.80E-05"
                     /label="PKSI-DH_m2"
                     /locus_tag="ctg1_1"
                     /protein_end="922"
                     /protein_start="898"
                     /score="16.7"
                     /tool="antismash"
                     /translation="YLLEHAVDGRMLFPATGTLVLAWK"
     ER              4942..5808
                     /ASF="ER configuration inconclusive"
                     /aSDomain="PKS_ER"
                     /aSTool="nrps_pks_domains"
                     /database="nrpspksdomains.hmm"
                     /detection="hmmscan"
                     /domain_id="nrpspksdomains_ctg1_1_PKS_ER.1"
                     /evalue="2.60E-65"
                     /label="ctg1_1_PKS_ER.1"
                     /locus_tag="ctg1_1"
                     /protein_end="1936"
                     /protein_start="1647"
                     /score="212.4"
                     /tool="antismash"
                     /translation="TCSVYYAGLNLRDIILANGTIQRDILPEETFFKEGVLGVEFSGR
                     NSSGKRVMGLCPPPALATTVKCPVSSLWSVPDQWTLEEAATVPLAYATAYYCLVSEGG
                     VQKGATVFIHAGASVVGQASIAVALSYNCEIFTLTKNSDETALLKSMYPQLNDRNFCS
                     SEDCSFEKYIRKETKGSGVDVVINTLRGKFLKASRRLLSKKGKFVDIGFKVDSNTQIA
                     YYTREHPDLRFQLDALLESQGPEWTRLFDLVQAGIHSGVVKPLKRAVYSMDKIVDAFK
                     TVEAEREAGKIVI"
     CDS_motif       5188..5232
                     /aSTool="nrps_pks_domains"
                     /database="abmotifs"
                     /detection="hmmscan"
                     /domain_id="nrpspksmotif_ctg1_1_0006"
                     /evalue="2.80E-04"
                     /label="PKSI-ER_m4"
                     /locus_tag="ctg1_1"
                     /protein_end="1744"
                     /protein_start="1729"
                     /score="14.3"
                     /tool="antismash"
                     /translation="AATVPLAYATAYYCL"
     CDS_motif       5257..5319
                     /aSTool="nrps_pks_domains"
                     /database="abmotifs"
                     /detection="hmmscan"
                     /domain_id="nrpspksmotif_ctg1_1_0007"
                     /evalue="1.00E-04"
                     /label="PKSI-ER_m5"
                     /locus_tag="ctg1_1"
                     /protein_end="1773"
                     /protein_start="1752"
                     /score="15.0"
                     /tool="antismash"
                     /translation="GATVFIHAGASVVGQASIAVA"
     CDS_motif       5461..5499
                     /aSTool="nrps_pks_domains"
                     /database="abmotifs"
                     /detection="hmmscan"
                     /domain_id="nrpspksmotif_ctg1_1_0008"
                     /evalue="1.50E-03"
                     /label="PKSI-ER_m7"
                     /locus_tag="ctg1_1"
                     /protein_end="1833"
                     /protein_start="1820"
                     /score="11.3"
                     /tool="antismash"
                     /translation="TKGSGVDVVINTL"
     CDS_motif       5899..5994
                     /aSTool="nrps_pks_domains"
                     /database="abmotifs"
                     /detection="hmmscan"
                     /domain_id="nrpspksmotif_ctg1_1_0009"
                     /evalue="5.90E-13"
                     /label="PKSI-KR_m1"
                     /locus_tag="ctg1_1"
                     /protein_end="1998"
                     /protein_start="1966"
                     /score="41.4"
                     /tool="antismash"
                     /translation="SHILVGGMGGMGLETAHWMVLRGAKKLILTSR"
     KR              5902..6438
                     /ASF="KR domain
                     putativelycatalyzingL-configurationproduct formation"
                     /ASF="catalytic triad S,Y,N inconclusive"
                     /aSDomain="PKS_KR"
                     /aSTool="nrps_pks_domains"
                     /database="nrpspksdomains.hmm"
                     /detection="hmmscan"
                     /domain_id="nrpspksdomains_ctg1_1_PKS_KR.1"
                     /evalue="1.10E-37"
                     /label="ctg1_1_PKS_KR.1"
                     /locus_tag="ctg1_1"
                     /protein_end="2146"
                     /protein_start="1967"
                     /score="121.6"
                     /specificity="KR activity: inactive"
                     /specificity="KR stereochemistry: C2"
                     /tool="antismash"
                     /translation="HILVGGMGGMGLETAHWMVLRGAKKLILTSRYGITTGYQARKIA
                     FFKQLGVEVEVLALSVNTRKAADKVFEHALKMGPVGGIFNMAMVLYNDDFLKMNREQF
                     LKPLESKITMTMLLDDKSREKPVRDTLDHFVMFSSLIVSGGHLGQANYAFGSTVLEKI
                     CERRKRDGLPVTTPQWASI"
     CDS_motif       6286..6393
                     /aSTool="nrps_pks_domains"
                     /database="abmotifs"
                     /detection="hmmscan"
                     /domain_id="nrpspksmotif_ctg1_1_0010"
                     /evalue="1.50E-10"
                     /label="PKSI-KR_m4"
                     /locus_tag="ctg1_1"
                     /protein_end="2131"
                     /protein_start="2095"
                     /score="33.6"
                     /tool="antismash"
                     /translation="LDHFVMFSSLIVSGGHLGQANYAFGSTVLEKICERR"
     ACP             6610..6819
                     /aSDomain="PKS_PP"
                     /aSTool="nrps_pks_domains"
                     /database="nrpspksdomains.hmm"
                     /detection="hmmscan"
                     /domain_id="nrpspksdomains_ctg1_1_PKS_PP.1"
                     /evalue="9.10E-13"
                     /label="ctg1_1_PKS_PP.1"
                     /locus_tag="ctg1_1"
                     /protein_end="2273"
                     /protein_start="2203"
                     /score="40.2"
                     /tool="antismash"
                     /translation="GEESMVDQVLRAVGKVLGIKDVSSVDGDKEFIDMGVDSLMSVEI
                     KQALERDAGLVISTKDTQLMTFNTLR"
ORIGIN
        1 ATGGCTCCTC AGGAACAAGC AAGCTCCAGC CAGCAGGACG ACGCTCCGCC CAAGACGCCG
       61 AATGTCGTGG AGCCGTACAA GGGCGAGGTG GCGATCTGTG GCCTGTCGGG CCGGTATCCC
      121 GAGTCCGCCA ACGTTGGGGA ACTCGAGTAC AACCTCTTCA ACAAGATCGA CATGGTCACC
      181 ATAGACAACA GGCGCTGGGA GCCAGGCTAC TTGGGGACTC CAGAAAGGAT GGGCAAGGTA
      241 AAGACCATCA CCGACTTTGA CGCTGAGTTC TTCGGCGTGC ACACCAAAGG CGCTCAAACC
      301 ATGGATCCCA TGCTGAGAAA CCTGCTGGAA GTCGTTTATG AGGCTATTGT CGATGCAGGT
      361 GAAAGCCTTG AGAGTATGAA AGGAACCAGG ACCGGCGTGT ATATCGGAGT GTCTAACAAC
      421 GAAGTGGACA CCGCCTACAT GAAGAACTGG ACAGACGATG ACGCCTACAT GGTCCAGGGG
      481 TGCCACCACT CCATGTACCC AAACTGGATA TCCTTCTTCT TTGACTTCTC AGGACCCAGC
      541 ACCGCCTACA ACACGGCGTG CTCCACCAGT CTTGTATGTC TGGACGCGGC CGAGAGACAT
      601 CTCCGCATGG GCGTCATAGA CAACGCCATC GTTGGTGGCA GCAACTTCAT CTACAGGCCC
      661 GCCACAACCA AACTGTTCAT GGGCATGAAC TTCCTGGGAT CTTCAACATG CAAGGCCTTT
      721 GACGAATCAG GAGACGGCTT TGTGCGCGGA GAGGTGGCCT CAGCCATCCT TCTGAAAAAA
      781 GCCGACACAG CCAAGCGGGT TTACTGCACT CTGGTTGGCT CTATGCTCAA CAACGACGGC
      841 AACCAGACGA ACGGTATTCT GTATCCGAAC AGCGAGGCCC AAGAACAACT TATGACGGAT
      901 ATCTACTCAA CTCACAAAAT CGACGCGAAT GAGGTGAAGT ACTTTGAGTG CCACGGCACG
      961 GGAACCCAGG CTGGGGACCC TAACGAGACG CGGGCGATCT GTAACGCTGT CTGCAAGGGC
     1021 AAGAAAGACC CGCTGCTCAT CGGCTCGATC AAGTCCAACC TGGGACATGG GGAGACCGCC
     1081 TCGGGTATCA ACGGGATTTC CAAGGTGATC ATCACCATGC ACTCGAGGCA GATTCCCCCA
     1141 AACCTTCACT TCAAAAATCC CAACCCTAAA ATCCCCGGCC TGTTTGACGG GAGGCTCAAG
     1201 GTTGTCACGG AGACCACGCC TTTTGACGGA GGTCTCATCG CCATCAACTC TTTTGGCATG
     1261 GGAGGGACAA ACGCTCATGC CATCTTCAGA TCGTTTGACA AGAGGGCGGA GCCTCACCCC
     1321 GCCAGCGACA AGCCCCGCCT CTTCACCTAC TGCGCGCGCA CAGAGGAAGG TCTGCAGAAG
     1381 ATCTTCGAGG AAGCCCACAA GCATGCGTCA AACGTGGAGT TCCATGCGCT GTGCCAGGAA
     1441 TCAGCCAACA CAAAGCCCAA GAGTTTGCCC TACAGGGGAG CGACCATCCT TAACGCAGAG
     1501 GGAGAATACA CAGAAATTCA GAAATGCCCC AGCAAGGCCC GCGAGGTCTG GTTCGTCTAC
     1561 TCCGGTATGG GCAGCCAGTG GGTCGGCATG GGCCGCAGTC TGATGGCCCT GGATGTCTTC
     1621 AGACAGTCCA TAGAGGAGAC GGCCGCGATA CTCAGTCCAT TTGGAGTGGA CCTCATGTCT
     1681 CTTCTGATGG ACGGGACTGA AGACAAGCTG AAAGAGATTA TGCCGCCGTT CATCTGTATC
     1741 AACGCAATAC AGCTCGCCTT GACTGACCTT CTGAACAGCA TGGGTATCGT CCCAGACGGG
     1801 TTGGTCGGAC ACTCCCTGGG CGAGGTTGGC TGTGCTTACG CTGACGGATG TCTGACTAGG
     1861 CGGGAAGCCA TTTTGTCTGC GTTCTGGCGA GCCAAGGCTG TTATAGACTG TGAAGTGAAA
     1921 CCAGGAAAGA TGGCGGCCGT CGAGCTGACC TGGGAGGAGG CCAAACGTCT GTGCCCTCCA
     1981 GGCGTGGTCG CCGCCTGCCA CAACAGCCAG GACAGTGTGA CCATCTCTGG CGGGGCTCAG
     2041 GAGATGACCA AGTTCATGGC CGAGCTCTCA GCCCAGGGGG TCACCGTGAA AGAGGTCAAC
     2101 AGCAACAACA TCAGCTACCA CTCATCTTTC ATGACGGAGC CCGCAGCGTA TCTCAAGAAA
     2161 GGCTTGGAAA AAGAAATCGT GCCCAAACCC AGAAGCAAGA AGTGGATCTC CACCTCCATC
     2221 CCTGAGGAAA GATGGGGAAA CCCCGAAGCG CAGACGGCCG ACGCGTCCTA CCAGGCCAAC
     2281 AACCTCCTGT CCTCCGTCCT CTTTTACGAA GGCTTGCAGA AGATCCCGTC TAACGCCATC
     2341 GCCATCGAGA TCGCTCCGGC CGGTCTGCTC CAGTCCGTGA TCAAAAAGTC TCTGGGCCAG
     2401 GACTGCACCA TCGTGGCGCT GCAGAAACGG AAAAGTCCGA ACAACCTGGA GGTCTTCTTC
     2461 TCTGCCCTGG GAAAATGCTA CTCTCACGGC GTGCCCATGA ACCCACTGGG CCTCTACCCG
     2521 GCTGTCCAGT TCCCAGTGTC CATCGACACG CCCATGTTGT CCAGCATGGT GTCCGAAGCC
     2581 TGGGACCACT CGGCCAAGTG GAGGGTCCCC CTGGTCGAAG AGTTTGAGTA CGGTTCGGGT
     2641 TCCTCCTCTG ACAACGTCAT AGACATCGAT CTGTCTGAGG ATTCGCCGGA AAACTACTTG
     2701 TTGGAGCATG CAGTGGATGG GCGCATGTTG TTCCCCGCCA CTGGAACTCT AGTTCTAGCC
     2761 TGGAAGACTC TGGCCAAACT GAAAGGTGTG GAGTTCGAAC AACTTGGCGT ACAGATGACC
     2821 AATGTCCAGA TTCACCAGGC TTTGTTCCTT AACCCTGGAG GCAAGACGAC GGTGTCTGTG
     2881 AGCGTGATGC CCATCACCGG AGAGTTCCAG GTCAGGGACG GCGAGTCTCT CATCTCCTCA
     2941 GGTGTCATTA CGTCATCAGA GGGCAGGCTG CTGGAGACGG ACCAGCACAT GAAGAAGGGC
     3001 TCCGTCCTGG ACGGGAAGCC TGACAAGGAG CTTCTTTTCA CCAAAGAGAT TTACCGGGAA
     3061 TTCCTGCTAC GAGGTTATGA GTATGGCGCA GCATTTCAGG GCATCCAAAG GGCTAGTTTA
     3121 GACGCCACGG ATACGGACAT CAGGTGGGAC GGACGCTGGA TCAGCTACCT GGACACCGTG
     3181 CTCCAGATGT ACCTTCTGTC CAAGCCAGGC ACTCACCAGG CCCTTCCCAC CCTGCTCGAG
     3241 TCCGTAACGA TCGATCCCAG AGTGCACCCG GCCCAGCCTC CAGAAGGGAC CACTGAGTTT
     3301 CAAGTCCTGC CAGGCAAGTG GGACCCGGTC CTGCAGATCG CGGCCGCGGG AGGCGTGGAA
     3361 ATCCGCAGCT GTCACAGCAT CAGGGCGTCC CGCAGGCTCA ACCACGACCC GCCCATTCTG
     3421 GAGGACTTTG CCTTCGCGCC ATATGTAGAC CCCAGACCCT CGGATAGATC AGCCGCCGCG
     3481 GTGACGCCTG CACTGAGGGA CTACGCTGAT GCCTGTTTTG AGTTTTCTCG CCAGGGAATG
     3541 AAACGCTGGC TGGAAAACGA CAAGAACAAT GTCCTTCCCA ACAAGGAAGA AATCAAAGAA
     3601 GCCTTGGCGA TGGCCAACAA GCACGCCAGC ACCCCACAGG CCGCTTCAAA CTTCGCCTCA
     3661 GCAAAGGCGA CGCTAGAGGC ACTGGTCAAC AACAAGAATG GACACCGACT CCCCAACCAT
     3721 GGATTATTCG AGATGCTGGA CATTGCCTTC AGTGAGCCCC TTGAGGGAGA CTACTGGGAC
     3781 AGACTGAGGA TGAAACTGCA CGATGTCCGG ACGTACCTGT GGGATGACCC CATCATCGCC
     3841 GCCCTGGAGT CCCCGGACAT CGTCAAGCTG GTCATGGAAA CCGTCTCGGA CAACGTGAAC
     3901 CAGCAGGTGA TGGAGATCCT GGAGGTGGGC GCGGCCAGAG GACCTTACTA CCGCCAGGCA
     3961 ATCCCCAAAG CCCTGGAATA TTTCAGCATC AAGGACTGGC AGTACACCGT AGCAGACCAG
     4021 GGCTTTGTGG AGGACGCGGC GGAATTCCCG GTAAAGATGA TGCAATTTGA CCCCCTGGAC
     4081 CCGGCAAACT TCCCAGCAGA GCTGACCGAG TCATGTGACC TGCTTGTCCT AAAGTGGAAC
     4141 CTCCAGATGC AGGTGGACCT GGACGCGGCT ATCACTGAAT TCAGCAAGAT GATCAAACCT
     4201 GGTGGATTCT TGCTTGTGCT CGAGAATGGT ACCAGACTGT CGACCTTCTT CCCAATCAAG
     4261 GCCATCGTGT CGGCCTCTCT GGGCGGGAAA GGCGGGCCAG AGGGAGACCG AGCCATGGGC
     4321 TGTTTCTACA CGGACGCCCA GTGGAGCGCG CTATTCGCCA GGCACGGCTT CGAGCAGATC
     4381 ATGCACATAC CGGACGGGAT CGCCGTCTCC ATGTTCCTCC TGAGGAAGCC TTTCGAACCC
     4441 AGCGTAGCCC CCATCATTAT CAACGTTGAC GACCTGGAGT GCTCCTGGCT TGAGGAGGTC
     4501 CAGGCGAGAT GTGCCGAGCT ACAAGACTCC CACAAAGATT CCAGACTTTG GCTGGTGGCC
     4561 AACACAGAAC TGAGCGGAGT TCTGGGATTC CTCAGATCCC TCGTTTGGGA GTTTGGCTCC
     4621 GAGAAACTCC GGTGTATACA GATCGACGAC GCGACAGCAG GCCCCAACCC GCCTAAGATA
     4681 TCTGCAGATA GTGCGGATTT CAAGGAACTG GTCAGGAAAG ACTTGGCCTA CAATGTCTTC
     4741 AAGAATGGCA AATGGGGAAC CTACAGGGGC TTCGTGATCT CTGATGCTGA CCGCCAGAAG
     4801 GAGCGTCCGA GCGAGTACGT GTACGCTGAC TGGCTCTCGG CCGGAGACAT GTCCAGTCTC
     4861 CGCTGGTTCG ACTCGCCCCT CAAGACCGGA CACAACAATG GCATGCTGGG AAGCAAGATG
     4921 GCGCACAAGC TGGAGACTGA GACCTGCTCT GTCTACTACG CGGGTTTGAA TCTCCGGGAT
     4981 ATTATTCTGG CCAACGGGAC TATTCAGAGG GACATTCTTC CCGAAGAGAC GTTCTTCAAA
     5041 GAGGGAGTTC TGGGAGTGGA ATTCTCCGGG AGGAATTCAT CCGGGAAGAG GGTGATGGGG
     5101 CTGTGCCCAC CTCCCGCTCT AGCAACCACC GTGAAGTGTC CAGTCTCCTC CCTGTGGTCA
     5161 GTGCCTGACC AGTGGACCCT GGAGGAGGCA GCCACCGTCC CTCTGGCCTA CGCCACAGCC
     5221 TACTACTGTC TGGTCAGTGA AGGTGGTGTC CAGAAAGGTG CAACAGTTTT CATACATGCC
     5281 GGGGCATCTG TAGTGGGCCA GGCTTCCATT GCTGTCGCCC TAAGCTACAA CTGTGAGATT
     5341 TTCACTTTGA CCAAAAACAG TGATGAGACA GCTCTGCTGA AATCTATGTA CCCTCAACTT
     5401 AATGATAGAA ACTTCTGCAG CTCTGAAGAC TGTTCCTTTG AAAAATACAT CCGCAAAGAG
     5461 ACGAAGGGAT CAGGTGTAGA CGTGGTAATC AATACTCTGA GAGGAAAATT CCTCAAGGCA
     5521 AGCCGCAGGT TGTTGTCCAA AAAGGGGAAA TTTGTAGACA TCGGATTCAA AGTTGACAGC
     5581 AACACTCAAA TAGCGTACTA CACGCGAGAA CACCCTGACC TTCGGTTCCA GCTGGACGCT
     5641 CTGCTCGAGT CCCAGGGGCC AGAGTGGACT CGCCTGTTTG ACCTGGTCCA GGCAGGGATA
     5701 CACAGCGGAG TGGTCAAGCC CTTGAAGAGA GCCGTCTACA GCATGGACAA GATTGTGGAC
     5761 GCCTTCAAAA CCGTGGAGGC TGAGAGAGAG GCCGGCAAGA TTGTCATCAA GATCCGAGAC
     5821 GAGGAGCGCC AGAAGGTGTG TCCGACCCCC AGGACCAGCT TCCCCGCCAT CCACAGGACG
     5881 TGCTTCCACC CGGACAAGTC TCACATCCTG GTCGGAGGCA TGGGCGGGAT GGGTCTGGAG
     5941 ACAGCGCACT GGATGGTCCT CAGAGGGGCC AAGAAGTTGA TACTCACATC TAGGTACGGT
     6001 ATAACCACGG GCTACCAGGC GAGGAAGATC GCCTTCTTCA AGCAGCTTGG CGTGGAGGTT
     6061 GAGGTGTTAG CGCTCAGCGT GAACACTCGG AAGGCAGCGG ACAAGGTGTT CGAACACGCC
     6121 CTCAAGATGG GGCCAGTAGG AGGCATCTTC AACATGGCCA TGGTCCTGTA CAATGACGAC
     6181 TTCCTCAAGA TGAACAGGGA GCAGTTCCTG AAGCCCCTGG AGTCCAAGAT CACCATGACG
     6241 ATGCTGCTGG ACGATAAGTC CAGGGAGAAG CCGGTCAGAG ACACCCTTGA CCACTTCGTC
     6301 ATGTTCTCCT CCCTCATCGT GAGCGGGGGG CATCTCGGCC AGGCCAACTA CGCCTTCGGC
     6361 AGCACCGTGC TCGAGAAGAT CTGTGAGCGG AGGAAGCGGG ACGGGCTCCC AGTGACCACC
     6421 CCCCAGTGGG CCAGTATCGC TGACGTGGGC ACCGTAGCCC TCATGGGAAC TGGTAACGAG
     6481 ACGATCATCT GCCGCAAGTA CCCCCAGCGG TTCTTCAACG TGCTCAGCGT GTTCGACTTC
     6541 ATGATGAGCT CCGACAATGT GGTCACCATC TCCTACGTCC TAGTGGAGAA GTCTATGGGC
     6601 GTGGCCGCAG GGGAGGAGTC TATGGTGGAC CAGGTGTTGA GGGCCGTGGG CAAAGTGCTC
     6661 GGCATCAAAG ATGTTTCCAG CGTTGATGGG GACAAGGAGT TCATTGACAT GGGTGTGGAC
     6721 TCTCTCATGA GTGTGGAAAT CAAACAGGCG CTGGAGAGAG ACGCAGGTCT CGTTATCAGC
     6781 ACCAAGGACA CACAGCTCAT GACCTTCAAC ACGCTAAGGT CAATGGTCAA AGGGTCACAC
     6841 GTGCATCACC ATCACCATCA CTAA
//
LOCUS       c00344_SRR1792_clade2..      6732 bp    DNA     linear   UNK 01-JAN-1980
DEFINITION  SRR17920662_NODE_157_length_8127_cov_36.730320_g119_i0.
ACCESSION   c00344_SRR1792..
VERSION     c00344_SRR1792..
KEYWORDS    .
COMMENT     ##antiSMASH-Data-START
            ##Version      :: 6.1.1
            Run date     :: 2022-08-15 16:59:08
            Original ID ::
            SRR17920662_NODE_157_length_8127_cov_36.730320_g119_i0
            NOTE: This is a single cluster extracted from a larger record!
            Orig. start  :: 0
            Orig. end    :: 8127
            ##antiSMASH-Data-END##
FEATURES             Location/Qualifiers
     cand_cluster    1..6732
                     /SMILES="C([*])C(-O)"
                     /candidate_cluster_number="1"
                     /contig_edge="True"
                     /detection_rules="cds(PKS_AT and (PKS_KS orene_KSormod_KS
                     or hyb_KS or itr_KS or tra_KS))"
                     /kind="single"
                     /product="T1PKS"
                     /protoclusters="1"
                     /tool="antismash"
     CDS             1..6732
                     /NRPS_PKS="Domain:
                     PKS_KS(Iterative-KS)(29-431).E-value:2.2e-93. Score:
                     305.3.MatchesaSDomain:nrpspksdomains_ctg344_1_PKS_KS.1"
                     /NRPS_PKS="Domain: PKS_AT
                     (523-803).E-value:2.9e-50.Score:
                     163.1.MatchesaSDomain:nrpspksdomains_ctg344_1_PKS_AT.1"
                     /NRPS_PKS="Domain: PKS_ER
                     (1637-1897).E-value:1.7e-50.Score:
                     163.7.MatchesaSDomain:nrpspksdomains_ctg344_1_PKS_ER.1"
                     /NRPS_PKS="Domain: PKS_KR
                     (1932-2110).E-value:9.9e-25.Score:
                     79.3.MatchesaSDomain:nrpspksdomains_ctg344_1_PKS_KR.1"
                     /NRPS_PKS="Domain: PKS_PP
                     (2184-2237).E-value:6.4e-08.Score:
                     24.7.MatchesaSDomain:nrpspksdomains_ctg344_1_PKS_PP.1"
                     /NRPS_PKS="type: Type I Iterative PKS"
                     /gene_functions="biosynthetic(rule-based-clusters)T1PKS:PK
                     S_KS"
                     /gene_functions="biosynthetic(rule-based-clusters)T1PKS:PK
                     S_AT"
                     /gene_functions="biosynthetic-additional(smcogs)SMCOG1022:
                     Beta-ketoacyl synthase (Score: 140.4;E-value:1.3e-42)"
                     /gene_kind="biosynthetic"
                     /locus_tag="ctg344_1"
                     /sec_met_domain="PKS_KS (E-value:
                     4e-95,bitscore:305.3,seeds: 2284, tool:
                     rule-based-clusters)"
                     /sec_met_domain="PKS_AT (E-value:
                     5.3e-52,bitscore:163.1,seeds: 1682, tool:
                     rule-based-clusters)"
                     /transl_table=11
                     /translation="MNDASKECGDVIDECFKPKGLPKYPYDGEIVIAGISSRMPDSAN
                     IDEFTENLFNKKHMVTTTEAAGRYENGLRDAPMYVGAIPDADKYDTTFFGMYPSMAFA
                     CDPQSRMLLERAYEAVIDAGESWDSMRGSRTGVFIGGYPSDSPECGRTEERMNGYTFI
                     GYTHCHLANRISFFFDFKGASFSTDCGDGSGLCALEIAMTHIRLGNIDYAIVGSTNIV
                     QDINSTVAGVNVGFYSFDGKCRAFDANASGHCRADASVVLLLSKKEVAKRSYCSVLHV
                     RNSGDGYTEDGFKAKSSEAQSKLLQNIYTEMGIDPNKISFVEAHGACNLEDDKMEAHA
                     LADVLCTNRKSPLLVGSVNTNMGHADGSAAMAGLVKSLIACERRMIPPSLHFETPNPN
                     IKALFDGRIKILTEAAPFEKGLISINSFGVGCTNYHATIRPNEIEQREPHPASKEPRL
                     FVYGSRTEASAYKVLEESKKHAESVEYQALLEASANLSVSRCPYRIYTVLNAKTGEYE
                     GVKKLGFNKRPVYLSFAGMGCQWDGMGKKMMDLPPFRESMMRSANILKRYNIDMFEMI
                     ADLKDEIVGAFVGITVVSMALFDCLKAMGIKADCVFGHSLGEVPCAYADGCLTHEECV
                     LLAYWRGEAARIAGMPPGKMVAVRMTWEEAKAFCAEKEGCYAACHNAETSVTISGLAE
                     PMAKLLAELQAKGTFAKEVKALGKCFHSPYCKLLEPVIKKGCEGLVKPNKRSPGWLST
                     SVPEEEWETHGQYASVEYFVNNLTSSVLYHGVAKKIPQNAVVIEVAPSPLFQSLLKRT
                     VGGDVVVLTCMKKDHENNVEYFLDQMGQAYLNDVDMHPLGLYPKVQYPVPRGTPHVSP
                     LISKMWDHSVSWFMPSTEEDRRKLRGKERSYIVDVNEEEHKYLKEHRVNGEIIYPPAA
                     CLVLAWKTMAAIKNRNYEEMPVTMKDLRFVENYVLPETTETTFRCRIQSNGFFEVSQV
                     ENFKINKSQIPDIVLLKGLIYCPDEDNAVEFLDPKIVTEDVNFSKEELVMTSEEVYKC
                     LRIQGRHCEEEFKGIARANYDYSQADVTLTPNWTTHLDAVLQCVTQNKDSTAFCDIAS
                     ITTLQIDPVIHSNSTGASREGKVVRVQCDSVTNMAVAGGIVVYNMDLIKAAPSLEPYL
                     CNKSVFVPYIDPTPVADNTTKAYASDCADFCIAGLSKLVAADGKSEKIPNKKDVLAAI
                     GQKNSNVYIDGQLSKHIENPKCELARVLDTIFKAEDSQDFSQNMKKVLGNKRSRLSTD
                     MLLSTLSDNDVLQPALQIVLDNTPSSRITALEIGASKSLLYAKVPETVRRHPLKSLTY
                     TIADTEDLKHEEKSFAVNYLKWNFASLSEEYPGRTNDVVIVKNVLHKQADVKSALNRL
                     SALMKPQGFLLVQEVTQNFPIAVVMEHLDEIFPQYTDKRDTGRFLKEASWSRLFKENG
                     FETIFSRSDGALSTLFLLRKTKTSQSLNTVVSFTNTNENLIADIKAKYNAVMESSDNN
                     ARLWISADSFVNGAVGFFKALCQESGQKARRLRCIVKGDSEKVDISHGSKEFNKIAAL
                     DLALNEYKGGVWGFESFVASPTDVKNINIACSRAQLTMEAAGDLDTFRYQQMGPTVRN
                     VKAEWASVHYTSVSQNSLATARGDDVTRASGDEMEFGYDFVGRSKSGRIMGFGLKTIA
                     TEIDLTEASYVPVPDNVSMKDASTILTAYGIALLALKVKSNIIAGQTILIHDGAEAVG
                     QAAIAICLQNKLEVFATVKSDKQKKFLKQKFPSIANDHIATPKGLMFETQFLKVTDGK
                     GMDIVLNTLDGDKEVASLRLVAEGGQFIDLIQDKTQPKSDDIPFDEYMTTKSVISADF
                     IHTMTSSDCVQERTAVFDLLAQGLKSGEIKPLEATIFDASDVGKAFKHTASADNMSVT
                     LIQFKEEEKGNTANHSPRQVQAIPRFQCDPSKSYLVVGGFGGFGLHLAQWLVQRGCVN
                     LVLTDSGPVSKFQKCQMKLWERNGVRVLTSTGMCSTIDSTKKVVSLAETLAPLGGIFL
                     ATQVNDKSPLREQSQAAYQSSAMLKIQPITNLDTVSREPNLQSSVNVFVAFTSLVGGL
                     GQAKMTTSALANDYVDKVCKKRAADGLPVRSLQLGNLEDMVVRSDSWQADEQNICGTQ
                     PQSIRSTLKALEVLVCGPDVVTSTYVLPRGDNAYTEDEFKGTNLQLFVANQCVMPDLL
                     NCDPNTTLADLGVDSLIGSQIKNVLMQQYKLDMSVSDITRLTIDELAHIDESV"
     protocluster    1..6732
                     /aStool="rule-based-clusters"
                     /category="PKS"
                     /contig_edge="True"
                     /core_location="[157:6889](+)"
                     /cutoff="20000"
                     /detection_rule="cds(PKS_AT and (PKS_KS or
                     ene_KSormod_KSor hyb_KS or itr_KS or tra_KS))"
                     /neighbourhood="20000"
                     /product="T1PKS"
                     /protocluster_number="1"
                     /tool="antismash"
     proto_core      1..6732
                     /aStool="rule-based-clusters"
                     /tool="antismash"
                     /cutoff="20000"
                     /detection_rule="cds(PKS_AT and (PKS_KS or
                     ene_KSormod_KSor hyb_KS or itr_KS or tra_KS))"
                     /neighbourhood="20000"
                     /product="T1PKS"
                     /protocluster_number="1"
     Region          1..6732
                     /candidate_cluster_numbers="1"
                     /contig_edge="True"
                     /product="T1PKS"
                     /region_number="1"
                     /rules="cds(PKS_AT and (PKS_KS or ene_KS ormod_KSorhyb_KS
                     or itr_KS or tra_KS))"
                     /tool="antismash"
     KS              88..1293
                     /ASF="found active site cysteine:
                     False,scaffoldmatchedGSSS: False"
                     /ASF="found active site histidines: True"
                     /aSDomain="PKS_KS"
                     /aSTool="nrps_pks_domains"
                     /database="nrpspksdomains.hmm"
                     /detection="hmmscan"
                     /domain_id="nrpspksdomains_ctg344_1_PKS_KS.1"
                     /domain_subtype="Iterative-KS"
                     /evalue="2.20E-93"
                     /label="ctg344_1_PKS_KS.1"
                     /locus_tag="ctg344_1"
                     /protein_end="431"
                     /protein_start="29"
                     /score="305.3"
                     /tool="antismash"
                     /translation="IVIAGISSRMPDSANIDEFTENLFNKKHMVTTTEAAGRYENGLR
                     DAPMYVGAIPDADKYDTTFFGMYPSMAFACDPQSRMLLERAYEAVIDAGESWDSMRGS
                     RTGVFIGGYPSDSPECGRTEERMNGYTFIGYTHCHLANRISFFFDFKGASFSTDCGDG
                     SGLCALEIAMTHIRLGNIDYAIVGSTNIVQDINSTVAGVNVGFYSFDGKCRAFDANAS
                     GHCRADASVVLLLSKKEVAKRSYCSVLHVRNSGDGYTEDGFKAKSSEAQSKLLQNIYT
                     EMGIDPNKISFVEAHGACNLEDDKMEAHALADVLCTNRKSPLLVGSVNTNMGHADGSA
                     AMAGLVKSLIACERRMIPPSLHFETPNPNIKALFDGRIKILTEAAPFEKGLISINSFG
                     VGCTNYHATI"
     aSModule        88..6711
                     /complete
                     /domains="nrpspksdomains_ctg344_1_PKS_KS.1"
                     /domains="nrpspksdomains_ctg344_1_PKS_AT.1"
                     /domains="nrpspksdomains_ctg344_1_PKS_ER.1"
                     /domains="nrpspksdomains_ctg344_1_PKS_KR.1"
                     /domains="nrpspksdomains_ctg344_1_PKS_PP.1"
                     /iterative
                     /locus_tags="ctg344_1"
                     /monomer_pairings="pk -> pk"
                     /tool="antismash"
                     /type="pks"
     AT              1570..2409
                     /aSDomain="PKS_AT"
                     /aSTool="nrps_pks_domains"
                     /database="nrpspksdomains.hmm"
                     /detection="hmmscan"
                     /domain_id="nrpspksdomains_ctg344_1_PKS_AT.1"
                     /evalue="2.90E-50"
                     /label="ctg344_1_PKS_AT.1"
                     /locus_tag="ctg344_1"
                     /protein_end="803"
                     /protein_start="523"
                     /score="163.1"
                     /specificity="consensus: pk"
                     /specificity="PKS signature: Malonyl-CoA"
                     /specificity="Minowa: mmal"
                     /tool="antismash"
                     /translation="FAGMGCQWDGMGKKMMDLPPFRESMMRSANILKRYNIDMFEMIA
                     DLKDEIVGAFVGITVVSMALFDCLKAMGIKADCVFGHSLGEVPCAYADGCLTHEECVL
                     LAYWRGEAARIAGMPPGKMVAVRMTWEEAKAFCAEKEGCYAACHNAETSVTISGLAEP
                     MAKLLAELQAKGTFAKEVKALGKCFHSPYCKLLEPVIKKGCEGLVKPNKRSPGWLSTS
                     VPEEEWETHGQYASVEYFVNNLTSSVLYHGVAKKIPQNAVVIEVAPSPLFQSLLKRTV
                     GGDV"
     CDS_motif       1783..1896
                     /aSTool="nrps_pks_domains"
                     /database="abmotifs"
                     /detection="hmmscan"
                     /domain_id="nrpspksmotif_ctg344_1_0001"
                     /evalue="6.00E-06"
                     /label="PKSI-AT-M_m3"
                     /locus_tag="ctg344_1"
                     /protein_end="632"
                     /protein_start="594"
                     /score="18.2"
                     /tool="antismash"
                     /translation="GIKADCVFGHSLGEVPCAYADGCLTHEECVLLAYWRGE"
     CDS_motif       2692..2763
                     /aSTool="nrps_pks_domains"
                     /database="abmotifs"
                     /detection="hmmscan"
                     /domain_id="nrpspksmotif_ctg344_1_0002"
                     /evalue="7.20E-05"
                     /label="PKSI-DH_m2"
                     /locus_tag="ctg344_1"
                     /protein_end="921"
                     /protein_start="897"
                     /score="15.4"
                     /tool="antismash"
                     /translation="YLKEHRVNGEIIYPPAACLVLAWK"
     ER              4912..5691
                     /ASF="ER configuration inconclusive"
                     /aSDomain="PKS_ER"
                     /aSTool="nrps_pks_domains"
                     /database="nrpspksdomains.hmm"
                     /detection="hmmscan"
                     /domain_id="nrpspksdomains_ctg344_1_PKS_ER.1"
                     /evalue="1.70E-50"
                     /label="ctg344_1_PKS_ER.1"
                     /locus_tag="ctg344_1"
                     /protein_end="1897"
                     /protein_start="1637"
                     /score="163.7"
                     /tool="antismash"
                     /translation="RASGDEMEFGYDFVGRSKSGRIMGFGLKTIATEIDLTEASYVPV
                     PDNVSMKDASTILTAYGIALLALKVKSNIIAGQTILIHDGAEAVGQAAIAICLQNKLE
                     VFATVKSDKQKKFLKQKFPSIANDHIATPKGLMFETQFLKVTDGKGMDIVLNTLDGDK
                     EVASLRLVAEGGQFIDLIQDKTQPKSDDIPFDEYMTTKSVISADFIHTMTSSDCVQER
                     TAVFDLLAQGLKSGEIKPLEATIFDASDVGKAFKHTASADNM"
     CDS_motif       5137..5199
                     /aSTool="nrps_pks_domains"
                     /database="abmotifs"
                     /detection="hmmscan"
                     /domain_id="nrpspksmotif_ctg344_1_0003"
                     /evalue="1.90E-07"
                     /label="PKSI-ER_m5"
                     /locus_tag="ctg344_1"
                     /protein_end="1733"
                     /protein_start="1712"
                     /score="23.5"
                     /tool="antismash"
                     /translation="GQTILIHDGAEAVGQAAIAIC"
     CDS_motif       5212..5259
                     /aSTool="nrps_pks_domains"
                     /database="abmotifs"
                     /detection="hmmscan"
                     /domain_id="nrpspksmotif_ctg344_1_0004"
                     /evalue="5.70E-04"
                     /label="PKSI-ER_m6"
                     /locus_tag="ctg344_1"
                     /protein_end="1753"
                     /protein_start="1737"
                     /score="12.8"
                     /tool="antismash"
                     /translation="LEVFATVKSDKQKKFL"
     CDS_motif       5341..5379
                     /aSTool="nrps_pks_domains"
                     /database="abmotifs"
                     /detection="hmmscan"
                     /domain_id="nrpspksmotif_ctg344_1_0005"
                     /evalue="5.00E-04"
                     /label="PKSI-ER_m7"
                     /locus_tag="ctg344_1"
                     /protein_end="1793"
                     /protein_start="1780"
                     /score="12.7"
                     /tool="antismash"
                     /translation="TDGKGMDIVLNTL"
     KR              5797..6330
                     /ASF="KR domain
                     putativelycatalyzingL-configurationproduct formation"
                     /ASF="catalytic triad S,Y,N inconclusive"
                     /aSDomain="PKS_KR"
                     /aSTool="nrps_pks_domains"
                     /database="nrpspksdomains.hmm"
                     /detection="hmmscan"
                     /domain_id="nrpspksdomains_ctg344_1_PKS_KR.1"
                     /evalue="9.90E-25"
                     /label="ctg344_1_PKS_KR.1"
                     /locus_tag="ctg344_1"
                     /protein_end="2110"
                     /protein_start="1932"
                     /score="79.3"
                     /specificity="KR activity: inactive"
                     /specificity="KR stereochemistry: C1"
                     /tool="antismash"
                     /translation="SYLVVGGFGGFGLHLAQWLVQRGCVNLVLTDSGPVSKFQKCQMK
                     LWERNGVRVLTSTGMCSTIDSTKKVVSLAETLAPLGGIFLATQVNDKSPLREQSQAAY
                     QSSAMLKIQPITNLDTVSREPNLQSSVNVFVAFTSLVGGLGQAKMTTSALANDYVDKV
                     CKKRAADGLPVRSLQLGN"
     CDS_motif       5797..5886
                     /aSTool="nrps_pks_domains"
                     /database="abmotifs"
                     /detection="hmmscan"
                     /domain_id="nrpspksmotif_ctg344_1_0006"
                     /evalue="1.90E-14"
                     /label="PKSI-KR_m1"
                     /locus_tag="ctg344_1"
                     /protein_end="1962"
                     /protein_start="1932"
                     /score="46.1"
                     /tool="antismash"
                     /translation="SYLVVGGFGGFGLHLAQWLVQRGCVNLVLT"
     ACP             6553..6711
                     /aSDomain="PKS_PP"
                     /aSTool="nrps_pks_domains"
                     /database="nrpspksdomains.hmm"
                     /detection="hmmscan"
                     /domain_id="nrpspksdomains_ctg344_1_PKS_PP.1"
                     /evalue="6.40E-08"
                     /label="ctg344_1_PKS_PP.1"
                     /locus_tag="ctg344_1"
                     /protein_end="2237"
                     /protein_start="2184"
                     /score="24.7"
                     /tool="antismash"
                     /translation="VMPDLLNCDPNTTLADLGVDSLIGSQIKNVLMQQYKLDMSVSDI
                     TRLTIDELA"
ORIGIN
        1 ATGAATGACG CAAGCAAAGA ATGTGGTGAC GTCATTGACG AATGCTTCAA GCCGAAAGGG
       61 CTTCCGAAAT ACCCGTATGA TGGCGAGATT GTTATAGCTG GGATTTCAAG CCGGATGCCG
      121 GACAGTGCAA ACATTGATGA GTTTACAGAA AACTTGTTCA ATAAAAAGCA TATGGTCACT
      181 ACAACTGAAG CGGCTGGTCG TTATGAAAAT GGACTACGAG ACGCACCAAT GTATGTGGGT
      241 GCCATACCAG ACGCCGACAA GTATGACACC ACCTTCTTTG GTATGTACCC TTCCATGGCG
      301 TTTGCCTGTG ATCCACAGAG TAGAATGCTA TTGGAAAGGG CTTATGAGGC TGTTATTGAT
      361 GCAGGTGAAA GCTGGGATTC CATGAGAGGA TCTCGCACAG GTGTCTTCAT TGGTGGCTAC
      421 CCCTCTGACT CCCCCGAATG TGGTAGAACA GAAGAAAGAA TGAATGGCTA CACCTTCATA
      481 GGCTACACTC ACTGTCATCT AGCCAACCGT ATCAGCTTTT TCTTTGACTT TAAAGGTGCC
      541 AGTTTTTCTA CTGACTGTGG TGATGGTTCC GGTCTGTGTG CCTTAGAAAT TGCAATGACG
      601 CATATTCGTT TGGGAAACAT TGACTATGCT ATTGTGGGCA GCACCAACAT CGTCCAAGAC
      661 ATAAATAGCA CTGTGGCAGG GGTCAACGTT GGGTTCTATT CTTTTGACGG CAAGTGCAGG
      721 GCGTTCGATG CCAATGCCAG TGGTCACTGT CGTGCTGATG CTAGTGTAGT GTTGTTGCTT
      781 AGCAAGAAAG AAGTGGCCAA GAGGTCCTAC TGTTCTGTCC TGCATGTTCG TAATAGCGGT
      841 GACGGCTATA CTGAAGACGG TTTTAAAGCA AAGTCAAGTG AAGCCCAGTC TAAACTGCTC
      901 CAAAACATCT ACACCGAGAT GGGAATCGAT CCTAACAAGA TCTCCTTCGT GGAAGCTCAT
      961 GGTGCCTGCA ATCTCGAGGA CGACAAAATG GAGGCTCATG CCTTGGCCGA TGTACTCTGT
     1021 ACCAACAGAA AGTCTCCTCT TTTGGTTGGG TCAGTCAACA CGAACATGGG ACACGCCGAT
     1081 GGTTCTGCAG CTATGGCTGG ATTAGTCAAG TCTTTGATTG CATGCGAGAG ACGGATGATA
     1141 CCACCCAGTC TTCACTTTGA GACGCCCAAC CCCAACATCA AGGCACTCTT CGATGGAAGA
     1201 ATCAAGATTC TCACGGAAGC TGCACCGTTC GAAAAAGGCC TGATCAGTAT AAACTCTTTT
     1261 GGAGTGGGAT GCACAAACTA TCATGCCACA ATCAGACCCA ATGAAATTGA ACAACGAGAG
     1321 CCTCATCCCG CAAGCAAGGA GCCTCGCCTG TTTGTGTATG GATCTAGAAC TGAAGCCAGT
     1381 GCTTACAAAG TCCTCGAGGA GTCCAAGAAG CACGCAGAAA GCGTGGAATA CCAAGCGCTT
     1441 TTGGAGGCGT CCGCTAACTT GTCCGTATCA AGATGTCCTT ATAGGATTTA CACTGTGCTC
     1501 AATGCGAAAA CTGGAGAGTA CGAAGGTGTC AAGAAACTTG GCTTCAACAA GAGACCTGTC
     1561 TACTTATCCT TCGCCGGAAT GGGCTGCCAA TGGGATGGAA TGGGCAAAAA GATGATGGAC
     1621 CTGCCCCCTT TCAGGGAATC CATGATGCGG TCTGCTAACA TCCTAAAAAG ATACAACATC
     1681 GACATGTTTG AAATGATTGC AGATCTCAAA GATGAGATCG TTGGAGCCTT TGTTGGCATC
     1741 ACAGTTGTTT CGATGGCATT GTTCGACTGC CTCAAAGCTA TGGGCATCAA AGCTGATTGT
     1801 GTTTTTGGAC ACTCCCTGGG GGAGGTCCCA TGCGCGTACG CTGACGGATG TCTGACGCAT
     1861 GAAGAATGTG TCCTGCTGGC TTATTGGCGT GGTGAGGCTG CCAGGATTGC TGGAATGCCA
     1921 CCCGGGAAAA TGGTGGCTGT TCGAATGACA TGGGAAGAGG CCAAAGCATT CTGCGCCGAG
     1981 AAAGAGGGAT GTTATGCAGC CTGTCACAAC GCTGAGACCT CAGTAACAAT TTCAGGACTT
     2041 GCTGAGCCCA TGGCCAAACT ATTGGCCGAG CTGCAAGCCA AGGGTACCTT TGCCAAAGAA
     2101 GTCAAAGCAT TGGGCAAATG TTTTCACTCT CCCTATTGCA AGCTTTTGGA GCCGGTCATT
     2161 AAAAAAGGAT GTGAAGGGCT TGTGAAGCCC AACAAGAGAA GTCCCGGATG GCTGTCCACT
     2221 TCAGTGCCCG AGGAGGAGTG GGAGACTCAT GGCCAGTACG CCTCTGTTGA ATATTTTGTC
     2281 AATAATCTTA CGAGCTCAGT GTTGTACCAT GGTGTTGCCA AAAAGATTCC CCAAAACGCA
     2341 GTGGTGATTG AGGTAGCACC CAGTCCTCTG TTCCAATCCC TTCTCAAAAG GACCGTTGGT
     2401 GGTGATGTTG TGGTGCTGAC GTGTATGAAG AAGGACCACG AGAACAACGT AGAATATTTC
     2461 TTGGACCAGA TGGGCCAAGC CTACCTGAAT GATGTTGACA TGCACCCTCT TGGCCTTTAC
     2521 CCAAAAGTCC AATATCCCGT GCCCAGGGGC ACCCCACACG TATCACCTCT GATTAGCAAG
     2581 ATGTGGGACC ACTCGGTATC CTGGTTCATG CCATCTACAG AGGAGGATCG TCGTAAACTG
     2641 AGGGGCAAGG AGAGGTCGTA TATTGTTGAT GTCAACGAGG AGGAACACAA ATATCTGAAA
     2701 GAACACAGAG TCAACGGAGA AATCATATAC CCACCTGCTG CTTGCCTTGT CCTTGCCTGG
     2761 AAAACAATGG CTGCCATCAA AAACAGAAAC TATGAGGAGA TGCCGGTCAC AATGAAGGAT
     2821 CTCCGATTCG TGGAGAATTA TGTTTTACCT GAAACAACTG AAACTACTTT TAGGTGCCGT
     2881 ATCCAATCCA ACGGATTTTT CGAAGTGAGC CAGGTGGAAA ATTTCAAAAT TAACAAATCT
     2941 CAGATACCTG ACATTGTCCT GCTCAAGGGT CTCATCTATT GCCCTGATGA GGACAACGCC
     3001 GTTGAGTTTT TGGACCCCAA GATTGTGACA GAAGATGTGA ACTTTAGCAA GGAAGAGCTG
     3061 GTCATGACGA GTGAAGAAGT GTACAAATGT CTGAGAATTC AAGGCCGACA CTGCGAGGAA
     3121 GAGTTCAAAG GAATTGCAAG AGCCAACTAT GACTATTCCC AAGCTGATGT AACGCTGACT
     3181 CCCAACTGGA CCACTCACCT AGACGCTGTC TTACAATGCG TCACGCAGAA CAAAGATTCA
     3241 ACTGCTTTCT GTGACATAGC GAGCATCACA ACTTTGCAGA TAGATCCTGT CATACACAGT
     3301 AACAGTACTG GTGCCAGCAG GGAAGGAAAA GTTGTCCGCG TCCAGTGTGA CTCTGTTACA
     3361 AACATGGCAG TAGCCGGTGG TATCGTTGTT TATAACATGG ACCTCATCAA AGCTGCTCCA
     3421 AGTCTAGAGC CCTACCTGTG TAACAAAAGT GTCTTCGTTC CTTATATTGA CCCAACTCCT
     3481 GTTGCTGACA ACACAACGAA GGCCTATGCA TCAGACTGCG CAGATTTCTG CATCGCAGGA
     3541 TTGTCCAAAT TAGTCGCTGC AGATGGAAAG TCTGAAAAGA TTCCCAACAA GAAAGATGTT
     3601 TTGGCCGCTA TTGGACAGAA AAATTCCAAT GTCTACATTG ATGGTCAGTT GTCAAAGCAC
     3661 ATAGAAAACC CCAAGTGTGA GCTTGCCAGG GTACTTGATA CGATCTTCAA GGCAGAGGAT
     3721 TCTCAAGATT TTAGCCAAAA TATGAAAAAG GTTTTAGGAA ACAAACGGTC CAGGTTGTCC
     3781 ACTGACATGC TTTTGTCCAC TCTCAGTGAC AACGATGTCC TCCAGCCCGC ATTACAAATC
     3841 GTCTTAGACA ACACGCCTTC AAGCAGAATC ACTGCCTTGG AAATTGGCGC AAGCAAGTCT
     3901 TTGCTTTATG CTAAAGTTCC AGAAACCGTG CGGCGACACC CATTGAAAAG CCTGACTTAC
     3961 ACAATCGCTG ACACCGAGGA TCTGAAGCAT GAAGAAAAAA GCTTTGCCGT TAATTACCTG
     4021 AAGTGGAATT TTGCATCACT CTCTGAAGAG TACCCTGGAA GAACCAACGA TGTCGTGATT
     4081 GTAAAGAATG TTCTCCATAA ACAGGCTGAT GTGAAATCAG CTCTAAATAG GCTCTCAGCA
     4141 TTGATGAAAC CACAAGGGTT CCTTTTAGTT CAAGAAGTTA CTCAGAACTT CCCAATTGCT
     4201 GTTGTAATGG AGCATCTTGA CGAAATATTC CCACAGTATA CAGACAAAAG GGATACTGGA
     4261 CGTTTTCTTA AAGAAGCAAG CTGGAGCAGG CTATTCAAAG AAAACGGGTT CGAAACAATC
     4321 TTTTCAAGAT CTGATGGTGC ACTTTCCACC CTCTTTCTGC TGAGAAAAAC CAAAACAAGT
     4381 CAAAGCTTAA ATACTGTTGT GAGCTTCACA AACACCAATG AAAACCTGAT TGCAGATATA
     4441 AAAGCAAAGT ACAATGCAGT CATGGAGTCT TCTGATAACA ACGCACGTCT TTGGATTTCT
     4501 GCGGACAGCT TTGTAAACGG AGCCGTTGGA TTTTTCAAGG CGTTGTGTCA AGAAAGTGGA
     4561 CAGAAGGCTC GACGCTTGAG GTGTATTGTG AAAGGTGACA GTGAGAAAGT CGACATCTCA
     4621 CACGGAAGTA AAGAATTCAA CAAAATTGCT GCTCTTGACT TGGCACTGAA CGAATACAAA
     4681 GGCGGAGTTT GGGGATTTGA GTCTTTCGTT GCATCTCCAA CAGATGTGAA GAACATTAAC
     4741 ATCGCTTGCA GTAGAGCTCA GTTAACAATG GAGGCGGCAG GAGATCTAGA CACGTTCAGG
     4801 TATCAGCAAA TGGGACCAAC AGTGAGGAAT GTGAAAGCTG AGTGGGCCTC AGTCCATTAC
     4861 ACATCTGTTA GTCAAAACAG TCTGGCCACT GCCAGGGGCG ATGACGTAAC AAGAGCGAGT
     4921 GGAGATGAAA TGGAGTTTGG TTACGACTTC GTTGGACGTA GCAAATCTGG TCGTATCATG
     4981 GGATTTGGAC TGAAGACAAT CGCCACAGAG ATCGACTTGA CAGAGGCTTC CTATGTCCCA
     5041 GTACCAGACA ATGTCAGCAT GAAGGATGCT TCTACCATTC TGACAGCCTA TGGGATAGCT
     5101 CTTTTAGCTC TGAAGGTCAA GTCAAATATC ATTGCTGGTC AAACAATTCT AATTCATGAT
     5161 GGAGCTGAGG CTGTTGGCCA GGCAGCTATA GCCATTTGTC TCCAAAACAA ACTTGAAGTT
     5221 TTCGCCACCG TGAAGTCAGA CAAACAGAAA AAGTTCCTAA AACAGAAATT TCCCAGTATT
     5281 GCAAATGACC ACATTGCTAC ACCAAAAGGT TTGATGTTTG AGACGCAGTT CCTTAAAGTC
     5341 ACTGATGGGA AAGGTATGGA TATAGTGCTC AATACATTGG ATGGAGATAA GGAAGTCGCC
     5401 AGCTTGCGAT TGGTTGCTGA AGGGGGACAA TTCATTGACC TGATTCAGGA TAAAACACAA
     5461 CCAAAGAGTG ATGACATACC TTTTGACGAG TACATGACCA CAAAGTCAGT CATCAGTGCT
     5521 GATTTTATCC ACACAATGAC CAGTTCTGAT TGTGTCCAGG AAAGAACAGC TGTGTTTGAT
     5581 CTGTTAGCCC AAGGATTAAA GAGTGGGGAG ATTAAGCCCT TGGAGGCTAC GATCTTTGAT
     5641 GCCTCAGATG TTGGAAAGGC ATTCAAACAC ACAGCCAGTG CTGACAACAT GAGTGTAACA
     5701 CTGATCCAGT TTAAAGAAGA AGAAAAAGGA AATACAGCCA ACCACTCACC CCGTCAAGTC
     5761 CAAGCTATTC CCAGATTCCA GTGCGACCCA AGCAAGTCTT ATCTGGTTGT TGGTGGCTTT
     5821 GGAGGATTTG GCCTACATTT GGCACAATGG CTGGTACAGA GGGGATGTGT CAATCTGGTA
     5881 CTCACAGACA GCGGACCAGT TAGTAAATTC CAGAAGTGTC AGATGAAACT GTGGGAGAGG
     5941 AATGGAGTTC GAGTCCTGAC ATCTACAGGG ATGTGTTCCA CCATAGACAG TACAAAGAAG
     6001 GTTGTCTCCC TTGCTGAAAC ACTGGCACCT CTTGGTGGGA TATTCTTAGC TACCCAGGTA
     6061 AATGACAAAT CACCATTGAG AGAACAAAGC CAAGCTGCCT ACCAATCATC TGCCATGCTT
     6121 AAAATCCAAC CAATCACTAA CCTCGATACT GTGTCGAGAG AGCCAAACCT TCAGTCATCT
     6181 GTCAACGTCT TTGTAGCGTT CACATCTCTA GTAGGCGGGC TTGGCCAGGC CAAAATGACA
     6241 ACATCCGCCT TAGCCAATGA TTACGTAGAT AAAGTATGCA AGAAACGAGC CGCCGATGGA
     6301 CTTCCAGTCC GATCGCTTCA GCTCGGTAAC TTGGAAGACA TGGTTGTTAG ATCAGACTCA
     6361 TGGCAAGCTG ATGAGCAAAA CATCTGTGGT ACTCAGCCTC AGTCAATAAG ATCTACTTTG
     6421 AAGGCTTTGG AAGTGCTGGT ATGTGGTCCA GATGTTGTCA CCTCTACATA TGTCTTACCG
     6481 AGGGGAGATA ACGCTTACAC GGAGGACGAG TTCAAGGGAA CTAACTTACA GTTGTTCGTG
     6541 GCTAATCAAT GTGTCATGCC AGATCTACTG AACTGTGACC CCAACACAAC CCTTGCTGAT
     6601 CTTGGCGTTG ACTCTCTCAT TGGCTCACAG ATCAAGAATG TTCTGATGCA ACAGTATAAG
     6661 CTGGACATGT CTGTCTCAGA TATCACAAGG TTGACCATTG ATGAGCTGGC ACACATTGAT
     6721 GAATCTGTTT AG
//
LOCUS       c00826_SRR1052_clade3..      7239 bp    DNA     linear   UNK 01-JAN-1980
DEFINITION  SRR10527249_NODE_351_length_7403_cov_9.936361_g166_i1.
ACCESSION   c00826_SRR1052..
VERSION     c00826_SRR1052..
KEYWORDS    .
COMMENT     ##antiSMASH-Data-START
            ##Version      :: 6.1.1
            Run date     :: 2022-05-17 19:57:05
            Original ID :: SRR10527249_NODE_351_length_7403_cov_9.936361_g166_i1
            NOTE: This is a single cluster extracted from a larger record!
            Orig. start  :: 0
            Orig. end    :: 7403
            ##antiSMASH-Data-END##
FEATURES             Location/Qualifiers
     cand_cluster    1..7239
                     /SMILES="C([*])C(-O)"
                     /candidate_cluster_number="1"
                     /contig_edge="True"
                     /detection_rules="cds(PKS_AT and (PKS_KS orene_KSormod_KS
                     or hyb_KS or itr_KS or tra_KS))"
                     /kind="single"
                     /product="T1PKS"
                     /protoclusters="1"
                     /tool="antismash"
     CDS             1..7239
                     /NRPS_PKS="Domain:
                     PKS_KS(Iterative-KS)(40-447).E-value:1e-106. Score:
                     349.2.MatchesaSDomain:nrpspksdomains_ctg826_1_PKS_KS.1"
                     /NRPS_PKS="Domain: PKS_AT
                     (533-820).E-value:7.9e-52.Score:
                     168.3.MatchesaSDomain:nrpspksdomains_ctg826_1_PKS_AT.1"
                     /NRPS_PKS="Domain: PKS_ER
                     (1668-1964).E-value:3.5e-54.Score:
                     175.8.MatchesaSDomain:nrpspksdomains_ctg826_1_PKS_ER.1"
                     /NRPS_PKS="Domain: PKS_KR
                     (1995-2175).E-value:6.3e-36.Score:
                     115.8.MatchesaSDomain:nrpspksdomains_ctg826_1_PKS_KR.1"
                     /NRPS_PKS="Domain: PKS_PP
                     (2307-2359).E-value:5.8e-10.Score:
                     31.3.MatchesaSDomain:nrpspksdomains_ctg826_1_PKS_PP.1"
                     /NRPS_PKS="type: Type I Iterative PKS"
                     /gene_functions="biosynthetic(rule-based-clusters)T1PKS:PK
                     S_KS"
                     /gene_functions="biosynthetic(rule-based-clusters)T1PKS:PK
                     S_AT"
                     /gene_functions="biosynthetic-additional(rule-based-cluste
                     rs) PP-binding"
                     /gene_functions="biosynthetic-additional(rule-based-cluste
                     rs) adh_short"
                     /gene_functions="biosynthetic-additional(smcogs)SMCOG1022:
                     Beta-ketoacyl synthase (Score: 182;E-value:3.1e-55)"
                     /gene_kind="biosynthetic"
                     /locus_tag="ctg826_1"
                     /sec_met_domain="PP-binding
                     (E-value:1.4e-10,bitscore:27.9, seeds: 164,
                     tool:rule-based-clusters)"
                     /sec_met_domain="PKS_KS (E-value:1.8e-108,bitscore:349.2,
                     seeds: 2284, tool:rule-based-clusters)"
                     /sec_met_domain="PKS_AT (E-value:
                     1.4e-53,bitscore:168.3,seeds: 1682, tool:
                     rule-based-clusters)"
                     /sec_met_domain="adh_short
                     (E-value:1.3e-35,bitscore:109.2, seeds: 230,
                     tool:rule-based-clusters)"
                     /transl_table=11
                     /translation="MPAYANYNGSGNNGTPVMNGTSTHNKELPESLRYAKYQGDIVVA
                     GMSGRVGQCDTLDDFKEMLWQGKDGFTTKSMRFDIEKYGTQKRHAYINDAEKFDADFF
                     GIAPKNAEFLDPCIRLTMEAAYEAVVDAGYSAQEMRGTKTGVYVPCVSYEANCYWLSK
                     GLDVIGTASRGLGVINNFRASRISYSMDLRGPSMCLDTACSGYLAAVEAGVKDIRLGI
                     CDQAIVASCQTHCNPMGSLLFMDLGAAGPDACCYTFDERAQGFGRCEAVGAMLIQKEE
                     DARRVFAKIPHVYQSCDGASTEHDFNHPAVPGQRWTIDECYRQAGIDKNKIEFVECHG
                     TGTRAGDRVEADAIDFSFCAKPRAKPLWVGSVKTNVGHAEASAGFNAMVKCIFAMNEC
                     LIPPNLNFAKPNPTIAGLLEGRLKVVTELTPWGGEMCGISGFGIGGTNSHMIMKRNDK
                     PNTSIHPSSGAMRLFCYHARTEDGLRNIFNAVQKNAMHVGFQALFQASSDEPAHKMPF
                     RGYTILNSPQNITEIKKAKSRKIVYVCTGMGCQWEGQGMELMKLEVFRNSVQKSCEIV
                     KKKFNCDLYEAMKTGTSHTIGNGLGAWISIPIVQVALIDTLSAMGVQPDFIMGHSLGE
                     VAAAYADGNLTREEAMLVPHARFSAAKATPQTQGLMAAIGMKVEELEAILPKELDLAC
                     HNAEQSCTVSGQTQHVRAFVQKMESMGVFAKEVDSLGVAFHSRLIGFAAPEMKRQLTV
                     GGLVGKPRSSKWLSTCYAQSDWDKQEAKIADADYFTYNYTHRVRFYETAKLLPKNPII
                     IEVAPSGLLQSLLKKVVGTKGEVVALQKKNYNDNLTYFFETLGTMYMNGIDLKPLNVF
                     PEVKFPVPQNTPLLSPLIAKQWDHEDNFRVPHIDDISDPVETTHAEIKEDYAVVKPTQ
                     ATLSATSEEEAEEEEPETGGSGAGGAYEVTYDFSEGGNGHFILGHVVNGTKLFPAAGY
                     ILTAWEAFAAKHGSTFQELPVVLESVNIVRATPLPANGKLTFQCRIMHTGEFEVTENK
                     QLVTIGKICMAADAKKVLNGMKELDEKIKSLRNTRKPSIPQTRDEIYLGMANQGLDYS
                     GVFRGILGTDLQSMDFEWTGEWIAFLDFHFQAAVWFQKGDSHVAPLKMDAIYLDAGEI
                     SQQILFGEKPVCKLIYDQLEMGYMTSPVMKMKRCEMVNTAYKPSGNADLEEVRFIPYT
                     ANTKVNNALRQYATDCLQYTVNGLEEALNSGKFPLLTNNRAVVSDALTEFRFKAAKSS
                     DGDLSKACKLPNAGLAKTLKKIFPPSGTTTDPATVGEIISASKVELAKDRLIDSLSHT
                     DILHAALEIVKYNFPHGTKHTVLELDASSSKMYRHIMPYLTEISGINYIAADKSKMAK
                     DFRGVGTQSVRWDMESDASLGNVKAGLMVLKHVLHKQHDVVDALNSVLPYVVPGGFIL
                     VEEVTHNFPLFVALEGLHQDVMLPTTNGTREYGRFMTDSTWQSYFAKRDLDLVYRKSD
                     GLLSTMYLLRKKQKNLIEPTFMRVDGLDHDWFDDVQNEMSRLEMEPNDSGKRLWLVCD
                     TPNSGVYGMVQCMRKEPGGDKVRFVQNSNLNNKMEKADLSVERLRKTVVNLDLYQNVF
                     RDGQYGFYARKPLDYSFRDTATSPNAYVVVPIVGDFSSAKWASSNEELLAMDDYMGMD
                     KEKYVSVYYSAVNDRDILYANGQISKTDDLIWRYNSGLYGYEFVGRRQNGSRVVGLVP
                     GLALATGLSHSRGLVIDLPDTWTMKDAATVPYCYLYVYYALVVRNPLTEGQSILVHSG
                     ATAMGTAAIRTALNAGAVVYTTVYSEEETKYIKKYFPQLPESHIILRKTELSITDGIE
                     RLTKGQGVHIVLSTYADESLFDESVQSMSTSGQYIEMGRPATSRTVEEFAAKLMQKNM
                     AYTRIDACAILNDKASHKRLTQRVSEDMQRGLIKPISSTVYQAKDISQAFEAAGKPRA
                     MGKVIVQIREEETYEGSTAQQVSLPVSPRVTCDPRKSFILCGGLGGLGLELAHWLVQR
                     GARNLILTSRRGVTNGYQEFKIKMWQENYKAKVRVIATQLRSTSDAKWLIQQAQEMGP
                     VGGIFILSLVLRDRYMAMLDRETFAEAANSKIKDTIFMDEASRELCGSELDWFVPFSS
                     LASGYGNAAQTNYGFGNSVMERTAEKRKADGLPGTVVQWGAIGDVGAFMGKTGLEKEA
                     KVMMRNFEAMGLGIQRVDSCLHAMDTFLLLKKENVVSSHEPCVWNFDDEDDVIEEVEI
                     ISPPPKKQVAVAPPPKKPVVVAPPPREEVVVAPPPKKEVFATPAPQPRPKKSASGPKK
                     SLMAATAKVFGRKSMDNVSDDVTLGSLGLDSLMAVEMKQMMEKDFDIKLSLADIRKMT
                     MERLRDMDEDSDDAPAPTPQRTVPQKTVVVETPQPRQTTQPRPVKKAAA"
     protocluster    1..7239
                     /aStool="rule-based-clusters"
                     /category="PKS"
                     /contig_edge="True"
                     /core_location="[162:7401](+)"
                     /cutoff="20000"
                     /detection_rule="cds(PKS_AT and (PKS_KS or
                     ene_KSormod_KSor hyb_KS or itr_KS or tra_KS))"
                     /neighbourhood="20000"
                     /product="T1PKS"
                     /protocluster_number="1"
                     /tool="antismash"
     proto_core      1..7239
                     /aStool="rule-based-clusters"
                     /tool="antismash"
                     /cutoff="20000"
                     /detection_rule="cds(PKS_AT and (PKS_KS or
                     ene_KSormod_KSor hyb_KS or itr_KS or tra_KS))"
                     /neighbourhood="20000"
                     /product="T1PKS"
                     /protocluster_number="1"
     Region          1..7239
                     /candidate_cluster_numbers="1"
                     /contig_edge="True"
                     /product="T1PKS"
                     /region_number="1"
                     /rules="cds(PKS_AT and (PKS_KS or ene_KS ormod_KSorhyb_KS
                     or itr_KS or tra_KS))"
                     /tool="antismash"
     KS              121..1341
                     /ASF="found active site cysteine:
                     True,scaffoldmatchedGSSS: False"
                     /ASF="found active site histidines: True"
                     /aSDomain="PKS_KS"
                     /aSTool="nrps_pks_domains"
                     /database="nrpspksdomains.hmm"
                     /detection="hmmscan"
                     /domain_id="nrpspksdomains_ctg826_1_PKS_KS.1"
                     /domain_subtype="Iterative-KS"
                     /evalue="1.00E-106"
                     /label="ctg826_1_PKS_KS.1"
                     /locus_tag="ctg826_1"
                     /protein_end="447"
                     /protein_start="40"
                     /score="349.2"
                     /tool="antismash"
                     /translation="IVVAGMSGRVGQCDTLDDFKEMLWQGKDGFTTKSMRFDIEKYGT
                     QKRHAYINDAEKFDADFFGIAPKNAEFLDPCIRLTMEAAYEAVVDAGYSAQEMRGTKT
                     GVYVPCVSYEANCYWLSKGLDVIGTASRGLGVINNFRASRISYSMDLRGPSMCLDTAC
                     SGYLAAVEAGVKDIRLGICDQAIVASCQTHCNPMGSLLFMDLGAAGPDACCYTFDERA
                     QGFGRCEAVGAMLIQKEEDARRVFAKIPHVYQSCDGASTEHDFNHPAVPGQRWTIDEC
                     YRQAGIDKNKIEFVECHGTGTRAGDRVEADAIDFSFCAKPRAKPLWVGSVKTNVGHAE
                     ASAGFNAMVKCIFAMNECLIPPNLNFAKPNPTIAGLLEGRLKVVTELTPWGGEMCGIS
                     GFGIGGTNSHMIMKR"
     aSModule        121..7077
                     /complete
                     /domains="nrpspksdomains_ctg826_1_PKS_KS.1"
                     /domains="nrpspksdomains_ctg826_1_PKS_AT.1"
                     /domains="nrpspksdomains_ctg826_1_PKS_ER.1"
                     /domains="nrpspksdomains_ctg826_1_PKS_KR.1"
                     /domains="nrpspksdomains_ctg826_1_PKS_PP.1"
                     /iterative
                     /locus_tags="ctg826_1"
                     /monomer_pairings="pk -> pk"
                     /tool="antismash"
                     /type="pks"
     CDS_motif       571..618
                     /aSTool="nrps_pks_domains"
                     /database="abmotifs"
                     /detection="hmmscan"
                     /domain_id="nrpspksmotif_ctg826_1_0001"
                     /evalue="2.40E-03"
                     /label="PKSI-KS_m3"
                     /locus_tag="ctg826_1"
                     /protein_end="206"
                     /protein_start="190"
                     /score="10.6"
                     /tool="antismash"
                     /translation="GPSMCLDTACSGYLAA"
     CDS_motif       985..1032
                     /aSTool="nrps_pks_domains"
                     /database="abmotifs"
                     /detection="hmmscan"
                     /domain_id="nrpspksmotif_ctg826_1_0002"
                     /evalue="1.30E-03"
                     /label="PKSI-KS_m5"
                     /locus_tag="ctg826_1"
                     /protein_end="344"
                     /protein_start="328"
                     /score="11.2"
                     /tool="antismash"
                     /translation="FVECHGTGTRAGDRVE"
     CDS_motif       1090..1134
                     /aSTool="nrps_pks_domains"
                     /database="abmotifs"
                     /detection="hmmscan"
                     /domain_id="nrpspksmotif_ctg826_1_0003"
                     /evalue="4.00E-03"
                     /label="PKSI-KS_m6"
                     /locus_tag="ctg826_1"
                     /protein_end="378"
                     /protein_start="363"
                     /score="10.0"
                     /tool="antismash"
                     /translation="GSVKTNVGHAEASAG"
     AT              1600..2460
                     /ASF="(Methyl)Malonyl-CoA specificity inconclusive"
                     /ASF="found active site serine: True,scaffoldmatchedGHGE:
                     True"
                     /aSDomain="PKS_AT"
                     /aSTool="nrps_pks_domains"
                     /database="nrpspksdomains.hmm"
                     /detection="hmmscan"
                     /domain_id="nrpspksdomains_ctg826_1_PKS_AT.1"
                     /evalue="7.90E-52"
                     /label="ctg826_1_PKS_AT.1"
                     /locus_tag="ctg826_1"
                     /protein_end="820"
                     /protein_start="533"
                     /score="168.3"
                     /specificity="consensus: pk"
                     /specificity="PKS signature: Malonyl-CoA"
                     /specificity="Minowa: mmal"
                     /tool="antismash"
                     /translation="VCTGMGCQWEGQGMELMKLEVFRNSVQKSCEIVKKKFNCDLYEA
                     MKTGTSHTIGNGLGAWISIPIVQVALIDTLSAMGVQPDFIMGHSLGEVAAAYADGNLT
                     REEAMLVPHARFSAAKATPQTQGLMAAIGMKVEELEAILPKELDLACHNAEQSCTVSG
                     QTQHVRAFVQKMESMGVFAKEVDSLGVAFHSRLIGFAAPEMKRQLTVGGLVGKPRSSK
                     WLSTCYAQSDWDKQEAKIADADYFTYNYTHRVRFYETAKLLPKNPIIIEVAPSGLLQS
                     LLKKVVGTKGE"
     CDS_motif       1831..1920
                     /aSTool="nrps_pks_domains"
                     /database="abmotifs"
                     /detection="hmmscan"
                     /domain_id="nrpspksmotif_ctg826_1_0004"
                     /evalue="6.80E-10"
                     /label="PKSI-AT-M_m3"
                     /locus_tag="ctg826_1"
                     /protein_end="640"
                     /protein_start="610"
                     /score="30.9"
                     /tool="antismash"
                     /translation="GVQPDFIMGHSLGEVAAAYADGNLTREEAM"
     CDS_motif       2872..2937
                     /aSTool="nrps_pks_domains"
                     /database="abmotifs"
                     /detection="hmmscan"
                     /domain_id="nrpspksmotif_ctg826_1_0005"
                     /evalue="7.00E-07"
                     /label="PKSI-DH_m2"
                     /locus_tag="ctg826_1"
                     /protein_end="979"
                     /protein_start="957"
                     /score="21.8"
                     /tool="antismash"
                     /translation="GHVVNGTKLFPAAGYILTAWEA"
     ER              5005..5892
                     /ASF="ER domain
                     putativelycatalyzing2R-configurationproduct formation"
                     /aSDomain="PKS_ER"
                     /aSTool="nrps_pks_domains"
                     /database="nrpspksdomains.hmm"
                     /detection="hmmscan"
                     /domain_id="nrpspksdomains_ctg826_1_PKS_ER.1"
                     /evalue="3.50E-54"
                     /label="ctg826_1_PKS_ER.1"
                     /locus_tag="ctg826_1"
                     /protein_end="1964"
                     /protein_start="1668"
                     /score="175.8"
                     /tool="antismash"
                     /translation="KEKYVSVYYSAVNDRDILYANGQISKTDDLIWRYNSGLYGYEFV
                     GRRQNGSRVVGLVPGLALATGLSHSRGLVIDLPDTWTMKDAATVPYCYLYVYYALVVR
                     NPLTEGQSILVHSGATAMGTAAIRTALNAGAVVYTTVYSEEETKYIKKYFPQLPESHI
                     ILRKTELSITDGIERLTKGQGVHIVLSTYADESLFDESVQSMSTSGQYIEMGRPATSR
                     TVEEFAAKLMQKNMAYTRIDACAILNDKASHKRLTQRVSEDMQRGLIKPISSTVYQAK
                     DISQAFEAAGKPRAMGKVIV"
     CDS_motif       5326..5388
                     /aSTool="nrps_pks_domains"
                     /database="abmotifs"
                     /detection="hmmscan"
                     /domain_id="nrpspksmotif_ctg826_1_0006"
                     /evalue="4.40E-06"
                     /label="PKSI-ER_m5"
                     /locus_tag="ctg826_1"
                     /protein_end="1796"
                     /protein_start="1775"
                     /score="19.2"
                     /tool="antismash"
                     /translation="GQSILVHSGATAMGTAAIRTA"
     CDS_motif       5983..6081
                     /aSTool="nrps_pks_domains"
                     /database="abmotifs"
                     /detection="hmmscan"
                     /domain_id="nrpspksmotif_ctg826_1_0007"
                     /evalue="3.20E-15"
                     /label="PKSI-KR_m1"
                     /locus_tag="ctg826_1"
                     /protein_end="2027"
                     /protein_start="1994"
                     /score="48.6"
                     /tool="antismash"
                     /translation="SFILCGGLGGLGLELAHWLVQRGARNLILTSRR"
     KR              5986..6525
                     /ASF="KR domain
                     putativelycatalyzingD-configurationproduct formation"
                     /ASF="catalytic triad S,Y,N inconclusive"
                     /aSDomain="PKS_KR"
                     /aSTool="nrps_pks_domains"
                     /database="nrpspksdomains.hmm"
                     /detection="hmmscan"
                     /domain_id="nrpspksdomains_ctg826_1_PKS_KR.1"
                     /evalue="6.30E-36"
                     /label="ctg826_1_PKS_KR.1"
                     /locus_tag="ctg826_1"
                     /protein_end="2175"
                     /protein_start="1995"
                     /score="115.8"
                     /specificity="KR activity: active"
                     /specificity="KR stereochemistry: (unknown)"
                     /tool="antismash"
                     /translation="FILCGGLGGLGLELAHWLVQRGARNLILTSRRGVTNGYQEFKIK
                     MWQENYKAKVRVIATQLRSTSDAKWLIQQAQEMGPVGGIFILSLVLRDRYMAMLDRET
                     FAEAANSKIKDTIFMDEASRELCGSELDWFVPFSSLASGYGNAAQTNYGFGNSVMERT
                     AEKRKADGLPGTVVQWGAIG"
     CDS_motif       6370..6477
                     /aSTool="nrps_pks_domains"
                     /database="abmotifs"
                     /detection="hmmscan"
                     /domain_id="nrpspksmotif_ctg826_1_0008"
                     /evalue="1.10E-11"
                     /label="PKSI-KR_m4"
                     /locus_tag="ctg826_1"
                     /protein_end="2159"
                     /protein_start="2123"
                     /score="37.2"
                     /tool="antismash"
                     /translation="LDWFVPFSSLASGYGNAAQTNYGFGNSVMERTAEKR"
     ACP             6922..7077
                     /aSDomain="PKS_PP"
                     /aSTool="nrps_pks_domains"
                     /database="nrpspksdomains.hmm"
                     /detection="hmmscan"
                     /domain_id="nrpspksdomains_ctg826_1_PKS_PP.1"
                     /evalue="5.80E-10"
                     /label="ctg826_1_PKS_PP.1"
                     /locus_tag="ctg826_1"
                     /protein_end="2359"
                     /protein_start="2307"
                     /score="31.3"
                     /tool="antismash"
                     /translation="LMAATAKVFGRKSMDNVSDDVTLGSLGLDSLMAVEMKQMMEKDF
                     DIKLSLAD"
ORIGIN
        1 ATGCCAGCGT ACGCAAACTA TAACGGCAGT GGTAACAACG GAACCCCCGT AATGAATGGA
       61 ACAAGCACTC ATAACAAAGA ACTGCCTGAG TCGCTCAGAT ATGCAAAATA TCAAGGTGAC
      121 ATTGTTGTGG CTGGAATGTC AGGGCGTGTC GGTCAGTGTG ATACACTTGA CGACTTCAAA
      181 GAAATGCTTT GGCAAGGGAA AGATGGCTTT ACAACAAAGT CCATGAGATT CGACATTGAA
      241 AAATATGGTA CACAGAAAAG GCATGCTTAC ATAAACGATG CAGAGAAATT CGACGCCGAC
      301 TTCTTCGGGA TCGCACCAAA AAATGCAGAA TTTTTAGACC CGTGCATCAG ATTGACAATG
      361 GAAGCAGCGT ATGAAGCAGT CGTTGATGCA GGTTATTCCG CGCAGGAGAT GCGAGGTACG
      421 AAGACAGGGG TCTACGTGCC CTGTGTGTCC TATGAAGCCA ACTGCTATTG GCTGAGCAAG
      481 GGACTTGACG TCATCGGAAC AGCTAGCAGG GGACTTGGTG TCATCAACAA CTTCAGAGCT
      541 TCTAGAATTT CCTACTCAAT GGATCTAAGA GGTCCGAGTA TGTGCCTGGA CACCGCCTGT
      601 TCCGGCTACC TCGCTGCTGT GGAAGCGGGA GTTAAGGACA TCCGTCTGGG AATTTGCGAC
      661 CAAGCTATTG TAGCGTCCTG CCAGACGCAC TGCAACCCCA TGGGTTCACT GCTCTTCATG
      721 GATCTCGGAG CTGCAGGACC TGACGCTTGC TGCTATACCT TCGACGAAAG AGCCCAAGGT
      781 TTCGGGCGCT GTGAGGCAGT GGGTGCTATG TTGATACAGA AAGAAGAAGA CGCCAGGAGA
      841 GTGTTCGCCA AGATCCCCCA TGTCTACCAG TCGTGTGACG GGGCATCCAC AGAACATGAT
      901 TTTAACCATC CAGCGGTACC CGGACAAAGA TGGACCATTG ACGAATGCTA CAGACAAGCC
      961 GGTATTGATA AGAACAAAAT CGAATTCGTT GAATGCCATG GAACTGGAAC CAGAGCTGGT
     1021 GACCGTGTGG AGGCAGATGC CATTGATTTT TCGTTTTGCG CAAAGCCACG AGCTAAACCT
     1081 CTGTGGGTTG GCTCTGTCAA GACAAATGTA GGTCACGCAG AAGCTTCTGC AGGTTTCAAC
     1141 GCAATGGTGA AGTGTATCTT CGCGATGAAT GAATGCCTAA TCCCACCAAA CTTAAACTTT
     1201 GCGAAGCCCA ATCCGACTAT AGCTGGCCTG CTGGAGGGTC GTCTCAAGGT GGTGACTGAG
     1261 CTGACGCCCT GGGGTGGTGA GATGTGTGGC ATCAGCGGCT TCGGTATCGG GGGGACAAAC
     1321 TCTCACATGA TCATGAAGAG AAATGACAAG CCCAACACAT CAATCCATCC ATCAAGTGGA
     1381 GCCATGAGAC TGTTCTGTTA CCACGCTCGA ACCGAGGATG GTCTTAGGAA CATTTTCAAC
     1441 GCGGTACAGA AGAACGCGAT GCATGTAGGA TTCCAGGCAC TTTTCCAAGC GTCATCAGAC
     1501 GAACCAGCTC ACAAAATGCC TTTCCGTGGT TATACAATCT TAAACTCACC CCAAAACATC
     1561 ACTGAGATCA AGAAAGCAAA ATCCCGCAAA ATCGTGTACG TATGTACAGG AATGGGCTGC
     1621 CAATGGGAAG GCCAAGGTAT GGAACTCATG AAGTTAGAGG TGTTTAGAAA CTCGGTCCAA
     1681 AAAAGTTGCG AGATTGTGAA GAAAAAGTTC AACTGTGACT TGTATGAAGC CATGAAAACT
     1741 GGAACCTCTC ACACTATTGG GAATGGACTC GGGGCTTGGA TTTCGATCCC CATTGTGCAG
     1801 GTTGCTCTAA TTGACACACT GAGTGCAATG GGTGTTCAAC CTGACTTCAT AATGGGCCAC
     1861 TCGCTGGGAG AGGTCGCAGC TGCCTACGCT GACGGGAACC TCACAAGGGA GGAGGCCATG
     1921 TTGGTACCGC ACGCCAGATT CAGCGCAGCT AAGGCTACTC CACAGACTCA GGGGCTCATG
     1981 GCAGCCATTG GGATGAAGGT GGAAGAGCTG GAGGCAATCC TACCCAAAGA GCTTGACCTG
     2041 GCCTGCCACA ACGCCGAACA ATCCTGCACC GTCAGTGGTC AGACCCAGCA TGTGCGAGCC
     2101 TTTGTTCAGA AAATGGAGAG CATGGGGGTC TTTGCCAAAG AAGTTGACTC ATTGGGAGTT
     2161 GCTTTCCACA GCCGACTTAT TGGTTTTGCT GCCCCCGAGA TGAAGAGACA GTTGACAGTG
     2221 GGAGGTCTTG TTGGGAAGCC CAGATCTTCC AAATGGCTAA GCACATGTTA TGCCCAGAGC
     2281 GATTGGGACA AACAGGAAGC CAAGATAGCA GATGCCGACT ACTTCACATA CAACTACACA
     2341 CACCGTGTCA GATTCTACGA GACAGCCAAA TTGCTGCCTA AAAATCCGAT CATCATAGAA
     2401 GTCGCCCCGT CTGGTCTGCT CCAGTCCTTG TTGAAGAAAG TGGTCGGCAC GAAAGGAGAG
     2461 GTTGTAGCAC TCCAGAAGAA GAACTACAAC GACAATCTGA CCTACTTCTT TGAAACCCTT
     2521 GGCACCATGT ACATGAATGG GATCGACCTG AAGCCGTTGA ACGTGTTCCC TGAAGTAAAG
     2581 TTCCCAGTAC CCCAGAACAC ACCATTGCTT TCACCTCTCA TAGCAAAACA GTGGGATCAT
     2641 GAGGACAACT TCAGGGTTCC TCACATTGAT GACATTTCTG ATCCTGTTGA GACTACACAT
     2701 GCAGAAATCA AAGAGGATTA TGCAGTTGTG AAACCCACCC AAGCCACCCT ATCTGCCACA
     2761 TCTGAAGAAG AAGCTGAAGA AGAAGAACCT GAGACAGGTG GGAGTGGGGC TGGAGGTGCG
     2821 TATGAAGTGA CCTATGACTT CTCGGAAGGT GGAAATGGAC ACTTCATTCT TGGACATGTT
     2881 GTGAATGGAA CTAAGTTGTT CCCTGCCGCG GGCTATATCC TGACTGCCTG GGAAGCATTT
     2941 GCAGCCAAGC ACGGCAGTAC TTTCCAAGAG CTTCCAGTGG TGTTGGAGAG TGTGAACATT
     3001 GTGAGAGCCA CGCCACTCCC TGCCAATGGC AAGTTGACGT TCCAATGCCG CATCATGCAC
     3061 ACTGGAGAGT TTGAGGTGAC GGAGAACAAA CAGCTGGTCA CCATAGGAAA GATCTGCATG
     3121 GCTGCTGATG CTAAGAAAGT TCTCAATGGA ATGAAAGAGC TCGATGAAAA AATTAAATCT
     3181 CTGCGCAATA CCAGAAAGCC AAGTATCCCA CAAACAAGAG ATGAGATTTA CCTCGGTATG
     3241 GCCAACCAAG GTCTAGACTA CAGCGGTGTC TTCCGTGGTA TTCTCGGAAC AGACCTGCAG
     3301 TCGATGGACT TTGAGTGGAC CGGAGAGTGG ATCGCTTTCC TGGACTTCCA CTTCCAGGCA
     3361 GCTGTGTGGT TCCAGAAGGG AGACAGCCAC GTGGCCCCAC TCAAGATGGA CGCCATTTAC
     3421 TTGGATGCTG GCGAAATATC CCAGCAGATA CTGTTTGGAG AAAAACCAGT TTGCAAATTG
     3481 ATCTACGACC AACTTGAAAT GGGTTATATG ACAAGTCCCG TCATGAAGAT GAAACGCTGT
     3541 GAAATGGTCA ACACTGCCTA CAAACCATCA GGGAATGCTG ATCTGGAAGA AGTCAGATTC
     3601 ATCCCTTACA CCGCCAATAC GAAGGTTAAC AACGCTCTCC GCCAGTACGC CACAGATTGT
     3661 CTCCAGTACA CTGTCAATGG CCTAGAGGAA GCTCTCAACA GCGGCAAATT CCCCCTTCTA
     3721 ACAAACAACA GAGCGGTTGT GTCTGATGCC CTAACGGAGT TCCGATTTAA GGCGGCCAAA
     3781 TCTTCAGATG GGGACCTATC GAAGGCATGC AAGCTTCCAA ACGCAGGACT AGCCAAAACG
     3841 TTGAAGAAGA TTTTCCCTCC CTCTGGTACA ACTACAGATC CTGCCACTGT TGGTGAGATT
     3901 ATTTCAGCCA GCAAAGTAGA GTTAGCCAAG GACCGCCTTA TTGACAGCCT TAGCCACACA
     3961 GACATCCTCC ACGCCGCTCT GGAGATCGTC AAGTACAACT TTCCACATGG CACTAAGCAC
     4021 ACAGTTTTGG AGTTGGACGC GTCCTCCAGC AAAATGTACA GGCACATCAT GCCCTACCTC
     4081 ACCGAAATAT CTGGTATCAA CTACATAGCA GCAGACAAAA GCAAGATGGC AAAAGATTTC
     4141 AGAGGAGTTG GCACCCAATC CGTCAGATGG GACATGGAGA GTGATGCGTC GTTAGGAAAT
     4201 GTCAAAGCTG GTCTCATGGT GCTCAAGCAT GTGCTGCATA AACAGCACGA TGTGGTTGAT
     4261 GCACTGAACA GCGTTCTCCC ATATGTTGTC CCTGGGGGTT TCATCTTAGT GGAAGAAGTC
     4321 ACTCACAATT TCCCTCTCTT TGTCGCCTTG GAAGGACTCC ACCAGGACGT TATGCTGCCT
     4381 ACCACCAATG GAACACGGGA ATATGGCCGC TTCATGACTG ATAGTACTTG GCAGTCATAC
     4441 TTTGCAAAGC GAGATCTTGA CCTTGTTTAT CGCAAGTCCG ATGGCCTTCT CTCAACTATG
     4501 TACCTTTTGA GGAAGAAGCA GAAGAACCTT ATTGAGCCAA CATTTATGCG TGTGGATGGC
     4561 TTGGACCATG ACTGGTTTGA CGATGTTCAG AACGAAATGT CCAGACTTGA GATGGAGCCA
     4621 AACGACAGTG GAAAGAGGTT GTGGCTCGTC TGTGACACGC CAAACAGTGG CGTTTATGGG
     4681 ATGGTTCAGT GTATGAGAAA AGAGCCAGGT GGTGACAAAG TGCGCTTTGT CCAGAACAGT
     4741 AACCTCAACA ACAAGATGGA GAAAGCTGAC TTGTCTGTTG AGCGCCTAAG GAAGACTGTC
     4801 GTGAACCTTG ACCTCTACCA AAACGTGTTC AGAGATGGAC AGTATGGGTT CTATGCCAGA
     4861 AAACCCCTGG ATTACTCCTT CAGAGACACA GCAACATCTC CCAATGCTTA CGTCGTCGTC
     4921 CCAATTGTTG GTGATTTTAG CTCGGCTAAA TGGGCAAGCT CAAACGAAGA ACTGCTGGCT
     4981 ATGGATGACT ACATGGGAAT GGACAAGGAG AAATATGTGT CCGTCTACTA TAGCGCTGTC
     5041 AACGACAGGG ACATCCTCTA CGCCAACGGT CAGATATCGA AAACCGACGA CCTTATCTGG
     5101 CGTTACAACT CGGGTCTATA TGGTTACGAG TTTGTTGGCA GACGTCAAAA CGGATCAAGG
     5161 GTTGTTGGTC TTGTTCCAGG CTTAGCCCTA GCAACTGGAT TGAGCCATTC AAGAGGTCTG
     5221 GTTATTGACC TTCCCGACAC ATGGACGATG AAGGACGCAG CCACTGTGCC GTATTGCTAC
     5281 CTCTACGTCT ACTACGCCCT AGTCGTAAGG AATCCTCTTA CTGAAGGACA ATCTATTCTG
     5341 GTCCACTCAG GAGCTACTGC TATGGGAACG GCCGCCATCA GAACAGCCCT GAACGCTGGT
     5401 GCAGTTGTAT ATACCACAGT GTACTCAGAA GAAGAGACAA AGTATATAAA GAAATACTTC
     5461 CCACAACTCC CAGAGTCCCA CATCATCTTA AGAAAGACAG AACTCAGTAT CACAGACGGT
     5521 ATTGAAAGAC TTACCAAAGG TCAAGGTGTG CATATCGTAT TGAGTACGTA CGCGGATGAG
     5581 TCACTGTTTG ACGAGAGTGT CCAATCCATG AGTACTTCCG GACAATATAT TGAGATGGGT
     5641 CGTCCAGCTA CCAGCAGAAC AGTAGAAGAA TTCGCTGCCA AACTGATGCA AAAGAACATG
     5701 GCATATACAA GAATAGACGC CTGTGCAATC CTCAACGACA AAGCCAGTCA CAAGAGACTC
     5761 ACCCAGCGCG TCTCAGAGGA CATGCAGAGG GGACTCATCA AGCCTATCAG TTCCACGGTC
     5821 TATCAAGCAA AGGACATCAG TCAGGCTTTT GAGGCAGCAG GCAAACCACG GGCCATGGGC
     5881 AAAGTCATAG TACAGATTCG GGAGGAGGAA ACATACGAAG GCTCAACTGC CCAGCAAGTC
     5941 AGTCTGCCTG TGTCTCCAAG AGTGACATGT GACCCAAGAA AGAGCTTCAT CCTGTGTGGA
     6001 GGCCTCGGTG GCTTGGGGCT AGAACTGGCT CACTGGTTGG TGCAAAGAGG AGCCAGGAAC
     6061 CTCATCCTCA CATCCAGGCG TGGCGTGACC AACGGCTACC AGGAGTTTAA GATCAAGATG
     6121 TGGCAGGAAA ACTACAAGGC AAAGGTCCGA GTGATTGCCA CCCAGCTCAG ATCAACCTCT
     6181 GACGCCAAAT GGCTGATACA GCAAGCTCAG GAGATGGGTC CTGTGGGAGG AATTTTCATC
     6241 CTGTCTCTGG TTCTCCGTGA CAGATACATG GCAATGCTGG ACCGCGAGAC TTTTGCCGAG
     6301 GCTGCCAACA GCAAAATCAA AGACACTATC TTCATGGACG AGGCCTCCAG GGAACTGTGT
     6361 GGCTCTGAAC TTGACTGGTT TGTCCCTTTC TCCAGTTTAG CCAGTGGTTA CGGCAATGCT
     6421 GCTCAGACCA ACTATGGATT TGGTAACTCG GTGATGGAGC GGACTGCAGA GAAGAGGAAA
     6481 GCCGATGGTC TTCCAGGAAC CGTTGTGCAG TGGGGAGCTA TTGGTGACGT TGGTGCATTT
     6541 ATGGGCAAGA CTGGTCTTGA GAAAGAGGCT AAGGTCATGA TGAGAAATTT TGAAGCTATG
     6601 GGTTTGGGCA TCCAGCGGGT CGACTCTTGC CTCCACGCCA TGGACACATT CCTGCTGCTC
     6661 AAGAAGGAAA ACGTCGTCAG CTCTCACGAG CCATGTGTTT GGAACTTTGA CGATGAAGAT
     6721 GATGTTATAG AAGAGGTAGA GATTATATCT CCTCCTCCAA AGAAGCAAGT AGCTGTAGCT
     6781 CCTCCTCCAA AGAAGCCAGT GGTCGTAGCT CCTCCCCCAA GAGAGGAAGT GGTTGTAGCT
     6841 CCTCCTCCCA AGAAAGAAGT GTTTGCAACA CCCGCCCCTC AGCCACGCCC CAAAAAGAGT
     6901 GCCTCAGGTC CCAAGAAATC TCTGATGGCC GCAACAGCAA AGGTCTTTGG TAGAAAGTCC
     6961 ATGGATAACG TGAGTGATGA CGTCACTCTT GGTTCCCTGG GTCTTGATTC CCTCATGGCA
     7021 GTTGAGATGA AACAGATGAT GGAGAAAGAT TTTGATATTA AGCTCAGTCT TGCTGATATC
     7081 AGGAAAATGA CGATGGAAAG ACTCAGAGAC ATGGATGAAG ACTCAGACGA TGCCCCAGCA
     7141 CCAACGCCAC AGAGGACGGT GCCACAGAAG ACGGTAGTTG TAGAAACGCC CCAGCCACGC
     7201 CAAACGACCC AGCCACGTCC CGTTAAAAAA GCTGCAGCC
//
LOCUS       c00040_SRR1052_clade3..      7968 bp    DNA     linear   UNK 01-JAN-1980
DEFINITION  SRR10527249_NODE_231_length_8130_cov_11.626160_g166_i0.
ACCESSION   c00040_SRR1052..
VERSION     c00040_SRR1052..
KEYWORDS    .
COMMENT     ##antiSMASH-Data-START
            ##Version      :: 6.1.1
            Run date     :: 2022-08-15 16:53:16
            Original ID ::
            SRR10527249_NODE_231_length_8130_cov_11.626160_g166_i0
            NOTE: This is a single cluster extracted from a larger record!
            Orig. start  :: 0
            Orig. end    :: 8130
            ##antiSMASH-Data-END##
FEATURES             Location/Qualifiers
     cand_cluster    1..7968
                     /SMILES="C([*])C(-O)"
                     /candidate_cluster_number="1"
                     /contig_edge="True"
                     /detection_rules="cds(PKS_AT and (PKS_KS orene_KSormod_KS
                     or hyb_KS or itr_KS or tra_KS))"
                     /kind="single"
                     /product="T1PKS"
                     /protoclusters="1"
                     /tool="antismash"
     CDS             1..7968
                     /NRPS_PKS="Domain:
                     PKS_KS(Iterative-KS)(40-447).E-value:1.2e-106. Score:
                     349.0.MatchesaSDomain:nrpspksdomains_ctg40_1_PKS_KS.1"
                     /NRPS_PKS="Domain: PKS_AT (533-820).
                     E-value:9e-52.Score:168.1.
                     MatchesaSDomain:nrpspksdomains_ctg40_1_PKS_AT.1"
                     /NRPS_PKS="Domain: PKS_ER
                     (1668-1964).E-value:4e-54.Score:
                     175.7.MatchesaSDomain:nrpspksdomains_ctg40_1_PKS_ER.1"
                     /NRPS_PKS="Domain: PKS_KR
                     (1995-2175).E-value:7.1e-36.Score:
                     115.7.MatchesaSDomain:nrpspksdomains_ctg40_1_PKS_KR.1"
                     /NRPS_PKS="Domain: PKS_PP
                     (2307-2359).E-value:5.9e-10.Score:
                     31.2.MatchesaSDomain:nrpspksdomains_ctg40_1_PKS_PP.1"
                     /NRPS_PKS="Domain: PKS_PP
                     (2410-2469).E-value:1.7e-10.Score:
                     32.9.MatchesaSDomain:nrpspksdomains_ctg40_1_PKS_PP.2"
                     /NRPS_PKS="Domain: PKS_PP
                     (2523-2579).E-value:2.3e-10.Score:
                     32.5.MatchesaSDomain:nrpspksdomains_ctg40_1_PKS_PP.3"
                     /NRPS_PKS="type: Type I Iterative PKS"
                     /gene_functions="biosynthetic(rule-based-clusters)T1PKS:PK
                     S_KS"
                     /gene_functions="biosynthetic(rule-based-clusters)T1PKS:PK
                     S_AT"
                     /gene_functions="biosynthetic-additional(rule-based-cluste
                     rs) PP-binding"
                     /gene_functions="biosynthetic-additional(rule-based-cluste
                     rs) adh_short"
                     /gene_functions="biosynthetic-additional(smcogs)SMCOG1022:
                     Beta-ketoacyl synthase (Score: 181.8;E-value:3.6e-55)"
                     /gene_kind="biosynthetic"
                     /locus_tag="ctg40_1"
                     /sec_met_domain="PP-binding
                     (E-value:1.1e-10,bitscore:28.3, seeds: 164,
                     tool:rule-based-clusters)"
                     /sec_met_domain="PKS_KS (E-value:2.1e-108,bitscore:349.0,
                     seeds: 2284, tool:rule-based-clusters)"
                     /sec_met_domain="PKS_AT (E-value:
                     1.6e-53,bitscore:168.1,seeds: 1682, tool:
                     rule-based-clusters)"
                     /sec_met_domain="adh_short
                     (E-value:1.4e-35,bitscore:109.0, seeds: 230,
                     tool:rule-based-clusters)"
                     /transl_table=11
                     /translation="MPAYANYNGSGNNGTPVMNGTSTHNKELPESLRYAKYQGDIVVA
                     GMSGRVGQCDTLDDFKEMLWQGKDGFTTKSMRFDIEKYGTQKRHAYINDAEKFDADFF
                     GIAPKNAEFLDPCIRLTMEAAYEAVVDAGYSAQEMRGTKTGVYVPCVSYEANCYWLSK
                     GLDVIGTASRGLGVINNFRASRISYSMDLRGPSMCLDTACSGYLAAVEAGVKDIRLGI
                     CDQAIVASCQTHCNPMGSLLFMDLGAAGPDACCYTFDERAQGFGRCEAVGAMLIQKEE
                     DARRVFAKIPHVYQSCDGASTEHDFNHPAVPGQRWTIDECYRQAGIDKNKIEFVECHG
                     TGTRAGDRVEADAIDFSFCAKPRAKPLWVGSVKTNVGHAEASAGFNAMVKCIFAMNEC
                     LIPPNLNFAKPNPTIAGLLEGRLKVVTELTPWGGEMCGISGFGIGGTNSHMIMKRNDK
                     PNTSIHPSSGAMRLFCYHARTEDGLRNIFNAVQKNAMHVGFQALFQASSDEPAHKMPF
                     RGYTILNSPQNITEIKKAKSRKIVYVCTGMGCQWEGQGMELMKLEVFRNSVQKSCEIV
                     KKKFNCDLYEAMKTGTSHTIGNGLGAWISIPIVQVALIDTLSAMGVQPDFIMGHSLGE
                     VAAAYADGNLTREEAMLVPHARFSAAKATPQTQGLMAAIGMKVEELEAILPKELDLAC
                     HNAEQSCTVSGQTQHVRAFVQKMESMGVFAKEVDSLGVAFHSRLIGFAAPEMKRQLTV
                     GGLVGKPRSSKWLSTCYAQSDWDKQEAKIADADYFTYNYTHRVRFYETAKLLPKNPII
                     IEVAPSGLLQSLLKKVVGTKGEVVALQKKNYNDNLTYFFETLGTMYMNGIDLKPLNVF
                     PEVKFPVPQNTPLLSPLIAKQWDHEDNFRVPHIDDISDPVETTHAEIKEDYAVVKPTQ
                     ATLSATSEEEAEEEEPETGGSGAGGAYEVTYDFSEGGNGHFILGHVVNGTKLFPAAGY
                     ILTAWEAFAAKHGSTFQELPVVLESVNIVRATPLPANGKLTFQCRIMHTGEFEVTENK
                     QLVTIGKICMAADAKKVLNGMKELDEKIKSLRNTRKPSIPQTRDEIYLGMANQGLDYS
                     GVFRGILGTDLQSMDFEWTGEWIAFLDFHFQAAVWFQKGDSHVAPLKMDAIYLDAGEI
                     SQQILFGEKPVCKLIYDQLEMGYMTSPVMKMKRCEMVNTAYKPSGNADLEEVRFIPYT
                     ANTKVNNALRQYATDCLQYTVNGLEEALNSGKFPLLTNNRAVVSDALTEFRFKAAKSS
                     DGDLSKACKLPNAGLAKTLKKIFPPSGTTTDPATVGEIISASKVELAKDRLIDSLSHT
                     DILHAALEIVKYNFPHGTKHTVLELDASSSKMYRHIMPYLTEISGINYIAADKSKMAK
                     DFRGVGTQSVRWDMESDASLGNVKAGLMVLKHVLHKQHDVVDALNSVLPYVVPGGFIL
                     VEEVTHNFPLFVALEGLHQDVMLPTTNGTREYGRFMTDSTWQSYFAKRDLDLVYRKSD
                     GLLSTMYLLRKKQKNLIEPTFMRVDGLDHDWFDDVQNEMSRLEMEPNDSGKRLWLVCD
                     TPNSGVYGMVQCMRKEPGGDKVRFVQNSNLNNKMEKADLSVERLRKTVVNLDLYQNVF
                     RDGQYGFYARKPLDYSFRDTATSPNAYVVVPIVGDFSSAKWASSNEELLAMDDYMGMD
                     KEKYVSVYYSAVNDRDILYANGQISKTDDLIWRYNSGLYGYEFVGRRQNGSRVVGLVP
                     GLALATGLSHSRGLVIDLPDTWTMKDAATVPYCYLYVYYALVVRNPLTEGQSILVHSG
                     ATAMGTAAIRTALNAGAVVYTTVYSEEETKYIKKYFPQLPESHIILRKTELSITDGIE
                     RLTKGQGVHIVLSTYADESLFDESVQSMSTSGQYIEMGRPATSRTVEEFAAKLMQKNM
                     AYTRIDACAILNDKASHKRLTQRVSEDMQRGLIKPISSTVYQAKDISQAFEAAGKPRA
                     MGKVIVQIREEETYEGSTAQQVSLPVSPRVTCDPRKSFILCGGLGGLGLELAHWLVQR
                     GARNLILTSRRGVTNGYQEFKIKMWQENYKAKVRVIATQLRSTSDAKWLIQQAQEMGP
                     VGGIFILSLVLRDRYMAMLDRETFAEAANSKIKDTIFMDEASRELCGSELDWFVPFSS
                     LASGYGNAAQTNYGFGNSVMERTAEKRKADGLPGTVVQWGAIGDVGAFMGKTGLEKEA
                     KVMMRNFEAMGLGIQRVDSCLHAMDTFLLLKKENVVSSHEPCVWNFDDEDDVIEEVEI
                     ISPPPKKQVAVAPPPKKPVVVAPPPREEVVVAPPPKKEVFATPAPQPRPKKSASGPKK
                     SLMAATAKVFGRKSMDNVSDDVTLGSLGLDSLMAVEMKQMMEKDFDIKLSLADIRKMT
                     MESLRDFDEDSEDTPAPTPQMTVPQRTVVVETPEPRQTTQPRPVKKAAASKRSLLDAT
                     AKVFGRKSMDNVSDDVTLGSLGLDSLMAVEMKQMMEKDFDIKLSLADIRKMTMERLRE
                     MDEDSEDAPAPTPQRTVPLKTVVVETPQPRQTTQPRPVKKAAASNKSLLAATAKVFGR
                     KSMDNVSDDVTLGSLGLDSLMAVEMKQMMEKDFDIKLSLADIRKMTMERLREMDEDSE
                     DAPAPTPQRTVPLKTVVVETPQPRQTTQPRPVKKAAASNKSLLAATAKVFGRKSMDNV
                     SD"
     protocluster    1..7968
                     /aStool="rule-based-clusters"
                     /category="PKS"
                     /contig_edge="True"
                     /core_location="[162:8130](+)"
                     /cutoff="20000"
                     /detection_rule="cds(PKS_AT and (PKS_KS or
                     ene_KSormod_KSor hyb_KS or itr_KS or tra_KS))"
                     /neighbourhood="20000"
                     /product="T1PKS"
                     /protocluster_number="1"
                     /tool="antismash"
     proto_core      1..7968
                     /aStool="rule-based-clusters"
                     /tool="antismash"
                     /cutoff="20000"
                     /detection_rule="cds(PKS_AT and (PKS_KS or
                     ene_KSormod_KSor hyb_KS or itr_KS or tra_KS))"
                     /neighbourhood="20000"
                     /product="T1PKS"
                     /protocluster_number="1"
     Region          1..7968
                     /candidate_cluster_numbers="1"
                     /contig_edge="True"
                     /product="T1PKS"
                     /region_number="1"
                     /rules="cds(PKS_AT and (PKS_KS or ene_KS ormod_KSorhyb_KS
                     or itr_KS or tra_KS))"
                     /tool="antismash"
     KS              121..1341
                     /ASF="found active site cysteine:
                     True,scaffoldmatchedGSSS: False"
                     /ASF="found active site histidines: True"
                     /aSDomain="PKS_KS"
                     /aSTool="nrps_pks_domains"
                     /database="nrpspksdomains.hmm"
                     /detection="hmmscan"
                     /domain_id="nrpspksdomains_ctg40_1_PKS_KS.1"
                     /domain_subtype="Iterative-KS"
                     /evalue="1.20E-106"
                     /label="ctg40_1_PKS_KS.1"
                     /locus_tag="ctg40_1"
                     /protein_end="447"
                     /protein_start="40"
                     /score="349.0"
                     /tool="antismash"
                     /translation="IVVAGMSGRVGQCDTLDDFKEMLWQGKDGFTTKSMRFDIEKYGT
                     QKRHAYINDAEKFDADFFGIAPKNAEFLDPCIRLTMEAAYEAVVDAGYSAQEMRGTKT
                     GVYVPCVSYEANCYWLSKGLDVIGTASRGLGVINNFRASRISYSMDLRGPSMCLDTAC
                     SGYLAAVEAGVKDIRLGICDQAIVASCQTHCNPMGSLLFMDLGAAGPDACCYTFDERA
                     QGFGRCEAVGAMLIQKEEDARRVFAKIPHVYQSCDGASTEHDFNHPAVPGQRWTIDEC
                     YRQAGIDKNKIEFVECHGTGTRAGDRVEADAIDFSFCAKPRAKPLWVGSVKTNVGHAE
                     ASAGFNAMVKCIFAMNECLIPPNLNFAKPNPTIAGLLEGRLKVVTELTPWGGEMCGIS
                     GFGIGGTNSHMIMKR"
     aSModule        121..7077
                     /complete
                     /domains="nrpspksdomains_ctg40_1_PKS_KS.1"
                     /domains="nrpspksdomains_ctg40_1_PKS_AT.1"
                     /domains="nrpspksdomains_ctg40_1_PKS_ER.1"
                     /domains="nrpspksdomains_ctg40_1_PKS_KR.1"
                     /domains="nrpspksdomains_ctg40_1_PKS_PP.1"
                     /iterative
                     /locus_tags="ctg40_1"
                     /monomer_pairings="pk -> pk"
                     /tool="antismash"
                     /type="pks"
     CDS_motif       571..618
                     /aSTool="nrps_pks_domains"
                     /database="abmotifs"
                     /detection="hmmscan"
                     /domain_id="nrpspksmotif_ctg40_1_0001"
                     /evalue="2.70E-03"
                     /label="PKSI-KS_m3"
                     /locus_tag="ctg40_1"
                     /protein_end="206"
                     /protein_start="190"
                     /score="10.5"
                     /tool="antismash"
                     /translation="GPSMCLDTACSGYLAA"
     CDS_motif       985..1032
                     /aSTool="nrps_pks_domains"
                     /database="abmotifs"
                     /detection="hmmscan"
                     /domain_id="nrpspksmotif_ctg40_1_0002"
                     /evalue="1.50E-03"
                     /label="PKSI-KS_m5"
                     /locus_tag="ctg40_1"
                     /protein_end="344"
                     /protein_start="328"
                     /score="11.1"
                     /tool="antismash"
                     /translation="FVECHGTGTRAGDRVE"
     CDS_motif       1090..1134
                     /aSTool="nrps_pks_domains"
                     /database="abmotifs"
                     /detection="hmmscan"
                     /domain_id="nrpspksmotif_ctg40_1_0003"
                     /evalue="4.50E-03"
                     /label="PKSI-KS_m6"
                     /locus_tag="ctg40_1"
                     /protein_end="378"
                     /protein_start="363"
                     /score="9.9"
                     /tool="antismash"
                     /translation="GSVKTNVGHAEASAG"
     AT              1600..2460
                     /ASF="(Methyl)Malonyl-CoA specificity inconclusive"
                     /ASF="found active site serine: True,scaffoldmatchedGHGE:
                     True"
                     /aSDomain="PKS_AT"
                     /aSTool="nrps_pks_domains"
                     /database="nrpspksdomains.hmm"
                     /detection="hmmscan"
                     /domain_id="nrpspksdomains_ctg40_1_PKS_AT.1"
                     /evalue="9.00E-52"
                     /label="ctg40_1_PKS_AT.1"
                     /locus_tag="ctg40_1"
                     /protein_end="820"
                     /protein_start="533"
                     /score="168.1"
                     /specificity="consensus: pk"
                     /specificity="PKS signature: Malonyl-CoA"
                     /specificity="Minowa: mmal"
                     /tool="antismash"
                     /translation="VCTGMGCQWEGQGMELMKLEVFRNSVQKSCEIVKKKFNCDLYEA
                     MKTGTSHTIGNGLGAWISIPIVQVALIDTLSAMGVQPDFIMGHSLGEVAAAYADGNLT
                     REEAMLVPHARFSAAKATPQTQGLMAAIGMKVEELEAILPKELDLACHNAEQSCTVSG
                     QTQHVRAFVQKMESMGVFAKEVDSLGVAFHSRLIGFAAPEMKRQLTVGGLVGKPRSSK
                     WLSTCYAQSDWDKQEAKIADADYFTYNYTHRVRFYETAKLLPKNPIIIEVAPSGLLQS
                     LLKKVVGTKGE"
     CDS_motif       1831..1920
                     /aSTool="nrps_pks_domains"
                     /database="abmotifs"
                     /detection="hmmscan"
                     /domain_id="nrpspksmotif_ctg40_1_0004"
                     /evalue="7.50E-10"
                     /label="PKSI-AT-M_m3"
                     /locus_tag="ctg40_1"
                     /protein_end="640"
                     /protein_start="610"
                     /score="30.8"
                     /tool="antismash"
                     /translation="GVQPDFIMGHSLGEVAAAYADGNLTREEAM"
     CDS_motif       2872..2937
                     /aSTool="nrps_pks_domains"
                     /database="abmotifs"
                     /detection="hmmscan"
                     /domain_id="nrpspksmotif_ctg40_1_0005"
                     /evalue="7.70E-07"
                     /label="PKSI-DH_m2"
                     /locus_tag="ctg40_1"
                     /protein_end="979"
                     /protein_start="957"
                     /score="21.7"
                     /tool="antismash"
                     /translation="GHVVNGTKLFPAAGYILTAWEA"
     ER              5005..5892
                     /ASF="ER domain
                     putativelycatalyzing2R-configurationproduct formation"
                     /aSDomain="PKS_ER"
                     /aSTool="nrps_pks_domains"
                     /database="nrpspksdomains.hmm"
                     /detection="hmmscan"
                     /domain_id="nrpspksdomains_ctg40_1_PKS_ER.1"
                     /evalue="4.00E-54"
                     /label="ctg40_1_PKS_ER.1"
                     /locus_tag="ctg40_1"
                     /protein_end="1964"
                     /protein_start="1668"
                     /score="175.7"
                     /tool="antismash"
                     /translation="KEKYVSVYYSAVNDRDILYANGQISKTDDLIWRYNSGLYGYEFV
                     GRRQNGSRVVGLVPGLALATGLSHSRGLVIDLPDTWTMKDAATVPYCYLYVYYALVVR
                     NPLTEGQSILVHSGATAMGTAAIRTALNAGAVVYTTVYSEEETKYIKKYFPQLPESHI
                     ILRKTELSITDGIERLTKGQGVHIVLSTYADESLFDESVQSMSTSGQYIEMGRPATSR
                     TVEEFAAKLMQKNMAYTRIDACAILNDKASHKRLTQRVSEDMQRGLIKPISSTVYQAK
                     DISQAFEAAGKPRAMGKVIV"
     CDS_motif       5326..5388
                     /aSTool="nrps_pks_domains"
                     /database="abmotifs"
                     /detection="hmmscan"
                     /domain_id="nrpspksmotif_ctg40_1_0006"
                     /evalue="4.90E-06"
                     /label="PKSI-ER_m5"
                     /locus_tag="ctg40_1"
                     /protein_end="1796"
                     /protein_start="1775"
                     /score="19.1"
                     /tool="antismash"
                     /translation="GQSILVHSGATAMGTAAIRTA"
     CDS_motif       5983..6081
                     /aSTool="nrps_pks_domains"
                     /database="abmotifs"
                     /detection="hmmscan"
                     /domain_id="nrpspksmotif_ctg40_1_0007"
                     /evalue="3.60E-15"
                     /label="PKSI-KR_m1"
                     /locus_tag="ctg40_1"
                     /protein_end="2027"
                     /protein_start="1994"
                     /score="48.5"
                     /tool="antismash"
                     /translation="SFILCGGLGGLGLELAHWLVQRGARNLILTSRR"
     KR              5986..6525
                     /ASF="KR domain
                     putativelycatalyzingD-configurationproduct formation"
                     /ASF="catalytic triad S,Y,N inconclusive"
                     /aSDomain="PKS_KR"
                     /aSTool="nrps_pks_domains"
                     /database="nrpspksdomains.hmm"
                     /detection="hmmscan"
                     /domain_id="nrpspksdomains_ctg40_1_PKS_KR.1"
                     /evalue="7.10E-36"
                     /label="ctg40_1_PKS_KR.1"
                     /locus_tag="ctg40_1"
                     /protein_end="2175"
                     /protein_start="1995"
                     /score="115.7"
                     /specificity="KR activity: active"
                     /specificity="KR stereochemistry: (unknown)"
                     /tool="antismash"
                     /translation="FILCGGLGGLGLELAHWLVQRGARNLILTSRRGVTNGYQEFKIK
                     MWQENYKAKVRVIATQLRSTSDAKWLIQQAQEMGPVGGIFILSLVLRDRYMAMLDRET
                     FAEAANSKIKDTIFMDEASRELCGSELDWFVPFSSLASGYGNAAQTNYGFGNSVMERT
                     AEKRKADGLPGTVVQWGAIG"
     CDS_motif       6370..6477
                     /aSTool="nrps_pks_domains"
                     /database="abmotifs"
                     /detection="hmmscan"
                     /domain_id="nrpspksmotif_ctg40_1_0008"
                     /evalue="1.20E-11"
                     /label="PKSI-KR_m4"
                     /locus_tag="ctg40_1"
                     /protein_end="2159"
                     /protein_start="2123"
                     /score="37.1"
                     /tool="antismash"
                     /translation="LDWFVPFSSLASGYGNAAQTNYGFGNSVMERTAEKR"
     ACP             6922..7077
                     /aSDomain="PKS_PP"
                     /aSTool="nrps_pks_domains"
                     /database="nrpspksdomains.hmm"
                     /detection="hmmscan"
                     /domain_id="nrpspksdomains_ctg40_1_PKS_PP.1"
                     /evalue="5.90E-10"
                     /label="ctg40_1_PKS_PP.1"
                     /locus_tag="ctg40_1"
                     /protein_end="2359"
                     /protein_start="2307"
                     /score="31.2"
                     /tool="antismash"
                     /translation="LMAATAKVFGRKSMDNVSDDVTLGSLGLDSLMAVEMKQMMEKDF
                     DIKLSLAD"
     ACP             7231..7407
                     /aSDomain="PKS_PP"
                     /aSTool="nrps_pks_domains"
                     /database="nrpspksdomains.hmm"
                     /detection="hmmscan"
                     /domain_id="nrpspksdomains_ctg40_1_PKS_PP.2"
                     /evalue="1.70E-10"
                     /label="ctg40_1_PKS_PP.2"
                     /locus_tag="ctg40_1"
                     /protein_end="2469"
                     /protein_start="2410"
                     /score="32.9"
                     /tool="antismash"
                     /translation="AAASKRSLLDATAKVFGRKSMDNVSDDVTLGSLGLDSLMAVEMK
                     QMMEKDFDIKLSLAD"
     ACP             7570..7737
                     /aSDomain="PKS_PP"
                     /aSTool="nrps_pks_domains"
                     /database="nrpspksdomains.hmm"
                     /detection="hmmscan"
                     /domain_id="nrpspksdomains_ctg40_1_PKS_PP.3"
                     /evalue="2.30E-10"
                     /label="ctg40_1_PKS_PP.3"
                     /locus_tag="ctg40_1"
                     /protein_end="2579"
                     /protein_start="2523"
                     /score="32.5"
                     /tool="antismash"
                     /translation="SNKSLLAATAKVFGRKSMDNVSDDVTLGSLGLDSLMAVEMKQMM
                     EKDFDIKLSLAD"
ORIGIN
        1 ATGCCAGCGT ACGCAAACTA TAACGGCAGT GGTAACAACG GAACCCCCGT AATGAATGGA
       61 ACAAGCACTC ATAACAAAGA ACTGCCTGAG TCGCTCAGAT ATGCAAAATA TCAAGGTGAC
      121 ATTGTTGTGG CTGGAATGTC AGGGCGTGTC GGTCAGTGTG ATACACTTGA CGACTTCAAA
      181 GAAATGCTTT GGCAAGGGAA AGATGGCTTT ACAACAAAGT CCATGAGATT CGACATTGAA
      241 AAATATGGTA CACAGAAAAG GCATGCTTAC ATAAACGATG CAGAGAAATT CGACGCCGAC
      301 TTCTTCGGGA TCGCACCAAA AAATGCAGAA TTTTTAGACC CGTGCATCAG ATTGACAATG
      361 GAAGCAGCGT ATGAAGCAGT CGTTGATGCA GGTTATTCCG CGCAGGAGAT GCGAGGTACG
      421 AAGACAGGGG TCTACGTGCC CTGTGTGTCC TATGAAGCCA ACTGCTATTG GCTGAGCAAG
      481 GGACTTGACG TCATCGGAAC AGCTAGCAGG GGACTTGGTG TCATCAACAA CTTCAGAGCT
      541 TCTAGAATTT CCTACTCAAT GGATCTAAGA GGTCCGAGTA TGTGCCTGGA CACCGCCTGT
      601 TCCGGCTACC TCGCTGCTGT GGAAGCGGGA GTTAAGGACA TCCGTCTGGG AATTTGCGAC
      661 CAAGCTATTG TAGCGTCCTG CCAGACGCAC TGCAACCCCA TGGGTTCACT GCTCTTCATG
      721 GATCTCGGAG CTGCAGGACC TGACGCTTGC TGCTATACCT TCGACGAAAG AGCCCAAGGT
      781 TTCGGGCGCT GTGAGGCAGT GGGTGCTATG TTGATACAGA AAGAAGAAGA CGCCAGGAGA
      841 GTGTTCGCCA AGATCCCCCA TGTCTACCAG TCGTGTGACG GGGCATCCAC AGAACATGAT
      901 TTTAACCATC CAGCGGTACC CGGACAAAGA TGGACCATTG ACGAATGCTA CAGACAAGCC
      961 GGTATTGATA AGAACAAAAT CGAATTCGTT GAATGCCATG GAACTGGAAC CAGAGCTGGT
     1021 GACCGTGTGG AGGCAGATGC CATTGATTTT TCGTTTTGCG CAAAGCCACG AGCTAAACCT
     1081 CTGTGGGTTG GCTCTGTCAA GACAAATGTA GGTCACGCAG AAGCTTCTGC AGGTTTCAAC
     1141 GCAATGGTGA AGTGTATCTT CGCGATGAAT GAATGCCTAA TCCCACCAAA CTTAAACTTT
     1201 GCGAAGCCCA ATCCGACTAT AGCTGGCCTG CTGGAGGGTC GTCTCAAGGT GGTGACTGAG
     1261 CTGACGCCCT GGGGTGGTGA GATGTGTGGC ATCAGCGGCT TCGGTATCGG GGGGACAAAC
     1321 TCTCACATGA TCATGAAGAG AAATGACAAG CCCAACACAT CAATCCATCC ATCAAGTGGA
     1381 GCCATGAGAC TGTTCTGTTA CCACGCTCGA ACCGAGGATG GTCTTAGGAA CATTTTCAAC
     1441 GCGGTACAGA AGAACGCGAT GCATGTAGGA TTCCAGGCAC TTTTCCAAGC GTCATCAGAC
     1501 GAACCAGCTC ACAAAATGCC TTTCCGTGGT TATACAATCT TAAACTCACC CCAAAACATC
     1561 ACTGAGATCA AGAAAGCAAA ATCCCGCAAA ATCGTGTACG TATGTACAGG AATGGGCTGC
     1621 CAATGGGAAG GCCAAGGTAT GGAACTCATG AAGTTAGAGG TGTTTAGAAA CTCGGTCCAA
     1681 AAAAGTTGCG AGATTGTGAA GAAAAAGTTC AACTGTGACT TGTATGAAGC CATGAAAACT
     1741 GGAACCTCTC ACACTATTGG GAATGGACTC GGGGCTTGGA TTTCGATCCC CATTGTGCAG
     1801 GTTGCTCTAA TTGACACACT GAGTGCAATG GGTGTTCAAC CTGACTTCAT AATGGGCCAC
     1861 TCGCTGGGAG AGGTCGCAGC TGCCTACGCT GACGGGAACC TCACAAGGGA GGAGGCCATG
     1921 TTGGTACCGC ACGCCAGATT CAGCGCAGCT AAGGCTACTC CACAGACTCA GGGGCTCATG
     1981 GCAGCCATTG GGATGAAGGT GGAAGAGCTG GAGGCAATCC TACCCAAAGA GCTTGACCTG
     2041 GCCTGCCACA ACGCCGAACA ATCCTGCACC GTCAGTGGTC AGACCCAGCA TGTGCGAGCC
     2101 TTTGTTCAGA AAATGGAGAG CATGGGGGTC TTTGCCAAAG AAGTTGACTC ATTGGGAGTT
     2161 GCTTTCCACA GCCGACTTAT TGGTTTTGCT GCCCCCGAGA TGAAGAGACA GTTGACAGTG
     2221 GGAGGTCTTG TTGGGAAGCC CAGATCTTCC AAATGGCTAA GCACATGTTA TGCCCAGAGC
     2281 GATTGGGACA AACAGGAAGC CAAGATAGCA GATGCCGACT ACTTCACATA CAACTACACA
     2341 CACCGTGTCA GATTCTACGA GACAGCCAAA TTGCTGCCTA AAAATCCGAT CATCATAGAA
     2401 GTCGCCCCGT CTGGTCTGCT CCAGTCCTTG TTGAAGAAAG TGGTCGGCAC GAAAGGAGAG
     2461 GTTGTAGCAC TCCAGAAGAA GAACTACAAC GACAATCTGA CCTACTTCTT TGAAACCCTT
     2521 GGCACCATGT ACATGAATGG GATCGACCTG AAGCCGTTGA ACGTGTTCCC TGAAGTAAAG
     2581 TTCCCAGTAC CCCAGAACAC ACCATTGCTT TCACCTCTCA TAGCAAAACA GTGGGATCAT
     2641 GAGGACAACT TCAGGGTTCC TCACATTGAT GACATTTCTG ATCCTGTTGA GACTACACAT
     2701 GCAGAAATCA AAGAGGATTA TGCAGTTGTG AAACCCACCC AAGCCACCCT ATCTGCCACA
     2761 TCTGAAGAAG AAGCTGAAGA AGAAGAACCT GAGACAGGTG GGAGTGGGGC TGGAGGTGCG
     2821 TATGAAGTGA CCTATGACTT CTCGGAAGGT GGAAATGGAC ACTTCATTCT TGGACATGTT
     2881 GTGAATGGAA CTAAGTTGTT CCCTGCCGCG GGCTATATCC TGACTGCCTG GGAAGCATTT
     2941 GCAGCCAAGC ACGGCAGTAC TTTCCAAGAG CTTCCAGTGG TGTTGGAGAG TGTGAACATT
     3001 GTGAGAGCCA CGCCACTCCC TGCCAATGGC AAGTTGACGT TCCAATGCCG CATCATGCAC
     3061 ACTGGAGAGT TTGAGGTGAC GGAGAACAAA CAGCTGGTCA CCATAGGAAA GATCTGCATG
     3121 GCTGCTGATG CTAAGAAAGT TCTCAATGGA ATGAAAGAGC TCGATGAAAA AATTAAATCT
     3181 CTGCGCAATA CCAGAAAGCC AAGTATCCCA CAAACAAGAG ATGAGATTTA CCTCGGTATG
     3241 GCCAACCAAG GTCTAGACTA CAGCGGTGTC TTCCGTGGTA TTCTCGGAAC AGACCTGCAG
     3301 TCGATGGACT TTGAGTGGAC CGGAGAGTGG ATCGCTTTCC TGGACTTCCA CTTCCAGGCA
     3361 GCTGTGTGGT TCCAGAAGGG AGACAGCCAC GTGGCCCCAC TCAAGATGGA CGCCATTTAC
     3421 TTGGATGCTG GCGAAATATC CCAGCAGATA CTGTTTGGAG AAAAACCAGT TTGCAAATTG
     3481 ATCTACGACC AACTTGAAAT GGGTTATATG ACAAGTCCCG TCATGAAGAT GAAACGCTGT
     3541 GAAATGGTCA ACACTGCCTA CAAACCATCA GGGAATGCTG ATCTGGAAGA AGTCAGATTC
     3601 ATCCCTTACA CCGCCAATAC GAAGGTTAAC AACGCTCTCC GCCAGTACGC CACAGATTGT
     3661 CTCCAGTACA CTGTCAATGG CCTAGAGGAA GCTCTCAACA GCGGCAAATT CCCCCTTCTA
     3721 ACAAACAACA GAGCGGTTGT GTCTGATGCC CTAACGGAGT TCCGATTTAA GGCGGCCAAA
     3781 TCTTCAGATG GGGACCTATC GAAGGCATGC AAGCTTCCAA ACGCAGGACT AGCCAAAACG
     3841 TTGAAGAAGA TTTTCCCTCC CTCTGGTACA ACTACAGATC CTGCCACTGT TGGTGAGATT
     3901 ATTTCAGCCA GCAAAGTAGA GTTAGCCAAG GACCGCCTTA TTGACAGCCT TAGCCACACA
     3961 GACATCCTCC ACGCCGCTCT GGAGATCGTC AAGTACAACT TTCCACATGG CACTAAGCAC
     4021 ACAGTTTTGG AGTTGGACGC GTCCTCCAGC AAAATGTACA GGCACATCAT GCCCTACCTC
     4081 ACCGAAATAT CTGGTATCAA CTACATAGCA GCAGACAAAA GCAAGATGGC AAAAGATTTC
     4141 AGAGGAGTTG GCACCCAATC CGTCAGATGG GACATGGAGA GTGATGCGTC GTTAGGAAAT
     4201 GTCAAAGCTG GTCTCATGGT GCTCAAGCAT GTGCTGCATA AACAGCACGA TGTGGTTGAT
     4261 GCACTGAACA GCGTTCTCCC ATATGTTGTC CCTGGGGGTT TCATCTTAGT GGAAGAAGTC
     4321 ACTCACAATT TCCCTCTCTT TGTCGCCTTG GAAGGACTCC ACCAGGACGT TATGCTGCCT
     4381 ACCACCAATG GAACACGGGA ATATGGCCGC TTCATGACTG ATAGTACTTG GCAGTCATAC
     4441 TTTGCAAAGC GAGATCTTGA CCTTGTTTAT CGCAAGTCCG ATGGCCTTCT CTCAACTATG
     4501 TACCTTTTGA GGAAGAAGCA GAAGAACCTT ATTGAGCCAA CATTTATGCG TGTGGATGGC
     4561 TTGGACCATG ACTGGTTTGA CGATGTTCAG AACGAAATGT CCAGACTTGA GATGGAGCCA
     4621 AACGACAGTG GAAAGAGGTT GTGGCTCGTC TGTGACACGC CAAACAGTGG CGTTTATGGG
     4681 ATGGTTCAGT GTATGAGAAA AGAGCCAGGT GGTGACAAAG TGCGCTTTGT CCAGAACAGT
     4741 AACCTCAACA ACAAGATGGA GAAAGCTGAC TTGTCTGTTG AGCGCCTAAG GAAGACTGTC
     4801 GTGAACCTTG ACCTCTACCA AAACGTGTTC AGAGATGGAC AGTATGGGTT CTATGCCAGA
     4861 AAACCCCTGG ATTACTCCTT CAGAGACACA GCAACATCTC CCAATGCTTA CGTCGTCGTC
     4921 CCAATTGTTG GTGATTTTAG CTCGGCTAAA TGGGCAAGCT CAAACGAAGA ACTGCTGGCT
     4981 ATGGATGACT ACATGGGAAT GGACAAGGAG AAATATGTGT CCGTCTACTA TAGCGCTGTC
     5041 AACGACAGGG ACATCCTCTA CGCCAACGGT CAGATATCGA AAACCGACGA CCTTATCTGG
     5101 CGTTACAACT CGGGTCTATA TGGTTACGAG TTTGTTGGCA GACGTCAAAA CGGATCAAGG
     5161 GTTGTTGGTC TTGTTCCAGG CTTAGCCCTA GCAACTGGAT TGAGCCATTC AAGAGGTCTG
     5221 GTTATTGACC TTCCCGACAC ATGGACGATG AAGGACGCAG CCACTGTGCC GTATTGCTAC
     5281 CTCTACGTCT ACTACGCCCT AGTCGTAAGG AATCCTCTTA CTGAAGGACA ATCTATTCTG
     5341 GTCCACTCAG GAGCTACTGC TATGGGAACG GCCGCCATCA GAACAGCCCT GAACGCTGGT
     5401 GCAGTTGTAT ATACCACAGT GTACTCAGAA GAAGAGACAA AGTATATAAA GAAATACTTC
     5461 CCACAACTCC CAGAGTCCCA CATCATCTTA AGAAAGACAG AACTCAGTAT CACAGACGGT
     5521 ATTGAAAGAC TTACCAAAGG TCAAGGTGTG CATATCGTAT TGAGTACGTA CGCGGATGAG
     5581 TCACTGTTTG ACGAGAGTGT CCAATCCATG AGTACTTCCG GACAATATAT TGAGATGGGT
     5641 CGTCCAGCTA CCAGCAGAAC AGTAGAAGAA TTCGCTGCCA AACTGATGCA AAAGAACATG
     5701 GCATATACAA GAATAGACGC CTGTGCAATC CTCAACGACA AAGCCAGTCA CAAGAGACTC
     5761 ACCCAGCGCG TCTCAGAGGA CATGCAGAGG GGACTCATCA AGCCTATCAG TTCCACGGTC
     5821 TATCAAGCAA AGGACATCAG TCAGGCTTTT GAGGCAGCAG GCAAACCACG GGCCATGGGC
     5881 AAAGTCATAG TACAGATTCG GGAGGAGGAA ACATACGAAG GCTCAACTGC CCAGCAAGTC
     5941 AGTCTGCCTG TGTCTCCAAG AGTGACATGT GACCCAAGAA AGAGCTTCAT CCTGTGTGGA
     6001 GGCCTCGGTG GCTTGGGGCT AGAACTGGCT CACTGGTTGG TGCAAAGAGG AGCCAGGAAC
     6061 CTCATCCTCA CATCCAGGCG TGGCGTGACC AACGGCTACC AGGAGTTTAA GATCAAGATG
     6121 TGGCAGGAAA ACTACAAGGC AAAGGTCCGA GTGATTGCCA CCCAGCTCAG ATCAACCTCT
     6181 GACGCCAAAT GGCTGATACA GCAAGCTCAG GAGATGGGTC CTGTGGGAGG AATTTTCATC
     6241 CTGTCTCTGG TTCTCCGTGA CAGATACATG GCAATGCTGG ACCGCGAGAC TTTTGCCGAG
     6301 GCTGCCAACA GCAAAATCAA AGACACTATC TTCATGGACG AGGCCTCCAG GGAACTGTGT
     6361 GGCTCTGAAC TTGACTGGTT TGTCCCTTTC TCCAGTTTAG CCAGTGGTTA CGGCAATGCT
     6421 GCTCAGACCA ACTATGGATT TGGTAACTCG GTGATGGAGC GGACTGCAGA GAAGAGGAAA
     6481 GCCGATGGTC TTCCAGGAAC CGTTGTGCAG TGGGGAGCTA TTGGTGACGT TGGTGCATTT
     6541 ATGGGCAAGA CTGGTCTTGA GAAAGAGGCT AAGGTCATGA TGAGAAATTT TGAAGCTATG
     6601 GGTTTGGGCA TCCAGCGGGT CGACTCTTGC CTCCACGCCA TGGACACATT CCTGCTGCTC
     6661 AAGAAGGAAA ACGTCGTCAG CTCTCACGAG CCATGTGTTT GGAACTTTGA CGATGAAGAT
     6721 GATGTTATAG AAGAGGTAGA GATTATATCT CCTCCTCCAA AGAAGCAAGT AGCTGTAGCT
     6781 CCTCCTCCAA AGAAGCCAGT GGTCGTAGCT CCTCCCCCAA GAGAGGAAGT GGTTGTAGCT
     6841 CCTCCTCCCA AGAAAGAAGT GTTTGCAACA CCCGCCCCTC AGCCACGCCC CAAAAAGAGT
     6901 GCCTCAGGTC CCAAGAAATC TCTGATGGCC GCAACAGCAA AGGTCTTTGG TAGAAAGTCC
     6961 ATGGATAACG TGAGTGATGA CGTCACTCTT GGTTCCCTGG GTCTTGATTC CCTCATGGCA
     7021 GTTGAGATGA AACAGATGAT GGAGAAAGAT TTTGATATTA AGCTCAGCCT TGCCGATATC
     7081 AGGAAAATGA CGATGGAAAG TCTCAGAGAC TTCGATGAAG ACTCAGAAGA TACCCCAGCC
     7141 CCAACGCCAC AGATGACGGT GCCACAGAGG ACGGTAGTTG TAGAAACACC CGAGCCACGC
     7201 CAAACGACCC AGCCACGTCC CGTTAAAAAA GCTGCAGCCT CAAAGAGATC TCTTCTTGAT
     7261 GCAACAGCCA AAGTCTTCGG TAGAAAGTCC ATGGATAACG TTAGTGATGA CGTCACTCTT
     7321 GGTTCCCTGG GTCTTGATTC CCTCATGGCA GTTGAGATGA AACAGATGAT GGAGAAAGAT
     7381 TTCGATATTA AGCTCAGCCT TGCCGATATC AGGAAAATGA CGATGGAAAG ACTCAGAGAA
     7441 ATGGATGAAG ACTCAGAAGA TGCCCCAGCA CCAACGCCAC AGAGGACGGT GCCACTGAAG
     7501 ACGGTAGTTG TAGAAACGCC CCAGCCACGC CAAACAACCC AGCCACGTCC CGTTAAAAAA
     7561 GCTGCAGCTT CAAACAAATC TCTTCTTGCT GCAACAGCCA AAGTCTTCGG TAGAAAGTCC
     7621 ATGGATAACG TTAGTGATGA CGTCACTCTT GGTTCCCTGG GTCTTGATTC CCTCATGGCA
     7681 GTTGAGATGA AACAGATGAT GGAGAAAGAT TTCGATATTA AGCTCAGCCT TGCCGATATC
     7741 AGGAAAATGA CGATGGAAAG ACTCAGAGAA ATGGATGAAG ACTCAGAAGA TGCCCCAGCA
     7801 CCAACGCCAC AGAGGACGGT GCCACTGAAG ACGGTAGTTG TAGAAACGCC CCAGCCACGC
     7861 CAAACAACCC AGCCACGTCC CGTTAAAAAA GCTGCAGCTT CAAACAAATC TCTTCTTGCT
     7921 GCAACAGCCA AAGTCTTCGG TAGAAAGTCC ATGGATAACG TTAGTGAT
//
LOCUS       c00001_SRR6832_clade4      8709 bp    DNA     linear   UNK 01-JAN-1980
DEFINITION  SRR6832922_NODE_778_length_9057_cov_16.695049_g424_i0.
ACCESSION   c00001_SRR6832..
VERSION     c00001_SRR6832..
KEYWORDS    .
SOURCE      . (unknown)
  ORGANISM  .
            .
COMMENT     ##antiSMASH-Data-START
            ##Version      :: 6.1.1
            Run date     :: 2022-09-08 19:26:13
            Original ID :: SRR6832922_NODE_778_length_9057_cov_16.695049_g424_i0
            ##antiSMASH-Data-END##
FEATURES             Location/Qualifiers
     CDS             1..8709
                     /locus_tag="ctg1_1"
                     /transl_table=11
                     /translation="MTSSTVPSTDCGSKYNAIARIAGVGVRLPHANNLDELSDILQNK
                     CCILTEPRWASQLYGMHHLCGLINPIGMIDCEEFEMSLEEAACANPMLGPLLEVVAEC
                     MLDAGFVKGNISKYRTGFYLGLTFCDTDVLITNKTDTTSNFMNTRTELCARVSHLFNL
                     KGPVMQVDGACASSFAAMHAALLDLHSGRCELAIVAGSNLLLDPTVSLQFEKLKMLSP
                     SGNSAPFDDSADGYVRSEGIAAILLKPAKSEIISKAYCDVVGFGLECDGAREKGMLHP
                     NSTFQYHLLSNVYSKYNINVDDIVFFEAHGTSTQKGDKAELSAIDKAVCSKRTKPLLV
                     GSIKGNIGHTEASAGLAGILKCLASYRRKLIFGNVNMNTPNRSISSLHTGNIVIPIST
                     NPLPKEGPNLMCVSSYGFGGLGGHIVLSPCRPLDQTRVTYPVVIPCTLHPNIAIENLE
                     ADLRKEMYNPSFYNYFLNSDFSDGSSNHLYSYLIADPNNDELIFPSCQHPNIDEVTRI
                     NVVFMDFFNVEWTPHEDILNIPIVLDSLNKSETVLKELQFPVSFQSLLKSTPTLNALE
                     SNGVLLRVACLMAIVDLFSVMDVLDSIRTLNGQGIGSLVVGYADGCLTRVQCLKIAMV
                     IERMLVQENAKHEDTTLLKVNLDVDSLYTLGPWVQILKWSFGNGQLIAVLHNMKDHVI
                     QTLQEKGEPYVVQTGHIAVYSSQLKHLEQPLMKSIFEIIPSPMLWSARVEIPQVKKRG
                     NDLILCDAAFFAKLLTSPYLEEIEHCPFSAKFLSPQDLDHASSEFKNIECSSCETASS
                     DNSLNCSTRATCGSLPSESPHSKHKAGYGMYSTVNPSLMMFDLDILDDDELDEQPDEN
                     QICDSMTFVLFLDHPETPPKLTTPYEEKMWMFKRNSRSRMKGSEAFGEIISIGAHQLG
                     FLTTLGHVHLTGFTVQAVHQLVNKDEIYDYCGDFPSHKLWAWLHTGKSRKFEWGLKQR
                     THKALRNIVAREFLPSDYPLYHNCDTEIIRAMFDLVTDHFDVELKGGKVLYFDHVKVI
                     DIDYKRGPGRKLGDIFGRVFHQSQEFCVERVGRSFLQGHYQLLERNPIALSRGKSPFS
                     VPVEGTAEMLRNLLIVYQRYFDMIGPLRMMWDRARHEQSLEILQAFPKDDNQNINCIL
                     DSNAGTLLCGGFMIKSQLPKANPDVLKPVDHQHILQDSCAYCESLQLIQGSSVSHLLP
                     RPLESMTPDEKKMPKQVRFSIETIDVMDMKQKLPATPVSTKKVVFPFSFDDFGEENVE
                     SFEGAQQEIICPEPSEDVRSDYLEDSIVLNAALSLTAGDNFHFVENLNIDDMLSENLW
                     NRLSQFALGTTLYVFITPSTSPSSVSQFVLYMFRDDSAVEENTRILVRDRNLDLMTTY
                     SCISLALSHVSTFVEDLSLTHVARIYAVLERDWEDDSQISSWEPILLGTEMEMLAQVN
                     SDFVSENQGQYPCLPPDCDVDQADLPQLESLCLFDETGSTSPAKFNTSFYLCIDDKFE
                     ETLSKLVGINGHIVALVQHNSAPQKSNEDCSLIVVQKDYSSLYIYETSNGKGVRLVCS
                     DSMPPSWICSTLHDDLSHRSTSILKDDRKNANYLISIIGSHVQEEEEGSEASEKLKIT
                     VYLYSEHRSVVKLNSIGELVEHLKVQHPTIDQSHEVLVSTCHQRTSFDELLYHFWNGL
                     GQNQASTDFTSCNGNAGNMKTSFPNKSLEQRLPVTQNGRLVGPVDKLEQFGFDEGNKH
                     SRTTKIVDPLLTIQINEHLPVQEQLANCGEDNIKTPVDRCLPKVVITPSPGQKHVLGN
                     KDCTLAKNASPATACISSCLQVPEPVDITKVKASVPGYESPKAEQMENICDAKSPTQR
                     THTKSEESGVYELDRSFSPQELLEDSDATGVITIPLQQGSVTPSSVENVDDPPDTEND
                     SGDHSVSPSCCQKHVMGCTKIISEQDSSSSKYDPADTEVLEIMRNPVLYSEESSSGTS
                     RDSGQTSSEQHGDSLNSSEQTSSEQHVDSLNSSEQTSSEQHVESLNSSEQTSREQHVD
                     SLNSSSTSVEQRREISDWSSCFKSDGRDLVGDGLMQSKVTMAMVVHMSDHKRPDEHQY
                     GRAEGNLLIYQATRGDNLNNVLGFILFSDLGVHHATFRVGKALTFSHLENCLSILMSM
                     YIIEEAGPAHHKDAKNKRLLVEAPVPVLMVLANRLGFKQVLTSSGVPFIRDLIHNIVP
                     NAVVLPDPASVLNVLTQTQGNKCDVVVMLQQEVFEDMLNLVGFSGNLVLCGKINPQQE
                     VGMNCFLQNITIHSFDACHAVQHYMLLEDTKKAEFERDFSGHIMAVTDAITVDYPARS
                     ESMFYNVLGKLRNITPESSISEDILVQMFLSNTMTSEQIISTLPERQASIASYLYARM
                     ARPFNINHVVPNLGNDEILDLPLDSTPATSQRLWPDQNMQEPSRHSGRDFYEELFQLD
                     KPSETETPVIKYIPCDVDIDLLGLERGTDKLAVHPREDDSTTRLTVEIEIPVLLNRGF
                     QVPGSLQEVTNTSVEHTVVKLNDCTSGVPLYIVHDVTGTVDCLKCLAQSLTVPVFGIQ
                     CSSQAPITSEEGISALARFYLKEIRDKSSPGPLSLGGYSFGAVVAYEMASILERTDKD
                     LLHQVVFLDGSPHYVMSWVQHELPFVPSTRSHYERFLVAVLLSFIRLYLPDFSTSHAA
                     SLLASLTSCEQQIVMAVDISLGYVKLDVAYGIKEKWRLLSDRMKKKEQLRVFRKSIIS
                     SRSSIISCNSCERSLSNGSYLLELGLFSDPDLNPSVMEARESFDGMEDAVFLSPTETR
                     VFNPYFERGHGIKHHQELRKTVPEFYIVQPACSLGDVSDRMLLLLRRQKAEMFLRLGL
                     MMRKYKAKPLRKTPTILVRVKNTPKHIEDLDLEYGLRDLVRPKKFHILFADGDHRSFI
                     QPPQVEPLGRLLMKYL"
     KS              5..1171
                     /aSDomain="PKS_KS"
                     /aSTool="nrps_pks_domains"
                     /database="nrpspksdomains.hmm"
                     /detection="hmmscan"
                     /domain_id="nrpspksdomains_ctg4_1_PKS_KS.1"
                     /evalue="3.50E-128"
                     /label="ctg4_1_PKS_KS.1"
                     /locus_tag="ctg4_1"
                     /protein_end="422"
                     /protein_start="18"
                     /score="419.8"
                     /tool="antismash"
                     /translation="VAISGISGRLPESNNIQEFRDHLMNKEDMVTTDDRRWTVGLHGC
                     PPRNGKVPEITKFDAGFFGVHPKQTDCMDPQLRMLLEAAYEAIIDSGQSMESVRGSRT
                     GVYIGVSLSDSSDAWTMETDGMVGYTMPGCCRAMFANRISFFFDFKGPSYAVDTACSS
                     SMMCLDQALMGIRTGLIDSALVGGSNLCLKPNTSLQFVRMGMTSPDGACKTFDASANG
                     YCRSEAIMAMFLQKVPDSKRLYATVVHTKSNCDGYKEQGITFPSGDLQQRLIREVYDE
                     IGINPSEINYMEAHGTGTKVGDPQEINSIVDVFCENRTGPLLIGSTKSNMGHPEAASG
                     LTSIAKILISMEEKMLPPNLHYNNPNPEIPGLTDGSLKVVTECTKWDGGLVAMNSFGF
                     GGANVHAIYKS"
     AT              1480..2179
                     /aSDomain="PKS_AT"
                     /aSTool="nrps_pks_domains"
                     /database="nrpspksdomains.hmm"
                     /detection="hmmscan"
                     /domain_id="nrpspksdomains_ctg4_1_PKS_AT.1"
                     /evalue="2.00E-61"
                     /label="ctg4_1_PKS_AT.1"
                     /locus_tag="ctg4_1"
                     /protein_end="758"
                     /protein_start="525"
                     /score="199.7"
                     /specificity="consensus: pk"
                     /specificity="PKS signature: Malonyl-CoA"
                     /specificity="Minowa: mmal"
                     /tool="antismash"
                     /translation="VFAGMGTQWHGMGRKMMELDIFRQSIQRSSKTLSQYNVDLYDLI
                     MNGDETTFDQTIPSFIGIASIQVALVDLLTAMDIKPDGIVGHSVGELGCAYADGSLTA
                     EETVLAAYWRGRCISEATLPAGKMAAVGLSWEECKQMCPPGVVPACHNSVDTVTISGP
                     YETTTKFVEELKAKGIFARDVKSSNVAYHSYYMNDIAPQLRAALSKFITPKERSSKWV
                     STSVPEARWGEDIAKYSSADYHVNNLVSPVLFQEGLQKLPANAIAIEIAPHGLLQAIL
                     KRSLSTESTFVSVMK"
     TE              7432..7747
                     /aSDomain="Thioesterase"
                     /aSTool="nrps_pks_domains"
                     /database="nrpspksdomains.hmm"
                     /detection="hmmscan"
                     /domain_id="nrpspksdomains_ctg4_1_Thioesterase.1"
                     /evalue="3.40E-29"
                     /label="ctg4_1_Thioesterase.1"
                     /locus_tag="ctg4_1"
                     /protein_end="2565"
                     /protein_start="2309"
                     /score="94.6"
                     /tool="antismash"
                     /translation="KPLFIVHPIEGSAIALSSLASCLPCPVYALQLTENAPLTSIEAL
                     ATFYLQQLRTVDPSGPYRLAGYSFGAMVAFEMANQLKKLHPDRPDIIQSLILLDGSQR
                     FVELYTNTYRKVMKLNSPAEEEAMSLCAFLKKFIEFDQNEVFKQMKSAANFAGRVQVA
                     VERLMATGQFNSKGDLDSLARAFWSMLTIGEQYKPKDYSGDITLVRAQQNSVSSANLG
                     EDYGLSQVCAGKVNIKVVDGDHESFILGDGAKQIANIM"
ORIGIN
        1 ATGACATCTT CAACAGTACC AAGTACAGAT TGTGGCTCAA AATACAATGC CATTGCACGT
       61 ATTGCTGGAG TAGGTGTTCG TCTTCCCCAT GCTAATAACC TAGATGAGCT CTCAGACATA
      121 TTACAGAATA AATGTTGCAT TTTAACTGAA CCTCGATGGG CTTCACAACT TTATGGTATG
      181 CATCATCTCT GTGGACTTAT CAACCCCATA GGCATGATAG ACTGTGAAGA ATTTGAAATG
      241 TCACTTGAAG AGGCAGCTTG TGCTAATCCA ATGCTGGGCC CTTTGCTGGA AGTAGTTGCA
      301 GAGTGTATGC TTGATGCTGG ATTTGTCAAA GGCAACATCT CAAAATACAG AACTGGCTTC
      361 TACCTGGGTC TGACTTTTTG TGATACAGAT GTTCTCATCA CAAACAAGAC TGACACAACT
      421 TCAAATTTCA TGAATACACG GACTGAGTTG TGTGCCAGAG TGTCACATCT GTTTAACTTA
      481 AAGGGTCCAG TGATGCAGGT AGATGGAGCG TGTGCTTCAT CTTTTGCTGC CATGCATGCA
      541 GCTTTGTTAG ACCTCCATTC AGGCAGATGT GAACTAGCCA TTGTTGCAGG TAGTAATCTC
      601 CTCCTGGATC CCACTGTCTC TCTTCAGTTT GAGAAGTTAA AAATGCTTAG TCCTAGTGGT
      661 AATAGTGCAC CTTTTGATGA TTCGGCTGAT GGTTATGTTC GATCAGAAGG CATTGCAGCT
      721 ATCTTACTCA AACCAGCCAA GAGTGAAATA ATTTCTAAAG CCTACTGTGA CGTTGTTGGT
      781 TTTGGACTGG AATGTGATGG AGCAAGGGAA AAAGGTATGC TCCATCCAAA TTCAACATTT
      841 CAGTATCATC TTCTGAGTAA TGTATACTCA AAGTACAACA TCAATGTTGA TGACATTGTG
      901 TTTTTTGAGG CTCATGGCAC CAGCACGCAG AAAGGGGATA AAGCAGAACT ATCAGCCATT
      961 GATAAAGCTG TTTGCTCCAA AAGAACTAAG CCACTTCTTG TTGGATCCAT CAAAGGGAAC
     1021 ATAGGTCACA CGGAAGCCAG TGCAGGGTTA GCTGGCATAT TAAAATGTCT GGCCAGCTAC
     1081 AGAAGGAAAT TGATCTTTGG AAATGTCAAC ATGAACACGC CGAACAGATC CATTTCATCC
     1141 CTGCATACAG GAAATATTGT TATTCCAATA AGTACAAACC CATTACCCAA AGAAGGGCCC
     1201 AATCTCATGT GTGTCAGCTC CTATGGTTTC GGTGGTTTAG GAGGACATAT TGTCTTGAGT
     1261 CCCTGTCGGC CCTTAGATCA GACCAGAGTG ACCTACCCAG TGGTCATCCC TTGTACCTTG
     1321 CATCCTAACA TTGCAATAGA AAATTTGGAA GCTGATCTGA GGAAAGAAAT GTACAACCCA
     1381 TCATTCTACA ACTATTTTTT GAACTCAGAT TTCTCTGATG GCTCATCCAA TCATCTATAC
     1441 AGCTATCTCA TTGCAGATCC AAACAATGAT GAGTTGATAT TTCCAAGTTG TCAACATCCC
     1501 AACATTGATG AGGTGACGAG GATCAACGTT GTGTTTATGG ATTTCTTCAA TGTGGAATGG
     1561 ACTCCACATG AGGACATTCT TAACATACCA ATTGTACTTG ACTCGCTCAA CAAGTCAGAA
     1621 ACGGTTCTGA AAGAGCTACA GTTTCCTGTC AGTTTTCAAA GTTTGCTTAA ATCCACTCCA
     1681 ACTTTGAATG CACTAGAGTC CAATGGTGTC CTTCTCAGAG TTGCCTGTTT AATGGCCATC
     1741 GTGGACCTGT TCTCTGTCAT GGATGTGCTG GACAGTATTC GTACACTGAA TGGCCAAGGC
     1801 ATAGGATCCC TAGTGGTAGG CTATGCTGAT GGCTGTCTGA CCAGGGTCCA GTGTCTTAAA
     1861 ATTGCCATGG TCATCGAGAG GATGCTGGTG CAAGAAAATG CTAAACATGA AGATACAACA
     1921 CTTCTAAAGG TCAACCTTGA TGTTGACAGT CTGTATACTT TAGGACCTTG GGTTCAGATC
     1981 TTGAAATGGT CATTTGGAAA TGGACAGTTG ATAGCTGTTT TACATAATAT GAAAGACCAT
     2041 GTCATTCAGA CACTCCAGGA AAAGGGAGAG CCATATGTAG TGCAGACTGG CCACATTGCG
     2101 GTCTACTCCT CACAGCTGAA ACATCTGGAG CAGCCACTGA TGAAATCCAT CTTTGAGATC
     2161 ATCCCCAGTC CCATGCTTTG GTCAGCCAGA GTGGAGATTC CCCAAGTCAA GAAAAGGGGA
     2221 AATGATCTCA TCTTGTGTGA TGCAGCGTTC TTTGCAAAGC TACTGACCTC CCCTTACTTA
     2281 GAAGAAATTG AGCACTGTCC CTTCTCTGCC AAGTTCCTCT CACCACAAGA CCTTGACCAT
     2341 GCCAGTTCCG AGTTTAAAAA CATAGAATGT TCTAGCTGTG AGACTGCCAG CAGTGATAAT
     2401 TCATTGAACT GCTCCACACG TGCTACGTGC GGCTCTCTGC CCAGTGAATC GCCTCACAGC
     2461 AAACACAAAG CAGGTTATGG AATGTACAGT ACTGTAAACC CGAGTTTAAT GATGTTTGAC
     2521 CTGGACATCC TGGACGACGA TGAGTTGGAT GAACAGCCTG ATGAGAATCA GATTTGTGAT
     2581 TCAATGACTT TTGTACTCTT TCTTGACCAT CCTGAAACAC CACCCAAATT GACCACACCT
     2641 TATGAGGAAA AAATGTGGAT GTTTAAAAGA AATTCCAGGT CACGCATGAA AGGCTCAGAA
     2701 GCTTTTGGTG AAATTATTTC AATAGGAGCC CATCAACTTG GTTTTCTGAC CACCCTTGGT
     2761 CATGTGCATC TCACAGGCTT CACTGTTCAA GCCGTCCATC AGCTGGTCAA CAAAGATGAA
     2821 ATATATGATT ATTGTGGTGA CTTTCCCTCG CACAAACTTT GGGCCTGGCT TCACACGGGG
     2881 AAAAGTAGAA AGTTTGAGTG GGGGCTGAAA CAGCGTACTC ATAAAGCTCT GAGAAACATT
     2941 GTCGCTAGGG AGTTCCTACC TTCAGATTAT CCATTGTATC ACAATTGTGA TACAGAAATT
     3001 ATCCGCGCCA TGTTTGATTT GGTCACCGAT CATTTTGATG TCGAATTGAA AGGGGGGAAA
     3061 GTCCTTTATT TTGACCATGT CAAGGTTATT GACATTGACT ACAAACGTGG TCCAGGACGA
     3121 AAATTAGGTG ACATCTTTGG CCGAGTCTTC CACCAATCAC AGGAGTTTTG TGTAGAGAGA
     3181 GTTGGCCGAT CATTTCTTCA AGGACATTAT CAACTACTTG AAAGAAACCC CATTGCGCTA
     3241 AGCAGAGGCA AAAGTCCATT TTCTGTACCC GTTGAGGGGA CGGCCGAGAT GCTGAGAAAT
     3301 CTGTTGATTG TCTACCAGCG CTATTTTGAC ATGATTGGTC CATTGCGAAT GATGTGGGAC
     3361 AGGGCCAGAC ATGAGCAAAG CTTAGAAATC CTTCAGGCTT TCCCAAAAGA TGATAATCAG
     3421 AATATTAACT GCATCTTGGA TTCAAATGCC GGGACTTTAC TGTGTGGAGG TTTCATGATT
     3481 AAGTCTCAGC TACCTAAAGC TAATCCAGAT GTCCTCAAGC CTGTTGACCA CCAACACATC
     3541 CTGCAAGATT CCTGTGCCTA TTGTGAATCT CTGCAGCTCA TCCAAGGTTC ATCCGTCTCT
     3601 CACTTGTTAC CTAGACCGCT AGAGTCAATG ACTCCAGATG AGAAGAAAAT GCCCAAACAA
     3661 GTCAGATTTT CTATAGAAAC CATTGATGTG ATGGACATGA AGCAGAAATT ACCTGCCACA
     3721 CCAGTATCAA CAAAGAAAGT TGTTTTTCCA TTCTCATTTG ATGATTTTGG TGAAGAGAAT
     3781 GTTGAGAGCT TTGAAGGAGC TCAGCAGGAG ATCATTTGTC CAGAACCTAG TGAAGATGTG
     3841 CGAAGTGATT ATTTGGAAGA CTCCATAGTT CTCAATGCAG CCCTTAGCTT GACCGCCGGG
     3901 GACAATTTTC ATTTTGTAGA GAATCTTAAC ATTGACGATA TGTTGTCTGA GAACTTGTGG
     3961 AATCGACTCA GTCAGTTTGC TCTGGGTACC ACACTGTATG TGTTCATCAC ACCAAGCACG
     4021 TCGCCCAGCT CAGTTTCACA GTTTGTCCTG TACATGTTCA GGGATGACTC GGCCGTTGAA
     4081 GAGAACACCA GGATCCTTGT GAGAGACAGA AACCTTGACC TCATGACAAC TTACTCTTGT
     4141 ATATCCTTGG CCTTGTCTCA TGTGTCAACA TTTGTGGAGG ATCTGAGCTT AACTCACGTG
     4201 GCCCGAATTT ATGCTGTGCT GGAAAGAGAT TGGGAAGATG ATTCTCAAAT CAGCAGCTGG
     4261 GAACCTATTC TACTGGGTAC AGAGATGGAA ATGCTGGCTC AGGTAAACAG CGATTTTGTT
     4321 TCAGAGAATC AAGGACAGTA TCCATGTTTG CCTCCTGACT GTGATGTGGA CCAGGCTGAC
     4381 CTACCACAGC TAGAAAGTCT CTGCTTGTTT GATGAGACTG GATCAACCAG CCCTGCAAAA
     4441 TTCAATACAA GCTTTTATCT TTGCATCGAT GATAAGTTTG AAGAGACTCT GTCAAAGCTG
     4501 GTGGGTATCA ATGGCCACAT CGTAGCTCTG GTCCAACATA ATTCTGCACC ACAGAAATCG
     4561 AATGAAGACT GCTCATTGAT TGTGGTGCAG AAAGACTATA GCTCTCTTTA TATCTATGAA
     4621 ACCAGTAATG GGAAAGGAGT GAGACTGGTT TGTTCTGATA GTATGCCCCC ATCTTGGATT
     4681 TGTAGTACAC TACATGATGA CTTGAGTCAC AGATCCACAA GTATCCTTAA AGATGACAGA
     4741 AAGAATGCCA ATTATTTGAT CTCCATTATT GGAAGCCATG TTCAGGAGGA GGAGGAGGGG
     4801 AGTGAAGCCA GTGAAAAGTT GAAGATAACG GTTTACCTTT ACTCCGAGCA CAGAAGTGTG
     4861 GTGAAACTGA ACAGCATAGG GGAGCTGGTG GAGCATCTTA AGGTACAACA TCCTACCATA
     4921 GATCAGAGCC ATGAAGTCCT GGTGTCAACG TGTCATCAAC GCACAAGCTT TGATGAGTTG
     4981 CTTTATCACT TTTGGAATGG CTTGGGCCAG AATCAAGCGT CCACTGATTT CACATCCTGC
     5041 AATGGAAATG CTGGCAACAT GAAAACCAGT TTTCCTAATA AAAGCTTAGA GCAACGTCTT
     5101 CCGGTAACTC AAAATGGGAG ACTGGTAGGT CCAGTTGACA AGCTAGAACA GTTTGGTTTT
     5161 GATGAAGGCA ACAAGCATTC AAGAACCACC AAGATAGTAG ATCCTCTTTT AACCATACAA
     5221 ATTAATGAGC ACCTGCCTGT TCAAGAACAG CTGGCAAACT GCGGTGAAGA TAACATAAAG
     5281 ACACCTGTGG ATCGATGTCT ACCAAAAGTT GTCATCACAC CCTCTCCAGG TCAAAAACAT
     5341 GTTTTAGGAA ACAAAGACTG TACCCTAGCA AAGAATGCCA GCCCAGCCAC TGCTTGCATA
     5401 TCCAGCTGCC TACAGGTCCC TGAACCTGTT GATATTACTA AAGTGAAGGC CTCCGTCCCT
     5461 GGCTATGAAA GTCCCAAAGC TGAGCAAATG GAGAATATTT GTGATGCAAA ATCTCCTACA
     5521 CAGAGAACCC ATACAAAGAG TGAAGAGTCT GGTGTGTACG AGTTGGATAG GTCCTTTTCT
     5581 CCCCAAGAGC TCTTAGAGGA TTCTGACGCA ACAGGTGTCA TAACAATACC TTTACAACAG
     5641 GGGTCAGTAA CGCCCTCATC AGTTGAGAAT GTAGATGATC CTCCAGACAC TGAGAATGAC
     5701 TCTGGTGACC ATTCTGTAAG TCCATCATGT TGTCAAAAAC ATGTAATGGG TTGCACTAAA
     5761 ATAATCTCAG AGCAAGATTC ATCATCATCA AAATATGACC CTGCTGATAC AGAGGTGTTG
     5821 GAGATTATGA GAAACCCTGT ATTATATTCT GAAGAGAGCT CAAGTGGTAC TTCCAGAGAT
     5881 TCTGGCCAAA CCTCTAGTGA ACAACATGGG GACAGCTTGA ATTCATCTGA GCAAACATCT
     5941 AGTGAACAGC ATGTGGACAG CTTGAATTCA TCTGAGCAAA CATCTAGTGA ACAGCATGTG
     6001 GAAAGCTTGA ATTCATCTGA GCAAACATCT AGGGAACAGC ATGTGGACAG CTTGAATTCA
     6061 TCTAGCACAT CTGTTGAGCA GCGAAGAGAA ATTTCAGATT GGTCTTCATG TTTTAAATCT
     6121 GATGGTAGAG ACCTTGTGGG GGATGGATTG ATGCAGTCCA AAGTAACAAT GGCCATGGTG
     6181 GTCCACATGA GTGACCATAA AAGACCAGAT GAACATCAAT ATGGCAGAGC TGAAGGGAAC
     6241 CTTCTGATCT ACCAAGCAAC GAGGGGAGAT AACCTGAACA ATGTATTGGG ATTCATTTTG
     6301 TTTTCTGATC TTGGTGTCCA TCATGCTACA TTTCGAGTTG GTAAGGCTTT AACTTTCAGC
     6361 CACTTGGAAA ATTGCCTCAG CATTTTAATG TCAATGTATA TCATTGAGGA AGCTGGCCCA
     6421 GCCCATCACA AGGATGCCAA GAACAAGAGA CTTTTGGTGG AGGCACCAGT CCCTGTCCTG
     6481 ATGGTCCTGG CCAACAGGCT GGGGTTTAAA CAAGTCCTCA CCTCATCCGG TGTCCCGTTC
     6541 ATCAGAGATC TCATCCACAA CATAGTGCCC AATGCCGTTG TGCTTCCGGA CCCCGCCTCT
     6601 GTGCTAAATG TACTCACCCA GACTCAGGGA AACAAATGTG ATGTTGTGGT CATGTTGCAA
     6661 CAAGAAGTGT TTGAAGATAT GTTGAACTTG GTGGGCTTTT CTGGAAACTT GGTTTTATGT
     6721 GGCAAGATAA ACCCACAGCA GGAAGTTGGA ATGAACTGTT TCCTGCAGAA TATCACTATC
     6781 CATAGTTTCG ATGCTTGCCA TGCAGTACAG CACTACATGT TGCTTGAAGA CACTAAAAAG
     6841 GCAGAGTTTG AGAGAGATTT TTCAGGACAC ATCATGGCTG TAACAGATGC AATCACTGTT
     6901 GATTATCCTG CCAGATCAGA ATCCATGTTC TACAATGTTT TGGGTAAATT AAGAAATATC
     6961 ACACCTGAAT CATCTATCAG TGAGGATATC CTTGTCCAGA TGTTCTTGTC CAACACGATG
     7021 ACCTCGGAAC AGATCATCAG CACTTTACCT GAAAGACAGG CCAGCATTGC TTCATACCTA
     7081 TATGCCAGGA TGGCCAGACC GTTTAATATT AATCATGTCG TGCCAAATCT TGGCAATGAT
     7141 GAAATCTTAG ATCTTCCCTT GGATTCAACC CCTGCCACCA GCCAGAGACT CTGGCCTGAC
     7201 CAAAACATGC AAGAACCTAG CAGGCATTCT GGTCGTGACT TTTATGAAGA GTTGTTTCAG
     7261 TTAGATAAGC CCAGTGAAAC GGAGACCCCT GTGATCAAGT ATATTCCATG TGACGTTGAC
     7321 ATTGACCTTC TTGGCCTAGA AAGGGGGACA GACAAGTTGG CTGTGCACCC GAGGGAGGAT
     7381 GATAGTACTA CCAGGCTGAC CGTAGAGATT GAGATTCCAG TGCTGTTGAA CAGGGGCTTT
     7441 CAAGTGCCAG GAAGCTTACA AGAAGTAACC AACACTTCTG TGGAACACAC AGTGGTCAAA
     7501 CTCAATGACT GCACGTCTGG TGTACCTCTC TATATAGTAC ATGATGTAAC AGGAACTGTG
     7561 GACTGTTTGA AGTGTCTAGC CCAAAGTCTT ACAGTTCCAG TATTTGGGAT ACAGTGTAGC
     7621 AGTCAGGCCC CAATTACAAG TGAAGAAGGA ATCTCTGCCC TGGCAAGATT CTACTTGAAG
     7681 GAGATCCGGG ACAAATCTTC ACCTGGGCCT CTCAGTCTGG GAGGCTATTC CTTCGGGGCT
     7741 GTTGTAGCCT ATGAAATGGC TTCCATTCTT GAGCGTACTG ACAAGGACCT GCTTCACCAG
     7801 GTTGTGTTTT TGGATGGTTC CCCTCACTAT GTGATGTCAT GGGTGCAGCA TGAACTGCCG
     7861 TTTGTTCCTA GCACTAGAAG TCATTATGAG AGATTCCTTG TTGCTGTGCT GCTGTCTTTC
     7921 ATCAGGCTCT ATCTGCCAGA TTTCTCCACA TCACATGCTG CATCTCTCCT GGCCAGCCTG
     7981 ACCAGTTGTG AGCAACAAAT CGTCATGGCT GTGGATATCT CTCTTGGATA TGTCAAGTTG
     8041 GATGTTGCTT ATGGAATCAA AGAAAAGTGG CGTCTGCTGT CAGACAGGAT GAAGAAGAAG
     8101 GAGCAGCTGC GTGTGTTCAG AAAATCCATC ATTTCATCCA GGTCCAGCAT TATTTCATGT
     8161 AACAGCTGCG AAAGATCATT GTCTAATGGC AGCTACCTGC TGGAATTGGG GCTCTTTAGT
     8221 GATCCAGATC TAAATCCAAG TGTCATGGAG GCCAGAGAGA GTTTTGATGG TATGGAGGAC
     8281 GCTGTCTTTC TCAGTCCAAC AGAAACAAGG GTGTTTAACC CCTATTTTGA AAGGGGCCAT
     8341 GGTATCAAGC ACCACCAAGA GCTGAGGAAG ACCGTGCCAG AGTTTTACAT AGTGCAGCCT
     8401 GCGTGCTCAC TTGGTGACGT GTCGGATAGA ATGCTGCTGT TGCTGCGCAG GCAGAAAGCT
     8461 GAGATGTTCC TGCGCTTGGG TCTCATGATG AGGAAATACA AAGCCAAGCC TCTGAGAAAA
     8521 ACTCCAACAA TCCTTGTGCG TGTCAAAAAC ACTCCCAAAC ACATAGAAGA CCTTGACCTT
     8581 GAGTATGGAC TTCGTGATCT GGTGAGACCC AAGAAGTTTC ATATCCTGTT TGCCGATGGG
     8641 GATCATCGCA GCTTTATTCA GCCGCCACAG GTGGAGCCGC TGGGCCGACT TCTAATGAAA
     8701 TATTTATGA
//
LOCUS       c01110_SRR1920_clade5..      7452 bp    DNA     linear   UNK 01-JAN-1980
DEFINITION  SRR1920139_NODE_58_length_10132_cov_35.055902_g40_i0.
ACCESSION   c01110_SRR1920..
VERSION     c01110_SRR1920..
KEYWORDS    .
COMMENT     ##antiSMASH-Data-START
            ##Version      :: 6.1.0-800225e
            Run date     :: 2022-03-30 19:32:15
            Original ID  :: SRR1920139_NODE_58_length_10132_cov_35.055902_g40_i0
            NOTE: This is a single cluster extracted from a larger record!
            Orig. start  :: 0
            Orig. end    :: 10132
            ##antiSMASH-Data-END##
FEATURES             Location/Qualifiers
     cand_cluster    1..7452
                     /SMILES="C([*])C(-O)"
                     /candidate_cluster_number="1"
                     /contig_edge="True"
                     /detection_rules="cds(PKS_AT and (PKS_KS orene_KSormod_KS
                     or hyb_KS or itr_KS or tra_KS))"
                     /kind="single"
                     /product="T1PKS"
                     /protoclusters="1"
                     /tool="antismash"
     CDS             1..7452
                     /NRPS_PKS="Domain:
                     PKS_KS(Iterative-KS)(69-488).E-value:1.4e-152. Score:
                     500.3.MatchesaSDomain:nrpspksdomains_ctg1110_1_PKS_KS.1"
                     /NRPS_PKS="Domain: PKS_AT
                     (600-895).E-value:4.5e-88.Score:
                     287.3.MatchesaSDomain:nrpspksdomains_ctg1110_1_PKS_AT.1"
                     /NRPS_PKS="Domain: PKS_DH (966-1105).E-value:1e-22.Score:
                     73.1.MatchesaSDomain:nrpspksdomains_ctg1110_1_PKS_DH.1"
                     /NRPS_PKS="Domain: cMT (1384-1574).E-value:8.2e-41.Score:
                     131.1.MatchesaSDomain:nrpspksdomains_ctg1110_1_cMT.1"
                     /NRPS_PKS="Domain: PKS_ER
                     (1807-2119).E-value:9.4e-109.Score:
                     355.1.MatchesaSDomain:nrpspksdomains_ctg1110_1_PKS_ER.1"
                     /NRPS_PKS="Domain: PKS_KR
                     (2140-2318).E-value:4.9e-39.Score:
                     125.9.MatchesaSDomain:nrpspksdomains_ctg1110_1_PKS_KR.1"
                     /NRPS_PKS="Domain: PKS_PP
                     (2402-2463).E-value:6.1e-12.Score:
                     37.6.MatchesaSDomain:nrpspksdomains_ctg1110_1_PKS_PP.1"
                     /NRPS_PKS="type: Type I Iterative PKS"
                     /gene_functions="biosynthetic(rule-based-clusters)T1PKS:PK
                     S_AT"
                     /gene_functions="biosynthetic(rule-based-clusters)T1PKS:PK
                     S_KS"
                     /gene_functions="biosynthetic-additional(rule-based-cluste
                     rs) PP-binding"
                     /gene_functions="biosynthetic-additional(rule-based-cluste
                     rs) adh_short"
                     /gene_functions="biosynthetic-additional(smcogs)SMCOG1093:
                     Beta-ketoacyl synthase (Score: 72.7;E-value:3.8e-22)"
                     /gene_kind="biosynthetic"
                     /locus_tag="ctg1110_1"
                     /sec_met_domain="PP-binding
                     (E-value:8.2e-12,bitscore:31.8, seeds: 164,
                     tool:rule-based-clusters)"
                     /sec_met_domain="PKS_KS (E-value:2.5e-154,bitscore:500.3,
                     seeds: 2284, tool:rule-based-clusters)"
                     /sec_met_domain="PKS_AT (E-value:
                     8.2e-90,bitscore:287.3,seeds: 1682, tool:
                     rule-based-clusters)"
                     /sec_met_domain="adh_short (E-value:5e-36,bitscore:110.5,
                     seeds: 230, tool:rule-based-clusters)"
                     /transl_table=11
                     /translation="MPQNQRQSSSNLFINPAELDYDKEDDVVQKERRQALMRLRSISK
                     DETTVPQPTAVDGENGRRHGNKHFPIAVVGIGCRFPGRVNSAADFWEVVREGRDCLEP
                     IPDERWNVEAYYSPDPHSLGTHVNRKGGFVQNIDNFDNGFFKIAPKEAVNMDPQQRHL
                     LEVTHEAFEDAGLVPSKLGGKCGVYVGLGMMDYPLMNASESRNFNAYTHTGMSHSVAA
                     NRISFAFNLQGPSLATDTACASSMTALHLACTGLWNEECETSVVAGSNILLMPEITCG
                     FSALSVLSPESQSRPFDADAKGYVRSEGFGAILLKPLDDALRDGDNVYCTLLGTGIAA
                     NGLTPSITMPCREAQAQLMTSVYEHFQVKRDNLLYVEAHGTGTPVGDPIEAEAIGQAL
                     AKDRDEPLKIGSGKSNFGHLECAAGMISLVKVALMLKHRKLVPSINFQQPATPLFSEW
                     NIQVQTKVEDFPEGQHMIGVNNYGFGGALAHAIMAEAPAAPPRKAGTAGWSFGPEETK
                     GRPLVVPLSARSQEALTALVERWQTWGSQQDAEQVVGWLGARREHHSYRLAVMADSGV
                     SFRNKLQAYLKQEEDASIFSGSTSIGGQDPRVAFVFPGQGQQSPDMGRQLYAKEPVFR
                     DAIDRCDSYYKKITGQSLLQVSGLFRTPDPSETGLRSVDEVEISQPAILFMQVALVKL
                     WRHWGVHPACVVGHSFGELAAAFAAGLLSLKEAVKVVCIRSQLQKSLQGTGAMAAVRR
                     GLAEAEPLLEEFPALAVACVNSPGAVTLAGAPADIRALVEAHPSLAKQLRVQCAFHTP
                     SMDVIRDQFLSQLDGKLMRREASLPFYSTVTGSRYPGSLDELYWWRNVREPVNFVDGV
                     RALLDDVKPDVVIELSSAATLLSCVGQIAGNGGPQLLNSCQRGRDDSVSVLKTLAALH
                     VQGVPLDWDNVTNGKASHAVLPSYPWQKRKFWQETEDMRMRRLGLTDRSFKGLNGQIT
                     VADFPFLKDHVIEDKVVFPAAGYVEFAVQHAFPASDCPSLKDLQFKQVLALDAAADGK
                     KATRLQEEVRSNVMTLRSQHAEHAQFTLARSSKVKAAKVDVPALQASLQREMAAEEVY
                     AQFHALGLQYGPHFQALERVWVGEQQQGESLCRLRPAEDRCQRVQVALLDGCLQGALF
                     AANKQSAIYLPVAMDTLQMYVPSVPLGVPLLAHSKLVDVNPSFLSADITLMTSEGDVI
                     MTVSGFRAQSLRSTQTSDLGECVYERAWQPRRAVLPEKSWVEPRLTWDHARRTYPEEA
                     GALDSFLEQVPLVQNMAAQFARRAVTPLSRDQVSPKLVRYYDCLKRMAEEFTKDVDMD
                     AGLEKLKQATPDMEIEVRMFRKLGELLPASLTGSKAGVEVLFAHDGLAEYFLGSVTTT
                     LYYKMVTDIVKGAVEKALTQKKVVRVLEVGGRMGGLSRHLCQALAPELTSGQVDYVLT
                     DLTKTFFLHAQQTLKDFPQVRFKELDIEQPVARQGFDPNTFDVVVCLDSLHSVVDVEV
                     GLGHMRDLLAPDGWLVMMEGTGCSLLREVIFGCLELCWVYQDAWRRDSCWMTQAQWCH
                     LLERCGFRDVTSGPAHEEVHSIIVASKTDSSTTVPAPPPPSPAAVGEESKTLAKTSSS
                     SSSSSAEQRFLVCSDSPSALTALQTILKEAGKDVAAFTSIDDVADSVTSSQRQTRDTV
                     ILAMTSPEMTSWMMFLRRLVESSGEEGSKLAAVWFLELTPEGVVYPHPAMTTGYIRVA
                     MNELRQLPLYSLVVKNTPLGQARDSLLELFSSPPSGSREFLLKGSGSDVTIHVPKLVK
                     SAMPEPHLDASLPWQLAPKEGSTGSLDALHIRQSPRVPLGPGEVRIQVKAASLNFKDV
                     MATMGLLEGVAREGELGLECAGVVTLVGSAVTRFKPGDHVIALGDKCLAQELVTSADF
                     VLRKPASLSWGEAAGVGIVFLTAWEALGGKAGLRAGETVLVHAATGGVGQAAVQVARM
                     LGAKVIATAGTEEKRQLLRSKYGVALVSDSRSTDFLADVMKWTDGRGVDVVLNSLAGE
                     KLGAGLSALAEGGRFCEIGKRDILDDRDLGLRVLLENKSFLSVQLDLLMRSRPERVKA
                     GLEKVGEFLEQGALTPIMTTVYPFADYAKAFKFMMSGGHIGKLVLDLEGFSPSSLDLP
                     SDLFDPEALYLVTGANGGIGLSLLRWMAKRGCRHVVSITRSGFTSLEQRMTVRHLASK
                     GVTLYDLRSHSSSLDEFKTKIEKAKAESGLPLKGVLHLGGVLEDDAVMRNTGDRVTLT
                     LKSKAEVAYNLHLATLRDPLEVFFMMSSASTMFGNMEQSSYVAANCFLEALAHARREM
                     DLPGVTLQLGAVAGAGMAQRGLHTLDILKGRGLLALHVQEVIECLDCVLMQEDKPVVS
                     VCKWDWDAVFPNVCEENCSFKHLLSVKGASKAGEAQLSQEEMEQRVRGKLASVLDMAE
                     EEVALDKPMVEYGVDSLMAVEMVNWLSKELDIVTSQLDILGGISTTVLIQNALQGTVA
                     LKG"
     protocluster    1..7452
                     /aStool="rule-based-clusters"
                     /category="PKS"
                     /contig_edge="True"
                     /core_location="[352:7804](+)"
                     /cutoff="20000"
                     /detection_rule="cds(PKS_AT and (PKS_KS or
                     ene_KSormod_KSor hyb_KS or itr_KS or tra_KS))"
                     /neighbourhood="20000"
                     /product="T1PKS"
                     /protocluster_number="1"
                     /tool="antismash"
     proto_core      1..7452
                     /aStool="rule-based-clusters"
                     /tool="antismash"
                     /cutoff="20000"
                     /detection_rule="cds(PKS_AT and (PKS_KS or
                     ene_KSormod_KSor hyb_KS or itr_KS or tra_KS))"
                     /neighbourhood="20000"
                     /product="T1PKS"
                     /protocluster_number="1"
     Region          1..7452
                     /candidate_cluster_numbers="1"
                     /contig_edge="True"
                     /product="T1PKS"
                     /region_number="1"
                     /rules="cds(PKS_AT and (PKS_KS or ene_KS ormod_KSorhyb_KS
                     or itr_KS or tra_KS))"
                     /tool="antismash"
     KS              208..1464
                     /ASF="found active site cysteine:
                     True,scaffoldmatchedGSSS: False"
                     /ASF="found active site histidines: True"
                     /aSDomain="PKS_KS"
                     /aSTool="nrps_pks_domains"
                     /database="nrpspksdomains.hmm"
                     /detection="hmmscan"
                     /domain_id="nrpspksdomains_ctg1110_1_PKS_KS.1"
                     /domain_subtype="Iterative-KS"
                     /evalue="1.40E-152"
                     /label="ctg1110_1_PKS_KS.1"
                     /locus_tag="ctg1110_1"
                     /protein_end="488"
                     /protein_start="69"
                     /score="500.3"
                     /tool="antismash"
                     /translation="IAVVGIGCRFPGRVNSAADFWEVVREGRDCLEPIPDERWNVEAY
                     YSPDPHSLGTHVNRKGGFVQNIDNFDNGFFKIAPKEAVNMDPQQRHLLEVTHEAFEDA
                     GLVPSKLGGKCGVYVGLGMMDYPLMNASESRNFNAYTHTGMSHSVAANRISFAFNLQG
                     PSLATDTACASSMTALHLACTGLWNEECETSVVAGSNILLMPEITCGFSALSVLSPES
                     QSRPFDADAKGYVRSEGFGAILLKPLDDALRDGDNVYCTLLGTGIAANGLTPSITMPC
                     REAQAQLMTSVYEHFQVKRDNLLYVEAHGTGTPVGDPIEAEAIGQALAKDRDEPLKIG
                     SGKSNFGHLECAAGMISLVKVALMLKHRKLVPSINFQQPATPLFSEWNIQVQTKVEDF
                     PEGQHMIGVNNYGFGGALAHAIMAEAP"
     aSModule        208..7389
                     /complete
                     /domains="nrpspksdomains_ctg1110_1_PKS_KS.1"
                     /domains="nrpspksdomains_ctg1110_1_PKS_AT.1"
                     /domains="nrpspksdomains_ctg1110_1_PKS_DH.1"
                     /domains="nrpspksdomains_ctg1110_1_cMT.1"
                     /domains="nrpspksdomains_ctg1110_1_PKS_ER.1"
                     /domains="nrpspksdomains_ctg1110_1_PKS_KR.1"
                     /domains="nrpspksdomains_ctg1110_1_PKS_PP.1"
                     /iterative
                     /locus_tags="ctg1110_1"
                     /monomer_pairings="pk -> Me-pk"
                     /tool="antismash"
                     /type="pks"
     CDS_motif       685..732
                     /aSTool="nrps_pks_domains"
                     /database="abmotifs"
                     /detection="hmmscan"
                     /domain_id="nrpspksmotif_ctg1110_1_0001"
                     /evalue="3.10E-04"
                     /label="PKSI-KS_m3"
                     /locus_tag="ctg1110_1"
                     /protein_end="244"
                     /protein_start="228"
                     /score="13.2"
                     /tool="antismash"
                     /translation="GPSLATDTACASSMTA"
     CDS_motif       874..912
                     /aSTool="nrps_pks_domains"
                     /database="abmotifs"
                     /detection="hmmscan"
                     /domain_id="nrpspksmotif_ctg1110_1_0002"
                     /evalue="6.70E-04"
                     /label="PKSI-KS_m4"
                     /locus_tag="ctg1110_1"
                     /protein_end="304"
                     /protein_start="291"
                     /score="12.8"
                     /tool="antismash"
                     /translation="FDADAKGYVRSEG"
     CDS_motif       1105..1152
                     /aSTool="nrps_pks_domains"
                     /database="abmotifs"
                     /detection="hmmscan"
                     /domain_id="nrpspksmotif_ctg1110_1_0003"
                     /evalue="1.60E-04"
                     /label="PKSI-KS_m5"
                     /locus_tag="ctg1110_1"
                     /protein_end="384"
                     /protein_start="368"
                     /score="13.7"
                     /tool="antismash"
                     /translation="YVEAHGTGTPVGDPIE"
     CDS_motif       1798..1851
                     /aSTool="nrps_pks_domains"
                     /database="abmotifs"
                     /detection="hmmscan"
                     /domain_id="nrpspksmotif_ctg1110_1_0004"
                     /evalue="2.90E-06"
                     /label="PKSI-AT-mM_m1"
                     /locus_tag="ctg1110_1"
                     /protein_end="617"
                     /protein_start="599"
                     /score="19.6"
                     /tool="antismash"
                     /translation="FVFPGQGQQSPDMGRQLY"
     AT              1801..2685
                     /ASF="(Methyl)Malonyl-CoA specificity inconclusive"
                     /ASF="found active site serine: True,scaffoldmatchedGHGE:
                     True"
                     /aSDomain="PKS_AT"
                     /aSTool="nrps_pks_domains"
                     /database="nrpspksdomains.hmm"
                     /detection="hmmscan"
                     /domain_id="nrpspksdomains_ctg1110_1_PKS_AT.1"
                     /evalue="4.50E-88"
                     /label="ctg1110_1_PKS_AT.1"
                     /locus_tag="ctg1110_1"
                     /protein_end="895"
                     /protein_start="600"
                     /score="287.3"
                     /specificity="consensus: pk"
                     /specificity="PKS signature: Malonyl-CoA"
                     /specificity="Minowa: mmal"
                     /tool="antismash"
                     /translation="VFPGQGQQSPDMGRQLYAKEPVFRDAIDRCDSYYKKITGQSLLQ
                     VSGLFRTPDPSETGLRSVDEVEISQPAILFMQVALVKLWRHWGVHPACVVGHSFGELA
                     AAFAAGLLSLKEAVKVVCIRSQLQKSLQGTGAMAAVRRGLAEAEPLLEEFPALAVACV
                     NSPGAVTLAGAPADIRALVEAHPSLAKQLRVQCAFHTPSMDVIRDQFLSQLDGKLMRR
                     EASLPFYSTVTGSRYPGSLDELYWWRNVREPVNFVDGVRALLDDVKPDVVIELSSAAT
                     LLSCVGQIAGNGGPQLLNS"
     CDS_motif       1987..2052
                     /aSTool="nrps_pks_domains"
                     /database="abmotifs"
                     /detection="hmmscan"
                     /domain_id="nrpspksmotif_ctg1110_1_0005"
                     /evalue="4.00E-04"
                     /label="PKSI-AT-mM_m2"
                     /locus_tag="ctg1110_1"
                     /protein_end="684"
                     /protein_start="662"
                     /score="13.6"
                     /tool="antismash"
                     /translation="DEVEISQPAILFMQVALVKLWR"
     CDS_motif       2059..2169
                     /aSTool="nrps_pks_domains"
                     /database="abmotifs"
                     /detection="hmmscan"
                     /domain_id="nrpspksmotif_ctg1110_1_0006"
                     /evalue="2.30E-15"
                     /label="PKSI-AT-mM_m3"
                     /locus_tag="ctg1110_1"
                     /protein_end="723"
                     /protein_start="686"
                     /score="48.6"
                     /tool="antismash"
                     /translation="GVHPACVVGHSFGELAAAFAAGLLSLKEAVKVVCIRS"
     DH              2899..3315
                     /ASF="catalytic triad H,G,P inconclusive"
                     /aSDomain="PKS_DH"
                     /aSTool="nrps_pks_domains"
                     /database="nrpspksdomains.hmm"
                     /detection="hmmscan"
                     /domain_id="nrpspksdomains_ctg1110_1_PKS_DH.1"
                     /evalue="1.00E-22"
                     /label="ctg1110_1_PKS_DH.1"
                     /locus_tag="ctg1110_1"
                     /protein_end="1105"
                     /protein_start="966"
                     /score="73.1"
                     /tool="antismash"
                     /translation="LNGQITVADFPFLKDHVIEDKVVFPAAGYVEFAVQHAFPASDCP
                     SLKDLQFKQVLALDAAADGKKATRLQEEVRSNVMTLRSQHAEHAQFTLARSSKVKAAK
                     VDVPALQASLQREMAAEEVYAQFHALGLQYGPHFQAL"
     CDS_motif       2932..3000
                     /aSTool="nrps_pks_domains"
                     /database="abmotifs"
                     /detection="hmmscan"
                     /domain_id="nrpspksmotif_ctg1110_1_0007"
                     /evalue="4.40E-09"
                     /label="PKSI-DH_m2"
                     /locus_tag="ctg1110_1"
                     /protein_end="1000"
                     /protein_start="977"
                     /score="28.8"
                     /tool="antismash"
                     /translation="FLKDHVIEDKVVFPAAGYVEFAV"
     MT              4153..4722
                     /aSDomain="MT"
                     /aSTool="nrps_pks_domains"
                     /database="nrpspksdomains.hmm"
                     /detection="hmmscan"
                     /domain_id="nrpspksdomains_ctg1110_1_cMT.1"
                     /domain_subtype="cMT"
                     /evalue="8.20E-41"
                     /label="ctg1110_1_cMT.1"
                     /locus_tag="ctg1110_1"
                     /protein_end="1574"
                     /protein_start="1384"
                     /score="131.1"
                     /tool="antismash"
                     /translation="TDIVKGAVEKALTQKKVVRVLEVGGRMGGLSRHLCQALAPELTS
                     GQVDYVLTDLTKTFFLHAQQTLKDFPQVRFKELDIEQPVARQGFDPNTFDVVVCLDSL
                     HSVVDVEVGLGHMRDLLAPDGWLVMMEGTGCSLLREVIFGCLELCWVYQDAWRRDSCW
                     MTQAQWCHLLERCGFRDVTSGPAHEEVHSI"
     ER              5422..6357
                     /ASF="ER domain
                     putativelycatalyzing2R-configurationproduct formation"
                     /aSDomain="PKS_ER"
                     /aSTool="nrps_pks_domains"
                     /database="nrpspksdomains.hmm"
                     /detection="hmmscan"
                     /domain_id="nrpspksdomains_ctg1110_1_PKS_ER.1"
                     /evalue="9.40E-109"
                     /label="ctg1110_1_PKS_ER.1"
                     /locus_tag="ctg1110_1"
                     /protein_end="2119"
                     /protein_start="1807"
                     /score="355.1"
                     /tool="antismash"
                     /translation="GSLDALHIRQSPRVPLGPGEVRIQVKAASLNFKDVMATMGLLEG
                     VAREGELGLECAGVVTLVGSAVTRFKPGDHVIALGDKCLAQELVTSADFVLRKPASLS
                     WGEAAGVGIVFLTAWEALGGKAGLRAGETVLVHAATGGVGQAAVQVARMLGAKVIATA
                     GTEEKRQLLRSKYGVALVSDSRSTDFLADVMKWTDGRGVDVVLNSLAGEKLGAGLSAL
                     AEGGRFCEIGKRDILDDRDLGLRVLLENKSFLSVQLDLLMRSRPERVKAGLEKVGEFL
                     EQGALTPIMTTVYPFADYAKAFKFMMSGGHIGKLVL"
     CDS_motif       5506..5541
                     /aSTool="nrps_pks_domains"
                     /database="abmotifs"
                     /detection="hmmscan"
                     /domain_id="nrpspksmotif_ctg1110_1_0008"
                     /evalue="1.50E-03"
                     /label="PKSI-ER_m1"
                     /locus_tag="ctg1110_1"
                     /protein_end="1847"
                     /protein_start="1835"
                     /score="11.6"
                     /tool="antismash"
                     /translation="SLNFKDVMATMG"
     CDS_motif       5572..5610
                     /aSTool="nrps_pks_domains"
                     /database="abmotifs"
                     /detection="hmmscan"
                     /domain_id="nrpspksmotif_ctg1110_1_0009"
                     /evalue="1.10E-03"
                     /label="PKSI-ER_m2"
                     /locus_tag="ctg1110_1"
                     /protein_end="1870"
                     /protein_start="1857"
                     /score="11.9"
                     /tool="antismash"
                     /translation="LGLECAGVVTLVG"
     CDS_motif       5806..5868
                     /aSTool="nrps_pks_domains"
                     /database="abmotifs"
                     /detection="hmmscan"
                     /domain_id="nrpspksmotif_ctg1110_1_0010"
                     /evalue="5.30E-10"
                     /label="PKSI-ER_m5"
                     /locus_tag="ctg1110_1"
                     /protein_end="1956"
                     /protein_start="1935"
                     /score="31.5"
                     /tool="antismash"
                     /translation="GETVLVHAATGGVGQAAVQVA"
     CDS_motif       5878..5928
                     /aSTool="nrps_pks_domains"
                     /database="abmotifs"
                     /detection="hmmscan"
                     /domain_id="nrpspksmotif_ctg1110_1_0011"
                     /evalue="4.80E-06"
                     /label="PKSI-ER_m6"
                     /locus_tag="ctg1110_1"
                     /protein_end="1976"
                     /protein_start="1959"
                     /score="19.1"
                     /tool="antismash"
                     /translation="GAKVIATAGTEEKRQLL"
     CDS_motif       6001..6039
                     /aSTool="nrps_pks_domains"
                     /database="abmotifs"
                     /detection="hmmscan"
                     /domain_id="nrpspksmotif_ctg1110_1_0012"
                     /evalue="2.00E-05"
                     /label="PKSI-ER_m7"
                     /locus_tag="ctg1110_1"
                     /protein_end="2013"
                     /protein_start="2000"
                     /score="16.9"
                     /tool="antismash"
                     /translation="TDGRGVDVVLNSL"
     CDS_motif       6310..6357
                     /aSTool="nrps_pks_domains"
                     /database="abmotifs"
                     /detection="hmmscan"
                     /domain_id="nrpspksmotif_ctg1110_1_0013"
                     /evalue="2.20E-04"
                     /label="PKSI-ER_m9"
                     /locus_tag="ctg1110_1"
                     /protein_end="2119"
                     /protein_start="2103"
                     /score="14.3"
                     /tool="antismash"
                     /translation="AFKFMMSGGHIGKLVL"
     KR              6421..6954
                     /ASF="KR domain
                     putativelycatalyzingD-configurationproduct formation"
                     /ASF="catalytic triad S,Y,N inconclusive"
                     /aSDomain="PKS_KR"
                     /aSTool="nrps_pks_domains"
                     /database="nrpspksdomains.hmm"
                     /detection="hmmscan"
                     /domain_id="nrpspksdomains_ctg1110_1_PKS_KR.1"
                     /evalue="4.90E-39"
                     /label="ctg1110_1_PKS_KR.1"
                     /locus_tag="ctg1110_1"
                     /protein_end="2318"
                     /protein_start="2140"
                     /score="125.9"
                     /specificity="KR activity: active"
                     /specificity="KR stereochemistry: (unknown)"
                     /tool="antismash"
                     /translation="LYLVTGANGGIGLSLLRWMAKRGCRHVVSITRSGFTSLEQRMTV
                     RHLASKGVTLYDLRSHSSSLDEFKTKIEKAKAESGLPLKGVLHLGGVLEDDAVMRNTG
                     DRVTLTLKSKAEVAYNLHLATLRDPLEVFFMMSSASTMFGNMEQSSYVAANCFLEALA
                     HARREMDLPGVTLQLGAV"
     CDS_motif       6424..6519
                     /aSTool="nrps_pks_domains"
                     /database="abmotifs"
                     /detection="hmmscan"
                     /domain_id="nrpspksmotif_ctg1110_1_0014"
                     /evalue="2.50E-12"
                     /label="PKSI-KR_m1"
                     /locus_tag="ctg1110_1"
                     /protein_end="2173"
                     /protein_start="2141"
                     /score="39.3"
                     /tool="antismash"
                     /translation="YLVTGANGGIGLSLLRWMAKRGCRHVVSITRS"
     CDS_motif       6802..6912
                     /aSTool="nrps_pks_domains"
                     /database="abmotifs"
                     /detection="hmmscan"
                     /domain_id="nrpspksmotif_ctg1110_1_0015"
                     /evalue="2.90E-15"
                     /label="PKSI-KR_m4"
                     /locus_tag="ctg1110_1"
                     /protein_end="2304"
                     /protein_start="2267"
                     /score="48.7"
                     /tool="antismash"
                     /translation="LEVFFMMSSASTMFGNMEQSSYVAANCFLEALAHARR"
     ACP             7207..7389
                     /aSDomain="PKS_PP"
                     /aSTool="nrps_pks_domains"
                     /database="nrpspksdomains.hmm"
                     /detection="hmmscan"
                     /domain_id="nrpspksdomains_ctg1110_1_PKS_PP.1"
                     /evalue="6.10E-12"
                     /label="ctg1110_1_PKS_PP.1"
                     /locus_tag="ctg1110_1"
                     /protein_end="2463"
                     /protein_start="2402"
                     /score="37.6"
                     /tool="antismash"
                     /translation="QEEMEQRVRGKLASVLDMAEEEVALDKPMVEYGVDSLMAVEMVN
                     WLSKELDIVTSQLDILG"
ORIGIN
        1 ATGCCGCAAA ACCAAAGACA ATCCTCCTCG AATCTTTTCA TCAATCCGGC TGAGCTGGAC
       61 TATGACAAGG AGGATGACGT CGTTCAAAAA GAGAGACGTC AGGCCCTGAT GCGACTGCGC
      121 TCCATCTCCA AGGACGAGAC CACGGTGCCC CAGCCCACGG CAGTGGACGG GGAGAACGGT
      181 CGTCGTCATG GCAACAAGCA TTTTCCCATC GCCGTCGTGG GCATCGGCTG CCGGTTCCCG
      241 GGGCGGGTCA ACTCGGCTGC CGACTTCTGG GAGGTGGTGC GGGAGGGCCG GGACTGCCTG
      301 GAGCCCATCC CGGACGAGCG CTGGAACGTG GAGGCCTACT ACAGCCCTGA CCCCCACAGC
      361 CTGGGCACCC ACGTCAACAG GAAGGGCGGC TTCGTCCAGA ACATCGACAA CTTCGACAAC
      421 GGCTTCTTCA AGATCGCGCC CAAGGAGGCG GTCAACATGG ACCCCCAGCA GCGCCACCTG
      481 CTGGAGGTCA CCCACGAGGC GTTCGAGGAC GCTGGCCTGG TGCCTAGCAA GCTGGGGGGC
      541 AAGTGCGGGG TGTACGTGGG GCTGGGCATG ATGGACTACC CGCTCATGAA CGCCTCCGAG
      601 TCGCGCAACT TCAACGCCTA CACCCACACG GGCATGTCGC ACAGCGTGGC CGCCAACCGC
      661 ATCTCCTTCG CCTTCAACCT GCAGGGCCCC AGCCTGGCCA CCGACACCGC CTGCGCCTCC
      721 TCCATGACGG CCCTCCACCT GGCCTGCACG GGTCTGTGGA ACGAGGAGTG TGAGACCAGC
      781 GTCGTGGCCG GAAGTAACAT TCTGCTCATG CCCGAGATCA CCTGTGGATT CAGCGCCCTC
      841 TCAGTTCTCT CCCCTGAGAG CCAGAGTCGC CCCTTCGACG CGGACGCCAA GGGCTACGTT
      901 CGCAGCGAAG GTTTTGGCGC CATTCTGCTG AAGCCGTTGG ACGACGCGCT GCGAGATGGG
      961 GACAACGTCT ACTGCACGTT GCTAGGCACC GGCATCGCCG CCAACGGGCT GACGCCCTCC
     1021 ATCACCATGC CCTGTCGCGA GGCGCAGGCG CAGCTCATGA CTTCCGTCTA CGAGCACTTC
     1081 CAGGTCAAGA GGGACAATCT GCTCTACGTG GAGGCCCACG GCACCGGCAC GCCAGTGGGG
     1141 GACCCAATCG AGGCGGAGGC CATAGGCCAG GCGCTGGCCA AGGACCGGGA TGAGCCGCTG
     1201 AAGATCGGGT CAGGCAAGAG CAACTTCGGC CACCTGGAGT GTGCCGCCGG AATGATCTCC
     1261 CTTGTCAAGG TGGCGCTCAT GCTCAAGCAC CGGAAGCTGG TCCCCTCCAT CAACTTCCAG
     1321 CAGCCCGCCA CCCCACTCTT CTCCGAGTGG AACATCCAGG TGCAGACCAA GGTGGAGGAC
     1381 TTCCCCGAGG GCCAGCACAT GATCGGCGTC AACAACTACG GCTTTGGCGG GGCCCTGGCC
     1441 CACGCCATCA TGGCCGAGGC TCCTGCTGCT CCTCCCAGGA AGGCGGGCAC TGCCGGCTGG
     1501 AGCTTCGGAC CCGAGGAGAC CAAGGGGCGA CCCCTGGTGG TGCCGCTGTC CGCGCGCTCC
     1561 CAGGAGGCGC TGACCGCCCT GGTGGAGCGG TGGCAGACGT GGGGGAGCCA GCAGGACGCC
     1621 GAGCAGGTGG TGGGCTGGCT GGGCGCCAGA CGGGAGCACC ACTCCTACCG CCTGGCCGTC
     1681 ATGGCCGACT CGGGCGTCTC CTTCAGGAAC AAGCTGCAAG CCTACCTCAA GCAAGAGGAG
     1741 GACGCCTCCA TCTTCTCTGG CTCCACCAGC ATCGGAGGTC AGGACCCCCG CGTGGCCTTC
     1801 GTCTTCCCGG GTCAAGGTCA GCAGAGCCCG GACATGGGCA GACAACTCTA CGCCAAGGAG
     1861 CCTGTCTTCC GGGACGCAAT CGACAGGTGC GACAGCTACT ACAAGAAGAT CACCGGGCAG
     1921 TCCCTGCTCC AGGTCTCGGG GCTGTTCCGC ACGCCTGACC CGAGCGAGAC TGGCCTGCGC
     1981 TCCGTGGACG AAGTGGAGAT CTCCCAGCCC GCCATTCTCT TCATGCAGGT GGCGCTGGTG
     2041 AAGCTGTGGC GTCACTGGGG AGTACATCCG GCCTGCGTGG TGGGCCACAG CTTTGGGGAG
     2101 CTGGCTGCCG CCTTCGCTGC CGGCCTGTTG TCGCTGAAGG AGGCGGTGAA GGTGGTCTGC
     2161 ATCCGCAGCC AGCTGCAGAA GTCCCTGCAG GGCACAGGCG CCATGGCGGC GGTGCGACGC
     2221 GGCCTGGCGG AAGCGGAGCC GCTGCTGGAG GAGTTCCCTG CCCTTGCCGT GGCCTGCGTC
     2281 AACTCGCCAG GGGCCGTCAC TCTGGCCGGA GCTCCCGCCG ACATCCGGGC CCTGGTGGAG
     2341 GCCCACCCAA GCCTGGCCAA GCAGCTGCGC GTGCAGTGCG CCTTCCACAC GCCCAGCATG
     2401 GACGTCATCA GGGACCAGTT CCTGAGCCAG CTGGACGGGA AGCTGATGAG GCGGGAGGCC
     2461 AGCCTGCCCT TCTACTCCAC GGTGACGGGC AGCCGCTACC CGGGCTCCCT GGACGAGCTC
     2521 TACTGGTGGC GGAACGTGCG CGAGCCCGTC AACTTCGTGG ACGGCGTGAG GGCGCTGCTG
     2581 GATGACGTCA AGCCGGACGT GGTCATCGAG CTGTCCTCGG CGGCGACCCT TCTGTCCTGC
     2641 GTGGGCCAGA TCGCGGGCAA TGGCGGCCCC CAGCTGCTCA ACTCCTGCCA GAGGGGCAGA
     2701 GACGACAGCG TGTCCGTGCT GAAGACCCTG GCCGCCCTCC ACGTGCAGGG CGTGCCCCTC
     2761 GACTGGGACA ACGTGACCAA CGGCAAGGCC AGCCACGCCG TCCTGCCCAG CTACCCCTGG
     2821 CAGAAGCGGA AGTTCTGGCA GGAGACCGAG GACATGCGCA TGCGTCGCCT GGGGCTGACG
     2881 GACCGCAGCT TCAAGGGGCT CAACGGGCAG ATAACTGTGG CGGACTTCCC CTTCCTGAAG
     2941 GACCACGTGA TCGAGGACAA GGTGGTGTTC CCGGCGGCGG GCTACGTGGA GTTTGCCGTG
     3001 CAGCACGCCT TCCCTGCCTC CGACTGCCCC AGCCTCAAGG ACCTCCAGTT CAAGCAGGTC
     3061 CTGGCCCTGG ACGCTGCCGC GGACGGGAAG AAGGCCACGC GCCTCCAGGA GGAGGTCAGG
     3121 TCAAACGTCA TGACCCTGAG GAGCCAGCAC GCCGAGCATG CGCAGTTCAC TCTGGCGCGC
     3181 TCCTCCAAGG TGAAGGCCGC CAAGGTGGAC GTGCCCGCCC TCCAGGCCAG CCTGCAGCGA
     3241 GAGATGGCGG CCGAGGAGGT CTACGCTCAG TTCCACGCCC TGGGCCTGCA GTACGGCCCC
     3301 CACTTCCAGG CGCTGGAGCG GGTGTGGGTG GGGGAGCAGC AGCAGGGGGA GTCGCTGTGC
     3361 CGCCTCAGGC CGGCCGAGGA CCGCTGCCAG CGTGTCCAGG TGGCGCTGCT GGACGGCTGC
     3421 CTCCAGGGGG CGCTCTTCGC CGCCAACAAG CAGAGCGCCA TCTACCTGCC CGTCGCCATG
     3481 GACACCCTGC AGATGTACGT GCCCTCTGTG CCCCTGGGAG TTCCCCTCCT GGCCCACAGC
     3541 AAGCTGGTCG ACGTCAACCC CAGCTTCCTG AGCGCCGACA TCACCCTGAT GACGTCAGAG
     3601 GGTGACGTCA TCATGACGGT CTCGGGCTTC CGCGCCCAGA GCCTCCGGTC CACGCAGACC
     3661 TCGGACCTGG GCGAGTGCGT GTACGAGAGG GCGTGGCAGC CACGCCGCGC CGTCCTACCC
     3721 GAGAAGTCCT GGGTGGAGCC CCGCCTCACC TGGGACCACG CGCGCCGCAC CTACCCTGAG
     3781 GAGGCTGGAG CACTGGACAG CTTCCTGGAG CAAGTCCCCC TCGTCCAGAA CATGGCTGCG
     3841 CAGTTTGCTC GCCGCGCAGT GACGCCCCTG TCACGTGACC AGGTGTCGCC CAAGCTGGTC
     3901 CGCTACTACG ACTGCCTCAA GAGGATGGCC GAGGAGTTCA CCAAAGACGT CGACATGGAC
     3961 GCTGGACTGG AAAAGCTGAA GCAGGCGACC CCCGACATGG AGATCGAAGT GCGCATGTTC
     4021 CGGAAGTTGG GCGAGCTGCT TCCGGCCTCG CTGACGGGCT CCAAGGCCGG AGTGGAAGTG
     4081 CTGTTTGCGC ATGACGGCCT GGCCGAGTAC TTCCTGGGGT CGGTGACCAC CACGCTCTAC
     4141 TACAAGATGG TCACGGACAT TGTCAAAGGG GCCGTGGAGA AGGCGCTGAC CCAGAAGAAG
     4201 GTGGTGCGCG TGCTGGAGGT GGGGGGCAGG ATGGGCGGTC TCTCCAGACA CCTCTGCCAG
     4261 GCTCTGGCCC CGGAGCTGAC CAGTGGTCAA GTGGACTACG TGCTGACTGA CCTCACCAAG
     4321 ACCTTCTTCC TGCACGCCCA GCAGACCCTC AAGGACTTCC CCCAAGTCCG GTTCAAGGAG
     4381 CTGGACATCG AACAACCCGT GGCGCGGCAG GGATTCGACC CCAACACCTT CGACGTGGTG
     4441 GTGTGCCTGG ACTCGCTGCA CTCGGTGGTG GACGTGGAGG TGGGGCTGGG CCACATGCGC
     4501 GACCTGCTGG CGCCCGACGG CTGGCTGGTC ATGATGGAGG GGACGGGCTG CTCCCTGCTG
     4561 CGAGAGGTCA TCTTCGGCTG CCTGGAGCTC TGCTGGGTCT ACCAGGACGC CTGGCGCCGC
     4621 GACAGCTGCT GGATGACGCA GGCCCAGTGG TGCCACCTGC TGGAGCGCTG CGGCTTCCGG
     4681 GACGTCACTT CCGGACCTGC GCACGAGGAG GTCCACAGCA TCATCGTGGC CAGCAAGACG
     4741 GACAGCTCCA CAACGGTGCC AGCTCCTCCT CCTCCCTCTC CTGCTGCCGT TGGTGAGGAG
     4801 TCCAAGACCC TCGCCAAGAC CTCCTCCTCC TCTTCCTCCT CCTCTGCAGA GCAGCGCTTC
     4861 CTCGTCTGCT CCGACAGCCC CTCAGCCCTG ACCGCTCTCC AGACGATCCT GAAGGAGGCG
     4921 GGAAAGGACG TCGCCGCCTT CACCTCCATC GATGACGTGG CCGACTCTGT AACGTCATCC
     4981 CAGCGCCAGA CGCGAGACAC CGTCATCCTG GCCATGACGT CACCGGAGAT GACGTCATGG
     5041 ATGATGTTCC TGCGGCGCCT GGTGGAGAGC TCGGGCGAGG AAGGGAGCAA GCTGGCTGCT
     5101 GTCTGGTTCC TGGAGCTGAC GCCAGAGGGC GTCGTCTACC CCCACCCCGC CATGACGACA
     5161 GGCTACATCC GGGTGGCCAT GAACGAACTG CGTCAGCTGC CGCTCTACAG CCTGGTTGTT
     5221 AAGAACACTC CCCTGGGCCA GGCCCGAGAC TCCCTCCTGG AGCTGTTCTC CTCACCTCCC
     5281 TCGGGGAGCC GCGAGTTCCT CCTGAAGGGC AGCGGAAGTG ACGTCACAAT CCACGTGCCC
     5341 AAGCTCGTCA AGTCCGCCAT GCCGGAGCCC CACCTGGACG CCTCGTTGCC ATGGCAACTG
     5401 GCGCCCAAGG AAGGGAGCAC CGGCTCCCTG GACGCCCTTC ACATCCGGCA GTCTCCCAGA
     5461 GTTCCATTGG GTCCCGGCGA GGTCAGGATC CAGGTCAAGG CCGCGTCCTT GAACTTCAAG
     5521 GACGTGATGG CCACCATGGG TCTTCTGGAG GGCGTGGCCA GGGAAGGGGA GCTAGGCCTC
     5581 GAGTGCGCAG GCGTCGTGAC CCTGGTGGGC TCGGCCGTGA CGCGCTTCAA ACCTGGGGAC
     5641 CACGTCATCG CTTTGGGGGA CAAGTGCCTG GCGCAGGAAC TGGTGACGTC GGCAGACTTC
     5701 GTGCTGCGGA AGCCTGCTTC CCTCAGCTGG GGGGAGGCTG CGGGCGTTGG GATCGTCTTC
     5761 CTGACGGCCT GGGAGGCGCT GGGGGGCAAG GCGGGGCTGA GGGCCGGGGA GACGGTCCTG
     5821 GTGCACGCCG CCACTGGAGG CGTGGGACAG GCGGCCGTGC AGGTGGCCAG GATGCTGGGC
     5881 GCCAAGGTCA TCGCCACGGC CGGCACGGAG GAGAAGCGCC AGTTGCTGAG GAGCAAGTAC
     5941 GGCGTGGCGC TGGTCTCCGA CTCCAGGTCC ACGGACTTCC TGGCTGACGT CATGAAGTGG
     6001 ACAGACGGAC GTGGAGTGGA CGTGGTCCTC AACTCCCTGG CGGGAGAGAA GCTGGGCGCG
     6061 GGCTTGTCTG CCCTTGCCGA GGGGGGGCGC TTCTGCGAGA TCGGCAAGCG CGACATCTTG
     6121 GACGACCGTG ACCTTGGGCT GCGCGTGCTG CTGGAGAACA AGTCCTTCCT CTCCGTCCAG
     6181 CTCGACCTCC TCATGAGGTC ACGACCTGAG AGGGTCAAGG CCGGACTGGA GAAGGTAGGG
     6241 GAGTTCCTGG AGCAAGGGGC CCTAACTCCC ATCATGACCA CCGTCTATCC CTTCGCGGAC
     6301 TACGCCAAGG CCTTCAAGTT CATGATGAGC GGCGGCCACA TCGGAAAGCT CGTCCTGGAC
     6361 CTCGAGGGCT TCTCACCCTC CAGCCTTGAC CTTCCGTCTG ACCTCTTCGA CCCCGAGGCC
     6421 CTCTACCTCG TCACTGGAGC CAACGGAGGC ATCGGACTGT CACTCCTCCG CTGGATGGCG
     6481 AAGCGAGGCT GCAGACACGT CGTCTCCATC ACCCGTTCGG GCTTCACCTC CCTGGAGCAG
     6541 AGAATGACCG TCCGCCATCT TGCCTCCAAG GGCGTGACCT TGTATGACCT CCGGTCCCAC
     6601 TCCTCGTCCC TGGACGAGTT CAAAACCAAG ATCGAGAAGG CCAAGGCTGA GAGTGGTCTC
     6661 CCCTTGAAGG GCGTTCTCCA TCTTGGGGGC GTGCTCGAGG ACGACGCCGT CATGCGCAAC
     6721 ACAGGCGACA GGGTCACGCT GACCCTCAAG TCCAAGGCCG AGGTGGCCTA CAACCTTCAC
     6781 CTTGCCACCC TGCGTGACCC CCTGGAGGTC TTCTTCATGA TGTCATCCGC CTCCACGATG
     6841 TTTGGCAACA TGGAGCAAAG CAGCTACGTG GCGGCCAACT GCTTCCTGGA GGCGCTTGCG
     6901 CATGCGCGGC GCGAGATGGA TCTACCCGGG GTGACCCTGC AGCTGGGGGC TGTGGCGGGG
     6961 GCGGGCATGG CCCAGAGGGG ACTCCACACC CTCGACATCC TGAAGGGGCG TGGCCTTCTC
     7021 GCCCTCCACG TGCAGGAGGT CATCGAGTGC CTGGACTGCG TCCTCATGCA GGAAGACAAG
     7081 CCCGTGGTCT CCGTCTGCAA ATGGGACTGG GACGCCGTCT TCCCCAACGT CTGCGAGGAG
     7141 AACTGCTCCT TCAAGCACCT GCTCAGTGTC AAGGGCGCGA GTAAAGCGGG CGAGGCGCAG
     7201 CTGAGCCAGG AGGAGATGGA GCAGCGCGTG CGCGGGAAGC TGGCCTCGGT GCTGGACATG
     7261 GCCGAGGAGG AGGTGGCCCT GGACAAGCCC ATGGTGGAGT ACGGCGTGGA CTCGCTCATG
     7321 GCCGTGGAGA TGGTCAACTG GCTCAGCAAG GAGCTGGACA TCGTCACCTC GCAGCTGGAC
     7381 ATCCTGGGGG GCATCTCCAC CACGGTCCTC ATCCAGAACG CCCTCCAGGG CACGGTAGCT
     7441 CTCAAGGGCT GA
//
LOCUS       c00480_SRR5230_clade6_1..      6480 bp    DNA     linear   UNK 01-JAN-1980
DEFINITION  SRR5230924_NODE_11996_length_7204_cov_229.418875_g3589_i5.
ACCESSION   c00480_SRR5230..
VERSION     c00480_SRR5230..
KEYWORDS    .
COMMENT     ##antiSMASH-Data-START
            ##Version      :: 6.1.1
            Run date     :: 2022-08-15 16:59:08
            Original ID ::
            SRR5230924_NODE_11996_length_7204_cov_229.418875_g3589_i5
            NOTE: This is a single cluster extracted from a larger record!
            Orig. start  :: 0
            Orig. end    :: 7204
            ##antiSMASH-Data-END##
FEATURES             Location/Qualifiers
     cand_cluster    1..6480
                     /SMILES="C([*])C(-O)"
                     /candidate_cluster_number="1"
                     /contig_edge="True"
                     /detection_rules="cds(PKS_AT and (PKS_KS orene_KSormod_KS
                     or hyb_KS or itr_KS or tra_KS))"
                     /kind="single"
                     /product="T1PKS"
                     /protoclusters="1"
                     /tool="antismash"
     CDS             1..6480
                     /NRPS_PKS="Domain:
                     PKS_KS(Iterative-KS)(12-438).E-value:7.1e-156. Score:
                     511.2.MatchesaSDomain:nrpspksdomains_ctg480_1_PKS_KS.1"
                     /NRPS_PKS="Domain: PKS_AT
                     (539-833).E-value:6.5e-73.Score:
                     237.5.MatchesaSDomain:nrpspksdomains_ctg480_1_PKS_AT.1"
                     /NRPS_PKS="Domain: PKS_DH2
                     (924-1142).E-value:2.3e-23.Score:
                     74.6.MatchesaSDomain:nrpspksdomains_ctg480_1_PKS_DH2.1"
                     /NRPS_PKS="Domain: PKS_KR
                     (1749-1927).E-value:7.8e-41.Score:
                     131.8.MatchesaSDomain:nrpspksdomains_ctg480_1_PKS_KR.1"
                     /NRPS_PKS="Domain: PKS_PP
                     (2033-2109).E-value:3.5e-08.Score:
                     25.5.MatchesaSDomain:nrpspksdomains_ctg480_1_PKS_PP.1"
                     /NRPS_PKS="type: Type I Iterative PKS"
                     /gene_functions="biosynthetic(rule-based-clusters)T1PKS:PK
                     S_KS"
                     /gene_functions="biosynthetic(rule-based-clusters)T1PKS:PK
                     S_AT"
                     /gene_functions="biosynthetic-additional(rule-based-cluste
                     rs) PP-binding"
                     /gene_functions="biosynthetic-additional(rule-based-cluste
                     rs) adh_short"
                     /gene_functions="biosynthetic-additional(smcogs)SMCOG1093:
                     Beta-ketoacyl synthase (Score: 94.4;E-value:1e-28)"
                     /gene_kind="biosynthetic"
                     /locus_tag="ctg480_1"
                     /sec_met_domain="PP-binding (E-value:3e-09,bitscore:23.6,
                     seeds: 164, tool:rule-based-clusters)"
                     /sec_met_domain="PKS_KS (E-value:1.3e-157,bitscore:511.2,
                     seeds: 2284, tool:rule-based-clusters)"
                     /sec_met_domain="PKS_AT (E-value:
                     1.2e-74,bitscore:237.5,seeds: 1682, tool:
                     rule-based-clusters)"
                     /sec_met_domain="adh_short
                     (E-value:1.2e-37,bitscore:115.8, seeds: 230,
                     tool:rule-based-clusters)"
                     /transl_table=11
                     /translation="MFRWDAMDDDKRVAIVGIGCRFPGATNKDEFWKLLLNGENHITE
                     VRKHRTGFESYFISDPIDPNKKHPYKAGLIDRFSQWDNKVFGIPDEEAKWVDPQQRFV
                     LDCVHMALEDAGITRHELSGTNTGVYIGAMNDDFKSAILENADNEDSSYMVTGLSLSI
                     ISARVSYIYNLFGPSMTIDTACSSSLVAIHQGSLSLRAGECKMAICGGVNLLLDPRVF
                     VSLANARMMSPSGQCHSFSSKADGYTRGEGCGVVILKHTQDAIRDGNIIWGLIGTGIN
                     QDGHMATPMTAPSGEQQLALLRRVYREYKVCASSVQVIEAHGTGTPVGDPVEANSLGT
                     FFKENSSSSIKYIGSVKSNIGHLESASGVAGLIKIILMMRNEIIVPSLHVKEEGLNNK
                     NSLVKNGLIVPTEPVAWPSLDGRPKLACVNNFGFGGTNAHAIVSEYIGQSQRDESSLV
                     INIEPVIIVLSSTSLKGLHHNVSKILERLDTVSYNLHELSFTSVCKREHFSVRAGFVA
                     KDQNELATKCKSFQATWNEASDKKLKKKIVFVFCGVGTVWQGMCSKLSKKGFFASTLY
                     EVDRLLKVHTGWSIVEKMISNEIITNPLISHISIFTCQVCLFEMWKSLGILPDCIVGQ
                     SVGEVAASYASGAISLETAVEIVYKRSLHLLNATGGRMMVISGLDISCVENMCQANNV
                     SIAVHNSPVSATISGDIEGIMSIKNEVVRLHGTETNVQVKELLTSCAYHSCHVNDAKD
                     NLIKSLSKIDGCRPKIPIVSTVTGNYVENEDFTKAVYWGRNIRSTVKFYEAIKTSADE
                     NGKTVFIEIGPSPVLAPHMKNILPQNQTLCLPSMKAGDDTISWRQTLVELFQIGLNPQ
                     WERVVQRTNNLTDIPQYQFAGKDAIPPNGFMVVTSNKSEVSHLYIKQQKQLDSKNHQY
                     KIKLDGQEVSFVLEHFVRGKSIVPGALYADIGFEVGICHFDKPLQDLEVELEFLKALP
                     VNPSATKEIVISVEQTTHPEGDLCYSFEAKSQGSVRTLGHIRLGSERCYKCLDISDIK
                     SKFTLRISKEDSYTKLRELGFTYGDSFSLLDECWVKSGEVLAKLKVPQSIMSTLAKTH
                     IHPVILDGMLQTSVLALNQKDFTKSEIIQVFPVGIGSLRIMKSPRDRVLFSYLRITDT
                     IIKEFLIEIHANIYLLDIDGYPLVEVRNLTVFGKLPDIFTPRELKYVATTKLYQNPNA
                     VITNRLDNIMLVQGDKTTSVNIFSDHANTLSIQVKSIDDNFSDIVLKATNARWGGMDQ
                     ISRVIFTPESFSFDAEAQDGLDIMAEVKKNCLIFIEIIKIVKDLPQQPPIFVITENTQ
                     GLVQSEKSPINIVGSEIWGLVRCFLREMIYLNVYLLDIVSWKENVTLVQSILSQSTDS
                     LRTFPSEMILDKMNIFVPQFQCARTTEKESRTRTTVYRSFDQVLLKTRTLYPFLDLYL
                     IPNHTCPEQTKSGWIKVEVETVYLKDTHDQQSSFTGINGSNMDILNNGRHQVVSLEVT
                     GYIQYADIRKSSFIGKLVRRCQSEILSDNEDYPCKTKVVVCYPMEIGSVVTVPISCVI
                     RRDDIPNYFPGKLALSIQAWTLLQLLPKHHKILAFITHINMKNTYMLDCVRSNGRNVD
                     IMYLGHLGVDNITHNRSTTAVLLTPLEPEQEQSFLSYLQHCRQLIFMRNHLRQNVQDI
                     IELETNTKCICLRGKEIFSEANIRRLFPKVITWLHEIKTYQTIEGDLDYPSQYPVIDL
                     KSNSGKSVLKLELEKSQLFDKMSSYILVGGMTGLGWVLLKLIAEMGAGVIATFSRRGN
                     LTQRDSSIRQIEQSTGCAIICLKADVSDMKSLSQAISELNAQFPRHAVRGIFQGAGVI
                     DSTLFLRMKSQNFDSVMLSKVAGSWNLHRLSMTLPLNYFVVHSSIAGVFGAGGDSNYG
                     AANTFLDALAIYRRKKGLPGQSIAWGGLAVGMAAGDQFAKNFETKGYLRLDEDQIREC
                     FIHALMQDLPHVVYTKLDWDLIALDHEKPGANKLAFKIEHILRSKNLKTSEKRTEMNQ
                     FPPINWRDFWKAEQPAKLKILTDFVALVVAKVSNTDLSNLQPETVLSDGGIDSLSAIH
                     FINIISEIFKCRVPIALTIAPDTTIKILAEFLAETIDIKKIASEPSWFPRIFHQTVNG
                     VPMSERNGVVNTVPRVLGEVDTVSTKL"
     protocluster    1..6480
                     /aStool="rule-based-clusters"
                     /category="PKS"
                     /contig_edge="True"
                     /core_location="[719:7199](+)"
                     /cutoff="20000"
                     /detection_rule="cds(PKS_AT and (PKS_KS or
                     ene_KSormod_KSor hyb_KS or itr_KS or tra_KS))"
                     /neighbourhood="20000"
                     /product="T1PKS"
                     /protocluster_number="1"
                     /tool="antismash"
     proto_core      1..6480
                     /aStool="rule-based-clusters"
                     /tool="antismash"
                     /cutoff="20000"
                     /detection_rule="cds(PKS_AT and (PKS_KS or
                     ene_KSormod_KSor hyb_KS or itr_KS or tra_KS))"
                     /neighbourhood="20000"
                     /product="T1PKS"
                     /protocluster_number="1"
     Region          1..6480
                     /candidate_cluster_numbers="1"
                     /contig_edge="True"
                     /product="T1PKS"
                     /region_number="1"
                     /rules="cds(PKS_AT and (PKS_KS or ene_KS ormod_KSorhyb_KS
                     or itr_KS or tra_KS))"
                     /tool="antismash"
     KS              37..1314
                     /ASF="found active site cysteine:
                     True,scaffoldmatchedGSSS: True"
                     /ASF="found active site histidines: True"
                     /aSDomain="PKS_KS"
                     /aSTool="nrps_pks_domains"
                     /database="nrpspksdomains.hmm"
                     /detection="hmmscan"
                     /domain_id="nrpspksdomains_ctg480_1_PKS_KS.1"
                     /domain_subtype="Iterative-KS"
                     /evalue="7.10E-156"
                     /label="ctg480_1_PKS_KS.1"
                     /locus_tag="ctg480_1"
                     /protein_end="438"
                     /protein_start="12"
                     /score="511.2"
                     /tool="antismash"
                     /translation="VAIVGIGCRFPGATNKDEFWKLLLNGENHITEVRKHRTGFESYF
                     ISDPIDPNKKHPYKAGLIDRFSQWDNKVFGIPDEEAKWVDPQQRFVLDCVHMALEDAG
                     ITRHELSGTNTGVYIGAMNDDFKSAILENADNEDSSYMVTGLSLSIISARVSYIYNLF
                     GPSMTIDTACSSSLVAIHQGSLSLRAGECKMAICGGVNLLLDPRVFVSLANARMMSPS
                     GQCHSFSSKADGYTRGEGCGVVILKHTQDAIRDGNIIWGLIGTGINQDGHMATPMTAP
                     SGEQQLALLRRVYREYKVCASSVQVIEAHGTGTPVGDPVEANSLGTFFKENSSSSIKY
                     IGSVKSNIGHLESASGVAGLIKIILMMRNEIIVPSLHVKEEGLNNKNSLVKNGLIVPT
                     EPVAWPSLDGRPKLACVNNFGFGGTNAHAIVSEY"
     aSModule        37..6327
                     /complete
                     /domains="nrpspksdomains_ctg480_1_PKS_KS.1"
                     /domains="nrpspksdomains_ctg480_1_PKS_AT.1"
                     /domains="nrpspksdomains_ctg480_1_PKS_DH2.1"
                     /domains="nrpspksdomains_ctg480_1_PKS_KR.1"
                     /domains="nrpspksdomains_ctg480_1_PKS_PP.1"
                     /iterative
                     /locus_tags="ctg480_1"
                     /monomer_pairings="pk -> pk"
                     /tool="antismash"
                     /type="pks"
     CDS_motif       517..564
                     /aSTool="nrps_pks_domains"
                     /database="abmotifs"
                     /detection="hmmscan"
                     /domain_id="nrpspksmotif_ctg480_1_0001"
                     /evalue="2.50E-07"
                     /label="PKSI-KS_m3"
                     /locus_tag="ctg480_1"
                     /protein_end="188"
                     /protein_start="172"
                     /score="22.4"
                     /tool="antismash"
                     /translation="GPSMTIDTACSSSLVA"
     CDS_motif       706..744
                     /aSTool="nrps_pks_domains"
                     /database="abmotifs"
                     /detection="hmmscan"
                     /domain_id="nrpspksmotif_ctg480_1_0002"
                     /evalue="3.20E-03"
                     /label="PKSI-KS_m4"
                     /locus_tag="ctg480_1"
                     /protein_end="248"
                     /protein_start="235"
                     /score="10.8"
                     /tool="antismash"
                     /translation="FSSKADGYTRGEG"
     CDS_motif       940..984
                     /aSTool="nrps_pks_domains"
                     /database="abmotifs"
                     /detection="hmmscan"
                     /domain_id="nrpspksmotif_ctg480_1_0003"
                     /evalue="5.70E-04"
                     /label="PKSI-KS_m5"
                     /locus_tag="ctg480_1"
                     /protein_end="328"
                     /protein_start="313"
                     /score="12.2"
                     /tool="antismash"
                     /translation="IEAHGTGTPVGDPVE"
     CDS_motif       1042..1086
                     /aSTool="nrps_pks_domains"
                     /database="abmotifs"
                     /detection="hmmscan"
                     /domain_id="nrpspksmotif_ctg480_1_0004"
                     /evalue="6.10E-04"
                     /label="PKSI-KS_m6"
                     /locus_tag="ctg480_1"
                     /protein_end="362"
                     /protein_start="347"
                     /score="12.2"
                     /tool="antismash"
                     /translation="GSVKSNIGHLESASG"
     CDS_motif       1612..1665
                     /aSTool="nrps_pks_domains"
                     /database="abmotifs"
                     /detection="hmmscan"
                     /domain_id="nrpspksmotif_ctg480_1_0005"
                     /evalue="3.30E-03"
                     /label="PKSI-AT-mM_m1"
                     /locus_tag="ctg480_1"
                     /protein_end="555"
                     /protein_start="537"
                     /score="10.4"
                     /tool="antismash"
                     /translation="VFVFCGVGTVWQGMCSKL"
     AT              1618..2499
                     /ASF="(Methyl)Malonyl-CoA specificity inconclusive"
                     /ASF="found active site serine: True,scaffoldmatchedGHGE:
                     False"
                     /aSDomain="PKS_AT"
                     /aSTool="nrps_pks_domains"
                     /database="nrpspksdomains.hmm"
                     /detection="hmmscan"
                     /domain_id="nrpspksdomains_ctg480_1_PKS_AT.1"
                     /evalue="6.50E-73"
                     /label="ctg480_1_PKS_AT.1"
                     /locus_tag="ctg480_1"
                     /protein_end="833"
                     /protein_start="539"
                     /score="237.5"
                     /specificity="consensus: pk"
                     /specificity="PKS signature: Malonyl-CoA"
                     /specificity="Minowa: mmal"
                     /tool="antismash"
                     /translation="VFCGVGTVWQGMCSKLSKKGFFASTLYEVDRLLKVHTGWSIVEK
                     MISNEIITNPLISHISIFTCQVCLFEMWKSLGILPDCIVGQSVGEVAASYASGAISLE
                     TAVEIVYKRSLHLLNATGGRMMVISGLDISCVENMCQANNVSIAVHNSPVSATISGDI
                     EGIMSIKNEVVRLHGTETNVQVKELLTSCAYHSCHVNDAKDNLIKSLSKIDGCRPKIP
                     IVSTVTGNYVENEDFTKAVYWGRNIRSTVKFYEAIKTSADENGKTVFIEIGPSPVLAP
                     HMKNILPQNQTLCLPSMK"
     CDS_motif       1843..1953
                     /aSTool="nrps_pks_domains"
                     /database="abmotifs"
                     /detection="hmmscan"
                     /domain_id="nrpspksmotif_ctg480_1_0006"
                     /evalue="3.20E-10"
                     /label="PKSI-AT-mM_m3"
                     /locus_tag="ctg480_1"
                     /protein_end="651"
                     /protein_start="614"
                     /score="32.4"
                     /tool="antismash"
                     /translation="GILPDCIVGQSVGEVAASYASGAISLETAVEIVYKRS"
     CDS_motif       2131..2157
                     /aSTool="nrps_pks_domains"
                     /database="abmotifs"
                     /detection="hmmscan"
                     /domain_id="nrpspksmotif_ctg480_1_0007"
                     /evalue="9.90E+01"
                     /label="PKSI-KS_m5"
                     /locus_tag="ctg480_1"
                     /protein_end="719"
                     /protein_start="710"
                     /score="-3.9"
                     /tool="antismash"
                     /translation="RLHGTETNV"
     DH              2773..3426
                     /aSDomain="PKS_DH2"
                     /aSTool="nrps_pks_domains"
                     /database="nrpspksdomains.hmm"
                     /detection="hmmscan"
                     /domain_id="nrpspksdomains_ctg480_1_PKS_DH2.1"
                     /evalue="2.30E-23"
                     /label="ctg480_1_PKS_DH2.1"
                     /locus_tag="ctg480_1"
                     /protein_end="1142"
                     /protein_start="924"
                     /score="74.6"
                     /tool="antismash"
                     /translation="FVLEHFVRGKSIVPGALYADIGFEVGICHFDKPLQDLEVELEFL
                     KALPVNPSATKEIVISVEQTTHPEGDLCYSFEAKSQGSVRTLGHIRLGSERCYKCLDI
                     SDIKSKFTLRISKEDSYTKLRELGFTYGDSFSLLDECWVKSGEVLAKLKVPQSIMSTL
                     AKTHIHPVILDGMLQTSVLALNQKDFTKSEIIQVFPVGIGSLRIMKSPRDRVLFSYLR
                     "
     KR              5248..5781
                     /ASF="KR domain
                     putativelycatalyzingL-configurationproduct formation"
                     /ASF="catalytic triad S,Y,N found: True"
                     /aSDomain="PKS_KR"
                     /aSTool="nrps_pks_domains"
                     /database="nrpspksdomains.hmm"
                     /detection="hmmscan"
                     /domain_id="nrpspksdomains_ctg480_1_PKS_KR.1"
                     /evalue="7.80E-41"
                     /label="ctg480_1_PKS_KR.1"
                     /locus_tag="ctg480_1"
                     /protein_end="1927"
                     /protein_start="1749"
                     /score="131.8"
                     /specificity="KR activity: active"
                     /specificity="KR stereochemistry: (unknown)"
                     /tool="antismash"
                     /translation="SYILVGGMTGLGWVLLKLIAEMGAGVIATFSRRGNLTQRDSSIR
                     QIEQSTGCAIICLKADVSDMKSLSQAISELNAQFPRHAVRGIFQGAGVIDSTLFLRMK
                     SQNFDSVMLSKVAGSWNLHRLSMTLPLNYFVVHSSIAGVFGAGGDSNYGAANTFLDAL
                     AIYRRKKGLPGQSIAWGG"
     CDS_motif       5248..5346
                     /aSTool="nrps_pks_domains"
                     /database="abmotifs"
                     /detection="hmmscan"
                     /domain_id="nrpspksmotif_ctg480_1_0008"
                     /evalue="6.90E-06"
                     /label="PKSI-KR_m1"
                     /locus_tag="ctg480_1"
                     /protein_end="1782"
                     /protein_start="1749"
                     /score="18.7"
                     /tool="antismash"
                     /translation="SYILVGGMTGLGWVLLKLIAEMGAGVIATFSRR"
     CDS_motif       5632..5742
                     /aSTool="nrps_pks_domains"
                     /database="abmotifs"
                     /detection="hmmscan"
                     /domain_id="nrpspksmotif_ctg480_1_0009"
                     /evalue="2.60E-14"
                     /label="PKSI-KR_m4"
                     /locus_tag="ctg480_1"
                     /protein_end="1914"
                     /protein_start="1877"
                     /score="45.7"
                     /tool="antismash"
                     /translation="LNYFVVHSSIAGVFGAGGDSNYGAANTFLDALAIYRR"
     CDS_motif       5755..5793
                     /aSTool="nrps_pks_domains"
                     /database="abmotifs"
                     /detection="hmmscan"
                     /domain_id="nrpspksmotif_ctg480_1_0010"
                     /evalue="5.80E+00"
                     /label="PKSI-AT-mM_m1"
                     /locus_tag="ctg480_1"
                     /protein_end="1931"
                     /protein_start="1918"
                     /score="0.6"
                     /tool="antismash"
                     /translation="PGQSIAWGGLAVG"
     ACP             6100..6327
                     /aSDomain="PKS_PP"
                     /aSTool="nrps_pks_domains"
                     /database="nrpspksdomains.hmm"
                     /detection="hmmscan"
                     /domain_id="nrpspksdomains_ctg480_1_PKS_PP.1"
                     /evalue="3.50E-08"
                     /label="ctg480_1_PKS_PP.1"
                     /locus_tag="ctg480_1"
                     /protein_end="2109"
                     /protein_start="2033"
                     /score="25.5"
                     /tool="antismash"
                     /translation="LKILTDFVALVVAKVSNTDLSNLQPETVLSDGGIDSLSAIHFIN
                     IISEIFKCRVPIALTIAPDTTIKILAEFLAET"
ORIGIN
        1 ATGTTTAGAT GGGATGCAAT GGATGATGAC AAAAGAGTGG CCATTGTCGG CATAGGCTGC
       61 CGATTTCCGG GAGCAACTAA CAAAGATGAA TTTTGGAAGC TTCTTCTAAA CGGCGAAAAT
      121 CATATCACAG AAGTAAGGAA ACACCGTACA GGATTCGAAT CATATTTCAT CTCTGATCCA
      181 ATTGACCCAA ACAAGAAGCA TCCCTATAAA GCGGGTCTCA TTGACAGATT CTCACAGTGG
      241 GACAATAAGG TTTTTGGAAT ACCGGACGAG GAAGCTAAAT GGGTCGATCC CCAGCAGCGT
      301 TTTGTACTAG ACTGTGTACA CATGGCACTG GAAGATGCGG GAATCACAAG ACACGAGCTC
      361 AGTGGAACCA ACACGGGGGT GTATATTGGG GCAATGAACG ACGACTTCAA ATCTGCAATT
      421 TTAGAAAACG CAGATAATGA AGACAGTAGT TACATGGTCA CTGGGCTTAG CCTTAGCATC
      481 ATAAGTGCAC GAGTGTCCTA CATTTATAAC TTATTTGGCC CCTCAATGAC TATAGATACC
      541 GCTTGCTCTT CGAGTCTTGT GGCCATACAC CAAGGTTCCC TGTCACTGAG AGCAGGGGAA
      601 TGCAAAATGG CAATCTGCGG CGGAGTGAAC CTTCTCCTTG ATCCAAGAGT GTTTGTGTCC
      661 TTGGCAAATG CAAGAATGAT GTCACCCAGT GGGCAGTGCC ATTCGTTTTC GTCTAAGGCA
      721 GATGGTTACA CGAGAGGAGA AGGCTGTGGA GTAGTTATTC TGAAACATAC CCAAGATGCG
      781 ATAAGAGATG GAAACATTAT ATGGGGACTA ATAGGAACTG GTATCAATCA AGATGGACAT
      841 ATGGCAACAC CTATGACAGC TCCATCAGGA GAGCAGCAGC TCGCACTTCT TCGGCGCGTT
      901 TACCGAGAAT ACAAAGTCTG TGCATCTTCT GTACAAGTTA TCGAAGCACA CGGAACAGGC
      961 ACACCTGTTG GAGATCCAGT GGAGGCTAAT TCATTAGGAA CATTTTTTAA GGAAAATTCT
     1021 TCATCAAGCA TAAAATACAT CGGTTCTGTT AAGTCAAATA TCGGACATTT AGAGTCAGCT
     1081 TCAGGCGTTG CCGGGTTGAT TAAGATTATT CTTATGATGA GAAATGAAAT TATTGTTCCA
     1141 TCATTGCACG TTAAAGAGGA AGGTCTCAAT AACAAAAACA GTTTGGTGAA GAACGGGCTG
     1201 ATTGTTCCAA CAGAACCCGT GGCATGGCCA TCGCTGGACG GTAGACCAAA ACTGGCATGT
     1261 GTAAATAATT TTGGCTTTGG TGGAACAAAT GCTCATGCAA TTGTTTCTGA GTACATCGGA
     1321 CAGTCACAAA GAGACGAAAG TTCACTTGTA ATAAATATTG AACCCGTCAT CATTGTGTTA
     1381 TCAAGTACCA GCTTAAAAGG ATTACATCAC AATGTAAGCA AAATCCTCGA GAGATTAGAT
     1441 ACAGTAAGCT ATAACCTACA TGAACTTTCC TTTACATCCG TTTGCAAACG AGAGCACTTT
     1501 TCAGTAAGAG CGGGATTTGT TGCAAAAGAC CAAAATGAGC TGGCAACAAA ATGTAAAAGC
     1561 TTCCAAGCCA CGTGGAATGA AGCCTCAGAC AAGAAATTGA AAAAGAAGAT TGTATTTGTT
     1621 TTTTGTGGTG TCGGTACCGT GTGGCAAGGA ATGTGCTCGA AGCTTTCAAA GAAAGGATTC
     1681 TTTGCATCCA CCCTTTATGA GGTCGACAGA CTTTTGAAAG TCCACACTGG CTGGTCAATT
     1741 GTGGAAAAGA TGATAAGTAA TGAAATAATT ACCAACCCAT TGATCAGTCA TATCTCAATT
     1801 TTTACTTGCC AAGTATGTCT TTTTGAAATG TGGAAATCTC TGGGTATCCT ACCAGACTGC
     1861 ATTGTCGGCC AGTCCGTAGG AGAGGTTGCA GCATCCTACG CTAGTGGGGC GATCAGTCTA
     1921 GAGACTGCTG TAGAGATCGT CTACAAACGA TCACTTCACC TTTTGAATGC AACTGGCGGG
     1981 AGAATGATGG TTATCAGTGG GTTAGATATT TCCTGTGTAG AAAATATGTG CCAGGCTAAT
     2041 AATGTATCCA TTGCCGTACA CAACAGTCCA GTGTCAGCTA CAATATCAGG GGATATAGAA
     2101 GGAATAATGT CCATTAAAAA CGAAGTGGTT CGTCTTCATG GAACTGAAAC AAATGTCCAG
     2161 GTGAAAGAGT TGCTAACCTC TTGCGCATAT CATAGCTGTC ATGTAAATGA CGCGAAAGAC
     2221 AACCTCATAA AGTCGCTGTC AAAGATTGAC GGATGTAGGC CAAAAATACC TATTGTGTCG
     2281 ACCGTTACCG GGAATTATGT TGAGAATGAA GATTTCACCA AGGCAGTTTA TTGGGGAAGG
     2341 AATATCAGGT CAACAGTAAA GTTTTACGAG GCTATAAAAA CATCAGCAGA TGAGAACGGC
     2401 AAAACAGTAT TTATAGAAAT TGGGCCCAGT CCAGTTTTGG CACCTCATAT GAAAAATATA
     2461 TTACCTCAGA ACCAGACATT GTGTCTTCCA TCGATGAAGG CTGGAGATGA CACGATATCT
     2521 TGGAGACAAA CCCTCGTGGA GCTTTTCCAG ATTGGACTTA ATCCCCAATG GGAAAGGGTC
     2581 GTTCAAAGGA CAAACAACCT CACAGATATT CCACAATACC AGTTTGCAGG GAAAGATGCG
     2641 ATTCCTCCGA ATGGCTTCAT GGTTGTTACC TCTAACAAAA GCGAGGTTTC TCACCTGTAC
     2701 ATAAAACAAC AAAAGCAACT GGACAGCAAG AACCACCAAT ACAAAATAAA GCTTGATGGG
     2761 CAAGAAGTTT CATTTGTTTT AGAACATTTT GTAAGGGGCA AATCTATAGT TCCAGGAGCC
     2821 CTGTACGCTG ATATTGGATT TGAAGTAGGC ATATGTCACT TTGATAAACC CCTGCAGGAT
     2881 TTAGAAGTGG AATTGGAGTT CCTCAAAGCT CTTCCAGTGA ATCCATCGGC TACAAAAGAA
     2941 ATTGTTATCT CAGTTGAACA AACAACACAT CCCGAGGGAG ACCTTTGTTA CAGTTTTGAA
     3001 GCGAAAAGTC AAGGTAGTGT ACGAACCTTG GGACATATAC GACTTGGTTC TGAGAGATGT
     3061 TACAAATGTT TGGATATTTC CGATATAAAA TCCAAATTTA CTCTGCGTAT TTCCAAGGAA
     3121 GATAGTTACA CAAAATTAAG AGAACTTGGA TTCACATATG GAGATAGTTT TTCATTGTTG
     3181 GATGAGTGCT GGGTGAAATC TGGAGAAGTT TTAGCGAAAC TTAAAGTTCC TCAGAGCATT
     3241 ATGTCAACAT TGGCTAAAAC TCACATTCAC CCAGTCATCC TAGATGGAAT GCTGCAAACA
     3301 AGTGTGCTTG CTTTGAACCA GAAAGACTTT ACAAAATCTG AAATCATACA AGTTTTTCCA
     3361 GTAGGCATTG GTAGCTTGAG GATAATGAAG TCTCCACGTG ATCGTGTCCT CTTTTCATAC
     3421 TTACGCATAA CAGACACCAT TATTAAGGAA TTTCTAATTG AGATTCATGC CAATATCTAC
     3481 CTTCTTGATA TAGATGGCTA CCCGTTGGTT GAGGTGAGAA ACTTAACAGT CTTTGGCAAG
     3541 TTACCGGACA TATTCACACC GCGTGAACTC AAGTATGTTG CAACAACAAA ACTGTATCAA
     3601 AACCCGAACG CTGTCATCAC TAACAGACTG GACAATATTA TGTTGGTACA AGGTGACAAG
     3661 ACGACCAGTG TCAACATCTT TTCAGACCAT GCAAACACTT TATCGATCCA GGTAAAATCG
     3721 ATCGACGACA ATTTTTCTGA TATTGTTCTG AAAGCAACCA ATGCAAGGTG GGGAGGAATG
     3781 GATCAAATTT CAAGAGTCAT CTTCACGCCT GAGTCTTTCA GTTTTGATGC TGAAGCGCAA
     3841 GATGGACTAG ACATAATGGC AGAGGTGAAA AAAAACTGTC TTATCTTTAT AGAAATAATC
     3901 AAGATCGTAA AAGATCTTCC ACAACAACCA CCAATCTTTG TCATCACAGA AAATACACAA
     3961 GGACTTGTAC AATCAGAGAA AAGCCCTATT AACATTGTTG GGTCCGAAAT CTGGGGATTG
     4021 GTGAGATGTT TTCTTAGAGA AATGATATAC CTGAATGTAT ATCTGCTTGA TATAGTCTCC
     4081 TGGAAAGAAA ATGTAACACT TGTGCAGAGT ATATTGTCCC AATCAACAGA TTCCCTCAGG
     4141 ACCTTTCCTT CAGAGATGAT CCTAGATAAA ATGAATATTT TTGTACCTCA GTTTCAGTGC
     4201 GCGCGTACCA CAGAAAAAGA GAGCAGGACG AGGACAACTG TTTATAGATC ATTTGATCAG
     4261 GTTCTGCTAA AAACACGAAC CCTGTATCCC TTTCTGGATC TTTATCTCAT TCCTAACCAT
     4321 ACATGCCCAG AGCAAACTAA ATCTGGATGG ATCAAGGTAG AGGTAGAAAC AGTTTATCTT
     4381 AAAGACACGC ATGATCAACA GTCATCTTTT ACGGGCATAA ACGGCTCAAA CATGGACATA
     4441 CTCAACAACG GGAGGCATCA GGTTGTATCG CTAGAGGTCA CTGGATACAT ACAATATGCT
     4501 GACATACGAA AGTCGTCATT CATTGGAAAA TTAGTTCGTC GATGTCAGTC AGAGATTCTT
     4561 TCAGATAACG AGGATTATCC ATGCAAGACA AAAGTGGTCG TCTGTTACCC GATGGAAATA
     4621 GGATCGGTTG TGACGGTCCC GATATCTTGC GTTATAAGGA GAGACGACAT ACCGAATTAT
     4681 TTTCCTGGCA AGCTCGCCCT TTCAATTCAA GCGTGGACAC TTCTTCAACT TCTTCCCAAA
     4741 CATCATAAAA TTTTGGCGTT TATTACCCAT ATTAATATGA AAAATACATA TATGTTGGAT
     4801 TGTGTTAGAA GTAACGGGCG CAATGTGGAC ATTATGTATC TAGGGCATTT AGGGGTAGAT
     4861 AACATTACTC ACAACAGATC AACGACTGCT GTTCTACTGA CGCCTCTGGA ACCGGAGCAA
     4921 GAGCAGTCCT TTCTTTCATA CCTACAACAC TGCCGACAGC TGATTTTCAT GAGGAACCAC
     4981 TTGCGTCAGA ATGTCCAAGA TATCATAGAG CTAGAAACCA ATACGAAATG TATCTGTCTG
     5041 AGAGGAAAAG AAATTTTCAG TGAAGCAAAT ATCCGTCGCC TTTTCCCCAA AGTGATAACG
     5101 TGGCTTCATG AAATCAAAAC GTATCAAACA ATAGAAGGTG ACTTGGATTA TCCATCGCAA
     5161 TATCCAGTTA TTGATTTGAA GTCAAATTCA GGAAAAAGCG TGCTGAAATT AGAATTGGAG
     5221 AAGTCACAAC TATTTGACAA AATGTCTTCT TACATACTTG TGGGTGGAAT GACTGGACTT
     5281 GGATGGGTTC TTTTGAAACT TATTGCGGAG ATGGGCGCAG GTGTGATTGC AACTTTCTCA
     5341 AGACGAGGAA ATTTGACTCA AAGGGACAGT TCGATAAGGC AGATTGAGCA AAGCACTGGT
     5401 TGTGCAATTA TCTGTCTCAA AGCTGATGTA TCAGACATGA AATCTTTAAG CCAAGCCATT
     5461 AGTGAACTGA ATGCTCAATT TCCTAGGCAT GCCGTCAGAG GAATATTTCA AGGAGCTGGT
     5521 GTCATTGACA GCACTTTATT TCTGCGTATG AAAAGCCAGA ATTTTGATTC AGTTATGCTT
     5581 TCAAAAGTCG CTGGGTCATG GAACCTTCAT CGTCTGTCTA TGACTCTTCC TTTGAACTAC
     5641 TTTGTAGTAC ATTCATCAAT AGCAGGGGTA TTTGGAGCAG GTGGTGATAG CAACTATGGC
     5701 GCGGCAAATA CCTTTCTGGA TGCATTGGCT ATCTACAGAC GTAAGAAAGG TCTTCCTGGA
     5761 CAGAGCATTG CCTGGGGTGG ACTAGCTGTC GGGATGGCAG CTGGAGATCA GTTCGCAAAG
     5821 AATTTTGAAA CCAAAGGTTA CCTACGTCTT GATGAAGATC AGATAAGGGA ATGCTTTATT
     5881 CATGCTCTAA TGCAGGATCT TCCACATGTA GTATACACAA AGTTAGATTG GGATCTTATT
     5941 GCCCTCGACC ATGAGAAACC GGGTGCGAAT AAACTGGCAT TCAAGATTGA ACATATTTTA
     6001 AGAAGCAAAA ATCTGAAAAC CTCTGAGAAA AGGACAGAGA TGAATCAATT TCCACCCATA
     6061 AATTGGCGAG ATTTTTGGAA AGCGGAACAG CCAGCTAAAC TAAAGATTCT TACAGATTTT
     6121 GTGGCTCTGG TGGTAGCAAA AGTTTCAAAC ACAGACTTAT CCAATCTACA GCCGGAGACA
     6181 GTGCTTTCAG ATGGCGGCAT AGATTCACTA TCGGCAATTC ATTTCATAAA CATTATCTCG
     6241 GAAATATTCA AATGCAGAGT CCCGATAGCC TTAACCATAG CTCCAGATAC AACAATTAAA
     6301 ATACTGGCGG AGTTCTTGGC GGAAACCATA GACATAAAGA AGATTGCATC AGAACCGTCA
     6361 TGGTTTCCAC GTATATTTCA CCAAACAGTC AATGGAGTAC CCATGTCGGA GCGAAATGGA
     6421 GTTGTAAATA CGGTGCCTCG TGTTCTAGGA GAAGTAGACA CAGTCTCCAC CAAATTATAA
//
LOCUS       c00250_SRR1505_clade6..      7548 bp    DNA     linear   UNK 01-JAN-1980
DEFINITION  SRR1505138_NODE_229_length_9341_cov_11.179509_g174_i0.
ACCESSION   c00250_SRR1505..
VERSION     c00250_SRR1505..
KEYWORDS    .
COMMENT     ##antiSMASH-Data-START
            ##Version      :: 6.1.1
            Run date     :: 2022-08-15 16:53:16
            Original ID :: SRR1505138_NODE_229_length_9341_cov_11.179509_g174_i0
            NOTE: This is a single cluster extracted from a larger record!
            Orig. start  :: 0
            Orig. end    :: 9341
            ##antiSMASH-Data-END##
FEATURES             Location/Qualifiers
     cand_cluster    1..7548
                     /SMILES="C(C)=CC(=O)O"
                     /candidate_cluster_number="1"
                     /contig_edge="True"
                     /detection_rules="cds(PKS_AT and (PKS_KS orene_KSormod_KS
                     or hyb_KS or itr_KS or tra_KS))"
                     /kind="single"
                     /product="T1PKS"
                     /protoclusters="1"
                     /tool="antismash"
     CDS             1..7548
                     /NRPS_PKS="Domain:
                     PKS_KS(Hybrid-KS)(1-403).E-value:1.3e-154. Score:
                     507.0.MatchesaSDomain:nrpspksdomains_ctg250_1_PKS_KS.1"
                     /NRPS_PKS="Domain: PKS_AT
                     (506-796).E-value:5.6e-75.Score:
                     244.3.MatchesaSDomain:nrpspksdomains_ctg250_1_PKS_AT.1"
                     /NRPS_PKS="Domain: PKS_DH2
                     (899-1083).E-value:5.7e-19.Score:
                     60.2.MatchesaSDomain:nrpspksdomains_ctg250_1_PKS_DH2.1"
                     /NRPS_PKS="Domain: PKS_KR
                     (1692-1872).E-value:9.5e-48.Score:
                     154.4.MatchesaSDomain:nrpspksdomains_ctg250_1_PKS_KR.1"
                     /NRPS_PKS="Domain: PKS_PP
                     (1972-2037).E-value:5.1e-09.Score:
                     28.2.MatchesaSDomain:nrpspksdomains_ctg250_1_PKS_PP.1"
                     /NRPS_PKS="Domain:
                     Condensation_LCL(2112-2350).E-value:2.2e-12. Score:
                     38.4.MatchesaSDomain:nrpspksdomains_ctg250_1_Condensation_
                     LCL.1"
                     /NRPS_PKS="type: PKS/NRPS-like protein"
                     /gene_functions="biosynthetic(rule-based-clusters)T1PKS:PK
                     S_KS"
                     /gene_functions="biosynthetic(rule-based-clusters)T1PKS:PK
                     S_AT"
                     /gene_functions="biosynthetic-additional(rule-based-cluste
                     rs) Condensation"
                     /gene_functions="biosynthetic-additional(rule-based-cluste
                     rs) PP-binding"
                     /gene_functions="biosynthetic-additional(rule-based-cluste
                     rs) adh_short"
                     /gene_functions="biosynthetic-additional(smcogs)SMCOG1022:
                     Beta-ketoacyl synthase (Score: 221.4;E-value:3.5e-67)"
                     /gene_kind="biosynthetic"
                     /locus_tag="ctg250_1"
                     /sec_met_domain="Condensation
                     (E-value:1.7e-17,bitscore:49.5, seeds: 42,
                     tool:rule-based-clusters)"
                     /sec_met_domain="PP-binding
                     (E-value:1.6e-09,bitscore:24.5, seeds: 164,
                     tool:rule-based-clusters)"
                     /sec_met_domain="PKS_KS (E-value:2.4e-156,bitscore:507.0,
                     seeds: 2284, tool:rule-based-clusters)"
                     /sec_met_domain="PKS_AT (E-value:
                     1e-76,bitscore:244.3,seeds: 1682, tool:
                     rule-based-clusters)"
                     /sec_met_domain="adh_short
                     (E-value:6.4e-42,bitscore:129.7, seeds: 230,
                     tool:rule-based-clusters)"
                     /transl_table=11
                     /translation="LDEFWRVLVNGENHVVDIPSDRWNLEAFYDADGDAPHKTYVRKA
                     GFVRGHDEWDSRLFQISDLEASRMDPQQKFALECTFMALENAGIPRSKIAGTNAGVYI
                     GVMNTDYKDLYTTESEMNNYTLTGTSGGNVAARISYVFDLRGNSLTVNTACSSSLVAV
                     HMACQALRAGECDVAICGGVNCLLEPGVFIQLSKARMASPSGRCQAFSADADGYARGE
                     GCGIIILKKMEDARHDDDHVWGSIFTGVNQDGHTVTPMTAPSWKQQKVLFTDVFRRSG
                     INLNSVEYVEAHGTGTRAGDPVEIRSLGEFFLESNSSKRRLIGSVKTNIGHLESAAGI
                     AGVIKVLLMMKYNKIVPSLHFNTPNPRIDFNRYNLEVATGVTDWLTPRKFACVNSFSF
                     GGTNSHAVLASPEMLQSEMSANVNEGDRPHIICFSGNTKETVLKSIEQFCSQIEHRKY
                     NLRDLEYTSCLRRDVYPTRVAILADTTEEAIRQAEAAVNERGESIKVRHEKPRIIFVF
                     CGMGTGWQGMCREMLDSYPKFSQTIDAIDACLRFYVPWSLRERLEQSFDAMDPLFGPI
                     AIFSCQVALADLWRHWGVEPKCIVGQSVGEVAAAYAAGILTLEKAVRVIYHRSSVLAE
                     TTGGKMLVVGNYPVQKIEALCNQYPGKVNVSLYYNPTSCSISGDAEVVDEIKARIEVL
                     PTEKDDAIIVRDLNVTKAYHSHHMEDCKVNLSRKLSNLSGSQPVTDIISSVTGTHVLN
                     GEFRSGKYWAKSIRDPCFFYQALLKTFHKKQKNICLEIGPKAVLRAHMKYMATEENVI
                     SLPSMLEHSESRCILQTLCRLFELGMQPSWENVLSTEGVQVVDVPRNAFQRSKNMILP
                     EDSRQKLIGAPMYVGCHRLVRQVRGSKAPSFKAFLEPEVLQSVYEHLFQGTVVFPGAL
                     YVELILASGSLQDVLFPYNSKVSLEIKEALRLYHGKTVELDIRLREKQTPDGKTKCDV
                     IISQGDKVYAKGSYQKLTSTPVIHIFDIHSIQKRCDKTMLAQDKYKLLEKMGFSFGRE
                     WKVSGQSWYNSNESLMKLDVKEKLKDEMQGIFLHPAILDGVFQAAVPLMHGAESRPFL
                     PVKVGLCSLKRPVHEAVYVYAYPSYKTEALHLYDLFMLNATGQIVLEIRDFGLQFLGV
                     ETVDRVAFSPVWRHFDKKIIDVTKKQRDSFWSSTLLMSNMPLWNQLAITTNWWGLNED
                     ALKKELEEKITEEIFNIVVINNFESKEMSCSVHEEMQNLCWMLRCLTLILSQRSTKIP
                     ILVFTLGTWQTDQIDTNICTDVIPVGAGLWGLVRNILREKVYDDIKLVDLHLSQVDDI
                     SHLLPSVSLTVLSNAFRDKPEILMTKDNIYISEVVRTDVIDTQRYRPQFCDDSCRASL
                     YSKSGSHDVENLFLRYEKDDLPKQRKDIVEVKTTAVSILNSSRTGQSDRVSSETGFSL
                     WATEVTGRQVGSFSEHEDIEVVTCCPVKASTFVHVPESCLLLKKDFPNYKPGFLTRLL
                     VLYQLSKNITSGSVGILSNEESISYAQLLVTMLHTKGINEVQILSVNDLKDGDQPYET
                     LLSLVHLSTHAAKNLSKVLKSGQRYSSIETLVNTRAIAALCHYISDLCLDMLTMTNIL
                     SPTTIMRDFPAIRQWIKENASAVLTATKLWIQEDENKERFESPYEIPSDISRLMQMTT
                     IALDSSTLHSLRVKAEEVELFRKDAVYIVVGGLTGLGWECVEFLAKHRAGHIAIINRR
                     TPSVEKKQQLKILVETYGCRTLCLQADVCQIQSLQDALFKIDIHFSPAPIKGVFFGAA
                     VLQDALLETMTIEQFHSVSAPKVAGAWNMHIVTKQLPLDYFVLHSSMTSLFGNVGQSS
                     YSAANAFLDALAHHRRNLDLSGQSINWGPLSLGMMKGNKAAVKQMDKQGIKVLEKEEI
                     HKCLTLALKKNAAQMLLCKYELDKFSCHVVEENNPSLLRRVMPILNKAMLHKEAGKLS
                     NTKVHIDVRSTVKLQKAERQDTLQKYVISVTSRVFCLDNSIIDSDTSVFDLGIDSMLA
                     MALVTQIFQDTECRLPVSLLLGPDCTIMNITRTLDDLLMRAYDQRENQQDQKQTANEK
                     WTESPVSLSYYEQRDFHENVCVFFDLKWKSPPGKVTVVLKDAALMSLSRHALLHTTYV
                     TENQKDDGASVIRKVLTPEEALDIREVETAEEMQVISLEKLSHKKGPVRFIVCRKPEF
                     VVRFILSCVVFDFASSIMFVEDFTRIIIRKLRNIAIPEAKYDTKVSIGAEIEKALSER
                     GQNMKKYWKQVVSQDIPVVSLSNKECRIVQPGRRLEVQLNLPLSTYDDVMIFCSSHKV
                     TLFEVFFSCYQLLLSLVSGQGTVPLFMSTSARVTIPKLQNAFGNTTNDVPAVARIELE
                     ETISDFVKKNSTIVETSLENSLYPTIFLQEMAENAENFSNMNRHGVILEDTNAIKVSK
                     AIAEAAGFPIEISPVRHLAISHETSLFIWQDSKSKKLELVLGYHGDLISTSRAKHILD
                     VLLCLLEDVVHVPQAPLSTLTSKPYIQSLKRMDRT"
     protocluster    1..7548
                     /aStool="rule-based-clusters"
                     /category="PKS"
                     /contig_edge="True"
                     /core_location="[189:7737](+)"
                     /cutoff="20000"
                     /detection_rule="cds(PKS_AT and (PKS_KS or
                     ene_KSormod_KSor hyb_KS or itr_KS or tra_KS))"
                     /neighbourhood="20000"
                     /product="T1PKS"
                     /protocluster_number="1"
                     /tool="antismash"
     proto_core      1..7548
                     /aStool="rule-based-clusters"
                     /tool="antismash"
                     /cutoff="20000"
                     /detection_rule="cds(PKS_AT and (PKS_KS or
                     ene_KSormod_KSor hyb_KS or itr_KS or tra_KS))"
                     /neighbourhood="20000"
                     /product="T1PKS"
                     /protocluster_number="1"
     Region          1..7548
                     /candidate_cluster_numbers="1"
                     /contig_edge="True"
                     /product="T1PKS"
                     /region_number="1"
                     /rules="cds(PKS_AT and (PKS_KS or ene_KS ormod_KSorhyb_KS
                     or itr_KS or tra_KS))"
                     /tool="antismash"
     KS              4..1209
                     /ASF="found active site cysteine:
                     True,scaffoldmatchedGSSS: True"
                     /ASF="found active site histidines: True"
                     /aSDomain="PKS_KS"
                     /aSTool="nrps_pks_domains"
                     /database="nrpspksdomains.hmm"
                     /detection="hmmscan"
                     /domain_id="nrpspksdomains_ctg250_1_PKS_KS.1"
                     /domain_subtype="Hybrid-KS"
                     /evalue="1.30E-154"
                     /label="ctg250_1_PKS_KS.1"
                     /locus_tag="ctg250_1"
                     /protein_end="403"
                     /protein_start="1"
                     /score="507.0"
                     /tool="antismash"
                     /translation="DEFWRVLVNGENHVVDIPSDRWNLEAFYDADGDAPHKTYVRKAG
                     FVRGHDEWDSRLFQISDLEASRMDPQQKFALECTFMALENAGIPRSKIAGTNAGVYIG
                     VMNTDYKDLYTTESEMNNYTLTGTSGGNVAARISYVFDLRGNSLTVNTACSSSLVAVH
                     MACQALRAGECDVAICGGVNCLLEPGVFIQLSKARMASPSGRCQAFSADADGYARGEG
                     CGIIILKKMEDARHDDDHVWGSIFTGVNQDGHTVTPMTAPSWKQQKVLFTDVFRRSGI
                     NLNSVEYVEAHGTGTRAGDPVEIRSLGEFFLESNSSKRRLIGSVKTNIGHLESAAGIA
                     GVIKVLLMMKYNKIVPSLHFNTPNPRIDFNRYNLEVATGVTDWLTPRKFACVNSFSFG
                     GTNSHAVLAS"
     aSModule        4..6111
                     /complete
                     /domains="nrpspksdomains_ctg250_1_PKS_KS.1"
                     /domains="nrpspksdomains_ctg250_1_PKS_AT.1"
                     /domains="nrpspksdomains_ctg250_1_PKS_DH2.1"
                     /domains="nrpspksdomains_ctg250_1_PKS_KR.1"
                     /domains="nrpspksdomains_ctg250_1_PKS_PP.1"
                     /locus_tags="ctg250_1"
                     /monomer_pairings="mmal -> Me-ccmal"
                     /tool="antismash"
                     /type="pks"
     CDS_motif       430..477
                     /aSTool="nrps_pks_domains"
                     /database="abmotifs"
                     /detection="hmmscan"
                     /domain_id="nrpspksmotif_ctg250_1_0001"
                     /evalue="2.90E-05"
                     /label="PKSI-KS_m3"
                     /locus_tag="ctg250_1"
                     /protein_end="159"
                     /protein_start="143"
                     /score="16.3"
                     /tool="antismash"
                     /translation="GNSLTVNTACSSSLVA"
     CDS_motif       619..657
                     /aSTool="nrps_pks_domains"
                     /database="abmotifs"
                     /detection="hmmscan"
                     /domain_id="nrpspksmotif_ctg250_1_0002"
                     /evalue="7.80E-04"
                     /label="PKSI-KS_m4"
                     /locus_tag="ctg250_1"
                     /protein_end="219"
                     /protein_start="206"
                     /score="12.6"
                     /tool="antismash"
                     /translation="FSADADGYARGEG"
     CDS_motif       850..897
                     /aSTool="nrps_pks_domains"
                     /database="abmotifs"
                     /detection="hmmscan"
                     /domain_id="nrpspksmotif_ctg250_1_0003"
                     /evalue="3.20E-04"
                     /label="PKSI-KS_m5"
                     /locus_tag="ctg250_1"
                     /protein_end="299"
                     /protein_start="283"
                     /score="12.9"
                     /tool="antismash"
                     /translation="YVEAHGTGTRAGDPVE"
     CDS_motif       955..999
                     /aSTool="nrps_pks_domains"
                     /database="abmotifs"
                     /detection="hmmscan"
                     /domain_id="nrpspksmotif_ctg250_1_0004"
                     /evalue="6.60E-04"
                     /label="PKSI-KS_m6"
                     /locus_tag="ctg250_1"
                     /protein_end="333"
                     /protein_start="318"
                     /score="12.1"
                     /tool="antismash"
                     /translation="GSVKTNIGHLESAAG"
     CDS_motif       1513..1569
                     /aSTool="nrps_pks_domains"
                     /database="abmotifs"
                     /detection="hmmscan"
                     /domain_id="nrpspksmotif_ctg250_1_0005"
                     /evalue="1.90E-03"
                     /label="PKSI-AT-mM_m1"
                     /locus_tag="ctg250_1"
                     /protein_end="523"
                     /protein_start="504"
                     /score="11.1"
                     /tool="antismash"
                     /translation="IFVFCGMGTGWQGMCREML"
     AT              1519..2388
                     /ASF="(Methyl)Malonyl-CoA specificity inconclusive"
                     /ASF="found active site serine: True,scaffoldmatchedGHGE:
                     False"
                     /aSDomain="PKS_AT"
                     /aSTool="nrps_pks_domains"
                     /database="nrpspksdomains.hmm"
                     /detection="hmmscan"
                     /domain_id="nrpspksdomains_ctg250_1_PKS_AT.1"
                     /evalue="5.60E-75"
                     /label="ctg250_1_PKS_AT.1"
                     /locus_tag="ctg250_1"
                     /protein_end="796"
                     /protein_start="506"
                     /score="244.3"
                     /specificity="consensus: mmal"
                     /specificity="PKS signature: (unknown)"
                     /specificity="Minowa: mmal"
                     /tool="antismash"
                     /translation="VFCGMGTGWQGMCREMLDSYPKFSQTIDAIDACLRFYVPWSLRE
                     RLEQSFDAMDPLFGPIAIFSCQVALADLWRHWGVEPKCIVGQSVGEVAAAYAAGILTL
                     EKAVRVIYHRSSVLAETTGGKMLVVGNYPVQKIEALCNQYPGKVNVSLYYNPTSCSIS
                     GDAEVVDEIKARIEVLPTEKDDAIIVRDLNVTKAYHSHHMEDCKVNLSRKLSNLSGSQ
                     PVTDIISSVTGTHVLNGEFRSGKYWAKSIRDPCFFYQALLKTFHKKQKNICLEIGPKA
                     VLRAHMKYMATEEN"
     CDS_motif       1747..1857
                     /aSTool="nrps_pks_domains"
                     /database="abmotifs"
                     /detection="hmmscan"
                     /domain_id="nrpspksmotif_ctg250_1_0006"
                     /evalue="2.30E-13"
                     /label="PKSI-AT-mM_m3"
                     /locus_tag="ctg250_1"
                     /protein_end="619"
                     /protein_start="582"
                     /score="42.3"
                     /tool="antismash"
                     /translation="GVEPKCIVGQSVGEVAAAYAAGILTLEKAVRVIYHRS"
     DH              2698..3249
                     /aSDomain="PKS_DH2"
                     /aSTool="nrps_pks_domains"
                     /database="nrpspksdomains.hmm"
                     /detection="hmmscan"
                     /domain_id="nrpspksdomains_ctg250_1_PKS_DH2.1"
                     /evalue="5.70E-19"
                     /label="ctg250_1_PKS_DH2.1"
                     /locus_tag="ctg250_1"
                     /protein_end="1083"
                     /protein_start="899"
                     /score="60.2"
                     /tool="antismash"
                     /translation="YEHLFQGTVVFPGALYVELILASGSLQDVLFPYNSKVSLEIKEA
                     LRLYHGKTVELDIRLREKQTPDGKTKCDVIISQGDKVYAKGSYQKLTSTPVIHIFDIH
                     SIQKRCDKTMLAQDKYKLLEKMGFSFGREWKVSGQSWYNSNESLMKLDVKEKLKDEMQ
                     GIFLHPAILDGVFQAAVPLMHGAE"
     CDS_motif       2701..2763
                     /aSTool="nrps_pks_domains"
                     /database="abmotifs"
                     /detection="hmmscan"
                     /domain_id="nrpspksmotif_ctg250_1_0007"
                     /evalue="2.50E-05"
                     /label="PKSI-DH_m2"
                     /locus_tag="ctg250_1"
                     /protein_end="921"
                     /protein_start="900"
                     /score="16.9"
                     /tool="antismash"
                     /translation="EHLFQGTVVFPGALYVELILA"
     KR              5077..5616
                     /ASF="KR domain
                     putativelycatalyzingD-configurationproduct formation"
                     /ASF="catalytic triad S,Y,N found: True"
                     /aSDomain="PKS_KR"
                     /aSTool="nrps_pks_domains"
                     /database="nrpspksdomains.hmm"
                     /detection="hmmscan"
                     /domain_id="nrpspksdomains_ctg250_1_PKS_KR.1"
                     /evalue="9.50E-48"
                     /label="ctg250_1_PKS_KR.1"
                     /locus_tag="ctg250_1"
                     /protein_end="1872"
                     /protein_start="1692"
                     /score="154.4"
                     /specificity="KR activity: active"
                     /specificity="KR stereochemistry: (unknown)"
                     /tool="antismash"
                     /translation="AVYIVVGGLTGLGWECVEFLAKHRAGHIAIINRRTPSVEKKQQL
                     KILVETYGCRTLCLQADVCQIQSLQDALFKIDIHFSPAPIKGVFFGAAVLQDALLETM
                     TIEQFHSVSAPKVAGAWNMHIVTKQLPLDYFVLHSSMTSLFGNVGQSSYSAANAFLDA
                     LAHHRRNLDLSGQSINWGPL"
     CDS_motif       5080..5178
                     /aSTool="nrps_pks_domains"
                     /database="abmotifs"
                     /detection="hmmscan"
                     /domain_id="nrpspksmotif_ctg250_1_0008"
                     /evalue="6.40E-09"
                     /label="PKSI-KR_m1"
                     /locus_tag="ctg250_1"
                     /protein_end="1726"
                     /protein_start="1693"
                     /score="28.4"
                     /tool="antismash"
                     /translation="VYIVVGGLTGLGWECVEFLAKHRAGHIAIINRR"
     CDS_motif       5464..5574
                     /aSTool="nrps_pks_domains"
                     /database="abmotifs"
                     /detection="hmmscan"
                     /domain_id="nrpspksmotif_ctg250_1_0009"
                     /evalue="1.10E-20"
                     /label="PKSI-KR_m4"
                     /locus_tag="ctg250_1"
                     /protein_end="1858"
                     /protein_start="1821"
                     /score="66.2"
                     /tool="antismash"
                     /translation="LDYFVLHSSMTSLFGNVGQSSYSAANAFLDALAHHRR"
     ACP             5917..6111
                     /aSDomain="PKS_PP"
                     /aSTool="nrps_pks_domains"
                     /database="nrpspksdomains.hmm"
                     /detection="hmmscan"
                     /domain_id="nrpspksdomains_ctg250_1_PKS_PP.1"
                     /evalue="5.10E-09"
                     /label="ctg250_1_PKS_PP.1"
                     /locus_tag="ctg250_1"
                     /protein_end="2037"
                     /protein_start="1972"
                     /score="28.2"
                     /tool="antismash"
                     /translation="QKAERQDTLQKYVISVTSRVFCLDNSIIDSDTSVFDLGIDSMLA
                     MALVTQIFQDTECRLPVSLLL"
     C               6337..7050
                     /aSDomain="Condensation"
                     /aSTool="nrps_pks_domains"
                     /database="nrpspksdomains.hmm"
                     /detection="hmmscan"
                     /domain_id="nrpspksdomains_ctg250_1_Condensation_LCL.1"
                     /domain_subtype="Condensation_LCL"
                     /evalue="2.20E-12"
                     /label="ctg250_1_Condensation_LCL.1"
                     /locus_tag="ctg250_1"
                     /protein_end="2350"
                     /protein_start="2112"
                     /score="38.4"
                     /tool="antismash"
                     /translation="LKDAALMSLSRHALLHTTYVTENQKDDGASVIRKVLTPEEALDI
                     REVETAEEMQVISLEKLSHKKGPVRFIVCRKPEFVVRFILSCVVFDFASSIMFVEDFT
                     RIIIRKLRNIAIPEAKYDTKVSIGAEIEKALSERGQNMKKYWKQVVSQDIPVVSLSNK
                     ECRIVQPGRRLEVQLNLPLSTYDDVMIFCSSHKVTLFEVFFSCYQLLLSLVSGQGTVP
                     LFMSTSARVTIPKLQNAFGN"
ORIGIN
        1 TTGGACGAAT TCTGGAGAGT GCTTGTGAAT GGCGAAAACC ACGTGGTCGA CATTCCCAGC
       61 GACAGGTGGA ATTTGGAAGC TTTCTATGAC GCGGATGGCG ATGCCCCTCA CAAAACTTAT
      121 GTCAGAAAAG CTGGCTTTGT GCGCGGGCAT GATGAATGGG ATAGTCGTCT ATTTCAAATC
      181 AGTGACCTTG AAGCTTCGCG GATGGATCCC CAGCAGAAAT TTGCCCTGGA ATGCACGTTC
      241 ATGGCCTTGG AGAACGCTGG AATTCCACGC TCAAAGATAG CAGGCACAAA TGCAGGAGTG
      301 TACATAGGTG TTATGAACAC GGATTACAAA GACCTGTATA CCACAGAATC AGAGATGAAC
      361 AACTACACAT TGACTGGAAC TTCCGGTGGC AACGTGGCGG CGCGGATATC CTATGTCTTT
      421 GACCTCCGGG GTAACTCTCT AACAGTCAAC ACCGCTTGCT CTTCCTCATT GGTAGCGGTG
      481 CACATGGCCT GTCAAGCACT TAGAGCTGGA GAGTGTGACG TGGCCATTTG CGGGGGTGTC
      541 AACTGCCTCC TCGAGCCTGG TGTTTTTATT CAACTGAGCA AAGCGCGCAT GGCGTCTCCT
      601 AGTGGCCGAT GTCAAGCCTT TTCTGCTGAT GCAGATGGAT ATGCTCGCGG AGAAGGTTGT
      661 GGCATCATCA TCCTCAAGAA AATGGAAGAT GCTAGACATG ATGATGACCA CGTATGGGGC
      721 TCGATCTTTA CCGGGGTCAA TCAAGACGGC CACACTGTGA CGCCCATGAC TGCACCATCT
      781 TGGAAACAAC AAAAGGTGCT CTTCACAGAC GTTTTCCGGC GGAGTGGCAT CAACCTGAAC
      841 TCTGTGGAGT ATGTCGAGGC TCATGGAACA GGGACCAGAG CTGGCGACCC TGTTGAGATC
      901 CGGAGTCTGG GAGAGTTTTT TCTGGAAAGC AACAGTTCCA AACGACGTCT GATCGGCTCT
      961 GTGAAAACAA ACATCGGCCA TCTGGAGTCA GCGGCGGGTA TTGCAGGCGT CATCAAAGTA
     1021 TTGCTGATGA TGAAATACAA TAAGATTGTA CCCTCACTGC ATTTCAACAC TCCCAACCCC
     1081 CGCATAGACT TTAACCGCTA CAATTTGGAA GTTGCGACAG GTGTGACAGA TTGGTTGACA
     1141 CCAAGAAAAT TTGCATGTGT CAATTCTTTC AGTTTTGGCG GCACCAATAG CCACGCTGTC
     1201 TTGGCCTCGC CTGAGATGCT CCAGTCTGAA ATGTCTGCCA ATGTGAATGA AGGAGATCGA
     1261 CCTCACATAA TTTGTTTCTC TGGTAACACC AAAGAAACTG TGCTAAAAAG TATCGAGCAG
     1321 TTTTGTTCTC AGATTGAGCA CCGAAAATAC AATCTGAGAG ACCTTGAATA CACGTCATGT
     1381 TTAAGAAGAG ATGTGTACCC AACAAGAGTC GCCATACTAG CAGACACCAC AGAAGAAGCT
     1441 ATCAGACAAG CGGAGGCCGC GGTGAATGAA AGAGGAGAGT CCATTAAAGT ACGTCATGAG
     1501 AAGCCCAGAA TCATCTTTGT TTTCTGTGGT ATGGGCACAG GATGGCAAGG CATGTGTCGA
     1561 GAGATGTTGG ATAGCTACCC CAAGTTTTCA CAGACAATTG ATGCCATTGA TGCTTGTCTC
     1621 AGATTTTATG TACCTTGGTC TCTGCGAGAA AGACTCGAAC AATCCTTTGA CGCAATGGAT
     1681 CCTCTATTTG GGCCAATCGC CATCTTCTCA TGCCAGGTTG CTCTTGCTGA TCTGTGGCGC
     1741 CATTGGGGTG TGGAACCGAA ATGCATTGTG GGCCAGTCCG TAGGCGAAGT GGCAGCGGCC
     1801 TATGCAGCCG GAATACTTAC ATTGGAAAAA GCTGTGAGAG TCATCTACCA TAGATCCTCT
     1861 GTCCTGGCTG AAACTACTGG AGGCAAAATG CTGGTTGTGG GAAACTATCC GGTGCAGAAA
     1921 ATAGAAGCTC TTTGTAACCA ATACCCAGGC AAAGTCAACG TGTCTCTCTA CTACAACCCC
     1981 ACGTCATGTT CCATCAGTGG AGATGCAGAA GTTGTGGATG AAATAAAAGC AAGAATTGAA
     2041 GTACTTCCTA CAGAGAAAGA TGATGCAATC ATAGTACGAG ATCTGAATGT GACCAAGGCC
     2101 TACCATAGCC ACCATATGGA AGATTGTAAA GTAAATCTCA GTAGGAAACT TAGTAATTTG
     2161 TCTGGATCTC AACCAGTCAC AGATATTATC TCTTCTGTCA CTGGAACCCA CGTTTTGAAT
     2221 GGAGAATTCA GAAGTGGGAA ATACTGGGCA AAAAGTATTA GGGATCCGTG CTTCTTCTAT
     2281 CAGGCATTGC TGAAAACATT TCACAAGAAG CAGAAAAACA TTTGTCTTGA GATTGGACCA
     2341 AAAGCGGTTC TCCGAGCTCA CATGAAATAT ATGGCTACAG AGGAGAATGT CATATCATTG
     2401 CCGTCCATGT TGGAGCATTC TGAGAGCAGA TGTATCCTGC AGACCCTGTG CAGGTTATTT
     2461 GAGTTGGGAA TGCAGCCATC TTGGGAAAAT GTATTGTCAA CAGAAGGAGT TCAAGTCGTG
     2521 GATGTTCCGC GTAATGCTTT TCAACGATCC AAAAATATGA TTCTCCCAGA AGACTCACGA
     2581 CAAAAATTAA TCGGAGCTCC CATGTACGTC GGTTGTCACA GGCTTGTGAG ACAGGTTCGT
     2641 GGATCGAAAG CACCATCTTT CAAGGCATTC CTTGAACCTG AAGTCCTCCA GTCTGTATAT
     2701 GAACATCTGT TTCAAGGCAC CGTTGTATTC CCAGGAGCTC TTTATGTTGA ACTCATCCTA
     2761 GCCTCTGGCT CGCTTCAGGA TGTCTTGTTT CCTTATAATT CCAAAGTCAG TCTGGAAATC
     2821 AAAGAAGCGC TCAGGCTTTA CCATGGAAAG ACAGTAGAAC TGGACATCAG ACTGAGAGAA
     2881 AAACAAACAC CTGATGGGAA AACAAAGTGT GACGTCATCA TTTCTCAAGG AGATAAAGTC
     2941 TACGCTAAAG GATCTTATCA AAAATTGACA TCAACACCTG TCATCCATAT CTTTGACATT
     3001 CATTCAATCC AGAAGAGATG TGACAAAACC ATGCTAGCTC AGGACAAGTA TAAACTTCTG
     3061 GAGAAAATGG GTTTTTCTTT CGGAAGAGAG TGGAAAGTCT CTGGTCAGTC CTGGTACAAC
     3121 AGTAATGAAT CCTTGATGAA ACTGGACGTC AAAGAGAAAC TCAAGGACGA AATGCAAGGG
     3181 ATATTTCTCC ATCCAGCAAT CCTGGATGGC GTCTTTCAGG CTGCTGTGCC ACTGATGCAC
     3241 GGTGCAGAAT CAAGGCCATT TTTGCCAGTT AAAGTTGGCT TGTGTTCCCT CAAGAGACCA
     3301 GTACATGAGG CAGTATACGT GTATGCTTAT CCATCCTACA AGACAGAAGC CTTGCACTTG
     3361 TATGATTTGT TCATGCTGAA CGCTACTGGA CAAATTGTCC TGGAGATCAG GGATTTTGGA
     3421 TTACAATTCC TGGGTGTCGA AACTGTCGAC CGCGTTGCCT TCAGTCCTGT CTGGAGACAC
     3481 TTTGACAAGA AGATAATAGA TGTGACAAAG AAACAAAGAG ACTCGTTCTG GTCCTCTACT
     3541 CTGTTGATGT CAAATATGCC TCTCTGGAAT CAACTTGCAA TAACAACAAA TTGGTGGGGA
     3601 CTCAATGAAG ACGCCTTAAA GAAGGAATTG GAAGAAAAAA TTACAGAGGA GATATTCAAT
     3661 ATCGTCGTCA TCAACAACTT CGAATCTAAG GAGATGTCTT GCAGTGTCCA TGAAGAAATG
     3721 CAAAATTTGT GCTGGATGCT AAGATGCTTG ACACTCATCC TCTCTCAAAG GTCGACAAAG
     3781 ATTCCAATAC TGGTTTTCAC TCTTGGTACT TGGCAGACAG ACCAGATTGA CACAAACATC
     3841 TGCACTGACG TCATCCCAGT TGGAGCAGGT CTCTGGGGTC TTGTGAGAAA CATTTTAAGA
     3901 GAAAAAGTTT ATGATGACAT TAAACTTGTT GACCTTCACC TATCGCAAGT AGATGACATT
     3961 AGCCATCTAT TGCCTTCTGT CAGTCTGACA GTATTGTCAA ACGCTTTCAG AGATAAGCCA
     4021 GAGATCTTGA TGACAAAAGA CAATATCTAC ATCAGTGAGG TTGTCCGTAC AGATGTCATT
     4081 GATACACAAA GATATCGCCC TCAGTTTTGT GATGACAGTT GTCGGGCAAG TCTTTACTCG
     4141 AAAAGTGGGT CACATGATGT TGAGAACCTC TTTCTCAGAT ATGAGAAGGA CGATTTGCCA
     4201 AAGCAAAGAA AGGACATTGT GGAAGTCAAG ACAACGGCAG TGTCAATCTT GAACTCCAGC
     4261 AGGACAGGAC AATCTGACCG TGTTTCATCT GAAACAGGAT TTTCCCTCTG GGCCACTGAA
     4321 GTAACAGGAC GACAAGTCGG ATCCTTTTCA GAACATGAAG ATATTGAAGT GGTTACCTGT
     4381 TGTCCAGTTA AAGCATCCAC TTTTGTCCAC GTTCCAGAAA GTTGCTTGTT ATTGAAGAAA
     4441 GATTTTCCCA ATTACAAACC AGGATTCTTG ACGAGATTGT TAGTGCTTTA CCAGCTTAGC
     4501 AAAAACATCA CTTCGGGGTC TGTTGGTATT TTGTCCAATG AAGAATCAAT ATCATATGCC
     4561 CAACTTCTGG TCACCATGTT GCACACTAAA GGTATCAACG AGGTTCAAAT ACTTTCCGTG
     4621 AACGATTTGA AAGATGGAGA CCAGCCCTAT GAGACACTTC TGTCATTGGT CCACTTGTCA
     4681 ACTCATGCAG CCAAGAATCT CAGCAAAGTA TTGAAGTCTG GACAGAGATA TTCTTCCATC
     4741 GAGACATTGG TCAACACACG TGCCATTGCT GCTCTATGCC ACTATATTTC AGATCTCTGC
     4801 CTGGATATGT TGACAATGAC GAACATCTTA TCTCCAACAA CAATCATGAG AGACTTCCCG
     4861 GCGATACGAC AATGGATAAA GGAAAATGCC TCAGCCGTGC TGACTGCAAC AAAACTATGG
     4921 ATTCAGGAAG ATGAAAACAA AGAAAGATTT GAGAGCCCTT ACGAAATACC TTCTGACATT
     4981 TCCAGGCTTA TGCAAATGAC CACCATAGCT CTTGACTCCA GCACCCTCCA TTCTCTGCGA
     5041 GTAAAGGCAG AGGAGGTTGA ACTGTTCAGG AAGGATGCTG TTTATATTGT TGTAGGAGGA
     5101 TTGACAGGAC TGGGTTGGGA ATGCGTAGAA TTCCTGGCAA AACATCGTGC CGGACACATC
     5161 GCCATCATTA ATCGCAGAAC ACCGTCTGTT GAGAAGAAAC AGCAGCTTAA AATACTTGTA
     5221 GAGACATATG GCTGCCGAAC ACTCTGTCTA CAGGCCGATG TGTGTCAGAT TCAATCCCTT
     5281 CAAGATGCTC TGTTCAAAAT AGATATTCAC TTTTCTCCTG CTCCAATCAA AGGTGTATTC
     5341 TTTGGGGCTG CAGTGCTCCA GGACGCCTTG TTAGAGACAA TGACAATAGA ACAGTTTCAC
     5401 TCTGTGAGCG CACCAAAAGT CGCTGGTGCT TGGAATATGC ACATTGTGAC AAAACAATTG
     5461 CCTCTAGACT ACTTCGTTCT TCACTCTTCC ATGACATCTC TCTTTGGAAA CGTTGGTCAA
     5521 TCTAGCTACA GCGCAGCCAA TGCCTTTCTA GATGCACTAG CCCACCATCG ACGAAACCTT
     5581 GACTTAAGCG GTCAGTCGAT TAACTGGGGT CCACTCAGTC TTGGAATGAT GAAAGGAAAC
     5641 AAAGCAGCAG TCAAACAGAT GGACAAACAA GGCATAAAGG TTTTAGAAAA GGAGGAAATC
     5701 CACAAATGTT TAACATTGGC TCTGAAGAAA AACGCAGCAC AAATGCTTCT GTGCAAATAT
     5761 GAACTCGACA AATTCTCTTG TCACGTTGTG GAGGAAAACA ACCCAAGCCT GCTAAGACGA
     5821 GTGATGCCGA TTCTCAACAA GGCTATGCTG CATAAAGAGG CCGGGAAACT CTCCAACACA
     5881 AAGGTTCATA TTGATGTAAG ATCTACAGTG AAACTCCAGA AAGCTGAACG TCAGGACACT
     5941 CTTCAGAAAT ACGTTATTTC TGTCACCAGC CGAGTGTTTT GTTTGGATAA CTCAATCATA
     6001 GACTCTGATA CATCCGTGTT CGACCTTGGC ATTGATTCAA TGCTGGCCAT GGCGTTAGTG
     6061 ACTCAAATCT TTCAGGACAC AGAATGTCGC TTGCCCGTGT CTTTGCTTCT CGGACCAGAT
     6121 TGCACAATCA TGAATATTAC GAGGACACTC GATGACCTGT TGATGCGAGC ATATGATCAG
     6181 CGTGAGAACC AACAGGATCA AAAGCAGACT GCCAATGAAA AATGGACTGA AAGCCCAGTC
     6241 TCGCTGTCTT ATTATGAGCA GAGAGATTTC CACGAGAATG TGTGTGTGTT CTTTGACCTG
     6301 AAATGGAAAA GTCCTCCCGG GAAGGTGACT GTTGTACTGA AAGATGCTGC CCTGATGTCT
     6361 CTATCCAGAC ATGCATTGCT TCACACGACT TATGTTACAG AAAACCAAAA GGATGATGGT
     6421 GCCAGTGTGA TCAGGAAAGT CTTAACTCCT GAAGAAGCTT TGGACATTAG AGAAGTTGAA
     6481 ACTGCAGAAG AAATGCAAGT TATCTCTTTA GAAAAATTAT CACACAAGAA AGGTCCCGTG
     6541 AGGTTCATCG TGTGCAGAAA ACCTGAATTT GTGGTCCGCT TTATATTGAG TTGCGTCGTA
     6601 TTTGATTTTG CGAGCTCTAT CATGTTTGTT GAAGATTTTA CAAGAATCAT TATCAGGAAA
     6661 CTGAGGAACA TAGCCATACC TGAAGCTAAG TACGACACTA AAGTGTCCAT TGGCGCAGAA
     6721 ATTGAGAAAG CATTGTCTGA GAGGGGTCAG AACATGAAGA AATATTGGAA GCAAGTCGTG
     6781 TCACAAGACA TCCCGGTGGT TTCTCTCTCA AACAAAGAGT GCCGAATTGT ACAACCTGGA
     6841 AGACGTCTTG AAGTTCAGTT AAACCTCCCG CTGTCCACAT ACGATGACGT CATGATCTTT
     6901 TGTTCCAGCC ACAAAGTGAC ATTGTTTGAA GTATTCTTCA GCTGCTACCA GTTGTTGCTG
     6961 TCCTTGGTGT CAGGTCAAGG AACGGTGCCG TTGTTCATGT CCACAAGTGC ACGTGTCACG
     7021 ATTCCCAAGT TGCAAAATGC ATTTGGCAAT ACAACAAATG ACGTCCCAGC TGTTGCCAGA
     7081 ATAGAGCTGG AAGAAACAAT CTCGGATTTT GTGAAGAAAA ATTCCACTAT AGTAGAGACA
     7141 TCTTTGGAGA ACAGTCTGTA CCCGACCATA TTCCTGCAGG AAATGGCTGA AAATGCAGAA
     7201 AATTTCTCAA ATATGAATCG CCATGGAGTT ATACTGGAAG ATACGAACGC CATCAAAGTC
     7261 TCCAAGGCAA TCGCTGAAGC AGCCGGGTTC CCCATCGAGA TTTCCCCTGT GCGTCATCTT
     7321 GCCATTTCTC ATGAGACATC GCTGTTTATT TGGCAAGACT CCAAATCAAA AAAACTGGAA
     7381 CTGGTTCTCG GGTATCATGG CGACCTAATT TCCACATCAC GAGCAAAACA CATCCTAGAC
     7441 GTGCTGCTGT GTCTACTGGA AGACGTTGTG CACGTTCCAC AGGCGCCGCT GTCCACTCTG
     7501 ACGTCCAAAC CGTATATCCA AAGCCTGAAA CGGATGGACA GGACTTGA
//
LOCUS       ECFAS      7710 bp    DNA     linear   UNK 01-JAN-1980
DEFINITION  ECFAS.
ACCESSION   ECFAS
VERSION     ECFAS
KEYWORDS    .
COMMENT     ##antiSMASH-Data-START
            ##Version      :: 6.0.0alpha1-60bffdb
            Run date     :: 2021-01-12 05:55:09
            NOTE: This is a single cluster extracted from a larger record!
            Orig. start  :: 0
            Orig. end    :: 7710
            ##antiSMASH-Data-END##
FEATURES             Location/Qualifiers
     cand_cluster    1..7710
                     /SMILES="C([*])C(-O)"
                     /candidate_cluster_number="1"
                     /contig_edge="True"
                     /detection_rules="cds(PKS_AT and (PKS_KS orene_KSormod_KS
                     or hyb_KS or itr_KS or tra_KS))"
                     /kind="single"
                     /product="T1PKS"
                     /protoclusters="1"
                     /tool="antismash"
     CDS             1..7710
                     /NRPS_PKS="Domain:
                     PKS_KS(Iterative-KS)(34-437).E-value:3.5e-128. Score:
                     419.8.MatchesaSDomain:nrpspksdomains_ctg4_1_PKS_KS.1"
                     /NRPS_PKS="Domain: PKS_AT (525-816).
                     E-value:2e-61.Score:199.7.
                     MatchesaSDomain:nrpspksdomains_ctg4_1_PKS_AT.1"
                     /NRPS_PKS="Domain: PKS_DH
                     (903-1044).E-value:2.6e-14.Score:
                     45.7.MatchesaSDomain:nrpspksdomains_ctg4_1_PKS_DH.1"
                     /NRPS_PKS="Domain: PKS_ER
                     (1593-1909).E-value:3e-103.Score:
                     337.0.MatchesaSDomain:nrpspksdomains_ctg4_1_PKS_ER.1"
                     /NRPS_PKS="Domain: PKS_KR
                     (1939-2119).E-value:9.1e-46.Score:
                     147.8.MatchesaSDomain:nrpspksdomains_ctg4_1_PKS_KR.1"
                     /NRPS_PKS="Domain: ACP (2185-2235).E-value:1.1e-13.Score:
                     43.1. MatchesaSDomain:nrpspksdomains_ctg4_1_ACP.1"
                     /NRPS_PKS="Domain:
                     Thioesterase(2309-2565).E-value:3.4e-29. Score:
                     94.6.MatchesaSDomain:nrpspksdomains_ctg4_1_Thioesterase.1"
                     /NRPS_PKS="type: Type I Iterative PKS"
                     /gene_functions="biosynthetic(rule-based-clusters)T1PKS:PK
                     S_AT"
                     /gene_functions="biosynthetic(rule-based-clusters)T1PKS:PK
                     S_KS"
                     /gene_functions="biosynthetic-additional(rule-based-cluste
                     rs) PP-binding"
                     /gene_functions="biosynthetic-additional(rule-based-cluste
                     rs) adh_short"
                     /gene_functions="biosynthetic-additional(smcogs)SMCOG1022:
                     Beta-ketoacyl synthase (Score: 206;E-value:1.7e-62)"
                     /gene_kind="biosynthetic"
                     /locus_tag="ctg4_1"
                     /sec_met_domain="PP-binding
                     (E-value:1.5e-13,bitscore:37.4, seeds: 164,
                     tool:rule-based-clusters)"
                     /sec_met_domain="PKS_KS (E-value:6.8e-130,bitscore:419.8,
                     seeds: 2284, tool:rule-based-clusters)"
                     /sec_met_domain="PKS_AT (E-value:
                     3.9e-63,bitscore:199.7,seeds: 1682, tool:
                     rule-based-clusters)"
                     /sec_met_domain="adh_short (E-value:1e-44,bitscore:138.8,
                     seeds: 230, tool:rule-based-clusters)"
                     /transl_table=11
                     /translation="MPAREMADNPMCNGDAHGNVKRRGKLPNYVYNGEVAISGISGRL
                     PESNNIQEFRDHLMNKEDMVTTDDRRWTVGLHGCPPRNGKVPEITKFDAGFFGVHPKQ
                     TDCMDPQLRMLLEAAYEAIIDSGQSMESVRGSRTGVYIGVSLSDSSDAWTMETDGMVG
                     YTMPGCCRAMFANRISFFFDFKGPSYAVDTACSSSMMCLDQALMGIRTGLIDSALVGG
                     SNLCLKPNTSLQFVRMGMTSPDGACKTFDASANGYCRSEAIMAMFLQKVPDSKRLYAT
                     VVHTKSNCDGYKEQGITFPSGDLQQRLIREVYDEIGINPSEINYMEAHGTGTKVGDPQ
                     EINSIVDVFCENRTGPLLIGSTKSNMGHPEAASGLTSIAKILISMEEKMLPPNLHYNN
                     PNPEIPGLTDGSLKVVTECTKWDGGLVAMNSFGFGGANVHAIYKSNEKELKEPHPASD
                     KPRLFTYAARTEAGVKAVLQEARKNASSVEFQALLEASANMPTNSMAYRGSTVLNASS
                     DFEEIQKCGPDPRPIWFVFAGMGTQWHGMGRKMMELDIFRQSIQRSSKTLSQYNVDLY
                     DLIMNGDETTFDQTIPSFIGIASIQVALVDLLTAMDIKPDGIVGHSVGELGCAYADGS
                     LTAEETVLAAYWRGRCISEATLPAGKMAAVGLSWEECKQMCPPGVVPACHNSVDTVTI
                     SGPYETTTKFVEELKAKGIFARDVKSSNVAYHSYYMNDIAPQLRAALSKFITPKERSS
                     KWVSTSVPEARWGEDIAKYSSADYHVNNLVSPVLFQEGLQKLPANAIAIEIAPHGLLQ
                     AILKRSLSTESTFVSVMKRFHENNIEFFFASLGKCFTHGMNLNALKVYPAVEFPVPRG
                     TPNVSSCISKIWDHSADWEAPTEESFVCKGSGGSSEAQFEIDISEESADNYIVGHKID
                     GRVLYPATGYLTLAWRALARLKGQLYEQMPVVFQNVNIHRATVLPPTGTVTLSVSIMT
                     GTGDFEICEGDSLVVSGTISTPEGAFLDRDQYSTIKNVLNKKEATDFTLTTAEVYKEL
                     RLRGYDYGPSFQGIAEASQTGETGQLVWNGRWISFLDTLMQIQILSMPGRSLRLPTRI
                     KSVKIDPKAHPPMPIEDEEPSNIPVYVDNTLDITVCGGVELQGLHAAVAPKRSLQSPP
                     VLEQQCFVPYTDSSDSPQALQQYAKDCLDFALLGLKDMLGNDSSGFLPNKDILQEVVT
                     NNQVVDGSSPSLMAAAAQPNSGLARTLKELFSLAPSKSLAESAHAVLHSHRSELASDC
                     LLSSLSKEEILKPCVDIALENTNSNKVNIFEVNASKSALYRKIIPYLSGFGSRNVSYT
                     AADKTPLDSDAKGLGVKASQWDPSSDSTPAGLSNLVILKNVLHKQADISKTLDTVSSM
                     VTPDGFILVEEVTQAFPLYLALEALTQDLTANTSKDLCRMCGCYLSEKSWLDLFSSHE
                     YEVVYKKSDKLLSTMFLLRKRAKLSIPPVIVDIDDLQCSWLEELKAKVKDLDTAPEDA
                     RLWLLAKTDINGLAGLMNCLRKESGGNKVRGILCSNLKSSSLPDISANSAEFKALAQK
                     DLFMNIFRDGSWGSFRHLSITVDSKSQEKSTGYAYVNVLTRGDLSSLRWIESPLKFFH
                     KNGQQTELCSVYFTSLNFRDVMLATGKLPPDALPGDMATQDCIMGMEFAGRDSKGKRV
                     MGILPAKGLATMVDTPKNFLWDIPEVWSMEEASTVPVVFCTAYYALVIRGRIKRGERI
                     LIHSGSGGVGQAAIAVALSYGCEVFTTVGSEEKKEYLKKAFPQLKDRNFSNSRDLSFE
                     YHILKETDGKGVDLVLNSLSEEKLQASVRLLARHGRFLEIGKYDLSNNTPLGMSVFLR
                     NISFHGILLDALFENNTPEWDEVANMVREGMLNGVVKPLKATVFSKDEVEPAFRFMAQ
                     GKHIGKVVVKVRSEEAEKVCAASEVSIPAVPRTSCDPSKSFVIVGGLGGFGLELAQWL
                     IDRGVKKLVISSRSGIKTGYQKRKVQYWLNSGVNVKISQADARTLEGAKALIKDAQDL
                     GPVGGVFNLAMVLRDAVLENQTPEMYKAVCDPKIKGTINLDTVTREQCSESLEWFVVF
                     SSVVSGRGNEGQTNYAFANSVMERICEKRKRDNLPALAVQWGAVGDVGFVAESMGGNE
                     VLVGGSLPQRISSCLNALDQFLNLPQYVVTSSIVLPEKNSGKDSSGGASRPNLVEAVA
                     KILGVKDASTIDPDLSLADLGLDSLMGVEIRQLLERDFDVTLSTREIRLLTIKKLHDI
                     NGEEEEESEDSGVASEGEPAETTSQTSTNGVQDSSASPRFDYSQMMPKKTILHMNEVQ
                     NGLKPLFIVHPIEGSAIALSSLASCLPCPVYALQLTENAPLTSIEALATFYLQQLRTV
                     DPSGPYRLAGYSFGAMVAFEMANQLKKLHPDRPDIIQSLILLDGSQRFVELYTNTYRK
                     VMKLNSPAEEEAMSLCAFLKKFIEFDQNEVFKQMKSAANFAGRVQVAVERLMATGQFN
                     SKGDLDSLARAFWSMLTIGEQYKPKDYSGDITLVRAQQNSVSSANLGEDYGLSQVCAG
                     KVNIKVVDGDHESFILGDGAKQIANIMIPLLS"
     protocluster    1..7710
                     /aStool="rule-based-clusters"
                     /contig_edge="True"
                     /core_location="[0:7710](+)"
                     /cutoff="20000"
                     /detection_rule="cds(PKS_AT and (PKS_KS or
                     ene_KSormod_KSor hyb_KS or itr_KS or tra_KS))"
                     /neighbourhood="20000"
                     /product="T1PKS"
                     /protocluster_number="1"
                     /tool="antismash"
     proto_core      1..7710
                     /aStool="rule-based-clusters"
                     /tool="antismash"
                     /cutoff="20000"
                     /detection_rule="cds(PKS_AT and (PKS_KS or
                     ene_KSormod_KSor hyb_KS or itr_KS or tra_KS))"
                     /neighbourhood="20000"
                     /product="T1PKS"
                     /protocluster_number="1"
     Region          1..7710
                     /candidate_cluster_numbers="1"
                     /contig_edge="True"
                     /product="T1PKS"
                     /region_number="1"
                     /rules="cds(PKS_AT and (PKS_KS or ene_KS ormod_KSorhyb_KS
                     or itr_KS or tra_KS))"
                     /tool="antismash"
     KS              103..1311
                     /aSDomain="PKS_KS"
                     /aSTool="nrps_pks_domains"
                     /database="nrpspksdomains.hmm"
                     /detection="hmmscan"
                     /domain_id="nrpspksdomains_ctg4_1_PKS_KS.1"
                     /evalue="3.50E-128"
                     /label="ctg4_1_PKS_KS.1"
                     /locus_tag="ctg4_1"
                     /protein_end="437"
                     /protein_start="34"
                     /score="419.8"
                     /tool="antismash"
                     /translation="VAISGISGRLPESNNIQEFRDHLMNKEDMVTTDDRRWTVGLHGC
                     PPRNGKVPEITKFDAGFFGVHPKQTDCMDPQLRMLLEAAYEAIIDSGQSMESVRGSRT
                     GVYIGVSLSDSSDAWTMETDGMVGYTMPGCCRAMFANRISFFFDFKGPSYAVDTACSS
                     SMMCLDQALMGIRTGLIDSALVGGSNLCLKPNTSLQFVRMGMTSPDGACKTFDASANG
                     YCRSEAIMAMFLQKVPDSKRLYATVVHTKSNCDGYKEQGITFPSGDLQQRLIREVYDE
                     IGINPSEINYMEAHGTGTKVGDPQEINSIVDVFCENRTGPLLIGSTKSNMGHPEAASG
                     LTSIAKILISMEEKMLPPNLHYNNPNPEIPGLTDGSLKVVTECTKWDGGLVAMNSFGF
                     GGANVHAIYKS"
     aSModule        103..7695
                     /complete
                     /domains="nrpspksdomains_ctg4_1_PKS_KS.1"
                     /domains="nrpspksdomains_ctg4_1_PKS_AT.1"
                     /domains="nrpspksdomains_ctg4_1_PKS_DH.1"
                     /domains="nrpspksdomains_ctg4_1_PKS_ER.1"
                     /domains="nrpspksdomains_ctg4_1_PKS_KR.1"
                     /domains="nrpspksdomains_ctg4_1_ACP.1"
                     /domains="nrpspksdomains_ctg4_1_Thioesterase.1"
                     /final_module
                     /iterative
                     /locus_tags="ctg4_1"
                     /monomer_pairings="pk -> pk"
                     /tool="antismash"
                     /type="pks"
     CDS_motif       547..591
                     /aSTool="nrps_pks_domains"
                     /database="abmotifs"
                     /detection="hmmscan"
                     /domain_id="nrpspksmotif_ctg4_1_0001"
                     /evalue="1.70E-05"
                     /label="PKSI-KS_m3"
                     /locus_tag="ctg4_1"
                     /protein_end="197"
                     /protein_start="182"
                     /score="17.0"
                     /tool="antismash"
                     /translation="GPSYAVDTACSSSMM"
     CDS_motif       736..774
                     /aSTool="nrps_pks_domains"
                     /database="abmotifs"
                     /detection="hmmscan"
                     /domain_id="nrpspksmotif_ctg4_1_0002"
                     /evalue="7.20E-04"
                     /label="PKSI-KS_m4"
                     /locus_tag="ctg4_1"
                     /protein_end="258"
                     /protein_start="245"
                     /score="12.7"
                     /tool="antismash"
                     /translation="FDASANGYCRSEA"
     CDS_motif       958..1005
                     /aSTool="nrps_pks_domains"
                     /database="abmotifs"
                     /detection="hmmscan"
                     /domain_id="nrpspksmotif_ctg4_1_0003"
                     /evalue="4.40E-04"
                     /label="PKSI-KS_m5"
                     /locus_tag="ctg4_1"
                     /protein_end="335"
                     /protein_start="319"
                     /score="12.5"
                     /tool="antismash"
                     /translation="YMEAHGTGTKVGDPQE"
     CDS_motif       1282..1320
                     /aSTool="nrps_pks_domains"
                     /database="abmotifs"
                     /detection="hmmscan"
                     /domain_id="nrpspksmotif_ctg4_1_0004"
                     /evalue="3.10E+01"
                     /label="PKSI-ER_m6"
                     /locus_tag="ctg4_1"
                     /protein_end="440"
                     /protein_start="427"
                     /score="-1.8"
                     /tool="antismash"
                     /translation="GANVHAIYKSNEK"
     CDS_motif       1573..1626
                     /aSTool="nrps_pks_domains"
                     /database="abmotifs"
                     /detection="hmmscan"
                     /domain_id="nrpspksmotif_ctg4_1_0005"
                     /evalue="2.00E-04"
                     /label="PKSI-AT-mM_m1"
                     /locus_tag="ctg4_1"
                     /protein_end="542"
                     /protein_start="524"
                     /score="14.0"
                     /tool="antismash"
                     /translation="FVFAGMGTQWHGMGRKMM"
     AT              1576..2448
                     /aSDomain="PKS_AT"
                     /aSTool="nrps_pks_domains"
                     /database="nrpspksdomains.hmm"
                     /detection="hmmscan"
                     /domain_id="nrpspksdomains_ctg4_1_PKS_AT.1"
                     /evalue="2.00E-61"
                     /label="ctg4_1_PKS_AT.1"
                     /locus_tag="ctg4_1"
                     /protein_end="816"
                     /protein_start="525"
                     /score="199.7"
                     /specificity="consensus: pk"
                     /specificity="PKS signature: Malonyl-CoA"
                     /specificity="Minowa: mmal"
                     /tool="antismash"
                     /translation="VFAGMGTQWHGMGRKMMELDIFRQSIQRSSKTLSQYNVDLYDLI
                     MNGDETTFDQTIPSFIGIASIQVALVDLLTAMDIKPDGIVGHSVGELGCAYADGSLTA
                     EETVLAAYWRGRCISEATLPAGKMAAVGLSWEECKQMCPPGVVPACHNSVDTVTISGP
                     YETTTKFVEELKAKGIFARDVKSSNVAYHSYYMNDIAPQLRAALSKFITPKERSSKWV
                     STSVPEARWGEDIAKYSSADYHVNNLVSPVLFQEGLQKLPANAIAIEIAPHGLLQAIL
                     KRSLSTESTFVSVMK"
     CDS_motif       1807..1917
                     /aSTool="nrps_pks_domains"
                     /database="abmotifs"
                     /detection="hmmscan"
                     /domain_id="nrpspksmotif_ctg4_1_0006"
                     /evalue="1.40E-06"
                     /label="PKSI-AT-M_m3"
                     /locus_tag="ctg4_1"
                     /protein_end="639"
                     /protein_start="602"
                     /score="20.2"
                     /tool="antismash"
                     /translation="IKPDGIVGHSVGELGCAYADGSLTAEETVLAAYWRGR"
     DH              2710..3132
                     /aSDomain="PKS_DH"
                     /aSTool="nrps_pks_domains"
                     /database="nrpspksdomains.hmm"
                     /detection="hmmscan"
                     /domain_id="nrpspksdomains_ctg4_1_PKS_DH.1"
                     /evalue="2.60E-14"
                     /label="ctg4_1_PKS_DH.1"
                     /locus_tag="ctg4_1"
                     /protein_end="1044"
                     /protein_start="903"
                     /score="45.7"
                     /tool="antismash"
                     /translation="ADNYIVGHKIDGRVLYPATGYLTLAWRALARLKGQLYEQMPVVF
                     QNVNIHRATVLPPTGTVTLSVSIMTGTGDFEICEGDSLVVSGTISTPEGAFLDRDQYS
                     TIKNVLNKKEATDFTLTTAEVYKELRLRGYDYGPSFQGI"
     CDS_motif       2719..2793
                     /aSTool="nrps_pks_domains"
                     /database="abmotifs"
                     /detection="hmmscan"
                     /domain_id="nrpspksmotif_ctg4_1_0007"
                     /evalue="5.50E-07"
                     /label="PKSI-DH_m2"
                     /locus_tag="ctg4_1"
                     /protein_end="931"
                     /protein_start="906"
                     /score="22.2"
                     /tool="antismash"
                     /translation="YIVGHKIDGRVLYPATGYLTLAWRA"
     ER              4780..5727
                     /aSDomain="PKS_ER"
                     /aSTool="nrps_pks_domains"
                     /database="nrpspksdomains.hmm"
                     /detection="hmmscan"
                     /domain_id="nrpspksdomains_ctg4_1_PKS_ER.1"
                     /evalue="3.00E-103"
                     /label="ctg4_1_PKS_ER.1"
                     /locus_tag="ctg4_1"
                     /protein_end="1909"
                     /protein_start="1593"
                     /score="337.0"
                     /tool="antismash"
                     /translation="GDLSSLRWIESPLKFFHKNGQQTELCSVYFTSLNFRDVMLATGK
                     LPPDALPGDMATQDCIMGMEFAGRDSKGKRVMGILPAKGLATMVDTPKNFLWDIPEVW
                     SMEEASTVPVVFCTAYYALVIRGRIKRGERILIHSGSGGVGQAAIAVALSYGCEVFTT
                     VGSEEKKEYLKKAFPQLKDRNFSNSRDLSFEYHILKETDGKGVDLVLNSLSEEKLQAS
                     VRLLARHGRFLEIGKYDLSNNTPLGMSVFLRNISFHGILLDALFENNTPEWDEVANMV
                     REGMLNGVVKPLKATVFSKDEVEPAFRFMAQGKHIGKVVV"
     CDS_motif       4873..4908
                     /aSTool="nrps_pks_domains"
                     /database="abmotifs"
                     /detection="hmmscan"
                     /domain_id="nrpspksmotif_ctg4_1_0008"
                     /evalue="2.40E-03"
                     /label="PKSI-ER_m1"
                     /locus_tag="ctg4_1"
                     /protein_end="1636"
                     /protein_start="1624"
                     /score="11.0"
                     /tool="antismash"
                     /translation="SLNFRDVMLATG"
     CDS_motif       5098..5142
                     /aSTool="nrps_pks_domains"
                     /database="abmotifs"
                     /detection="hmmscan"
                     /domain_id="nrpspksmotif_ctg4_1_0009"
                     /evalue="4.50E-05"
                     /label="PKSI-ER_m4"
                     /locus_tag="ctg4_1"
                     /protein_end="1714"
                     /protein_start="1699"
                     /score="16.7"
                     /tool="antismash"
                     /translation="ASTVPVVFCTAYYAL"
     CDS_motif       5167..5229
                     /aSTool="nrps_pks_domains"
                     /database="abmotifs"
                     /detection="hmmscan"
                     /domain_id="nrpspksmotif_ctg4_1_0010"
                     /evalue="8.40E-10"
                     /label="PKSI-ER_m5"
                     /locus_tag="ctg4_1"
                     /protein_end="1743"
                     /protein_start="1722"
                     /score="30.9"
                     /tool="antismash"
                     /translation="GERILIHSGSGGVGQAAIAVA"
     CDS_motif       5239..5289
                     /aSTool="nrps_pks_domains"
                     /database="abmotifs"
                     /detection="hmmscan"
                     /domain_id="nrpspksmotif_ctg4_1_0011"
                     /evalue="1.90E-07"
                     /label="PKSI-ER_m6"
                     /locus_tag="ctg4_1"
                     /protein_end="1763"
                     /protein_start="1746"
                     /score="23.4"
                     /tool="antismash"
                     /translation="GCEVFTTVGSEEKKEYL"
     CDS_motif       5371..5409
                     /aSTool="nrps_pks_domains"
                     /database="abmotifs"
                     /detection="hmmscan"
                     /domain_id="nrpspksmotif_ctg4_1_0012"
                     /evalue="1.50E-04"
                     /label="PKSI-ER_m7"
                     /locus_tag="ctg4_1"
                     /protein_end="1803"
                     /protein_start="1790"
                     /score="14.3"
                     /tool="antismash"
                     /translation="TDGKGVDLVLNSL"
     CDS_motif       5680..5727
                     /aSTool="nrps_pks_domains"
                     /database="abmotifs"
                     /detection="hmmscan"
                     /domain_id="nrpspksmotif_ctg4_1_0013"
                     /evalue="3.30E-07"
                     /label="PKSI-ER_m9"
                     /locus_tag="ctg4_1"
                     /protein_end="1909"
                     /protein_start="1893"
                     /score="23.0"
                     /tool="antismash"
                     /translation="AFRFMAQGKHIGKVVV"
     KR              5818..6357
                     /aSDomain="PKS_KR"
                     /aSTool="nrps_pks_domains"
                     /database="nrpspksdomains.hmm"
                     /detection="hmmscan"
                     /domain_id="nrpspksdomains_ctg4_1_PKS_KR.1"
                     /evalue="9.10E-46"
                     /label="ctg4_1_PKS_KR.1"
                     /locus_tag="ctg4_1"
                     /protein_end="2119"
                     /protein_start="1939"
                     /score="147.8"
                     /specificity="KR activity: active"
                     /specificity="KR stereochemistry: (unknown)"
                     /tool="antismash"
                     /translation="SFVIVGGLGGFGLELAQWLIDRGVKKLVISSRSGIKTGYQKRKV
                     QYWLNSGVNVKISQADARTLEGAKALIKDAQDLGPVGGVFNLAMVLRDAVLENQTPEM
                     YKAVCDPKIKGTINLDTVTREQCSESLEWFVVFSSVVSGRGNEGQTNYAFANSVMERI
                     CEKRKRDNLPALAVQWGAVG"
     CDS_motif       5818..5916
                     /aSTool="nrps_pks_domains"
                     /database="abmotifs"
                     /detection="hmmscan"
                     /domain_id="nrpspksmotif_ctg4_1_0014"
                     /evalue="3.00E-14"
                     /label="PKSI-KR_m1"
                     /locus_tag="ctg4_1"
                     /protein_end="1972"
                     /protein_start="1939"
                     /score="45.5"
                     /tool="antismash"
                     /translation="SFVIVGGLGGFGLELAQWLIDRGVKKLVISSRS"
     CDS_motif       6202..6309
                     /aSTool="nrps_pks_domains"
                     /database="abmotifs"
                     /detection="hmmscan"
                     /domain_id="nrpspksmotif_ctg4_1_0015"
                     /evalue="9.20E-14"
                     /label="PKSI-KR_m4"
                     /locus_tag="ctg4_1"
                     /protein_end="2103"
                     /protein_start="2067"
                     /score="43.9"
                     /tool="antismash"
                     /translation="LEWFVVFSSVVSGRGNEGQTNYAFANSVMERICEKR"
     ACP             6556..6705
                     /aSDomain="ACP"
                     /aSTool="nrps_pks_domains"
                     /database="nrpspksdomains.hmm"
                     /detection="hmmscan"
                     /domain_id="nrpspksdomains_ctg4_1_ACP.1"
                     /evalue="1.10E-13"
                     /label="ctg4_1_ACP.1"
                     /locus_tag="ctg4_1"
                     /protein_end="2235"
                     /protein_start="2185"
                     /score="43.1"
                     /tool="antismash"
                     /translation="VEAVAKILGVKDASTIDPDLSLADLGLDSLMGVEIRQLLERDFD
                     VTLSTR"
     TE              6928..7695
                     /aSDomain="Thioesterase"
                     /aSTool="nrps_pks_domains"
                     /database="nrpspksdomains.hmm"
                     /detection="hmmscan"
                     /domain_id="nrpspksdomains_ctg4_1_Thioesterase.1"
                     /evalue="3.40E-29"
                     /label="ctg4_1_Thioesterase.1"
                     /locus_tag="ctg4_1"
                     /protein_end="2565"
                     /protein_start="2309"
                     /score="94.6"
                     /tool="antismash"
                     /translation="KPLFIVHPIEGSAIALSSLASCLPCPVYALQLTENAPLTSIEAL
                     ATFYLQQLRTVDPSGPYRLAGYSFGAMVAFEMANQLKKLHPDRPDIIQSLILLDGSQR
                     FVELYTNTYRKVMKLNSPAEEEAMSLCAFLKKFIEFDQNEVFKQMKSAANFAGRVQVA
                     VERLMATGQFNSKGDLDSLARAFWSMLTIGEQYKPKDYSGDITLVRAQQNSVSSANLG
                     EDYGLSQVCAGKVNIKVVDGDHESFILGDGAKQIANIM"
     CDS_motif       7096..7167
                     /aSTool="nrps_pks_domains"
                     /database="abmotifs"
                     /detection="hmmscan"
                     /domain_id="nrpspksmotif_ctg4_1_0016"
                     /evalue="3.90E-13"
                     /label="NRPS-te1"
                     /locus_tag="ctg4_1"
                     /protein_end="2389"
                     /protein_start="2365"
                     /score="41.6"
                     /tool="antismash"
                     /translation="PSGPYRLAGYSFGAMVAFEMANQL"
ORIGIN
        1 ATGCCAGCAC GAGAAATGGC AGATAATCCA ATGTGCAATG GAGATGCACA CGGAAATGTA
       61 AAACGACGAG GAAAACTACC AAATTATGTA TATAATGGAG AAGTAGCAAT ATCTGGAATA
      121 TCTGGACGAC TACCAGAATC TAATAATATA CAAGAATTTC GAGATCACCT AATGAATAAA
      181 GAAGATATGG TAACAACAGA TGATCGACGA TGGACAGTAG GACTACACGG ATGCCCACCA
      241 CGAAATGGAA AAGTACCAGA AATAACAAAA TTTGATGCAG GATTTTTTGG AGTACACCCA
      301 AAACAAACAG ATTGCATGGA TCCACAACTA CGAATGCTAC TAGAAGCAGC ATATGAAGCA
      361 ATAATAGATT CTGGACAATC TATGGAATCT GTACGAGGAT CTCGAACAGG AGTATATATA
      421 GGAGTATCTC TATCTGATTC TTCTGATGCA TGGACAATGG AAACAGATGG AATGGTAGGA
      481 TATACAATGC CAGGATGCTG CCGAGCAATG TTTGCAAATC GAATATCTTT TTTTTTTGAT
      541 TTTAAAGGAC CATCTTATGC AGTAGATACA GCATGCTCTT CTTCTATGAT GTGCCTAGAT
      601 CAAGCACTAA TGGGAATACG AACAGGACTA ATAGATTCTG CACTAGTAGG AGGATCTAAT
      661 CTATGCCTAA AACCAAATAC ATCTCTACAA TTTGTACGAA TGGGAATGAC ATCTCCAGAT
      721 GGAGCATGCA AAACATTTGA TGCATCTGCA AATGGATATT GCCGATCTGA AGCAATAATG
      781 GCAATGTTTC TACAAAAAGT ACCAGATTCT AAACGACTAT ATGCAACAGT AGTACACACA
      841 AAATCTAATT GCGATGGATA TAAAGAACAA GGAATAACAT TTCCATCTGG AGATCTACAA
      901 CAACGACTAA TACGAGAAGT ATATGATGAA ATAGGAATAA ATCCATCTGA AATAAATTAT
      961 ATGGAAGCAC ACGGAACAGG AACAAAAGTA GGAGATCCAC AAGAAATAAA TTCTATAGTA
     1021 GATGTATTTT GCGAAAATCG AACAGGACCA CTACTAATAG GATCTACAAA ATCTAATATG
     1081 GGACACCCAG AAGCAGCATC TGGACTAACA TCTATAGCAA AAATACTAAT ATCTATGGAA
     1141 GAAAAAATGC TACCACCAAA TCTACACTAT AATAATCCAA ATCCAGAAAT ACCAGGACTA
     1201 ACAGATGGAT CTCTAAAAGT AGTAACAGAA TGCACAAAAT GGGATGGAGG ACTAGTAGCA
     1261 ATGAATTCTT TTGGATTTGG AGGAGCAAAT GTACACGCAA TATATAAATC TAATGAAAAA
     1321 GAACTAAAAG AACCACACCC AGCATCTGAT AAACCACGAC TATTTACATA TGCAGCACGA
     1381 ACAGAAGCAG GAGTAAAAGC AGTACTACAA GAAGCACGAA AAAATGCATC TTCTGTAGAA
     1441 TTTCAAGCAC TACTAGAAGC ATCTGCAAAT ATGCCAACAA ATTCTATGGC ATATCGAGGA
     1501 TCTACAGTAC TAAATGCATC TTCTGATTTT GAAGAAATAC AAAAATGCGG ACCAGATCCA
     1561 CGACCAATAT GGTTTGTATT TGCAGGAATG GGAACACAAT GGCACGGAAT GGGACGAAAA
     1621 ATGATGGAAC TAGATATATT TCGACAATCT ATACAACGAT CTTCTAAAAC ACTATCTCAA
     1681 TATAATGTAG ATCTATATGA TCTAATAATG AATGGAGATG AAACAACATT TGATCAAACA
     1741 ATACCATCTT TTATAGGAAT AGCATCTATA CAAGTAGCAC TAGTAGATCT ACTAACAGCA
     1801 ATGGATATAA AACCAGATGG AATAGTAGGA CACTCTGTAG GAGAACTAGG ATGCGCATAT
     1861 GCAGATGGAT CTCTAACAGC AGAAGAAACA GTACTAGCAG CATATTGGCG AGGACGATGC
     1921 ATATCTGAAG CAACACTACC AGCAGGAAAA ATGGCAGCAG TAGGACTATC TTGGGAAGAA
     1981 TGCAAACAAA TGTGCCCACC AGGAGTAGTA CCAGCATGCC ACAATTCTGT AGATACAGTA
     2041 ACAATATCTG GACCATATGA AACAACAACA AAATTTGTAG AAGAACTAAA AGCAAAAGGA
     2101 ATATTTGCAC GAGATGTAAA ATCTTCTAAT GTAGCATATC ACTCTTATTA TATGAATGAT
     2161 ATAGCACCAC AACTACGAGC AGCACTATCT AAATTTATAA CACCAAAAGA ACGATCTTCT
     2221 AAATGGGTAT CTACATCTGT ACCAGAAGCA CGATGGGGAG AAGATATAGC AAAATATTCT
     2281 TCTGCAGATT ATCACGTAAA TAATCTAGTA TCTCCAGTAC TATTTCAAGA AGGACTACAA
     2341 AAACTACCAG CAAATGCAAT AGCAATAGAA ATAGCACCAC ACGGACTACT ACAAGCAATA
     2401 CTAAAACGAT CTCTATCTAC AGAATCTACA TTTGTATCTG TAATGAAACG ATTTCACGAA
     2461 AATAATATAG AATTTTTTTT TGCATCTCTA GGAAAATGCT TTACACACGG AATGAATCTA
     2521 AATGCACTAA AAGTATATCC AGCAGTAGAA TTTCCAGTAC CACGAGGAAC ACCAAATGTA
     2581 TCTTCTTGCA TATCTAAAAT ATGGGATCAC TCTGCAGATT GGGAAGCACC AACAGAAGAA
     2641 TCTTTTGTAT GCAAAGGATC TGGAGGATCT TCTGAAGCAC AATTTGAAAT AGATATATCT
     2701 GAAGAATCTG CAGATAATTA TATAGTAGGA CACAAAATAG ATGGACGAGT ACTATATCCA
     2761 GCAACAGGAT ATCTAACACT AGCATGGCGA GCACTAGCAC GACTAAAAGG ACAACTATAT
     2821 GAACAAATGC CAGTAGTATT TCAAAATGTA AATATACACC GAGCAACAGT ACTACCACCA
     2881 ACAGGAACAG TAACACTATC TGTATCTATA ATGACAGGAA CAGGAGATTT TGAAATATGC
     2941 GAAGGAGATT CTCTAGTAGT ATCTGGAACA ATATCTACAC CAGAAGGAGC ATTTCTAGAT
     3001 CGAGATCAAT ATTCTACAAT AAAAAATGTA CTAAATAAAA AAGAAGCAAC AGATTTTACA
     3061 CTAACAACAG CAGAAGTATA TAAAGAACTA CGACTACGAG GATATGATTA TGGACCATCT
     3121 TTTCAAGGAA TAGCAGAAGC ATCTCAAACA GGAGAAACAG GACAACTAGT ATGGAATGGA
     3181 CGATGGATAT CTTTTCTAGA TACACTAATG CAAATACAAA TACTATCTAT GCCAGGACGA
     3241 TCTCTACGAC TACCAACACG AATAAAATCT GTAAAAATAG ATCCAAAAGC ACACCCACCA
     3301 ATGCCAATAG AAGATGAAGA ACCATCTAAT ATACCAGTAT ATGTAGATAA TACACTAGAT
     3361 ATAACAGTAT GCGGAGGAGT AGAACTACAA GGACTACACG CAGCAGTAGC ACCAAAACGA
     3421 TCTCTACAAT CTCCACCAGT ACTAGAACAA CAATGCTTTG TACCATATAC AGATTCTTCT
     3481 GATTCTCCAC AAGCACTACA ACAATATGCA AAAGATTGCC TAGATTTTGC ACTACTAGGA
     3541 CTAAAAGATA TGCTAGGAAA TGATTCTTCT GGATTTCTAC CAAATAAAGA TATACTACAA
     3601 GAAGTAGTAA CAAATAATCA AGTAGTAGAT GGATCTTCTC CATCTCTAAT GGCAGCAGCA
     3661 GCACAACCAA ATTCTGGACT AGCACGAACA CTAAAAGAAC TATTTTCTCT AGCACCATCT
     3721 AAATCTCTAG CAGAATCTGC ACACGCAGTA CTACACTCTC ACCGATCTGA ACTAGCATCT
     3781 GATTGCCTAC TATCTTCTCT ATCTAAAGAA GAAATACTAA AACCATGCGT AGATATAGCA
     3841 CTAGAAAATA CAAATTCTAA TAAAGTAAAT ATATTTGAAG TAAATGCATC TAAATCTGCA
     3901 CTATATCGAA AAATAATACC ATATCTATCT GGATTTGGAT CTCGAAATGT ATCTTATACA
     3961 GCAGCAGATA AAACACCACT AGATTCTGAT GCAAAAGGAC TAGGAGTAAA AGCATCTCAA
     4021 TGGGATCCAT CTTCTGATTC TACACCAGCA GGACTATCTA ATCTAGTAAT ACTAAAAAAT
     4081 GTACTACACA AACAAGCAGA TATATCTAAA ACACTAGATA CAGTATCTTC TATGGTAACA
     4141 CCAGATGGAT TTATACTAGT AGAAGAAGTA ACACAAGCAT TTCCACTATA TCTAGCACTA
     4201 GAAGCACTAA CACAAGATCT AACAGCAAAT ACATCTAAAG ATCTATGCCG AATGTGCGGA
     4261 TGCTATCTAT CTGAAAAATC TTGGCTAGAT CTATTTTCTT CTCACGAATA TGAAGTAGTA
     4321 TATAAAAAAT CTGATAAACT ACTATCTACA ATGTTTCTAC TACGAAAACG AGCAAAACTA
     4381 TCTATACCAC CAGTAATAGT AGATATAGAT GATCTACAAT GCTCTTGGCT AGAAGAACTA
     4441 AAAGCAAAAG TAAAAGATCT AGATACAGCA CCAGAAGATG CACGACTATG GCTACTAGCA
     4501 AAAACAGATA TAAATGGACT AGCAGGACTA ATGAATTGCC TACGAAAAGA ATCTGGAGGA
     4561 AATAAAGTAC GAGGAATACT ATGCTCTAAT CTAAAATCTT CTTCTCTACC AGATATATCT
     4621 GCAAATTCTG CAGAATTTAA AGCACTAGCA CAAAAAGATC TATTTATGAA TATATTTCGA
     4681 GATGGATCTT GGGGATCTTT TCGACACCTA TCTATAACAG TAGATTCTAA ATCTCAAGAA
     4741 AAATCTACAG GATATGCATA TGTAAATGTA CTAACACGAG GAGATCTATC TTCTCTACGA
     4801 TGGATAGAAT CTCCACTAAA ATTTTTTCAC AAAAATGGAC AACAAACAGA ACTATGCTCT
     4861 GTATATTTTA CATCTCTAAA TTTTCGAGAT GTAATGCTAG CAACAGGAAA ACTACCACCA
     4921 GATGCACTAC CAGGAGATAT GGCAACACAA GATTGCATAA TGGGAATGGA ATTTGCAGGA
     4981 CGAGATTCTA AAGGAAAACG AGTAATGGGA ATACTACCAG CAAAAGGACT AGCAACAATG
     5041 GTAGATACAC CAAAAAATTT TCTATGGGAT ATACCAGAAG TATGGTCTAT GGAAGAAGCA
     5101 TCTACAGTAC CAGTAGTATT TTGCACAGCA TATTATGCAC TAGTAATACG AGGACGAATA
     5161 AAACGAGGAG AACGAATACT AATACACTCT GGATCTGGAG GAGTAGGACA AGCAGCAATA
     5221 GCAGTAGCAC TATCTTATGG ATGCGAAGTA TTTACAACAG TAGGATCTGA AGAAAAAAAA
     5281 GAATATCTAA AAAAAGCATT TCCACAACTA AAAGATCGAA ATTTTTCTAA TTCTCGAGAT
     5341 CTATCTTTTG AATATCACAT ACTAAAAGAA ACAGATGGAA AAGGAGTAGA TCTAGTACTA
     5401 AATTCTCTAT CTGAAGAAAA ACTACAAGCA TCTGTACGAC TACTAGCACG ACACGGACGA
     5461 TTTCTAGAAA TAGGAAAATA TGATCTATCT AATAATACAC CACTAGGAAT GTCTGTATTT
     5521 CTACGAAATA TATCTTTTCA CGGAATACTA CTAGATGCAC TATTTGAAAA TAATACACCA
     5581 GAATGGGATG AAGTAGCAAA TATGGTACGA GAAGGAATGC TAAATGGAGT AGTAAAACCA
     5641 CTAAAAGCAA CAGTATTTTC TAAAGATGAA GTAGAACCAG CATTTCGATT TATGGCACAA
     5701 GGAAAACACA TAGGAAAAGT AGTAGTAAAA GTACGATCTG AAGAAGCAGA AAAAGTATGC
     5761 GCAGCATCTG AAGTATCTAT ACCAGCAGTA CCACGAACAT CTTGCGATCC ATCTAAATCT
     5821 TTTGTAATAG TAGGAGGACT AGGAGGATTT GGACTAGAAC TAGCACAATG GCTAATAGAT
     5881 CGAGGAGTAA AAAAACTAGT AATATCTTCT CGATCTGGAA TAAAAACAGG ATATCAAAAA
     5941 CGAAAAGTAC AATATTGGCT AAATTCTGGA GTAAATGTAA AAATATCTCA AGCAGATGCA
     6001 CGAACACTAG AAGGAGCAAA AGCACTAATA AAAGATGCAC AAGATCTAGG ACCAGTAGGA
     6061 GGAGTATTTA ATCTAGCAAT GGTACTACGA GATGCAGTAC TAGAAAATCA AACACCAGAA
     6121 ATGTATAAAG CAGTATGCGA TCCAAAAATA AAAGGAACAA TAAATCTAGA TACAGTAACA
     6181 CGAGAACAAT GCTCTGAATC TCTAGAATGG TTTGTAGTAT TTTCTTCTGT AGTATCTGGA
     6241 CGAGGAAATG AAGGACAAAC AAATTATGCA TTTGCAAATT CTGTAATGGA ACGAATATGC
     6301 GAAAAACGAA AACGAGATAA TCTACCAGCA CTAGCAGTAC AATGGGGAGC AGTAGGAGAT
     6361 GTAGGATTTG TAGCAGAATC TATGGGAGGA AATGAAGTAC TAGTAGGAGG ATCTCTACCA
     6421 CAACGAATAT CTTCTTGCCT AAATGCACTA GATCAATTTC TAAATCTACC ACAATATGTA
     6481 GTAACATCTT CTATAGTACT ACCAGAAAAA AATTCTGGAA AAGATTCTTC TGGAGGAGCA
     6541 TCTCGACCAA ATCTAGTAGA AGCAGTAGCA AAAATACTAG GAGTAAAAGA TGCATCTACA
     6601 ATAGATCCAG ATCTATCTCT AGCAGATCTA GGACTAGATT CTCTAATGGG AGTAGAAATA
     6661 CGACAACTAC TAGAACGAGA TTTTGATGTA ACACTATCTA CACGAGAAAT ACGACTACTA
     6721 ACAATAAAAA AACTACACGA TATAAATGGA GAAGAAGAAG AAGAATCTGA AGATTCTGGA
     6781 GTAGCATCTG AAGGAGAACC AGCAGAAACA ACATCTCAAA CATCTACAAA TGGAGTACAA
     6841 GATTCTTCTG CATCTCCACG ATTTGATTAT TCTCAAATGA TGCCAAAAAA AACAATACTA
     6901 CACATGAATG AAGTACAAAA TGGACTAAAA CCACTATTTA TAGTACACCC AATAGAAGGA
     6961 TCTGCAATAG CACTATCTTC TCTAGCATCT TGCCTACCAT GCCCAGTATA TGCACTACAA
     7021 CTAACAGAAA ATGCACCACT AACATCTATA GAAGCACTAG CAACATTTTA TCTACAACAA
     7081 CTACGAACAG TAGATCCATC TGGACCATAT CGACTAGCAG GATATTCTTT TGGAGCAATG
     7141 GTAGCATTTG AAATGGCAAA TCAACTAAAA AAACTACACC CAGATCGACC AGATATAATA
     7201 CAATCTCTAA TACTACTAGA TGGATCTCAA CGATTTGTAG AACTATATAC AAATACATAT
     7261 CGAAAAGTAA TGAAACTAAA TTCTCCAGCA GAAGAAGAAG CAATGTCTCT ATGCGCATTT
     7321 CTAAAAAAAT TTATAGAATT TGATCAAAAT GAAGTATTTA AACAAATGAA ATCTGCAGCA
     7381 AATTTTGCAG GACGAGTACA AGTAGCAGTA GAACGACTAA TGGCAACAGG ACAATTTAAT
     7441 TCTAAAGGAG ATCTAGATTC TCTAGCACGA GCATTTTGGT CTATGCTAAC AATAGGAGAA
     7501 CAATATAAAC CAAAAGATTA TTCTGGAGAT ATAACACTAG TACGAGCACA ACAAAATTCT
     7561 GTATCTTCTG CAAATCTAGG AGAAGATTAT GGACTATCTC AAGTATGCGC AGGAAAAGTA
     7621 AATATAAAAG TAGTAGATGG AGATCACGAA TCTTTTATAC TAGGAGATGG AGCAAAACAA
     7681 ATAGCAAATA TAATGATACC ACTACTATCT
//
