# Supplementary material for: The polyketide to fatty acid transition in the evolution of animal lipid metabolism
Source: Nat Commun. 2024 Jan 3;15:236. doi: 10.1038/s41467-023-44497-0 (PMC10764717; doi:10.1038/s41467-023-44497-0)
Supplement: Supplementary file 15 — Supplementary Dataset 12 [file 41467_2023_44497_MOESM15_ESM.txt]

LOCUS       Siphonaris_FAS     24481 bp    DNA     linear   PLN 01-JAN-2016
DEFINITION  ORGANISM ANNOTATION.
ACCESSION   NODE_3473_length_44031_cov_17.555158
VERSION     
KEYWORDS    .
SOURCE      . (unknown)
  ORGANISM  .
            
COMMENT     Converted from gff+fasta with gff_to_gb_v10.
FEATURES             Location/Qualifiers
     CDS             join(1..229,903..1055,1470..1643,2104..2304,2759..2881,3070..3149,3656..3806,4267..4471,4884..5118,5424..5654,5890..6079,6294..6523,7346..7647,8015..8243,8872..9031,9755..10021,10421..10597,11383..12783,13657..13958,14491..14676,15101..15272,15677..15799,16354..16577,17266..17447,17942..18110,18680..18926,19334..19576,20055..20219,20637..20843,21645..21763,22357..22632,23547..23795,24365..24481)
                     /gene="g12"
                     /codon_start=1
                     /product="hypothetical_protein"
                     /protein_id="g12"
                     /translation="MPARAPFEDPLCNGGAQGDGPHNRLGPNLPEFVYNGEVAISGIS
                     GRLPESDNLAEFRENLMNKVDMVTEDDRRWEVGLHGLPPRMGKVKELRHFDAGFFGVH
                     PKQADCMDPQLRMLLEVTYEAIIDAGQSIESVRGSRTGVFIGVSLSDAADAWTQDAEN
                     LVGYAMPGCCRAMFANRVSFFFDFKGPSYAIDTACSSSMMGLDQALQNIRMGIIDSAV
                     VGGTNLCLKANTSLQFTRMGMTSPDGACKTFDASGDGYCRSEAVSAIFLQKTADCRRI
                     YATVLHSKTNSDGYKEQGITFPSGILQKRLINEVYHEIGINPLDIAYMEAHGTGTKVG
                     DPQEINSIVDVFCKGKKEPLLIGSTKSNMGHPEAASGLTSIAKIIIAMEERIIPPNLH
                     YKNPNPDIPGLTDGSLQVITECTRWNGGLVAMNSFGFGGSNVHAVYRSHDKELKEPHV
                     ASEKPRLFTCGARTEEGVQAVLKEAKKHAKSIEFQALIQDSANMPTNQVPYRGYTVLN
                     GSADIEEVKKCSPDPRPVWFVFAGMGTQWHGMGRKMMELDTFRESIMRSTEVLSRYDI
                     NLYELIMNGDETTFDQTIPSFIGIASIQVALVDLLHSMDIKPDGIVGHSVGELGCAYA
                     DGSLTAEETVLAAYWRGRCISEATLPAGKMAAVGLSWEECKKLCPPGVVPACHNSVDT
                     VTISGPMEPTTKFVEELKAKGIFARDVKSSNVAYHSYYMNDIAPQLKTALEKVIKPKR
                     RSAKWISTSVPEARWNEDLAKFSSADYHVNNLVSAVLFQEGLQKVPSNAIAIEIAPHC
                     LLQAILKRSLSTEALFVGVMKRFHENNIEFFFSSLGKCFANGMNLSPLKAYPPVEFPV
                     PRGTPMVSNCISKIWDHSTNWSAPSEADFSKHKGGASSDMVFEIDISEGSAEEYLVGH
                     KIDGRVLYPATGYLVLAWRALARQKGQLFEQMPVVFQNINIHRATVMPATGTVSLSVS
                     IMPGTGEFEICEGDSLVVSGVIFAPEGAFMDRDLYPAVKEIMDKKESMDFALTREEVY
                     KEFRLRGYDYGPTFQGIAKASQSGLTCELTWNGKWISFMDTMLHNQILSIHGTSLRLP
                     TRIKSLKIDPKSHPAAPAEGEEAITIPSVVDNTLDMISSGGVEIQGLHATVAPKRGLQ
                     TAPTIEEYRFVPYEENLEEAIPSSLEEYTKDCLNYVLNNLNDLVVKDSEDVLPNKDLL
                     KNVVTNNKASGKSDLQERLSQPQSGLAQALSKLFNLPVSKNFKVSVKSLLQTIQSELV
                     SDRLLSSLNSQEILKPCIDIVTENVLASKISVFEANATQSALYRKIIPIIKSQPLMNV
                     NYTAADKSPLDKDAKNLGVKSSQWDPSTSKSIPPGQVHLLVLKNVLHKQANIDSTLET
                     VSGMVSQDGFILVEEITQNFPLHLALEAVSEKLVENTSPDVCRVCGCYLTEGSWVEVF
                     SRHGYEVIYRKSDNLLSTIFLLRKSAKISVPPTLFSIDDLQCSWLEDLKSQMKDLATA
                     SEDARLWLVAKEKTNGLMGLLNCLRLETGGEKVRSIFISNLKSSSSQPEISVDSPVFK
                     QIQKKDLYANVYRDGKWGRFIHVPIPVEESTREKPSDYAYVNVLTRGDLSSLKWIESP
                     LKFFHKNGHDTELCSVYYTSLNFRDVMLATGKLPPDAIPGDMATQDCILGMEFSGRDS
                     KGKRIMGILPAKGLATVVDTAKRFLWEIPDNWSMEDASTVPVVYCTAYYALVTRGRIK
                     KGERVLIHSGSGGVGQAAISVALSYGCEVFTTVGSTEKKEYLKKVFPQLQDRNFSNSR
                     DLSFEFHILKETNGEGVDLVLNSLAEEKLQASLRLLARHGRFLEIGKFDLSNNTPLGM
                     SIFLRNISFNGILLDALFEHNTQDWEDVANMVREGMANGIVKPLNTTVFGKDEVEDAF
                     RFMAQGKHIGKVVIKVRGEEKEKVTTPQKVSIPAVSRTTCDPSKSYIITGGLGGFGLE
                     LCQWLVERGAKKLVLTSRSGIKTGYQNRKVKRWRASGVTVEISKCDAKTMDGAQNLLK
                     ESSKLGPVGGLFNLAMVLRDGLFENQTDEMFKTVCEPKIQGTINLDKATRELCQDSLD
                     WFVAFSSVSCGRGNLGQTNYGFANSVMERICEQRRAEGLPGLAVQWGAIGDVGVIAES
                     MGGNDTVIGGTLPQRMNSCLNALDQFLNQDYSVVSSFVLAQTETAKKEGGTRANLVDS
                     VGRILGVKDVTSIDPETSLADLGLDSLMGVEIKQLLERDFDMSLSTREIRMLNMKKLE
                     ELNGSEEDGAENPEPESTESAADVSSVTSPLDDSGVSIRFDYSQMMPKNPIININGIK
                     NGLKPLFIVHPIEGSVMALENLASCLPCPVYGLQLTSDAPLTSIEALAGYYLQQLNSV
                     DPTGPYRLAGYSFGAVIALEMANKLKKLHPKQQDIVQSLTLLDGSHRFVEMYTSTYRK
                     AMKLSNKAEEQAAALCAFIKQFTSFDQAPMFEKLATAKDLNERLQIVVNVLMDTGKFA
                     SKEDLAALAKAFYSMLSISENYKPQTYAGDILLVRAQQNSVNSGNLGDDYDLKQVCSG
                     TVNVQVVDGDHESFILGDGAKRVANIMTPLLSQS*"
     misc_feature    complement(<1..>24481)
     gene            1..24481
                     /gene="g12"
     source          complement(<1..>24481)
                     /organism="NRRL"
                     /mol_type="genomic DNA"
ORIGIN
        1 ATGCCTGCAA GAGCACCCTT TGAGGATCCC CTGTGCAATG GTGGTGCACA GGGGGATGGT
       61 CCTCATAACC GCCTGGGCCC AAACCTTCCA GAATTTGTAT ACAATGGAGA AGTGGCGATC
      121 AGTGGAATTT CTGGGCGCCT CCCAGAATCT GATAACCTTG CAGAGTTCCG TGAGAATTTG
      181 ATGAATAAAG TTGACATGGT CACAGAAGAT GACAGAAGGT GGGAAGTAGG TAAGCTGATT
      241 GTCTCAAGTA ATAATATAAT GAGGTATCAG TATTTTATAA GGGTATATTC TTTATATGTC
      301 TACAACTTGT GTACATTATT TTATAGGATA ACATAAAAGT GGCTTATCTA CACACTGTCA
      361 AACATCCAAG ACATTCTGCA TTCATGATTA TTTTAATCAC ACATGAAATT ATCCAGTTGC
      421 AAACAGATTA TTGTCGTATG GTAATTGTTT TATCAAATGG CTGTTGACTA GAGGATCTAG
      481 TCCTCATAAA TAACAAACAG TAAAAGTAAG GTTATATTAT TTTTTTTAAA ATTTTTGTGA
      541 AAAGAACTTA GATTTAGACA GAGTTAGCAA TAGTGATATA CAAAAAACAT TCCCGTACTT
      601 CTTTGTTCAC ATCTGTAATG TAAAATGGCA AAGAGAAAAT TTTCTTCTAG ATGGTACAGA
      661 AAATTATTTG GTGAGAGTAT TCTTTCATGA TAGTGTTAAA TTATTTCTTT TAGACATAAA
      721 TTTAGTTGTT CTTTAGAAGT CTAATTACCT ACCTAATTTA TCTTTTTTCA TGTACCCTCT
      781 TCCTTGATTT AGTGACACCT TCAATATTGT GGGATAGAAA GGAATGCAAA AAGGGGAAGT
      841 ACATAGTAAT CGTAAAAATT TTTAGTTCTA AATTCTATCA TTGCTGTTTT GGGCTACCTC
      901 AGGTTTACAT GGTCTTCCTC CCAGAATGGG AAAAGTGAAA GAACTACGAC ACTTTGATGC
      961 AGGGTTTTTC GGTGTCCATC CAAAACAAGC TGACTGTATG GATCCACAGC TGAGAATGTT
     1021 GTTAGAAGTA ACATATGAAG CAATCATTGA TGCAGGTAGT TTTGCTGTTA GAGAGCTAAT
     1081 GCAATTTTTT TTCATAATTG TTGCTGCAGT ATGTGTAAAA ATTGTATGCT GCTGCGTACA
     1141 TTATCTGATT GAGTAATGAA TATATTGTCC CTCCATAAGG GTTATTAAAA TAACTTTTAA
     1201 AGACACCACA GACAAATTAA TGCAGATTAA AAGAAATTTA TCCATGAAGC AATAATTGTA
     1261 CAGGAATAAG TAAAAAATAA AATTTATGCA TTTATTACTC TATTAAGGGG GAAAAAAAGC
     1321 TAAAATCCCC AATACAATAT TTTTTATGAA AGCTTTAGTT TTGTTACACT AGTGAATTAT
     1381 GAAACTTCAA AATGAAGAAA TAACTATTGG CTTCTCCAGT GCCAACAAAA TAAATTCATT
     1441 CATTTCCCTT TCGTTTCCTT GAAAACTAGG ACAAAGTATT GAGAGTGTGA GAGGTTCACG
     1501 TACAGGTGTT TTCATTGGAG TGAGCTTATC AGATGCTGCT GATGCATGGA CACAAGATGC
     1561 TGAGAATTTG GTGGGATATG CTATGCCGGG CTGCTGCCGA GCAATGTTTG CAAACAGAGT
     1621 TTCATTCTTC TTTGATTTCA AAGGTAAAAT CAGAAATAAG TTAGTATCTA TACTTAGAAA
     1681 TAAGTTTTGC CTCATGTATT AATAGTTAAA ATATATAAAA AAGTAAAGGA GATAACAATG
     1741 TCAAAACTAG ACAAACTTGA AGTAATAAGT CACACATATA TCAAAGACTA AAGTAATTCA
     1801 TAGATCTAGC CATTGGTTTG ATCTTAGTTT TCCTGTCTGA AGGAGAATGA AGCTTCTTTT
     1861 CTTTTCTTTG GTTCCAGAAA AAGCAACCCC AAGTAAAATC AAGCTAAAGA AAGGATAGGT
     1921 TTATGCAATC TCTACTAAAA CTGATGCATA ATTTCAAGTA TGTTTTTTCT TCAAAATACT
     1981 AAACCCTTTG AGGGAGGTAA AAGATTTATT CTTCTTCTGA GTTTGAGTGG TTTTAATGAT
     2041 TCATAATTAC ATTTGAAAGT ATTGAGAAAG TTGTAACCCA GAAAATTAAT ATTTTTGCTA
     2101 CAGGTCCAAG CTACGCAATT GACACAGCAT GCTCTTCCAG CATGATGGGT TTAGACCAGG
     2161 CACTGCAGAA CATTCGCATG GGAATTATTG ATTCTGCTGT AGTTGGAGGT ACTAATCTGT
     2221 GCTTGAAAGC CAACACCTCT TTGCAGTTCA CACGTATGGG AATGACATCA CCAGATGGTG
     2281 CCTGCAAAAC CTTTGATGCT TCTGGTGAGT TAAATTTGTC ACAAAGTTAA AAAAAAGTCT
     2341 CAGAGAGTAA TAAGTAGCAA CTTAACCATA GAGCTCTGAA AAATGAACAG TTATGCTGTA
     2401 TATTCCCCTT CCCTTGACTG GGCTCTGTTC ACTTGATCTA TTTTAGATAT AGTAATCCTA
     2461 GTGAAAATTT CATTAAAGGG AAATGTTTTA TATTTTATTA CTTTAGAATT CTGCAGTGAA
     2521 GATTAATTTG CTTTCTGAAC TGACCATAAT CTGTATGAAT TAGAGCATTA AATGTTGAAT
     2581 TTTTTCCTTC TAATTATTCT GAAAAGCTGG AGAAAAAAAT GGTTTGCAGC AAAACTAGTG
     2641 AATTTTATTT TAAAGCTTCA GTTGAGATGC TTTCTAAATC ACAGCAGTAT ATTTGTTACA
     2701 TTGGCATAAT CATACAGGAA AATCTTTTTG TTAATAAATT TTTCCCTTAA AATTACAGGT
     2761 GACGGCTACT GCCGAAGTGA GGCTGTATCT GCTATTTTTT TGCAAAAGAC TGCTGACTGC
     2821 AGGCGTATTT ATGCAACTGT CCTCCATAGC AAGACAAACT CAGATGGTTA CAAAGAACAA
     2881 GGTATTGTTT TGAAACACAG ATTATTAAAA TGTCAAACAA TGCAATAAAT GAGAATATAT
     2941 ATACAAGTTT GCCTGGAATA TACTTTTTTT GTTGTTTTCC TTTTTCCTTG CATTTTTTAA
     3001 TCAAGCTCTG AACACTTATT TAGTATCATG CCTTATAATA ACTTCTTACA TATTGTCTTC
     3061 TCTGAACAGG AATCACATTT CCCTCAGGGA TTCTTCAAAA GAGACTGATT AATGAGGTTT
     3121 ACCATGAAAT TGGTATCAAT CCTTTAGATG TAAGTGTATT ATTGCTACCC TCCACTTTAA
     3181 TCTTAGTCTA CTTAACTTGG ATTTTTTTGA TGATGTTTGA AACAACTTAT AAGGATGCTG
     3241 GACTAGTTTC TGTACATAAT GGAAAGACAT GTAGGATTTT CAAATAACAA AAAGGGATCA
     3301 AGTGCTTGGT CTGTTTAACA GATGCCTGTT CAACTTACAT CAAGTGTTTC TTCCATAGCC
     3361 TTCATATGGG GATTTTCTGT CAAACGAAAT GAAAGATGGC ACTCGATATG AATCTGGTAA
     3421 CCTTAAAATG CTGGCTTGAT ATAGATCTGT TTTGTGTCAA ATGATTTTTA TTTTTCAACT
     3481 AAAAATACTT CGGGCTTTTC TGAGACATTT ACAGACCCAA GGATTGCATG CAGATCAAAT
     3541 TAGTGATGCT TGTCAGATTT CAGTCAAGTC TGTTCAGTAA CCAAAACTGT TTGGTTCAGT
     3601 TGGCTTTGAA CCTTCATTAA GATATAATTT TGAAAACCTC TCTCTTATAC TTCAGATTGC
     3661 CTACATGGAG GCACATGGCA CAGGAACAAA AGTAGGGGAT CCACAGGAGA TAAACTCCAT
     3721 TGTTGATGTT TTTTGTAAAG GAAAGAAAGA ACCTCTGCTT ATAGGCTCAA CAAAGTCTAA
     3781 CATGGGGCAC CCAGAAGCTG CTTCTGGTAA GAAAACCAGT ACTTTAAACA TCTTTGTTTT
     3841 AGCAAAATTT GGTTCTAAAA AGAAGTAAAA ATTGTGTAAG ACTTTAATGA CTTAATTAGA
     3901 AGGGGGTGGA GGTAGGAGGA AATTAGAAGG GGGTGGAGGT AGGAGGAAAT TATCAGCAGC
     3961 AACTGGGGTG AAGACTTTAT TAATTATGCC TCTTGCAGAT TATTCAAATT AGTTTTTGCA
     4021 TTATATTCTC AAGATAAGGT TCCCTTGTGA GTACAACTTA GTCATGGGGA AATTTTTTAT
     4081 TTTTCATCTT ACTTTGTTAA AATGTGTTAG CCATTAAGAT TTCTGCAACA GTGATATATT
     4141 TTAGCCAGAA AAAAGATTGC CTAGATCTAT ACAGCCTTGA CTCATTGATT CTGTCACATT
     4201 GAATTGTCTT ACTGATATGG ACTATATCAG TGACAGTTAC TCTAAATTCA TTTGTTGTGT
     4261 ATTTAGGACT GACCTCCATT GCCAAAATCA TCATAGCCAT GGAAGAGAGG ATCATTCCAC
     4321 CTAATCTTCA TTACAAGAAT CCAAATCCTG ACATTCCTGG CTTGACAGAT GGTAGTCTCC
     4381 AAGTCATCAC AGAATGCACT CGCTGGAATG GGGGCCTTGT GGCCATGAAT TCATTTGGCT
     4441 TCGGAGGTTC CAATGTACAT GCTGTTTATA GGTACATAAA AAAAGAGAGC TTAATTTTCT
     4501 TCCATAATTT GGTTATATTA TGGGACACCA GGTTTCAGAA TTGAAAGTAG TTTTGCTGGT
     4561 CTAACTTGAT TTAAAAAGTG TGAACTGTCT TTGCTACAGG CCTTTAAATA GATTCATGTG
     4621 TTAATTTCAA TTCATTCAGA TTTTTACATT TTACATAACA TAATTTATTC TGTCAAGCAT
     4681 TTAGCATTTT GAAAAAAATT AAAATCAGGT AACTTAAATG TGCTGCCTAT TTGCACATTA
     4741 TTGAGTTAAA GTAGCAATTT ATTTATTTTA TTGGTATGCT GTAAAAATCC TTGAATGATT
     4801 TTTCTCAAGA CCCGTAGGCA TCAGACTGGG AATGTCCTTA TTTAGAAGCG TTACTGAAAT
     4861 GATCAATTTT TTTACATTCC TAGATCACAT GATAAAGAAC TGAAAGAGCC TCACGTAGCC
     4921 AGTGAAAAGC CAAGACTTTT TACATGTGGT GCACGGACAG AAGAGGGTGT TCAGGCTGTC
     4981 CTTAAAGAAG CCAAGAAACA TGCCAAAAGT ATAGAATTCC AGGCCCTCAT TCAAGATTCT
     5041 GCTAACATGC CTACAAACCA AGTGCCTTAC AGGGGATACA CTGTTCTGAA TGGCTCAGCA
     5101 GATATTGAGG AAGTGAAGGT TAGTCCTTTA ATTGATGGGA CTTAGTCACA GTCACTATGT
     5161 TTTGTTTTTT TTTAGTAAAA GGGAAATTAA CAAATTAGGA AACCAGACAT AAATGCGAAA
     5221 GTTTAATAAA CTGTTAATAA TTCTTGATTC TCTAAACTAA GGTTAGTTCT AAGGTGTTTT
     5281 TTTTCATACT TTATATTTTC TTTAGTACAT CCTGACTTTA CAACACAATA ACTGTTTTAG
     5341 CTAATTGAAA AAGTTGATTT TTATAATAAA CACTAAAGTT AAAAAGAACC CCATCTTTAA
     5401 ATCATTTTTG CCTCGCTAAA CAGAAATGCA GCCCAGATCC AAGACCTGTC TGGTTTGTGT
     5461 TTGCTGGCAT GGGAACACAG TGGCATGGCA TGGGTCGTAA GATGATGGAG CTAGATACTT
     5521 TCAGAGAATC CATTATGAGG TCTACTGAAG TGCTGAGCAG ATACGACATC AACCTATATG
     5581 AGTTGATCAT GAATGGAGAT GAGACCACTT TTGACCAAAC AATTCCATCC TTCATTGGGA
     5641 TTGCATCAAT ACAGGTACAC CAAATAAAAA AAAAAAAAAT ATAATTAACA GATGTCCTGA
     5701 CATGCTTTAT TTCATAATTC TAAAATTGGC TATGATGTGA ATGAAAAAAA AACCCAGCTT
     5761 AAGCATTGGA TTGAGTACTT AAAGCTAATT ATCAATCATA ATTCAGAGCT GCCAAGCTAT
     5821 TAAATATAAT TCATGCAGTG TTGTTTAATA GAATTAAATT GAAGTGTTTT ATTTTTAATG
     5881 TTCTGAAAGG TGGCCTTGGT TGACCTTCTC CACTCCATGG ATATAAAGCC AGATGGTATT
     5941 GTTGGCCATT CTGTTGGAGA ACTTGGTTGT GCCTATGCTG ATGGATCCCT GACTGCTGAA
     6001 GAGACTGTGC TGGCAGCATA TTGGAGAGGC AGATGCATCT CTGAGGCTAC ACTTCCGGCT
     6061 GGAAAGATGG CAGCTGTTGG TCGGTACCCT TAAAAAATAC TTAAAAATTT TAAAATTTGA
     6121 AAAAATAGAA AAATTATGTA TCATGTCAGT TGAAATGTCA CATAAAAGTC AGTTTTAATG
     6181 AGTGTTAACT ATAAACTAAG TTACCTTAAC CATAGACTTA TGTCTAGACT TTGTTATTAA
     6241 CAATATCTGT TGACACCTCT TTGGTATAAA TTAACACTTG AAATTTATTT CAGGGCTATC
     6301 TTGGGAAGAG TGCAAGAAAC TGTGTCCACC AGGTGTGGTA CCAGCATGCC ATAACTCTGT
     6361 AGACACTGTC ACCATCTCGG GTCCTATGGA ACCAACAACA AAGTTTGTGG AAGAACTGAA
     6421 AGCTAAGGGT ATTTTTGCCC GTGACGTTAA GTCCTCCAAT GTTGCTTACC ATTCCTATTA
     6481 CATGAATGAC ATTGCCCCTC AGCTGAAAAC TGCTCTTGAG AAAGTGAGTA TGGTATTATT
     6541 ATCGAAGGGT TTGGCTGCAA AGCACTATAA ATCCATTTTA GACATTTTGG GGAAAGTTTT
     6601 TGTTTCACAG TTTGCAAACA AAACCATAGT ACGTCAAGAC CCTTCTAAAG GTAACAGAGA
     6661 ATTTTGCCCC AAAAGAAATT TTGTTTTATG ATAAAAAAGA TGAAATAATA CGTAAATGTT
     6721 TCAAGTTTTG AAAATTTACA GCATTTTGCA GTCATACCCT TTGTGTATTT ATTTTAAATC
     6781 AACCTGAAAC ATAAGTAAAA AGCTTAAGTA TTATTCAGTA CTATTTTTTC TTTTTGAATT
     6841 TTGACATGGC TAGTACAGTA AAAAAAAAAT AAATTATTAC ATTTTGAAAC CATCTTTGTA
     6901 ACATTTATTA TCGAGTTGAT TTCATTTCTG TTTTTGAGGA AAAAATCCTT AAATCGGGGG
     6961 ATGTAAAGCA AAAATGTCAT GTCTCCAAAA TTTGAAATTT TGACCATCAC CAGCTCCCTG
     7021 GAAGGCACAT TTTCTTTCAT TTCAAATTGA TCATGGGTCT GTGGATGGCT TTAGAAAACA
     7081 GCGATGCATT TTGTTATTGT CATGTCTGCT GAAATATGTT TCCCTTTGAA AGCTTCAAGT
     7141 GAGCTCTTTT CAAAACAGCA TTGTTGTAGA TGATACAATC TTGCATTATA GCCATGAAAC
     7201 ATAGTGTTTA AATTCAGGAC CTTATTTTTT TTTCCAGGAT GAAAGGAAAT GTTTTAATGT
     7261 TAGAAAATGC ATGATTCAGA TTATTTACCC ATAAATTTCA AAATCGAAAA ATTTTGAGCT
     7321 TCTATATTTT ACTCAACATC TATAGGTTAT CAAGCCAAAA AGAAGATCAG CAAAATGGAT
     7381 CAGTACATCT GTGCCAGAGG CTCGTTGGAA TGAGGATCTT GCAAAATTTT CCTCAGCGGA
     7441 TTACCATGTC AACAATCTAG TTAGTGCTGT GCTTTTCCAA GAAGGTCTAC AGAAAGTCCC
     7501 CAGCAATGCT ATTGCCATTG AGATTGCTCC CCATTGTTTG CTGCAAGCCA TTCTCAAACG
     7561 ATCCCTTAGT ACAGAGGCTC TCTTTGTTGG TGTTATGAAA CGCTTCCATG AAAACAACAT
     7621 TGAGTTTTTC TTTTCCAGCC TGGGAAAGTA AGTGAGGAAT AAAGATCTAC CTCATTTAAA
     7681 TTGAGTAATT AAAAAAGTGA AGAAGTATCT GAATTAGTGA TTAATCATAT TTCTTTCAAT
     7741 TTATTTTGAC ATATCTTGAA ATGACATAAC TTGAAAAGGG ATTAAAAAAA AAATAATGAA
     7801 AAAAACAATA ACTTTTTAAT TCAATGAGCT GTGATAAAAG TTTGTTGTTT CATTTACTTT
     7861 AAATTTACAC AGGAAGCATA AACTGTTGCA ATTAAAAGAA TTCTGCTAAA AGCTTTTTTG
     7921 TCCAAAATCA TGTATGAAAT GAACAGCTTT TTGTCATGGC CTCTTACCCT GAAGTGTAAA
     7981 AATAAATTGA CATAATATAC TACATTTGAA ACAGATGCTT CGCAAATGGC ATGAACTTGA
     8041 GTCCATTGAA AGCCTACCCA CCGGTTGAGT TCCCTGTCCC AAGAGGAACA CCCATGGTTT
     8101 CCAACTGCAT CTCCAAAATT TGGGATCATT CAACCAACTG GAGTGCTCCT TCAGAGGCAG
     8161 ACTTTTCCAA ACATAAAGGA GGGGCTTCCT CTGATATGGT GTTTGAGATT GATATTTCTG
     8221 AAGGATCTGC TGAGGAGTAT TTGGTAAGAT TTTCCCATGT TTGTTCTGCT ATTTCTGTCA
     8281 CAAATGAACA TTTGATTTTT ATCCAGAAGT TGTCGCTTTA AAAATGAAAA GAAAGGGGAA
     8341 ATAGAAAATT CAGCTAACAG TAAAAGTGCT TTTTTTTAAT TTACTACATA CGAGTGTTAC
     8401 AAAATGGAAA TTGGTTTGGC TTGGGTAGAG TTTTATGTCA CACTCAGCAC ATTAACAGCT
     8461 ACATCAGTGA CTCAAGCCTG AAAGCCTGAG ACCACATAGG AGTCAAAAAG GAAATCCTGA
     8521 ATGATATAGA TATTTTATTC ATCCCTTAGG ATTGGGAGAT CTGATTTCTG AAAATTATTG
     8581 ACACAGAGTT ACAGAATATA CAGAAATATT TTGCTTAGCA AATGACTTTT TTTTGGTTGT
     8641 CGCTATTTTT GGCAGTCAAG TTTGAAAAGT TGCCGAGATT TGTAAGTCCT TTGACTTCAG
     8701 TTAGAATGTC CTACTATTGT TTAGCCATCC AACTGGGGAA GGGTTATTTT GGTCGAAAGT
     8761 TGGGCGTCAT TTCCCTAAAA AAATTTGTTT GTGTGCACTT TTATGGCATG ATTCTTACTT
     8821 TTTTTGTGTG TGTGTGCATT CTTACAGCTT AATTCTTCTT TTCTTTTTCA GGTTGGCCAC
     8881 AAAATTGATG GTCGTGTCCT GTACCCAGCA ACAGGTTACC TTGTCCTGGC TTGGCGTGCG
     8941 CTAGCTAGGC AGAAGGGCCA ACTGTTTGAA CAGATGCCTG TCGTCTTTCA GAATATCAAC
     9001 ATTCACCGTG CAACAGTGAT GCCAGCAACT GGTATGACTG AATCTATTTT CCTATGAAAT
     9061 TAACTCTTTA TCTTTCAGAC TTTGATAAGT TAGAACCAAG CTTAAACTTT ATTTTCATAC
     9121 TTATTTTTCA GTGTCATAAA CAGACTTTTC TAAACTTTCT TCAAACATCC AATTATAACA
     9181 ACCAAATCTT AAACTAATTT TTGGAACATA ACTTTTATAC TTTGTATGTT TTATTCTTGA
     9241 GGAGTTACTG TCAGTGGCTT TTGGGAGGCA TATAATTTTT TTGTTGTTTT TTTTTGATAG
     9301 AACAGTGATT ATATATTTTC ATGAGAGAAA TCTCTGCTTT TGATATAGAT CTATTTTAAT
     9361 GAAAACATTA ATAAAAAAAT GATGAGTAAA AAAACTAGTA TTTTTACACA TAACACAATG
     9421 CTGGAATTTT CAAAATTCCA TATTTGTAGA AATAAGTGGC CAGCTTAATA TTTCCATTTC
     9481 AGATCATAGA GATAGATAGC CACAAGTAAT AAATATCTAG TATTTTGTTT GAAGGCATTG
     9541 GGAAGGAAAG GATGGAAGAA CATAATGAAG TAAAGAGCGG AAGGGCATAT TTATAAGATG
     9601 AAAGTAACAT TTTTGAAGAC ATTTCTTTGC CATCGGTACA GGATATGACG CACAAACACA
     9661 CAAAACTCCT CATTGGTTAT TTCACTGAAA CACTGAAAAC TGCATTAACA ATCATCATGT
     9721 CAATTACACT GTAAAAACAA TGTTGAAATT TCAGGCACTG TCTCCTTGTC CGTCAGTATT
     9781 ATGCCTGGAA CAGGGGAATT TGAAATATGT GAAGGGGATT CACTTGTGGT CAGTGGTGTC
     9841 ATTTTCGCAC CTGAAGGCGC CTTCATGGAC AGAGACCTAT ACCCAGCTGT TAAAGAGATC
     9901 ATGGACAAGA AAGAATCCAT GGACTTTGCA CTGACAAGAG AGGAGGTTTA CAAAGAATTC
     9961 AGGCTTAGGG GCTATGATTA TGGCCCTACC TTCCAAGGAA TTGCCAAGGC TAGCCAATCA
    10021 GGTACTTTGC TATAGATTAA AAGCAGCTGA TATACAAAAA CAAAAAATGA AATCATCATC
    10081 ATGAAAGGTA TAACATAAAA GACATATAGA GGCATAAAAT CTCAATAAAT ATAAAAATTG
    10141 TCAAGACTAT TTCTGTTTAT AACTTTGTGA GCCATGGACC TCATCTTTAG ATTAATGAAT
    10201 TATTATTAAC TACTGAATTA TCCTGTATGT ACTCTTTTTT TGGTGATTTT CCTAGATTAC
    10261 CAATGTTTTA CTAATGGTAT TTACATTGTC CCAACTGATC ATACGGATAT GTAATGCTGA
    10321 AAGCAGCTGT ATCCTCCCAA CTAACTCTTG GTGAGTAGCT TCAGCTTCTC AAAATATTTC
    10381 TAACCTTTCC AGATTCAAAT TTGAACATTT ACTCCCACAG GCTTGACATG TGAACTTACC
    10441 TGGAATGGGA AGTGGATTTC ATTTATGGAT ACTATGCTGC ACAACCAGAT CCTCAGTATA
    10501 CATGGCACAT CTCTACGCTT ACCAACAAGA ATCAAATCAC TCAAAATCGA TCCTAAATCG
    10561 CACCCAGCAG CACCTGCAGA AGGGGAGGAG GCTATAAGTA AGTGTTAGTG TACAAACTAA
    10621 ACCTTTTACT GAAAATGCCT TATGGTAACA ATTTTGTGCA GATAACATGA AGTCTTGCAA
    10681 AGTTATTTTT TCCAAGACAA TCCAGTTTCA AGCATACTTT TAATCCCACA TGCTACACTC
    10741 AGTTTTCTTT AGTATTTAAA TTATTTGGCT GCATACACAC ATCTATATAA AACAAATTCA
    10801 CGGAAAAAAA AAGTATATGG CATGAGGAAG TAATGCAGTG GCCTGAAAAA TTACACAAGA
    10861 AAGATATTCC TTATGCTGAC TGTCTATTCA TTTGAGATGA AAATGAAATG TGGTAATTTT
    10921 GTAGTAATTT AGAAAAGATT GTATAATGAG ACCTCAGAAT AATTATGATC TCCCCCATTG
    10981 TTTTCAACTT TCGATTTCAG GTTGTTGCAA ATCTAAGGCA CTTTCGCTTT GCGAATTTTG
    11041 CTCACTAGGC CTAGGCAGTG TGGTCACTTC ATGTTTTGAT TTTACTCTCT GAGATATGAT
    11101 TAGTACTTTA ATATAAATTA GATGACATTT TAGCAGTAGG TCTTACTCAG TCACGGGTTA
    11161 TTGAAAGAGG GATGGAGGTT GAGTTTGGTT CACATCAATG AAGTTATAAT AATTCCTTGA
    11221 CCTGTGAAAT CATAGGTTGC CAGCTAGTAT ATCAAAGCTT TTTTTATTAA AAAAAAAAAA
    11281 CTGAGAGTGA AATCAGTTCT TTAAATTCCT TAAAGTCAAT GAATAAAAAT ATTTTAATTC
    11341 TGTCTTCGTG CTACCTACAA TAATAATTCT TTTCATTTAC AGCTATCCCA TCAGTTGTTG
    11401 ACAACACCCT AGATATGATT TCCTCTGGAG GAGTTGAAAT TCAAGGGCTC CATGCCACTG
    11461 TAGCTCCAAA GAGAGGTTTG CAAACTGCTC CCACAATTGA AGAGTATCGC TTTGTGCCAT
    11521 ATGAAGAAAA CTTGGAAGAA GCCATTCCAT CTTCACTTGA GGAGTATACA AAAGACTGTC
    11581 TCAATTATGT TCTCAATAAC CTGAACGACT TGGTTGTGAA AGACTCTGAG GATGTTTTAC
    11641 CCAATAAAGA TTTGCTGAAA AATGTAGTCA CTAACAACAA AGCATCTGGC AAATCAGATT
    11701 TACAGGAAAG ACTGTCTCAG CCACAATCTG GCCTAGCTCA AGCTCTCTCA AAACTCTTCA
    11761 ATCTACCTGT ATCGAAAAAC TTCAAAGTGA GTGTCAAATC TCTTCTACAA ACAATTCAGA
    11821 GTGAGTTGGT GTCGGACCGA CTTCTTTCAA GTTTAAACAG TCAAGAAATC TTGAAACCTT
    11881 GCATTGATAT TGTTACTGAA AATGTTCTTG CTAGCAAAAT AAGTGTGTTT GAAGCCAATG
    11941 CAACCCAGAG TGCATTATAT CGGAAAATTA TTCCCATTAT TAAGTCTCAA CCATTAATGA
    12001 ATGTGAACTA CACAGCAGCA GACAAAAGTC CATTGGACAA GGATGCCAAA AATCTGGGAG
    12061 TGAAATCTTC TCAATGGGAT CCAAGCACAT CAAAATCTAT CCCTCCGGGT CAAGTGCATT
    12121 TGTTAGTCTT GAAGAATGTC CTACACAAAC AAGCCAACAT CGACTCAACC TTAGAGACTG
    12181 TATCTGGTAT GGTGTCCCAA GATGGATTTA TACTGGTAGA AGAAATCACA CAGAACTTTC
    12241 CCCTCCATCT AGCATTGGAA GCAGTCAGTG AAAAACTGGT AGAGAACACA TCACCCGATG
    12301 TATGTCGCGT GTGTGGATGC TACCTGACAG AAGGGTCTTG GGTGGAGGTT TTCTCCCGCC
    12361 ATGGCTATGA AGTCATCTAC AGAAAATCTG ACAACCTTCT CTCCACCATC TTTTTACTCC
    12421 GGAAGAGTGC TAAAATCTCA GTTCCACCCA CCCTGTTTTC CATAGATGAC TTACAATGCT
    12481 CATGGCTGGA AGATCTCAAA AGTCAAATGA AAGACTTGGC AACAGCATCA GAAGATGCCC
    12541 GGCTCTGGCT TGTGGCAAAA GAGAAAACAA ATGGTCTCAT GGGATTACTT AATTGTCTGA
    12601 GGCTTGAAAC AGGAGGAGAA AAAGTTCGCA GTATTTTTAT CAGCAATTTG AAATCCTCAT
    12661 CTAGTCAACC TGAAATTTCT GTTGACAGTC CGGTGTTCAA GCAAATCCAA AAGAAAGACT
    12721 TGTATGCCAA TGTGTACAGA GATGGCAAGT GGGGCCGCTT CATTCATGTT CCAATTCCTG
    12781 TTGGTAAGTA TATGATAGCT CATTGGAGTA GACATCTTTC TAAGAATTTG TGCTGACAAA
    12841 TAGCTTTTAT TTGTTGACAT AGCTCATTAC TATTTCAGCC AGCTTATTTT TTTTCATTTG
    12901 AAATTTTTCT GTTATCACAC CCCTGATTCT AGGGTAGGCA AGTCCAAACA CCTTGTCCAA
    12961 TACAATACTG ACAATATATT TGAAGGTCCT GTGTGCAAGT TGTGCACCCT AAAGACCCCT
    13021 TGTTAGATGG AAAATTGATA AAATTATAGC AAAGTGGACA CAGTATGTCA AAGTTGTAAC
    13081 AATCAGAATA ACATCAGAGA AAAATGAGCT GATTTCCATG CAAAAAATGT TATTTCTTGC
    13141 TATCTTTCTC TTTTTACCAT CTCTGAGGAG CAGTGCTCTC ATTGGTTAAA TTACCTTTTC
    13201 TAAATTTAAA GTTAAAGCAA CAAGCAATTT ATTCTTTGTG TATGTTTATA AAACCTGGGG
    13261 CATAACAATG CTTTTTCTTT GGTTCACTGA CAGCGCAGAG CTTATTTCAG GAGAGGTCTT
    13321 AACTCAAGTT CAGACCCTTT TTAATCTTAA ACATCTGAAA GTACATTAAA GGATGCACAT
    13381 GTTTTAACAG CGTAAACATA GCTTAAATAG TAATAATGTG AGGATACAGG GAAATTTGCA
    13441 GCTCTAACTT TAACTGTTTC AAAATGTTTT TTCTTCTCCT GGAAAATAAC CTCTTTTAGA
    13501 TATGACATTT TGAAACTGTG CCCTCAGTGT GGTTTGAATG ATATTTTATT GAAAAAGCAG
    13561 CCTTCATGTA AATGGTAGTA GGGTAAATAT TAGAGAAACG AAAAGCTTAC AAATGTGACA
    13621 TCCTAGTTTT AATTGTCAAC ACATATTTTC TGACAGAGGA GTCAACAAGA GAAAAGCCCA
    13681 GTGATTATGC CTACGTCAAT GTTTTGACAC GTGGTGACCT TTCCAGTTTA AAATGGATTG
    13741 AGTCTCCTCT CAAGTTCTTC CACAAAAATG GCCATGACAC TGAACTGTGC AGTGTGTACT
    13801 ACACATCTCT TAACTTCCGT GATGTCATGT TGGCCACAGG AAAACTTCCA CCAGATGCTA
    13861 TTCCTGGAGA CATGGCAACT CAGGATTGCA TCCTGGGAAT GGAGTTTTCT GGTAGAGACT
    13921 CCAAGGGAAA AAGAATTATG GGCATCTTGC CTGCAAAGGT AAGAATCTTA AGGGAACAAC
    13981 ATCATTCTCA TGATCTTAAC TTTTTCTGTG TAATTGTGAA GAGAGAATTT TTTTATTTAG
    14041 ATTTCCTAGA TGTAAGGGTT ATGAAGGTCA GTTTTACTAG GCTTTTTTTG TTCAAATTTT
    14101 GTTAAATTGA CATTATAATT CTATTTTTAA CTACAATGCT GCCTGTTGGA CAGATTGCTT
    14161 TTATTTGCTC TAACTCTCAT CATCACCAGC TTTGCTAGGA AGGAAAAGAA AGAAGTAAAA
    14221 GAATGGGCAA AAATAGGGAA TGAAGAAAAA CGAGAGAGAT AAGCAGTCAA AGTTTTTTTA
    14281 TTTGAATTAA GTCATACTGA GCTTAATAAT ATCTTCTCCT TTCATCAGTT TTTGAAGATG
    14341 AATGTAGTTT ATTTTTTCTT ATTTGGACTG ATTATTCTTT AGGAGTGACA TAAAAGCTGC
    14401 TTGTGAAAAC ATTTTTCTTT CTTACAGGAT CTGGTGAAAT TTCATGGCAA AGGATTTCTT
    14461 AAACTTGCAT TTTTTTTTTT CTCCACATAG GGTCTTGCAA CAGTTGTGGA CACTGCCAAA
    14521 CGCTTCTTGT GGGAAATTCC AGACAACTGG TCAATGGAAG ATGCTTCCAC TGTACCTGTA
    14581 GTATACTGCA CTGCTTACTA CGCTCTTGTC ACAAGAGGAA GGATTAAGAA AGGAGAACGG
    14641 GTTCTGATTC ATTCAGGCAG TGGAGGAGTA GGACAGGTAA GGCAATAAAT TATTATAAAA
    14701 GTCGTGCTGA AATGGAAAAC GTACATTGAA AATGTTTTTA AAGCAGACTT CTTGAAAAAT
    14761 AATGCACTTT TTATAAAGAG TTGCTTAAAA TTCTGTTTTT TTCTCTGTCT CTGAAAAAGG
    14821 GGAGTGGGGG GGAAGAAAGA GCCTTTATCT TAGTGTTTGT GATGAGCTAT TTTTCATCTT
    14881 AGTTATAGCA CATTACCATG TTCTGTATCC CATATGTGCG TATCCTGTGC ATAGTTTTTT
    14941 GGTTTTTGTT TGGAAACTGG TAGTACAAAC ATATTATTTC ATGTCGGAAA ACATTGCTAA
    15001 TGCATTATGA ATTTAGTTTT TCATTTAGAT AGAGGTAGAA TAAATGATAA CAATGGTTGA
    15061 CCAAAATCAT GACTTTTCAA ACATCAATTC CATTATCCAG GCAGCCATTT CAGTAGCTCT
    15121 TAGCTATGGT TGTGAGGTCT TCACCACTGT TGGCTCCACT GAGAAAAAAG AGTACTTGAA
    15181 GAAGGTTTTC CCACAACTTC AAGACAGAAA CTTTAGCAAT TCCAGAGATC TGTCATTTGA
    15241 GTTCCACATT CTAAAGGAAA CTAACGGTGA AGGTAAGATA ATCTCACAAA TGTATGCAGG
    15301 GGGGGGGGGG GGGGNNNNNN NNNNCACCCC CCCCCCCCCC CCCCCCCCCC CCACATACAC
    15361 ACAAAAAACT CCAAGAAGAC AAAAACAAAA AGGAGAGAGA GAACAAAAAC AATATAATTT
    15421 TTTTTTGTTT AAGAAATTAC TTCTGCCTTG GTGATTACTT CTAATAGCAT GCATTTCTGT
    15481 AGGAAAATTG AGAAAAGATA ACAGATGTGA TACAACATAA CAGAAAGAAA ATACAGTAAC
    15541 TTGTAAAACA TACCAGCTTA TATTAACTTT TAATTATTTA ACAAATAACA GTTAAAAGAA
    15601 ATGAATTGAG GTTTCTCTTC TTATATCTTT TAAAAAATAA TAATAATCAA TCATTTTTAA
    15661 TGGAAATATT CTTTAGGTGT TGATCTTGTC CTGAACTCTC TTGCTGAAGA GAAGCTTCAA
    15721 GCCAGTTTGA GACTTCTTGC AAGACATGGA AGATTCTTAG AAATTGGCAA ATTTGATCTC
    15781 TCCAACAATA CTCCCCTAGG TAAGTCCTAC TCAAAGATAA AAAGCAATTT CTAGTTTAAT
    15841 TTTTCTGGAT GCCATTGAAA TACCTAAATG GAACCAGATT AACATTTAGA ATTTATTCTA
    15901 AATTCAATGT CTGAAGCTTG TGAGGTATAT TTAAAAAAAA AAAAAAAATG CTAGACACTG
    15961 CTTTTCATAT ATACAGGTGT TTCCTGAGTG GCCCATGATT TAAAAATAAG TCCCAGGCTT
    16021 CACTTATTAG CATCAAGAGG TTGAAAACCT CCCTCAATTT TCCCCATCTC AATTTTCCCC
    16081 AAAGTCAAGG GGTATAGAAA TATGCTCCAA CTAAGGGAGG CTACCTTGTT ATCCTTCAAC
    16141 CCCCCCCCCC CCCCCCAACC CAAAAAACAA ACTAGGTAAA ATAGGAAATG GGCATCCTTA
    16201 TCAGGCTTAG ATGCTTGACA TTGGGGTTTA GAGAAATTTC CTGTCTACAT TCCTTAAGCT
    16261 TTATCACGAG TGAAGATGTT TCTGTGCAGA GTTTGATGTT TAATCCCTAC CCAAAAATGA
    16321 AGCAAATGTC AGAATTATTC TAAATTATTT CAGGCATGTC TATTTTCTTG AGAAACATCA
    16381 GCTTTAATGG AATATTGCTG GATGCCTTGT TTGAACACAA TACTCAAGAC TGGGAAGATG
    16441 TTGCCAACAT GGTGCGTGAG GGCATGGCCA ATGGGATTGT CAAGCCTCTA AACACAACTG
    16501 TGTTTGGCAA AGATGAAGTG GAGGATGCCT TCAGATTCAT GGCCCAAGGA AAACACATTG
    16561 GCAAAGTTGT TATTAAGGTA CAGTCTTTTC AGTTTTGTAT CCTGAAACAT TTGTGAGCCT
    16621 ATGTTCTTGT TTTTCATTGA AATCTTTGAA ATGACATTTA AAATGTAGTG TATGAAAACC
    16681 TAAACTGGGG TGCCTGTATT ACTCTGTTAG TTTGGGACAA TGTAAAAATA GAGACCATAG
    16741 AATTGGGCCC TTTTTTTAAA GGGGTAATTG AGAAACTTGA ATTGACTAGA TTAGAACTAT
    16801 GTAAATAGTT TACAAAATGA TTTTAAGTGA TGGCTGAGTA ATTCTTACTT CATAAACTGA
    16861 ATATAATACT GACTTTCAGG TTGTAAAGTA AATTTTAGTA GACTGTAGAC ATACGATGTA
    16921 CATTTAAGTA GTGAGGTGTA TGGATATCAC GGAAATTTGG ACTAGGTAGT TTTTACAGTT
    16981 TCATGAAGGC ATTAAAAATT GATGAAACTT TAAATAGGCA AATTTCTCAC TCATGTGTAA
    17041 ATCATAAAGC TTTTAAATAG TATCAGTGTT AAGGAATCTG TATTTTATAT TGGAAGCAGG
    17101 CATAGCATGT TGCAGTGACA AAAAGGACCC ATGTTCTTTT TTATCAATAA GTATGATTTT
    17161 CCTTCTTGAA ATTGAGTTAT TTGTAGTAGA TTAGTAATTA AAATGAATTA TTGAAAGGAA
    17221 AAACACCTTT GGACAGTTTT TGATATTTGT TTCTTCTGTT TGCAGGTGAG AGGGGAAGAA
    17281 AAAGAAAAAG TGACTACTCC ACAGAAAGTT TCTATACCAG CAGTATCCAG AACAACCTGT
    17341 GACCCATCGA AGAGCTATAT CATTACAGGA GGGCTTGGGG GATTTGGTCT TGAGCTTTGT
    17401 CAGTGGCTTG TTGAGAGAGG AGCCAAGAAA CTTGTTCTTA CATCCAGGTA TGTACCCTTT
    17461 ACGTCTTCCT GAGGAAAAAA ACTCAACAAT ATTTGCTGTT GTCTGAGAGT AAATAAATGA
    17521 AAGGCACCAT GACTATATTA TTAAATGATA AATCCTATTA AAGCTCAGGT AAATTAAATC
    17581 TGTTTGTCAT AAAATCTAAA ATATAAAGGG ATTTTGTTTT GGTTTGGGCT TGACCATCTC
    17641 ACTTAGCTTG GTAACACCTA TATTGGTGAT GGAGTTCAGG AATGTAAACA GGAAATTTTT
    17701 GAATACCAAG GCACCCTGCC CCTGATCAGA GCCTATTTTT ATGCCAAGGG GTTCTATGAG
    17761 AGAATGTTTC TGAGGTTTTC ACCCACTCAA GACTAATAAG TGAAAGGCTG AGACCTACTA
    17821 AGCTCCTGAA GCAACCCATC TTTTTTTGCT CGACCATTTA CCTCAGATTA CTTAGCCTTA
    17881 TTTCTTTTGC TAATGATTTA ATTATATTTT TGACTGAATA AGTATGTATT CAATTTTGCA
    17941 GATCTGGTAT CAAAACTGGA TATCAAAACC GCAAAGTTAA AAGGTGGAGA GCATCTGGTG
    18001 TAACAGTTGA AATAAGTAAA TGTGATGCAA AGACTATGGA TGGTGCTCAG AACTTGTTGA
    18061 AAGAGTCAAG CAAACTAGGG CCTGTGGGTG GCCTGTTTAA TTTGGCTATG GTAAGTTGTA
    18121 GAATGTTGTA AAAATAAGTG GGTGGAGAAA AAATGTGCAC AATTAAGAAA TCCTTTATCA
    18181 GGGCTTCAGT TATTGTCTGC TCTTTTGGCA GAACACCCAG GCAATCTCAC CCACATCGGA
    18241 GCCTATTTTT ATGCCCTAGA CTCCATAGAT TTTTGGTTGG ATTTTCACCC ATTTAAGGTT
    18301 AATAAATGAA ATCCTCAGAC CTTTTTTTAT ATACCATACA AGGATTTGTA GTCACTCATT
    18361 GTAAAGAGTT CCATATTTAC TTTGAGGAGA GAAAGTGAAA TAATTTGTAG TGAATTGCTT
    18421 TTCAAATTTT GTATAGTTCA GTAGTTTATT GAATGGATGG CCTGGAAATG TGCACTTTGT
    18481 AATTTTGTTC TGTTTGACTT TTGTGCCCCT TTTTCAGACC CAGGTGTGAA AATCTGCTTT
    18541 AGAAAAAAAA AAAAAACAGT TCTGCACGGC AAATTCAGAG GTGGACCCAA TTTTTCACTG
    18601 AAAGCTCTGT ATCATATTAA GCATTCAGTT CTGTTTCACA TAGTTTTTAA TAGTAGCTAT
    18661 TTTTCTGACA TTTTTGCAGG TGCTCCGTGA CGGCCTTTTT GAAAATCAGA CTGATGAAAT
    18721 GTTCAAAACT GTATGTGAGC CTAAAATCCA AGGCACCATT AATCTGGATA AGGCCACAAG
    18781 AGAATTGTGC CAGGATTCTC TAGACTGGTT TGTAGCATTC TCATCTGTCA GTTGTGGACG
    18841 CGGCAACCTG GGTCAGACTA ACTATGGTTT TGCTAACTCA GTTATGGAGA GAATATGTGA
    18901 GCAGAGAAGA GCTGAAGGAC TCCCTGGTAA GGATGAATGA AACTTGTTCG TCTGTATAAA
    18961 ACTTTTCCTA ATAAGCTTTC TCTCTCTATT TTTTTTCTTA ATGTAAAGAA AGTATTTTCT
    19021 TTCCTTCTTA TTTGAAGAAA AGCACTGACA TCTATGGAGC AGTTGAGCTA TGAACTACTT
    19081 TGATCAGTTA AGATTTCCAA CATGAAGCAA AGAGAGAAAC AAGATTTCAT TTAGCTTACC
    19141 TTAGGAGAGG AAAAACACAT CTCTTTGTCA TCAAGTGCTA AACTAAGGAG GAGAGTGGAC
    19201 AGGTGAAGAT CTATGATCTA CCTTAAATAT AGTGCACACA TTTTTTTTTT TTTGAATGGA
    19261 AAAGGAAAAA TTGTTTCCAT GAATCAAAAT ACACTGTTGT TTTTTATTAA TATATATACT
    19321 TTGATCAATT CAGGTCTTGC CGTTCAGTGG GGAGCCATTG GTGATGTGGG TGTTATTGCA
    19381 GAGAGCATGG GAGGAAATGA CACCGTTATA GGTGGGACCT TACCTCAGCG TATGAACTCT
    19441 TGTTTAAATG CTCTTGATCA GTTCCTCAAC CAGGATTACT CTGTGGTCTC CAGCTTTGTT
    19501 TTGGCTCAAA CAGAGACAGC AAAGAAAGAA GGAGGAACTC GTGCAAATTT GGTAGACTCT
    19561 GTTGGCAGAA TTCTTGGTAG GTTGCTTGTT GTTAATCTAA TAAATATTGT GTGTCTTATA
    19621 AGTGAATGAA AAAAATAAAG ATTAATTTTA CAATTCAAAT GAATATGCTC ATATTCATTT
    19681 GGGAATAGAA GGTAGAATAA AATTGCTGAA AAGTCAGTGA AATCGGGAAA AAATATTCTT
    19741 GTATTACCAT CACAACGCGG AAGGCAAGAC ATGGCTGTGG GGAGGAAAAA AATAGGAAGG
    19801 AAAGATAGGA AAAAAGAAAA ATGTCTCTGC TTTGTAGGGA TGATGTAAAG TCATTCTGAG
    19861 TTTATACTTG GAAAAGGGAA GCATTATCAG ACAATTTTTT CATGTGATTA GGTTTGTACA
    19921 GGCTTTTTTT TTCTTTCCTT TTTTTTTTTT TATTTCATCT AGTAAAATCA TTTATTTAAA
    19981 TTTAACCTGT AGTGTCCATG AGTTTGTAAT GTTGATTTGC TACATTTTGG ACATTTTGCA
    20041 TCTCTAATTT ACAGGTGTAA AGGATGTAAC CTCAATAGAC CCAGAAACAA GTCTTGCAGA
    20101 TCTTGGTCTA GATTCTTTAA TGGGAGTAGA AATAAAACAG TTGCTGGAAA GGGACTTTGA
    20161 CATGTCCCTT AGCACAAGGG AAATTCGCAT GCTGAATATG AAAAAGCTGG AGGAGTTGAG
    20221 TAAGTCGTCC ACTGTGTTTT CATTGTTCAG TAATTACGGT TTAGAAGTAG AAGAAAAAAA
    20281 CAAAACACAG ATTGTTCAGT CGTACGATAA TTTCTTTGTC TGATGTTAAA GTAATATTCT
    20341 TTTTATTTAA AGACTAGTAG ACATCCCATG GTTTCACTGG TAAAATATTT ACAATATCTA
    20401 ACTTCATGTG ATGACTCTCG AAATCATTAT AAGCTAATGG AATGCTATCC TCTAATAAAT
    20461 TCATCCAGCT GCACCAATAT TATTGTGATG GTGCAATACA GAAGTCAAAA TGCTGACTCA
    20521 CAGAAGATTA AACAATAAGT AAGACAAGGA GGCACCACTA CAATAGAGAC ATGCCTTGCA
    20581 AATAAATGTG GGAAAATTTA TAGATTCTTT CTAATTGAAA AAAAATATAA TTATAGATGG
    20641 TTCAGAAGAA GATGGTGCAG AAAACCCAGA GCCTGAAAGC ACAGAATCAG CTGCAGATGT
    20701 CTCAAGTGTG ACATCCCCTC TCGATGACTC TGGTGTGTCC ATCAGATTTG ACTACAGTCA
    20761 GATGATGCCC AAGAACCCAA TCATCAACAT CAATGGCATC AAGAATGGGC TCAAACCTTT
    20821 GTTCATTGTC CATCCAATCG AAGGTTAGTT TTTTTGTCTT CTTTTTTTTT CATAACTAGT
    20881 AAGGTGTATC AAGGATTCAC TTTCAGACCA TTTTATTTAA ATTAGGTTAT TTTTCAGGAG
    20941 ATACAAAAAA AAAAAAGGGA ATTTCTTTTT ATTTCTAAAG CTTGAATTTA CAAATTACCT
    21001 GACCCTCTCA AGATGGCTGT TTAAGCTATG CCAAAGTTGT TTTGACAACA TATTGTCAGT
    21061 GTTTTTCTCT AACTGTGTAA CTGGGAATAA TCGCGTAATC TAAAACCAGT TATACGGTTG
    21121 TAGAAAAACA CTGTCCGAAT GCATTGATTT TCTTAAATGT GTTTTAGTGG AGAGAAAAAA
    21181 AAACCTTAAC AAGAGCCTTG ACAGTTTGGA AACCTATACT CTGTATAGTC TATGAACAGA
    21241 TAAATAAGTA TTACATTTTC ACTGCCACAT TTATAAATAT ATTTTCAATC TGGCAAATTG
    21301 TCTTGATAAA GGCTGTAAAT GTATGGGTTT TGAATTCTGC ATGTATTAAG CAGAAAGGAT
    21361 TGTTACAGAT TGACACCACT CTGAATTCTG AGTAGTAATC AAAATAATTT TGCTCATTCT
    21421 GATGTCTGAA AACATTCTTA TTTCTTACCT ATGCAGAATT CTTATTTTGT TGAAACATAA
    21481 TGTTTCTTTT CCAAGCTACC TAGCAGTTTC AAAGTGGTGT GATAGCAATA CATACGCCTG
    21541 CCTTTGTTAG TTTGTTATGA TTTTTTGTTT TTATGATAGA TCTTGAATAA ATATTTTTTT
    21601 TATAACAGAA TTTATTTATA CTTTTCTTGC CTTTCCCAAT CCAGGAAGTG TCATGGCATT
    21661 AGAGAATCTG GCATCTTGTC TTCCTTGCCC AGTTTATGGT CTTCAGTTGA CTTCAGATGC
    21721 CCCTCTGACA TCTATAGAAG CTCTTGCAGG CTATTACCTT CAGGTAAGGC ATAATTCTTA
    21781 CACCAGCAAT ATTTCCTTTC AAAGGTTTTA GTGGGATCCC TCTCTCAATA AATTAATATT
    21841 AATTTTTGTA TTCATGCAGT CATGAAATGG AAGAAATTGC CTGTTATTTA GTTGGTATAA
    21901 AGGTTAATTT AAATTGTATG TCATAGGTTG AGGGGCAATG TGCCTGTTTT ATGTACTTAA
    21961 ATAAGGAAAA AAAATGTTGT GATAATCATT GTATGGTATC TTTATTGCAG TATTTTAAAA
    22021 AGTTAACTCC TTTGTACAAG AATGGTTAAA AAAAGTTAAA AACAACAACA AAAAAAAGAA
    22081 TAAGTAATAT TTTTCCTTTT CTCACTAAGA TTCCACTTTA TCTCATCACT AGTTGTATTA
    22141 GCAAGGACAA GTCAATGCTG GGATTTAAAA ATATTTCTTT TCTTGTGAAA AGGAACTGGC
    22201 CAATTAAATG TCCCATGTTA ATGATATAAA ACAAAAGGAA AAATAGGTGA GGGTGGGAGA
    22261 AACTTCATTG TGTTTTACAG GGGAGATTTC CTTCTTGAAA TCTGAACCTT AATTTTATTT
    22321 CCATGTGACT TATTTTTACT AATTTTTGTG ACACAGCAAT TGAACTCAGT GGATCCAACA
    22381 GGCCCCTACA GACTTGCAGG GTATTCTTTT GGTGCTGTCA TAGCCTTAGA GATGGCCAAT
    22441 AAACTGAAGA AACTCCACCC CAAACAACAA GACATTGTTC AGTCCCTGAC TTTGCTAGAT
    22501 GGCTCCCACC GTTTTGTGGA AATGTACACA TCAACCTATC GCAAGGCAAT GAAACTCAGT
    22561 AATAAGGCTG AAGAACAGGC TGCTGCACTC TGTGCTTTTA TCAAGCAGTT CACTAGCTTT
    22621 GACCAAGCAC CAGTAAGTTA TGTTTAAATT TCATGATTGC CTGTTTTACC TAATATTTCA
    22681 TGAAATGTTG TCCTAAAGAA AATGTTGGAA AGAAAAATCA GAAAAAATTT TCAATGCACT
    22741 CCTGATATGT GATAAACAGT ATTAAATGTA TTATGGGGAG GGACAAGGTA ACTTTTTTGT
    22801 TCACAATATT AGGGCCAGCA TTGCTTAGCA AATTTGGCAG TCACATTGAT ATAAAACCAC
    22861 CCAAAAAAAG AGATGTAGAC ACAGAGGAAT CTATTTATCA GGAGTAAGCT GAAAGAAAAA
    22921 TATATTTATA TGCTATATCA TGTTGATAAA AGAAAAGTTG AACTAAGTGA TGTCAATTAA
    22981 AGTGGTGTGC GTTGTATATT GTCTTAACCA CAACACAGCT TTTAAAGCTA TACTAGATGT
    23041 GAATCTTTTT TCATAATAGA AAGTTCTGAT TTGATTCTGA AAGCTCAAAT ACACTTTTAA
    23101 GTGATTACTG GCTCACTCAA TCTCAGATAT TTAATTTCAA CACCAGATGC TTATATTATA
    23161 AGGATTGCAA ACTAGAATGT AAATGATTTT TGTGAGTGGC ATCCATTTCT TACTCAAGAA
    23221 AAAAATTTCT TACTGCAGGG TGTTTACATA TACATGATCG TAGAATTTTA AAATTTTGGG
    23281 GGAAAAAAGT TATGAAATTT TGAACATTTT AGGAAGAAGG CCTAGTCTTA GAATATTCTT
    23341 TTAATGTATT CTTGGCTGTC GTTGGTTTGG TGCCATTGGT TTACAACTCT GCTGAACATG
    23401 ATTTTTTATC CAATCAGAAA ATTGTCAAAA AGAATTATGG AAGATTGGAA TTTGGTCATG
    23461 CAAAGGCATG GGATTTTATT TTCAAATTGT AGACATCCTG AACTTTAGAA AAGAGCTAAT
    23521 TTTCCATCCT TTTCTGTTAT TTTCAGATGT TTGAAAAACT AGCAACAGCT AAAGACCTGA
    23581 ATGAGAGACT CCAAATCGTT GTGAATGTTT TGATGGACAC TGGCAAATTT GCCTCTAAAG
    23641 AGGATTTAGC AGCACTGGCT AAAGCCTTCT ACTCCATGCT ATCCATTAGT GAGAACTACA
    23701 AGCCCCAAAC ATATGCAGGA GACATCTTGC TTGTAAGAGC TCAGCAGAAC AGTGTTAATT
    23761 CAGGCAATCT GGGAGATGAT TATGACTTGA AACAGGTAAG TCGGAAGTAC GACATGGTTC
    23821 AGTTATTTAT CTGTTGAGGA GACTGAGTTG TCCATCTATA ATGTAAGACT GAATCTTGGG
    23881 TGTGGCACTT TTTCCAATTG TCCTGTAAAG GCATAAATGG TGGAATGTAA AATTCTAAAT
    23941 AAAATATATA TGTAGGCAGC CGGTAACTAA TAAAGTAGCA AAGATCAAAA CTGTTATCAG
    24001 CTTAATAGAA TATAGAGATT CATGAAAACA AAATTAAAAG TCATGTATAT ATAGATATAT
    24061 ACAGGAGAGT AAGTTTATGT ACATCAAGGC TGTCGAGAAA TATTGATTTA TGCTTGAAAT
    24121 TCACTAAGCC ATTGCTTAAA GAAAAGATGT TTATCATGAC TATATAAGTG TGAATATTTA
    24181 TATATAATTC AGAGCCTTGT CATCTGTATT TAAGTGAGAG GCAAACAAGA AAGCTGTTAA
    24241 TAAGTCTGGT TTTCATTTTA GGAGGAAAGG GGACATTTGA TGAGTACGGT ACCATCCCTA
    24301 GTATTAATAA TGCAGTGTAT AGCTCAATCA AAGAGTGATG TGTCTTTTAT ATTCTCATTT
    24361 CTAGGTCTGC AGTGGCACAG TGAATGTGCA GGTTGTTGAT GGAGATCATG AGTCCTTTAT
    24421 TCTTGGAGAT GGTGCGAAGC GTGTGGCCAA CATCATGACT CCTTTGTTGA GTCAGTCGTA
    24481 A
//
LOCUS       Aplysia_FAS     27300 bp    DNA     linear   CON 31-AUG-2020
DEFINITION  Aplysia californica isolate F4 #8 unplaced genomic scaffold,
            AplCal3.0 scaffold00076, whole genome shotgun sequence.
ACCESSION   NW_004797346
VERSION     NW_004797346.1
KEYWORDS    WGS; RefSeq.
SOURCE      Aplysia californica (California sea hare)
  ORGANISM  Aplysia californica
            Eukaryota; Metazoa; Spiralia; Lophotrochozoa; Mollusca; Gastropoda;
            Heterobranchia; Euthyneura; Euopisthobranchia; Aplysiida;
            Aplysioidea; Aplysiidae; Aplysia.
COMMENT     REFSEQ INFORMATION: The reference sequence is identical to
            KB941472.1. Assembly name: AplCal3.0 The genomic sequence for this
            RefSeq record is from the whole-genome assembly released by the
            Broad Institute on 2013/05/15 (see
            http://www.broadinstitute.org/scientific-
            community/science/projects/mammals-models/vertebrates-
            invertebrates/aplysia/aplysia-genom). The original whole-genome
            shotgun project has the accession AASC00000000.3.
            ##Genome-Assembly-Data-START ##Assembly Provider :: Broad Institute
            Assembly Method :: allpaths v. R40582 Assembly Name :: AplCal3.0
            Genome Coverage :: 66x Sequencing Technology :: Illumina Hi-Seq
            ##Genome-Assembly-Data-END ####Genome-Annotation-Data-START
            ##Annotation Provider :: NCBI Annotation Status :: Full annotation
            Annotation Name :: Aplysia californica Annotation Release 102
            Annotation Version :: 102 Annotation Pipeline :: NCBI eukaryotic
            genome annotation pipeline Annotation Software Version :: 8.5
            Annotation Method :: Best-placed RefSeq; Gnomon Features Annotated
            :: Gene; mRNA; CDS; ncRNA ##Genome-Annotation-Data-END##.
FEATURES             Location/Qualifiers
     gene            1..27300
                     /gene="LOC101855088"
                     /note="Derived by automated computational analysis using
                     gene prediction method: Gnomon."
                     /db_xref="GeneID:101855088"
     source          <1..>27300
                     /organism="Aplysia californica"
                     /mol_type="genomic DNA"
                     /isolate="F4 #8"
                     /db_xref="taxon:6500"
                     /chromosome="Unknown"
                     /sex="hermaphrodite"
                     /label="chr Unknown"
     CDS             join(1..229,546..698,1429..1602,1917..2117,2545..2667,3102..3181,3790..3940,5586..5790,6327..6561,6962..7192,7634..7823,8267..8496,9101..9402,9853..10081,10888..11047,11491..11757,12309..12485,12787..14175,15310..15611,16081..16266,16709..16880,17257..17379,18093..18316,19134..19315,19673..19841,20393..20639,21279..21524,21987..22151,22565..22768,23472..23590,24180..24334,25137..25257,25866..26114,27190..27300)
                     /gene="LOC101855088"
                     /note="Derived by automated computational analysis using
                     gene prediction method: Gnomon."
                     /codon_start=1
                     /product="fatty acid synthase"
                     /protein_id="XP_005094185.1"
                     /db_xref="GeneID:101855088"
                     /translation="MPTRVPSEDTLYNGGAQGDGLNGRLGPNLPEFVYNGEVCVSGIS
                     GRMPESANMQEFRDHLMKKEDMVTADNRRWEVGLHGVPPRNGKLLEIAKFDAGFFGVH
                     PKQADCMDPQLRMLLEVSYEAIIDSGQTLQSVRGSRTGVFIGVSIAEASEAWSADPET
                     LVGYSMPGCCKAMFANRISFFFDFTGPSYAVDTACSSSMMCLDQALMNIRMGFIDSAL
                     VGGTNLCLKTQTSLQFTRMGMVSPDGACKTFDASGDGYCRSEAVMAIFLQKSADCRRI
                     YATVVHTRANADGYKEQGITFPSGNLQKRLINEVYNDIGLNPKDIAYMEAHGTGTKVG
                     DPQEINSIVDVFCKDRDTPLLIGSTKSNMGHPEAASGLTSLAKIIIAMEERVIPPNLH
                     YKTPNPEIPGLSDGSLQVITECTKWDGGLVAMNSFGFGGANVHAVYRSYDAEPREPHM
                     ASEKPRLFTFSARSEEGVREVLKEVRKNAKSVEFQALIQDSANIPTNQVPYRGYTIIN
                     GTSEVEEVQKCGPDRRPIWFVFAGMGTQWHGMARKMMEIEVFRESILRSTKTLSQYDL
                     NLYELLMNGDETTFDQTIPSFIGIASIQVALVDLLHSLDIHPDGIVGHSVGELGCAYA
                     DGSLTAEEAVLSAYWRGRCISEATLPAGKMAAVGLSWEECKKLCPEGVVPACHNSVDT
                     VTISGPYEATTKFVEDLKAKGVFTRDVKSSNVAYHSYYMNDIAPQLKAALSKVITPKK
                     RSPKWVSTSVPEARWGEELAQYSSADYHVNNLVSAVLFQEGLQKVPSNAIAIEIAPHC
                     LLQAILKRSLSTEATFVGLMKRFHENNIEFFFNSLGKCFANGMDLNPLKVYPPVQYPV
                     PRGTPNVSSCISKIWDHSVTWSAPHGEDYPTGTGGASSDAVFEIDVSDESPDHYIVGH
                     KIDGRVLYPATGYLVLAWRALARLKGQLYEQMPVVFENINIHRATVLPPSGTVSLSVS
                     IMPATGEFEICENDSLVVSGIIYSPDGQFLDRDLYPAVKQIMSQKEVSEFQLTREEVY
                     KSLRLRGYDYGPTFQGIARCSQTAETLELTWNGRWISFIDTMLQALIVADNVTALRLP
                     TRIRKVKIDPKSHPPVPLEGEEPIDIPAYINETLKMAISGGVEIQDLHASVAPRRGLQ
                     TAPTLEEYRFVPYTEDVSAPPASLEAYATGCLNYTLEGLSKLLSQDADGALPNKDLLK
                     DVVTNNKPSAPSDLQSLLAQPNCGLAQTLEKIFSLSASSSFQENAKNVLQSFRSALAS
                     DALLSSLNTEDILKPCLDIVLENISSNKPAIFEAGAASSALYRKIIPMITSHPLKSVI
                     YTGADKTALDKDAKGLGVKGSQWDPSTSKSVPPGQVQLLVLKNILHKQSDIDSTLETV
                     STMVVPEGFILVEEVTKNFPLHLALETISEKLSDKKSPDVCRVCGCYLTEGSWVEVFT
                     RHNYEVIYRKSDNLLSTLFLLRKKAEISPTLVSIDDLECSWLEDLKAKVSELDSAPEN
                     ARLWIAAQDGINGLAGFINCLRTEAGGSKVRGLLISNLKSTTQPQITVDSPEFKKLVQ
                     MDLVSNVYRDGQWGSFKHVSVPLDGAISEKPSDYAYVNVLTRGDLSSLKWIESPLKFF
                     QPDGSDTELCSVYYTSLNFRDVMLATGKLPPDAIPGHIAAQDCILGMEFSGRDSKGSR
                     VMGILPAKGLATAVDTAKRFLWNIPDSWSMEEAASVPVVYCTAYYALVIRGRIKKGER
                     ILIHSGSGGVGQAAIAVALSYGCEVFTTVGSTEKREYLKQIFPQLKDRNFSNSRDLSF
                     EYHILKETNGEGVDLVLNSLAEEKLLASVRLLAKHGRFLEIGKFDLSNDTPLGMSIFL
                     RNISFCGILLDALFEHQTDDWVEVAKMVNEGMASGVVRPLKTTIFGKDEVEEAFRFMA
                     QGKHIGKVVIQVRSEEPEKVATPPPVCFPAVPRTTCNPNKSYAITGGLGGFGLELAQW
                     LVERGAKKLVLSSRSGVKTGYQYSRIQRFKDLGVTVEISKKDARTLDGAKALLQDCQK
                     LGPVGGVFNLAMVLRDGLFENQTSEMYKTCCEPKIQGTINLDKATRELCKDSLEWFVV
                     FSSVVSGRGNLGQTNYGFANSVMERVCERRKAAGLPALAIQWGAIGDVGWIAESMGGN
                     DTVVGGTLPQRMASCLTALDQFLTHNYTIMSSFVMAQRDSGKKEGSSNRVNLVDSVAR
                     ILGVKDATSIDPDTSLADLGLDSLMGVEIKQLLERDFEVSLSSREIRLLNIKKLQEMN
                     VSDEDGADGSDTQPKEGNTVLPSAAKPQESTVALRFNYKEMVPKDAVKKINSVKNGVK
                     PLFIVHPIEGSVVALETLAATLPCPVYGLQCTAKAPLTSVEALAGFYLQQLNAVDPDG
                     PYRLAGYSFGAMIALEMACQLRKNYPNRPDIVESLVLLDGSHRFVEMHTDVYRRSMKL
                     SSREEEESAGMLAFVNLFTQVDQVPFFKSLVAAKDQKERSQLAVDAIMKTGKFSDRKD
                     LEHLVVAYYSSLAIAESYMPGKYAGDITLVKAEQNSITSSGIGEDYDLSLVCAGKVNV
                     KVVPGNHESFILGEGANNVANIIVPLLS"
ORIGIN
        1 ATGCCTACCA GAGTACCCTC CGAGGACACC CTGTACAATG GAGGTGCACA GGGTGATGGG
       61 CTGAATGGCA GACTTGGTCC AAACCTCCCA GAGTTTGTCT ACAATGGGGA GGTGTGTGTC
      121 AGCGGCATCT CTGGCCGCAT GCCAGAGTCG GCCAACATGC AAGAATTCCG GGATCACCTG
      181 ATGAAGAAAG AAGACATGGT GACTGCAGAC AACAGAAGAT GGGAAGTGGG TGAGTATTGC
      241 TTGCCCAGAT ATTTAAAACT GATGGTTTTT AGATGTATAC AAGGTATTGG ATAAGGAGTG
      301 ATGTTGATTG GCTGTGCAGA TTTGCAGTCT TTAGTAATGT AAGTTAATGC TTTTTACATT
      361 TTTTATTTGT AGGTACCCTC TTATTCTTTT GTCTTTTTTT ACATTTGTGA TTAGCCTGCT
      421 ATTATTTTGT TTTTTTTAGG AAGCCACATA TTGATGAAGC TGTAAGATTC TGTATTTAAA
      481 CCAGCCTATT GTCTATTTTT GATCAGTGTT GTTTTATAAT GAGTTGACAA TGTTTTTCAA
      541 TACAGGTCTG CATGGAGTGC CACCCAGAAA TGGCAAACTT TTAGAAATTG CTAAATTTGA
      601 TGCTGGATTC TTTGGTGTCC ACCCAAAGCA AGCAGACTGC ATGGACCCAC AGCTCAGGAT
      661 GTTGTTGGAA GTATCTTATG AAGCCATCAT TGATTCAGGT CAGCTTTATA CTGTGGTACC
      721 TGTCTGAATT AGATGTTTTG TAATTTTAAA TTTTTTTGGA TACCCAAATG CATAGCTGGG
      781 TTGCAAATTT CATTTGCTGT AGGCTCAAGG AGCAGGGCAC AAGGGTTAAA GTTTTAGCTG
      841 GTTTTGGCTG TAAAAAGTAG ACGTGATTTT AACTACTAAA AACATTTAGA TCACTTCAGT
      901 TTCACCTGTA ACATTTCTGA TCAGAGGCTT TGCAAGCAGT AAAGGACAGA AGAAATTATT
      961 TACAGCAGGA TGCATACCCT TGTGAATAGA ATAAATCTGA GGGTTGTGGG TGGTTGGCGG
     1021 GTGGTCTGGT GTGGTTTGCT TCTTCTTTCC TATCAAACCT CTATCATCCT TCTCTCCTCT
     1081 CCTCCATTTT TATGCTTGTT ACTCTCTTGT AACACCTCTA ATCTTCTGAC GCTCGAATGA
     1141 CTTTATGCTG TTGCGAGTGC CGTAAAACCT CTACTAAAAC AAATGAGGGT TGTTGTGTTG
     1201 CTGAAAAATG TGCTAACTCA TCCAGTAACG GTCTGCCGTT CTTTGTTTTA TGGTAATAAT
     1261 GATAGTAATT GTTCACTTGT TAAAAAATTG TTTCCATTTC TGTCTCGTCA TTTCTTTATT
     1321 CAAAACATTT TTCCATTGTA TCTTTTTTCT CATTGTTAGT GTTGCAAAGT AGGTTTTGTA
     1381 GCCTACTGTT AAATGTAATT CTTGTCAAAA TTTTTTTCCT TCGTGCAGGC CAGACTTTGC
     1441 AGAGTGTCCG AGGCTCCCGC ACCGGTGTGT TTATTGGTGT CAGTATTGCT GAAGCTTCTG
     1501 AAGCCTGGTC TGCTGACCCC GAGACCCTTG TGGGCTACAG TATGCCGGGA TGCTGCAAAG
     1561 CCATGTTTGC CAACAGAATC TCTTTCTTCT TTGACTTCAC TGGTAAGGGA TGCTGGAGAA
     1621 ATAATTCTGG TCTAATGTAA CTTGTTTGAT TTTTAAAGTT AAGGTTCTAC TTTTACTGCA
     1681 CATTCTTGCT TGAGATTTTC ACTCTTCACC ATTAAAAAAC GGAAATTGAA ATGGTCTCAT
     1741 TAGAAGAATT TTCATGATTA AAATAGAATA AAAATGTTCT TTGTTTTTTC TGCATTTTAA
     1801 AATCAAGCAT TTACTTGAAA TATTTAAACT TTGAACTTGC AAAAGCACTC TTATTTAGTG
     1861 TTCTTAAATT GGACTAGCCA TTTTAGGGTG TAATTATGCT TTCCTGTCCT TTACAGGCCC
     1921 AAGTTATGCA GTTGACACAG CTTGCTCTTC CAGCATGATG TGTCTTGATC AGGCTCTGAT
     1981 GAACATTCGC ATGGGCTTCA TCGACTCTGC TCTTGTCGGT GGTACCAACT TGTGTCTGAA
     2041 GACTCAGACG TCTCTCCAGT TCACCAGGAT GGGAATGGTG TCCCCTGACG GAGCATGCAA
     2101 GACCTTTGAT GCCTCCGGTA AGAGGTTGCT TAATAATCAA ATCGTAAGCT TCAGTACTTT
     2161 GTCTTCAGAG ACTTGGTTTA GTGGGTTGAA ATGAATGTGA GAAATTAGTC TATAATATAA
     2221 GATTCCTTGA TTATGTAAGT GCTTGATATG TCATTTGCTG AAAGTTTTTG CCTTCTCTTT
     2281 ACTAAGATGG TCCAACTTTT ACTCCTGGAA GCTTTAATAT TAAACTATTT CTGAGTAAGG
     2341 TCTGGCATGT AGGCCTAGAT AGTGAAACAC GTACAGCGAA CAGATTTTTC AGGTCTGTAA
     2401 TTTTTTCTCA TGTACATGCT TTGTATTTTA AACATATTCA CAGTGACATT TGCACATAAC
     2461 TAAAAGATTT CCTCATCCCC TAATTTTGAT CTGTGCTTGC TTGATTTAGA GAAGTGTGCT
     2521 ATGTTGGAAG TGTTGTACTT TCAGGGGACG GCTACTGTCG CAGTGAAGCT GTGATGGCTA
     2581 TCTTCCTACA GAAGAGTGCA GACTGCAGAA GGATTTATGC TACAGTTGTT CACACCAGGG
     2641 CCAATGCTGA TGGTTACAAA GAACAAGGTA TACTTTCTTT TGCTCTTATA ATTTTTAAGA
     2701 GCTAGAATGT AAGTCATTTG TTACATTTGC ATATAATGTT ACAAAGTTTG TCTGCTTTTC
     2761 TACTTAAATC TCTTCCTCTC CCTTTCTGAC ACTTTTTGAA TGGTTTGTTC TGAATGTAAA
     2821 ACTTTTGAAA ATATTCAGAA GTATTTTTGA AGTTGTTTAC CTAAATGAAT GCAATAAACA
     2881 CAACTGCTAA TTATTTTTTT TTAATGGGAT GTATTTATTT TATAGCTTAG AGTAATTCTT
     2941 ATCATTTTCC CTTAAATTGT TTGTTTTGAA GTGTGAATTG TGTTGTCTTG TAGAAACTGA
     3001 CATCTCTCTA TACACTATCG TTACTTAATT AATATTAATG TTATTTCTGA ACTGTGTCAA
     3061 ATCTCTCGTT CAATATGTGA TTGACTTTCT CTCCAAATCA GGAATCACAT TCCCATCTGG
     3121 CAATCTTCAG AAGCGCTTGA TCAATGAAGT TTACAATGAT ATTGGCCTCA ACCCAAAAGA
     3181 TGTAAGTTTT AAATTTAAAC TATTTTGCAT TGCTTGGCAT ATGTTATGGT ATAGTGTATT
     3241 TTTGTAAGAA AGGGATGTGG GGTGGGTGCA TGTTGAAATT TACTCTGTTT CAGTCCAAAG
     3301 TCTCAAAATA GGTAGTCATC CTTTTCAGAA ATGTTTTTCG ACAAAAAGTT CATGAATGTT
     3361 GATAGTACTC TTTGCCTTTA GGGTATCGCA CTGAGATAGT TTAGCTGAAG TATGGTATGC
     3421 TCAGCCAGGC CCTGAATAAA AAAGAAAGAT TCAGGGGAAT GTTGATGTTT TCTTATGTGT
     3481 TCATAATAAT AATGATAATA ATGATAACAA TGATAATCAT AAAGACCTCT GTTATAGTGC
     3541 CCACTCCCTG GTGGCTCTTG GCACTTCACA AATTGGTGTG CTAATTAAAA TGTGAAGGTG
     3601 GAGAGGAAGA GTACTATTTT TTTGGGTATG TCTTAAAAAA AGGCCGTTTT CAGCGTAGAT
     3661 GGGTCTGAAT AAAACAGGAT GTTTTCTCTT TATGTTGCAA ATCAGAATAC ACTTGATGGA
     3721 ATGCTCATTT GTTAAAAAAA AAGGTGCTGT TGTAATATTT TTTTTGGTAT GGACTATTTG
     3781 TTTGTCTAGA TTGCATACAT GGAGGCTCAT GGAACAGGAA CCAAAGTCGG GGACCCTCAA
     3841 GAGATCAACT CCATCGTTGA CGTGTTCTGC AAGGACAGAG ATACCCCTCT TCTGATTGGA
     3901 TCAACCAAGT CCAACATGGG TCACCCAGAG GCTGCATCAG GTAAAGATTT TGTTTTAAAG
     3961 ATAGTTTTGT ATCTCATTTT GACCAGTGAT TGTTAACCTG TGTTTTCTTG CAAATAGCAG
     4021 TTCCATTTAG GAATTCAGTT GAAAAAGAAT CCGTAGTTTC ATTGAATAAT TGAATTAGAT
     4081 AAAGGAGGAA ACGAAACGCC TTGTTACTGT GTGCCTCAAT TTAGTTTTTA TTGAGATTTT
     4141 GTTTTGCAAG ATTTAGCATG GCTCAAAAAA AGGCTCTTTT GAGTTCTTGA ATTGATGGAA
     4201 GTGACAGCAT AAATTCTATC AGTTTCTGTA TTTATAGTTT CTTTTCTGTC TAAACCATTT
     4261 CCTTCGCTCC CCTTGTTATG TGAGAAACAG GAACTAGGGA CAGGTTCTTT TTGTAGTATG
     4321 TCGTTAAACT TGATGTCAAA TGGAAAGAAA ATACTTTCTT TGAAAATGTG CAATACATTT
     4381 TTTCCCCCAC TTTCTCCTTT ATGGTCTTGG CAGTTGATCG AAACCTGAAT TCCCAGTTGA
     4441 ACAAAAGAAA TTAGTTTGAT GGCAAGAGCA TATTTGTAAT TAATACTCAA CCTAGTGGTA
     4501 ATAAATTTCT TTTTATTGTT ATCCGATTGC TGGCTGTTAT CCAGTTTATG CAAATAGTGT
     4561 CATTGGGAGC TGCTGTTGTC AGCTGAGCTG GACTGTGAAT GTAGATAAGA TAGATGTCAG
     4621 TAAGTTGAAG TGATTTAGCA TTGTGCTGAA TCAACCTCAA TTGGAGGTAT TATGTTGCCA
     4681 TTAAAGGAGA GAAGTGGAGA AGGGTACATA CAGTAGTATG AAATTCATCT GCATAACAAG
     4741 TTCCTATGAT GTAAACATAA GGCAAAAGCT TTTGAAATGT ATTCAGTTCT CTGAAACAGG
     4801 ATCTTCATAG CCAACAAATG GACCTGTAAC TTGAGCAATT AATTGGCTTT TATTTATTTA
     4861 GGATTATGAA TTGTTCTTTT GGAAATATTT GTGTATAAGA GCATTGTTTT AGTGTTCAAT
     4921 TTGCTTAACG CCTTTCTCAG TATAATGCAA TAATTATTTA AAAAATGTTT ATTTTAGATT
     4981 GGTTGGAAGG ACCTCATATT TACAATCTCT CTCTGTGACA TGATGGGTTT TAGAGCTTGA
     5041 CACTAAGAAT AACTTGGTGT AGGAGCAGAT TCAGACGTAG TACAGTAATG CTGAGCTGCA
     5101 TTGGGGGAAG AATTTGGAAG TCCCTGACAG GGTTCTCAAA TTTACATTAT TTAGGGAGTG
     5161 TTCCCACCTA CTTGATTTGC TTCGAAGATA AACTAATTAC ATTGAAAGAA AATTAGTTTC
     5221 CTCGCCTATA CATACCATAG CATAATTGCA CCTTGCCAAC TTCAAGAATA CTGTAAAGGC
     5281 TTTCCTTATG CAAAATCTTG CGCAAGGGCA TATATAGTGC TAATCTTTTT CAGAACTGGT
     5341 TATTTATTTT TTTTTGGTGT TGCCTCACCT TCACTGTTGT AATATAGTGA TACTAAGGTC
     5401 AATGACCAAA AATCCATAGC CTCTTTCATC CACGCTAAAG ATAATGGTTA TTCGTAGACG
     5461 CACACTGCAG TTATGAAGAA AGAAGTGTTG ATAGCCAGAA ATGCTCATCT TTTTGTGTTT
     5521 TTGTGTTGTA ATTATTGCTG TAAAAAGGAC ATACAAGAGT GCACAACTCT AATTATTTCT
     5581 TTCAGGTCTC ACTTCTCTTG CCAAAATCAT CATTGCTATG GAGGAGCGAG TGATCCCACC
     5641 AAATCTCCAT TACAAGACAC CCAATCCAGA GATCCCGGGC CTTTCTGACG GCAGTTTGCA
     5701 AGTTATCACA GAATGTACCA AGTGGGATGG TGGTCTTGTG GCCATGAACT CTTTTGGCTT
     5761 TGGTGGAGCA AATGTGCATG CTGTGTACAG GTGAGATTTT TATATCGTCA TTTTAGAAGT
     5821 GTCCACTGGT GGTATGAGCC TATTTCTGGT AGTCCTAAGA CTCAAAATTA CAGCTTTCCC
     5881 AAAGTAATTG AAAATATTTG GTTTCTTGCC TTTTTCTTCT ATAGCAAGTT ATTGAAAACT
     5941 TTGAATTTAA CCTGTGGAAT TAGTTTGTTG TAACTATTGT GGCTTTTTTT TATAGTGCAC
     6001 CAACGTTTTG ACAGCTTTAC TAATCAGTGT TTGTTTTAGA TGAAAATCTT GTTGACATAC
     6061 ATTTATAGCT TTTTTAAAAA GCCTGTATGA CAAACTCTTC TATGCTAGAA ATGGATTTGC
     6121 CACAGTAGAA ATCTCAAATC ATCTTAATCC ATATTTCTCC TATTTTTCTT TAAGAAATAT
     6181 TTTCCTTTGC AAATGCACTC TTCATTGTCA GACAATGATG GAGGAACTAT TGCTATTATT
     6241 ATAACTTTAC TTTGTAAGCA TGTACTGAAG GCTGTCTTCC GATCAATTGA ACTTTGTCTC
     6301 ATTGACACTT TGGTATACTC TTCCAGGTCC TATGACGCAG AGCCACGTGA GCCTCATATG
     6361 GCCAGTGAAA AGCCACGACT GTTCACCTTC AGTGCCCGAT CAGAGGAGGG AGTGCGTGAG
     6421 GTGCTGAAAG AAGTCAGAAA GAATGCAAAG AGTGTGGAGT TCCAAGCTCT GATACAGGAC
     6481 AGTGCCAACA TTCCCACCAA CCAGGTTCCC TACAGAGGAT ACACAATAAT CAATGGCACC
     6541 TCAGAAGTGG AAGAGGTTCA GGTGTGTGTT GTGGATTATT TTACTTTTTC TTAAACACTC
     6601 AGGGCTTGCT CTTTATTTTT CCAGAATTTA ATTAGTCCTG TCTACTTTGA AAAGATTAGT
     6661 ACTTCTTTGC TTTTTGTTTG CATCTTATTT TTTTTCCTTA AGTTGGAGAA TAATGATTTG
     6721 GTAATTGAAG ACATATGACA GATCTGTTTG CATTCACTTT CACCTCTGTG TTCAGGGAAT
     6781 TTGTAGTGAC TTAAGGTGTC CCACTCTTAC TTCTAATTTT GACTTTTAAT GTTTGCACAG
     6841 ATGGCCATTA TTTTCTATCT GAGAAATAAG AATACATTTT CAAATATGTG GTGAGACCTT
     6901 TAGATATGTA ACCATTTCTA CCAGTACCCT ATAGGATTCC TTTCTCTTCC TTATGTATCA
     6961 GAAATGCGGC CCAGATCGCA GACCCATTTG GTTTGTGTTT GCTGGCATGG GCACACAGTG
     7021 GCATGGAATG GCCCGTAAAA TGATGGAAAT TGAAGTGTTC AGGGAGTCGA TCTTGCGCTC
     7081 AACAAAGACA CTCAGCCAAT ACGACCTCAA CCTCTATGAG CTGCTCATGA ACGGAGATGA
     7141 GACCACTTTT GATCAGACCA TTCCTTCCTT CATTGGCATC GCCTCCATTC AGGTATGTTC
     7201 GTAGAATCTC TTTATACGTT AAAATATACT GTGTCTTGAA AACATGAGTG ATGCAAATTA
     7261 GTTCATGTAA TGCATGGTGT ATGTTGACCA ATTAGCATAA TTAATTTGAG AAATGGCAGC
     7321 CCAAACAATG AGATAAAATA GAGACATTAG ATAGCATTGC TCTTTAAGTT CATGATGTTT
     7381 GAAGGAAAAA AGGCAAATAA ATATTTATAT TCTGTGTTGT TCAAAGTTAA TGTTTAGGGT
     7441 GATTTTAATA TTCAGTCTTT ATGCTTGTAA TGAGTTATTA GTTCTATGTT TATGCCAACA
     7501 GTGAGATGCA TGAGAGTTTA TGTTTTTAGG CTGGGCTAAT GTTCTTTCTT TACTCAATGA
     7561 AAGTCGGTTA TTTCTGTACA CGTATGTTAA GAATTTTCTT AGTACTCATA AGTGTTTGTG
     7621 TCTTGACATG AAGGTTGCCT TGGTGGATCT CCTCCACTCG CTGGACATCC ACCCAGATGG
     7681 CATTGTGGGC CACTCTGTGG GAGAACTGGG TTGTGCCTAT GCTGACGGCT CACTCACTGC
     7741 TGAAGAAGCG GTGCTTAGTG CATACTGGAG AGGCCGATGC ATCTCTGAAG CCACCCTGCC
     7801 TGCTGGAAAA ATGGCAGCTG TTGGTAAGTG GTTCTGTCTA ATATTTGACA TGGAGAAGCT
     7861 CAGTTGTCCT GATTTTTAAA AAATAACTTA TATTGTCTGA CAGTTATTCT TGAAGAAGAT
     7921 ATTAGCAAAT ATACCACAAA AATTGACAAT TTGTTTTCTT TTTAAGTTTG AAAGTATTCT
     7981 GCATAGTCTC CTGTGTTCTT CAGTTTAAAG TTAGCTTCTT TTTGGTCAAG GAAGTTAAAA
     8041 ATTTGACAAT TTTCTTCTCA GCAGAGTGCT TTTCATTGCG GGATCAGTCT CAATTATTTT
     8101 CAAAAGTTTG TTTTTTGTTA TGATGTTTCA TTTAGCTGAC TGATATCTTA ATGTAAAGGT
     8161 CCCGTTAATA GAGCTGCTAC CTAAAGCACT GACCAACTGA CATCTTAGGA CTTATTTGTT
     8221 GATTGCACTG TAAAAGCTGA CAGTATCTAA CTCTTGCTGT GCACAGGTCT GTCTTGGGAG
     8281 GAGTGTAAGA AGCTTTGCCC AGAGGGTGTT GTCCCTGCCT GCCACAACTC TGTTGACACA
     8341 GTCACCATCT CCGGCCCATA TGAGGCCACC ACCAAATTTG TGGAGGATCT CAAGGCTAAG
     8401 GGAGTTTTCA CTCGTGATGT GAAGTCCTCC AATGTGGCCT ACCACTCATA CTACATGAAC
     8461 GACATTGCTC CCCAACTCAA AGCTGCTCTG AGCAAGGTTT GTAGAGTCAT CATATTTTAC
     8521 ATATAACTGG ATTCCTTTTG GCTTTAGAGC ATACAAAATG GTTTCCTGTT TTGGAACATA
     8581 GAGTTAAAGA TTGTAAAATT TGTTATGGTT ACCTGAGCTT GCATGCCAAA AATAAATGAA
     8641 AAGCTTTTTA AAGTGTATTT CGGGTTAGTT TTAAATACTT GCTCACCCGA AATGCAAAAA
     8701 TGCAGGCATG GATTTACTGA TTGAAATCAA AATGAAGTAA CATTAGCTGC ATATTGATTT
     8761 TTTTTGTTGT GGTAATATTT GCAAAAGTCT AGTACTGACT TTGTCAAATG ATTAAAGTAA
     8821 TAGATTCTTT TTCCAAGTAA CAGTACGAAG TATTGTTTTC ATAAGTTAAA CAAAAACCTC
     8881 AGTTTAGTTT ATTCATTTCT TTTATAGCAA AAAATGTTTG AAGTTCAAGG ATTGTACCCA
     8941 CTTTTAATTT GTATTGGAGT TGCTCAGATT AGTGGGTGAG TGCACCTCTT ACAGATATAA
     9001 GATTTTATTG TAATATTATT ATGATATTTA TTACTTATAC GAGTTTTGCA ATGGTATGGT
     9061 GTTCTCTGAT ACTAACCCCC TTGTTCTTCA TTCAAAACAG GTGATCACCC CCAAGAAGCG
     9121 TTCGCCCAAG TGGGTGAGTA CTTCTGTGCC TGAGGCTCGC TGGGGAGAGG AACTGGCTCA
     9181 GTATTCCTCG GCAGACTACC ATGTGAACAA CTTGGTGAGT GCCGTGCTGT TCCAGGAAGG
     9241 CCTCCAGAAG GTTCCCAGCA ACGCCATCGC CATTGAGATC GCTCCGCACT GCCTGCTGCA
     9301 GGCCATCCTC AAGAGGTCGC TCAGCACCGA GGCCACCTTT GTTGGGCTCA TGAAGAGGTT
     9361 CCATGAGAAC AACATCGAGT TCTTCTTCAA CAGTCTTGGA AAGTAAGTCT TGGTCTTAGT
     9421 TATCTTTGAA ATGCTTTTTT TTTTTTTTTT TTGACCCAAG AGGAAGGGAG AGAATAAATG
     9481 AAGATGGTGA GGTTTTGTTG AGATTGAGAG AAATTAGGTT GGAGGGAAAG GAGAAGTACA
     9541 GAGCTTCTGT TTCTAGTTTA CTCCGCACCA TTTAAAAAGT TTAAAAAATA ATTTTTTAAT
     9601 AGGTTGTCTC TCTGAAAATC TTCATGTATA ACAATTCCAT GACATATTGC AAACCTCTTG
     9661 AGCCAAGATA TTCTTATTTC TCTTGTTGGA AATTGGTAAA TCTTAGGAGA TTGATATTGC
     9721 CCATCCTGCG AATTTCTGGT GGCAAAAAAG TAATTCCAAG GAAAGTTATT GGCATTTGAG
     9781 TGAAAAGTTT TTCGTGTTAA ACTATAACTA TCCCAAGCCT CAACATTCTA ATTTGTTCGA
     9841 TTTCCTTTTC AGGTGTTTTG CCAACGGAAT GGACCTGAAC CCGTTGAAGG TCTACCCTCC
     9901 TGTGCAGTAC CCAGTGCCAC GTGGTACTCC CAACGTCTCC TCGTGCATCT CCAAGATCTG
     9961 GGACCACTCC GTGACCTGGT CTGCCCCCCA TGGAGAGGAC TACCCCACAG GCACTGGCGG
    10021 CGCTTCCTCA GATGCTGTCT TTGAGATCGA CGTCTCGGAC GAGTCGCCTG ACCACTACAT
    10081 TGTAAGTACA AATTATTGAC AATTAATTTT TGTGGATGTG CACTGATAGT TCTGTTGGTC
    10141 TCATACTGGA CTGTGATGTG TATGACCATG GTTTGAATCA TTAATGGGGT GTTCTTGAGC
    10201 ACGTATACTG TAGTTTTCAC GGCTCTCCAA CCAATTGATG CAATTTATAC TATATCAGTT
    10261 GGATGAGGAT GTATGCGATT CAATTTATTT GTTTAAAAAA CAAATTTGTT ACATGACCTT
    10321 ATTGTGTTGC AAGTGCCATA AAATTCTTAC TTAAAAATAT TAAAATTTTG TGCAGTTTAA
    10381 GTGTTTATAT TTCGAAACAG TGGAAATGCT GCTCTTTAGT TATGGAAGAG TTGATGTGCC
    10441 ATTGCAATTG GTGATGGAAA AGGGACATCA ATAGTTTTTG TTTTGTTTCA GTTGTTTTTT
    10501 TTGGTGTGTT TTCTCTCATC AGGGCTTGGA GTTACTGTTA TGTCAGTAAT TTTTACTCAG
    10561 AATATTAAAA AGATTACTAG GTATAATAAG TTCTGTGGTT GTCTTGAGGT TGTATGTAGA
    10621 AATATCAATA TCAATGGTCC TGGAATATAT ACAGTGAAGT CTGCATAAAC CGAAATCTGT
    10681 GTGACTGCCA GACTTTCTTT TCTTTATTTG GGTTTTTGAT TTAGAGAGGT GGCTCAAGTA
    10741 GAAAAAAAAT CTGGGCTTTT TATTTTCTTT CAGTTTATAT AGTCGTTTTC TGATTAATCA
    10801 TGTTCAGTTT AAGCAGACTC CACTGTGTAT TTTGATGTCG TTTAGAGTTT TACAATATGA
    10861 TAATTGCGTG TTATTTGTAT ATTACAGGTT GGTCACAAAA TCGACGGCCG CGTGCTGTAT
    10921 CCCGCCACAG GCTACCTTGT CCTGGCCTGG CGAGCCCTGG CCCGCCTCAA GGGTCAGCTG
    10981 TACGAGCAGA TGCCAGTTGT GTTTGAGAAC ATCAACATAC ACAGGGCCAC CGTGCTGCCA
    11041 CCCTCTGGTG AGTCTGAGCT TATGACATAT ACACAAACGG GCGTCTCCAA GGCCTGTGAT
    11101 AATAGTGTTT GTAAATGACA AATATTTTAT GTCAGTATTG AGGTAAATCA TGGTCTTTTA
    11161 ATTGACAGGT CTTGAGTGTT CCTTTATTTT CTTAATGCTC CTTGTCTATT GGTTAAGTTT
    11221 ATGTCTGTCT TGTCAGTGTG AGTGATAGCA AAGCTTCCTT TTGGTCATGT TTGTGCAGTG
    11281 TTTTGTTTTT GACTTAAGGC GTGTCTGTTC TAAATGCAGT AATTTGTTTT GGTGATATTA
    11341 AAGTTGTTGT TGCTTGTTCA TTTATTTTGT GAAGAGTTTT TTTAATACGT TTGTGATGTA
    11401 CGCTTTAGTT TGATGTTGAG ACGGATAAAA AATAATAGCT GCCTTTGCTA AATAAAATAA
    11461 TATTACACCC CTCTCCATTC TTTTCCACAG GGACTGTCTC TTTGAGTGTA AGCATCATGC
    11521 CTGCCACTGG AGAGTTTGAG ATTTGTGAGA ATGATTCCCT TGTGGTCAGT GGCATTATCT
    11581 ACTCCCCCGA TGGCCAGTTC CTTGACCGAG ATCTGTACCC AGCTGTCAAA CAGATCATGT
    11641 CACAGAAAGA GGTCTCAGAG TTCCAGCTCA CCAGAGAGGA GGTGTACAAG AGCTTGAGAC
    11701 TGCGGGGCTA TGACTATGGA CCAACATTCC AGGGCATTGC CCGCTGCAGT CAGACAGGTA
    11761 TGGGGGCACT GTTTTATGTA AATCATTGGG ATCCTGGGAA AAATATCAAC TTGGTGGAGA
    11821 CTTTAGGGTG TGTGTTTTTA TATATCTATC CTCTTTGTTT CTTCCTTCCG ATTTCTTTCA
    11881 CAATAGGGTA AAGTTCTCTT GAAATGATTA ATTCTTTTAA ATAATGCTTT GATATTTTAT
    11941 CTTTCATTAA GAGGTCTTTG ATTTTTTACG GGCTGGTTTG ACTTTTCTGT TCATACTTTA
    12001 TTGCTTGAGG ATGTGCTTTC TTAGAAGATG GAATGACTTC TTTTTACCGA TAGCATTTTG
    12061 TCCTATATTA TGGTCTTTTT TCTGTTGACT ACTAGGAAGT TAACCCTAAC CCTAATCACA
    12121 TGTGTCAATT CAGGGGTTAC AATTGATTCT ACTGTTGTTG CTTGGATTTT GTTTTTATTT
    12181 GTTTGTGTTT TTTTAGTACA CTTATTCAAC ACCTATGAAT TTTTCTCTTC AATTCCTTTT
    12241 AAAAAAAAAT TAAAAAATGG AGATGAATAG ACTGAACTGA AACAAAACTT TATTATTTTT
    12301 TTCCCAAGCT GAGACCTTGG AGCTTACTTG GAATGGACGT TGGATCTCGT TCATTGACAC
    12361 CATGCTGCAG GCCCTCATTG TGGCTGATAA TGTCACAGCT CTGCGCCTGC CCACCAGAAT
    12421 CCGCAAGGTG AAGATTGATC CCAAGTCACA CCCGCCAGTA CCGCTTGAGG GAGAAGAGCC
    12481 CATTGGTAAG TGCTATTTTA GCAGCTTGAG GTAAGATTAT TCTGTTTATT GCTGTCAGGT
    12541 GGCTAAAGTA TTCTCACTGC TACAAAGATG GGTGAATTTT TTTTTTTTTT TGGGGGGGGG
    12601 GGGGGTGGGG GGGGGGGGGA AACAGCACAC CAGTCACATT GGCCATACTG TGGCATTGGC
    12661 TGTTGAAGAA AGATTTTTAT GTTTGCCGAA AGGCAGCAAA CTGGAAATAA GTTGTCGAAT
    12721 AGAAAAATAT TTCACATTCT GCACTTTTAT GTAGGAAAAC ATTATGTTGA ATTCTTCTTC
    12781 TTTCAGATAT TCCTGCTTAC ATCAATGAGA CCCTGAAAAT GGCCATCTCT GGGGGAGTTG
    12841 AAATCCAAGA TCTCCATGCA TCAGTTGCCC CAAGAAGAGG TCTGCAGACT GCACCTACTT
    12901 TGGAGGAGTA TCGCTTTGTG CCATACACTG AAGATGTGAG TGCACCTCCG GCTTCTCTTG
    12961 AAGCCTATGC CACAGGCTGC CTCAACTACA CTCTCGAAGG TCTCAGCAAA CTCCTGTCTC
    13021 AGGATGCTGA TGGTGCTCTG CCCAACAAGG ATCTTCTCAA AGATGTCGTC ACGAACAACA
    13081 AACCCTCTGC ACCTTCAGAT TTGCAATCAC TTTTGGCACA ACCAAATTGT GGTCTTGCAC
    13141 AGACACTGGA GAAGATCTTC AGCCTCTCAG CATCTTCATC CTTCCAGGAG AATGCAAAGA
    13201 ATGTCCTGCA GTCTTTCCGC TCCGCATTGG CGTCTGACGC GCTTCTCTCC AGCCTGAACA
    13261 CTGAAGATAT CTTGAAGCCC TGCCTCGACA TTGTTTTGGA AAATATTTCC TCCAACAAGC
    13321 CAGCCATTTT TGAGGCTGGG GCTGCTTCGA GTGCTCTATA CCGCAAAATC ATCCCCATGA
    13381 TCACGTCACA CCCTCTGAAG AGTGTGATCT ATACTGGTGC GGACAAGACT GCTTTGGACA
    13441 AAGATGCTAA AGGTCTGGGT GTGAAGGGTT CTCAGTGGGA CCCGTCCACA TCCAAATCTG
    13501 TCCCGCCTGG CCAAGTCCAA CTGCTGGTTC TGAAGAACAT ACTGCACAAA CAGTCAGACA
    13561 TCGACAGTAC GCTGGAGACA GTCTCCACCA TGGTCGTCCC TGAGGGCTTC ATCCTTGTCG
    13621 AGGAGGTCAC CAAAAACTTC CCACTCCATC TCGCCTTGGA AACCATTTCT GAGAAATTGT
    13681 CAGACAAAAA GTCTCCCGAT GTCTGTCGGG TGTGTGGTTG TTACTTGACT GAGGGATCCT
    13741 GGGTGGAAGT GTTCACCAGA CACAACTATG AGGTCATCTA CAGAAAGTCT GACAATCTCC
    13801 TCTCCACGCT GTTCCTGCTC CGCAAGAAAG CCGAGATCTC ACCGACTCTA GTCTCCATTG
    13861 ATGATCTAGA ATGTTCCTGG CTGGAAGATC TGAAAGCAAA GGTCAGTGAG CTGGACTCTG
    13921 CCCCCGAAAA CGCACGTTTG TGGATTGCAG CTCAGGATGG GATCAATGGA CTCGCTGGCT
    13981 TCATCAACTG TCTCAGGACA GAGGCTGGAG GAAGCAAAGT CCGAGGTCTA CTCATCAGCA
    14041 ACCTCAAGTC AACCACTCAG CCACAGATCA CCGTTGATAG CCCAGAGTTT AAGAAGCTTG
    14101 TCCAGATGGA TCTCGTTTCC AATGTCTACA GGGATGGACA ATGGGGAAGC TTCAAACATG
    14161 TATCAGTGCC CCTAGGTAAG ATTTACAGCT TGTCTATTTG GTCTTATTAT GTCATTAGGT
    14221 CCTTTGGTCC ATTAGGAGAA ATGTTTTTAT TTCAATATGA AAGGATTTTT TCTTTTTGCT
    14281 GTAGAAATTG AGTAACTTAA AAAGAAGAGG GAGCAAAAAG TATGAATTAC ATCCTCTGCA
    14341 GGCTTGTCAT GATTTTCACC TGCTTGCTGC TGAAGTTGGG TTAATCATGA CTGCACACAA
    14401 GGCTTACTTT TGACATTGGT GGTAGTGGTG GATCCAATCA AAGCTGAATA CATTTAAAGA
    14461 AGATACCCAT TAGAGCATAG TATGTGATTG AACTCACTCA TGTACTCTCA GCAGAAAGTA
    14521 TATTAAATCT CTCTCAGACA ATAGTTGTGA GAAATGATTG CCATGAATCA GAGTTCCTAC
    14581 ATTTCTGAGA AGTAGCTTTA GTTGGAGAGC AAAATCAGCA GGAAAAAGGG AACTAACACG
    14641 AAAAGTAGCA TAAGAATTCT CGTATTTCAA TTTTCTGTAA TGTTGCTGAC ACTGCCCTGA
    14701 GCTCATGTAT CCTGCTTCAG TATTTTGAGG GAATCTTTGT TCTCAGTTCA TCTTTCCTTA
    14761 AAATGTTTAA GGGATGCAAA CTAGAAGTAG AGAAGAGTGT TCTGATATAT TTTGTTCAAC
    14821 ATTTTTTGAT AGAGGTTTAT TTAGCGCTTG TGTCTTCACA TGTGAATGTG GTCAGAAAAG
    14881 GTTTCAGGGT TTATTTTTAA TCAATGTAAA AAATAAAAAA GGATTGATGA ACAGTATTCA
    14941 GTTGACTTGC TGTGCAGGCA TCTAAGCTGC TTTTTGTGGT TTCAGTTTAG AAGAAAAAAC
    15001 CCCAAACATT GCTAGAGCAG AGAAGGAATT CTTCTCGAGT GTTGCCAGAG TGAAAATAAG
    15061 GTAGCAGAAG TGCTTTATCA ATATTGAGTC ACTACATGAA GTTTTAATTT GGTTACTTTT
    15121 GATTAATTTT GAAAATGAAT TATGAAATAA AATGTTGTTA ATTTGCTTTG ATGGCAAAAT
    15181 TCCTTGTTCT CACGAATGTT AGCTGAGGTT TGTTCTGAGG AGCCCTATAT ACCTTAAGCA
    15241 GTTTATTGTA CCATTCTTAT GTAACTTTTA GGTTGGTTTC ACAAAAATCA TTCAAATTTT
    15301 CCCTTACAGA CGGTGCCATC AGTGAGAAGC CCAGTGATTA TGCCTATGTC AATGTACTTA
    15361 CTCGTGGTGA CTTGTCCAGC TTGAAGTGGA TTGAATCACC TCTGAAGTTC TTCCAGCCCG
    15421 ATGGCAGTGA CACAGAACTA TGCAGTGTGT ACTACACATC TCTAAACTTC CGCGATGTGA
    15481 TGCTGGCCAC CGGTAAACTT CCGCCGGATG CAATCCCAGG TCACATAGCG GCTCAGGACT
    15541 GTATTTTGGG CATGGAGTTC TCAGGCAGAG ACAGCAAGGG CAGCAGAGTT ATGGGCATTC
    15601 TGCCTGCCAA GGTGAGTCAT AGTTACACGT ATATATTGTT CGTCTCTCCC TCCACCCCAC
    15661 CCCACCATTT TATTTTTATT TTAAATAAAT TTTTTTGGCT TATTGGCTTA TCTTTCACCT
    15721 ATAGCTGTTA TGTGCTCTGA TTTGGTCTAC CCTTTCCCCA TTTTGTCAGT TTCTTTCATT
    15781 CTCAGTTTCT GGCAAAATGT GTCCCCTGTC TTCCTGACCA AATGCACACT TCCCATTATT
    15841 CAAGAATGAC TTTTTTGCCT TCTTGTATAA AGTTGATACA GCTATTTTGG TAAACGTAGT
    15901 CCTTTTCAGC ACTTGAAGTC AACTGACAGG AAATTGGTAT TCTAGCTTGG TTTCTTGTTG
    15961 GCTGGTCTGT TTTGGTAGTG TTGGTGAATA TTTTGGTCTT TTTTGTTTTC TATCTTTGCT
    16021 ATGTTTCTCT CTTGAACGAA CCTCAGCATT TTGCTGTATC TCTCATGTAC ATGTCTTCAG
    16081 GGCCTGGCAA CAGCTGTAGA CACTGCCAAA CGCTTCTTGT GGAACATTCC GGACAGCTGG
    16141 AGCATGGAGG AAGCTGCCTC GGTGCCTGTG GTCTACTGCA CCGCCTATTA CGCTCTGGTC
    16201 ATCAGAGGCA GGATCAAGAA GGGAGAGAGG ATCCTCATTC ACTCCGGCAG TGGTGGTGTC
    16261 GGACAGGTCA GTTGGAGGGA TATTAGAGTC AAGTGGAAGT TTCACTTCTA CAAAATTATA
    16321 TACGGAAGTG GAATTTTTTT TTTGGTATCG ATACCTGATT TTTGCTCAGT ATAACTATCT
    16381 TCAGTGGCTA GAATTCTTTC ATTTGATGTG CATGAAAAAA CGTATGTGAA ATTGAATGGC
    16441 AATTTGCAAT TGTGTATGCC CCTGGAAAAT TAAAATATTT TACTGTGTAT TCCTCAATCC
    16501 ACATGTCGGT ACATGTATAG CAGGCTACTA CAACAAATGT TTCTCAAATA ATTTAAAAAA
    16561 AAATGGTAAT TGCTTGCTAC GAGCTTTCTC GCTCTGGATG CTTTGTGGTG GAATTTTTAT
    16621 AGCCATTGTT ATGACGTCGT TTGAGATTAT GTATGAAAGT TTATTACTTT TAAAAATGTT
    16681 TCATTCCCTA ACTTTGTTTC TGCTTCAGGC TGCAATCGCT GTGGCTCTCA GCTATGGTTG
    16741 TGAGGTGTTC ACGACAGTCG GCTCCACAGA GAAGAGAGAA TACCTGAAAC AGATTTTCCC
    16801 ACAGCTCAAA GACAGAAACT TCAGCAACTC CAGAGATCTG TCATTTGAAT ATCACATCCT
    16861 GAAAGAAACG AACGGAGAAG GTGTGTACAT CAATCTTTTT ATTGTTACAT CTGACACAAG
    16921 AATGAATATG TTCTCTTTTG CTTTAAGCAT ATAATGGATC ATTACTGTCT GCGACAACTG
    16981 TTACTAAGGT CATTTATTTT ATCCAGAGAT TTGATTTTTA GAGATGCCTC GTCCATATTG
    17041 GCTTTTGACA AAATATTGAT CTTTGTCTAA AACCTCAATT AAATGTAATG CTCTTTTTTT
    17101 ATCGATGAAT TTCTTTTTTA TGGAAAAGTT ATGGTGGACA CATAAAAGTT GATATTTGAT
    17161 AAATGCTCAG GTTTTCTTCG TCTTCTGGTA TGATATCATG TAGAAATTTT TGGGGTATAA
    17221 TTGTATTGTT GCAAATGTTC TTTTGTATTT CTCCAGGTGT GGATCTTGTA CTGAACTCGC
    17281 TGGCAGAAGA GAAGCTCCTG GCCAGTGTGC GGTTGCTGGC GAAACATGGC AGGTTTTTGG
    17341 AGATTGGAAA GTTTGACTTG TCCAATGACA CACCATTGGG TAAGTTGACA CTGTTGACCT
    17401 CTCGTTTCAC GTATGGAAAG TGGTTTCAGT TGAAGGGTGT TCTGATGTGG TCTGCACCTT
    17461 TTTCTTTTTA TGTTTCAATG ACTTATCTCC TTTCAAGCTA GTAGTTGCTT TTTTTGCCTT
    17521 TGTCTACTGT CTTTTCTTGG CAATATTGGT GGGTGTTGGA GAGTGCCAGT GGTAGGTCCT
    17581 ACTTCTTTAT TATACCTCAG TTGTTTCTGT CTGTGTCTTA CTTTTTCACA GCAGTAAATG
    17641 ACCTTTATTG TGTTGATGTG CTTTTCTTGA CTCAATTTTC AATGCTGTCT TCACACCTGT
    17701 TGCTGTTGTC TTTTTTCTTT TTCCCTTTTC CCTTTCTCCT CCTCTCAGTT TTTCAGTTTG
    17761 TTCATTTTAT CAATATTTTT TTTTTTGTGA CGAGAGTAGC TGGATTTCAG GGATTCTTTT
    17821 ATTGGCTGAA TTTTTAAAAA TGTTCACATT TCTCAGAGCT GGAGGTTTGA AGGCACTCCT
    17881 GATGCCGTCT GCTTTTCCTT ATTTTTCATA AAGCCATATT CTCCTGACCC ATTTTGTGGG
    17941 ATTTTGATGT TTGAGTCCAG GTTAGGTTCC CATTATTCTT CTTATCCATC CTGAAATAAT
    18001 ATGCCCTGAC ATGGGGCCAA GTGCTTTACT TTGATTTGAA CAACAGTATG TGTAAACAAC
    18061 AAAGTGATAC AATGTTCATT GCTTTGTTCC AGGTATGTCC ATCTTCCTGA GGAACATCAG
    18121 CTTCTGCGGC ATCTTACTTG ACGCCCTGTT TGAGCACCAG ACAGATGACT GGGTTGAAGT
    18181 GGCTAAGATG GTCAACGAAG GCATGGCCTC AGGAGTCGTC CGCCCATTGA AGACCACCAT
    18241 CTTCGGCAAG GATGAGGTGG AAGAAGCTTT CCGCTTCATG GCCCAGGGCA AACATATTGG
    18301 AAAAGTTGTC ATCCAAGTAT GTATTTGCGA TTTATGATGA GTTAGAAGAG AAGCATACTG
    18361 TTACTCTTGT GATAAGACCA GCTAGACCCA GGGGAGTTAA TTTTACTGGA GAAGCAAAAA
    18421 ATTTGTTTTG TCACACATGG CGGCTGACGG GTTGGTTTTT CTTGGGGGGG GGCATTTTTA
    18481 GTCCTAATTC AAAGCTGTCT TTGACTGAGC ATATGCAATT GATCATTTAC AGTGGATTCA
    18541 TCTAATTTTT TAAAAAGGAT GCATTGTGAG TTAGCTGACT TATCACAAGG GCGACGGTAT
    18601 TGTGAGAATA ATGATCACTT TGTAGTGGGG AAGAATAAAA GAGGGATATG GAAGAAGTAC
    18661 TTGGGATTCT CTCAAGTGAC TTGTGGTATT TCTTCTGGGT AGTGTCAAGT ATTATTGTAA
    18721 ATGTATGGCT TACACTGGAC ACATTAACAG GAAAGAAGAG CAGAAGAGTT TATTTCAACT
    18781 AGGCATGACA TTTGTCACAT TTAGCCTCAG AGAAGGGGAA AAAACTAAAG AATGTCTTTT
    18841 ATAAGAAGTG AATAATGGCT TGAATTTTCA AGTTTTGTCA TTAAGATTTC TTCCTTTTGA
    18901 TTTTTTAAAA GATTTATTCA TAAATGGAAT AAGATGACCC AAGTCTGCTC TACTGCTAAA
    18961 GGCAGCTTTA CAAGTGTAAT GTCTATTTTC TTTCACTTTC ATAGAGGTCT TTCTTTTTGA
    19021 AATATGGAGT ATCTTAATTT TTTTTTCCTC TTGAAAGATT ATTTCTGACT TCGTGCACAT
    19081 GATGTTTATA ATTCTGTTTG TCTAAATGGT TCTCTTACTA TCTGTATTTC CAGGTCAGAA
    19141 GTGAAGAGCC AGAGAAAGTG GCCACACCAC CTCCTGTTTG CTTCCCTGCT GTACCAAGGA
    19201 CAACATGCAA CCCGAACAAG TCGTACGCAA TCACCGGCGG CCTGGGAGGA TTTGGCCTGG
    19261 AGCTGGCGCA GTGGCTGGTG GAGAGAGGAG CCAAGAAACT TGTGCTGTCT TCCAGGTATT
    19321 TACTTTTGTC GTCAGCTCAG GGGGTTAAAA AATTTTCTGA CATGGTCTCC TGCTCCTTCA
    19381 TTTTTTAAAT TTGTTTCTTT TAATGTATTC TGTTCTTGGC TTTGTATGGC TGGTGTAATA
    19441 AAATAGCACT CTGGCCTGTT CATTTATCTG GCTGTTCAAT TTGTGGTTGT CCTGCTGTTG
    19501 GTATTTTGAG GTGTGCCTTT CTGACAACTT CAATAGTCCT TTTTATTCTA GTTTGTTTTT
    19561 AGTTTCACCT TTTCCTATAA TTTCCAATGT CCTTCTCAGT AAAGGAGCAC TTGATGACTT
    19621 GTTTATGACA GAATGGTTAT CATATTTTTT ATTACGTGCC CTTTTTTTGT AGGTCTGGCG
    19681 TGAAGACAGG TTACCAATAC AGTAGGATCC AGCGCTTTAA GGACCTGGGT GTCACTGTGG
    19741 AAATCAGCAA AAAGGATGCC AGGACTCTGG ATGGAGCCAA AGCTTTACTG CAAGACTGCC
    19801 AGAAATTAGG ACCTGTTGGT GGTGTTTTCA ACTTGGCCAT GGTAAGTAAC TGTCCCAATT
    19861 TATCTATGGA AGATTCTATT TTCTTTGTGT TTTTGAAAAT ATATATTATT TTCAAATTCA
    19921 GTGCAGTCTT TCGCACTGAC AATGGTTGTT TAACGTTGCT TGTGGTATGA TAGTATCTCA
    19981 CTTTGCATTT TTCACTCACT TGATGTAGTT TTTTTCTTGA AAATATTATT TTGACTCTCT
    20041 GTCTGCTGGG ATAGATCCCA CCTAGGAAAA TGGGCCTGGA TCAGCTGGGC TGGAGTAACT
    20101 GGACTCCTAT ATAATTTAAA TTGTGTTGAT GTATATTTCA CAGAATGAAA GGGTTACTAT
    20161 TGGCCTTTAC GTTTAGTTCA TTGTAGAACG AATTCGCTTC AGATACTTCT GAGACCCGGT
    20221 GTTATCAATT TCTTTTTTAG TCAGATAACT TCCAAGTAAT TGGTAGTGAG AACATTTTCT
    20281 GCTGTTTAAA GTTGTTTTTT TTAACCCCCC CCTCCCCTCC TGTAATTTAA TATTTATTTA
    20341 ATCTACAATT TTGGGAACAT CTTGTGGATA CAGGCATATT TTCTTTTTCC AGGTGCTCCG
    20401 TGATGGTCTT TTTGAAAACC AGACGTCAGA AATGTACAAG ACTTGTTGCG AGCCTAAAAT
    20461 TCAAGGCACT ATCAACCTGG ACAAAGCCAC AAGAGAATTG TGCAAAGACT CATTGGAATG
    20521 GTTCGTTGTC TTCTCCTCTG TTGTCTCTGG CCGTGGAAAC CTGGGACAGA CCAACTACGG
    20581 CTTCGCTAAC TCAGTCATGG AGAGGGTCTG TGAGAGAAGA AAAGCTGCTG GACTTCCTGG
    20641 TGAGAATTTC TCGTCAAGAT TTTCTTCATG TAGTACTTTG CTTCAAATTT TATTTTCACA
    20701 GACAAGTGGT TTGAGGACTC AAAAAAGTGC TGTTTGTTTT ACTTATTTAA AAGTTAGACA
    20761 CAACTTAACA ACCCACTATC ACAATAGAAT TTCACTGTTT TTCAGCAGAA GCTTTTTAAA
    20821 AGGGAAGTGG CACAATATAG GGTCTGATTT CAGTTATAAT TTTTTTCGTT GAGAAAGCAA
    20881 TGCCTAAAAA GAATTAAGTT TGCACTTTTA AAAAATAGTT TCCTCATCAT ATCAACATGC
    20941 GAGTAAAATG AAAACCTCTG CTTATTTGAG AGGCCACCAC TAGATACCTT ACTTCTCCAC
    21001 TACTTCTCTG ATGTTTCTTT GTGGATAGTT GGTAGGTGCT CTGGTATCGT TTTCTTTTTT
    21061 CCCATCGCAC ATTTTATGTT TTTATCTCTC CTCCTTTTTT TGAGTTTGTT CGTCTCTAGT
    21121 AACTCTTCTA TTCTTCAGCA TTTATATGCA AGTTGCAAGT GCTGTAAAAT TCTCACTAAA
    21181 ACGGAACTTT AACAAAATCT GTCTTGCAAA TGACTGCTAT TGTGAGGATG CTCCTCTTTA
    21241 TCAGTATTAA CTAATAAGAA TTGCACTTTT GTCGTCAGCT CTTGCTATTC AGTGGGGAGC
    21301 CATTGGTGAT GTGGGTTGGA TCGCTGAATC GATGGGCGGC AACGACACAG TTGTTGGTGG
    21361 CACACTACCT CAGAGGATGG CCTCGTGCCT GACTGCACTG GACCAGTTCC TCACTCACAA
    21421 CTACACCATC ATGTCCAGTT TTGTCATGGC ACAGAGGGAC TCTGGCAAGA AAGAGGGAAG
    21481 CTCCAACCGC GTCAATCTGG TTGACTCTGT AGCAAGGATT CTGGGTAAGA AGAGCATTTG
    21541 CACCCGCATC AGTCTTCATT CATATTTTGG CTTCCCCTCT TTTGCTTTAC TGTATTTTTG
    21601 TTTTTGTTTT TGTCAGTCTT GTCCGTCACT TCTACACTTG TATTTATCTT ATTCTGTAGC
    21661 TACTGATCCC GCTATTCTGT GTTCTGTAAA TTTCATATTT GCCTCATTCG TCGTAATATT
    21721 GACTTGTATC TTAATAGTGT GAATAAAGTA CACTTTTTTT AGCTCGTTTT CAAGTTCATG
    21781 GTTGTAATGC TAAACTTCAA AAGCACATTT TGTGGGTTTT TAACGGATTA AATCTTAAAT
    21841 CTTTTAAATG TGATAAAAGA CAAAGTGTTA TTCCTGCTTC TAATTCTTCT GAAGGGATGT
    21901 AGATGTAAGA GTTTAAAGCT TTTTTTGTAC AACAAACAAT TTCATGAATT AGCAAGACAC
    21961 TATTTCCCTT TGTGATTTCC CTTCAGGTGT GAAAGACGCC ACGTCCATTG ACCCTGACAC
    22021 GAGCTTGGCT GACCTGGGTC TGGACTCCCT CATGGGTGTG GAGATCAAGC AGTTGCTGGA
    22081 GAGAGACTTT GAAGTGTCTC TCAGCTCCAG AGAAATTAGG CTGCTCAACA TCAAGAAATT
    22141 ACAAGAAATG AGTACGTTTT CTGGCATTTA ATTGTTTTGA AGGGGTAAAG GGGGAAAAAA
    22201 CCCCAAAACC CAGAGCTGTA TTGAAGCAAG ACTTTTTGGT TTCTACTTAA ACTAGACTTT
    22261 TTGGTTTCTA CTGTTCTCTT TTGAGCAGTG TTTGTTCTGG GTGTATACAT CGTCCCACAC
    22321 ATCCAGAAAA GGCAGGAAGT TGATTGTCAA CTGGAGGAAT GACTGGTTTT TTTGTGTGTC
    22381 CAGTTTCACA TTGTGTTCAT TAGTTCCAGG CAAAAGGATT AGAATCTATA GTGCTGACTT
    22441 TGTAAAATCT AAATATGTGT TTATTTTGTT GTCTCTTTGT CTTTCACTTG TTGATCCCGT
    22501 TGGTAAGTTT GTGTGTTTGT GTTACTGTAT TTTTCATTTC CAATTGTACT TCTTTCTTGT
    22561 GTAGATGTAA GTGACGAAGA TGGCGCCGAT GGTTCAGATA CTCAGCCCAA AGAAGGAAAC
    22621 ACGGTATTAC CCAGTGCTGC CAAACCGCAG GAGTCCACCG TGGCCTTGAG GTTTAACTAC
    22681 AAAGAGATGG TGCCAAAAGA TGCTGTCAAA AAGATCAACA GTGTAAAGAA TGGAGTCAAG
    22741 CCTCTATTTA TTGTGCACCC CATTGAAGGT AAGTGCATGT CACCAGTATA ATAAAGTTTT
    22801 TTCCTTCTTA AAAGTATCTG GACAGAATGA ATACAAGATA CGATATTTTA CTTTTTCTAG
    22861 GAGGAAATGG GAAATAATAC ACCAGAGACG CAAAGTTTCC TTTAAAATAA AGAAGTGTTT
    22921 AGACATTTAC CTCTCGCTCA GTTTTTTGCA AAGATACTTT TGATGATCTG TGTTTTATCA
    22981 TTACACAAAT AGGTCGCTGT GCTGCTTGAA GTTTGATATT TAAGTTTTAT AGTGACCACT
    23041 AGACCCTGCA AGCATAGACT GCACTTAAGT TTTTAAGTAG TGAAAGTGTT GACTTATAAA
    23101 ATAGGCCCCT CTGTTTTGAC AGTTTTCACC TAGGCCCATT TATATCCCCA TGTCCTGTAT
    23161 AAGTTGTTCT AGTGCCTCTC CTGCAAATGT TGTGTCTATC CATCCTTGCT GGTACTGGCA
    23221 AATATGCACT TTGTTCAGGT ATATGTGAAT TCATGAGCTA TAGTTTACTG GAGCCAGAGG
    23281 TCCGCTGGTG AATGTATAAA ACTCATCGAC ATCTGAGGGG CGATGTCTCA TGGGGCTCTT
    23341 TTTTTAAATC TGTAAATAAG TGACTCGCAC TTTATTACTC AGGAGAAATG GTAGAGAGCT
    23401 ATGCATGGTT TGTGTTAGCA GCTGACATCT GCTTGTGTGT TAAAGTCACG TGTTTGGCTG
    23461 AATCTCTCCA GGTAGTGTTG TTGCCCTGGA GACTCTGGCC GCCACCCTGC CCTGCCCTGT
    23521 GTATGGCCTC CAGTGCACTG CCAAAGCCCC ACTCACTTCA GTGGAAGCAT TGGCTGGATT
    23581 CTACTTGCAG GTATTGATGT CTTGTCTGTT TATTTAGTCT TCTCCAAAGT GGTTTTCCCC
    23641 CATTTTGGTG AAATTTTTAG ATTCGAGAGA TAAGGGAAAG TAAATATTTT TTGTGTGCTA
    23701 TGTATATTTT TAGTCACTTA TTCTGTAATT GCTCAAATAA GTTTGCAAAT GAGGTCAGAA
    23761 TTTTGGTCTT CATTTTGTTT TGAATATTAC ACTTGCCTTT GGATGGCATT TTTTATCCAT
    23821 CCACTGTTGT TTGCAGCCTC TCTTACCCTT CAACCTTTAA TGAAACATGC GTTGGGTAAA
    23881 GTTTAACATC CCAAATAGCA GATGGGTGGT TGAGGCTCTT GTGTGGTTTG CTCCTTTAAT
    23941 CTATCCAGTT TTACTCTCAT TCTCATCTGT TCCTGGTGAA CATGTGACAG CAATAGTGAA
    24001 GACTCTCATA AACTACAACT CAACTTCATG GCAACCTAAA AAATATTGAA GTTAATTATT
    24061 TCAAAATTGA AGTTACGGTT GATGTATGGT ATAGGATGCT GTCCATGTTG GTGGCCCGGG
    24121 GAAGAAACGT AGTACTCGCA GGACATAAGA ATCACCTCCA ACTAATCTCT TTTTTTCAGC
    24181 AACTCAATGC AGTTGACCCT GACGGCCCGT ACCGCCTGGC TGGCTACTCC TTTGGTGCCA
    24241 TGATTGCCCT GGAGATGGCG TGCCAGTTGC GCAAGAACTA CCCCAACAGA CCAGACATTG
    24301 TGGAGTCCCT CGTGTTGTTG GATGGCTCGC ACAGGTTGGT CACTTGAATG CTAAATGTGG
    24361 AGCAAGCAGC ATCACACGTC ACATTTTGAC AGAATAGCGT TATGGGTGTA CAAGTAAATG
    24421 AAAATACAAT CTGTCAGTTT GTTTGATTTC AAAGTTAGTC TCTTAACTCT TTTCCTGAGT
    24481 TTATTTCACC ATTTCCCGGA GTTTTTCTAC AGTCACTTAA ACCTGGTACA CTATGTCTCA
    24541 TTATAACTCC AAATGCTTGT CTCTAACTTT AAATGGTTGA AACACAGGCT TAGTCACTAC
    24601 TAAAAAAACT TGGTTCAGGA ATAGTTTCCG AAAAACAAGC AAAAACTAGC ACTAAATAAA
    24661 AGGAAACAGT GGTCACTTGC ATTGGACGCT GCCAGCGTCC GATGAGGAAC AGGTTTATTA
    24721 CTGCTGGACG CTCCCAGCAT CCGATGGGGT TTAAAGAGTT AATAATTTTT GGGGGTTACA
    24781 ATAAGTACAT TGTTCAGAAA ATCGAGGTTT TACCCGCCAT CTTGAAACGT CTGAAAGAGA
    24841 CGACATTTTG TCATGTTTGT ACACAAATGG TAATCTTCAT TCTGTTCCAT GGACTGATGA
    24901 TTGGTATTAT AGTTAGATAT GATATGATGT AAAGTAACTA CAAGATATAA TACAAAGAAC
    24961 ATGACATTGA GAGGATAGAA TATAAAGTAC ATGATGAGAA AGGGTACTAT GTACGTAATG
    25021 GGATAAATAA AATGCACAAT TTTAAGATAT AAAGTCAAAA ACTGGATGTA ATAGCAAGCA
    25081 CATGACATTG TAAGATATTT GACGGAATGA TATGATGTAC ACCACTTCGT CCACAGGTTT
    25141 GTGGAGATGC ACACTGACGT TTACCGTCGC TCCATGAAGC TCAGCTCCCG CGAAGAGGAG
    25201 GAGTCTGCAG GCATGCTGGC CTTTGTGAAC TTGTTTACTC AGGTGGATCA AGTGCCGGTA
    25261 AGTAGATCCT CTTTTTTGGG GGTTGAGATG AGGTGAAGTG TGTGTGTGTG TATTGGGGGG
    25321 GGGGGGGGGG TAAGGAGGTT ACAGGGGGAA AAAATTGTGC CAGTGTCTTT AGCAGATGGG
    25381 TATTTAGGGA TGAGTATCCT GCTGTGATTC TCTACCTTCT TTCATTTTAC TCTTATTCTT
    25441 GTCTGTTCTG AAAAATGCAG CTCTTCATAT ATGTAGGCTC AGAACTGTGC TGTTTTAGTC
    25501 AATGAGAATA TGCTAGATAA AATTAGTTTT TTCCTGCAAA TATAGCAAGA TTTTTCAGTT
    25561 ACATTTATTA TACATAATCT TCTTGCAGAT TAGAAACGGT CTTAAAAACT GAGGTTAGTT
    25621 TGTTTAAAAA AAAAAAAATG AAGTCCATCT CACTTTTGTG AGCATAGTAG TTTCAGAAAT
    25681 ACAGAATTAA TGGATAATAC ATTAATGAAT CAGTCCTGGT ATTATATCTG ACTGTCAAAA
    25741 TAAATTTTGA AGAAATGATA AACAATTATT GATTAGAAGG TTCAGTAATG TTTCCAAGTT
    25801 TGGTACTATG AGGGGCAAGT AGGCTATACT TATCTAATGC CCTATTGTTG TTTGTAATAT
    25861 TCCAGTTCTT CAAGTCCCTT GTGGCCGCCA AAGACCAGAA AGAGCGAAGT CAACTTGCCG
    25921 TTGATGCTAT CATGAAGACT GGCAAGTTCT CGGACAGAAA AGACTTGGAG CACCTGGTTG
    25981 TGGCCTACTA CTCCTCCCTG GCCATAGCTG AGTCGTACAT GCCAGGGAAA TATGCTGGTG
    26041 ACATCACTCT GGTCAAGGCC GAGCAGAACA GTATTACATC AAGTGGCATT GGAGAGGACT
    26101 ATGACCTCAG TCTGGTAAGA ATCTATTCTT TTTAAAGGGA AAAATTTGCT CTTTAAGCTT
    26161 AATTAATGCC AGATCAAGAG ATGTGAACAT TTATCCGTTT CATCTAGTTT TTTAAATCTA
    26221 TTAGCGCTTC GATTATCTAA ATCAACTGCT GTACGAACCC ATCTATCGCC TAGATTGGCC
    26281 ATTGTCACCC AATGGCTTTG TGCTCGTGTC CTGCGGTGGT TGGGATCTTC CTGTTACTAA
    26341 TGTAGAAAGA AAATCTCACT CAAATGATGT GGTCAGTATG ATGTTTGGTT TGGATAGATC
    26401 TGCTGATATA TTTAGATTTG CTATCGGTTT AGTGAAAGGT GTGGGCATTT GACTTTCTTG
    26461 CTGCTTTCAC CCATTTGACA TTTTCTCCCC AAGTGGAGCT TTATGTATAG TTGCTTTTTT
    26521 TGAAAAATTA TACAAAAAGT TTAAATTGTA TAAATTGTAC AGTTTGTTGA ATGGGTGGTT
    26581 GGCGGGTGCT CTGGTGTGGT TTGCTCCTTC TTTTCTATTA AATATCTATC GTCCTTATCT
    26641 CCCCTTCTTC TTTTTTTATG TTTGTTACTC TCTTGTAACA CCTCTAATCT TCTGGCGCTC
    26701 ATATGACTTT ATGCTGTTGC GATCGCCGTA AAACCTCTAC TAAAACTAAA ACTAAACAGT
    26761 TTGTTGGCAA AGATAATTTT CAGAACAGGG CTGTAGGTGG GATTGAGTTA TACTTCCTTG
    26821 AAGAGAACAG ATTTAAATCA TTATGTTTTT ATTCAGCTTA ATCTATCAAC TGCTACAGCA
    26881 TTATTGTGCT GGTATTGAGG ACATGAGATC ACCTTTGAAT TTTCTGTTAA TTGCATGGTT
    26941 TTTGACTGCC TTTTCAGAAT AGTAGATTTC TGAGTTAATA TGTTGACTAG TGGACAGCTG
    27001 AACAATTTTA TGCGGTACAC AGCAGTTCCC TGTTATGTGC CGATGAATTT GTAGGATTGT
    27061 GTTCTAAGGA TTTCGACTTG ACATGGAGAA GGGAAATTGT GTTGATTGCA TTTTAAGCTG
    27121 CTGATAATGT CTCCAGGTGT GATAAAAAAT TTACCATGTG AATGTCATAC TTTCTGTTCT
    27181 TATTTTCAGG TCTGTGCTGG AAAAGTGAAT GTAAAGGTGG TGCCTGGCAA CCATGAGTCC
    27241 TTCATTCTGG GAGAAGGAGC CAACAACGTT GCCAACATTA TTGTCCCGTT GCTATCGTAA
//
LOCUS       EcPKS3     31705 bp    DNA     linear   PLN 01-JAN-2016
DEFINITION  ORGANISM ANNOTATION.
ACCESSION   RQTK01000754.1
VERSION     
KEYWORDS    .
SOURCE      . (unknown)
  ORGANISM  .
            
COMMENT     Converted from gff+fasta with gff_to_gb_v10.
FEATURES             Location/Qualifiers
     CDS             join(1..205,2017..2169,2869..3042,4372..4569,5246..5368,6003..6082,6679..6829,7535..7739,8252..8483,9271..9501,9983..10172,11617..11846,12674..12823,13820..13971,14491..14716,15930..16089,17036..17193,17697..17802,18114..18293,18628..18659,19350..19531,20931..21449,21819..22360,23472..23800,24143..24328,25476..25647,26053..26172,26786..27003,28152..28333,28595..28763,29634..29883,30539..30781,31527..31705)
                     /gene="g280"
                     /codon_start=1
                     /product="hypothetical_protein"
                     /protein_id="g280"
                     /translation="MAPQEQSSKQEADETSPKTPNHVEPYRGDLVVCGLSGRYPDSAN
                     VGELTHNLFNGINMITVDDRRWPPGYFGTPEVMGKLRNITDFDAEFFGVHSKSANTMD
                     PMMRILLEVVYETIVDAGESLESMKGSKTGVYIGVSVSECEVAWMKEWSEDNAYMVQG
                     CPHSMFPNWVSFFFDLRGPSTAYNTACSSSLVCLDAAERHLRMGIIDNAIIGGCNILY
                     RPSTSRLFMTMNFLGTTACRAFDETGDGFVRAEVVSAMLIKKASSAKRVYGTLVGSML
                     NNDGFQLNGILYPNTLAQEQLMTDIYPALNVDPKEVKYFECHGTGTQAGDPNETRAIC
                     NAVCKGKKEPLLIGSVKTNLGHGETASGMAGLSKVMVILHSRKIPPNLHFNTPNPKIP
                     GLFDGRLKVVTETTPFDGGLIAINSFGMGGTNAHAIFRSFDKRAEPHPASDKPRLFTY
                     CARTEEGLQKIFEEAHKHASNVEFHALCQESANTKPKNMPFRGATILNAEGEYTEIQK
                     CPSKAREVWFIYSGMGSQWVGMGRSLMALDVFRQSIEETAAILTPLGVDLMGYLLKGT
                     EETLKEIMPPFICINSIQLALTDLLTSMGIVPDGIVGHSLGEVGCAYADGCLTRREAI
                     LSAYWRAKVVLDGDVPPGKMAAVELTWEEAKRLCPPGVVAACHNSQDSVTISGGAQEM
                     TKFMAELSAQGVMVKEVNSSNISYHSPHMTELSKDLRAGLEKEIVPKPRGERWVSTSI
                     PEERWGEPIAQTAGAEYHANNLLSPVLFYEGLQKIPSNAIAIEIAPAGLLQSVIKKSL
                     GQDCTIVALQKRKSPNNLEVFFSALGKCYSHGVAMNPLGLYPAVQFPVSIDTPMLSSM
                     VSEAWDHSAKWRIPLFEEYEFAGSSSSDNVIDIDLSDDSPDHYLMDHTVDGRMLFPAT
                     GTLVLVWKTLANLKGVDFEQLAVQFTNVQIHQAVFLNPGGKTTVSVSVMPITGEFQVR
                     DGESLISSGVITSSEGRLLETDQHMKKGSVLDGKPDTEVINTNEVYRELILRGYEYGP
                     GFQGITRASVDARETDIRWDGHWISYLDTVLQMCLLARPGTHQCLPVLMETVTIDPRV
                     HPPQPEEGTTEFEKKITGSITFLLGMKRWLAEDKNNLLPNKQEIKEALELANKIASTP
                     ETASNFAAAKATLEALVRNKNGHSLPNHGVFQMLDITFSEPLEGDFWENLRKKLHDVR
                     AYLWDDPIIAAVESGDIVKFVIETVADNVSQQVVEILECGAARGSYYRQAIPKACDYL
                     SVKDWRYTIADKGFVEDAVDYPVKILQFDPLDPSTFPSAQNESCDLLVLKWTLHMHVD
                     LDAAITAFSKMIKPGGFMLVEENVERLSTFFPIKAIVSASLGGKGGPEGDRSLGCFYT
                     DAQWSALFARHGFEQIMHRHDGISASVFLLRKPFTPSVPPVIVNIDDLQCSWLGELQA
                     RCAEIRDSPKDARLWLVANTELNGILGFFRALTWELGQDKIRCVQICDTSSAPKITPD
                     SPEFKELVRKDMAYNVYKEGKWGTYRGFTISEAERQKERPSEYVYADWLSVGDISSLR
                     WFDSPLKTGHNNGMLGSKMAHKLETETCSVYYAGLNLRDIILANGTIQRDILPEETFF
                     KEGVLGVEFSGRNSAGKRVMGLCPPPALASSVKCPVSSLWSVPDQWTLEEAATVPLAY
                     ATAYYCLVEVAGLQRGKTVFVHAGASAVGQAAIAVALSYNCQVFALTQNSGETAVLKT
                     IFPQLKDSNFCSSEDTSFKKHIHKETKGKGVDVVINTLRGKYLQASRRLLSKQGVFVD
                     IGFKVDGQTQIAYYTREHPDLRFQLDALLESQGPEWTRLFDLVQAGIHSGVVKPLKRA
                     VYSMDKIVDAFKTVEAERGAGKIVIKIRDEERQKVCPTPRTSFPAIHRTCFHPDKSHI
                     LVGGMGGMGLETAHWMVLRGAKKILLTSRSGISTGYQARKIWYLRQLGVEVEVLAMSV
                     NSREAADKLFEHALKMGPVGGIFNIATALDDGLFESFTHEQFMKPLESKVTTSMLLDE
                     ISREKPVRDTLDHFVMYSSLVASHGHVGQSNYAFGNMVLEKICERRKRDGLPAAAPQW
                     ASIADVGIVALMGNKTIIARKYPQRFYNVLNVFDYMLSYGGVITTSYVLIERSMTIGG
                     GEESMIDHVLKTVGKILGIKNVSSVDGDKEFIDLGVDSLMSVEIKQALERDIDLILST
                     KDIQLMSFNALRSLIEGN*"
     misc_feature    <1..>31705
     gene            1..31705
                     /gene="g280"
     source          <1..>31705
                     /organism="NRRL"
                     /mol_type="genomic DNA"
ORIGIN
        1 ATGGCGCCGC AGGAGCAGTC CTCCAAACAA GAGGCAGATG AGACCTCACC CAAGACGCCC
       61 AACCATGTGG AGCCGTATCG TGGAGACCTG GTCGTGTGCG GTCTATCCGG TCGGTATCCG
      121 GATTCCGCCA ATGTTGGCGA ACTGACACAC AACCTCTTCA ACGGTATCAA CATGATTACA
      181 GTGGACGACA GGCGATGGCC GCCAGGTAAT GAGAGTCATA GTAACTGTAA TGGACTAGTG
      241 AAGTTAGTAA ATGGTGTTGG TATAAGAGTA ATAGTAACTG TTATGCACTG GTGAAGTTAG
      301 TAAATGTTGT TGGTATAAGA GTAATATTAA CTGTCATTAG TAGTTTAAAT CTATGACGCA
      361 TCAAGCTTAT ATAGTCCTGT AATCCAAGCA TTCGAGTGCA TTTGGTTTTT TGAGGGGAGT
      421 AGAATGAACA CTGAGGTTCT TAATTCTTCT CGGATATATG CTGTTTTAGT TTTAATTAAA
      481 TATTGTTTAA AAAATGTGTC TTTAATTTAC ATTTGAAGCA CTAAATAGAA TATATATTTG
      541 TTACATTGAA CATTTATTCC ATAACTGAGC GCTTTGATAG AGCAAGGCTC TTTGTCCAAA
      601 ATTTACAAGT TTAGATCTAG GTTTAACAAA AAAGTGTATG GCCGTGGAGC GCTATTCTCT
      661 AATAGGGATG TAGGTGATTA ATAGGTCTGT GATATGTTTT GGAAAAGGGA GTAAGTTCTT
      721 GCAGTAGAAG AGGAGAGGAG CTAATTTATA GTTTATTATA GTACATACTG CCAGCCAGTG
      781 AAGATCATCT AGAAATGGGG AAGTCTTGTT TGACAAGTCT TGCCGCAATT GACATAGGTT
      841 CAGTTGATAT TGTGGGATAC CAGCTAGCAA CGAGTTGCAG TAATCAATTC GACACAGTAC
      901 AAATGAGCAG AATAGTTTGT TGGTGGCATG TGTCGACATG TGCGATCTAA TGAGAGATAA
      961 TTTTCTCAAT TTTAAATAGT TTGTTTTACG TACATTTGAA TAAGAGTAAT AGTAACTGTA
     1021 ATGGACTGGT GAAGTTAGTA AATGTTGTTG GTATAAGAGT AATAGTAACT GTTATGGACT
     1081 AGTGAAGTTA GTAAATGTTG TTGATATATG ACAATAGGAG GAATTGGAAA TAACACCTGT
     1141 GGATTCGGGA AAGCCCTTGT CCATAGGCTA GTATGTTAAA GTTATAAATA CTGGTTTTGT
     1201 TGCAGTGCGT TATTGTTGAG AAATTTGTTG TAGATTTTCT CCTTTTTTCT TTTTTTTTTT
     1261 CTTCTCTTTT TCCTCTTCTT TTTCTCTACC TCTTTCTCCT CCTCTTCCTC TTCTTCGTCT
     1321 TCTTTTTTTT TCATCCTTCT CCTTGAACTC TATAACGTCA AAATTTTCAA AATTGATTTA
     1381 TTTATAGAAT GAAAGCACTA ATCTTTTCTG TTACATTAAT ATCTGCCATC TAATTGGATC
     1441 TATAAACTCG ACACAATTAC AGCTTTTTTG AGGTAGGCCT TTAAATAGAA CTTGACTCGC
     1501 ATTTTAAATT AAATTGGGCC ATCCTTTGCA TGTCACATCC AGTTATTTAA CAAACCAATA
     1561 TACTTCTGAT GATAGTTTCC ATAAGCCAAG GCAAATTTCC ACTTCGATCT GTGCCTGAGT
     1621 AGATTTACAT TCAGATTAAG GACTTGTCTC CAAAAGACAC TATAATATAG TGGGGGGAAA
     1681 GTCATTGGGA TCCCTCAGGA AATCAAACAA GAGGAAATGA GCTAGCACCC AAACCTTTTA
     1741 TCGATCCATT TAGTATGATA TGTTTGTGAG AATCTAAAAC TTACACCAAC ACTAAAGTGT
     1801 GAAAGTAATG TAGTAATCTG CAAATCAACT AAATAAATTG TAGGTGTAGA ATGTACAATC
     1861 TTGACGTAGC GTACGTCTCG TCGTAAGCCT TCTTATTCTT ATATTGCTGC GATGAGACAT
     1921 AAGCTACGTC TTTTTATGCA TTATACCCTT TGTACATAAC AGCATTCCTG AACGTATACA
     1981 ACACAATATT ACCCAATGTT TTGTTTTTCC TTTCAGGCTA CTTTGGCACG CCGGAAGTGA
     2041 TGGGAAAACT CCGGAACATC ACCGACTTTG ACGCGGAGTT TTTCGGTGTG CACAGCAAAA
     2101 GTGCGAATAC CATGGACCCC ATGATGCGCA TACTGCTGGA GGTCGTGTAC GAAACCATTG
     2161 TTGATGCAGG TACTCCCTTC GCTGTGATGA AAATTACAGT GCTCTAAGTG CTTTAGTTAT
     2221 CCATATTGCG ATATAACTCT TAAGTCGCGA CTTACTTGGA AGAGTGCGGT GTCAAATATT
     2281 GTTAGAGTTG CAAGATTTCT GAGTCGATAG TGCTCTAGGC TGATAAGCAA AGGGTGTGAT
     2341 GTTAAAATCG CATCTGGTGC GTCCGCCTCT GAAAAATATT TTCGGGAAAT CCATGGGGAA
     2401 GTCCATTCGA AATTATCATT TTGAAAGCAA AAGTTGCGCA TCAGATGGCA TTGAAGGCCA
     2461 GTGGCTCCTC AAGGTTTTTT TATTTTTTTT ATTCTTCAAA TTTAGATTTT CATTTATTTG
     2521 ATACTGTGCA ATAATATCAC TTCAACGGTT ACAAAAATTA AACCATTTGG GGAAAAAATT
     2581 AGAGGGATGA AGACTAGGAC AGCTGGTACT ATCCTTCAAT TAGAAACAAA AATATGTGTA
     2641 TTAAAATGAC AAAGGATATG ATTCATTTTC CTCGTTTCTT TCGCCATCCT TGGTAGTAAG
     2701 AGTCAAAATT TAAGAATAAA GTCATCAACA AAGGTAGTTA CCAAGTAAGA ATTGTGTGCT
     2761 AGACAAGGGC ATTAATATTA TGAATTTGGT ATAATGGAAT AAGACACTTG GCGCAGCGAA
     2821 TCTATTCACC ATATACACGC CCATATATAT GCCCACTTAC TTTTTCAGGT GAAAGCCTGG
     2881 AGTCCATGAA GGGGAGCAAG ACTGGCGTGT ATATCGGGGT GTCCGTGTCC GAGTGCGAGG
     2941 TGGCCTGGAT GAAGGAGTGG TCAGAGGACA ACGCTTACAT GGTCCAGGGA TGTCCGCACT
     3001 CCATGTTCCC TAACTGGGTC TCCTTCTTCT TCGATCTCAG AGGTGATTGG GGGAAAAATG
     3061 AGGGGGGGGG GTTGCAGGCT ATGCTTCCAA AAATAACAGG CAGGATATCA CCGAAATAAA
     3121 GAAATGTTTG CATTTAAAGC CAAAGTGAGC TATATCATTA AAACAGTTGG TATACTTAGG
     3181 TGATAGTTTA TATTCTTAGT CTAGTGGGCT TACAGGTCGA GTGTATAATA CTTACTGAGT
     3241 ATTATCTGCC CCAACTATGA TACTAATTCG AAGTCAATAG ATCACGATTA CCCATCGTAT
     3301 TCAAAAATGT GTTCATTTTA GTGTCTTCGG TGATTTTGTC GTTGTTTTGG TTATATTAGG
     3361 TATAGGGGAT TCGGGCTATT GCCTTTTTCT AATAGCACAC AATCATCTCT TAGCGAGTAT
     3421 TAATGTTAAA ACTAAAATAA TACAGTATTA AAGTAGAGAG GTTAGTGGAG GTTCTTAAAA
     3481 AGGGTTGTAT GGATTCTGGC TAACGTCTTT TGATAATAGC GCACGTCAGG GCTGAGTGGA
     3541 GCAAGTTTAA ATTATGTGTA CAAGATGTGC AGGGATTTTG GGGTATTCCT TTTATTTATA
     3601 AACCAGAATT TAAATCATAA TATTCTGTCT GGATTTGTCC AATCGAGACC TCTGTTTAGC
     3661 AGTTATGGCT GAGTTGCTTT AGGTCCAGCA AACCATAGTT TAACGTCAGG GCTGAGTGGA
     3721 GCAAGTTTAA ATTATGTGTA CAAGATGTGC AGGGATTTTG GAGTATTCCT TTTTTTTTAT
     3781 AAATCATCTC TTTGGATGTC TTGAAGCTAA CAAAAAATTA AGAATCCGAT ACTAAAATAC
     3841 AGAAGGTGAG TGAAGCCAGT TTAAAATAAG TGAATTGGAT CTTGGGTATC GTGTTCATAA
     3901 TATTAATTAG TTAAAGTTGA CGTAATGCAT ATTATTAACC ATACTTATCT TATACTTAGT
     3961 ACACCGTTAA GTCGACACCC AACATGTTTT CGGGCTTATA TAGCAAATCT GAAAGATCTT
     4021 TAACAGGTAC CTATAAGGGT ACAAGTATAG TTAAAGCCAA ATTCTATATA AGTTTTGAAA
     4081 TATCGACGCT TCTTCACTTT AGTTCCGGTG TCACCTCGGG TGAGGTTGAC TTGAAATGGT
     4141 CCTCCATGCA CTCCTGTCTC TTGCGTTTTC GCTGCATTCT TTTGCTGTAA GACAGGTCCA
     4201 TTCCTTAATG TCATCTATCC ATGCTCTTGC TGGCCTGCCT CTTGCTCGTT TGCCATCCAC
     4261 CATTCCCTCC AGTATTACCT TCTGTATTGT CTGGTACCGA CGCTTAACAC TAAGCAACAA
     4321 ACCAAAACTC AAACTCGAGC TGATGCTTAA GTCACCTATT CCACTGCCCA GGTCCTAGCA
     4381 CAGCCTACAA CACGGCCTGT TCCTCCAGCC TGGTCTGCCT GGACGCCGCG GAGAGACATC
     4441 TGCGCATGGG CATCATCGAC AACGCCATCA TAGGCGGATG TAACATCCTG TACCGTCCCT
     4501 CCACGTCGAG GCTGTTTATG ACCATGAACT TCCTCGGCAC TACCGCCTGC AGGGCCTTCG
     4561 ATGAAACAGG TGGGTCAGAC CTTTCGTTTT ACTTAACCTG TAGGGGAGTG AGTTGGAGGG
     4621 GGGAGGGGGT TAAGGGGAGA AAATGGGGGA AAAGGGGGGG GGGGCATTTC GTCAAACGTG
     4681 AAAACATAGT TTTTTTTCTT TTTTTTTGTT GTTGTTTTTT TTGTTTTGTT TTTTGTTTTT
     4741 TAGTATTGCT TTCTTTTTTT AAATTGATTA TTCATGATGG AAAGACAAGA ATCAAGATAA
     4801 GGAAGATACA CAGTGGAGTG CCGCTTATTC TTCGGAAATT CAACTATTAT ACTTTTTTTT
     4861 TATGATAATG AACACTAAAA ACGTTATATT TTTTCATTTA AGCTTTTATT TTCCTTAAAT
     4921 TGATGAAGAA TGTTGTTTTT TTTATTTTTG TTACCATGTG AATCGATAGA TAAATAAGTG
     4981 ATATATTTCT TTATGTGATA ATATTGTTTA CGCGCCAAAC ATGTTTTTTT TTAACCTAAA
     5041 AGTCAACAAC TTTTTCCTTG CAAGTTAGCA ATTCAATATA ATTATGTGTA TACATGTTTG
     5101 TTGGATTCTG TTTTTGCTTA TCCAACATCA TATCAGTACG GTAACAATAT TATCTAGTTT
     5161 TTCTTTGATA TACATATTAC TGACAACTGT ATGTAGTTTT TCTCTTTTTA TAACCATGCA
     5221 ACCCACTTTG TTCCTGCCTC TGTAGGAGAT GGCTTCGTGC GTGCCGAGGT TGTGTCCGCC
     5281 ATGCTAATAA AGAAAGCGAG CAGTGCAAAG CGAGTCTACG GCACTCTGGT GGGGTCCATG
     5341 CTCAACAACG ATGGATTTCA ACTAAACGGT AAAGCTGGGC AATTGTTATT GAAAACAACC
     5401 AGCAACGGAA GAGCAAATAA GTGATTCGAG GAAGAATTAC TAGTACTCTT CTCTCTGTCT
     5461 CTCTCTCTCT CTCTCTCTCT CTCTCTCTCT CTCTCTCTCA ATTTTTCTTT GTCTTTTTTC
     5521 TCATTGCACT GTCTCCCTAT GAGTATCTCT TTGTCTCTCC CCCTCTCTGT CTCTCTCTTG
     5581 TTTCTTTCTC TCTCTCTCTC TCTCTCTCTC TCTCTCTCTC TCTCTCTCTC TCTCTCTCTC
     5641 TCTCTCTCTC TATCTCTCTC TCTCTCTATT TCATTTTCTG TAACTTTCCC CCTTTCTCTG
     5701 TCCCGCTCTC TCCCTCTCTC CCCCTACACT ATTTTCGTCC TCTTTCCTCT CTTTCTCTTT
     5761 CTCTCTCTCT CAGTCTCTCA CTCTCTCATT ATGCTTCTTC CATTTTACCT TTCACCCAAA
     5821 TTCATTTATT TCCTGACTTG AGGTGTAATA AACTGGAATT CAATTTGATT AATAATGTGT
     5881 TACATATTCT TATATTCAAT TCTACGTAAT AATAATATTG TTGTCACTAT TTCCCCTCAA
     5941 ATCTGCGCCA TACTTCTATA TTGTATTTCC ATCTTTTCCA ATAATCGCTT CTCTGGTTAC
     6001 AGGTATTCTC TACCCAAACA CCCTCGCCCA GGAGCAACTG ATGACCGACA TCTACCCAGC
     6061 CCTGAATGTG GATCCAAAGG AGGTCGGTTG TGTTAAGATT AAGGCCTTCT TATATAATAA
     6121 TTCAAATCAC TGAAAAAATA AACTGCTGCG TTTAGAGTCA AAAGCAATCA AAACGTGAAA
     6181 AAATATGAGG AACAGTTAAA ACATTTTATG CTGGTGTTGA AACAGTTAGA TAATTTTATG
     6241 CTGGTGTTGG AACAGTTAGA TAATTTTATG CTGGTGTTGA AACAGTTAGA TAATTTTATG
     6301 CTGGTGTTGG AACAGTTAGA TAATTTTATG CTGGTGTTGG AACAGTTAGA ATATTCTATG
     6361 CTGGTGTTGA AACAGTTAGA TAATTTTATG CTGGTGTTGG AACAGTTAGA TAATTTTATG
     6421 CTGGTGTTTG AACAGTTAGA TCATTTTATG CTGGTGTTGG AACAGTTAGA TCATTTTATG
     6481 CTGGTGTTGG AACAGTTCGA AAATTTATGC TGATGTTTGA ACACTTAGAA TATTTTATGC
     6541 TGGTGTTGGA AAAGTTTTAT TCTGGTGTTT TGTATGTATA ATGTTTGACT AAATCGTAAC
     6601 CTTACTCTTA ATTACAACTC AAAAGACTCA TTGAAGTAAC AACTGACTAG AGAATACTTT
     6661 TCGCCATGGT ATCCCCAGGT GAAGTACTTT GAGTGCCACG GCACGGGAAC CCAGGCTGGG
     6721 GACCCTAACG AGACGCGGGC GATCTGTAAC GCTGTCTGCA AGGGCAAGAA AGAACCGCTG
     6781 CTCATCGGCT CCGTCAAGAC CAACTTGGGA CACGGGGAGA CCGCCTCGGG TGAGTAGCTG
     6841 TTGAGTTGTT GAGTTGTTGA GTTGGTTTAA CGTCCAACAT CAGCACTATA TAGTCTATAT
     6901 TGTGGACGGG CCCCAAGACT GACATCTAAC AATTTTATGT GCTGCCACAC ACGAGACAGG
     6961 GCGGGGATAC CTTGACTTCT GTCTCAGCCG GTCATATTAA AATGACATCG ACCCAACCAG
     7021 TAGGGAGCGC AATCGCCAGG GTTCGAACTC GAACGTTTTG CGTTGTAAGC CGATGTTCTA
     7081 CCCCAGGGCC ACCGCCACCG CCCCCCTCCT CCCGCGACAA CTGATCATGG CAAATCATAT
     7141 CATTCACGGC CTCTATAACA ATACTTGATT AAGAATATGA TATAGTTCAG GCTGCCTAGC
     7201 TATGCAGGGC TAACCTTTTG GAATGGCAGG CTAAAATGTG GAGGTTTAGC CATATGCTAC
     7261 TACTTTAGAC ATATTTGTAT GTGCCAAAGC TTTCACCAAG TTTAAACTAA CGTGGAAAAC
     7321 GTAGCGAGGG TACTTTACCA TAATTCAAGC TGGGGACTCA TCTATCATAA TTTTATCATT
     7381 TTTACGCATT TTCAATTACC ATTGAGTTTA ATTGATCCAC AAACTTCTAA TATTACTGGT
     7441 TTAAGAATTA TAATTTGGCC TTTATATATT ATATCTATCT CTTTATTATA GAAAGATTGC
     7501 GGTATTTAAC GTGTATGTTT TCAAACTTCT TCAGGAATGG CTGGCCTGTC CAAAGTAATG
     7561 GTGATCTTGC ACTCCAGGAA AATTCCGCCA AACCTTCACT TCAACACGCC CAACCCTAAA
     7621 ATCCCCGGCC TGTTTGACGG GAGGCTCAAG GTTGTCACGG AGACCACGCC TTTTGACGGA
     7681 GGTCTCATCG CCATCAACTC TTTCGGCATG GGAGGGACAA ACGCTCATGC CATCTTCAGG
     7741 TATGTGGTAC ATGGTCCACA GTCACTTATT ATAGTGTTAA AATCACAATC TATATCTTCT
     7801 TCTTTTTCAA GAGAGAGAGG GTGATAGAGA GGAACAGACA GACAGACAGA CAGACAGACA
     7861 AACAGACAGA CAGACAGACA GACAGATAGA CAGACAGACA GACAGACAGA CAGACAGACA
     7921 GACAGACAGA CAGACAGACA GACAGACAGA CAGACAGACA GACAGACAGA CAGACAGACA
     7981 GGCAGACAAA CAGACAGACA GTGGACCTTG TGAACATTGT CAAATTTATA CTATATCAAA
     8041 TTATCTCAGT TATATACATA TATAACAGTC GTTATATGTT TTTACACAAA ATAAGTTAAA
     8101 ATCTAGCCAC TGCACAGCTT TTAAAAAGGC AATTAAATCT TTTTTTTTTG TCCAGACACA
     8161 TATCTGGTAT GGATTTCCCT TAACGTCTCC GATATTTACA GCACTCCTGT TTACATCTCA
     8221 CCAACTCTCT ATATCCCACC CCATTTGTCA GGTCGTTTGA CAAGAGGGCG GAGCCTCACC
     8281 CCGCCAGCGA CAAGCCCCGC CTCTTCACCT ACTGCGCGCG CACAGAGGAA GGTCTGCAGA
     8341 AGATCTTCGA GGAAGCCCAC AAGCATGCGT CAAACGTGGA GTTCCATGCG CTGTGCCAGG
     8401 AATCAGCCAA TACAAAGCCG AAGAATATGC CCTTCAGGGG AGCGACCATC CTTAACGCAG
     8461 AAGGAGAATA TACGGAAATC CAGGTATACA TGCAGTGTTA AACTGTCGAG ATTCCAACTT
     8521 TGAGTGTGTT AAGATTTTAG ATCTTTTTTT TTTTCTTCCT ATTTCTGTTT ATTATACATA
     8581 TTAAGAAATT TCATGGATAG CTCTTTTTTA AGGGCGTAAA AAATGATAAT TATGTTTTGT
     8641 GCTATTTCCG ATATTTAATG TAATTTTATT TTCGATTTCA TGTTTCAGTT GTTTTGCTTG
     8701 TGTTTGTTTG TTTTTGGAGA ATACCAATGC GTTTTTCGCT CATGACGGAT TTGTACCCAA
     8761 AAGTTCAACA TATAGGACTA TCATTCCACC ATGACTTATG TGACTTAAGT GAAAGACTTG
     8821 GTCAGCTTAT CAAGTAATAG GGTGCGCGGT TGCCTGGGGT AGAACATCGG CTTCCGACTC
     8881 AAAAGGTCCG TGGTTCGAGC CCTGGCGATT TCACTCCCCA TTTGTTGGGT CAGTGTCAGT
     8941 TTAGTCTGAT CGGCTGAGAT AGGAGTTATG GTATCCCTGC CCTGTCTCGT GAGTGGCAAC
     9001 ACATAAAATT GTTAGACGTC AGTCTTGGTG CCCATCCACA ATAAAGCCTA TTATAGTGCT
     9061 GGTGTTGAAC GTCAAACCAA CTCAACAACA GCAGCGTCAA TAATAATACT TATTCTAGAG
     9121 TTTATAATAC AGCCTTGTGG TAGCCTAAAA CAAGCTTTTA GCTTGCGAAT AAGATGTCTG
     9181 AAGACGAGCT TTAAGCTTAT GGCTACTTTT TTACTTATGA AGCCACCAAT CTTAGAATCA
     9241 CTCCTAGCTC ACGCTCCTTC TCTCTCCCAG AAATGCCCCA GCAAGGCCCG CGAGGTCTGG
     9301 TTCATCTACT CCGGTATGGG AAGCCAGTGG GTCGGCATGG GCCGCAGTCT GATGGCCCTG
     9361 GATGTCTTCA GACAGTCCAT AGAGGAGACG GCCGCGATAC TCACTCCACT GGGCGTGGAC
     9421 CTGATGGGAT ACCTACTGAA GGGAACCGAG GAGACCCTCA AGGAAATCAT GCCGCCTTTC
     9481 ATCTGTATCA ACTCAATTCA GGTTGGTATG CATATTCTTA TAACTATGGG TGTTGTGAAA
     9541 TAATGCATAG AATAATTCGC AATCCTCCCT CTCTCTCTTT CTCTCCCTCT GTCTCTGTCT
     9601 CTGTCTCTGT CTCTCTCTGT CTCTCTCTCT CTCTCTCTCT CTCTCTCTCT CTCTCTCTCT
     9661 CTCTCTCTCT CTCTCTCTTT TTTGCTTTTA CCCTCTCTGT CTCTGTCTCT CTCTCTCTTT
     9721 TGTTTTTACC CTCTCTGTCT CTGTCTATCT GTCTGTCTGT CTCTCTCTCT CTCTTTCTCT
     9781 CTCTCTCTCT CTCTCTCTCT CTCTCTCTTC CCCTCTCTCT CTTCTCCTCT CTTTCTCTCT
     9841 CAATATCTCT CGCTGTCTCT CTCTCTCTCT CTCTCTCCCC TCTTCCTCTC TCTTCCCCCT
     9901 CTCTTTCTCT TCTTTCCTCA CACTCCCACT TACTCTTTTA CCTCGGTAAA CCTACCCTTT
     9961 CAACCCTGCC GTTATGTCCC AGCTTGCCCT GACCGACCTA CTGACGAGCA TGGGTATCGT
    10021 ACCTGATGGA ATTGTCGGAC ACTCCCTGGG CGAGGTTGGC TGTGCCTACG CTGATGGATG
    10081 TCTGACTAGA CGCGAAGCCA TTTTGTCTGC CTACTGGAGG GCCAAGGTGG TTCTAGATGG
    10141 AGATGTCCCA CCAGGGAAAA TGGCAGCAGT GGGTAAGGGT CTAAAAAAAG TAAACAATTG
    10201 GATGATAAAA TTAGCCTTTA TTATCCCTTT GGAAATTTGC CAATCATACA TAATCGTTTG
    10261 ATTCCATTAA ACAATATCAA AGTCATAATA ATGTTAAAAT GTATGGCAAC ATGGCACCAG
    10321 GGAAAATTGT TAGACGTTAG ACTTCGGATG CGTCCTAGAT ATAGACAATT GCTAACAATG
    10381 GATGTTAAGG AAAGTTCACT AACAGATCAA ACGAGACACT TTGGGGAAAT TATGGGACGT
    10441 CAAACAACTT ATTTAGTTAC TGACGTATGG CCATTGGGGG CATCAGTTCT TCGACTGTGA
    10501 CACTTTAGAA GCTTTCTTTA TGCCTGATGT TAGCTCTCTC AATTTCTCTA TGCCATTTGC
    10561 TTTTTTGTAA TATTGGTCAG TTTGTTATCC GACTGCAGCC GACTTAGAAA ATGTACCAGT
    10621 TCGAGACCTC TGTTAAGCAG TTTTGGCAGG GTTGTTTTAG GTCCAGCAAA CCAGAGTTTA
    10681 AATCATCATG TTTTGTCTGG ATTTGTCCAA TCGAGACCTT TGTTTAGCAG TTATGGCTAG
    10741 GTTGTTTTAG GTCCAGCAAA CCAGAGTTCA AATCATCATG TTTTGTCTGG ATTTGTCCAA
    10801 TCGAGTCCTC TATTTAGCAG TTATGGTGGG TTTCCTTTAG GTCCTTCAAA CTAAAGTTTA
    10861 AATCATCATG TTTTGTCTGG ATGTGTTCAA TCGAGACCTC TGTTTAGCAA TTATGGCGGG
    10921 GTTGTTTTTA GGTCCAGCAA ACTAGAGTTT TAATCATCAT GTTTTGTCTG GATTTGTCCA
    10981 ATCAAGACCT CTGTTTAGCA ATTATGGCGG GGTTGTTGTA GGTCCAGAAA TCCAGAGTTT
    11041 AAATGATCAT CTTCCATCTA GACTTTTCCA ATCGAGACCT CTGTTTAGCA GTGTTGGCAA
    11101 GGTTGCTTTA GGTTCAGCAA ATCAGATTTT AAATCCTCAT CTTCTGTCTG GATTTGTCCA
    11161 ATCAAGACCT CTGTTTAGCA ATTATGGCGG GGTTGTTGTA GGTCCAGAAA TCCAGAGTTT
    11221 AAATGATCAT CTTCCATCTA GACTTTTCCA ATCGAGACCT CTGTTTAGCA GTGTTGGCAA
    11281 GGTTGCTTTA GGTTCAGCAA ATCAGATTTT AAATCCTCAT CTTCTGTCTG GATTTGTCCA
    11341 ATCGAGACCT CTGTTTAGCA GTTATGGCGG GGTTGTTGTA GGTCCAGAAA TCCAGAGTTT
    11401 AAATGATCAT CTTCCATCTA GACTTTTCCA ATCGAGACCT CTGTTTAGCA GTGTTGGCAA
    11461 GGTTGCTTTA GGTTCAGCAA ATCAGATTTT AAATCCTCAT CTTCTGTCTG GATTTGTCCA
    11521 ATCGAGACCT CTGTTTAGCA GTGTTAGCAA GGTTGTTTTA GGTCCAGCAA TCCAGAGTCC
    11581 AGAAACTCAT CATGTTCTGT CTGGACTTGT CCCCAGAGCT GACCTGGGAG GAGGCCAAGC
    11641 GTCTGTGCCC TCCAGGCGTG GTCGCCGCCT GCCACAACAG CCAGGACAGT GTGACCATCT
    11701 CTGGCGGGGC TCAGGAGATG ACCAAGTTCA TGGCCGAGCT CTCAGCCCAG GGGGTCATGG
    11761 TCAAGGAGGT CAACAGCAGC AACATCAGCT ACCACTCGCC ACACATGACG GAGCTATCCA
    11821 AAGATCTCCG GGCGGGTCTG GAAAAGGTTG GGCCTTGTTT ACTTTTCAAC AGTGATTTTT
    11881 TTGTTTCGTT CTCTAAAGGG CTTAATAATA CCACGGTATA AATGGTATAA TAGTTGTTCT
    11941 TAAATACTTT ATTTGATATC GTAGTTTCCG CAAGGGAGTC TTATACGGCG ATTTTTTTTT
    12001 TTTTTGGTTT CATTCTCCTT TTTATATGAA TTGAGGTGCA TAAGCGATGT AGGATACAGT
    12061 GTGATACTAA TTTATTAAAC CCTCAATGGA AAGGAAGGAG GGAACTGGCG CAAGTGGAAG
    12121 ATCGTTGGTC GCCCAAAAGG GGGGTCCGTA GTTCTATCCC CACGATCGGG CTAAAAATGT
    12181 ATGGGTCGGA TTCTATTCCC TACTGGTTAG TTCGGTGTCA GTATTATAGT GCCGGCTGAG
    12241 ACAGGAGTCG TGGTATCTCC GAAGTGTATC AGTGTGTCAG CACGTAAAAT TTCTAGACGT
    12301 TAGTCATGGA ACTCTTTCTC AATATAGCCT ATTCAATGGT GACGTTGGAG GTTAAGCACC
    12361 AAACGCAAAC TGTATTCAGC TACTGTTAAA GTCATTTCTA TAATAGGAAC GAATATTCGG
    12421 GTTCAACTTT GTATTTATTG AATGCCTTCG TTTTGTCTTG AGAGAGCTTG GTTCAAAAAT
    12481 AATCTATAGG TTTAATTTAG ACAAACGATG CACCGGCATA ATATTTCCTA TTGTTACACA
    12541 CACACACACA TGTGTGTATA TACATAATTA TATATAATAT AGATATGTAT ACACACACAC
    12601 ACATATATAT ATTATACACA CACATATATA CACACTTTCA TCATTTTAGT TCTTGTTTTT
    12661 TCGCACTGCC CAGGAAATTG TGCCAAAGCC CAGAGGTGAG AGATGGGTTT CTACATCCAT
    12721 CCCTGAGGAG AGATGGGGGG AGCCAATCGC CCAGACAGCT GGCGCCGAGT ATCATGCCAA
    12781 CAACCTTCTC TCCCCTGTTC TCTTCTATGA AGGTTTGCAA AAGGTCTGTA CATACGACGG
    12841 TATAAATAGT ATTAATATTA TAATAGTTAT AATATGTATT TATTTTATAT AATTCTTTGA
    12901 GCTTTTTAAT AGAGATTAAA GCTTTTATAT GTTAGTTTAT AAATAAAATA ATTATTGCCG
    12961 CGGAATAACT TTCACAATAT CAGTTTTATG AAGGCATATT ATGTTACTAT ATGTGCACGG
    13021 TACTCCTCTA TTACCGTATT AAGTTTTAAA GGTAGTTTTT GAGATACAGT CACATAAAAG
    13081 ATATTTTTCT TGTAAGTGTT ACCGTGTTTC CTTTCAATTA TGATTTAAAC AGTTATTTTG
    13141 GTCAGTTTTA AAATAGGCTG TAACACAAGC GTTTCGTTCT ACAATAACAA AACGCAAAGT
    13201 AAAATTGAAG ATGGAAAAGT TTCGTCTCAT AGTTTACTGC TTGATATATC TTACGCACAC
    13261 AAAAATAACC TCTACGCCAC ACATTTATAT TTAAAAAATC AATGTATTTG CCTAACGTGT
    13321 ACTTGTATGC CCAGAAAGCA AACTATAATT ACACCATTTG GGATTCCAGG AAAATCTTAC
    13381 AAGAGACGTT CATATTTTTA AAGGTATTGA TGGAGAGAGA ACTAAGCCCT CATATAGTTA
    13441 AAATTCTATT ACTCAAAGAG CATAATTATT TTTACTTCGT CCTTTAAATA TTTGTTAACT
    13501 TCCAATACTC TATATATACC CCACCACCTT TAATTTAAAG CTTATACTTA TATACATATC
    13561 TACCCCAGAT CCCGCCTAAC GCCATTGACG CGTGTATATT TAATAACTTC CAATCCTCTC
    13621 TCTCTCTCTC TCTCTCTCTC TCTCTCTCTC TCTATATATT AAACGTACTC CATGATATTA
    13681 AATAAATCCA CCCCAGATCC CGTCTAACGA TATTGCCATC TGTATAATTA GTATATACTT
    13741 GAATATATCA TAAATATATA TACTATAGTT TTTAGTAGGA ATATAAAATT ATTATATCTT
    13801 ATATATATCT CCTCCCCAGA TCCCGTCTAA CGCCATCGCC ATCGAGATCG CTCCGGCCGG
    13861 TCTGCTCCAG TCCGTGATCA AAAAGTCTCT GGGCCAGGAC TGCACCATCG TGGCGCTGCA
    13921 GAAACGGAAA AGTCCGAACA ACCTGGAGGT CTTCTTCTCT GCTCTGGGAA AGTACGTATT
    13981 AGCTGAACTA GTTATATGTG TATGATTTTT TTATTTGTAT GAACAAAGGT ATGAGTGGCG
    14041 TGCAATGATT ATCTGTGTCT GCTTTAGACC CTGTACTTGA TTAATGAGTG AATTGTGTAT
    14101 GCTATTATCC ATGTAACGTA TCGAGCAAGA ATGATGTTGA ATGTACACAA ATATAAACAA
    14161 TCCTGACAAA ATCAAAACCG GCACTATCTG TGTCTGGAAA TTAAACAGGG TAAATCATGG
    14221 AAAAGTGCGA AACTTGGTTG GTTTTTGTTG GTTTTTTAAA GTTATTTTTA GTGTCTGTTT
    14281 AGGGTAATCA TATGCACTTA AAGAGGCTAA AAATAATAAC TCTGTCATTT GTAGAAACAC
    14341 AGACAAGTTA TTTTTATTTT TAAAAAGCCC ACTATATATT ATTTTCTCTA CGTCTCGTGT
    14401 CTGATTTCCA ATATATTTTT GTTCTTGCCC TTCTAATTTG CGTCTCCTTC CTACTCCCCC
    14461 CCCCTCCTTA CCCTCCCCCC ATCCAACCAG GTGCTACTCT CACGGCGTGG CCATGAACCC
    14521 ACTGGGCCTC TACCCGGCTG TCCAGTTCCC AGTGTCCATC GACACGCCCA TGTTGTCCAG
    14581 CATGGTGTCC GAAGCCTGGG ACCACTCGGC CAAGTGGAGA ATCCCGTTGT TTGAGGAGTA
    14641 CGAGTTTGCC GGAAGTTCCT CCTCCGACAA CGTCATCGAC ATAGATCTAT CGGACGACTC
    14701 TCCTGATCAC TACCTGGTGA GTTCTTTGGT ACATTTTGAG AACTTTGAAA TTATAATAGT
    14761 TATTACAGTT AACCGAGGGT TAAAATAAGA ATTCTCTATG TCCATTAAGG GGGGGGGGCG
    14821 GTGGCCTTGG GGAAGAACAT CGGCTTCGGG ACGCAAAAGG TTGGCCTCTG CTGTAGGTTC
    14881 GAGTGACCCT GGACGATTTC ACCGCTCCTG TCTGGCTGGG TCGGTGTCAG TTTAATGTGA
    14941 CCGGCTGACA CAGGAGTCAT GGTATCCCCT GCTCTGTCTC GTGTGTGGCA GCACATAAAA
    15001 TTGTCAATAT TGTGGCCTGT CAACAATATA GCCTACATAG TGCTGATGCT GGACGTGTAA
    15061 TCAACTCAAC AAGTTCTTAC TGTTAACCGA GGGTTAAAAA TTAAAATTCT CTATGTTACT
    15121 TAGCTATCTG TTTTGCGAAA GGTTGATGTA TTTCTGAGCT TTCAAAAAGT CCTACGATAA
    15181 CAAAACAACA TTGAGAAATG TTTGTAGTTT CGGTAAATTT TGGGGTTGGA ACGAACATTT
    15241 ACAATAAACA TCCATGAAGT ACATGTATAA TGGGGTAAAC TAAAAATTGT CGTCGTCCAA
    15301 TTGTACACAG TACACAGGAT CAGTAACAGA GGACTATTAT TAATTTTGTT TAATGTAGTA
    15361 GTTCCTTATC AAGTGATTAA GTACGTATAA TTTGTTTCTA AACGTATACA GGTTTTTATT
    15421 CAGACTGTAC CAAGCTGAAT TTCCCTTGTG GACTTATTAT CACATGACTT TTTGTGTGTG
    15481 ATGAAAACTA TCTGTATGAA TGAACAATGT ATCTTTATAC ATGTTTCATT CTTAAGCGCG
    15541 TTGGAATTTT GTTAAAGAAA AGCGCTATAT ACGCCAGTGT ATTTTTTACT TATCTTATCT
    15601 CCTTTTACAC GAACCATGTT GTTGACGAAT AACGTTTTAC CTATCCTGGT GGGGGGGGGT
    15661 GGTCCTGGGG TAGAACATCG GCGTCCTATG CAAAAGGTCC GGGTTCGAGC CCTGGCGACT
    15721 GCGCTCCCTT CTGGTTGGGT CGGTATCAGT TTAATGTAAC CAGCTGAGAC AGGTGTCATG
    15781 GTATCCCCGC CTTGTCTCGT GTGTGGCAGC ACATACAATT TCAGACATCA GTTTTGGGGC
    15841 CCGTCTACAA TATAGCCTAT AATTATAGTA CTGATTTTGG ACGTTAAACC AACTCAACAA
    15901 CAACATTTAC CTATCCTATC TCATCTTAGA TGGACCATAC TGTTGACGGA CGTATGCTGT
    15961 TCCCCGCCAC TGGAACTCTG GTGCTAGTCT GGAAAACTCT GGCCAACCTG AAAGGTGTGG
    16021 ATTTTGAACA ACTCGCGGTG CAGTTCACAA ACGTCCAGAT ACACCAGGCA GTGTTCCTGA
    16081 ATCCTGGAGG TACGTGGACA AACAGTGCCT CTGTAGATCA CAGTAGGCCG AGTGGGGGGT
    16141 GCTTAATATA GATAACAACT GTTGACAGTG GTAAAGTGGA TATGATTTCC CCAGTATTTC
    16201 TCTTTATTTG GCAGTACTTA AAATTGTATG CTTCACGAGT CTTAGGATAT ATCACTGTAA
    16261 AATGATTATC TACCCTAGTT GAGAACTTAA ACTAATAGGG TTATTCCCTC CAGTGTAGAC
    16321 TTCAATCGTG ATGATATATG GATGCTTTTG TAACAGAAGA AAAGAAAGGA ATCAATGTTA
    16381 TTTTTAGAAG TTGCGACCTA TGATTGTTTG TTTTCCAAAG ATAATATAGT TACTGAATTG
    16441 ATACTATTGA TGACTCATTG TCATTAACAA GGAGTGCCGA TTGGCGTGGG TGACTATGTC
    16501 TCTCTGGCTC TCTTTTTCAC CATCAGATCA ATCCTTTTGC CTTCACTGAT CTACTTTTCT
    16561 AGCCTGTCCC AGATTTTTTG TCTGTCTACA CATCCCTCTC TTTTCATTGT CTCTTTAGTT
    16621 ATAACAACGT TTTCTGGAAT TCATATCCCC ATAAAGCAGA TAACAATGGT TATGAAAATG
    16681 TATCTGTAGT TATCACAATT GGCGTTGAGA AATCAACAAA CCAAAGCAAC AAATAAAGCA
    16741 AGCAAGGTGA ATTTGGCACG GGTCGCAATT TCAACTTGGT GGACATTGCT ATGTATTAAA
    16801 AAGCGTCAAA TTCACACACA AAAATGTAAA AACATTACAG TGTTGTCATT TTCTTAAACC
    16861 AGAGATATTT TTAGGAAAAT GAAAAAATTC AATATAAATA ATTTATATTG AACTTTTCTA
    16921 TTTTCCCCAA AATATCTAGT TATTGGTTTC TGTGTATGTA AAGTGATCTA GCTCCAAACT
    16981 TATATCAGTG ACTTATGCCT GATTCACCCT GAGTGCGATT GTCTGACTTT CCCAGGCAAG
    17041 ACGACGGTGT CTGTGAGCGT GATGCCCATC ACCGGAGAGT TCCAGGTCAG GGACGGCGAG
    17101 TCTCTCATCT CCTCAGGTGT CATTACGTCA TCAGAGGGCA GGCTGCTGGA GACGGACCAG
    17161 CACATGAAGA AGGGCTCCGT CCTGGACGGG AAGGTGCGTG GTTTTAGGAT TGGGATTTCC
    17221 CAAACAGCTG CTCCGTTTTG TTAGGAGAAC TAACAGTCAT AATAGTTACC TTTTAGCATC
    17281 GCATGATTTC AGGTCTATAC CTTGATTGCA TAATATTTCA TTGGATTTTT TTGAAAATTT
    17341 GAAAAGAGTA AAAGGTTTGA TGTTTATTAT TTTGAAATGG AAGATAGGAA TGGTTAAGAA
    17401 AACAAAACCC CTGAAAAATT TGCGTTAATG TCATTTTGTA GATACTATTT TTCCACGTAC
    17461 GTGCGTTGTG TCTTTCTCTT TTATTTCCGC ATTTTTCATT AGTACGTTCG GATTCTTTCT
    17521 ACAAATTTTC AATTGTATTC ATTTCTTATT GTTCTCTCAG ATTTTCTTTT CGCATTATTC
    17581 ATAGTTATGT TTGGACTTTT TTGTACTGTT GTGTACACAT TTTCAGCCTC TTTTTTATTA
    17641 ATAATTTTTT TTGCCAATTT ATTTAAATCT TGAACTTTTT TTTTCTTTTC ATCCAGCCTG
    17701 ATACCGAGGT GATCAACACA AACGAGGTTT ACCGAGAACT CATTCTGAGA GGCTATGAGT
    17761 ATGGTCCAGG TTTCCAGGGC ATCACCAGAG CCAGTGTGGA TGGTGAGTTA CCCTTCATCC
    17821 TCATCATCAT CATCATCAAC ATCATCATCA TCATCATCAA CAACATCATC ATCAGCAACA
    17881 CCCCAACCAT CATCATCATT ATCATCATCA TCATCATCAT CATCATCATC ATCATCATCA
    17941 TCATCATCAT CATCATCATC ATCATCATCA TCATCATCAT CATCATCATC ACCACCACCA
    18001 CCACCACCAA CCCACACCAC CACCACCACA ACATCATCAT CACCACCACC ACCACATCAT
    18061 CACTACCATC ACCACCACCA TAACCACCAG TTTCCCATCC TCTCCCACTC CAGCGCGAGA
    18121 GACGGACATC AGGTGGGACG GGCATTGGAT CAGTTACCTG GACACCGTGC TACAGATGTG
    18181 TCTGTTGGCC CGGCCAGGCA CCCACCAGTG TCTGCCCGTC CTCATGGAGA CAGTGACTAT
    18241 CGACCCCAGG GTCCACCCGC CCCAGCCTGA AGAGGGCACG ACAGAGTTCG AGAGTAAGCT
    18301 TTTACTGGAC TTGGGGGGGA GGGGGGGGAG GTGCGCGTTC AAATATAATA TTATATAAAC
    18361 TACACTTTTT TGGGACCTTT TGACCCCCCC ACCCCACCCC GACCTTTTTA TTCCCTAGGT
    18421 TTTCCTCCAT TCTCAACACT ATGCTAACAA TAGTCCTTAT CCCTCCCCCC CCCCTCTTTT
    18481 AGGGTGTTAT ATTATATTTG AAGGGCCCCT TAACTTAGTT CCGTTACACC CTATAGCCGC
    18541 ACGTACAACG TTATTGTAAG TTTACGACTT TGAATAAGAT AAGACGGTTC AAATTAGCTC
    18601 AGTCGGTAGA GTGTGCGGTT TCTTAAGAGA AGATTACTGG TTCGATCACA TTTTTACTGG
    18661 TAAGGTGGAT ATCAGTTTTA TGTGAGATAC ATCAAAAGCA CATAAAATTG TCAGAAGTCT
    18721 TCGGGCCTGT CCACAGTATA GCCTAAATAG CGCTGTTTAT AGTGACGTTT AACTCTAAGC
    18781 GACAACACTG ACCTACTTAT TTTCAACGCA CAGCCCTCCC AGGGCACTGG GACCCAGTGC
    18841 TGGACATTGT GGCGGCGGGA GGAGTGGAGA TCAGTGGATG GAGTGGTAGA GCGTTTGTCT
    18901 CCAGACCGGG AGGTCTGCGT TCGAATCCCA AAATTGGTCA AAAATGTGTT TGTACATTTT
    18961 CGTCCGCTTT AATTCGTTGA ATTAGCGTCA GAAAATGTGA CTGGCTGAAA CAGAATCATG
    19021 GTATCCTCGC ACAGTTTCTG CACTCTCTCT CTCTCTCTCT CTCTCTCTCT CTCTCTCTCT
    19081 CTCTCTCTCT CTTTCTTCCT CCCCCCTTTT TCTTCCATGT CCCTTGTTTC TTCCTCTCTT
    19141 CCCTATCCTT AAATTAGCTA AGTCTACCCC TCTCCCTAAC TTCCCCCTTC TCCTTTATTT
    19201 CTATTACTAT TTTGTTCTCA TTCTTTCCTC TCATTTCTCC TGTTATCAAG CTACTTACTG
    19261 TAAACAATTC AACACACCAC CAAATAATGA TAATCTTGAC TAACCCTCCG TGGAAACAAA
    19321 TACAAACATG ATGATTATGA TCTTTCTAGG GCATGAAACG ATGGCTAGCC GAGGATAAGA
    19381 ACAACCTGTT GCCCAACAAG CAAGAAATCA AGGAGGCGTT GGAACTTGCC AACAAGATTG
    19441 CCAGCACCCC AGAAACTGCT TCAAACTTCG CCGCTGCAAA GGCCACACTA GAAGCGTTGG
    19501 TTAGAAATAA AAATGGCCAC AGTCTACCAA AGTAAGTGAA CGCCGTGTAA AAAACCCTCA
    19561 GGCCAACCAA GGTGAATTGG GGGGGGGGGG GGGGGCCTGG GTAGAACATC GGCTTCCGAC
    19621 ACAAAAGGTC TTGATTCGAA CCCTGGTGAT TGCATCCCCT ACTGGTTGGG TCGTTGTCAG
    19681 TTTAATGTGA CAGACTGAGA CAGGAGTCAT GGTATCCAGT CTTGAAGCCC GCCCATAATA
    19741 TAGCCTATAT AGTGCTGATG TTGGACGTTA AATCAACTTC GCAACATAAC AGCCTAGGTG
    19801 ATCTTAAACC CGGTGAGAGA AAGGGAGAGA GAGAGGGGGA GGGGGAGGGA GGGAGAATAA
    19861 ACAAAATATA TGCAGTGCAA AGTTTGTTCT GATTCGAATA ATGATTTAAA TTATTGTTGT
    19921 TCTGGTTGTG ATTAAAGTCT TACCATGGAA AATACACTGC CACAAAATTA TAAACGAACA
    19981 GACACTATTT GAACAATATA AGTTGTGTCC CTGCAATTTT CAAATGTTAA GATACCATTC
    20041 TAGTGATATC TTGCAGCCAA AATTCAGTAT TGAAGTATTT TTCTGATTAC ACCTACACTC
    20101 ATTGTCTCTT TAAAATTTCC CTTTTTATAA AAAGGAATTA CAAAACAACG TTTTATTTTC
    20161 TGTCTAATAA ACAGCATTAA GACACGAACA TCCAATTTAC ATTATATACA TTACATTCAG
    20221 ACATCCTGTT TGTGCTATAA AATCTCATTT CAATTTTTTA GCATTTTCAA ATATCTCTCC
    20281 GTTTGTGTGT CTGTGTGTCT TCTGCCACGG AGTAGTTGAA AGGATGGCTG ATTGGTTGCT
    20341 TTCTAGACGC CCAATTTTTG CTGCTAGCCT ATACATGTAT CGTATAAATA TCCTTAAGCC
    20401 AACGTTTGTC AAATTTACGT GAAGCCACAG TGAGATAGTT CATAGATAAC ATAATTACTG
    20461 TCTTATTAGA TCACATTATA CTTACACGAA GTCCGACAAA TACATTTTCC CTATCGTGCG
    20521 TTTCGAACCG ACGACCTTTT AGTTGAGAAA CTAATGCTAT AACATTTGCA CTAGTTTGCC
    20581 TCATTGGACC GATGAACTTT ATATACAAGC TCTTTTGGCA AACAATCGCT ATTCAACAAT
    20641 GTATTTTCAT GTATCTTCGA AAAGGGAGTA CATGTATTTC AAAAAATGTG TTTATATGAC
    20701 AATGTAATTT AAGTCAATCA CAATTGACCA AATTCTCCTC GTGTATCTTC AAAAAGGGAG
    20761 TACATGTATT TCAAATAATG TGTTTATATA ACAATGTAAT TTAAGTCAAT CACAATTGAC
    20821 CAATTTCTCT TCGCGTATCT TCAGAAAGGG AGTATTTTAA ATAACGTGTT TATATAACAA
    20881 TGTTATTTAA GTCAATCACA ATTTACCTAT TTTTCTTCGT GTATTTTCAG CCACGGAGTG
    20941 TTCCAAATGC TGGATATAAC CTTCAGTGAA CCTCTGGAGG GAGATTTCTG GGAAAACCTG
    21001 AGGAAGAAGC TGCACGATGT CCGCGCGTAC CTCTGGGACG ACCCAATCAT CGCGGCCGTG
    21061 GAGTCCGGAG ACATCGTCAA GTTCGTCATA GAGACTGTCG CCGACAACGT CAGCCAGCAG
    21121 GTCGTGGAGA TACTGGAGTG TGGCGCAGCA CGAGGTTCCT ATTACCGTCA AGCCATCCCT
    21181 AAGGCCTGCG ACTACCTGAG CGTGAAAGAT TGGAGGTACA CGATCGCCGA CAAGGGATTT
    21241 GTGGAGGACG CGGTGGACTA TCCGGTCAAG ATTCTGCAGT TTGACCCCCT GGACCCTTCC
    21301 ACCTTCCCAT CAGCCCAGAA CGAGTCATGT GACCTGCTCG TCCTGAAGTG GACACTGCAC
    21361 ATGCATGTGG ACTTGGATGC GGCCATTACA GCCTTCAGTA AGATGATCAA ACCTGGCGGA
    21421 TTCATGCTGG TCGAGGAGAA TGTTGAGAGG TATTCCACGG ATTAGTCGCT TTGGGTCGTA
    21481 TTTACAACGT TTGCTTAAAA CTTGCTATTG TATTCTTATA AATTAAATAT AGTCGTCAGC
    21541 ATTCCATAAC GTTGTTGTTA CGATCCTTTG CGTGTTTCCT GGTTCTGAAC AACAGTGGTA
    21601 TTTTTTCTTC ATAATGTTAA ATAACTTAAA GTGTTATTTG CACTAGATTT ACCACAACCA
    21661 TCAAAGTAAA GCTTAAAATA AGCCTGCTTT TTTAAATCAA ATCCCAAATA TTTGTTTCAT
    21721 ATTTTAAATT TTCTCCAACA ATAGCATTTC AGTTTTTTTA CATGGTTTTG ATGTCGATTT
    21781 TACCCTAATA ATTCTTCTCT CGTTTTTCAA CAATCCAGAC TGTCGACCTT CTTCCCAATC
    21841 AAGGCCATCG TGTCGGCCTC TCTGGGCGGG AAAGGTGGGC CAGAGGGAGA CCGATCTCTT
    21901 GGCTGTTTCT ACACGGACGC CCAGTGGAGC GCACTATTCG CCAGGCACGG CTTCGAGCAG
    21961 ATCATGCACA GGCACGACGG AATCTCTGCG TCAGTGTTCC TCCTCAGGAA ACCCTTCACT
    22021 CCCAGCGTAC CTCCCGTTAT CGTCAACATT GATGACCTGC AGTGCTCCTG GCTTGGGGAG
    22081 CTCCAGGCAA GATGTGCTGA GATTCGGGAT TCCCCGAAAG ATGCCAGGCT CTGGCTGGTG
    22141 GCCAACACAG AGCTCAATGG CATTTTGGGA TTTTTCAGAG CCCTGACCTG GGAGCTGGGC
    22201 CAGGACAAGA TCCGGTGCGT CCAGATATGT GACACTTCGT CAGCGCCCAA GATTACACCT
    22261 GATAGTCCAG AGTTCAAGGA GCTGGTCAGG AAAGACATGG CCTACAATGT CTACAAAGAG
    22321 GGCAAGTGGG GGACTTACAG AGGATTCACC ATATCAGAAG GTGCGTTTAA CCACCCGGGT
    22381 GGGTTTTTTT AAACAATGAG CGTATGATGT GACATAAGGA TCTAGGGATT AGTGTTAAAA
    22441 ATGTTCCTAG TCGATGCACT TGTCATTAAT TGCACTTAAG GTAGAACACC CAACCACCCC
    22501 CCCCCAAAAA AAAAAAGCTA AAATTGCATT AATATGAGTT AATTTAAAAG TATTGATTTT
    22561 TTAATGCTCT GGTTGTTCCT TCTTCTATAA AAAAATAAAA ACAATCTGAT GCCCCAATTG
    22621 TCAACTATAG ACGTTTTGTC CTTGGAAAAA GCAGAATGGG GCACCGTGGA ATGGCAAGTT
    22681 AATGTATTGC TACATGTATC CTAGAACTAG GGCAAACATG CTGCCTACGG GCGTCCAGTT
    22741 TGAATTTGAA CGACTTTAGG TCCTGTGTCT CTAGCAATAT CCTTTGATTG TTTTTTGGCA
    22801 CATTTTATAT CGCCAGTACC ACCATAGCCA AACAATTCAG AAAGAAATAT TTGGTTAAAA
    22861 CGAAATAAAG GTAATAGTTA CTTGGTGATT TCATTTAGGG TAAATAATAA TGGTTGGCTG
    22921 TTTATAAATA TATTTTAACT ATAAGTATAC AAAAGTTCCT CTTTCTGCCT ATATGGAGAC
    22981 TGTAGCTCTC CTACAAAAAA ATGTACGACT GGTTAGGCCT ACATGGAATT TGTCATTTTC
    23041 CCCAAAAGTG TCTTTGTTAG AATAAAACCT AGACACGTTC GTCGTGGATG GCGCTGTCTC
    23101 CTCACCTGGG CAAGGGGTGT ACCATGCGGT AAGCGGAAAT TGGTGCGTTT CCTCAATTTC
    23161 ACTGAAGATC ATGATATATT AGAGATGCTG AAGAAGATAA GTGTAGCAGC CGGAAGTGGA
    23221 AACTTGGAAC TGCTTGTTGT TGGTTACGAG AATAACAGAC TGATTTTTCT GACGATTCAC
    23281 TTCTTTACGG TTTCCTTAAC AGTATATTTA TGACCTTAAC AAAATTGTTT AAAACTCGTA
    23341 CTTCAACTGA ACTAGCTGCA TAGGTGTCCT ATTCATAGAA AAAATAAACA ACAACACGAA
    23401 AAATAGTCTT CTGTTGGCAT TCACATTGCA ATAAAAATAT TGTGTATCTT TCGTGTTTTT
    23461 CTACTGACCA GCTGAGCGCC AGAAGGAGCG TCCGAGCGAG TACGTGTACG CTGACTGGCT
    23521 CTCGGTCGGA GACATATCCA GTCTCCGCTG GTTCGACTCG CCCCTCAAGA CCGGACACAA
    23581 CAACGGCATG CTGGGAAGCA AGATGGCGCA CAAGCTAGAG ACTGAGACAT GCTCTGTCTA
    23641 CTACGCGGGT TTGAATCTCC GGGATATTAT TTTGGCCAAT GGGACTATCC AGAGGGACAT
    23701 TCTTCCCGAA GAGACGTTCT TCAAAGAGGG AGTTCTGGGA GTGGAATTCT CCGGGAGGAA
    23761 TTCAGCCGGG AAGAGGGTGA TGGGGCTGTG TCCACCTCCG GTGAGTAACG TGGTTAAAAA
    23821 ACCAACATCT GAACGACTTT TCTTCAGGGG GCAAGAGGCT GTGAAATCTT TTCATTATAT
    23881 ATTTAATAAT TTAGAAACAA ACACTACATT CTCAATTCGT TTGCTCTGTA TTTCATCATT
    23941 ATATAAAAAC ACTTTTATAA TGCCCAATTT ATAAAATAAT TTGTATATAC ATGTAATGCA
    24001 AATTGACGTG GTTTTTTATG AGACATTTAA AGGTACGAAT ACAATTTTGG CAATCGGCAT
    24061 ATCAAATAAC ATTGTTATGC TTCAACACGT ATGAATACTT ATTCTCGAAT TTAACTTTTT
    24121 CTTGTTTGTG CATTTCTTGC AGGCATTGGC GTCCAGTGTG AAGTGTCCAG TCTCCTCCCT
    24181 GTGGTCAGTG CCTGACCAGT GGACCCTGGA GGAGGCAGCC ACCGTCCCTC TGGCCTACGC
    24241 CACAGCCTAC TACTGTCTGG TGGAGGTCGC TGGTCTACAG AGGGGCAAGA CAGTCTTCGT
    24301 ACACGCTGGG GCATCGGCTG TAGGCCAGGT GAGTTATCTC TTGTTCCATT GATTATTATG
    24361 CTACTACTGC CAGGTATGCT GAGGGGCAAA AGGGTCTTTA CACATGCTTA GACATCGGCT
    24421 TGAGAACTGA GCGATTTCTA GGTATAAAAA CTAGCCTAGT AGTAAATATA TGTGTGTGCC
    24481 TCTGTCTCCG TCAGTCTCAG TTTGTCAGTT TGCCTGCCTC TCTCTCTCTC TCTCTCTCTC
    24541 TCTCTCTCTC TCTCTCTCTC CTCTCTCTCT CTCTCTCTCT CTCTCTCTCT CTCTCTCTCT
    24601 CTCTCTCTCT CTCTCTCTCT CTCTCTCTCT CTCTCTCTCT CTCTCTCTCT CTCTCACTCA
    24661 CTCACTAACT CACTCTCTCA CTCCCTATCT TTCTTTTTCA ACGTGTACCA CATTTCCCAG
    24721 GGGCACTTCA CGTATTCATG TTCAAGGCAA ATTGTTAAGT TCAGAAAATA GTACCTTCTG
    24781 ACATACAGAG AAAGAGTGGA GATACCAGAA GTTCCAACTC AGCCAGTCAC TTTATACTGA
    24841 CTCCGAACCA ACCAGTAAAT ATCAACATCG AAGAAGCGAC ATGAATCAAT TATTACGATT
    24901 TTAGCATTGC TGACACATTC TTAACAGCGC ATGTCTCGTT ACATATATAT TTTTTTTCTA
    24961 AATTTTTTTT TAGTGAATTA TAACAGTAAC AGGGTACATA GAGTAAATAC AAGCGACTGC
    25021 TGTATATAGA ATAATCGTTA ATAATAGCAA CAAAGTTATT GCTAACAGTA CCTCTTATAA
    25081 AGTTAATAAT AATGAACGAG ATATGGAAGG AACGGCAGTC TAAACAAACC AACAAACATT
    25141 ATACACAACC ACGCAACTAA TAGTTTTAAA ACATTTTTTA AAGAACTAGA TAAATAGATA
    25201 AATTATTAAA TTTAACGAAA AACGAACAAA CAAAAATAAA CAAAAAACAA AAAATGACAT
    25261 CTACATGTAT AGCAATTTAT AGTAGCATTC ATATTGAAAT AAAAACATTG TTAAGTACTT
    25321 ATAGACTATT AGAAGTACGT TACATTAAAC TTAATCCTCG TTATATTTTT AGTTTGTTCC
    25381 TCGGTATTTT GTACTTTTTT CTTTTGCTAA CTTGCCAAAC ATCTTTAGAA AATATTACAG
    25441 ACGATGTTGT TAACCACGTC TTTACTTTTC CACAGGCTGC CATAGCCGTG GCCCTCAGCT
    25501 ACAACTGCCA AGTTTTCGCC CTAACGCAGA ACAGCGGCGA GACTGCTGTA CTTAAGACCA
    25561 TCTTCCCCCA GCTCAAAGAT AGCAATTTCT GCAGCTCTGA AGACACTTCT TTCAAAAAGC
    25621 ATATACATAA AGAGACAAAG GGAAAAGGTA AAGTTGAAAT TTCATGAAGT CTATAAAATC
    25681 TCTCTATGGC TATCTCGCTC ACTCTCACCC CTCTCTCTCT CTCTCTCTCT CTCTCTCTCT
    25741 CTCTCTCTCT CTCTCTCTCT CTATCTATCT ATTTGTTTCT ATCTTTCTCT CTCTCTCTCT
    25801 CTCTCTCTCT CTCTCTCTCT CTCTCTCTCT CTCTCCGTTA AGTACAATTC ATAATTCGCG
    25861 CACAAACTTT TAAGCTACCT TTAAACTTAA AGTCACGCAT CTCAACAAAA TTTTTAAAAG
    25921 ACACTTTCAT GACATCAATG TAATAAGAAA TTAGGATTTT CACAGTATTG TTACGTCTTC
    25981 CTTAGCATAC TAGTTAACGG ATGCCAATTT TCGGAAGCCA ATGTTAATAC TTGTCCTTTG
    26041 TTTTAATTGC AGGAGTGGAC GTAGTTATCA ACACCCTAAG AGGCAAGTAC CTTCAGGCCA
    26101 GTCGAAGACT GCTGTCCAAA CAGGGAGTGT TTGTGGATAT TGGATTCAAG GTGGATGGCC
    26161 AGACACAAAT TGGTGAGCGT TTAGTTACAT ATTTCACACA CTGACCCTAT AAATGACACA
    26221 CAGACTTCTT TACCGACATG GAAAGGGGGG GGGGTGGCGG TAGTCCTAGA GTAAAATATG
    26281 GCGCTCAACG CAGGAGGTCC GTGATTCGAG CCGCTCTGGT GATTTCGATC ATTACTGGTT
    26341 GGGTCGGTGT GAGTATATTG TGGCCGATTG AGACAGAGTC GTGATATCCC CGCACTGCTT
    26401 CTGTGTCCCG AGTTGGAATC CCGGCGGTTG CGTTCCCTAC TGGTAAAATT GTCATAGTTT
    26461 AGTCCTGGGG CCTGTCCACA ATATTGCCTA AATAGTGCTG ACGTCGGATG CTATACAACA
    26521 AAGAACAAAA CAACTAACCA GTCAAAACTG GTTAGGCAAA ACTGGTTAGG TCTATAAAGA
    26581 TGCACCATTA TTCACCTGGC CGTTGGCCCT TACACAAACA AGTCTCAAAA ACCTGTGTGC
    26641 TATTTGCGCA ATCTGTCCTG CCAGTCTTCT CAAACTAAAA AGGTTTCTTG GCCTAAATCC
    26701 AACCGTAAAT CAATATCAGT ATTGCCTAAA AATGTTCAGC AAGAGTTTTA ACATTACACA
    26761 CATTGTCCTG CTTCAATTCC CCCAGCGTAC TACACGCGAG AACACCCTGA CCTTCGGTTC
    26821 CAGCTGGACG CTCTGCTCGA GTCCCAGGGG CCAGAGTGGA CTCGCCTGTT TGACCTGGTC
    26881 CAGGCAGGGA TACACAGCGG AGTGGTCAAG CCCTTGAAGA GAGCCGTCTA CAGCATGGAC
    26941 AAGATTGTGG ACGCCTTCAA AACCGTGGAG GCTGAGAGAG GAGCTGGCAA GATTGTCATT
    27001 AAGGTACGAT TGTTTTTTTT ATGCATAGCG TCAAACTTCA GCACTGTGTA GTCTATATTG
    27061 TGGATGGGTC TCAAGACTGA CGTCTGGCAA TTCATTTGCT GACATACAGA CAACAGTGCA
    27121 GGGATACCAA GACTACTGTT TCAGTCGGCC ACATTACACT GACATCGACG TAACCAGTAG
    27181 GGGGCAAAAT CAGACAAAAA ATTTAAAATT TTCCTCATCG ATCATGGGTT TCAAACCAAC
    27241 GATCTCTAGA TTGGGAGATC AGCATACTAC CACTTATAAT GAGATCAGAG TATGGAGCAT
    27301 TTGAATCTTG ACGGGGGTTA TAATGTAGTG AAAAAAGCTC TTTAGTTACA GTATCCGATT
    27361 ATAGGTACTG TGTTAGAGCT GCTAAGTTGC ATTATATTAT CTTGAAAGAT ATGTGCATGC
    27421 AGATTGCATT GTATTTTGGA ATTCCTTTAT TAAAATTGAT TTAACATTAA AAAATCACGA
    27481 CATCTCGGAC GAAGCGGGTA ATGTGTGGGA AGTATCTCAA TATTTAAAGT ATAATATTGG
    27541 TTACTGAAAA ACTGATGGGC TTATCGGAGT ATTGTTTGTC GATAGTATGC CATGAAATTG
    27601 TAAGAATTGC CACTACCGAT AAAGACCTTC ATTAAAAAAA TTGTGCATGT AAACAGTTTG
    27661 ATTATTTATT TGGATGTTTT TATTGAATGT CCTCATTGCT CTTAAAATTG TACAATCTAT
    27721 GCAAACTAGA TCCATTCTCA ATTTCACAAA TAACCCCTAA CAAAACGCAT ATTTCAAAAA
    27781 TAACTCCTAA CAAAACCCAT TCCCAATTTC ACAAATAACC CGTAACAAAA CCCATTCATA
    27841 ATATTCACAA ATAACTCCTA ACAAAACCCA TTCTAAATAT CACAAATAAT TCCTAACAAA
    27901 ACGCATTCAT AATATTCACA AATAATTCCT AACAAAACCC ATTCCCCATT TCACAATAAC
    27961 CTCTAACAAA ACCTATTCTC AATAGCCCAT AGAGAAATCC ATTCTCAATG GCACTCACAA
    28021 GCTCCTTCTC AACTTTACAA AAAATAAGCT CTAACAAGAT CCATTCTAAA TTCCACTAAT
    28081 TTGGACCAAC AAGACCAATC TCAATTTCTC AGATAGCCAC CAACAAAATC CATTCTAAAT
    28141 TTACCCCACA GATCCGAGAC GAGGAGCGCC AGAAGGTGTG TCCGACCCCC AGGACCAGCT
    28201 TCCCCGCCAT CCACAGGACG TGCTTCCACC CGGACAAGTC TCACATCCTG GTCGGAGGCA
    28261 TGGGCGGGAT GGGTCTGGAG ACAGCGCACT GGATGGTCCT CAGAGGGGCC AAGAAGATAC
    28321 TGCTGACATC CAGGTTCGAT TCTGTGTTTT TGGTGTCTTT TCTACTTAAC TTGGCATGGC
    28381 TTTGTTTTTA GGATATCATA ACCAGTGGTT TGTTGCTGGA CTTTTCTTTT TTGTTTTCGT
    28441 GTTTACTTAT TTTGATTATT GCTAATTTGT TTCGTATCTT TGGTTCCCTA TTTTTTGGCC
    28501 TTTGCGATGC TAACTTACCT TTTCTATAAG TCTTCAATTA TATGTGACAA ATAAAACTCT
    28561 CTGCTTGACG AGCCTTTATT GTCTCCCATC TCAGGTCTGG AATATCCACG GGCTACCAAG
    28621 CCAGGAAGAT CTGGTACCTG CGCCAGCTTG GCGTAGAAGT TGAAGTACTC GCCATGAGCG
    28681 TGAACAGTCG GGAGGCGGCA GACAAGCTGT TCGAACACGC CCTCAAGATG GGCCCAGTGG
    28741 GCGGGATCTT CAACATAGCT ACGGTAAGAA GTGGGCGGGA TCTTCAACAT AGTTATGGTT
    28801 AGGAGTGAGC GGGATCTTCA GCATAGCTAG TAAGGAGTGG GCGGGATCTT CAACATAGTT
    28861 ATAGTAAGGA ATGGGCGGGA CCTTCAACAT AGCCACGGTA AGGAGTGGGT GGGATCTTCA
    28921 ACATAGCCAC GGTAAGAAGT GGGCGGGATC TTCAACATAG TTATGGTTAG GAGTGAGCGG
    28981 GATCTTCAGC ATAGCTAGTA AGGAGTGGTC GGGATCTTCA ACATAGTTAT AGTAAGGAAT
    29041 GGGCGGGACC TTCAACATAG CCACGGTAAG GACTGGGTGG GATCTTCAAC ATAGCCACGG
    29101 TAAGAAGTGG GCGGGGTCTT CAACATAGTT ATAGTAAGGA GTGGGCGGGA CCTTCAACAT
    29161 AGTTATAGTA AGGAGTGGGT GGGACCTTCA ACATAGTTAT AGTAAGGAGT GGGCGGGATC
    29221 TTCAACATAG TTATAGTAAG GAGTGGGTGT GACCTTCAAC ATAGCCACGA TAAGCAGTGG
    29281 GCGGGATCTT CAACATTAAC TGTAAGGTGC GGGCGGGATA TTTAACATAT CTTCAATATT
    29341 GCCAGTAAGG AGTGGGCGTA TCTTCAATAT TACCTTATTG GTTGAGCGGT GTTGAGAAAA
    29401 AGTCATTATC TGTGTGGCAG CACGTAAACT TGTTAGACGT CTGTCTTAGA GCCCGTTCAC
    29461 ATTATAGCCT ATGTAGTGCT GATGTTGGGC GCTAAGTATC AACTCATAAT TGTCATTCTT
    29521 TTGTTTTAAA AAATTAAAAG AACAAGAAAA AAATAATAAC TTCTTTAAGC ACAACCAACA
    29581 GACTTCAGAC TTTTCCTACT CTTCTTTCCT CCCCCACTGA ATAAACCACC TAGGCCCTCG
    29641 ACGACGGCCT CTTTGAGAGC TTCACCCACG AGCAGTTCAT GAAGCCCCTG GAGTCCAAGG
    29701 TGACCACGTC CATGCTGCTG GATGAGATCT CCCGGGAGAA GCCGGTGCGA GACACCCTGG
    29761 ACCACTTCGT GATGTACTCT TCCCTGGTGG CCAGCCATGG TCACGTGGGC CAGAGTAACT
    29821 ACGCATTCGG CAACATGGTC CTGGAGAAGA TCTGTGAGAG GAGGAAGAGA GACGGCCTCC
    29881 CAGGTGTGTG TGTGTAAAAA TTCAAGTTGA TTTCATGCTC CGATAATCTG TCTGTTTCTG
    29941 TTGTTGTTGT TGTTGTTGTT GTTGTTGTTG TTGTTGTTGT TGTTGTTGTT GTTCTTGCTC
    30001 TTCTTCTTGT TCTTCTTCTT CTTCTTCTTC TTCTTCTTCT TCTTCTTCTT CTTCTTCTTC
    30061 TTCTTCTTCT TCTGCTTGAT GTTGTTTTTG GTCTTGTTTT TTGTTTTTGT TCTGGTTCCA
    30121 TACGAATCCG AAACATCCTG ATTTGTGCTG TTTAATGTGG CCAAAATTGT TAAGCTTCAT
    30181 CTTTTTTTCA CGATTGACAT TAAAGTTAAG GATATACGTC CCACATTTGA TGACATGTCT
    30241 TCATTTGAAA ACTTCTCAAC CCATGATATT CTCATAAATT CTCGTAGTAT TTCGTCCCAA
    30301 AACATTAACC TTTTCATTGT ATTTTCTGCT TATCGCTCCC ATGGTGCAGG AGAAACAAAG
    30361 CTTTTATATG GTTAAGATTT AATCTATTAG GGCAAAGTCA GTCTAACAAC TTTTCAAACT
    30421 GTTAAAATCA GACATACAAC CTCATGAATT CCTCTAATTA CAACGTAAAT AGAATTCATT
    30481 TGAACCTAAA TCACACCCAA CTGACTAAGT CTAAATATTT CTTTTTTTTC CTCAACAGCT
    30541 GCTGCTCCAC AGTGGGCAAG TATCGCTGAC GTGGGAATCG TCGCTCTAAT GGGAAACAAA
    30601 ACGATAATCG CCCGCAAATA TCCCCAAAGG TTTTACAACG TGCTGAACGT ATTCGACTAC
    30661 ATGCTGAGCT ATGGCGGCGT GATAACTACT TCCTACGTCC TGATTGAACG GTCCATGACC
    30721 ATCGGCGGTG GGGAGGAGTC CATGATAGAC CACGTCTTAA AGACAGTCGG CAAGATTCTG
    30781 GGTGAGTAGA TGGACTGTTA ATGAAAAGGT CTTAAAGATT TGGCTTTTAT AGAGGCAGAT
    30841 TCAATGTACT CTTTATAAGG TCTAATACAC AGAATTGACT AATTTCTATA CCAGCGTATT
    30901 ATAATGTATT TTTGCATCGG TTTATCGCAC AATTAATGTA CTGTTTTATA AAGTCTAATA
    30961 GCATTGACTT GTAAACAAAC AGAGTTAATG TACTGTTTTT CAAGGTCTAA TACCATTGAA
    31021 TTCTATACCA TCAGAGTTAA TGTACTGTTT TATAAGGCCT AACACCATTG AATTCTATAC
    31081 CAGCAGAGTT AATGTACGGT ACTGTTTTAT AAGGTCTAAC ATCATTGATT TCGATACCAG
    31141 AAGAATTAAT GTTCTGTTTT ATACAAGCAG GTTTAATGTT CTGTTGTATA AATTCTGTAA
    31201 ACATTGACTT GTATACAAGC AGAGTTAATG TTCTGTTTTA AAAGGTCTAA CACCATTAAC
    31261 TTCTATACAA GCAGATTTGA TGTACTGTTT TATAAGATCT AATAGCATTG ACTTCTATAT
    31321 CAGCAGAGTT AATAATTGTA TACTGTTTTG AAAGGTCTAT CACCATTTAC TTCTATACAA
    31381 GCAGAGTTTA TGTACTGTTT TATCTTGTCG TTTTATCAAG CTATTTTATT TATATTTTGT
    31441 TTAATTTTAT TTTACATTAC CTTGTCATCA AGTCATGCTT TTAAAGCCTT ATTTTTCTCT
    31501 CAATCCGTTT TTTTTCTGTC TGTCAGGAAT AAAAAACGTG TCCAGCGTTG ATGGAGACAA
    31561 GGAGTTCATT GACCTGGGAG TGGACTCTCT CATGAGTGTG GAGATTAAGC AAGCCCTGGA
    31621 GAGAGACATT GACCTCATTC TGAGTACCAA GGATATCCAG CTTATGTCCT TCAACGCCCT
    31681 CAGATCACTC ATCGAGGGAA ACTAA
//
LOCUS       EcPKS6     47861 bp    DNA     linear   PLN 01-JAN-2016
DEFINITION  ORGANISM ANNOTATION.
ACCESSION   RQTK01000754.1
VERSION     
KEYWORDS    .
SOURCE      . (unknown)
  ORGANISM  .
            
COMMENT     Converted from gff+fasta with gff_to_gb_v10.
FEATURES             Location/Qualifiers
     CDS             join(1..205,2018..2173,5087..5260,5781..5978,6373..6495,9939..10143,11252..11483,12110..12340,13153..13338,15006..15195,15976..16205,17912..18061,21193..21344,22791..23016,23773..23932,24702..24859,25778..25883,27394..27573,27694..27759,30529..30560,30944..31125,31599..32117,32710..33260,34508..34836,35572..35757,37087..37114,39173..39292,40320..40537,41180..41361,42454..42622,43230..43479,44483..44725,45573..45707,47665..47861)
                     /gene="g281"
                     /codon_start=1
                     /product="hypothetical_protein"
                     /protein_id="g281"
                     /translation="MAPQENPPSEGRDAITPVTVRTVVPYEGDIAVCGLSGRYPESRN
                     VEELKENLFNKVNMITVDDRRWEPGLFGAPKVMGKLKNDLAEFDAEFFGFHSKGANTM
                     DPMMRLLLEVSYEAIVDAGESLASMKGTRTGVYIGISSAEYEVSLMKNWAEKEGYIIQ
                     GTPHSMFANWVSYFFDLRGPSCAYDTACSTSLVCLEAAERHIRQGVIDCAIVGGCNIL
                     YRPSTSKVFMTMNLLSHSACKVFDASGDGFVRSDVVSAILLKKAASAKRVYSTLVASM
                     TNNDGFQPNGMAGLSKLMIIFHSRKIPPNLHFNTPNPNITGLFDGRLKVVTETTPFDG
                     GLISINSFGMGGTNAHALFKSFDKKAVTHPASDKPRLFTYCARTEKGLKTILEEAHKH
                     ASNVEFHALCQESANTKPRNMPYRGATILNGQEKVMEIQKCSSKPRETWFVFSGMGSQ
                     WLGMGKSLMALDVFRQSIEETSDILKPFGVDLIGCITEATEEKLESIMAPFILINAIQ
                     MALADLVMSMGIVPDGLVGHSMGEVGCAYADGCLTKREAILSAYWRAQVVLDGDVPPG
                     KMAAMALTDLVMSMGIVPDGLVGHSMGEVGCAYADGCLTKREAILSAYWRAQVVLDGD
                     VPPGKMAAVELTWEEAKRLCPPGVVAACHNSQDSVTISGGAQEMTKFMAELSAQGVMV
                     KEVNSSDISYHSPYMKDLSVDLKNALEKVIVPKPRSKKWISTSIPEERWAEPVAQTAS
                     ADYHASNLLSPVLFYEGLQKVPSNAIVIEIAPCGLLQSVIKKSIGPDCMCVALQKRKH
                     PNNLEIFFSALGKCYSHGVPMNPLGLYPAVQFPVSIDTPMLSSIVSEAWDHSAKWLYP
                     LQEDFEPDTGSLSDSTFDFDFSDDSPDKYLLDHSVDGRMLFPATGTLVLAWKTLAKLK
                     GVEFDQLAVQITNVQIHQALFLIPSGKASLSVSVMPITGEFQVRDGETLLSSGVITSS
                     EEPILESDQHLKKGSLLNGKPVTETINDDEIYREFILRGYEYGTCFQGIRRASIDAGD
                     VDIRWDGRWIVYLDNVLQVCFLTKPGTHQCLPVLIESVVIDPRVHPPPPPEGADQFEK
                     SVVIDPRVHPPPPREGADQFEIVWCDQLSKLKGMKRWLAEDKNNVLPNKQEIKEALEL
                     ANKIASTPETASNFAAAKATLEALVNSKNGHSQPNYGGFELLDKLFSEPLEGDYWDRL
                     RKILHGYRKLVWDDPISTALESEDIVKMIIETVADNVPHQVVEILEVGALRGPYYCQA
                     IPKALNYLSVKDWRYTVADEVFVEDAVDYPVKILQFDPLDPPNFPAAQNESCDLLILK
                     WTLQMQVDLDAAITGFSKMVRPGGFMLVEENVERLPTLYPIKAIMMLGSKGKHGPEGT
                     RACGAFYSDAQWAAFFSRHGFEQIMHRHDGISTSLFLLRKPFVPTVPPVILRVDDLQC
                     SWLEEVQARCAELKESPKDTRLWLVAETELSGVLGFFRALTWDLGQDRIRCVQICEDT
                     KGVRVPKITADSAEFKELVRKDLTYNVFKGGKWGTYRGFVIPHAERKKERPRDCVFAD
                     CQTAGDVSSLRWFDSPLTMGHHNGMLGSKMAHKLKTETCSVYFAGLNVRDVVLANGSI
                     KRDNLPKETYFNEGVLGIEFSGRNSVGKRVMGLCSPPALASTVKCPVSSLWSVPDQWT
                     LEEAATVPLAYATAYYCLVEVAGLQRGKTVFVHAGASAVGQRVQGLIPCSCVDIVVNT
                     LRGKFLMASRRLLSKQGVFLDLGFKIDGRTEIAYYTREHPDLRFQLDALLESQGPEWT
                     RLFDLVQAGIHSGVVKPLKRAVYSMDKIVDAFKTVEAEREAGKVLLKIRDEEKSKVCP
                     TPRTSFPAIHRTCFHPDKSHILVGGMGGMGLETAHWMVLRGAKKILLTSRSGISTGYQ
                     TRKISFLRKLGAEVKVLALSVNSQEAANTLLQQALKMGPVGGIFNMAAALSDNHFTSF
                     SREDFLKPLEAKITTTMLLDEMSRVSPVRDTLDHFVMYSSLAVSHGELGQTNNAFGSS
                     VLERICERRKRDGLPVTVPQWASIADVGFLAVTGSKTMTSRKHPQRFYNVLEVFDFMM
                     SYDGVVTTSIVLVDKAKTLSDRDESAADQIVREVGRILEVFDFMMSYDGVVTTSIVLL
                     DKAKTLSDREESATDQIVLEVGRILGIQDVSTVDGDKEFIDMGVDSLMSVEIKQSLER
                     EFDLVRDTDLVLSSKDIQLMTFNSLRALLPGL*"
     misc_feature    <1..>47861
     gene            1..47861
                     /gene="g281"
     source          <1..>47861
                     /organism="NRRL"
                     /mol_type="genomic DNA"
ORIGIN
        1 ATGGCGCCGC AGGAAAATCC CCCGTCTGAG GGTCGAGATG CGATTACACC GGTCACGGTC
       61 CGAACCGTGG TTCCCTATGA GGGGGATATC GCTGTGTGCG GCTTATCTGG CCGTTACCCT
      121 GAATCCCGTA ATGTGGAGGA GCTGAAGGAG AACCTCTTCA ACAAGGTTAA CATGATCACG
      181 GTGGATGATA GGCGTTGGGA ACCAGGTACG TGTAGTAAAC ATCGTTTTAT TAGTGGGGAA
      241 ACGTCATTTT TAGCTCTTCT AACAAAATGT ACCTATCATC AACTAGTCAA TTCGTAGGTA
      301 AACCTCTATA TTCAATTGGG GGGGGGGGGC TGGTTTTTAA GAGATAGCTC GTCGCAGGCC
      361 TCCTTATCCG TATTTTCTTA CGAAGAGTTG TAAGCTAGCT CCTTTTTTTT AACAAACGAC
      421 CGCAGTTCTC CGCCATACAA AATAACATAT TTGCATCACC AGTTTCCCGA ATAATATTAT
      481 GAATAAGGGG AGCACTAATT GACTCGAACT TCTGATCTCA TGCTGTTTAC TACAGAGCCC
      541 TGGCGAATTG AATATATTCA TCTCATCTAG CCACTCCATA CCTAGGTATA AGTTTAAAAA
      601 AAAACAAGCA CTTCTTCGAT AGAATAATTT GTTAAAAAAA AAATCCCCCA AACCCTCACT
      661 ACTTTGCTCT AGAAGTGTCA ATAAGAGTTG ATATTTTCAG TTTTAAATAA CATACTGCTT
      721 TATGGGAATT CATTGCTTAA TACTGATGTT TGCTCATTGC TTACATATCA AATCAACAAA
      781 AATATAGCTG TGCTTTTTGA AAACTGTATC GTCATTTATT TGAATTAAAT TATTTTTTAT
      841 AGAACACTAT TCCGCCCGCC CACCCTAAAA GAGAATAATG CAAACTGGCA TAGTGCGCCA
      901 AACTAATAGT TAAATGCTGG GCCTAGGGCT GATTTTGACG CTTGATTTCT TCAGTATCTC
      961 GGTCACTTCT TTTGGGGAGC CTTGTTCTTT TTGTAGGCCA ACCCATTTTG ATTATCATTT
     1021 TAAAAAAAGG GGGAATATCC ATTAAAAAAA ACCTCACGTT TGACGGACCG TTTAGTCCAA
     1081 GCCTGGAAGC TTGGTTTCTC ATCAGAAGAT TTTGGGTTCG AGCCCTGCTA TGGTCGTCGT
     1141 TGTTTTCCGT AAAGGCTGTT TCTCGAGTCC TATAAGACGT TAAACTCGAA GACTGCTTCG
     1201 CTTTAACGTA TCATGGATGT ACATTAATGA GTTCACCCCT TATGATATTG AAAACAACTA
     1261 ACTTAGTAGT GTATTTTATT AGGTTATTGA ACATGAAAAG AAAGAGAAAA GAGAACACAG
     1321 AGGCGTATAT TTAAGAGTAA TAATGATGTC TGTGAATCGC CTACCCGTGA AATAAAAGTA
     1381 AATAGACTTT TGCGGCTTTA CACCATATGC ACAAACATAA TGGCGTTGCC CTAAACTTTG
     1441 AAAGCTTTTT TTTTTATAGT ATGGAGCATA TATGTATGTG GTTCTTACAA TTACATATTT
     1501 TGTAGGCCTA TAAATTTTAG GTTTGTAACG CATTCGTTTC ATTCAAGTCG AACGTGTACT
     1561 TCAACAGCCT TACCAGTAAA TAAGACTAGC GGGGGCACAC GTTGTGTTAT GCCCGCTCTA
     1621 TATAGCTGTC TTTTTTATAT TGTGTGTTGT TGTAAAACAA TCATTGTACT GTTTAATGAA
     1681 CACCCAAGTT TTTGACGATG TTAAGAAATA AATTTACACA CAGGCACCCT TTGAAGATGC
     1741 TGGTTAGATT TTTTGACAAT TGTTGTTGGG CTTTGTCCTT TTTATGTTTC TTTTTTTACT
     1801 TTTAGAGTAG ATTCCATAGC AAGTGCCTTA CGAACATAGA ATGGATCAGT TTGAATGTGA
     1861 CGTAGGCGGC TGTAAAGGTA TTAGACATGT TTCCCTACTC TGTTGAAGCA GTTACCTTTC
     1921 GATTATACAT GTGAATTGCT TTTCTTAAAA ATTCACTTTA AAAAATATTT ATTATTGGCT
     1981 TAATAGCTGT TTTTTTTCAT GCTTTGTTTG TCCCCAGGTT TATTTGGTGC GCCTAAAGTG
     2041 ATGGGCAAAC TCAAGAACGA TCTAGCAGAA TTCGACGCCG AATTCTTTGG CTTTCACAGC
     2101 AAAGGCGCCA ACACCATGGA CCCTATGATG CGCCTCCTTT TGGAAGTATC ATACGAGGCC
     2161 ATTGTCGATG CAGGTAGTGA AAAAAGCAAC AAACAACAAA ACAGACAAAA AACAACAACA
     2221 AACAACAACA ACAACAACAA TAAACAAAGA TTAGTATGAA TAAATTACCA ATGTTTGAAG
     2281 GAAGAAAAAA AAAGTACAGG CAAACTAGTT ATGCTGCCAT TTTAAAAATA TATCATTTCG
     2341 TCTTTAAAAT AAATGGTAGA TCTAGTAATT TATTTATCTA CCACGTTGTG GCCAGACCAT
     2401 CTATCAAAAC TATACAAAAC ACAGTGCTAT GGTACATGTA AGATTAAGCT TACTCCTTGG
     2461 GTAGACTACC CTTGCTTCTT TTATTTTATA ATTTTGACAA AGATATTTTA GATAATTTAT
     2521 TTCCTAATCC CACTCCCACC TTTAGTTTTT CATTACTAAC TTGGCATTAA ACTTTAGTAA
     2581 AATGAGTTGG CCAGATTTTT ATTCAACACA AACTTGAGGG AGTCGGAGGA GTTAAAAATG
     2641 CATCACTAAA AACATACAGA TTGTGACTGA TGCAGAAGAT TACAGATAAA ATGATGTCGA
     2701 GGTGTTAACT CCATCAATGT AAGTTAGTTT GTCACGTAAA GAAGCTAGTT TGAGTTTATG
     2761 GGTTAGATAA CTTCACTATT TGCAAAAAGT CACCTAGAAT CTAAATGGGG AAAAACTCAA
     2821 CGGTGACCCA GTCACGAGTG AATAGAAATT AGAAAGATTT AATTTTAGAG TCGATCTAGA
     2881 TCTTAGATTC TGGATCTAGA ATCTAGATTA TATTTCTCTC TCTCTCTCTC TCTCTCTCTC
     2941 TCTCTCTCTC TCTCTATCTA TCTATCTCTC TCTCTATTTC TTTGTCACTT TCTATCCCTT
     3001 TTGCTGTCCT TCCTTGGGTC TCTCTATGAT TGTCTGTCTA TCCCTCCTCC CTCTTTTATG
     3061 GAGGTGACCC AAGGGTAGAG CGCTCTGGGC ACTCCTTGAG TTTTGTGGTC CCTAACCTGT
     3121 GGGCGATCAA ATGGGCTTGG TGGGTGGGAT TCGATTACAT CAGAGTCGGT CAACCTGAGA
     3181 AGAGAGATAG AGAGAGAGAG AGAGACAGAC AGACTCACAG AGCAAGCGAG TGGGAGAGAC
     3241 AGAGATTTAA GAGTTTCAAT TGCTGAACAG ATCAATTTTA TGTGCTTGTG TACATGTTGT
     3301 CCTCACCCCC CTTCTCCGCC CGCATTGGGG GGCGCGGTGG TCCAGGGGTA GAACATAGGC
     3361 TTCCGACGCA AAAGGTCCCG AGTTCGAATC CTGGCTGTTG CGTTCCCTAT GTGGTTGGGT
     3421 CGATGTCAGT ATTTATGTGA CCGGCTGAGA CAGGAGTCAT GGTATCCCCG CCCTGTCTCG
     3481 TGTGTGGCAG CACATAAAAT TGTCAGACGT CCGTCTTGGG GCCCGTCCAT AATATAGCCT
     3541 ATATAGTGCT GCTGTTGGAC GTTAAACCAA CCCAATCAAC CAACCAACCA ATTGTACCAG
     3601 TGTTCAAATA AACAAAGGCA ATCAAATTGT GCCCTGTCTA TTTGAATCAA ATAAATTATG
     3661 CCAATACAAT AAAAAAAAAA GACATGTATT TTAATAAATT TTAATAGAAA AAATAGAAAA
     3721 AATAAAAAGA CAAGGAGTAC AGCTGGCAGG TATTTTATTC AATTTTAATA ATTGAATTCT
     3781 GGCCGCCAAC AGGCTAGGGA CCACAAAAAC TTGAGGAGTG CCGCTCTCTG CCTCTATTGA
     3841 GAGGAAGTTG AAGTTGTGGT AGTTGTGTTG GTTTAACGTC CAACATCAGC ACTATATAGG
     3901 CTATATTGTG ACATCTGACA ATTTTATATG CTGCCACACA CGAGGCAGCA GGGATACCAT
     3961 GACTCCTGTC TCAGCCGATG ACATTAAACT GACATCTACA CGACCAGTAA GAAGCGAATT
     4021 CGCCAGCATT CGAACTACAA AACTTTTGCA TCGGAAGCCG ATGTTCTACC CCATGGCCAC
     4081 TGTGCCCCCC TCTATTTTGA GAGAGTTACG GTCTCATTGC CGCTTTTTTT TAGTACTGGT
     4141 TGAGTCAGTA TCAGTATAAC TCTCCTAGAC TCCTGTTTTT TTTTTTTACA CAAACCAGGA
     4201 CTTAAAACTA AGAGAGGGAT TCGTTACACT TTTCTTTACG AATCAATGCA TTCTAAAGAT
     4261 CGATGTTCGA CTGTGAGTGC CTTCACCTCA ATATTTTAGT GTTCCGATAT AGCGAACTAA
     4321 AAACCGTCAG TTAGAATCTC AAGAGGAGAC TAGACGAAAC ACAACAACCT ATCAACATAA
     4381 AATTAACCAC AGATTACTAT TCTTTGAGGA CTGATCATTT GTTACCTGAC TCCAAGGCAC
     4441 ATTTTCTTCT CCTACCGTAA GAACCTGCAC CCTCTAAAAA CCTGCTTTTC TTGTCTCAGG
     4501 AGGGGCGGGT TCTTAGACGG CGTCTACTGT AATTAAATTC TTAGTTAGTA TACAAGTTGA
     4561 AGTAGTTGGC TTATTGGCTA CTTGGCTACT AGCAATGACA GTGGTGGCAA GTGTGGCAGC
     4621 ACGCCTAACA GATTTTGAAT TAAATTTACC TTAGATCAGA CATGTTAACC AACTCTGATG
     4681 CGTCCACATG ACAGTTTGCT TACACTGGAT GTTCAGAAAG GCTGAGTCTA TAAGTAGTAC
     4741 ATATTGTGTT TCTGTTCAAA TTGTGCCATG TCTAGGCATT ATAAATAATA TTGTTTCTCT
     4801 CTATATAATG AGCATTAACG CTGTGTATTT GAATTAACAT TGTAATTTAG TCTTTCTTTA
     4861 CACCTTGGAA ACTTTAAATT ATGAGAGAAC TTAGCTTTAT TCTACGGACA GTCCAAAAAA
     4921 TTTCATTTCA ACAAAAGCAC TTAATTCTTG TTTGTATAGC AATATTTTGC CCAAATCCTG
     4981 TATATGCGAT AAAAAGTGCG CTATAGACAC TCTCGTTCAA AAACCAACCA TGAAACAATG
     5041 TTGGATTTCT TCTTTAAATA GTATACACTA CTCTTATCTC TTCCAGGGGA AAGCTTGGCG
     5101 AGCATGAAGG GAACCAGGAC AGGGGTCTAT ATTGGCATTT CAAGTGCCGA ATATGAGGTG
     5161 TCGCTCATGA AAAACTGGGC AGAGAAAGAG GGCTACATAA TACAAGGTAC CCCTCATTCC
     5221 ATGTTTGCTA ACTGGGTGTC CTATTTCTTT GATCTCAGAG GTGAGTAATT CTTTGATCTA
     5281 AGAAATAAAA TTATTAAGAA TTCCTTTTGT TATCTCTATC TCTTTCTCTC CCTCTCTGTG
     5341 TCTCTTGATC TACATTTGGA TTTAGAACTA GATTTATGTC TTTACTCTCT CTTCATTCCA
     5401 GCTTCCACTG TCTGTCTGTC TGTCTTTTCT ATCTCAAGAA GGCTATTAAA ATATGTGCTG
     5461 GTTTTAGTTT TCAAGACTCT TAATAATATT TTGCTGCCCT AATAGCCAAC GGCAAAAAGG
     5521 GCAGTAAGTA AGTAAGTAAG TAATAATATT TAGACACATG ATGCATAATA CATACTACTC
     5581 CGTACTATTT TAATAAACAT GTTTAATCTT ATAAACAACA GCTAAATCAC TATTCTGAAA
     5641 GGTACTACAA ACTTGATATT CAAGGATAAA ATAAGACGCA AGGGTAACTG AAAATGGGTA
     5701 GAAATAATAA TTTCTCCGTT ATTTCATATT GGTGACTGCT TTGACACATA TATATTATGT
     5761 AAATCTTATA ATCTATCCAG GTCCCAGTTG TGCATATGAC ACTGCATGTT CTACAAGTCT
     5821 TGTATGCTTA GAGGCCGCAG AGAGGCACAT TCGCCAGGGC GTTATTGACT GCGCTATTGT
     5881 GGGCGGTTGC AACATTCTAT ACAGACCAAG CACTTCTAAA GTTTTCATGA CTATGAACTT
     5941 GTTGAGCCAC AGTGCTTGCA AAGTTTTTGA TGCCTCTGGT AAGATGGGAG AGCAAGGAAT
     6001 GATTTATAGA ATATATGTAA CAGTCTAGAA TTTTTTTGTA AGTTACGTCA TTGTCTGGAA
     6061 TTATCTGTAC ATAATTATGC ATAACTAGCA AGAAAACAAA CAAACCTCCT CCCCACAAAT
     6121 AAAAAGAAAA AAAACAACAA ACATTTACTT GAAAGAAACA AGAGAGACTG TTCAAGGCAC
     6181 GTTCAGTTTT GAATACTTAC AATAAGAACT TTGTTGTCTT ATTAGTTTTT GTTGTTGTAG
     6241 AGAAAACAAT TTCCTTCTGA AATTCTGACA CAAAGAATAT GTCTCATCAA ATTTGATAAA
     6301 AAATTTTTTT TTAATTCTTA TTGTTTTGAA AATCTTATAT TCAAATATCT AAATATACAT
     6361 TTTATCTTGC AGGGGACGGT TTTGTGCGTT CAGATGTGGT GTCAGCAATC CTCTTGAAAA
     6421 AGGCAGCGAG TGCAAAACGT GTTTACTCTA CACTGGTTGC ATCAATGACC AACAATGATG
     6481 GATTCCAACC CAATGGTAAA CATAGAACAT AGGTCCCAAT CATTCAATAT TTGTAAAATT
     6541 GATGTTAACT TTCCTCACTA ACATCTGTGT ATAAGTTAGA CACTTTTACA TTTTTATCAG
     6601 GACTAGATAA GTATTAAGAA ATACATTTTC CAGAGTAAAG AGCTATTCTA AAATGTGTAA
     6661 ATAAGTTTTG AGGCTTAAGT ATATTTTATA TTAATTTTAA TGTCATTACT TTTTGTGATA
     6721 TTATAGAAAC ACTAACAAAA AACTTTACTG GCCGTTCACA TGGGAATTTT TCATTTTAGT
     6781 TTGTTTTTGT TCTTTTTCTA TAATAGACGA TACAATGCCA TAATAAGTGC AATTTAATTG
     6841 TTTTCTTTTT AAATTCAGCA TTAACTCATA TAAGTTATGA GCATCTGTGC ATGTATTGCT
     6901 TTCTCCCTCT CTCTCTCTAT GTTTCTCTGT CTCTCTCTCT CTCTCTCTCT CTCTCTCTCT
     6961 CTCTGTCTCT CTCTTTCTAT CTCTCCCTCT CTCTATGTCT GTCTGTCTGT CTGTCTGTCT
     7021 GTCTGTCTGT CTGTCTCTCT CTGTCTCTCT CTGTCTCTCT CTCTCTCTCT GTCTCTCTCT
     7081 CTCTCTCTCT CGCTCTCTCT GGTCTCTGTC TCTCTTTTTG TTCATACGTA TTTTTTGCTT
     7141 TTCAACACCC CCTCTTTTTC CTCCGTTCGG TGTTGCACAG ACGGTTGTAA TTTTCAATTT
     7201 TTTTTTAACT TATCGACGTA TTTGGGTTGA ACTTTTAACG AAAATAACGA AGCGTACGGG
     7261 TTGGCAGCTT GGGGAGGTGT ACCTTCAGTA CCCTTTCGAT CATCTCATAC ACTAAAATCT
     7321 AAGAGTATAG GCTCGATAAA GAGCGCATGT TTTTATGAGT ATTATGGTTA TAGGCCTACC
     7381 CCAAAAACAG TGCACACACA TTTAGGACAG TTTATATTAA TATGTAGCCC AGTAATCCTC
     7441 TCTAAGTATC ATTCTTATCT CATCTGCTGA AAAGTTGTTG GAAGTACATA ACTTATACCT
     7501 TAAGCGTTCA AAAACATTAT TCGAACTGAG TGTACCTGTG AAGCAGCCTT GGACCGTGAA
     7561 AGATTGCGCC GAATGACAGC TCACCTCGGA GACGGGACGG CACAGCGATG ATGGCGATGA
     7621 TGATTTTTTT TATTTGTCCG CCATTTCTTT TGATGTCCTA GCTCTGGCCT TACCTTGCTG
     7681 TTTCCACCGA TGATGTTTTA CACTGTATGT TAATACTCCA GATCAAGTTC TTCGAGTGTC
     7741 ACGGAACAGG CACCCAGGCT GGAGATCCAC AGGAGACCAG AGCCATATGC AGTGGTCTGT
     7801 GCAAGCGAAG GAAGGATACG CTACCAATAG GGTCTGTAAA GTCAAACCTG GGCCATGGAG
     7861 AGACAGCTTC AGGTACAATC GTTCAATCAT TTGTCAATCA ATTTGTATTT TATAGAGAGA
     7921 GAGAGAGAGA AAGAGAGAAG GAGATCGAGA GTCAGAAAGG GAGGAGATCG GGAGACAGAG
     7981 AGAGAGAGAG AGAGAGAGAG AGAGAGAGAG AGAGAGAGAG AGAGAGAGAG AGAGAGGGAG
     8041 AAAGAGAGAG ACTGAGAGGT CCAAAATGAG GAGATAAGTC CGAGAGTTTT GGTCATTTCT
     8101 TTGGAAAGAA ACACGATAAT TTATAGTGTG TAGAGCAAAA TTTGGTCAGA AACACTATTA
     8161 TAATTATGTC TTTAGTGCCT ATAGACTCAG CCTTGTGTAT AATGTGATCG ACGAAGTGCC
     8221 GGTAATCACG CTTTGTAATC CCGTCGCCGT ATAGGATCTT CCATGTGACC CATGATCTAG
     8281 ATAGCACACG TCGGTGCACT GGTAAAATAT AAATCTAGAT TGGATCTAGT TTTGTTCCAG
     8341 AGTTCCATCT TAAATGTGCT GGTCGTTTGG ATACACAGAC AAATCGCAGT AGAACCAGGT
     8401 TTCTATATCA AGATCAGGAT GCTAGTTTGG ATTAGATCTA TGTTAATTTT TATGGTTGCA
     8461 AAAGTACACA GGCGCATGTT TCGCAAAAGA ATGTTAAACC GTATACACTG ACAACCACGT
     8521 CAAGTTAGAT GAACAAAAAA AAAATAGGCT GATCAACTTT AAGAACAATC AGAATGATTA
     8581 GCTGGAAAAA AACGTCAGGC CCTGAGGACT GGATATGAAG ATTGAAAGAT CGGTATTAAT
     8641 TAGACGAATA AAAGATAAAT AGATTTTCAA CCTGTTTCCC TCGCGGAAGA TTCGTGCACG
     8701 GAAAGGAGTT GTAAATAAGG ACGAAGGTCA AGGGCTGGAT GTTAAGATGG TATTAATCGC
     8761 ACGAATAAAC GATTACCTAG ATCTACGTTA GATCTACTTG TTTGTAAACG CATTTTGAGC
     8821 TCATGGTTAC TCAAATCAGA ATCATTACTA CCTTAACTGG GAACTGAAAG TCCAAGATAG
     8881 AGAGATTGGT ATGATTCGGA CGAATGAACG CAAGAGAAAA CGAGTTGGGA CTGGTCGGTA
     8941 TCAATTAAGT TGTTGACTAA CCCAATCTCG ATAGCAATGT ATATCAAGTA AAGAAAAAAG
     9001 AGAAAAATAT CACCTATCGA TAAAATAAAT GAATCGCTCA TAAATTTTCT TTTGCCCACG
     9061 CACAAAACAC TGGAAACTTT CTTTATTCCG TCGCGTGATT GAGAGGAAAA TCGTAGCCGT
     9121 GCCTCAAACA CATGTACATT TATTGCGAAA AACATCGGTG TTGCACAGAC GGTTGTAATT
     9181 TTCAATTTTT TTTTAACTTA TCGACGTATT TGGGTTGAAC TTTTAACGAA AATAACGAAG
     9241 CGTACGGGTT GGCAGCTTGG GGAGGTGTAC CTTCAGTACC CTTTCGATCA TCTCATACAC
     9301 TAAAATCTAA GAGTATAGGC TTCGATAAAG AGCGCATGTC AAAGACGGAC TTGGATGAAA
     9361 TGTAATAGGT GCATGTCATG AGCTTTCTGC CGCCGTGGAA GCGGGATAGT CTTTGGTTTC
     9421 TTAATGAACA GAGGCAGATA TTTGAAAAAA AATCGGCGAT CGCACTGCTA TGCTGAATAT
     9481 CTTCACAATT TGAAAAATCG GTACATTTCC GTGGAAATCG GGAAATCGTG ATTGACGACG
     9541 AAAATCGGTA CGTACCGATC AAATCGGTAC AAGTAGGCAG GTCTGCAAAT TCAATCACCT
     9601 GTTAAACGAA ATACAATGTG ATTAATGTTA GTAAAAGTTT AGATGCGTGA TACATATTTT
     9661 TTATGGGGGT TGAAGAGGTG AAGCTAAAAT ATTTTTAATA CTTTAGAATA ATAATAATAA
     9721 TAATAATAAT AATAATAATA ATAATAATAA TAATAATAAT AATAATAATA CTAATAATAA
     9781 TAATATTGAT TGTTCAAAAA TGAGACTGCA GTTAAAATAA AACCACAAGA CACAATGCAC
     9841 CCCAGCAGCA ATCTCATTAG GTGCTGTTGG CATTGTTTTT ATAAATTTTG TTTTAAAAGC
     9901 ACAATGTGTT ATATCTTTTT TTTTCTTTTC CTATTCAGGA ATGGCTGGGC TGTCTAAACT
     9961 CATGATCATC TTTCACTCAC GGAAAATTCC GCCAAACCTT CACTTCAACA CGCCCAACCC
    10021 TAATATCACT GGCCTGTTTG ACGGGAGGCT CAAGGTTGTC ACGGAGACCA CGCCTTTTGA
    10081 CGGAGGTCTC ATTTCTATCA ACTCTTTTGG CATGGGAGGG ACAAACGCTC ATGCCCTCTT
    10141 CAAGTATGTT TATCTTTTAC CAAACAAGGC CTGCTTCGCC GCTGACTAAT TTGTTGAATA
    10201 ATTTAAAAAA ATTTTTTTAC AAAAAAAAAG TGAAATTGCT TTATTTTTGT GTTTTTAATA
    10261 CTCAGAAAAC TGTTTTTGTT TAGACTACTA AATCTACACA AAAATAAACT AAAATGTCCA
    10321 CTGTCCAAAA ATGTTTAATG CTATATATAC CTCTTTTTCA CATCCATCAT CAAGGTTTGC
    10381 CTACTCTTGT TACTAGACCT TTTTTTTAAA GCAAGCGCTG GTGGCATTTG TGTGCAAAAA
    10441 ATTTAATATA AAAGGACGTT TGAATGAAGT CCAACATTGT CAAAATATAT TTGCTACTCT
    10501 GCTATATAAA ACATTAAAAG ATAAATGATA TTTTAAAAGT ATACTGTTCT ATTCTTTATA
    10561 AAAAAAAATA AAACCTCTCA GAGCCTTAAA GTTAGTTAAT GAATTTATTA TTGACAGGCT
    10621 TTACCTTCTG ATTTATTTTT AAGCAAAGGC AGTTTCTAAT TTTTGTTTAA ATAAGCATAA
    10681 CAAATAGCAT TTTTTTTAAA CAATTATTTA ATTTTTCCAT ATTCAAGTAA ATGTGTACAT
    10741 AATTAATATC TGATAAATAA ATAGCATGTT AAAGCTAGAC TAAAGGATTC TACTGCTTCA
    10801 GGGGAGGGGG CAAGCTGGCT TCAGTGTTAG AGTGCTGGTC TTTTGTTCAG GAGATCCCTG
    10861 GTTTGATCCC ACAGTCAGAA AATTTATTTG TCTGATCTCA TCCCCAACTA GTCGGGTCAG
    10921 AGAAGAAAGT CCTAGCATCC TGGGTCTGTC TGTGTGGCAG GATGTAAAAA AGCCTGATAA
    10981 TAGGCATATT GTTTGGTTAA GATTTAACTT TTAATATTTA ATTTTTAATT GCATGCTGAT
    11041 TGATATTATG TATAAGTATT TAATGTATCC ACTGTAAAGC GCTTTGAGAT TTTTAAAAAT
    11101 ATTCTGAAAA TCGAAAGCGC TAAATAAATG TAATTTATTA TTATTATTGT TTTTTTAGTG
    11161 CAATATAGCC TAAATCTTAA TTTTTGGCGT TACAAAACTA ACAACCTAAT CAATCAAATG
    11221 ATATAGTTTG AACCTTATTC CCTCTACGTA GATCTTTTGA CAAGAAGGCG GTAACTCACC
    11281 CAGCCAGTGA CAAGCCGCGT CTGTTCACAT ACTGTGCCCG TACTGAGAAA GGTCTGAAAA
    11341 CCATTCTGGA GGAAGCCCAC AAGCATGCAT CCAATGTGGA GTTCCACGCC CTGTGCCAAG
    11401 AGTCTGCCAA CACAAAGCCG AGGAACATGC CGTACAGAGG GGCCACGATT CTCAATGGCC
    11461 AGGAGAAAGT TATGGAAATT CAGGTGGGTC AAGATTTATT TTTCAGCAAA ACAGTATACA
    11521 GTTTACTGTT AACGATTAAC TGTTATGACT AAAACAGAAT AGTGTTCAGT TATGACTAAA
    11581 ACGCAATAGT GAGAACCGCT AGGACAAGGG GACAGCATCA GATCGGTTAG TCGGTACAGC
    11641 GAGGTACTCA AGAAAGTTTT GGTTTGAATC TACAACTCCG AATCTCCGAA TGAGATGATA
    11701 TAGGGTAGCA GCCTGGTGGA CATCAATTTT GTAGGGAACT AAAATTTTTG CCATGATATT
    11761 CATTGAACAT GCTATTACTT TAGAAGCATA AATGATAAAT AAACTTAAAA TTTTGTATAG
    11821 AGCCTACTAT AAAATAATAC TGATTACAAA AGCAATTGTG AATTGATAAA AGGCTTCTTT
    11881 GAAACAAGAC ACTTCACAAG GCATTTTTTT GTTTCAATAA ATCATTAATT GGTATATTTT
    11941 GCTCTTGTTT TAAAAAAAAG TTTCTGCCTT GCAAATGAGT CTGTGACAGA GGTTTAGATA
    12001 AAATCTATGT ATTGTATATT TTGAAGGTGG TGGGAGAACT TGATGTTACA GCAATTTTTT
    12061 ACTGCAGCTT TTTAATAGAC TACAATATTT TTTTTTTTTA TGCCTGCAGA AATGTTCCAG
    12121 CAAACCGCGG GAGACCTGGT TCGTGTTCTC TGGCATGGGC AGCCAGTGGT TAGGGATGGG
    12181 GAAAAGCCTC ATGGCACTTG ATGTTTTCAG GCAATCCATC GAAGAAACTT CAGACATTCT
    12241 CAAGCCTTTT GGTGTGGATC TCATAGGCTG TATCACCGAG GCCACTGAAG AAAAACTCGA
    12301 GTCGATCATG GCTCCGTTTA TTCTGATCAA TGCCATACAG GTGGGTGTGC TACTACGGCT
    12361 GCTGAAGAGA ATGGAACTCT GGGCCTACTT AGTTTTTACT TATCGAATTC CATGTCATGG
    12421 GCTGCATTGT AGCAGTGCAA AGGGACTAAT GTTATTTAAT ATTATTAATG GGCTTGTGAG
    12481 GCAGTGTAGA GTTGGTAATT TTGTTTAATA CTATTAATAA TCTGCATTGA GACAATGCAG
    12541 AGGGGGTAAT TTTGAGGCAG TGCAGAGGAG ATAATTTTGT TTTATAATAT TAATTGGTTG
    12601 CATTTTAGCA GTTCAGAGGG AATAATTTTG TTTACTTTTA TTAATGGACT GCGTTGAGGC
    12661 AGTGTAGAGG GACTAATTTT GTTTACTTTT ATTAATGTGC TGTATTGAGG CAGTGCAGAG
    12721 GGGGTAATTT TGTTTAATAT TATTAATGGG CTGCATTGTA GCAGTGCAGA GAGACTCATT
    12781 TTGTTTAATA TTATTAATGG TCTGCATTGA GGCAGTGCAG AGGGGGTAAT TTTGTTTAAT
    12841 ATTATTAATG GGCTGCATTG AGGCAGTGCA GAGTGGTTAA TTTTGTTTAA TATTATTAAT
    12901 GGGCTGCATT GAGGCACTGC AGAGAGAGAA ATTTTGTTTA GTAACACGGG TTGTATAGAG
    12961 ATAGTGCAGA GGGAATAATT TTATTAAATA ACCTAATTAC CTAGTTTCTT ACTGAAATTA
    13021 AGTTTTTGCC TATTTGATCA TTCCTGTCCT GTTTTATGTC AGAGTTCTAT TTTGCATCAC
    13081 ATTTATATTA CTTTCAATAA ACAAATGAAA CCGCTTGGTT ATCAATGACT GGAAGGATCT
    13141 TTTTCCTTGT AGATGGCACT GGCGGATCTC GTGATGAGCA TGGGTATCGT CCCAGACGGG
    13201 CTTGTCGGAC ACTCCATGGG CGAGGTTGGC TGTGCCTACG CTGATGGATG TCTGACAAAA
    13261 CGGGAAGCCA TCTTGTCTGC CTATTGGAGA GCTCAGGTTG TCTTAGATGG GGACGTTCCT
    13321 CCAGGGAAAA TGGCGGCGGT TGGTAAGGGG CTTGATACCA AGAATCTTGA TTAATCAATA
    13381 CTACGAAAGA AGGAACTAAA GGATAAAAGA GCTTGTATTA GTGACTTATC TCAAAATTTT
    13441 TTTGGTGATA TTGAAACACC ACATGGAACA GTTTAGAAAA AAGCACACAA GCTGAAACAA
    13501 TACGACAAAA GAAGAAACTA AAGGAGAAAA GAGCTTTTAT AAGTGTCTTA TCTAAAAAAA
    13561 TTATCTGGTG ATCTTGAAAC ACCATATGGA ACAGTTTAGA AGAAAGCACA CAAGCTGAAA
    13621 CAATACCACA AAAGAAGGAA CTAAAGGAGA AAAGAGCTTT TATAAGTGTC TTATCTCAAA
    13681 ATTTTTGGTT AATCTTGAAG CACCACAGGG GATAGTTTAG TAGAAAGCAC ACAAGCTGCC
    13741 TATTTTGAAA ATTCATTGGT CTACTTTTGC CTATAAAATT TGCCTTTTTT GTTTTTTCTT
    13801 TAAAATATGG TAACTTAGCA AAATGTCAGT CACATAGGGC GAAAAAGGTA TATTTTTATA
    13861 TATGGCCACA GTTTAAAAAA CTTGTTGATC AAATGTTAGG TGGTTACTCA ACGGGGTCCC
    13921 AGCGCTTTTT GCCAACAATG CTCATGAAAT TGCACTATTT TCAGGGTTTT CTCAATATCT
    13981 ATATCTTATG AAACGATCAA GATAGAATAA AAACCGTGCA GATTTGAAAA GTTCAGCTTT
    14041 TATCTTTCAA ATGAAATATC TAAACTTACG CAATGATTAT TAATGGTCTG CATTGAGGCA
    14101 GTGTAGAGGG ACTAATTTTG TTTAATTTTA TTAATGGGCT GTATTGAGGC AGTGCAGAGG
    14161 GGGTAATTTT GTTTAATATT ATTAATGGTC TGCATTGTAG CAGTGCAGAG TGGTTAATTT
    14221 TGTTTAATAT TATTAATGGT CTGCATTGTA GCAGTGCAGA GTGGTTAATT TTGTTTAATA
    14281 TTATTAATGG TCTGCATTGA GGCAGTGCAG AGGGGGTAAT TTTGTTTAAT ATTAATAATG
    14341 GTCTGCATTG TAGCAGTGCA GAAGGGGTAA TTTTGTTTAA TATTATTAAT GGTCTGCATT
    14401 GTAGCAGTGC AGAGTGGTTA ATTTTGTTTA ATATTATTAA TGGTCTGCAT TGAGGCAGTG
    14461 CAGAGTGGTT AATTTTGTTT AATATTATTA ATGGTCTGCA TTGAGGCAGT GCAGAGGGGG
    14521 TAATTTTGTT TAATATTATT AATGGTCTCC ATTGAGGCAG TGCAGATAGG GTAATTTTGT
    14581 TTACTTTTAT TAATGTGCTG CATTGTACTA GTGCAGAGGG GGTAATTTTG TTTACTTTTA
    14641 TTAATGGGCT GCATTGTACC AGTGCAGAGG GGGTAATTTT GTTTAATATT ATTAATGGGA
    14701 TGCCTTGAGC CAGAGCAAAG AGTCATTTTA TTTAATAAAT TATACATGGG CTGAATTGAG
    14761 GCACTGCAGA GAGAGAAATT TCATTTAGAT TTAGTAACAC GGTTTGTATA GAGGTAATGC
    14821 AGGGGGAATA ATTTTATTAA ATAACCTAAT TACCTAGTTT CTTACTGAAA TTCAGTTTTT
    14881 GGCTATTTGA CCATTCCTGT CCTATTTTAT GTCAGAGTTC TATTTTGCAT CACATTTATA
    14941 TTACTTTCAA TAAACAAATG AAACCGCTTG GTTATCAATG ACTGGAAGGG TCTTTTTTCA
    15001 CGTAGATGGC ACTGACGGAT CTCGTGATGA GCATGGGTAT CGTCCCAGAC GGGCTGGTTG
    15061 GACACTCCAT GGGCGAGGTT GGCTGTGCCT ACGCTGATGG ATGTCTCACA AAACGGGAAG
    15121 CCATCTTGTC GGCCTACTGG AGAGCTCAGG TTGTCTTAGA TGGCGATGTT CCTCCAGGAA
    15181 AAATGGCGGC AGTTGGTAAG GGGCTTGATG GCAAGAATCA TGATTAATCA ATACTACGAA
    15241 AGAAGGAATT AAAGGAGACA AGAGCTTGTA TTAGTGCCTT ATCTCAAAGT TTTTTTGGTG
    15301 ATTTTGAAAC ACCACATGGA ACAGTTTGGA ATAAAGCACA CGAGCTGAAA CAATACGACA
    15361 AAAGAAGAAA CTAAAGGAGA CAAGAGCTTG TATAAGTGTC TTATCTAAAA AAATTCTGGT
    15421 GATCTTGAAA CACCACATGG CACAGTTTGG AATAAAGCAC ACGAGCTGAA ACAATACGAC
    15481 AAAAGAAGGA ACTAAAGGAG AAAAGAGCTT TTATAAGTGT CTTATCTCAA AGTATTTGGT
    15541 TAATCTTGAA GCACCACAGG GGATAGTTTA GTAGAAAGCA CACAAGCTGC CTATTTTAAA
    15601 AATGAAATGG TCTACCTTTG CCTATAAAAT TTGCTTTTTT TTTTAATGTG GTAGTTTAGC
    15661 AAAATTTCTG TTAATTCCTG ATGAAGCAAG AGCATTATAA ATGACAATGT CAGTCAAATA
    15721 TGGCAAAAAA AAAGTATATT ATATAAAGCC AGTTTAAAAA ATTCGATGCT TGGTTATTCA
    15781 GAGTTTTTTT TTCCAATAAT GCTCATGAAA TTGCACTATT TTCAGGGTTT TCTCAATATC
    15841 TATATCTTAT GAAACGATCA AGATAGAATA AAAACCGTGC AGATTTGAAA ACTTCAGCTT
    15901 TTATCTTTCA AATGAAATAT CTAAACTTAC GCAATGTGAA TGTTAGAATG TTAGACAATT
    15961 TTTAAATGTC CCCAGAGCTG ACCTGGGAGG AGGCCAAACG TCTGTGCCCT CCAGGCGTGG
    16021 TCGCCGCCTG CCACAACAGC CAGGACAGTG TGACCATCTC TGGCGGGGCT CAGGAGATGA
    16081 CCAAGTTCAT GGCCGAGCTC TCAGCGCAGG GCGTTATGGT CAAGGAGGTC AACAGCAGCG
    16141 ACATCAGCTA CCACTCGCCG TACATGAAAG ACCTGTCTGT TGATCTCAAG AATGCTCTTG
    16201 AAAAGGTAAG TGTATGTAGT ATTTTGGCCA ATTAGAATAT TAGAATTCTA TACAAAATTA
    16261 GGAATGAGTT AAGTTGGCTC TTTAATGTCC AACCTCAGCA CTCTCAGCAT TATGTAGTGA
    16321 AATAAGTGAG TTTGATTTAC TATTCCACTA CTGGTCTCTA TCCTCTTCTC TCTTTTCTCA
    16381 TTAGTTTCAT CTATTGATCA CACTGAAAGT TTAGTATTTT GCTTTATTTT CCCAATCTTT
    16441 TTTTGTTTTT TGCTGTACCT GTGTGTACAT TTTAACTATG CTTTGAAAAG TGCCTGAACT
    16501 TGGGCAATTT ATAAAATGAT TTGAAAAACA ATAAAAATAC GCTTGTAATC ATTGCAAATT
    16561 AAAATTGCAG TGCTATGTCT TACGGCTAGA CTTTTGAAAT TTGTAATCAT TTTAATCAAT
    16621 TTTTTTTCCA ATTGCCACAC ACGTTTTGGG TAGAGAGGTA GAAAAAAGAA ATTCAGACTT
    16681 GAGCTTTCAC TAATTGCAAA TTAAACAAGT AGAAAATTGC CTTGGGATGG GGTGATTGAG
    16741 ACAGTTAAGT GTGTCAAGGA AAGTAATGGC AACCTACCTC ACAATGTAGT TTGCCCAGAA
    16801 CAATTTCATT CAGGACTGTA ACACATGGTT ACCGGACGCT CTGTCAAATA GTATGGAACT
    16861 AAAACTGCTT TGCATAATTT ATGTCTTTAC CTCCTTAAGT CTCTGTTATG TCTTCGTGGC
    16921 ACTGTAGTTG ATGTTGATAA AGGAATTCAC TTTATGTTCT TTTGTAATCA TGTTAACGAC
    16981 GTAAGAGAAT CGCTCCTTCC TCCTTTTAAT ACACATTTAT CAGGGATATC TACATACTTA
    17041 GGTATTTATT TTCCTATGTA TATCAAAACT TATATAGTGC TTACAGATAT ATTATGAATG
    17101 GCTTTTATGA TTCCCCTTTA TAAGGTTTGA GTCCATGACT GCTCTTTATT TTACATTATC
    17161 AAAACATAAT TTTAATTGGA GACATTGTAA ACCAATTTCA TACTTTCATT TTGAAATATC
    17221 AACTGCCATA GATTCTGTCC CATTTTTTTT GTCTGGAAGT ACCTTTTTAG TAAAATGTTT
    17281 GTAATTATGA TATATGGAGC AAAAGCCTTT TTTTCCTAAT AAAATAAAAT TAAATTACGT
    17341 CCTTAAGCCA TATTTTTCTG AGGTGCAGAA TTTTTCATTA TTGGCCTTCT TGCAATCCAC
    17401 ACGATGTTAA TGAATGATAT AAACAAGCCC ATTGTGAATG GGATTTTTCT GATTGCTCAC
    17461 TGGCTCCGTC AGTCTTTGAT AGAGTTCGTA TTTCTTTACC TCTTGTTTAT ATTTTGCTAT
    17521 GGACTCCGTC ATTGGAAGAC TTCTATTATC AAAAAAATCT CCTGTGTTTC TAAAGATGGA
    17581 TGTCGTTTCC CAGGTAATCG TGCCCAAGCC GAGAAGCAAG AAGTGGATCT CCACCTCCAT
    17641 CCCTGAGGAA AGATGGGGAA ACCCCAAACC CTCCCCCCCC CCAACCACAT ACACATACAC
    17701 ACACAACTAA CAATAACCTA AACCTGTTGC TGTTTCAACA TAATCTCTCC AGGTAATCGT
    17761 GCCCAAGCCG AGAAGCAAGA AGTGGATCTC CACATCCATC CCTGAGGAGA GATGAGGAAA
    17821 ATCCTCCCCC CTCTCCCCCC TCTCCCCAAC CACATACACA CACAACTAAC AATAACCTAA
    17881 ACCTGTTGCT TTTTTTATAT AATCTCTCCA GGTAATCGTG CCCAAGCCCA GAAGCAAGAA
    17941 GTGGATCTCC ACATCCATCC CTGAGGAGAG ATGGGCTGAG CCAGTAGCCC AAACAGCAAG
    18001 TGCCGACTAC CACGCCTCCA ATCTGCTCTC CCCGGTTCTC TTCTACGAGG GATTGCAAAA
    18061 GGTTTTCATG CATTTCTGAT CAGTTGGGTT TTTTTTAATT TTTGAAAAAG ATGAGGTGAT
    18121 AGGGGGTCCA CTGATGTGGA TGTTGCCCCA GTACCTGCAC GTTAATCAAA ATACCGATGA
    18181 TGATGATGAT GATGATGATG CTGTATTTCA TGGGGAAGTG AGAAGTTCTT TTTCTTGCTT
    18241 TATTCTATGA TGACTTGCAA AAGGTTTTCA TGTATTTCTG ATCAATTTTT TTTTTTTTTT
    18301 AAATTGTTGA CAAAGTTAAG GTGCTGCTGT ATTTCAAGGG GAAGTGAGAA GTTCTTTTTC
    18361 TTGCTTTCTT CTATGAGGGA TTGCAAAAGG TTTTCATGTA GTTCTGATCA GTGTTTTTTA
    18421 TTAATTGTTG AAAAAGTTGA TGAGATTCTG TATTTTAAGG GAAGTGAGAA GTTCTTTTTC
    18481 TTGCTTTCTA TGATGACTTG CAAAAGGTTT TCATGTATTT CTGATCATTT TTTTTTAATT
    18541 GTTGAAAAAG TTGAGGTGAT ACTGTATTTC AAGGGGAAGA GAGAAGTTCT TTTTCTTGCT
    18601 TTCTATGATG ACTTGCAAAA GGTTTTCATG TATTCTGATC AGTTGGGTTT TTTTTTTAAC
    18661 TTTTGAAAAA GTTGAGGACA TGCTGTATTT TAAGCCGAAG TGAGAGGTTC TTTTTCTTGC
    18721 TTTCTATGAG GGATTGCAAA AGGTTTTCAT GCATTTCTGA TCAGTTGGGT TTTTTTTAAT
    18781 TATTGAAAAA TTTGAGGTGA TGCTGTATTT CAAGGGGAAG TGAGAAGTTC TTTTTCTTGC
    18841 TTTCTTCTAT GATGACTTGC AAAAGGTTTT CATGTATTTC TGATCAGTGT TTTTTTTTAA
    18901 TTGTTGAAAA AGTTGATGAG ATTCTGTATT TTAAGGGAGT GAGAAATTGT TTTTCTTGCT
    18961 TTCTATGATG ACTTGCAAAA GGTTTTCATG TATTTCTGAT CAGTTGTTTT TTTTTAATTG
    19021 TTGAAAAAGT TGATGAGATT CTGTATTTCA TGGGGAAGTG AGAAGTTCTT TTTCTTGCTT
    19081 TCTATGATGA CTTGCAAAAG GTTTTCATGT ATTTCTGATC AGTTTTTTTT TTAATTTTTG
    19141 AAAAAGATGA GGTGATGCTG TATTTCAAGG GGAAGTGAGA AGTTCTTTTT CTTGCTTTCT
    19201 TCTATGATGA CGTACCAAGG GTTTTCATGT ATTTCTGATC AGTTGGTATA TGATGACTTG
    19261 CAAAAGGTTT TCATGTATTT CTGATCAGTG TTTTTTTTTA ATTGTTGAAA AAGTTGAGGA
    19321 GATGCTGTAT TTAAAGGGGA AGTGAGAAGT TCTTTTTCTT GCTTTCTAAA ATGATGACTT
    19381 GCAAAAGGTT TTCATGTATT TCTGATCAGT TGGTTTTTTT TAATTGTTGA AAAAGATGAG
    19441 GTGATGCTGT ATTTCATGGG GAAGTGAGAA GTTCTTTTTC TTGCTTTCTT CTATGATGAC
    19501 TTGCAAAAGG TTTTCATGTA TTTCTGATCA GTTTTTTTTT TAAATTTTTG AAAAAGATGA
    19561 GGTGATGCTT TATTTCATGT GGGGGGCGCG GTGGCCCAGG GCTAGAACGT CGGCTTCCGA
    19621 CGCAAAAGGT CCCGAGTTCG AATCCTGGCT GTTGCAATCC CTACTGGTTG GGTCGGTGTC
    19681 AGTATAATGT GACCGGCTGA AACAGGAGTC ATGGTATCTC CACCCTGTCT CGTGTGTGGC
    19741 AGCACATAAA ATTGTCAGAC GTCCGTCTTG GGGCCCGTCC ACGATATAGC CATAAGTTGC
    19801 TGATGTTGGA CGTTAAAAAC CCAACCAACC AACAAGCTTT ATTTCATGTG GAAGTGAGAA
    19861 GTTCTTTTTC TTGCTTTTTT CGATGATGAC GGGCCAAGGG TTTTCATTGA GTTCTAACCC
    19921 ACCTGATTTT TTATATGGAT TATTTTAGAT GTACAAATTT TTTTTTAACA AGAGCAAATT
    19981 GAAATATTTA TATGTAACAT GTTGAAGCAT AGAGGGAAAT GAACGGGCTG ACAGATTGGC
    20041 AAAGGAAGGA TCAGTACTGG AGCAGATTGA AAGTGACCTC ACATACAGAG AAGTAAAGTC
    20101 CATAATCAAA ACCAGCCTGA ACAAAAAGTG GAAAAAGAGT CACCCTGAAT ACAACAAGCA
    20161 AGATGGGGTG TACTGCCGAA GCAGACGAGG CCAAACCACC TTTTTTAGGC TCAGGACTGG
    20221 ACATAACCGA TTAAAACACC ACATCCACAA GATATTTAAA GTCTGCGAAA CACATCTCTG
    20281 CTTGTGTGGA CAGGCAGCAG AAACAGCCCA ACATGTGCTA CAGGATTGCA GGATATACAA
    20341 CAATGTTAGA CAGTCCATCT GGAGGGAGAG AATAGACATG CACACAAAGC TATACAGGCC
    20401 CCTTCCTGAG CTAGAGAAAA CGGTAGCCTT CATTGCCCAG GCTGGGATCA GAATTTGAAG
    20461 AGAGTGTTGG AGAACGAGAA GAAGAAGAAG AAGAAGCAAA ACGACAAGGT GTACTTTTTG
    20521 TGCCTTGAAG GCAGACACCA TATCAAATCC GTTTGTTTAA GGAGACCCTG TATGCTGACA
    20581 ATAGAAGAAA GTAACACAAG GAAAAACTCT GATGAAGTGG AATAGAAGTG CCATTTATTT
    20641 TTTTGCTCAT TATCACCTAT TACTTAGTTG TCTTGCTCTT TAATTTAGGT AGCAATTAGA
    20701 TGCATAAAGC TCTTTTTTTT TTAAATAATA TTGTCAAGAG AGGGATATAC ACACTAAATG
    20761 GACAACAGAT TGCTGTTTTT CTAGTGTTTT GAACTGATGA GTAGGGGGTC TGATTTTTTA
    20821 ACCTTTAAAT TCTAAAGTTC TGAATGTCAT GTTGTTCAGT AGTTCTTGGG ACCACATTAA
    20881 TTTTAAGATT AGGAAAAATA ATTAAAAAAT TACTATTGAT GTAGAAAAAC CATTGCTTTG
    20941 AAATTTCATA AACCTATAGG TCTACTACCA ATACTTAATG TTGGTTTAGC AAAATCCTTA
    21001 GATACATTAT TGCAATATGA TATCTTATTC TTTTCTTTCA TTTGGCTTTT TTTTAAATTC
    21061 AAAAGATTAA TGAAAATAAA TTTGGTTCTT CATTTAGCTC TTGCTAGGCT ACGTCTTAGA
    21121 GCAAAGAAAA AACCAAACCA GGATTTTAAT CTGAATCATT GCATTATTTT TCTCTACCGC
    21181 TGTTACTTCC AGGTCCCTTC CAACGCCATA GTCATTGAGA TAGCACCCTG TGGCCTGCTG
    21241 CAGTCGGTCA TCAAGAAATC CATCGGCCCG GACTGTATGT GTGTGGCTCT GCAGAAGAGA
    21301 AAACACCCCA ACAATCTGGA GATTTTCTTC TCTGCTTTAG GAAAGTAAGA GCTACTTCTA
    21361 TATGAATCTA TATGCATTAG GTTTTTTTTT TTTTTTAATG GTAGAAGTAT ACATGCACTA
    21421 TTTAGATAAG GCAAGCGTAC GATTTGCAAA ATTTGAACCT ATGCTACAGC CAACTCTTGA
    21481 TTTCTTGGTA AGGTTACTTC ATATATGAGG ATGATGCATT TCCTAACAGT TCATTTAGAT
    21541 AATTTTTCTG AAGAAATGTG TATACCATTA TTTTGTTTCC TAGAGGATTT GTTGTTTCTA
    21601 ACAAAATCAT GTCCCTGTAA GAAACTTTAA AAAAATTGAC CTCAACTTTT CACATCATGC
    21661 AGCACACATG TTGTGTGCAT TGATAGGCTC TTGTAATAGA ACATCTTTGT ATTGATTTGC
    21721 ACACCTTTCA TTTCGAAATT ATAAAGATCA AAGCTTTCAT CTTTTATAAG TTTTTGATGA
    21781 TAAAAATCCA ACTAAAACCA GTCAATCAAT GAATCATCCT TACATATTCC TCTCTTCCCC
    21841 CATTTTACCA GGGGGGAGAG GGGGGGGAGC GCTGTGTTCC TGGGGTAGAT CATTGGTTTC
    21901 CGACGCAAAA GGTCATTGTT TTGAGCCGTG GCAATTTCAC TCCCTACTGA TTGGGTTGGT
    21961 GTCAGTGATG ACTGGCTGAG ACAGGAGTCA TAGTATCCCC ACCCTGTCTC ATGTGTGGCA
    22021 GCACATAAAA TTGTCAGACG TTAGTATCGT GGCCCGTCAA CAATATAGCC TATATTGTGC
    22081 TGATGTTGGA CGTTAAACCA ACTCAACACA ATACACTCTC ATGGAGATAA ATATCCATGT
    22141 CTTAACAGTT TTCAATCTAC ACCCCTCCCT CTCTGCTCCC ATCTAACCAG ATGCTTCACT
    22201 CACGGAGATA AAAGTTAATG CCCTTTTAAT CTGTGCCCCC CTCCCCCTTC CCCCCTCCTC
    22261 CATCTAACCA GATGCTACTC TCATAGAGAT AAATATCCAT GTCCTAACAA TCTTCAATCT
    22321 ACACCCCACC CCCATCTAAC CAGATGCTAG CCCATGTCCT AACAATCTTA AATCTACACC
    22381 CCCTCCACCA TCTAACCAGA TGCTACTCTC ACGGCGTGCC CATGAACCCA CTGGGCCTGT
    22441 ACCCGGCTGT CCAGTTCCCA GTGTCCATCG ACACGCCCAT CCCCCCCTCC CCCTCCCCCC
    22501 ATCTCATAGA GATAAATATC CATGTCCTAA CAATCTTCAA TCTACACCCC CTCCCCCATC
    22561 TAACCAGATG CTAGCCCATG TCCTAACAAT CTTCAATCTA CACCCCACCC CCATCTAACC
    22621 AGATGCTAGC CCATGTCCTA ACAATCTGTC CCCCTCTCCC CCTCCCCCCA TCTAACCAGA
    22681 TGCTAGCCCA TGTCCTAACA ATCTTCATTC TACACCCTCC CCCCATCTAA CCAGATGCTA
    22741 GCCCATGTCC TAACAATCTT CAATCTACAC CCCTCCCCCC ACCTAACCAG ATGCTACTCT
    22801 CACGGCGTGC CCATGAACCC ACTGGGCCTG TACCCGGCTG TCCAGTTCCC AGTGTCCATC
    22861 GACACGCCCA TGTTGTCCAG CATTGTGTCC GAAGCCTGGG ACCACTCGGC CAAGTGGCTG
    22921 TATCCCTTAC AAGAGGACTT CGAGCCAGAT ACAGGCTCTC TCTCGGACAG CACCTTTGAT
    22981 TTTGATTTCT CCGATGACTC ACCAGATAAA TATTTGGTAG GATACTCATG AGCATTTATT
    23041 ATGCAAATTT TATTACTAAT TTTTTTGTGC GAGATCGACA GGATATCATA TTGTGCAGAG
    23101 CGAAGAATCT TTTTTTTTTT ACAGTGCGTG CAGTGACATT GAAAAGATTC CTGTTACACT
    23161 TTTTGTGCTT TTGAGAAAAG AGCAATCAAA ATTTTGGACT TAAATAGATT TATAACTAGA
    23221 TCATTATCCT GAATGTCCCA TTACATAAAA ACTAAGATGC CTATTTCTAC AGGTATTATT
    23281 TTGACGATTC ATCTGTTCAT ACAGATCTTT TTATGCTGAC ACCTCTACAC CATCTAAAAT
    23341 TAAAGCACTA TTTTTTCCTA AAATGTGTGT ACCAAATTAA TTAAATCCTT GTGACATAAT
    23401 TCTTTTATAA AGACAGAAAA GATTGTTTAT TGAAGTTGTG AGTTTACATC TTTTTCTGTT
    23461 ACAGAAAGTG CTTCAGCCCA GGTTTAACAA CTTTCATTTT GATGCTAGAT AAAGAACTTA
    23521 AACCAACAAA TAACATGGAT ATTTTCTCTT TATCTTTGTA TTATATCAAA GAACAAAAGT
    23581 TTTGCCTTTA ATTTTTAGCT TGTTATAAAT AAAAAAAAAA CAACAAAGAC AACATTTTCC
    23641 TGTTTATAAT ATTTTTGTTT TGTTGATGTC GCACATCCTT TTACGCCCTT AAAAACTAAT
    23701 ATTTTTCTTT TCTTCTACAT GAACTTTGTA TTAGATTAAT ATCGTGTGAT CTTCGAATGC
    23761 TCTTTCTTTT AGCTGGACCA CTCAGTGGAT GGGCGTATGC TGTTCCCTGC CACTGGAACT
    23821 CTAGTTCTAG CCTGGAAGAC TCTGGCCAAA CTGAAAGGTG TGGAGTTCGA TCAACTGGCT
    23881 GTACAGATCA CCAACGTCCA GATCCACCAG GCTCTGTTCC TTATTCCTTC AGGTAATTCA
    23941 TACAGATTAC GGTAGAGCAA TGTTTCTAAC ACTTAGGGGT AAAACATTAA GTTTTGATTC
    24001 CCTGATTCTG GGGTGTGGTG GCCCTGGGGT AAAACATCGG CTTCCGACGC AAAAGGATCA
    24061 TATTGGAGCC CTGGCAATTG ATGTTGGACA TTAAACCAAC TCAACTCAAC TGAACTGATT
    24121 CCCCGATTTA TTGTTATATT ATAACAACAT TATTCAATTC CAAACAAATT GCTTTTTTAT
    24181 ATAAGAAAAC AATGCAGTTG TCAATGAGCA TGTTTTGCTT TAAGCTTTGG TTATGCATTT
    24241 CGTAATATTT AGATTATGAG AAATTCTTTT TTTTGCTCAA AATCTTAGTA GATTAAAAGA
    24301 TTATTCTATG TATACAAATT CAAAAGCTTG AAAACTTCTC CATTTTCTAA TGGATAATGA
    24361 AAGTAATTAC AAGAAGCAGT GAGAAACCCA AGTATTTATA CATACAGAGA GAGAGAAAGA
    24421 GAGAGAGAGA GAGAGAGAGA GAGAGAGAGA GAGAGAGAGA GAGAGAGAGA GAGAGAGAGA
    24481 GAGACAGACA GAGACAGACA GACAGAGAGA GAGAGAGAGA GAGAGAGAGA CAGAGAGAGA
    24541 GAGAGAGAGA GAGAGAGACA GACACAGACA GAGACAGGAA AAGAAAGACA GACAGACAGA
    24601 GAGAGAGAGG GACAGACAGA CGTACATACT GACAGGGGGT GATTTTTTCT CCATGCAAGT
    24661 CATAACACAT TTTGAAATGA TTTAATTTTT AACCTTGGCA GGCAAAGCGT CGCTGTCTGT
    24721 GAGCGTGATG CCCATCACTG GGGAGTTCCA GGTCAGGGAC GGAGAGACCC TGCTGTCTTC
    24781 TGGCGTCATC ACCTCAAGCG AGGAACCCAT TCTCGAGTCA GATCAGCACT TGAAGAAAGG
    24841 CTCTCTTCTA AATGGAAAGG TTTGTTTGAA GAAAGGCTCT GTTCTAAATG GAAAGGTTTG
    24901 TTTGAAGAAA GGCTCTGTTC TAAATGGAAA GGTTTGTTTG AAGAAAGGCT CTGTTCTAAA
    24961 TGGAAAGGTT TGTTTGAAGA AAGGCTCTGT TCTAAATGGA AAGGTTTGTT TGAAGAAAGG
    25021 CTCTGTTCTA AATGGAAAGG TTTGTTTGAA GAAAGGCTCT GTTCTAAATG GAAAGGTTTG
    25081 TTTGAAGAAA GGCTCTGCTC TAAATGGAAA GGTTTGCTTA TATTCTTTTG CGATATCATC
    25141 ACGATAGCGA TGGTAATAGT AATTATAACA ACGCTTTTAC TCTAATTTAT TATAATATTG
    25201 TTATCATCAT CAAGTGCCTT GCGTCTTTTG ATCATGTTGT TCAAACTCCT TCAGCCCTAA
    25261 TTGCTGAAAC TACCGTTTTC TTTTTGCGTG TCCATACATG AGGCAAAACT GTATTATTTG
    25321 TGAGGCCAAG TAAATCAGGC ACAAGTTATT GGGCTAGGAA GCACTTTAAA TATGTTGAAA
    25381 AATTAACAAC TCAAATAATT TCTAGAACCA GAGATTTTAC GTTCTATTTG AAATAATAAT
    25441 AGTAATAATA ATAATAATAA TGATGATAAT AATAATNNNN NNNNNNNNNN NNNNNNNNNN
    25501 NNNNNNNNNN NNNNNNNNNN NNNNNNNNNN NNNNNNNNNN NNNNNNNNNN NNNNNNNNNN
    25561 NNNNNNNNNN NNNNNNNNNN NATAATAATA ATAATAATAA TAATAATAAT AATAATAATA
    25621 ATAATAATGA TAATGATAAT GATAATAATA ATAGTAATTA TAATTATAAT TATTATTACA
    25681 ATTATTGTTA ACATAAAACT CGTTTTAGAT TCTAAAACTA TAGTAATTGA AAAACCTTTT
    25741 CATTTGTAGT TACTGTGTTT CTTTCCTTTC TTTCTAGCCT GTAACTGAAA CAATAAACGA
    25801 TGACGAGATC TACAGGGAGT TCATTCTCCG AGGCTACGAG TATGGCACAT GCTTCCAAGG
    25861 CATCAGGAGA GCAAGCATTG ATGGTAAGGG ACCTACATCA ATTGTTTGAT AGTCTGAATT
    25921 GTAACCCTCT TCTTTTTCAA GCCACCCTTG CGAGAGAAAA TGCTTCTTCA TTCAATTTTC
    25981 TTGAGCTAGA ATTTTTTTGG TTTCTTTTAG CTGGTCAGTT TAAATAGGTA GAGATGTATA
    26041 GAAAAAAGAG ATAGGCTGTC ACATCTCTGC ATACTCCATA TTCTCCCAGT TTGTCTATCC
    26101 TTATTTTAAT CCTGATAGAA ATGATTTATT GTGTTCTACT CATTTTCATA TTTTCCTACT
    26161 GAATCTATTG AAAATCTCAT TTTAATGTAA CAAATTCCCA TTCCCTTTCC CATTTTGTTA
    26221 TGGTCATAAT TAAATCATTG TTTGATAAGA CCAAGAAATA CACAGCTTTT CATTTTAATA
    26281 GAGAGAAAGA AAGAATGACA AAGTTACTCT CTTATTGAAA CACAAGCACA GTGTATTAAA
    26341 ATAACAGACA TTTAGTAATA CAAAACAGAG ATTTGCCTAA TAATGAAAGG TAAATAATCA
    26401 ACATAATATC ATTGTTAGTG TATTAGAGTA CATTTAGATC CCTTAGACAG TAAGCCTGAT
    26461 GCTTTTTTAA TCCATATTCT GGCTGTTGAA CCCCATGATT TTTTAATCCA TACTCTGGCC
    26521 GTTGAATCCC ATGATTTTTT AATCCCTACT CTGGCTGTTA AACCCCATGA TTTTTTAATC
    26581 CCTACTCTGG CTGTTAAACC CCATGATTTT TTAATCCCTA CTCTGGCTGT TAAACCCCAT
    26641 GATTTTTTAA TCCCTACTCT GGCTGTTAAA CCCCATGATT TTTTAATCCC TACTCTGGCT
    26701 GTTAAACATT TTTTATTCCA CACTCTGGCC ATTGAAGCCC ATGATTTTTT AATCCCTGCT
    26761 CTGGCCGTTG AACCCCATGA TTTTTTAATC CATACTCTGG CCATTGAAGC CCATGATTTT
    26821 TTAATCCATA CTCTGGCCGT TGAAGCCCAT GATTTTTTAA TCCATATTCT GGCTGTTGAA
    26881 GCCCATGATT TTTTATTCCA TATTCTGGCT GTTGAAGCCC ATGATTTTTT AATCCATACT
    26941 CTGGCCGTTG AATCCCATGA TTTTTTAAAT CCATATTCTG GCCGTTCAAT CCCATGATTT
    27001 TTTAAATCCA TACTCTGGCT GTTGAACCCC ATGATTTTTT AATCCCTGCT CTGGCCGTTG
    27061 AACCCCATGA TTTTTTAATC CATACTCTGG CCGTTGAATC CCATGATTTT TTAATCCATA
    27121 CTCTGGCCAT TGAAGCCCAT GATTTTTTAA TCCTCACTCT GGCCGTTGAA TCCCATGATT
    27181 TTTTATTCCA CACTCTGGCC ATTGAAGCCC ATGATTTTTT AATCCATACT CTGGCCGTTG
    27241 AATCCCATGA TTTTTTATTC CACACTCTGG CCATTGAACC CCATGATTTT TTATTCCACA
    27301 CTCTGGCCGT TAAACCCCAT GATTTTTTTA TTCCACACTC TGGCCATTGA AGCCCATGAT
    27361 TTTTTAATCC CTACTCTGGC CGTTGAACCC CAGCTGGAGA CGTTGACATC AGGTGGGACG
    27421 GACGCTGGAT TGTCTACCTG GACAACGTGC TCCAGGTGTG TTTCCTGACA AAGCCTGGTA
    27481 CTCACCAGTG TCTGCCTGTG CTCATAGAGT CGGTCGTTAT CGACCCCAGG GTACACCCAC
    27541 CCCCGCCACC AGAGGGAGCT GACCAGTTTG AGAGTAAGCT TTTCACTATA GAATTGACCA
    27601 AAGTGTTCAT AGTTTTGGAT GTTAAGGGAA GCGGTGATCT GTACATTATA AAATACTGCT
    27661 GTTAAATTTA CAAGTGTTTG CCCGTGCTCA TAGAGTCGGT CGTTATCGAC CCCAGGGTAC
    27721 ACCCGCCCCC ACCACGAGAG GGAGCTGACC AGTTTGAGAG TAAGCTTTTC ACTATTGAAT
    27781 TGACCAAAGT GTTCATAGTT TTGGATGTTA CAGGTTTATT GTTATTGAGT TGGTTTAATG
    27841 TCCAGCATTA GCCGTATAGA GGCTGTATTG TAGACGGACC ACAAGACTGA CGTCTTACCA
    27901 TTTTATGAGC TGCCACACAC GAGACAGGGC GGGGATACCA TGACTCCTGT CTCATCCGGT
    27961 CACATTAAAC TGACACCGAC CCAACCAGTA GTGAGCACAA TTGCCAGACC TTTTGCGTCG
    28021 GAAGTCGATG TTCTACACAA GGACCACTAC GCCCCATAGA TTTTACTGGT ACCCGTGATC
    28081 TATATATTAT AAAATACTGT CAAATTTACA AAAAAGAATG ATACTCAATG ACTATATCTT
    28141 TGTTTAGTCC ACTGAACCGA CACAGTAATA AAAACTTTCC TAATTGTGCC TAAAAGTTTA
    28201 ACTATGTCAC TCATGTCAAC TTAAAATGCA AAGGTTTGTC TACTTCAGTG ACATGGCCTG
    28261 TAATTCTGGT GTAATGTACT CAGTAGAGTC ACATTAAATT TTGCCAGCAA TGCTTAAGAA
    28321 ATAGCTCTTT TCATCTTTTA ACATAAAGTC TACGTTCAAT GCTTATAATG TGCGCAATGT
    28381 GACCTAATTT AGCTAAAGTT AAATACATGT ATTTACTTAG TAACTTTGTT ATCATTATCA
    28441 TTATTATTAT TATTTTAATT ATCATTATTA TTATTATTAT TATTATTATT ATTATTATTA
    28501 TTCATCATCA TCGGTATTTT GATTAACGTG CAGGTACTGG GGCAACATCC ACATCAGTGG
    28561 ACCCCCTTGC AATAATTATG TTATTTCTGT TTGTGTTTTG TTCCTTTTGG GAAATGTTCT
    28621 AATGCGAATT ATGTTTTTGT ACAGTTTTTG TATCACACTC TGAGATGCTG ATAATTAATA
    28681 TTATTTAATT TCTGTTGCAC TTTTTTCATA TGTGCTAAAC TGCTGCCTTT ATTATAACCA
    28741 TTTTGTACAC ATTTGCTAAA GTTTCCAACC ATTTACTTGT TTTTTTCTAC GAGTTAAGCT
    28801 GTCTTGTAAG GCCATTATAG ACTGATTCTA ATTATTCATT TATAGCATTA AAAAAAAAAA
    28861 TTTTTTTTTA AATTCTCTTA CATATCACTT TTGGGGTGCG AAGATCTGAT ATAAAATTTT
    28921 TTTATCTTGA TTTGTCTTAT ATTATGCATT GACAAATATA AACTGTGGTG AGATTAATTA
    28981 TTAGCACATT GACATCAGGT ATGCAAGAGG ATTTACTAAT ACATTTGTTT GCTGTCGTTT
    29041 TTATCAAAAT TCAAAACCGA ATTTCATGCC TTCATTGAAA ACCAAGCTGA AAAAAAATTT
    29101 TTTATGCGCT AACATGAAAA ACTCAACATG ACTCTCCACT GTATCATTCA TGTTAATGCT
    29161 GAAAAAGTCA AGACTGCAGT ATGTTTCATT TTACTATTAC AAAGCTCAAC TAGATTTTTA
    29221 ACAATCTTTG TCAGTCAATC ACAAAGACTT GATTAGAGCC ACAGCCTTGA GAAGAAGTGA
    29281 ATCTGTTGCT TTCAAACTTT GTCTATATGC TGTGTATTGA AACATCTCTG ATGTAAAGGA
    29341 CTGCCTCTTT CAAGCTTTGT AATCCTCATT AAGTTTGAAT GTTACATTTT TCACATTGCC
    29401 AAAATCCGAG ACAAGCCATG GCCACCTTCC AAATATCTTT TTTTTTTTTT TTTTTCAAAC
    29461 ATTTAAAAAC AATAGATGTA ATACATACAG GTCTTAGATG GTTCAGTTGT ATGACACGTG
    29521 ACTTTTTAGG GACAGGTCCA ATTTTCGAAT GTTTCCAAAC TGTTGGTATT GTAATAATAA
    29581 TAATAATAAT GGCATTTATA GGGCGCCCAC TCCCCACAAT GTGGGCCCTA GGCGCCTTAC
    29641 AATGTTAATA CATTCACCCA CTTACATACA ACTAATACAA CATAAGCAAA ATACACAATA
    29701 GAAACAGAAC CTAACCACAT CTACACTGGT GACTAGGATT GAAAATGTTT TGTAAAAAGA
    29761 TGTGTCTTAA GTTTACTTTT AAACTGGTCT AATTTTGTTA TTTCCCTGAT GTCACTAGGA
    29821 AGGGAATTCC AAACTTTTGG GCCAATAAAG GAAAATGCTC TCTCACCATA AGATTTAAGT
    29881 TTCACTCTCG ATGTGCTTCA CATGTAGCTG TGTCCCTGTC CATTCTTTTA TGTCATCTTA
    29941 CCACTTCCTG TTGGGCTGGC ATTTGCCTCT TTTTCCTTCT GTTCTGCCTG TTAGGATTGT
    30001 CATGCTTTGC TATGTGGCCA AAATAAGATA GTTTGTGGTG CCGAATGCTT CATTAATTCT
    30061 CTTTTAACAC CAAGTGCTCT CAAGAGTTCT TTGTTGTTAT TCTGGTTTTG TAACTTATTC
    30121 TTGCTAGTCT TCGAAATACC AACATCTCGA AAGCTTCTAG CTTTTTAACT TATTCTTTGT
    30181 GAAGAATCCA TGTTGCGTCG CCGTATAGCA GTAAGGAAAA TACATAAATG TTAATTGCTC
    30241 TTAGTTTTAG ATCTCTTAAA ATTTTTCTTG GCATGATTAC GGATTAGGTA GGCTCATTTT
    30301 TATTTCCTAC TGCTTGGGTT GGTAGTAGTA TGGTGTGATC AGCTATCAGA AAGACAGATA
    30361 ATAATAATAA TAATTCACTT ATAAAGCGCC AAAATCCACA GTAGTGCTCT ATGGCGCTTA
    30421 ACATTAATAA AAACACTCAC ATACTATCTG AACACACACA CACACACGCA TTCTATCTAT
    30481 GAATCCCAGA GATACCACAA CATCGTCCTA AGTAAATGCT TTTTGTAGTA GTATGGTGTG
    30541 ATCAGCTATC AAAACTGAAG GTGAGACCCA CAGTTTAAAT CTCAGCTAGT ACCCCTGTGT
    30601 CTGTATTGGA TTCTTTAGAA AGTATAAGGG TTTGAGTTTG AGTTTATTGC TTGGCGTCCA
    30661 ATGTCAACAC TACATAAGCT ATATTGTGGA TGGGTCCAAA GACTAACGTC TGAAAACTTT
    30721 ACATGCTGCC ACAAAAAACA GTGCAGGGAA ATCATCTCTA ACCCTTGCAC AACCTGTAAG
    30781 GGATGAAATG GACTTATTGT GGGTTCTGAA CATAGAACCT TCTGATTTGG AAACCAGCGT
    30841 TTTACCATTT ACGCCAGTTT GCCCCTCATG AAACATTAAC GAGTTATTTT AATTATGACA
    30901 CACTTGATGC ATTATATACA TAATTTGCTT CCTTGTGTTT AAGGGCATGA AACGCTGGCT
    30961 AGCCGAGGAT AAGAACAATG TGCTACCCAA CAAGCAAGAA ATCAAGGAGG CGTTGGAACT
    31021 CGCCAACAAG ATTGCCAGCA CCCCAGAAAC TGCTTCAAAC TTTGCCGCTG CAAAGGCCAC
    31081 ACTAGAAGCA TTGGTTAACA GTAAAAATGG TCACAGTCAA CCAAAGTAGG TGTAAGGTAG
    31141 TATTGATAAT ATATATTTTT CTTTAAATTC ATCACGAAAA ACAGCTTGTG GTCTTAGCTT
    31201 TTCTAGATAA GATAATATTC AAAGTCAAGA CTGTTTACCC CATGTTATCC TGCTCAATCT
    31261 GTCTGTGTGT CTGCCTGTCT GTCTGTACCT ATGTCTATCT GTTTGTCTCT CTCTGTCTCT
    31321 CTATCCGTCT CTGTCTCCCT CTCTCTCTCT CTCTCTCTCT CTCTCTCTCT CTCTCTCTCT
    31381 CTCTTTCTCT CTCTCTCTCA CACACACTCA ATTGATAACA TTTTTACACA TTACCTCCCT
    31441 ATCCAACCAA CTTTTCTTTG ATCTTTGTAT TCATCAATTT GTAACTGTAA AGCTAAATCA
    31501 TTTATCTTTT AAAAAATCCA AAATAATATA TTGAAATACT CAAAATAGCT GGAAATCTTA
    31561 ATTTCTCTGT GTGTGTTATC ATCTCTGTTC TCCATCAGCT ACGGAGGGTT TGAGTTGCTT
    31621 GACAAATTGT TCAGCGAACC TCTAGAAGGG GACTACTGGG ACCGATTGAG AAAAATACTC
    31681 CACGGATACC GCAAACTGGT ATGGGACGAT CCTATCTCTA CTGCTTTGGA ATCTGAAGAC
    31741 ATTGTGAAGA TGATCATTGA AACAGTCGCA GACAACGTCC CTCACCAAGT GGTAGAAATC
    31801 CTCGAGGTCG GTGCGCTCAG AGGCCCTTAC TACTGTCAAG CCATCCCCAA GGCTTTGAAC
    31861 TACCTCAGCG TGAAAGATTG GCGCTACACT GTTGCTGACG AGGTTTTTGT GGAGGACGCC
    31921 GTAGACTATC CGGTCAAGAT TCTGCAGTTT GACCCCCTGG ACCCTCCCAA CTTCCCAGCA
    31981 GCCCAAAACG AGTCATGTGA CTTGCTCATC CTGAAGTGGA CACTTCAAAT GCAAGTCGAC
    32041 CTGGACGCGG CCATCACAGG TTTCAGTAAG ATGGTTAGAC CAGGCGGATT CATGCTGGTC
    32101 GAGGAGAATG TTGAGAGGTA TATATATATA TATATATATA TGTTTATATC CATGCGATAT
    32161 CCATATCTGT CCGTGTTTAT AACTTAAATT TGTTAGTTTA AGCCACACAG ATGAAACGTG
    32221 AACACAAACT TTCAAAAAAT TATATGTTTA AAAAAAAAAA AAAACTTTAA ATTTAAATTT
    32281 CCATAACTAT ACATTTTCAG TGTAGTCTAA GATATTTTTT CAGTTTCATT TTAATGCTGT
    32341 GTACATTTTA GGTTAAAAAT TCCATTTTGG AATGTTCATG AGTTTTGTCT GCTCATTTTT
    32401 TTCCTCACTG TAGACTCCCT ACCCTGGGAC ATATAAAAGG TTATTGGCAT TTTCATTAAA
    32461 TCTGTTTCAT TGATTTTCTC ACTGTAGACT GCCCACTCTG TACCATACAA AAGGTTATTG
    32521 GCATTTTCAT TAAATCTGTT TCATTGATTT TCTCACTGTA GACTGCCCAC TCTGTACCAT
    32581 ACAAAAGGTT ATTGGCATTT TCATTAAATC TGTTTCATTG ATTTTCTCAC TGTAGACTGC
    32641 CTATCATGTG CCATATAAAA GGTTATTGGC ATTTTCATTA AATCTGTTTC ATTGATTTTC
    32701 TCACTGTAGA CTGCCCACTC TGTACCCAAT CAAAGCCATT ATGATGCTTG GTTCTAAGGG
    32761 CAAGCATGGA CCTGAAGGAA CTAGAGCTTG CGGGGCATTC TACTCGGATG CCCAGTGGGC
    32821 AGCGTTTTTT TCCAGACACG GCTTTGAGCA GATTATGCAC AGGCATGATG GGATATCCAC
    32881 CTCCCTGTTC CTGCTGAGGA AGCCGTTTGT GCCGACGGTG CCACCTGTGA TTCTCCGAGT
    32941 GGACGACCTT CAGTGCTCCT GGCTTGAGGA GGTCCAGGCA AGATGTGCCG AGCTCAAAGA
    33001 ATCTCCCAAG GACACCAGGC TGTGGTTGGT GGCTGAGACG GAGCTCAGTG GGGTTCTTGG
    33061 ATTTTTCCGA GCCCTCACGT GGGATTTGGG TCAGGACAGA ATCCGATGTG TCCAGATTTG
    33121 TGAGGACACT AAAGGAGTTA GGGTTCCGAA AATCACCGCG GACAGTGCGG AATTCAAGGA
    33181 GCTTGTCAGG AAAGATTTGA CGTACAATGT GTTCAAGGGA GGCAAGTGGG GAACTTACAG
    33241 AGGATTTGTC ATCCCACATG GTAGGTTGCT GTTTTTTTCA GTACCAGAAA GTTGAATCAA
    33301 GTTTTAAAAT AAAATCGACA CTTTCCTTTT CAGTGTGTTA AATCAATGGA GCGCTAGGTA
    33361 GCAGATAGTT GCAAATAGTT GCATTAATAC TAAATATATG TTATCGTAAT AATTTTGCTT
    33421 TAGATTGACG AAGCTAAGGA GTGAAGTGGT TTATTAAAAA ATCTGGAGAG GGTTTGAGAG
    33481 AGGGACGGGG CGGCGTTAGT GTTTGCAGGC TTCTAAAGGA AAAGAATTAT TTTACTTTTT
    33541 CCAACATCTA AAAAAGGGGC ATTAGTGATA AGGTCTATTG ATGTGGAATA AGTACAGCAG
    33601 GAGCTTGGTT TTTTAGGAAA AATTATTTTT ATTTTAGCTG CTAGCTTTAA AGGATGCCTC
    33661 AAAAGTTCAT AGATGTACAA ATATTGCAGA TCAGAGAGAG GATGTAGACC TGGCCTAAAC
    33721 ATAACTAACT TTATGGACAA TTTGTAGGAA GTCAAACGTT TCCCCTCTAC TGTTATAAAA
    33781 TAAAATGATA ACACAACAAA GAAATGAAAC GAGCTAGTGA CATGTAGGGG GCTTTGATTG
    33841 AAATTGAGAG GCTGATGATG AATAGTTTCT GTCTCTGAGT ATAAAAACCA AACCAACGAT
    33901 TTGAAACAGA GTAGTCAGTC TGCAGCTTCT ACAGCTCATA ATCAATGTAC CTCCATTATA
    33961 AGTCTTGGGT TTGAAAGGCT ACAATCATAT TGTGATTACA TTTACTATAG AGCTTATTTA
    34021 ATAAAATAAT ACTCGGAGGA TCTGAATGAA ATGATACACA ATTTAAATTA AAGTGATGTT
    34081 ACATTTTGAA TACCTTGTAT GAAAAAAACA TATGAGCCAA AGTGTTATCA ATTAATTGCC
    34141 TCATACTGTC CTTGTAATGA AAAAAATAAG ATATGCCTAT GAAATTATAC AGAAACTTTA
    34201 CGAAAAATCT AAGATGTCGA AACAATAAAA ATCAACCGAT TATTGTGTGT GGCAAAGCTA
    34261 TGACTCTCCC TCCCCCCCCC CCCCCCCAAC AAAAAACAAC AAAAACAACA CATGTACGAA
    34321 AAAAGCAACA AAGAGAAAAC CAAACAAAAT AACAGAAAAA CTCAAAGAAC TAAAAAAAAA
    34381 CTCTCATGGA TTTTTTTTTC CTTTCTTGAA AACTTCTTTT TTAAATGAAA TATACTACTA
    34441 AAAATTACTT TTCCTGACAC CCCCAATTTA ATGATCATTG TTCTCTTTCA ACAACTTCTT
    34501 TCCTCAGCCG AACGCAAAAA AGAACGGCCG CGTGACTGCG TGTTTGCCGA CTGTCAGACA
    34561 GCAGGCGATG TATCAAGTCT CCGCTGGTTT GACTCGCCTC TAACGATGGG ACACCACAAT
    34621 GGCATGCTGG GAAGCAAGAT GGCGCACAAG CTGAAAACAG AGACCTGCTC TGTCTACTTT
    34681 GCGGGTTTGA ACGTTCGTGA CGTCGTGCTC GCAAATGGAT CCATCAAAAG AGATAACCTG
    34741 CCAAAGGAGA CATACTTCAA CGAGGGAGTA CTCGGGATAG AATTCTCCGG AAGAAACTCT
    34801 GTTGGCAAAA GAGTTATGGG TCTTTGCTCT CCACCGGTAA GTCTGTTTAT TTTTGTGTTG
    34861 TGCTTGCTGC AACTGTTTTC GTACATGATG TCTGATAGCT GCTTGCAGTG GACATTTTTT
    34921 ACTTGACATT TTATACAAGT TGGAAAAGTG GTCATATCTA CTAAAGTCTT TAAATTTGAT
    34981 GAATGGATTT CTTTATTCTA TCTTTATATT CATGGAGAAG TCAATTATCA TGACAAATAA
    35041 TATTTCAATA ACTGTCTCGG GCAAAAAATA TTGATAGCAA CATATAATTG GAAAAAACAA
    35101 CAACATAAGA AGATAAACAC AGGTAAACTG ATAGACAGAA AAGCCTTGAA ATAATATGTA
    35161 AGCTTTTCTT CTTTTGATAT TCATGAAAGT TTGTAGAATT GTGCACATCA GATTTCAAAG
    35221 ATCTAGATGT GAACGGTCCA TGAAGGTTTG TTTCTCNNNN NNNNNNNNNN NNNNNNNNNN
    35281 NNNNNNNNNN NNNNNNNNNN NNNNNNNNNN NNNNNNNNNN NNNNNNNNNN NNNNNNNNNN
    35341 NNNNNNNNNN NNNNNNNNNN NNNNNNNNNN NNNNNNNNNN NNNNNNNNNN NNNNNNNNNN
    35401 NNNNNNNNNN NNNNNNNNNN NATAATAATA ATAATAATAA TAATAATAAT AATTAATAAT
    35461 AATATTGATA ATAATATTAT AGTAATTAAA TGATTTAGAG GATTATCAAC TGAATATAAT
    35521 CTTCGAAGTA ACTTAAGAAA AAACAACAAC ACATGATTGA ATACATTGCA GGCATTAGCG
    35581 TCCACCGTGA AGTGTCCAGT CTCCTCCCTG TGGTCAGTGC CTGACCAGTG GACCCTGGAG
    35641 GAGGCAGCCA CCGTCCCTCT GGCCTACGCC ACAGCCTACT ACTGTCTGGT GGAGGTCGCT
    35701 GGTCTACAGA GGGGCAAGAC AGTCTTCGTA CACGCTGGGG CATCGGCTGT AGGCCAGGTG
    35761 AGATATGGTC GCCAGTTACG GTTTTCTCTT GTTTGATTAA TTAGTATCAC TGTTAGGTAT
    35821 ACAGAGGGGC AAGACAGTCT TCGTACACGC TGGGGCGTCG GCTGTAGGCC AGGTGAGATA
    35881 TGGTCGCCAG TTACGGTTTC CTCTTGTTCG ATTTATTGGT ATCTCACTAC GGGAAAAAAT
    35941 ATTTTTTTTA TACATGCTGG GGCATCGGCT GTAGGCCAGG TGAGATGTGA TTACTATTTA
    36001 TAGGTTTTCT CTTGTTTGGT TGATTAACAA TAGCATTAAT CAGCCGCTAC CTCACGGGGT
    36061 GCAATATAGC TCAGTATCTT GACCATTGAA CTCTAGGCGG AGAGTCCAGG GTTTAAGCCC
    36121 CTGCATCTGT ATCCATGCCG ATCTTGACAA AAAGTCATGC ATATAGCTCA GTCTCTCGAA
    36181 CATTGAACCT TAGGCGAAGA GTCTAGGGTT TAATCCCTGC TCCTGTATCG GAACTATCCA
    36241 TGCTGACCGT GACAAAAAGT CACGTATATA GTTTGAATCG GGTTCTGTCG GTGGACAGTC
    36301 CAGGATTTAT TCTCCTTCCA TACATCCATG TTAACCTTGA CAAAAAGTCA TGTATATAGT
    36361 TTGAATAGGG TTTTGTGGGC AGAGAGTCAA GGATTTATTC TCCTGCCATA CATCCATGTT
    36421 AACCTTGACA AAAAGTCACG CATATAGTGT GTATAGGGTT CTGTGGGCAG AGAGTCCAGG
    36481 ATTTATTCTC CTGCCATACA TCCATGCTAA TCTTGACAAA AAGTCATGTA TATAGTTTGA
    36541 ATCGGGTTCT GTCGGCAAAG AGTCCAGGAT TTATTCTCCT GCCATACATC CATGCTAATC
    36601 TTGACAAAAA GTCATGTATA TAGTTTGAAT CGGGTTCTGT CGGCAGAGAG TCCAGGATTT
    36661 ATTCTCCTGC CATACATCCA TGCTAATCTT GACAAAAAGT CATGTATATA GTTTGAATCG
    36721 GGTTCTGTGG GCAGAGAGTC CAGGATTTAT TCTCCTGCCA TACATCCATG CTAATCTTGA
    36781 CAAAAAGTCA TGTATATAGT TTGAATAGGG TTTTGTGGGC AGAGAGTCAA GGATTTATTC
    36841 TCCTGCCATA CATCCATGCT AATCTTGACA AAAAGTCATG TATATAGTTT GAATCGGGTT
    36901 CTGTCGGCAG AGAGTCCAGG ATTTATTCTC CTGCCATACA TCCATGTTAA CCTTGACAAA
    36961 AAGTCATGTA TATAGTTTGA ATCGGGTTCT GTCGGCAAAG AGTCCAGGAT TTATTCTCCT
    37021 GCCATACATC CATGTTAACC TTGACAAAAA GTCATGTATA TAGTTTGAAT CGGGTTCTGT
    37081 CGGCAGAGAG TCCAGGGTTT GATCCCCTGC TCCTGTATCC ATGCTAACCT TGACAAAAAG
    37141 TCATGCATAT AGCTCAGTCT CTGGAACATT GAACTCTAGG TGGAGAGTCC AGGGTTTAAT
    37201 TCCCTGCTTC TGTATCCATG CTAACCGTGA CAAAAAGTCA TGCATATAGG ATTTATAGGT
    37261 TTCTTTAGAA ACCTAAGGAA CTAATATGCT TGTGGCCTGA GATTTAATAC TGAGGACGTA
    37321 TAACTTTGAC TCAGTGGAAT TTCACGAAGT AGTATTGCTG GTTCGGTATG CTGCAAAATT
    37381 CACTTAGATG TGGCAGGTTA GTGCACAACT AAAATATGTT AATCAGTTTT TTGTCTTGGC
    37441 CCCTATCTTA CTTTGCGAAC AGTTTTGTTA CTAATTTTAT GCCAACACAT TCAAATACCC
    37501 AAACAGTTAG AACCAACATT GAGTCAACTA GAAAAGGTTG CAGAAGAGAC AGTGGAAAGG
    37561 GGGGAGCACT TGTTGGTAAT GAGCTCATAG GATAAAGGGG AATTTTTATA TAAATAATAA
    37621 TAAAAAATAA TAATAATAAT AATAATAATA ATAATAATAA TAATAATAAT AATAATAATA
    37681 ATTATACAAA ATTACAGAGA CTAAGTTTAT TTACATACTA CTACTACTAC TACTACTACT
    37741 ACTACTACTA CTACTACTAC TACTACTACT ACTACTACTA CTACTACTAC TACTACNNNN
    37801 NNNNNNNNNN NNNNNNNNNN NNNNNNNNNN NNNNNNNNNN NNNNNNNNNN NNNNNNNNNN
    37861 NNNNNNNNNN NNNNNNNNNN NNNNNNNNNN NNNNNNNNNN NNNNNNNNNN NNNNNNNNNN
    37921 NNNNNNNNNN NNNNNNNNNN NNNNNNNNNN NNNNNNNNNN NNNNNNNNNN NNNNNNNNNN
    37981 NNNNNNNNNN NNNNNNNNNN NNNNNNNNNN NNNNNNNNNN NNNNNNNNNN NNNNNNNNNN
    38041 NNNNNNNNNN NNNNNNNNNN NNNNNNNNNN NNNNNNNNNN NNNNNNNNNN NNNNNNNNNN
    38101 NNNNNNNNNN NNNNNNNNNN NNNNNNNNNN NNNNNNNNNN NNNNNNNNNN NNNNNNNNNN
    38161 NNNNNNNNNN NNNNNNNNNN NNNNNNNNNN NNNNNNNNNN NNNCGTCTAT GCAATGGAAA
    38221 AGACCCTCAT CGCCCCCACC AAAGAAATCA AAGGTCACAC AATCAAGTGG CAAGGTCATT
    38281 CTGTCTTGTT TCTGGGACTG TGAGGGGATC ATAATGACTG ACTACATGGA AAAGGGGAAA
    38341 ACAATCGCTG GAGAGTATTA TTCAGGGTTG CTAAAAAGAC TGAGATCTGA ATTAGTAAGA
    38401 AGAAGACGGG GAGAGCTTCG AAACGGAGTC CTGCTTTTGC ATGATAACGC TCCTGCACAT
    38461 CGAGCACGAC AAGCCGTTGA TACAGCTGAT CAGTGTGGCT TTGAAATTCT TCCCCATCCA
    38521 CCATATTCAC CGGATTTAGC TCCATCAGAC TTCTGTCTGT TCCCAAACCT TAAGAAATCC
    38581 ATAAAAGGGC GCCGTTTTGA AGACATTGAA GATGCGATTT CTGCTGTGGA AGAGTGGTTT
    38641 CAAGCGCAAA ATGACACGTT TTACTCTCAA GGACTTTTGA AGGTCAAGGA CAGGTGGCAG
    38701 AAATGTGTAA CTATGCAGGG TGACTATGTA GAGAAATAAA TGTAAGTGTG CCAAATTTTT
    38761 AGTCTCTGGG TTTATTCCTT CATTGTCATG CTAAGAACAT AGTGAACACC CCTCGTACTA
    38821 AAACAATTTA TTGGTGCAGT ACTAAATAAA CAGAAAAAAA TAAATGTGAA TTTTAATATC
    38881 AATTATAAGA ACTTTTCACA TATTTATATG CCAAATTGAA ATATTGGTAT TACTAAACCA
    38941 ATAAAGTGTA ATATATAAGT ATATACTCAA TGAACTTATA AATTCCATTC CATTTCCTTA
    39001 TTATTTATTG AAGATTTCAA TGAGTAGAAT AAAAATCGTT AAGGCATTAT ATAAAAATGC
    39061 TTGTGATAAC TTTGGAGCAT AGCAATGTTA TTTCCATAAT TTATACGCTT TTAATATTAA
    39121 TCCTATTTAA TTCTTTTTTT ATTACATCGT AAACACTTAT CTTTGTTTAA AGGTGTGGAC
    39181 ATTGTTGTAA ATACACTGAG AGGCAAGTTT CTAATGGCGA GTCGCAGACT GTTATCCAAG
    39241 CAGGGTGTCT TCCTAGACCT TGGCTTCAAA ATCGATGGTC GAACAGAAAT AGGTGCGTCT
    39301 TTATGATCTT TATCACTGGA TTCTGACACT AGATTCTGAT TTTGTAGGGC TTTTTTTTTA
    39361 ATATAATTTA GTTTTTCACT ATTTGTTCAA AAAACTTGAT TATTACGTCT GGCTGTAGTC
    39421 TTGAGATGGG AAAAGCAAAA CTCATTTCTA GTTTAACCCT TCCTTTACTA GGCATGATAC
    39481 AGCTACTTAT TATGCGCCAC CAAATGATTA CATCATGATA AATTCCCTGA TATCTTCTTT
    39541 TGAACCGATT TTGAAGAAAT AAAAAGCAGA AAAACATTAA ATTAAAATAG TTTTCTAGCG
    39601 TTTAGCCCGA TACTTGTGCA TAGCAACACT ACCCGTTTAA TTGGTCACAG AGACCTATCA
    39661 ATTTCATTCA TTATATTTTG TATAGGTTAA TCTTTCCTTT GAAATACAGT TTAGTATTTT
    39721 GTTTACTATC TGGACACTTT TTCTTCAGAC ACTAATATTC ATCAAAGAAA GGTAACGCTC
    39781 TTGATTATTT TGTATTATAA AAATGGAATG AAATCAACGT TTTTTTATGC CATCATAAAT
    39841 TGACTTAATT ATCTACCAGA ATTTAACCTA GTGCTATCAA TAAAACATTG CCGAAAGATA
    39901 AAAAATAATT ATTATTATTT TTATTATTAT TATTATTATT ATTATTATTA TTATTATTAT
    39961 TCCAAAAAAA AAAAAAACCA AAAAAAAAAC AAAACAAAAA AAAAACAAAA AAATATACAA
    40021 AAAAACAAAC AAACAAACAA AAAAACAACA ACAGCAAACA AACAAAAACA GCACAAAAAT
    40081 TGCAAATGAC ATCTATATGT ATAGCAATTT GTGGTAGCAT TCATATTGAA AGAAAAAAAA
    40141 AAAAAAACAT TGTTAAGTAC TTATGGACTA TTAGAAGTAC ATTAAACCTA ATTGTTGTTG
    40201 TTGTTGTTGT TGTTGTTGTT GTTATTGTTA TTTTTATTAT CATTATTATT ATTATTATAA
    40261 TTATTATTGA TATAACTTTT ACATGTGTTT TAATCGTTGA TTAACATCCC ATCCCACAGC
    40321 ATACTACACG CGAGAACACC CTGACCTTCG GTTCCAGCTG GACGCTCTGC TCGAGTCCCA
    40381 GGGGCCAGAG TGGACTCGCC TGTTTGACCT GGTCCAGGCA GGGATACACA GCGGAGTGGT
    40441 CAAGCCCTTG AAGAGAGCCG TCTACAGCAT GGACAAGATT GTGGACGCCT TCAAAACCGT
    40501 GGAGGCTGAG AGAGAGGCGG GCAAGGTTCT GCTTAAGGTG GGATGAAGAT AATTATGCAG
    40561 CGAGTTGCTT GGAACTTAAA AGGGATTTGA AGCGGGGCAA AAAGGCTCTT CCGTAACAAC
    40621 ACTAAATGGG CACTATATGG AGGCCAACAA AGAGGCTGGC AAAGTTCTGC TTAAGATAAG
    40681 ATAAGAGAAT AGAGCAAGGC TACGTGTGTG GCTTTTATTT GGGTTAATAT CCAATCAGGC
    40741 TTCATATTCT CTACTTGCTG GGTCGGTGTC AGTGTAAAAT GGTCAGCTGA GACAGACACC
    40801 TTGATTTCTT TGTGTGTGTC TCTCTCCCTC TCTGGCAGCA CTTAAAATTA TCAGAGATAT
    40861 GACCACAATA TAGCCTAGCT GCTGAGGATG GACTAAATAG AAAGTACTAA CCAAAATAAG
    40921 GGTGTGCAGG TTGACATTCA TTACTTGATT CTTGCAGGAG GTCATTTGTG AGGCAACCAG
    40981 TATAAATCAG GCACAAGTCG GAAATTTCCC TCTTGTAGTT TGTGAATGTG TTATAATATT
    41041 AAAGCATTTG CCTTCTATAA ATTTTTGGAA ATTCTCCCCA AAAAAGTGCG CACTCAAGGA
    41101 ATAGGCCTTC AATCTTACAA TGTGAAAAGG TTAATAAACC TGTTAAGTGC ATATAATTAC
    41161 AGTAATTGTC TATTTCCAGA TTAGAGATGA AGAAAAGTCG AAGGTGTGTC CGACCCCCAG
    41221 GACCAGCTTC CCCGCCATCC ACAGGACGTG CTTCCACCCG GACAAGTCTC ACATCCTGGT
    41281 CGGAGGCATG GGCGGGATGG GTCTGGAGAC AGCGCACTGG ATGGTCCTCA GAGGGGCCAA
    41341 GAAGATACTG CTGACATCCA GGTTCGATTC TGTGTTTTTT GCTTTCTTTA TGTCTAAAGT
    41401 CAGACACTGA ACTGTATGGT TCTTAGACGT TCCAAGGAGA TATTGCTGTC ATCTAGGTTT
    41461 GTTTGTTTGT CTCATGTTTT CTTCATGTCT AATGTCAGCA AATAGACCAT CAGACACTGG
    41521 ACTGTATAGT TCTCAGAGGG GCTAAGAAGA TACTGCTGAC ATCCAGGTTC AATTCTGTGT
    41581 TTTTTGCTTT CTTTATGTCC AGTGTTAGGC ACTTCACTAT ATGATTCTCA GAGGGGCCAA
    41641 GAAAATACTG CTGACATCCA GGTTTGGACT GTGTTTTTTG CTTTTTTTAT TTCCAATATC
    41701 ACACTGCACT GTATGGTTCC CAGAGGGGCC AAGAAGATAC TGCTGACATC CAGGTTCGAT
    41761 TCTGTGTTTT TGGTGTCTTT ATGTCCAATT TCAGCATCTA GACTATCAGA CACAGCAAAA
    41821 AACTGATATC GAGGTTCGTT TTCTTTGTCT CATGTTTTCT TCATGTCTAA TGTCAGCAAA
    41881 TAGACTATCA GACACTGGAC TGTATAGTTC TCAGAGGGGT TCATAAGATT CTGCTGACAT
    41941 CCAGGTTCGG GTTGTTTGTC TCATGCTTTC TTTATGTCTA ATGTAAACAA CTAGACTATC
    42001 AGACTCAGCA CTATATGGTT CTCAAGGGGT TCTTAGAGGG GCCAAGAAGA TATTCATGAC
    42061 ATCCAGGTTT GTTTGTCTCA TGCTTTCTTT GTGCCAACTA GATTATCAAG TTGCTTTCTT
    42121 TGTGCCTAAT GTCAGCAAAT AGACTATCAA GTTGCTTTCT TTGTGCCTAA TGTCAGCAAA
    42181 TAGACTATCA AGTTGCTTTC TTTGTGCCTA ATGTCAGCAA ATAGACTATC AAGTAGATTT
    42241 CTTTATGTCT AGTGTCATCA ACTAGACTAT CTAATTGCCT CAAAGATGAT CCTCACAGGG
    42301 GCCAAGAAGT CTATACTCAA ATCCAGGATG TTATTGCTAC ATTGGTACAA CTTGAGGATT
    42361 GATTCTAGAA GTAGCTCTGT AAACAATCTT GGATAGTGAT TGTGCATTGA AGTATGAAGA
    42421 CTCAGATTAA AATTTGTTCA TTTTGTCATG TAGGTCTGGA ATAAGCACCG GTTACCAGAC
    42481 AAGGAAGATC TCGTTCCTGA GGAAACTTGG CGCAGAGGTT AAAGTGCTTG CCCTGAGTGT
    42541 GAACAGTCAG GAGGCTGCGA ACACTCTGCT ACAACAGGCA CTCAAGATGG GCCCAGTGGG
    42601 TGGCATTTTT AACATGGCTG CGGTGAGTGT GAGATCAACT CTTCTGAGTG AAGATTGTAA
    42661 CCTTAAAATC ATGTTGTTGC CTATATATGA GGTGGCATTA AAAAAGGTTT TATTGACATG
    42721 TTTGGTAAAA TTAAAGATGC AGTTCCGCTC TCTCTCTCTC CCTTGTTCTA TATCTGCAAA
    42781 TGTCCTCAAA AGGGTAAAAA GTGTAGATAA AAACTTTTTA TGTCTAGATT AACAAGATTG
    42841 GAGATTAGTA ACATACAAAA TAAAGAGCAT AACTTGATTC CTTAAGTTAA CCTAACAAAA
    42901 TTTTTTTTCT TCTTCTTCTC TTCTTCTTCT TCTTCTTCTT CTTCTTCTTC TTCTTCTTCT
    42961 TCTTCTTCTT CTTCTTCTTC TTCTTCTTCT TCTTCTTCTT CTTCTTCTTC TTCTTCTTCT
    43021 TCTTCTTCTT CTTCTTCTTC TTCTTCTTCT TCTTCATTTT CATCATTATT GTTATTATCA
    43081 TCCTTATGAT TATTGGTATT ATTATTTTTA TTTTTTTCTT TATAATTATT TTGATTATTA
    43141 TTGTTATTAT TATTATTATG ATTATGGAAT TTTGTATTTC ATTGTAGTAT TTATCATCAT
    43201 GTAACCTAGA ACATTGTTTA CCCCTCCAGG CGCTGAGTGA CAACCACTTC ACAAGCTTCT
    43261 CCCGCGAGGA TTTCCTCAAA CCCCTGGAGG CAAAGATCAC CACGACGATG CTGCTGGACG
    43321 AGATGTCGCG GGTCAGTCCG GTGAGGGACA CCCTTGACCA CTTCGTCATG TACTCCAGCC
    43381 TGGCGGTCTC GCACGGAGAG CTAGGCCAGA CCAACAACGC CTTTGGTAGC AGCGTGCTGG
    43441 AGAGAATCTG TGAGCGCAGG AAGCGAGACG GCCTCCCAGG TAGGTTTGAT AATTGGGATA
    43501 TATACTAAAT AAATGATGAA GCCGCCAGTG TGAGTCAGGC GTAAGTTGAA ATTCTGACTT
    43561 CTTGAGGTAT TTATTGTATT TGAAAAATTA TAAAATATGC TTTAAGATGT TGAAAAAAAG
    43621 TTATAACTTT CATTTCTGGA ACTTGAAATA ATTGTTTTTG TTTCTAAATG AAAATCAATA
    43681 TAGAAAGGTT TTTTAATTGT GTTTAGTGGG CTGTAGCTCA AACCTTATAT CAACGACTTG
    43741 TGCTTCATTC ACGCTGCCTG CCTTACAATT TTCAAGTTTA TTGAGCAATG GAGTTAAGAG
    43801 TTATGCCCCT CACACATGGT AGGCTTAGAA CTAACCAGTT CTATATCAAC TTAAGATCTA
    43861 TTTGAGAAAA ATGACTTAAA AGCTTTGAGT GCCTTTGTAT GATTTTACAA AGAACATTAT
    43921 ATTCTGTGGA TACATAACTT AATAATATAT TTATGACACA CATTTTTATA TATATTATAT
    43981 GTGAGACAAT ACAGGTAAAT CAGGCACAAG TCGCTAATAT AGGTTTTGAG CCAGAGCCCT
    44041 CTAAACATGT TACATTGTTG TATATTTGCT TTTTTCATGT TCATATTAAG CTTAATATCT
    44101 CATGTTCTAG AAATGTTCGT TTTCAACCTC TCAAAGTGAA TTTGATGCTT TTTTATCACA
    44161 CTATGAATAA TTCTGAATGT CAAATTTCCC AATTGTGCCT TTTTCACCTT GGTTACCTCG
    44221 CATATTTATC TATTATATAT GAACATGTTT ATAATATAAC TATAAGTTTG TGTGTTATTT
    44281 TTTTTTTTTT TGGGGGGGGG GGGGGGGTTG TGGCTAAGTC TGAACATTTT ATTGACACCT
    44341 TGTGCAAGAT CCCTATGTAG TAGTTTGAAC ATCTTATTTA CACCTTGTGC AAGATCCCTA
    44401 AGAAGTGTGC TAATTGTTTC TTGTGCTAAC TAAAACTAGT TGTAATATTA TTTTCACTTT
    44461 GACAATTTTT GTTTGTTTGA AGTGACCGTG CCACAGTGGG CAAGTATCGC TGACGTCGGG
    44521 TTCCTCGCTG TAACGGGCAG CAAAACCATG ACCTCGCGCA AACACCCGCA GCGTTTCTAC
    44581 AACGTTCTAG AAGTGTTTGA CTTCATGATG AGCTATGATG GAGTTGTGAC CACGTCTATA
    44641 GTGCTGGTGG ACAAAGCCAA AACACTGAGT GATCGGGACG AGTCTGCGGC CGACCAAATC
    44701 GTACGCGAAG TGGGCCGGAT TCTCGGTGAG TGCTGGCTTT TTCAGGGAAC GTCTGACAAG
    44761 GATGTATCAG AAAATTGAGT CATAACAAGC AGATTGTAAA CCATAGATAG ACAGACTGCA
    44821 TTAAATATTT GTGAAGTATC GGCAATACAG AGATTCACAC ACACTAGAAA ACTTGGTATT
    44881 AACAAGCAGA TTGCATAGAT AGACAGACTG CATTAAATAT TTGTGAAGTA TCGGCAATAC
    44941 ACAGATTCAC ACACACTAGA AAACTTGGTA TTAACAAGCA GATTGCATAG ATAGACAGAC
    45001 TGCATTCAAT TTTTGTGAAG TATTGGCAAT CCAGAGATTT ACACACACTA GAAAATTTGG
    45061 TTTTATCAAG CAGATTGTTT TTCATAGATA GACAGATTGC ATTTAATTTT TTGTGAAGTA
    45121 TTGGCTTTTC AGAGATTTAC ACACACTAGA AAACTTGGTT TTAACAAGCA GATTGCAAAC
    45181 CATAGATAGA CAGATTGCAT TTAATTTTTT GTGAAGTATT GGCATTCAGA GATTTACACA
    45241 TGCGAACAAT GGGCAAGATT CTGGGAGATT TTCAGGGAAC TTCTGACAAG AATATACTAG
    45301 AAAACTAGTC ATAACAAGCA GATTGCAAAC CATAGATAGA CAGACTGCAT TAAATATTTG
    45361 TGAAGTATTG GCAATACAGA GATTCACACA CACTAGAAAA CTTGGTATTA ACAAGCAGAT
    45421 TGCAAACCAT AGATAGACAG GTTGCATTAA ATATTTGTGA AGTATTGGCA ATTCAGAGAT
    45481 TTAAAGTATT GCTGACGTCG GGTTCCTCGC TGTAACGGGC AGCAAAAACA TGACCTCGCG
    45541 CAAACACCCG CAGCGTTTCT ACAACGTTCT AGAAGTGTTT GACTTCATGA TGAGCTATGA
    45601 TGGAGTTGTG ACCACGTCTA TAGTGCTGCT GGACAAAGCC AAAACACTGA GTGACCGGGA
    45661 GGAGTCTGCG ACCGACCAGA TCGTACTCGA AGTGGGCCGG ATTCTCGGTG AGTGCTGGCT
    45721 TTTTCAGGGA ACGTCTGACA AGGATGTATC AGAAAATTGA GTCATAACAA GCAGATTGCA
    45781 AACCATAGTT AGACAGATTG CATTCAATTT TTGGTGAAGT ATTGGCAGTA CAGAGATGTA
    45841 CACACACTAG AAAACTTGGT ATTAAGCAGA TTGGAAACCA TGGATAGACA GATTGCATTA
    45901 AATATTTGTG AAGTATCGGC AATACAGAGA TTCACACACA CTAGAAAAGT GAGTCATAAC
    45961 AAGCAGATTG CAAACCATAG ATAGACAGAT TGCATTCAAT TTTTGGTGAA GTATTGGCAT
    46021 TCAGAGATTT ACACATGCGA ACAATGGGCA AGATTCTGGG AGATTTTCAG GGAACTTCTG
    46081 ACAAGAATAT ACTAGAAAAC TAGTCATAAC AAGCAGATTG GAAACCATGG ATAGACAGAT
    46141 TGCATTAAAT ATTTGTGAAG TATTGGCAAT CCAAAGATTC ACACACACTA GAAAACTTGG
    46201 TATTAACAAG CAGATTGCAA ACCATAGATA GACAGACTGC GTTAAATTTT TGTGAAGTAT
    46261 TGGCATTCAG AGATTTACAC ATGCGAACAA TGGGCAAGAT TCTGGGAGAT TTTCAGGAAA
    46321 CTTCTGACAA GAATATACTA GAAAACTAGT CATAACAAGC AGATTGCAAA CCATAGATAG
    46381 ATAGACTGCA TTCAATTTTT GTGAAGTATT GGCCATTCAG AGATTCACAC ACACTAGAAA
    46441 ACTTGGTATT AACAAGCAGA TTGCAAACCA TAGATAGACA GGTTGCATTA AATATTTGTG
    46501 AAGTATTGGC CATTCAGAGA TTCACACACA CTAGAAAACT TGGTATTAAC AAGCAGATTG
    46561 CAAACCATAG ATAGGCAGAT TGCATTAAAT TTTTGTGAAG TATTGGCAGT CCAGAGATTT
    46621 ACACATGCAA ACAATAGGCA AGATTTTGGG AGATTTTCAA GGAACTTCTG ACAAGAATTT
    46681 ACTAGAAAAC TGAGTCACAA CAAGCAGATT GCAAACCATA GATAGACAGA TTGCATTAAA
    46741 TATTAATTTG TGAAGTATTG GCAATACAGA GATTTACACA CACTAGAAAA CTTGGTATTA
    46801 ACAAGCAGAT TGCAAACCAT AGATAGATTG CATTAAATTT TTGTGAAGTA TTGGCAGTCC
    46861 AGAGATTTAC ACATGCAAAC AATGGGCAAG ATTCTGGGAG ATTTTGATGG AACTTCTGAC
    46921 AAGAATATAC TAGAAAACTT GGTATTAACA AGCAGATTTC AAACCATAGA TAGGCAGACT
    46981 GCATTAAATA TTTGTCAAGT ATTGGCAAGT CAGAGATTCA CACACACTAG AAAATTGGGT
    47041 CATATCAAGC AGATTGCATA GACAGACAGA CTGCATTAAA TATTCGTGAA GTATTGGCAA
    47101 AACAGAGATT CACACACACT AGAAAATTGG GTCATATCAA GCAGATTGCA TAGATAGACA
    47161 AACTGCATTC AATATTCGTG AAGTATCGGC AATACAGAGA AAACTTGGTA TTAACAAGCA
    47221 GATTGCATAC CATAGATAGA CAGATTGCAT TCAATTTTTG TGAAGTATTG GCAGTACAGA
    47281 GATTTACACA TGCGAACAAT AGGCAAGATT TTGGGAGAGC AGGCTCTTTC TACTCTGGGC
    47341 TGTGCCTGTG GGGAAATTTT TCAGGAAACC AAGGTAGATA TTTATATGAA GGGCTCAAAG
    47401 TGAAAAAAAA CAAGCGATGT CATGTCACAC CATTACTTAC AATTTTGACC GCTTTTTAAA
    47461 GATTTTTTTA AGATTGAAAT CAGACATTTA AAATAAATGT TCCAGTTTCT ATAATCATTT
    47521 TTTGTTTATT GTCCAAAAAA TGATATTGCT TATTTTGTTG TTGAGACCTT TAATTACAAA
    47581 TTAATTGAAA ATTCTTTAAA TGTTTTTCCT AAAAACCTGT TTTTTTGGGT TTTTTTTTGT
    47641 TTTTTTCTTT TTCGTTCTTA TCAGGAATAC AAGATGTGTC TACGGTGGAT GGAGACAAAG
    47701 AGTTTATTGA CATGGGCGTG GATTCCCTGA TGAGCGTGGA GATCAAGCAG TCCCTGGAGA
    47761 GAGAATTCGA CCTGGTTAGA GACACCGACC TGGTACTCAG CTCTAAGGAC ATTCAACTCA
    47821 TGACTTTTAA TTCACTGAGA GCATTGCTAC CGGGTCTTTA G
//
LOCUS       Siphonaris_clade2     41218 bp    DNA     linear   PLN 01-JAN-2016
DEFINITION  ORGANISM ANNOTATION.
ACCESSION   NODE_521_length_81800_cov_81.239535
VERSION     
KEYWORDS    .
SOURCE      . (unknown)
  ORGANISM  .
            
COMMENT     Converted from gff+fasta with gff_to_gb_v10.
FEATURES             Location/Qualifiers
     CDS             join(1..211,1272..1424,2514..2684,3559..3759,5147..5269,6327..6406,8469..8619,9502..9706,10812..11049,13125..13343,14449..14638,17629..17864,18526..18639,19450..19634,20701..20924,22304..22459,23490..23786,24355..24531,25006..26397,27263..27534,28045..28230,30028..30199,30725..30847,31521..31666,34366..34449,35472..35653,36051..36216,36807..37056,37456..37571,38565..38694,40015..40179,41205..41218)
                     /gene="g1"
                     /codon_start=1
                     /product="hypothetical_protein"
                     /protein_id="g1"
                     /translation="MNDASNECGDVIDECFKAKGLPKYPYDGEIVIAGISSRMPDSAN
                     IDEFTENLFNKKHMVTTTEAAGRYENGLRDAPMYLGAIPDADKYDTTFFGMYPSMAFA
                     CDPQSRMLLERAYEAVIDAGESWDSLRGSRTGVFIGGYPSDSSECGRTEERMNGYTFI
                     GYTHCHLANRISFFFDFKGASFSTDCGDGSGLCALEIAMTHIRLGNIDRAIVGSTNIV
                     QDINSTVAGANVGFYSFDGKCRAFDANASGHCRADASVVLLLSKKDRAKRSYCSVLHV
                     RNSGDGYTEEGFKAKSSEAQSKLLQNIYTEMGIDPNKISFVEAHGACNLEDDKIEADA
                     LADVLCTNRKSPLLVGSVNTNMGHADGSAAMAGLVKSLIACERRMIPPSLHFETPNPN
                     IKALFDGRIKILTEAAPFEKGLISINSFGVGCTNYHATIRPNEIEQREPHPASKEPRL
                     FVYGSRTEASAHKVLEESKKHAESVEYQALLEASSNLTVSRCPYRMYTVLNAKTGEYE
                     GVKKLGFNKRPVYLSFAGMGCQWDGMGKKMMDLPPFRESMVRAANTLKRYNFDLFEMI
                     ADLKDEIVGAFVGITVVSMALFDCIKAMGIKADYVFGHSLGEVACAYADGCLTHEECV
                     LLAYWRGEAARTAGMPPGKMMAVGMTWEEANAFCAEREGCYAACHNAENSVTISGLAE
                     PMTKLLAELQAKGTFAREVKALGKCFHSPYCKLLEPVIKKGCEGLVKPNKRSPGWLST
                     SVPEEEWETRGQYASVEYFVNNLTSSVLYHSQAKKIPQNAVVIEVAPSPLFQSILKRT
                     VGGDIVMLTCMKKNHENNVEYFLDQMGQAYLNDVDMHPLDLYPKVQYPVPRGTPHVSP
                     LVSKIWDHSVSWFMPSTEEDRRKLRGKERSYIVDVNEDEHKYLKGHRVNGEIIYPPAA
                     SLVLAWKTMAAIKNRNYEEMPVIMKDLRFVENYVLPETAETTFRCRIQSNGFFEVSQA
                     ENFKINKSQIPDIVLLKGLIYCPDEDNTVEFLDPKNITEDVNFSKEELVMTSEEVYKC
                     LGVQGRHCEEEFKGIARANYDYSQADVTLTPNWTTHLDSVLQCVTQNKDSSVFCDIAS
                     ITTLQINPVIHTASTGASREGKVVRVKCESVTNMAVAGGIVVYNIDLTKAAPSLEPYL
                     CNKSVFVPYIDPTPVADKATKAYASDCADFCIAGLSKLVAADGKSEKIPNKKDVLAAI
                     GQKNSNVYIDGQLSKYMENPKCELARMLDTIFKAEDSQDFSQNMKKVLGNKRSKLSTD
                     MLLSTLSDNDVLQPALQIVLDNSPSSRITALEIGASKSLLYAKVPETVRRHPLKSLNY
                     TIADTEDLKHEEKSFGVNYLKWNFASLSEEYPGRTNDVVIVKNVLHKQADVKSALNRL
                     SSLMKPQGFLLVQEVTQNFPIAVVMEHLEENLPQYTDKRDTGRFLKETSWSRIFKESG
                     FETIFSRSDGALSSLFLLRKTKTGQSLNIVASFTNTNENLLADIKAKYNEVMESSDNN
                     ARLWISADSFVNGAVGFFKALCQESGQKGRRWRCIVKGDGEKVDISPGSKEFNKIAAL
                     DLALNEYNGGVWGFESFVASPTDVKNVDIACSRAQLTMKTAGDLDTFRYQQMGPTGRN
                     VEADWASIYYTSISPNSLATARGDDLTRASGDEMEFGYDFVGHHKSGRIMGFGLETMA
                     TEIDLTDASYVPVPDTVSMKDASTILTAYGTALLALKVKSNIIAGQTILIHDGAEAVG
                     QAAIAISLQNKLEVFATVKSDKQKKFLKQKFPSIADDHIATPKGLTFEMQFLKVTDGK
                     GIDIVLNTLDGDKEVASLRLVAEGGQFIDLVQDKKQPKSDIPFDEYMTTKSVISADFI
                     HTMTSSDCVQERTAVFDLLSQGLKSGEIKPLEATIFDASDVGKAFKHAASADNTSVTL
                     IQFKEEEKGNTVSHSPRQVQAIPRFQCDPNKSYLVVGGCGGFGLHLAQWLVQRGCVNL
                     VLTDSGSVSKFQKCQMKLWERNGVRTLTSTEMCSTIDSTKKVVTLAETLAPLGGIFLA
                     TQVNDKSPLREQSQANYQSSAVLKIQPITNLDTVSREQNLQSSVNVFVAFTSLVGGRG
                     QAKMTTSALANDLVDKVCKKRAADGLPARSLQLGTLEDTIVRSDSWQADEQNICGTQP
                     QSIRSVLKALEVLICGPDVVTSTYVLPTGDKAYTEDEFKGTNLQLFMAKQCGMPDLLN
                     CDPNTRLADLGVDSLIGSQIKNVLIQQYKLDMSVSDITRLTIDELAHIDESV*"
     misc_feature    <1..>41218
     gene            1..41218
                     /gene="g1"
     source          <1..>41218
                     /organism="NRRL"
                     /mol_type="genomic DNA"
ORIGIN
        1 ATGAATGACG CAAGCAATGA ATGTGGTGAC GTCATTGACG AATGCTTCAA GGCGAAAGGG
       61 CTTCCGAAAT ACCCGTATGA TGGCGAGATT GTTATAGCTG GGATTTCAAG CCGGATGCCG
      121 GACAGTGCAA ACATTGACGA GTTTACAGAA AACTTGTTCA ATAAAAAGCA TATGGTCACT
      181 ACAACTGAAG CGGCTGGTCG TTATGAAAAT GGTAAGTATT GTGATTTAAT GTGTGTTGTA
      241 AGTTTACGAA AGGGCATCAA ATACAAAGTT GTTTTCCAGT GTATGAAGAA AAACTCTCAC
      301 TTTGAAAACT GCACAGGTTG ATGATGCGTC GAAGGTAAAA GTGCACACCA AAAAATTGGG
      361 AATTTCTGAT CTTTACGATC CAGTGGGAAA ACCCCCCCAA AAAACAACAG ATCCTGCTTG
      421 TCTTTCTCGA ACTCCAGGAA ATTGGAGGAG AGATTTGTTG CATAATACAT TCATTCTACT
      481 ATTACGCCCC AAAAATTCGG AGGATCTTCC CAAGTTCATT GGAAATCCTA ACACCGAAAC
      541 CGCAAACAAA TCTGAAAAAA AAAAAGCCCA AAACCTTCTT TCCCTACAAC ATCTATAACT
      601 TTCGCCCCCA AGTAGGCCTA TGCCAACACA TTTAAGACCA TTTCTAATTG ATATAATTAT
      661 GAAGTATTTG CTTCAATGCA TATTGCACGA AAGATATATT TGCAAGTGTA AATGTCCCTT
      721 TGGACTTGAT CATGTTATGA GTAACTATGT GGCTCTTCCA ACAAGATTAT GTTGAGAGGT
      781 TATTTTGCTT AGGCTTGGGG TCTAACATTA CACTCATAAC GACAACAGCT ACATTGGTGT
      841 GAAGAAGCTT GATGAATGTA GATAGGAAAT GTCTCTATAG CCTACGTCAA GATTCTAAGC
      901 CTGGGAATTT CTAAACTGCC TGTATTTTTG GCAGTATATC AAGACAACTT CACCTTGAAT
      961 GAAGCCTATT TGTGTATCCC TGGTTCTAAG GGGAAAATTT TTGTCGGGTA TTCCCCTACC
     1021 TAAGGCTAAT AGCTGGAGTG AGTTAGAAAA GATCTCTCAG GACAGAGCTA AATGGAAGTC
     1081 TCTTATATGT GGCCCATACC CTGGCAGGAT TCAAAGGCAA TGATAATGAT GAAGTTTAAT
     1141 AACGAAAGCC TGAGGCCTAT TTTTATAGCC TGGACCACAT AAGGTTTATG TTAAGATGAA
     1201 GGGCTTAACA AGCCAGTAAT GTTCATTATT ATTATTATAT GTTTATATAT TATCTTATCA
     1261 TTATTTTCCA GGCCTACGAG ACGCACCAAT GTATCTGGGT GCCATACCAG ACGCTGACAA
     1321 GTATGACACC ACCTTCTTTG GCATGTACCC TTCCATGGCG TTTGCCTGTG ATCCACAGAG
     1381 TAGAATGCTT TTGGAAAGGG CTTATGAGGC AGTTATTGAT GCAGGTAAGA TACAGCTTTA
     1441 CACTGATGAC AAAAAGTATC TCAGATTGAT TGATATCTTT TATTGCTTAT TCGGGCTGGG
     1501 CAAGTGTTTG AGTTTTTTAT GGTAGAGAAA ATCCAAGTTT TCACTAGCGA GGGTTGAAGA
     1561 GTTCGAGCTT CTGACTGACG ATCTTGTATG AATGGTATCG GCTAGAATCT ACGATGATAC
     1621 GGTCAGTGAA CTTAGCCACT GAAAGGCCTT TTTTTTAATT GGGGGGGGGG GGGGGGGCAA
     1681 CCAAATACAA CAAAAAATTT CCGCCAAANN NNNNNNNNCC CCCCCCCCCC CCCCCCCCCC
     1741 CCCCCCCCCC CCCCCCCAAC CAAATACAAC AAAAAATGTC AGCCATAGAG GCAATTAGTA
     1801 GGTCAGTGTA TATATATATA TATCCTTTTC AACCTTGTGG AGTATACAGT CTCGAAGAGA
     1861 TGTTCAGAAG TATGCAGCCT TGTTCCACAA AGGCAGTCCC CAGTGAACTA TTCTCCACAG
     1921 GTTATCCTGC ATTCGAAATA CTACTTAGTC GAAATGTCGT TTTCTGTGAC TCTATGCCAA
     1981 GATTGTTCCA ATGAGCGTTG ATTTTGTAAT TAGCATATAA TATTAAGATA CTACATTCTG
     2041 GACGTTTATT CTAGAAGATC ACATATCCCT TTTCCAAAAT GTTAGGAGAG CCAAAAAAGG
     2101 TTTTTCTTTT GCAGCAGTCG AGATCGATTT ACTTTTTTTT TCGTCAACGC GACCATGATC
     2161 CTATTCATCA AGATACCTAT ACCGGACCCA GTGCAAAAGA TGGGCAATAT TTCAGGCTAG
     2221 GGTAGTATTA ATACCTCTAT TTCGGCAGAA AATTGATATA CTATCTTTTA AAACAAAACT
     2281 CCAGCATTAG GTGAAAATGC TTGTACAGAT TCAACTTTTC CAATTGAAAG CTGAGATTTC
     2341 ACGAGAGAAA AGAATATCAT ATTGAGATAC ACGTATTACA TTATGTAAAA AAGATAATAA
     2401 AATTTTAATT TTTTCCAGGT GAAAGCTGGG ATTCCATGAG AGCAAAGAAT ATCATATTGA
     2461 GATACACGTA TTACATTATG TAAAAAAGAT AATAAAATTT AAAAAATTTC CAGGTGAAAG
     2521 CTGGGATTCC CTGAGAGGAT CTCGCACGGG TGTCTTCATT GGAGGCTACC CCTCTGACTC
     2581 CTCCGAATGT GGCAGAACAG AAGAAAGAAT GAATGGCTAC ACCTTCATAG GCTACACTCA
     2641 CTGTCATCTG GCCAACCGTA TCAGCTTTTT CTTTGACTTT AAAGGTACGA CGAAGAAGAC
     2701 AACATAGCTA AGCATTGGTA AGGTGCTTAT TGGCCGAGTA GTTAATCGTG CTAGCCTCTG
     2761 ATGCGAAATA CCCGGGTTGA ACTTTTTTTA TTTTTTTTCT GAACAGTATA TTCAAAATGA
     2821 CAATGTCACA TAATAGATTA ATCTGGATAA TAGCTTGCCT ACTTATGTGA CATTGATTTG
     2881 TAATTGTTGT CTGAACAAAT TTTGAGGAAG AAAAAAATTG ATTGCAATCT TTTTTTTTTT
     2941 GGTACCATGG AAAACGTCCA ACATCACTGT CAACCCCGCC CAGTGGGCAG GAAAGAGTTA
     3001 AAAGTTTGTG ATTTTAGGAA TTTTGTAGCT ATTAAACACG AAGTCCGTGT CAAATGTCAA
     3061 AACTTTCTGG GAAGAAAAAA AAAAAAGAAA GTGAAAGGAA AGGAAAGAAA GGAAAACAAA
     3121 AATCTTAATT CGTTATATTA AGAATATTTA GGTTTTTTCT TTTTTCCTTT CTTTTTTTCT
     3181 TACGAAATTA ATTCTAGCTC TTGCAAGCTA AGAAGCATGG GTTACATTTG CGTGATGTCG
     3241 GAAATCTTTA TATCAATAGT TTTACTTTGA ATTTTTGCTA AATTTAGACC ATCAATATGG
     3301 ATGATGACAG TCATGGCATG TGCTATAAGA ATTATTTTGA ATTATGAAAT AACCCTCTTT
     3361 ATATGTGTTG TAAAATAAAA ACAAAAACAC AAAACAACAC AAACTTTGGT CATTTTATGT
     3421 TCATTTTCCT TCAGTTACTT AAATTGGTGT TTCATTTTTA AATTAACCCA GTTTGGACAG
     3481 AAATACACTG TATGTGGCTT TTTGTGCTTC AAAGTAGCGC CTTTTAGTCA TGTGATTGCC
     3541 CCAAACTCTT TTCATCAGGT GCCAGTTTCT CTACTGACTG TGGCGATGGT TCCGGTCTGT
     3601 GTGCCTTAGA AATTGCAATG ACGCACATTC GTTTGGGAAA CATTGATCGT GCTATTGTGG
     3661 GCAGCACCAA CATCGTTCAA GATATAAATA GCACTGTGGC AGGGGCCAAC GTTGGCTTCT
     3721 ATTCTTTTGA CGGCAAGTGC AGGGCGTTCG ATGCCAATGG TAAGTGGAAG ATACATGTAT
     3781 CGATTATTAT TATGTAATAC AAAACTAGAA AGTTCTAAAA CAATGCACAA CAAAACCTAG
     3841 TACTGGAATA TGTTGATTGA GGCCCTAAGC ATTTAAAGAA AAAAAATCAG TGCCCTCATA
     3901 TTTATAGGTG TTATTTAAAA AAAGTAATGA GTTATAAAAT TAAGAGTCTA GATTTGTATT
     3961 GTTCGAAATA AAAAAAATCG TGTTTCATTT ATTGAAGGAA AGAAAGAGAA AACTGTACAA
     4021 AAAGGAAAAA AAAAAAGTTA TGTTAAATTT GTCGTATGAC GAAAAAAAGA AATGTTAGGA
     4081 CCTCTCATTT CTCATAATGC ACTAAGCATA TGCTCGTTTT GCTTATTAGT TAATCCAACC
     4141 CTGTAGAAAC ATCTACGACT CTTAACATAA AGAACGTTTT ACATGAGCAC CCAAGAACAT
     4201 GCTCGTGTAA AGAAAGCATT GGGCTGTTTG TTGTTGTTGT TGTTGTTGTT TGAGGGTTGT
     4261 TGTTTGTTTT TGGGTTGTTT TTTTTTGTTT TTTTTATGGA GGGACCCAAT CGAACCAAAG
     4321 GTCCACCATT CTATGATCCT GACATTATAT TATTGTCTAC TTGGAAATTA AAAGAGTTTA
     4381 TTTAACTTCA TTTGAGAGTT ATACTCCACT ATTTTCGAAA GGAGAAGTAA TATAAGATAA
     4441 ACATTCCTCA ATTGTGGCGG CAAGCTGGTC AACTCTAGCA TAATAATTTA AAAAAATGAA
     4501 CACACCTTTC TCATCCTGAT TTCATTTTAC TATTCTTTTT GAAAATATCT AGCTTATTTG
     4561 TCACTGAACT TCATCAAGTC GTAAAACTTT CAATTACGCG GCATTATTTT CTTCGGTCGT
     4621 AGCGACATGA AATCTTTAGC AATGTCTTCA TTTTTTTATT TTGTATTTGG AATAAATTTG
     4681 GTTACAACTT TATGACAATT CTGACACATG CATACATTAT ACATATAGCC TAACTTAATG
     4741 CCTAGTTTCC GCTGGGAAAA CTTCAGCAAT CTCATCACCG GTGCCTACCT TTTTGTCAGA
     4801 AGGCCCATTA GTCAGAATGT TAGCTACTTA CTCATTCCCT GCAATGTCAA CATGGTAAAA
     4861 TTGAACCAGT TTGTTTTGTT CTGTTCCCTT AATTTTCTTT TCTTATTCCC TGCATGTTAA
     4921 TGTAGGGTTT AAAAATGTAG GAACCATGAA ACACGGAAAT CCAGTTTGTA TGAATGTTTA
     4981 CTGTTCCTGA GTTAGAAATT GTATGATCCT TCTGACTAAC GGGCCTTCTG ACTACTAGTG
     5041 GACCTTCTGA CAATAAGGCA TCCCTCCTCA TCACCACCCG CAAAATAGTT TATCGTTGTT
     5101 GATTTCGGCT ATAAATTCTT GTCTTGCTTG TTTCACTCTT CTACAGCCAG TGGTCACTGT
     5161 CGTGCTGATG CTAGTGTAGT GTTGTTGCTT AGCAAGAAAG ATCGGGCCAA GAGGTCCTAC
     5221 TGTTCTGTCC TGCATGTTCG TAATAGCGGT GATGGGTATA CTGAAGAAGG TAAGTCTCAT
     5281 TACGTCACGC TCATAGGATG AGGAGGAAAC GTTCACATAT TACGTCATCA AATATGTCCC
     5341 AATTTTTGAC CCCCCCCTTG TCATCANNNN NNNNNNTTAC CCCCCCCCCC CCCCCCCCCG
     5401 TTGTTGACGT CATCATGTAC ACTGGCCACA AGCTTTTCAA GGCAAACTGT CAAATCAGTC
     5461 CAAAACTTGC CAAATAGCTT AAAAACCTGC CAAATGAAGC CCAGAGTTGA AATGTACAGT
     5521 CTATAGGCCA ATTAACATAA TAACTATTCA TTTATTTAAA TCTAGATTGT ACAATAGATC
     5581 TACATGAGTT TATGACACGA AGGATAAAAT GATGACATCA TCATTGGCTC TGACTCCCCC
     5641 TACCCCCATG TCATCACTTG TCAACATTGT GGATACCCCC CTCTCCCCCT ATTGATGACG
     5701 TAATATGTGA ACATTCCCTA ATTGCCCAAG TCATTTTTAG CGGTTTTGCC CAAAGGAGGT
     5761 AAACATATTT CTGATGAACT AATAGAGCTA TGAAAAATTT AAATTTTCAA TTGGTGTATT
     5821 ATAAAAACAT AACATTACTT TAGTGTCCAT AGTGTGCCAG GACCTTCCTT AAACTCTTGG
     5881 TTACAAATTC AGATCAAAAC TGACTTAAGA CAGACTTGGC TTAGTGTGCT AGTGGCCTAT
     5941 CAGCTATACT GATACTATTT AGCTATAGTG ATAATATAGT TAAGTTCTTT GCTTCATACA
     6001 TACTTGTATC AGAGGAATAG GTACCATACC ACATTTAAAA CTTTGAACAG GGTTTATGGG
     6061 AATTACTTAA TAATTTTAAG GAACACGTCA GAAAAAGCAC GGATAAAGTT CAACATAAAA
     6121 CATTACAGCT ACACAATGAA AATTGATTGT CATGAATGCT ATTGGCTTTA GCAGGAGTAT
     6181 TTTTGTTTAA AGAAACAAAT TTTTACTTGT TTTATTTATC TGCCTGTTGA TTTTTGCATT
     6241 TATGTTTTCT TTTGTTTATT TTAACTGATG ATATTATAAT ATCTGTCTGT GCTGTATTCT
     6301 TTTTTTTCCC ATTGAATTCT TTCTAGGTTT TAAAGCGAAG TCAAGTGAAG CCCAGTCTAA
     6361 ACTGCTCCAA AACATATACA CCGAAATGGG AATCGACCCT AACAAGGTAA AAATCTGTTT
     6421 ATTCTTTAAT CTTCTTATTA AAAACGAAAG CTGTCTGTAA AGGGATACAG TACCTATAGA
     6481 ACACCATCGC TTCCTTTGTC TGATCTCGGG ACAAGATAGG ACTCTGGCTT TCACTTCTTA
     6541 GCCTTGAGTG GGTAAAAGAC CCACCAAAAC TCTTTCGTTG TATCATACTT TAAGTGAGAC
     6601 TGTCTCAAAT TTCTCGTCGC CGTAGAACTT TACTGTATTT TTCCATTTCT GACCAAAAAT
     6661 TTTTATGTAG ACGTTTCATA ATGGAACTAA AGGGCTAGAT CTATGTCTGG TGCATAGTCT
     6721 CCCAAAATGA CATTTGCCTA TTTTGCTCTT TACCAAAGAA ATTCATTAGT TTAAAAGCAG
     6781 ATCTACCTTT TGATAAAAAT AATTTTCAGT TAACACAAAT GTGTGGAGAT AGAAATAAAA
     6841 CAGATAGAAA GGGAACCCCT CATGTTTAGA TGCTTTACTT GGGATATAGA CAACTTTCCC
     6901 TTTTACATGC CTAAAGCAGG GCTGTATTAA TGTCAACTAG CTGGGTTACC CCTACTTATG
     6961 AAGAGGGGTT GGGACGACAG AGCACATTGT GCGCACGTAT ATTGTGAGCA CTTAAAAAAA
     7021 AATAATAAGG GGGTTCGCGT GTCAGTGTGA ATTTCTAATG AACACGATCA AAGGGAAAAG
     7081 GACTTATTAA AAACAAAACA AAAGATCCAA ATGTAGATCA AAATACAGAT ACCAAAGAGC
     7141 ACTTCAAATT ATTATTTAAA AAAAAAAATC CATGCATTGA ATGATAAAAA ATTCATTATG
     7201 CCATCATGAT CCTTGTTAGA TACTCTATCA ACATGCCAAA TTTCATGTCT GAAAAGTGTC
     7261 TGGTTTGGGC GCCTATTGTT GCATTAGGAT GCAATTTACT CAAATATATA AGAGATATTA
     7321 AATGTCATAG GCACTAAAAA AAAATTCGAT TATGATTCAA AATATAAACA GTAATAAACT
     7381 ATATCATTGG AGGGTTGAGA GGGGGGGGGG GGAGGGGCTA CATTTTTACT GTTTAAAATG
     7441 AAACATAATT TATTTCGTTT ACTGAAAAGG GAGATAACAA TACAAAAAGG CAAAGATAAT
     7501 GGAAAACTAT CATTAGTTAA AAGTTCATAA ATATTTTGTT TTAATTACAT TCGTCGAAGA
     7561 AGCAGCCAAA ATTTGAAAAG ATTTTCGTCC TTGCACCCAA AACAAATATC GCATTAAAAG
     7621 CTATTATTAT TCGAAAATGG GAGCATACTG TTGTGAGGGA AAGAACCTCG ACCCTAAACT
     7681 AATCCTAACC TGAACTAACC CTAAACCGTA TCGCTAACAC TGGATCTCGA TTTTAGATCT
     7741 ATTCTCATGG CATAGAAAAA AACAAACCCT AAACCGTAAA GCTAACACTG GATCACGATT
     7801 TTAGATCTAA TCTCATGTCC TAGCAACACA GAGTTCTATA TAATAAATAG TTATTTATAG
     7861 AATTCTGTGC CTAGCAATAA ACAAACCCTA AACCGTATCG CTAACACTGG ATCNNNNNNN
     7921 NNNNNNNNNN NNNNNNNNNN NNNNNNNNNN NNNNNNNNNN NNNNNNNNNN NNNNNNNNNN
     7981 NNNNNNNNNN NNNNNNNNNN NNNNNNNNNN NNNTCACGAT TTTAGATCTA ATCTCATGTC
     8041 CTAGCAACAC AGAGTTCTAT ATAATAAATA GTTATTTATA GAATTCTGTG CCTAGCAATA
     8101 AACAAACCCT AAACCGTATC GCTAACACTG GATCTCGATT TCAGATCTAA TCTCATGTCC
     8161 TAGCAATAAG CAAATACATG TATTGCAGCT CATTGGATTT TACTGTTATT GTTAAAGTGA
     8221 CCTTCCAAAA TTCAAATTTT CCTATAAGGA ATGTTTTGCT GATGATTTCA TACTATTCAT
     8281 AACAAATGGC GCTGTGAGCC TCATTTTGTT GTATTTCATA TATGAGTTCT CCATAAGGCA
     8341 GTAATTTTGG AGTGTTTGAA CGGAACTCTT GTCGAAATTT TTATGGTGCC CCTTTTCAAT
     8401 GGATGCCCTA AATATGCACT TATTTTGCAC AATGATTAAT CTACCCCTGC CATTTCCTCC
     8461 TACCCTAGAT CTCCTTCGTG GAAGCTCATG GTGCCTGCAA TCTCGAGGAC GACAAAATCG
     8521 AGGCGGATGC CTTGGCGGAC GTACTCTGTA CCAACAGGAA ATCTCCTCTT TTGGTTGGGT
     8581 CAGTCAACAC CAACATGGGA CACGCCGATG GATCTGCAGG TAAAATTTAA TGCATGTTAT
     8641 ACTTAAACCA GTAAACCAAT CATCTTCAAG TCCACAGGCA TTCTTAACAA CATATTAGAG
     8701 AACATGTGTA CCAAATTATA GAACTCTAAG TTAATTCTAG ATGATCGTTG CTTGGGGGAT
     8761 ATATTGCTGA ATTTTAACAA CAATTTTATC AAAATATTGA TTTTTTTTAA TTCCTAGAGA
     8821 GATCGTTTAT TTCATCAGAC CGACCACTCA TATATCAAAT TAAAGAGTAG GAAATGTTCT
     8881 TTCTAATAGT AGATACACCA ATGGCGCAAT TTGACCTAAG TGTGTCTTAA TCACTAAACC
     8941 GTTGCGACAC GTCACATATT AGGCCGGGTT TGTTTCAGGT TAACGTCACA CTCGGTTCAA
     9001 TAAAGAATAC ATCTGTGACG GGGCTTGAGG AATGTAGACA GGTAATGGGA CTTTAACTTT
     9061 TAATCCTAGG TCAAGCATCG AAGCCTAGGG ATTACTGTCC CACCTGCTTT TCTTTATGTT
     9121 GGCAGAATAC TTAGGCAGCC ACACCTCAAG TTGAGGCCTA TTTGTACACC CCCCCCCCCC
     9181 GGATCTACGG GGAGAATTGT GTGTGGGGGG GGGGGGGCGT CACCCACTCA AGGCTAATAC
     9241 CTGAAAGCCT GATGCCTATT TTTATACACT GTACCTCACA AGGGTATATC AAATAAGGTG
     9301 GGCTTGGGAG TTTGCTGGGA GAAAGAGATA ACAGGTCAGT TGCGCTGTTT ATCAAAGATC
     9361 AGGTTGTCTT AACACAGGTA AGGGGCTTGG AAAGTCGATC CTATAAATAA GAAAGGGTAA
     9421 TCCCTCCCAC ACCTCCATCT CACCTTTTGG AAAAGTTGCA GATAACAACT TTGCAAAAAA
     9481 AGATTTCAAA TTTGTTCACA GCTATGGCTG GATTAGTCAA GTCATTGATT GCATGCGAGA
     9541 GACGTATGAT ACCACCCAGT CTTCACTTTG AGACACCCAA CCCCAACATC AAGGCACTCT
     9601 TCGATGGAAG AATCAAGATT CTCACGGAAG CTGCGCCGTT CGAGAAAGGC CTAATCAGTA
     9661 TCAACTCTTT TGGCGTGGGA TGCACAAACT ATCATGCCAC CATCAGGTTG GCAGAATACT
     9721 GCCCTAATTA GACAGGATAA GCTGAACTGT AATGTACCGA GCCGCATCGC TTGTGACGTG
     9781 TTTTTGAATA TAAAGGGTCA TAATATTTTG CTATGACATG TCAGAAACTG GTTTACAGGC
     9841 AAATTGCAAC TGTGTGTGAT TCTTCTGTTT AAATTGTTAC CATTTTATTT CTGTCAAGGT
     9901 GCCAAGGTAC AGTTTAGCTT GTCATGTCTA ATTTTGGCCA TGGGGAGTAG GGATTCAGAT
     9961 GAAGGCAAGA GAAAAGCGTA TTTTATCATC GTGGCATTTG GAAAATGGCA AGGACAATGA
    10021 GGAAAAGACA AAAAGGGGAG CAAATAGAGA AAAAAAAGTG CAGTAAAAAA AAATAAATAA
    10081 ATACGGGCAT AAAGAAAGAA AACAAAGAAA GAAAGAACAA AAAAAAAAGA AAGAAAGAAA
    10141 AGAAAAAAAC TGAGAACATC AAAGAGAGAA AAAGGGAAGG CAGTATTGGT TGTTGTTGTT
    10201 TTTTTTAAAG ATTACCGCAC TATACTCTCT CCCATTTTCA ACTTTCTACA TTCCAGACCA
    10261 ATGTTGTCTA CTTTTTCATA TCTCAGTTCC TCCCCTGTGT GCTCCAAGGT GTTTGAAGAT
    10321 GCCCCTGTCT TTTACTTCTT AGCATTGTAT GGGAATAAAC CCGGTCAAAC GAAGCCACTT
    10381 AACATAGAAA ACGACTCTAG GCCAGACTGT TTGTTGTCCT CGCAGAGAAA CAGGTCTCAC
    10441 AGGAATTTCC ATCTATAGAT GCGACCTTGA GTATACAGAA ACGTCCCATC TTTATTCCTC
    10501 AAGCTCCGTC AACGATGTTG ATGTGGCCAT TATTGTGCTG TGGGGCACTA ACCTCAAACT
    10561 TCTTCCATCT CCAATATTAA AATCTTTAGA CTCGTTTTCT ACTTTTTTTT TTTTTTTTAC
    10621 TGTTTGAATC CTTTTATTGC CAGTATTCAA AAACCAGAAT TCTGCACAAG GAGGAACCAA
    10681 AATAGTTGAC TCATTCTGAT ATGTACAACT CTGATATCTT CCTGTGGGGA ATTCTGATTT
    10741 CGTAAGAGTG ACAATGCACC TTAAACATGG GGGGAAAAAA CAACTAATGA TCGTTTTACA
    10801 ACACCTTTCA GACCCAATGA AATTGAACAA AGAGAGCCGC ACCCTGCTAG CAAGGAGCCT
    10861 CGCCTGTTTG TGTATGGATC TAGAACTGAA GCCAGTGCTC ACAAAGTTCT AGAAGAGTCC
    10921 AAGAAGCACG CAGAAAGCGT GGAATACCAA GCTCTTTTGG AGGCCTCCTC GAACTTGACC
    10981 GTATCAAGAT GTCCCTATAG GATGTACACT GTGCTCAATG CGAAAACTGG AGAGTACGAA
    11041 GGAGTCAAGG TATAATTATA GAAACACAGA TGGGATCTAT CCATGGTTCT AGGATAGTTC
    11101 GGACCAAGCA CCTAGTCCTG TCGGAGATGG ACAATAAATT TTGAGATTCT GTGCGCAAGT
    11161 TGGAACGCTA CAGATGAAAA AATCGATCAG AGTAGGTTGG AATGGCTGTA ATCCAGGCAA
    11221 AACTATGCCT GGAATTTCTA TCCATTTCCA TGTACTCAAT ACCACTAGTT AAGAAGGAGC
    11281 TGGGTTCAAC ACTAAAAAAA AAAAAAAAAA AATTCATTAT GTCACTCACA CAAACGGGAT
    11341 CTGAGTCCTT TAACCCCTTA ATCCTTTTAA CCCGCAAAAC CGGTACATCC ATGTGCACCG
    11401 TTCGTATCAC TGATTTATCG TCATCACTGA CTTTATTTAA CGAGGAACTC AGCTGCTTTA
    11461 TGCATCTGTT TGGTCCTGAT TGCTTGACAA AATGGCCAGG GGAAGGTTTT ACTCATAGGA
    11521 AAGTCAAGGA GTCGATATAA ATGCACAAAC CTCTTGCGGG ATTCGAATCC ATGACCTTCT
    11581 GATCGAGAAG TGAGCGCCTG ATCTGTCGTC CACATGCGCC CCACACACTA ATTTATCGGT
    11641 TTTACAAATT CCACTTTATA CATAACAGAC AATTTTGACT TTTTATTCCA GAGCTTTAAA
    11701 GATTTTACAC CTACCTTAAG AAACGATCTC TAATGAATGA AAAGTTATTT CAAAATATTT
    11761 TCTCAAGGAT TTTCGCTGAG CTCTTATTTT TAGCTTAGGA CCCTACTTTT TCTCCTATAG
    11821 CCTTTGACTT TTTGGTCGAT GCTGAACCCA TTGGATCCAG ATTGGAGCAT TATACAGTTT
    11881 TTTTGTTGTT TTTTTCATAT TCGGAAAATA AAATAAATTA TACAATTTTT ATCACGTTAT
    11941 GAAATAAAAT AAGAAATAAA GCTAGAGAGA CACAGTGTTC AAAACTGACC GAAAAACAGT
    12001 CATACTAGTA GTGTAGAATC ATGACTGATA GCCCTCAAGC AAAATTTGCA CGTGCTTAAA
    12061 GCTTGATGGG AAGAGAGACA TCTGAGTATT TCTATAGTTT AAGATGAAAA ATTTAACCCG
    12121 CAAGTTTTCT CTCGTATACA GCAGCCTGTA TCAACTTTGG GTATCATCTG TCCCCGTCTG
    12181 TGTTTTATTT ATAATTTTCC ATTAGTTTGT CATTTAGTTT TTGTCAGTTC ATATCGTTTC
    12241 CTATTTTGTT TCGATAAATT CCGTGAGTTT TATTTTAGTT TGATAATGTA AAATGCATGC
    12301 CATACTTTAT ACTTTGTCCA TTATATTTTG AACACTATCT AGAACACATC ACTATTTTTA
    12361 AGTGTTTATA TCTCCTGTAT CCGGCTCCGT TTACAACTAA GCACACTCTT GGCCTAAAAT
    12421 TCATTTCCAT CTTTGGGTAA GGCAATTAAT ATCATTAGTC CTCAATGCCG AGAGTTCAAG
    12481 TTAAAAAAGT ATAACGTAGA AAAGAAACGT AATAGGAAAC TAATGGAATC CACAACGTAC
    12541 CTGAAGAAGG GGTAAGCTAC AGGAAAAGAT TTGTGGAGGG AGAAAAATAG CAAATTGGAC
    12601 ACACCAGCTG GAGTGAATTA GGAAAAATTT TTCAGGGCAA GGTACCCGAA GAAGGGGTAA
    12661 GCTACAGGAG AAGATGTGTG GAGGGAGAAA AATAGTAAAT TGGACACACC AGCTGGAGTG
    12721 AATTAGGAAA GATTTTTCAG GGCAAGGTAC CTGAAGAAGG GGTAAACTAC AGGAGGAGAT
    12781 CTGTGGAGGG AGAAAAATAG CAAATTGGAC ACACCAGCTG GAGTGAATTA GAAAAGATTT
    12841 TTCAGGACAG AACAAAGTGG AAGTCTCTTT TCTGTCTCAC CAGGGTTCAG AGGCGATGAA
    12901 GATAATGATG AATGCATAGT AAAGAAAGAA ATCAACCTCT ATGGCACTTT TCGCATTTTC
    12961 AAGGGTCTAG TTTTTAAGTT TACCCTGTTT AACTTTTCGG TCGTTAGCTC CGTCATTCTT
    13021 TGATGATGTA CATACAGAAA CAGGCAATAG GCTTCTTTTT TTGTGAACAC ATGTAGTAAC
    13081 CCAGGGTTTA AATGTCTTCA TGTTTTGTAT TTTTATATTT ACAGAAACTT GGCTTCAACA
    13141 AGAGACCTGT GTATTTGTCC TTCGCCGGAA TGGGTTGCCA ATGGGATGGA ATGGGCAAAA
    13201 AGATGATGGA CTTGCCCCCT TTCAGGGAAT CTATGGTGCG GGCTGCTAAC ACCCTAAAAA
    13261 GATACAACTT TGACTTGTTT GAGATGATTG CAGATCTCAA AGATGAGATA GTTGGAGCCT
    13321 TTGTTGGCAT CACCGTCGTT TCGGTAAATA TCAGATTGAT TGCCAAATCT TTTCTTTTAA
    13381 CTATTTGGTA GATATAATCA CATGTTGTTG GTAGTCGAGG AAATCGAGGA TGACATTGTC
    13441 TTTGTACACA TATCTATGGG TGGGCTGTTA TGTCACTCCG GAATAGAGGT GCACATTTTG
    13501 CTGTACCGCG GGCATGTTAC GCCAATCACT GGAGGATTGG GGGGGGGGGG GGGTAGGGAG
    13561 GAGAGGGAGA TAGCTGCCTA GGGTCGCTGC TCGCATGTGG CTCTATGCTG GCGACGGCGG
    13621 CGCCAATTTG TCCTGTCTGA AGCGGAAGTT TCAAGTGCAC GTGGTTCAAG GCCAGTCCTG
    13681 GTCAGGTTGG CCTTCAGCTG GTCTTAGAAC TTCTTTCTTA AACGACCTAG TTTCCTAAAT
    13741 CCGGAAGTCA TTACACTTTA TAGATCTAGC ACCAGACTAG AGATGCGATG TGGATCCATG
    13801 GGGGCGTTAT GATTAGTCCA AAGCATCTAA GGTTTTAAGA TTGTGACTTC CCTCAAGCTG
    13861 TGTCGCTGGT GTAGCTGTTA TCTTACAGCA TGAAACGTTA AACCCCCAAC TAAACCAAAC
    13921 CCTAGGCCAA AGCTGGAGAT TTGAATGCTA ACTGAGAGAC ATTTTTATGC GTGATTTTTT
    13981 TTTTTACCTT ATAACTTTCG TTTTCCATGT TTTTCTTTTC TTTATATTTT TTTGTTTCTT
    14041 CCCCCCCCCC CTTTTGTTCT TTCTTTCTTT CTTTCTTTCT TTCTTTGTAT CTTTCTATCT
    14101 TTCTTTCTTT CTTTCTTCCT TTCTTTCTTT CTTTCTTTCT TTCTTTCTTT CTTTCTTTCT
    14161 TTCTTTCTTT CTTTCTTTCT TTCTTTCTTT CTTTCTTTTT TATTCTTTCT TTCTTTCTTT
    14221 CTTTCTTTCT TTCTTTCTTT CTTTCTTTCT TTTTTTATTC TTTCTTTCTT TCTTTCTTTC
    14281 TTTCTTTCTT TCTTTCTTTC TTTCTTTCTT TAACAGCCAA GACTCTCAAC TGCTCATAGA
    14341 TGGACGCACT GTTTCTTTCT CGTTCATTCC GCCTCATCTT TTTTTTTCTC TTTTTCATTG
    14401 TTGCGATTTC CCAACTTTAA CATTACACCA AACTTGACTT GTTTACAGAT GGCATTGTTC
    14461 GACTGTATCA AAGCTATGGG TATCAAAGCT GATTATGTTT TTGGACACTC CCTGGGGGAG
    14521 GTTGCGTGCG CGTACGCCGA CGGATGTCTG ACGCATGAAG AATGTGTCCT ACTGGCTTAC
    14581 TGGCGTGGTG AGGCTGCCAG GACTGCTGGT ATGCCACCTG GGAAAATGAT GGCTGTTGGT
    14641 AAGTAGGCTG TATCAAGAAT TGGGTTTGGG TTTATCGTCA CTTTCAGCAC GACTACGGCT
    14701 GGAGCTGTCA CCCAGCTTGA ACGTGTGGAC AGTTTCTTTT TCTATATTCC ACGTCAGACA
    14761 GTTATGCTTT GACGTTTCAA CACTTTACGT TTTTTGGCTT TTTTTTTTTG GTACGATGCT
    14821 CAGAGCTCAT TTTCAATGTC CCAGGGTTCC ATTAGAGAGT ACGGTAGAGT TTGCAGGAAA
    14881 CTTCCTTTTA CTTTCTATAT CGAACTTCGC TGTCACAATT TATTTTATTG AAACAAAGAC
    14941 GACCTTGTTT GCCTGCTCTG TTTTGTCTTT TCTTTGGCTC TGGGCAATGG ATGGAAAGTG
    15001 ATTTTTATAG TTTTGTTCAG ACAGAGGTCA TTCCAGCCTC CTATTATCAT TTTTTTTTGT
    15061 TTGTTTAGAT GCCAAGGAGT CTTGAACGTG CGCAATTTAT TTTCCGACTC CGATAGCGCT
    15121 AAATGCTTCG TCTAACCTAC CTTAGTACCA GGGGTGTGGC GATAGAAAAA AAATCTCAAA
    15181 TGAAAAAATG TGTGCACTTC GGTGTTTGAA CTCGGGCCTT TCTCATTAGA CGCAACCACC
    15241 TTAACCAGTA GGTCATTGCG TCCTTCAGAC TGCGAAGAAG GAAGACGTTT GGCCATGGAA
    15301 AACGCGAGCA CTTCAAGTCA AGGCGCGATT GCTCGAGCGT GACTGTAGCT TAATCAGTGG
    15361 GCAAAAAATA AACCATTGTG CGAAAACCAG GAGCTTTTAC TGTCTGAGCC AGAAGAGGAA
    15421 AGTGCTGTTT ATTTAAATTG CCAGTCTTGA AATGCTTGCG TTTTCAGTCG TTAAGAGTAT
    15481 TTTCTGCTCC CAGTTTTATC CGTTATGATT TACTGTGACT TAATAAACAC CTATATTAAA
    15541 AGAGTGGATG GGGGCGTGGC AATTGACCTC TGGCATTACT AAACTTAGAA TAGGCGCAAT
    15601 GTAAAATTCT AAATAAAACA CAGACGGGGA CAGATGGTAC CCAACGTTGA TATAGGTTGC
    15661 AGTATACAAG AGCAAACTTG CGGGTTGAAT TTACAGGAAT TTTGAATTAC TTCGTTCAGG
    15721 CTATTGATGC TGACATTTGG TTTCGTTTCC ACATCCTTTT AAAAATCGTG TTCTTTAGAC
    15781 ATTCACACTG ACGCGCTATC CTCGTGTTAT TTTCAACGAT TTCCTCCCAC CCCATCAACG
    15841 CCCAGTTATA ATACAGAATC TATCATTTAG CTCGATTTTC TGTCTCTTTA TAATTTATAT
    15901 TAGTATAATT TTCCTCTCTG CAATTATTTT GTGGTAAGTG TCTTGGACTA AGAAACGTTC
    15961 TCTGTGCCAG TCATAATATA ATAATGGAAC AAGGGCCAAA CGTAAGAAAG AAAAAGGGAG
    16021 GGGGGTCGCA GTGAAGCTCA AATAAAAGCA AAAAAAAAAA TGTACCCAAA AATAAGGAAA
    16081 AAATGTGAAT GTGTAGAGCG TCATGAGGCA AAACCTAATG CTAAGCGGGC TATGCCCTTT
    16141 CTCAAGAAAA AAAAAATCAA CAACAAAAAA ATAAAAATGG TTAGAAGGAG AACATAGGAA
    16201 GAACAGGGAC GGGGCCACCG AAAACGAACA AACAGACGTC GGGCGGGGAA GGGTGGCGGG
    16261 TTATCTACAA GGTCACCATG GGAGCGGTGA GAAAAAAAAA AGAGAGGGAG GGGTAAAGCT
    16321 AGAGGGGGGA CGGGAAGTTA AGGGTGTCAG GGCAAATGGG AGGTGGAGGG GATAATAAAC
    16381 TTTAAAAAGG GGAAAGTGGT GATCAAAAAG CTAGTGAAAA AAGGTATAAT GAAATAAACT
    16441 GAAAATGATA ACAATGATAA TGAAATAAAA ATGGTAAAAT GTAAGATGAA CTTAGCTGTT
    16501 CGCTGATGGG CGCTCAGTCC GGGTGAAATA TAAATACTGT TCCATCAAAA ACATTTTTAC
    16561 TAAGCAACAC AGAAATATGA AACTTGCCAT ATCTATGTAA TAGGTAGATC AATTGACCTT
    16621 GCTTCTAGAC TCAGAATTCA TTTGTGCTAT ATTGTGTTTA TTTTTAGCGT GGAACTCAGC
    16681 TCCTTCTGAT CTGGTGCTGT TTAGTCCACG GAAATGGGTA GGAATTGAAT TGTAATTTTG
    16741 CCCAGACAGC GGCCATTCCG GCCTACTCTT ACCGATTTTT TTCATCTGCC AAGGGTTCTT
    16801 AGGCGTGTGC AACTTGCACA AGGGACCTGC GAATTTATTG TCCGTTTCCG ATAGGACTAG
    16861 GTGCTTGGCC CTACCTACCC TAGGACCAGG GGTGTGGCAA TTGTGAAAAA TCTCAAACGA
    16921 AAAATGCGTG CACTTTCAGG TTCGAACCTG GATTGTTCGC ATTAGAGGCG AGCACCGCTA
    16981 ACCACTCGGC CACTGAGCCT CCTCAGAATT CATTTTCCAA AACATTTAAT TTTTATAAAC
    17041 ATTGAGTAAA GATCATGGTT CGCGAGCTCA CGAATACGAC GAACACTTCC TAGTATTTCC
    17101 TTCACACACT TTTTAATAGA CTGATTAGAT CTAGATTGAA ATGACTCTTT CGTGTTGACA
    17161 GAAATCCTAA GCCTGTAAAC TAGTTATAAC ATCGTTGAAC AACTAACAAA TGATGTCATT
    17221 AAGATCTGTT CTGAGTATGC TACCTATATT TCTCTTATTT TGCTTTGCTC TTTTTCCTTA
    17281 CCTGGCTTGG ATCATTTTTT TTTTATTATT ATTTATTTTT TTTACATTTT TGTTCACACA
    17341 AGTCTGATCG CTGAAATTTG GTGAGGAAAA AAATATGTCA GAATAATTCC GTGAATACTT
    17401 GCTTCATTTC CTTCAGTTTT CGTTTCTATT TTACCTTATC CGGCCTGGAT AAATATTTTT
    17461 GTTGTTTGTT TATATTTTTG TTCGCATAGA TCTATTAACT GAAATTTGGT GAGGAAAAAA
    17521 GAAAAAAAAA GAAAAATGCC AGGATAATAT TTCTCTCTCT CTCTCTCTCT CGTTCGTCAA
    17581 CCTTAAATGG GCTTATCAGG TAGTTCTCAT AATTTTGTTC TCTAAAAGGT ATGACATGGG
    17641 AAGAGGCCAA TGCATTCTGC GCCGAGAGAG AGGGATGTTA TGCAGCCTGT CACAACGCTG
    17701 AGAACTCAGT GACAATATCA GGACTTGCCG AGCCCATGAC CAAACTACTG GCCGAGCTGC
    17761 AAGCCAAGGG TACCTTTGCC AGAGAAGTCA AAGCATTGGG CAAATGTTTC CACTCTCCCT
    17821 ATTGTAAGCT TTTAGAGCCT GTCATCAAAA AAGGATGTGA AGGGGTGAGA TTTACGTCTT
    17881 TGAATAAAGT TGTATCTGTT TTTACAGAAC AAAGTTACTG ACGAACCGTA AAGCCAGAAA
    17941 ATTGTGTATT GGCATCAATG CATTTAGGTA TTGACAAGGC AGTGAGAAAA AATGGAAGGA
    18001 AAGGAAGAAA GAAAATTAAA GTTTTGAAAG GAAGAAAGAA AATTAAAGTT TGGCCCAGAA
    18061 AGGACTCGAA CTCGGGACCC CTGGATAACG TTCATTCTTA AAAGGACTCA ACTATTTCTC
    18121 TTTTAGTAGT ACATGAGGCT ATCACAAAAG GTTGGACAAT GGGTGATATA AAAAGGAATT
    18181 AGATTTATTT CTAAGAAAAG TTCCATGGAG TTTTTACCTT TTATACTACG GTAGCGATGA
    18241 TTGACACGGG ACAATGCCCT GTAAATAATA TGAGACAAAA TTGACTAACT TTAATTCTAC
    18301 AGTTCCATAT TTTAATACAT TTCCTTTGTG GGCCTTTTCA CTTTGATCAT TGCAGTCATT
    18361 GTTTTATCAA TAGTAGTGTA AGATGTAAAA TTGTAATTCT TATATAGTAT TGCAAAAACT
    18421 GGAGCAAGGG GCTTTTGCGA AGCCCACTAC TTGATGCGGA GGTTAGTGAG CGCATTTGTC
    18481 AATACCGTAA CAATGAATAC ATGTATTGTA TTTCTATATC CACAGCTCGT AAAGCCCAAC
    18541 AAGAGAAGTC CCGGGTGGCT GTCCACTTCT GTACCCGAGG AGGAGTGGGA GACTCGTGGC
    18601 CAGTACGCCT CTGTTGAATA CTTCGTCAAT AATCTTACGG TAAAGATTTG TTTTTCTTTG
    18661 GTGTCGATTC CTGGGCATTG ATGTGCATGA GTTTATGTTC TTTTTGTTTA TTTAAATTAT
    18721 CATTATCATT ATTTGATTAA AAGAATTTGT CTTTTTTTCT CTCTCTTCTC CTCTCTCAAG
    18781 TCTCATATTC CTTTCTATAA CAATTTTTCT GGCCGTCTAA TTGTCAGTCT GTCTGTATCT
    18841 TTGTCTCTCT CTCTCTCTCT CTCTCTCTCT TTCTCACACA CACACACACA CACACACACA
    18901 CACACACACA CACACACACA CAAACACACA CACACACACA CACGCACGCA TGCACGCACG
    18961 CACGCACGCA CGCACGCACG CACGCACACA CACACACACA CACACACATA TATCGGAGTC
    19021 GGAGCTTGAA CAATGTACAC AGGAAATGTC CCTCTACCTG AAGTCAGACT TGAGGATTCC
    19081 TGAGCTACCT GCATTTCTGG CAGGATACCA AAACAACCTC ACCCAAAGTT GAAGCCTATT
    19141 TATATGAGGT TTTCACCCAC TCTAAAGTGA AAGCCTGAGA CCTATTCCTA TACGCTGCAG
    19201 CGCCTTAGTA TACAGAAATA GGCTCAAACT CTAAGCTAGT CCGAGGTACC CTGCCAAAAA
    19261 AGCAGGTAGC ACAGGGATCT CAAGGCTTAG AACCCGGCGT ATTGGGGCAT TTCCTGTCTA
    19321 CATTCCTCAA ACTGTGATAG CGATGTAGCC GCAGTGAGGT TAGACCTCAA ACCAAACCAT
    19381 CATAAATCTT TAGCTAAATT ATACGGCATC TGCACTGTGA CTAAACTGCT TTTCTTTCCT
    19441 TGAATCCAGA GCTCAGTGTT GTACCACAGT CAGGCCAAAA AGATTCCCCA AAACGCAGTG
    19501 GTGATTGAGG TAGCACCCAG TCCTCTGTTC CAATCCATTC TCAAAAGAAC CGTTGGTGGT
    19561 GATATTGTGA TGCTGACGTG TATGAAGAAG AACCACGAGA ACAATGTAGA ATATTTCTTG
    19621 GACCAGATGG GCCAGTAAGT AGAATCATTA GAATGTATTA GAAATGTTTT ATTATATAAA
    19681 ATTGGGATTG GGATTGGGAT TGGTGTGGGG TTTAATGTCA CACTCAGCAC GGTAACGGCT
    19741 GTGTTTGTGA AATGAGAACA ATGTGGAATA TTTCTTGGAC CAGATGGACC AGTAAGTAAA
    19801 ATCGACCGAA TTCATCAGAA ATAATATGTT GTCAAATAAT AGTGGGATTG GGATTAGTTT
    19861 GGGGTTTAAT GTCTCACTCA GTACGGTAAC GGCTATATTG CTGACATGAG AACAATTTGG
    19921 AATATTTCGT GGACGAGAAG GGCCGGTAGG TAAAACTATT GGAATATATA AGAAACAATG
    19981 TGTTATCATG TAATAATAAG ATTGAGATTG GTGTGAGGTT TAATGTCACA CTCAGCACGG
    20041 TAATGGCTAA GTTGGTGAAA TGAGAACGAT TTGGAATATT TCTTTTTCCA GATAGGCCAG
    20101 TGAGTAAAAT CATTGGAATA TACATGTATC AGAAAAAAAT GTGTTAGCAC ATAATAATGG
    20161 GGTTGAGATT GCTTTGGTGT TTAACGTCAC ACTCAGCACG GAAACGGCTA TGTTGGTGAA
    20221 ATGAGAACAA CGTTGATTAT TTCTTGGAAC AGATGGGCCA GTGAGTAACG GTGCTCGCCT
    20281 CTAATGCGAA CAATACAGGG TCCGAACCTG AAAGTGCATG CATTTTTCAT TTGCGATTTT
    20341 TCTCAATTGT CACACAATAC ATTGCTTCCT CGTGGACCAA ACTTGTATTT TTTTTATATA
    20401 TATAGATAGA TTATTCCATA TATATATATA TATATGGCTC AGATAAGTAT TTTATATAAA
    20461 ATTTGTTTAT TTATTTTTCA CATTTTATAT AAAGCTCTAT TAAAACTAAA CTTGATGAGA
    20521 AAGAAATGTC ATAATAATGT TTTGCCCTCT TTTGCCTTTT GTAGAATGGC GTTTATCAGC
    20581 TAGTTATGTT AAAAACATTG TTCAAAATTA CGAATGAGGT CAAAGATCTT TTGCCAGAGC
    20641 ATGACACATT ATAAATACAA TGATCAATAG AAATTTATCA GCATAAAATT CAATCTACAG
    20701 AGCCTACCTG AATGATGTTG ACATGCATCC TCTTGACCTT TACCCAAAAG TCCAATACCC
    20761 CGTGCCCAGG GGCACTCCAC ACGTATCACC TCTGGTTAGC AAGATATGGG ACCACTCGGT
    20821 ATCCTGGTTT ATGCCATCTA CAGAGGAGGA TCGTCGGAAA CTGAGGGGCA AGGAGAGATC
    20881 ATATATTGTT GATGTCAACG AGGACGAACA CAAATATCTG AAAGGTATAT AACGGTAAAA
    20941 TTGTAAAACC TTCCCAAAAC GAGGATGTAG TGCACTGATC TGAAAAAAAT TGCACAAAAA
    21001 AATTAAATTC CTTGTGCGAG CTCAATCAAT TCATTTGAAA TGAAAATGAA GTCTAGTAAT
    21061 TTTGTAATAA CGACAACAAA AATTTAAAAA AGGTATTATG AGAACTCCCT ACAACAGTGA
    21121 CCTCCCTCCG TTGATCAGCG TTTGTCACAT TTTATTTTTA CTCTGGGGGT GGAAAGAAGG
    21181 GGGGGGGGTC AAATCCTGGA TCTGTGAAAT CACAGGGATA TCTTTTTTTG TTTTTATTTC
    21241 TACACGTGTA TTTGGAGCCT ATTTAATATT AGCTAGATCT AAGTCTAGTA ATAGATATGC
    21301 TTGACCCGTG AAATCACCGG TTCTCTACTA CACGAGGAGT GTATGAAAAG TTTTATGCAT
    21361 CATGTAATAA GAGCGTTAAT GCATGGCTAA ATCTATGTTT ATTGAGAGTT AAATCTTTTG
    21421 TAAGTATTCC TGCCTTATTT AGAGATTCTA ATTTGTTTCT TACTTTTTGT GCAGATTTTT
    21481 GTATAAGCAA GAATCAAGAT TTCAGTGAAA AATTGAGAAA ACAGAAATGT GTACAGTCAG
    21541 TAGTTGCCAT GGCAACAATT CACGAATGTG GTTTCAAATT TGTTCCCCAT CCACTCTAAT
    21601 CGCCAAATCT GGTCCACAAG GACTTCCATC TTTTGCCCCA AATGAAAAAA AAAAAAAAAA
    21661 TCTTGCCTGG TCGTCATTTT GCCAGTGATG ATGACTTCAT AACTGCAGTT GAGGAGTTTC
    21721 TTAAGTCCCA AACTAAAGAG TTCTTCTACA CCTGGATAAA AGCGCGCCAG CGTCGTTGTA
    21781 GCAAGTTTTA GGGGGCTCAG TGGCCGAGTG GTTAGTGGTG CTCGCCTCTA ATGCGAACAA
    21841 TCCAGGTTCG AACCTGAAAG TGCACGCATT TTTCATTTGA GATTTTTCTC AATTGTCACA
    21901 CCCCTGGTCC TAGGGTAGGT AGGACCAAAG CACCTAGTCC TATCGGAGAC GGACAATAAA
    21961 TTCGGAGGTC CCGTGTGCAA GTTGCGCACG CTAAAGAACC CTTGGCAGAT GAAAAAGTCG
    22021 ATAAGAGTAG GCCGAAATGG CCGCTGTCCG GGCAAAATTA TAATTCAATT CCTACCCATT
    22081 TCCGTGGACC AAACAGCACC AGATCAGAAG GAGCTGAGTT CCACGCTAAA AATAAAACAC
    22141 AATATAGCAC TGTAGCAAGT TTTCAGCCCT TGAGGGGGCT ATGTTGAAAA ATAAATCATT
    22201 AAAAAATCCC GTATCCCTTT TAGTTTTTGC TAATGCTTAA AACTTTTCAT TCAACCCCTC
    22261 CTAGTTGAAT TAAATACTAC GTTTATCTTC TTATCTATCA CAGGACACAG AGTCAATGGA
    22321 GAAATCATAT ACCCACCTGC TGCTTCCCTT GTTCTTGCCT GGAAAACAAT GGCTGCCATC
    22381 AAAAATAGAA ACTATGAGGA GATGCCGGTC ATAATGAAGG ATCTCCGATT TGTGGAGAAT
    22441 TATGTTTTAC CTGAAACAGG TAATGTGGAA CACTTTCATA AAGTGGACTT TTTAATTTTT
    22501 TTTTTATATT CTTACTAACA GCAGCCCATG ATTTCATGGG TCTGGTATTT TATTGTGCTA
    22561 TTTTGATGTA ACATCGCTCC CCCCCCCCCT CCCACACCCC TTTTCTCAAC CCCCTGTCTT
    22621 CCAACAGAGA TTTGGATAGA TAAGTCTATT AAAAACACAG TTCGAGAAGA GCGTGGATGT
    22681 CGTGACGTCA CGAGGCCTTA CCGACGGTTC TAAACAAACT CCAAATTGGT GTGGCTCTCC
    22741 TCTCTATATA TCGACCACAA GATGTGAAAA CAACTCAAAT CTGGCCATGT AGGCACGGAT
    22801 TTTTTTAAAT CAAAGTAGCT GCAAGAGTGG CTTTCAGACT GATGGTTACA GTCAGAGCAA
    22861 AGCATTGAAT CAGAGCAAGA CGAAGCATGT GAAGAGATTG CGTGGTGGTC GCCATTTCGG
    22921 TTCACTGTTT AGAACCGTTG CTACGGTCAA GTGAAGTCAA ACTTTTGAGC TCTTTTTCTC
    22981 AGACTACATG AAAAAGATTT TTATAAAACA AGAACTTGCA AACACACAAT AAAAAAAGTG
    23041 CTTCAAAGTT GTTCCCGCTC AATATGTATC GATTACTATG AAATTTTGAG TACACTACTT
    23101 GTCTTCTGGT TTGCGGATAA TTTGAAATTT TTGACATCTG AAAGCACCTC AAGTATTTTT
    23161 TTTTTAATTT TTGAATGCAT TGTTTCGCTT TAGGAATCGT ACACTTTTTA GATTACCTCA
    23221 TTGCGTATCA GGTCAATACT TTGTTTATTA GTTTGTTTTT CTTTTAGTTA CAATCGTGTA
    23281 TAACTGCGAG GGATGTTCAG AGCATTAATT TTTTGAACGC ATGGCATTTC TCTTTCCCCC
    23341 CTTACCCTCA CAACTGAACA AAGAGAGCAT GATACAACAC ATTAAAAGAG AAAAAGGGGT
    23401 GAGCATTGAT TAGATGCACG TGTGCTATTG TACAGTCACA TATCACCTTC AAGAATCCTC
    23461 ACGTCATCCA CTCTGTACTT TCTTTTCAGC TGAAACTACT TTTAGATGCC GTATCCAATC
    23521 CAACGGATTT TTCGAAGTGA GCCAGGCGGA AAATTTCAAA ATTAACAAAT CTCAGATACC
    23581 TGACATTGTC CTGCTCAAGG GTCTCATCTA TTGCCCTGAT GAGGACAACA CCGTGGAGTT
    23641 TTTGGACCCC AAGAACATCA CAGAAGATGT GAACTTTAGC AAGGAAGAGC TGGTCATGAC
    23701 GAGTGAAGAA GTGTACAAAT GTCTGGGGGT TCAAGGCCGA CACTGTGAGG AAGAGTTCAA
    23761 GGGAATTGCA AGAGCCAACT ATGATTGTAA GTATAATGTT ATTGTCAAAA CCGCTTCCAA
    23821 TGAGCAAAGT AACACCACTG TAAGGTCCAG GAGTTTAAAA CAGTCTTCAG TCATAAGTGC
    23881 TGTCCCCCCC ACCCCCCCCC CCCGCTCCAA AATTAATTTT CCCCGTAGAA GCTGTTTTGT
    23941 TATCCTGTCT AAAAAGCAGG GAAATTAGGA ATCCCCAGGC TTATTCAATA GTGACATCCA
    24001 ACCTATGCTG AGTTTATTAA GAGACTGTTT AGAAGAATCG TTTTATACTT GATTAAGTGT
    24061 TAAAATACCA AGACAGATCT AGATCTAGCA TCCAAAACAG TTCCCTAACT TTTAAACACC
    24121 CATGTACTTT CACGTGTAGA TCTAGATGAT GGCAGAATGG CAATGTTACA AGCTCCATGA
    24181 TCAAAAGGTC CCGAGTTCGA ATCCCTAAGC TTTCTTTCGC TCGATATCTC TTTCTGATTA
    24241 ATACTAATAC TTTCCCTCTG CTATCTCTCC ATCCCCGCCC ATAAGATTGA GAAGACTTTA
    24301 GTAACAACTG TGTTTTAAAA TATTTTATAT CCCTTTGACT CTAACATCCC CTAGATTCCC
    24361 AAGCAGATGT GACTCTGACT CCCAACTGGA CCACCCATCT AGACTCTGTC TTACAATGCG
    24421 TCACGCAGAA CAAAGACTCC AGTGTTTTCT GTGACATAGC AAGCATCACA ACGTTACAGA
    24481 TAAATCCTGT CATACATACC GCCAGTACTG GTGCCAGCAG GGAAGGAAAA GGTAGGCTAG
    24541 CAATGTTGTA TTGTTGCAGA CACTTGTCAA CGACTTTTAT CCACATCAGA ATTGTATGTA
    24601 ATTTAAAACA CAAGCGGTAT GACGCGAGAG CTATCAGAGA GAGAGACATG ATGTGGCCTG
    24661 AATTTTAGCT TGCTACTCAG CTCTTTCTTT TTGGGGTGGG TTTAGCTATG TTGGTAGGAT
    24721 TACTAATGAA ACTTTTGCAC AAACAGCAAC CCTTCCGGCT TGACTTGACG TGATTATGGA
    24781 CTTACTGTCT CGACAACCCT CACAAACTGG TCTGAGTTAT ATCAAGACAT ATGGTTTTGT
    24841 ATTATTTTTT TTAATTTATT GTTTATTTCG TAGTTATCTA TAGGGGAAAA TAGCTGTACT
    24901 TTATCCTTGC TCTTAGAGAA TTTACTGTTT TGTAAGGATG TGTACTCTAA AATTTTGACT
    24961 GTCAGATATT GAATGATTCA CCATAAATAT CCTGTCTATC CTCAGTTGTC CGTGTCAAGT
    25021 GTGAATCTGT TACAAACATG GCAGTAGCCG GTGGTATCGT GGTTTATAAC ATAGACCTCA
    25081 CCAAAGCTGC TCCAAGTCTA GAGCCTTACC TGTGTAACAA AAGCGTCTTC GTTCCTTATA
    25141 TTGACCCAAC TCCTGTTGCT GACAAAGCCA CTAAAGCCTA TGCTTCAGAC TGCGCAGATT
    25201 TCTGCATCGC AGGATTGTCC AAATTAGTCG CTGCAGACGG AAAGTCTGAA AAGATTCCCA
    25261 ACAAGAAAGA TGTTTTGGCC GCTATTGGAC AGAAAAATTC CAATGTCTAC ATTGACGGTC
    25321 AGCTGTCAAA GTACATGGAA AACCCCAAGT GTGAGCTTGC CCGGATGCTT GATACGATCT
    25381 TCAAGGCAGA GGATTCTCAA GATTTTAGCC AAAATATGAA AAAGGTTTTA GGAAACAAGC
    25441 GCTCCAAGTT GTCTACTGAC ATGCTTTTGT CTACTCTCAG TGACAACGAT GTCCTCCAGC
    25501 CTGCATTACA AATTGTCTTA GACAACTCGC CTTCAAGCAG AATCACTGCC TTGGAAATTG
    25561 GCGCGAGCAA GTCTTTGCTT TATGCTAAGG TTCCAGAAAC CGTGCGACGT CACCCACTGA
    25621 AAAGCCTGAA TTACACAATC GCAGACACCG AGGATCTGAA ACATGAAGAA AAAAGCTTTG
    25681 GCGTTAATTA CCTGAAGTGG AATTTTGCCT CGCTCTCTGA AGAGTACCCT GGAAGAACCA
    25741 ACGATGTCGT GATAGTAAAG AATGTTCTCC ATAAACAGGC AGATGTGAAA TCAGCTCTCA
    25801 ATAGGCTCTC AAGCTTGATG AAACCGCAAG GGTTCCTTTT AGTTCAAGAA GTCACTCAGA
    25861 ACTTCCCAAT TGCTGTTGTA ATGGAGCATC TTGAAGAAAA CCTCCCACAA TATACAGACA
    25921 AAAGGGACAC TGGACGTTTT CTCAAAGAAA CAAGCTGGAG CAGGATATTC AAAGAAAGCG
    25981 GGTTCGAAAC AATCTTTTCA AGATCTGATG GCGCACTTTC CAGTCTCTTT CTGCTTAGAA
    26041 AGACCAAAAC AGGTCAAAGC TTAAATATTG TTGCGAGCTT CACAAACACC AATGAAAACT
    26101 TGCTGGCAGA TATAAAAGCA AAGTACAATG AAGTCATGGA GTCTTCTGAT AACAACGCAC
    26161 GCCTTTGGAT TTCTGCGGAC AGCTTTGTAA ACGGAGCTGT TGGATTTTTC AAGGCGCTGT
    26221 GTCAAGAAAG TGGACAGAAG GGTCGACGCT GGAGGTGTAT TGTGAAAGGT GACGGTGAGA
    26281 AAGTGGACAT TTCACCCGGA AGTAAAGAAT TCAACAAAAT TGCGGCGCTT GACTTGGCGC
    26341 TCAACGAATA CAATGGCGGA GTTTGGGGAT TCGAGTCTTT CGTTGCATCT CCAACAGGTA
    26401 AGCTGGATAT TTGTGACGTC TTTTTAAGAA TAGTTTTTGA AACTGGTGTC ATCCCAATGA
    26461 CGCAAGTTCG ATTCCAAGTT AAGGCAAACA TGTAGCATTC TTACTTTCTT TGCCTTTTTT
    26521 TTAATAACTG ATTTGTCTTT ACGTGAGTGC CCTAACGCCA ATATACACTT TTCTGGCCTC
    26581 ACCGATATAT TTGTGATAGT TTTCCATAGA AATGTGAACC TGTGTGGCGC AAGGATCACA
    26641 TTTTTTAATT ATTTTCTTAG AAAGTTTAAC AAACTTTAAT TATTTGAGTG TTAGTCTGAT
    26701 ACAATGAGAC GTTTCTAGTT TTAAAAAGAC ATAAATTTTC TGACAGTTTT ATGATAATGG
    26761 TATGGAGAAA AAAAAATAAT AGACAATATC CTAAATGAGC TTGATTTTTA TCAGTTAGTG
    26821 ATAGAACTAT AGGATGATAA TGCAACAAAG ACTGGATTGC CCTATTACAA GACTTATTGT
    26881 TCTATTTTTA TATACTAAAA TATAATTGAA AATTAATATT TATCCTTTGC TTTATTCTAG
    26941 TGTGGTCCAG GGTATAAAAA TAGGTCTTAG ACTTTCATGT ACTAACCTTG AGTGGGCGAA
    27001 AACTCCACCT TAATTCTCCC CGTTGATCGG AGGATACAAA TAGGCTCCAG CTGTAGGTGA
    27061 GGCTGCCTTG GTGTCCTCCC AAAAATGCAG GTAGTTTAGG AATCCCCAGT CTTAGATGCT
    27121 TGATCTCGGG TATACTTGTC TACATTCCTT AAGCTCCATC GCTAATGTAG CCGTTGTCGT
    27181 GCTGAGTGTG ACGTGAAACC ACAAAACTAA ATAACCCAAA CAAATTATCA TGTCTTTAAA
    27241 GTATTTACGT TAATACTTTC AGATGTGAAG AACGTGGACA TCGCGTGCAG TAGAGCTCAG
    27301 TTAACAATGA AGACTGCAGG AGATCTAGAC ACGTTCAGGT ATCAGCAAAT GGGACCAACA
    27361 GGGAGGAATG TGGAAGCTGA CTGGGCCTCA ATCTATTACA CATCTATCAG TCCAAACAGT
    27421 CTGGCCACTG CCAGGGGCGA TGACTTAACA AGAGCGAGTG GAGATGAAAT GGAGTTTGGT
    27481 TACGACTTCG TTGGACACCA CAAATCTGGG CGTATCATGG GATTTGGACT AGAGGTAGGT
    27541 TAAGAACGAA GTCTACGAGG ATAATAAAAT CTAAAGAGGA AGGGGGAGAA AGAAAAAAGA
    27601 GCGGAGGTGG GTAACAGACA AATTTGCATG TTTAAAAAGA AGAGGAATTC GAAACAAAAA
    27661 GAAGGCATGT GAATTCAAGA CATGGAACAA TATATATCGT CGGCTATCTC ACAAAGGGGT
    27721 ATCAGCATTT TAGACCTTTT TTCAGGAGAA CCTTTCAAAG TTTTGAACTC TTGATGATTT
    27781 CTTAGTATAT GGCTAAACAT TTTAGCTCAT AACTCTATCG TTTCTAAAGC TACTGTTACG
    27841 ACTCTTTGTG AGAACATACA TCCCTCCTCG AGACATACAG TCGCTGTAAA AACTATCAGT
    27901 TTTGGCGATA CGCCTCTTTG CGAGATGGCT GAGGATGTGA AATTTGTGTA TTCAATCGAC
    27961 TAGTGAACGT ATGAATAGTA GTTTGAGAAA AGACAACAGC CATACATTTT AGAAATTCAA
    28021 TATTTACCTT GTACTTTAAA ACAGACAATG GCCACAGAGA TCGACTTGAC AGATGCTTCC
    28081 TATGTTCCCG TACCTGACAC TGTCAGCATG AAGGATGCTT CTACCATTCT GACAGCCTAC
    28141 GGGACAGCTC TTTTGGCTCT GAAGGTCAAG TCAAATATCA TCGCAGGTCA AACAATTCTC
    28201 ATTCATGATG GAGCAGAGGC TGTTGGCCAG GTGAGAGTTT TGAACAAAAA TGTGCAAGAA
    28261 AAAGAGAAAA TGTGTATGTG AAGAGCAACA CAATGTAAAA CCTAACACTA AACCTAAGTA
    28321 ACAAACCTAC GGTCAAGGAT ATTTTTCAAG TTAAAATTAA AAGAAAAATG CTACTTTTTT
    28381 TAAAAAAACT TTTTCTCGAG CTTATCTTTC ACTCCCCCCC CCCCCCCTGC ATTAACAATT
    28441 TCGTAAGCTA TGAAGCAAAA TGATGTTTAT GATCGTCGAT AAGATATAAA TGTACATAGA
    28501 GCTACTGTTT TAGTGATTTC TGTGGTAGAA CGAGATGCCC TGACGTCGTG GTTGTTAAAA
    28561 GACTGTAATT CATTTGTCAC TTTTTAGCGT TATATATTGT TTATTACTGT TTTTAGAAAT
    28621 AAGGCTCTGT TGGACGTAAA GCTTGCCATC ATACTGCTCA AAATTGAAAA GGCAAGACAC
    28681 AATAGCATTT CAATCCCCTA ATGCAGGGGT TCCCAAACTT TTTAACCCAT CGTCGACATC
    28741 ATAGATTGTT TGCCGTCACC ATGACTCCAG ACAAATTTAA CACAGCATTT AAATCTTTTT
    28801 TTGGTATTTC AACTGATGAG CAATAAATAG ACCTGCATAA AACTCAAGGC AACTTGAATA
    28861 TCCCATATCT TGTAAAATGA TCAATTACAT TTACTGAAAA AAAAGAGTAA TTTGCCACTG
    28921 ATATAATGTC AAAAGAAGAA TAGCAAAATT ATGGATGATA TATGTAGGAC CCCCTTTTGA
    28981 ACCCCCCCCC CCCCCGTCCC TCTCTGTATT AATCAACCTC CAGAGAACTC GCATAGAACA
    29041 ATGAGGACCC GCACTCGAGT GTTTAGCCAG AGAAAGAATA CCAGTGTAAA TGTGTACGAA
    29101 AAAAAGACAA TTTAATGTAT GCAATAAAGC TATGGTATCA GCCACGCTTA CTAAAGCTGT
    29161 TGAAAATAAA AATAAATAAA ATCTAAATAA TAATGGACAA CAATGAATTC AAATGGTGAC
    29221 GCAAAACTCC ATTGGACACA GAAGGCTAGG TTTCTCTCGT TTAGCCCCTT GACTGCTTAG
    29281 CAATTTTATC CCAGTGTACC AGGGAAATTT CCTAGTTACT ATGAAAATAG AGGCAGGTAA
    29341 TTTCAAATCA CCACAGTATT GTTAGTATTG CATACATCAG AGATGAAACA AAACATCGTA
    29401 TTATTAGGAA GTACGACATA CGTCCACAGC GCACAGTGAA AAGTTTTGGC AGGAAGTAAA
    29461 ACGTATGGCA GCGATTCTCA ACCTGTGGGT TGCGACCTCC GGGGGGTCGC GAGACCATTC
    29521 TTGGGGGGTC GCGAGACCAT TGAGGATTTG TACTTTAATG GCCCCCTGAA AACTAAAATG
    29581 TGGCATTTAA ATTTCCCTGG CAATTTTCAA AACGCGATTC CCTCTTCATC AATCAACAGA
    29641 ATTAGATTCT GAGTCAAGAT AGGGCCTATG ATGGTTTGGG GCGGGGTGGT GTGTGTGAAG
    29701 GGAGTTGTCT TTGGGGGCAG GGGTGTGAGG GGTCGTTCTA CTTGCCAGAC AATCAAAGGG
    29761 GGGGGGGGTC GCGGGTTGAA AAAGGTTGAG AACCACTGAC GTATGGCGCT GGCACACAGG
    29821 GCAGTCAAGG TATTAATGCT TTCCAGCTCA GTATACAAAT TTGTCTTTCA ACAGGTCAGG
    29881 GACAGAAAAC GAACTACAGT CTAACTATAG TTTCTGTTAT GTTCTCAGAA AGATACAACA
    29941 CAGCCATAGT CGTCGATTTT CATTCCATTT GTTTAAAAAA AAAAAAAAAG CTGATTTTTT
    30001 TTCTTGTTTT TACCCTGATC CTAACAGGCA GCAATAGCTA TCAGTCTCCA AAACAAGCTT
    30061 GAAGTATTCG CAACCGTGAA GTCAGATAAA CAGAAAAAGT TCCTAAAGCA GAAATTTCCC
    30121 AGTATTGCAG ATGACCACAT TGCTACACCA AAAGGTTTGA CGTTTGAAAT GCAATTCCTT
    30181 AAAGTCACTG ATGGGAAAGG TAAGATAATT TCTCTGCTAA TTTGCTTAGA TTTTTTCTGT
    30241 TGCAGCAAAA ACAATTCTTC TAATACCTTG TAGTTGAACT ATTTTCTTTC CACGCATTGA
    30301 GTTGCAAATC TTTTTCATGG ATGTGATTTT TTTAATTGAT ATTGAAAAAA AAAGAGAAAT
    30361 TAAAATCGCA TTGCAGATCA TCAACATCGC ATAAAGTGTA TTCTGCTTGA ACGACACATG
    30421 TGGTCTAGGG TATAAAAAAG CCCCGGGCTT TCAGGTATTG ACCCTGAGAA GGGGAAAATC
    30481 CCACAAAATT CTGTCACGCG CCAGGGGCTT ATAAATTGGC TCCAATTCTT CATGGTTTTT
    30541 CCTTGGTATC CTGCAAGGAA AGCTCATAGT ATGGAATGGG GGAGGGGGGT GGGATAGTCA
    30601 CTTCTCGAAA CGATTTTTCT ATTCTATTGA GACCATTTCC GTCAAGGCTC CCCAGTACAG
    30661 CTTAGCTTAT CTTGTCTTCG TGGCAACAGT AATGATATCT TTAATATTTT GTTTTCCCCA
    30721 ACAGGTATTG ATATAGTGCT CAATACATTG GATGGAGATA AGGAAGTTGC CAGCTTGCGA
    30781 TTAGTCGCTG AAGGGGGACA ATTCATTGAC CTGGTTCAGG ATAAGAAACA GCCCAAGAGT
    30841 GACATACGTA GGTATCTTTT GGTCCGCCTG TACACCAAAT TACCAACATT CAAGCTGAGT
    30901 CCACGGGAAA AACGAATCTA GTCACAGGAT GAAAAAAGTG TTGTTGTTAT ATATATTTTT
    30961 TTAAACTCAA TTTAAAGATT GGACGTTGCT GGTTTCATTG AATGTAAGCA CATTTAAGCA
    31021 TCAGATAAGA CGGAACTATA ATATAAAAAT ATGTTCAGCA ATAATTACTG AGAACTATGC
    31081 AATCATATTG CATGGGAAAT AAATGAAAAA AAAAATGAAA ATTGTGACTC GATTTTTTTC
    31141 CCCACGGGCT CCATAAATGT GAATACAATA ATTTCTTTTA TGCCTGGTTG ATATGGCATG
    31201 TTTTGGGGTT TTTTTTAGAT ATGCAGATAG GCATTCAAAA ACTTTTTTTT CTTAGTTGTT
    31261 GTTGTTGCTG TTGTTGTTGT TTTGTTGCTG TATTTTTGTA CTGAAAAGTG CCGTCTATTG
    31321 TGGCAAAGAT TACTTGTAAT ATTTGTTATA GTGAACCAAT CACTTGGTGT CCGAAGTCTA
    31381 TAATTATTTT TCATCCTAAT TACTATCGAA CGGAAATGTG TCATTTCTGT CCAAAAAGAT
    31441 TTTGACAAGT ACATGACCAC AAGTTTGGTG ATCAGCCCTA ATTAGTGTCA AATAGAAATG
    31501 TCTCTTTTTA TTCCATACAG CTTTCGACGA GTACATGACC ACAAAGTCAG TCATCAGTGC
    31561 TGATTTCATC CATACAATGA CCAGCTCTGA TTGTGTCCAA GAAAGAACAG CTGTGTTTGA
    31621 TCTGCTAAGT CAGGGACTAA AGAGTGGGGA GATCAAACCT TTGGAAGTAA GTCTATTTCC
    31681 TTAGGCTGAG AAAAGAGAGA ATGCTTTACA GTTGAAAATG TTAGTGTTTG AAGTCTAACG
    31741 CTACTCGAAT AGATTAACAA CGGTTTCCTC TTTTGCAGCA CATAGTGAAA GCTCGTGCCT
    31801 ATTCGTTTAT ACTGACAAAG CAAGTCATGC TTGAGAAATG TGATTAGATT AAAGATGCTC
    31861 GCGTTTTCAG CCTTAGGTTG AGGACAGAGA GGACGGTTGA CTATTGAAAA AGTCGATTCT
    31921 ATCGCGACTG AAGGAAAAAA AAAAAAGCGA ACAAGCCGAA GCTTCTACAG TGTGTGCAAC
    31981 GATGAGACGT TTTATTGGTT TTGCAATGCT AGTCTGGGCA CGCTTGTGTT TTCAGTCTCA
    32041 AAATATCCCC TGCTTTCTTG CCTTTAATTT GAGAACAAAG ATGGCTCTTG ACGATTGAAA
    32101 ATGTGTGAAC TTCAAGTCCA ATCGTTCCCG TTCAAGCGCA ACTGAACCGA ATCAGTGAAT
    32161 AGAAAAAAGC CAACCAATCA CAAGCTTTCA CGATGAGAGA CACATGAGGA AAGGGTTGTT
    32221 AATTTAAAGA GGTAGTTGCT TGCTTGCTTG ATTTGGTTTG GTCGGCCTTT TCAACTTGAC
    32281 CGGAATGGTC TTTGTTATAT CCGGCTCTAA AGAGATAGTC CAGAAGAGCT CGCATTTTCA
    32341 ATCATAAGGC TAAGAACAAA GTAGGCGCTT GGCGATTGAA AATACTGGCG CTTCAAGACT
    32401 AGTGCTTTAA ATTAATAACC ATTCCCTTTC GTGCCGGACA CAGCTTGTTC GCATTCTTCT
    32461 CACTGACAAA GTAAATCAAG GTTGACCAAA CGCGAATGGG CTTGAAGTGC TCACGTTTTC
    32521 AGTTATAGGA AGACCTCTCT GTTCTTGGCC ATACGAATTT TCAATGGTCT TAGCGTTATG
    32581 CACTGAAGTT GGAAAAGAGG GAACGAGTCA AGGCCAATGA AACAAGGGAT GGTAGGTATA
    32641 GTTTGCATGG AATGGGGGTG TTCTTCGGAG CTACTTGACA CGTGTTGTTG CTCTGTTATG
    32701 TTTTGTTTTC TTTCCTTTTT GCTTTTTTTT AAAAAATCAT TTCCTTCTTT GAATTTTACA
    32761 TCTAACTTCA TGATGCCTTT TCAGCTTTCA ACTCTAGATC TATCCTACAT CTGTTCAAAT
    32821 AACAGAATTT TCTTTTTATT TATTTTTTCA AAACAGTACA GTCAAAGAAT TTGATTTAAA
    32881 ATCTTAACTT TTTGTCTGTC TTGAGCATTT ATTTTCATTT TCTAGGTGTA ATTCATGTTG
    32941 TGTCTTAGAA TTTAATAACC ACGCTATATG TTAAGTCTAA AAAAAAACCT TATATTTTAG
    33001 TGTACAAAAT GATACATTTT AAGTGTAAAA GGCATGTTAA AACGTACAAA AAATGTATAA
    33061 TTTATGCGTA AAAACTACGC CATGTCTTAA GAGTAAAACT AAATTGCCTT TCAAGCCATA
    33121 GAATAAAAAT ATTAGTAGAT CAATTAAACA TGTCACATTC ATTTTACTGA TATGTACATT
    33181 ATAATAATTA TATGCTAGCC TAGGCATCCT TTTATGAGCA TGTCCTAATC CGTGTTGAGC
    33241 AGCTTACACC AAAGTGCATC AGCTTCATCC ACCAATCAAT AAAAATGTTT TATGTATTTT
    33301 CACCAAGTTC TGTTAGCAAG CACTCTAACG ATTGGATAGA ATTTATTGCG TAATGAAAAA
    33361 TGAGGCAAAT TCATCATGTC GTTCTTTTTT TTTTTCTGGT CTAAATCTAA ATTTACCTAA
    33421 CTATACTCTG TTGTAATCAT TTTTGTTTTT ATTTTGTGTT CTTCCCGTCT TTCGCCCCTG
    33481 TGTGGTCAAA GGTATAAAAG ACACGTCATA GGTTCTCAGA TATTACCCGT GAGTGGGTGA
    33541 AAACCCCACC AAAATTCTCC CGTGAAACGA GTGCATACAA ATAGGCTCCA GCTCCAGGAT
    33601 AAACTGCCTT GGCAACCTGT CAAAAATGCA GTTAGTACGG GAATCCCCAG GCGTGGAATG
    33661 ATGACCTGGT ATTTCCTATC TACATTACGA AGCTCCCTCG CTATTATAGT TGTCACCGAG
    33721 CTGAGTGTGA CGTAAACTCC CAAACCAAAC CAAAACTTCA TGTCATCGTT TCTGAATGTC
    33781 CTAGATCTAA AGTGATTGAA TAAATAGAAG GAAAGTAATA GAAATGAGAT AACAAAAGAA
    33841 AAACATGTTT AAAAAAAAAA GAGAAATAGC TAGAACAAAT ATAGGCACTA TCACAAGGCA
    33901 AAACATCTGC CTGAGTTGTG AATGGATGTA TAAAAACAAC ATAACATATG AATGAACTGA
    33961 GTGAAAAAAA TAGATTTATC AATGAAAGGA TCAAATAAGA TGCATTTTTT TTCCCAGTCT
    34021 TTAGAGATCG CTCTTATTTT ATTCAGATTT CTTAATGCCC AAATTATATA GGATAAGCCG
    34081 CACCATACCT TTTGCCTTAT GACATGTCAT GTTTTTTTTT TTTTTCGGTA TTGCGCCATG
    34141 ATATTTTAGC TATGAAACAT CACTGTGTAA CGTCATAAGG CATTAACCCA CAATGACTTA
    34201 AAGGCAAATT GCCACTGCTG TAAATGCTTC TTCTATTTTA ATTCTTACTA TTTCCGTCAA
    34261 AGTACTTCGG TACAGCTTAG CTTATCCTGT CTAATTTGGG TCTTAGCTGA TCCAAACATA
    34321 ACTGTTGCCT CAGAATGGTC ATCTCTAAGT GTATAAATTT TGCAGGCTAC GATCTTTGAT
    34381 GCCTCAGATG TGGGAAAGGC CTTCAAACAC GCAGCCAGTG CTGACAACAC GAGTGTAACA
    34441 CTAATCCAGG TACGTTTACT TGTTACATGT ACTAACAGAC ATGGGGGGAA AACAGAAAGA
    34501 AAGCAAGGAA AGTACATGGT GCATACGCGT GTCTTAGCCA GGGATCGAAC CTTGGTGGTC
    34561 TGGATAACGT TGATATTTGG CTGAGACACC TGGACTTTTC TTTCTTTCTT TCTTTCTTTC
    34621 TTTCTTTATT TATTTATTTA TTTATTTATT TATTTCTCAC AGCCTTGTCT TTACACGAGT
    34681 ACTGTGACAC CAATTCCCAA TTTTCTAATC CAAGCGATAT GTCTGTGATT TATTTACCCC
    34741 CACTCTGCTT CCCAACCAAG CGTCTGATTC AAATGAAATT TTTGACTCAA GACTTCCTTC
    34801 CTCTTTTTTT TACCCCTCCT GGGCATACAG TAGGCGTCTA AAAACAGGCC ACAGGCTTCC
    34861 AATTTACATT TCCTAACTAT TTCGTCTTGA TTCGGTTTGG TCCCGGCCTT TTCAACTTGA
    34921 CCAGAATGGT CTGTGTATCT TTGTTATGCC AGGCCCAACT CTTTCGTACA TGCCGAGGCA
    34981 TAGAAATAGA CTTTCTACTA GGCTGCCTTG GTATCCGTCC ATGTCGAAAA GGTAGGGCGT
    35041 CGCCCTTCGA GTAAATGTTT GACAAGGGTT ATAGAGAAGT TTTCTTCTTT CCCTCAAGCT
    35101 CCTTCACAGA TGTAGCCTCG GCGTTCCTAG TGTGACATTA AATTTGAGGT GGACAAATAA
    35161 TTTGGCTCAG CGGCCACATT GACTTTCAAA AATTGATAGA CGCGTCAGGC CAGTATGTAA
    35221 AACATAATTA TATATCCAGC ATAAACGAAA AAAGCATTAT AATACATTTT GAGCAATTAT
    35281 GTCAATCTTT GGCGGACCGA ATTGATAAAA AAAACCAACA AGTCGGATGA GGCCTGCGGA
    35341 CCGTAGTTTG CCTATCTATG CGTTAAATCC TATATCCAGA CCCAATTCTT CACTCTCCGA
    35401 CAGCCTTGAT GGCAAACCGC GTTTTCACTC CTTCAAAGAG TCTTTATTTG AATCCCGTTT
    35461 TTTTTTTTCA GTTCAAAGAA GAAGAAAAAG GAAATACAGT CAGCCACTCA CCCCGTCAAG
    35521 TCCAAGCTAT TCCCAGATTC CAGTGCGATC CAAACAAGTC TTATCTGGTT GTTGGTGGTT
    35581 GTGGAGGCTT TGGCCTACAT TTGGCACAAT GGCTGGTACA GAGGGGATGT GTCAATCTAG
    35641 TACTCACAGA CAGGTATTCC TACTTATTTA TTGTTGATTG TATTTGCATT TATATAATTA
    35701 TTGTTTTCGC CGAGAAATTG GAGCTTCAAG TGATCACAAC AAGGGGCTCA GTGGCCGAAT
    35761 GGTTTAATGG TGCTAGTTGC ACACACTAAA GTACCTTTGG CATATTAAAT AAACGAATCA
    35821 GCCGGAATGG CCGGTGTCCA GGCAAAATTA TAACAAATAA CTCCTACCCA TTTCGGTGGA
    35881 ATAAACAGCA CTAGTAAGAA GGAGCTGAAC TCCACTCTGA AAATAAACGC AGTATATCAC
    35941 ATAGTGATTG CAACATTAGT TACATTGTTT TCAACACCAT ATTTATTCTT AATTTTGAGA
    36001 TCATATCAGT ACTTATGTTG GTGTCTCTTC AATTTTGTTT GCTCTTTTAG CGGATCAGTT
    36061 AGTAAATTCC AGAAGTGTCA GATGAAACTG TGGGAGAGGA ATGGAGTTCG AACCCTGACA
    36121 TCCACAGAGA TGTGTTCCAC CATAGACAGT ACGAAGAAGG TCGTCACCCT TGCTGAAACA
    36181 TTGGCACCTC TTGGTGGGAT TTTCTTAGCT ACCCAGGTAT GGTTTTGTTA CGCATTGATT
    36241 GAGTAGCTGA TTGACTGACT GATTGATTGA TCGATGATTG ATTGATTTAC CAAATGACTG
    36301 ACTGACTGAC TGACTGACTG ACTGATTGAT TGATTGATTG ATTAATTGAT AGATAGATAG
    36361 ATAGATTGAT TGATTGATTG ATTGATTGAT TGATTGATTG ATTGATTGAT TGATTGATTG
    36421 ATTGATTGAT TGATTGATTG AGCTTCTAGT TTGTTTCACA GAACTTGATC TAGATGTTAA
    36481 TTATTGTCTT AGCTTAAGCG GGTATTGTCC AAAGTCATAA ATTTACAAAA CAAAAATAAC
    36541 ATCAAATCTA CGGCCCACAG GCTACATTTG GCAAAACAAT CTGAAAACAA ATATTTCCAC
    36601 AAAATATTAT ATAGATAACT GGGGCTGACA AACTTATTTC TAAATGAAAG ACTATCAAAT
    36661 GATTTTGTTT ATAATATTTA GTTTGTAAAT AATTGTGTTA TGTGAGGCAA ACAGAATTAA
    36721 TTATTTTTTA TCTTTTTTAT TTTTTTCCGC GATATTCATC TATATATAAA TAATCTTTAT
    36781 TCATAATCAT ACCCGTACTA TCCTAGGTAA ATGACAAATC ACCATTGAGA GAACAAAGTC
    36841 AAGCTAACTA TCAATCATCT GCCGTGCTTA AAATCCAACC AATCACTAAC CTCGATACTG
    36901 TGTCGAGAGA GCAGAACCTT CAGTCGTCTG TCAACGTCTT TGTAGCTTTC ACATCTCTGG
    36961 TAGGTGGGCG TGGCCAGGCT AAAATGACAA CCTCCGCCTT AGCCAATGAT CTCGTAGATA
    37021 AAGTATGCAA GAAACGAGCC GCTGATGGAC TTCCAGGTAT GTCACATACA TATATATATA
    37081 TATATATATA TTTTTTTTTT TTTTTTGTCT ATGTCATTGA CTTTTATAAT TGTGAAATAA
    37141 TGTTTGTCAA TTTTGTTTTG GAGCATCTCT CCTTTTTCTT CCCTGCTTTT TGGTACACAG
    37201 AAATGGATAG TGATCAGTTG TTATCAGAGA AAAATAGAAA GAAAGAAAGT ATAAGAAAAG
    37261 AAAAGAAAGA AAAAAAAAAG AAAAAGAAAG ATAGAAAGAA AGAACAGTGC ACGTGTATTA
    37321 CAGACAAAAA GCAAACATGT ACTCCACTGA TGTCAGCAAA AGTCACAAAA CGCATCGTTA
    37381 GGAACAGATA AGAACCCAGC TTTTAACTTC TACATGAACT GTAAACAGTT TTATTTTCTT
    37441 CTCTACAACC AATAGCCAGA TCGCTTCAAC TCGGTACCTT GGAAGACACG ATTGTTAGAT
    37501 CAGACTCATG GCAAGCTGAT GAGCAAAACA TCTGTGGGAC TCAGCCTCAA TCAATAAGAT
    37561 CTGTTTTGAA GGTAACAATA TCAAAAATAT TCCTCTTTAA CAATAACATT GCTTTGTCTT
    37621 TGTTTAAAGC GTTGGCGCAA AGGCAGAAGC GCCTGTCTCC AAAATTCACG TTTTGAGGGC
    37681 AGCTGAACGA TGAGATAAAT GTCAGTTAAA AAAGGGAATC TTAACACAGG ATAATCACTC
    37741 AAAGACAGTT TACCAGAGGG GTTTCTGCCA GATATTGACC ATGTCCACAA ACAACTGGCA
    37801 AGGTAGCATT TGCCAGAAAT AACTATATCT TCATCTTTAT TCTTGGGAGG GTAGATTTGG
    37861 ACATAACGAC TTCTGCTTCT GTGCCACCGT ATACCCTGTG CCAGACGTCT TTTGTATCGA
    37921 TTAATTATTA TGTAGAAAAC AAAAAAGGAG AAGAAAAAGT GTACTTGTCA TGCATCATAA
    37981 AGCAAACCTT AGTACTATAG TACTAAACCC ATAGACCTAT TTTTCGCCCA GCGACCTTTC
    38041 TCAAGTGAAA AAAAAAAGAA AGAAAAGAAT ATCTACAATA TTACGGTACA GTTAAACAAA
    38101 CCAGTGCACA AGCAAACAAA CATAAATGCA GGAACCAGAG TCGTGCTTCA GTTTTCATTG
    38161 CATCATTAGA CACTGGTTAC TATATTTGTG TGTTTTTTCT CGACTCTAGC ATCGTTTTTG
    38221 TTTATTAACT AAGTGATAAT AACATAATAT CAGAAGAATT TATTTAAAAA AAATATATAT
    38281 ATTAATTAAT AGAGTATCTC ACATAAATTT GACAATATCC TTTTTCTTCA TTTACAAAAC
    38341 TCGAAAATCG AACTGGAAAT AATTATATGG CCCAAATTAG AGAAGGTAAG CTGATCTGTA
    38401 CTGTACCGTG CCATTTTCGA CATATTTTTA TAGAATAATA AAGCTTGAAT TTTCTGGCTT
    38461 CACTGATTCG TCAGTAATTT ATTCTATGAT CGGTACAGAA TAGTTTAACT TTGCCTAACT
    38521 TGGTCCTTCC ACATATTCGA TTTTGTAAAA TGTCTATTTC TTAGGCTTTG GAAGTGTTGA
    38581 TATGTGGTCC AGATGTTGTC ACATCTACCT ATGTCTTACC AACGGGAGAC AAAGCTTACA
    38641 CTGAGGACGA GTTCAAGGGA ACTAACTTGC AGTTGTTCAT GGCTAAACAA TGTGGTAAGG
    38701 AATTAATATG AAGAAATAAC AATTTACAGA GAAAAGTTAA ACCATATCGT CTTTACGATT
    38761 TCAGTAAGTT TTATTTGAGC AGGCTCTCAG TTTTATTTTA GTCCTCTGAT TTAGTTTGGT
    38821 TTGGGGCTTG ACGTCACACT CAGCACGGTA ACGGCTATAT TCGTGATGAA TGTAGACAAG
    38881 CATCTAAGCC AAGGTTTCCT GTACTAAAGG TTGTTTTTTT TAATGAGGGA TACCAAGGCA
    38941 GCCTCACTTA TATCCTTGGT TCTCGGGGAA TTTGTGGGGT TTTCACCCAC TCAAAGCTAA
    39001 ATCCTGTAAG CCATTTTTTA TAACCCGGAC CATACAAGGT TTATGGTGCG CTAACCCTTT
    39061 CACATAATGG TAACCTGTGA GAGTTTGTTG GGAAGCAGAG TGCTGAGGAA TAAATCATAT
    39121 AATAGTGAGG CCAGAAAATT TTGTATTGGC ATCAGAGCAC TCGGGTATAG ACAAGGCAGT
    39181 GAGAAAAACG GAAGGAGAGA AAGAAAGAAA ATTCAAGTTT GGCCTAGCCA GCTAGATTCG
    39241 AACCCTGTCC CTCCGGGTTA ACGCCAGTCA CACAGCTCAT TCTTAAGAAC CCGGAGGGAC
    39301 AGGGTTCGAA TGCCTGCTGG GCCGAACTTG AATTTCTTTC TTTCTTTCTT TCTTTCTTTC
    39361 TTTCTTTCTT TCTTTCTTTC TTTCTTTCTT TCTTTCTTTC TTTCTTTCTT TCCTTCCGTT
    39421 TTCTGGCCTC ACTATTATAT AACCCTTTCA CATGTACGAG TATGTGCCAA TTTCGATTAA
    39481 ATTCCGCCTC ATCGATTCTC AAAGATTTGT ATTAGTAGTG ATACAGTCAT GGCCACAATC
    39541 TTCGATCGCG ACTTTCATTG CTCTGTGAAG TCTGAAGATT ATGATAATGA TATCGACAAA
    39601 CTACTTTCAG TTTGGATCTT TCATCTGATC TCCTACTGAG TTGGCAAATT TCCAGTATTG
    39661 CCCTTTTTTT TTAAAAAAAA ATCTGTATCT CGTTCTTTGA TGTTTAGTAA TTGGTTTGGG
    39721 GTTAGGTTTG GGGTTTAACA TCACACTCAG CATAGTAAAA GAGCTTTTCC AGTCTACATT
    39781 TTTCCATTCC GCCACCGTTG TAGCCGTAAT CGTTGTGGTG TGATGTTTAA AGACCAAACC
    39841 AAAACAAAAG GGGGAAAAGC CTGTTTTTTT ATACTGTAAT ATTTTAAAGA TTTTGATCCC
    39901 TTGTAACTGA TATTCTCTTC CACCCTCTTT ATCTCCCTTT GTGCAAAATC GCCTTTCTTG
    39961 TTTGTCACTC GAAGAGAAGT TTGTCATTGT ATCTCTTTGA TGTTCTTTAC ACAGGCATGC
    40021 CAGATCTACT GAACTGTGAC CCCAACACAA GACTTGCTGA CCTTGGCGTC GACTCTCTCA
    40081 TTGGCTCACA GATCAAGAAT GTTCTCATTC AACAGTATAA ACTGGACATG TCTGTCTCAG
    40141 ATATAACAAG ACTAACCATT GATGAGCTGG CACACATTGG TAAGAAAAAA AGATTTGACT
    40201 GATTGATAAA CTGTTGGCTT ATTGATTGAT TGATTGATTG ATTGATCGAT CCATCGATCC
    40261 ATCGATTGAT TGATTGGCTT GCTGTTGGGT TCTTTTGATT GGTTGGTTGG TTGGTTGGTT
    40321 GGTTGGTTGG TTGGTTGGTT GGTTGGTTGG TTGGTAGATT GACTGATTGG CTGGTTGGTT
    40381 GGCTGGTTAA TGTTGAATCT CCCGTATAAT TTTTTCTATC TCATGGTGCA GCATCTAAGT
    40441 CTGGGATTCC TGTCTTTCAT TCTGCTTGGA TGAGTGCCAA GGCTGCATAA GAAAACCTAT
    40501 TTCTAAATCC CGAGGCTGAT CGGGAGAACT GATTTCTCTA TTGTTTTTTG GGGGGAGGTG
    40561 GAGGTACCGG GAGGGGGGGG GGGAGAGTAG GTTTCAACCT CTCAGGGCAA AAGAGTTACA
    40621 ATCTGAAACC TGTTTTTTTA TAGCCTGGAT TACATAATTA ATTTAAATGA TTAGATGCTA
    40681 GAAAATATCA ATCTTCGAAA TAATCGATCA TGTCTTCTCT TTAAAGAAAC AAAAATTATT
    40741 ATAAGTAAAA GTGGGCCTAG TCAAAAGTCC TAATGTGAAT ATTAAAAGAA AAAACAACAG
    40801 CAAACAAATA TGGAAGGAGA CGTGAGGGAA AAGCCTGACG AACGCACCTG AAACTTTTTT
    40861 CTTTCCTCTG TATGTGACTG TGTGTTTTTT GCTTTGTCTT GTTTGGGGGG GGGGGGGTGG
    40921 GGGGGGGGAA ATCTGTTTTT TGTCTGTGGT TGTGGGGGTG GGGAAGATGT TGCCTTCGGT
    40981 TGCTATGGCA AGTTGTTTAA CTTTTGCTGT TGTTTTTGTT GGTAATATAT TTATTACAAT
    41041 ATGAATACAA TTATAATAAT GCATAAAGTA TCTAGCTGTG GCAAAAAGAG AAAAGAAAAA
    41101 CAAACAAACA AACAATAAAC GACATCTTGA TTTTTTCCAT CAATGACCTT TATCTGGTCT
    41161 CACCATAATG TTTCATTGCT TTATTTTTCT TTTTTCTCTT CCAGATGAGT CTGTTTAG
//
LOCUS       Siphonaria_clade6-1     11488 bp    DNA     linear   PLN 01-JAN-2016
DEFINITION  ORGANISM ANNOTATION.
ACCESSION   NODE_1971_length_54620_cov_17.170132
VERSION     
KEYWORDS    .
SOURCE      . (unknown)
  ORGANISM  .
            
COMMENT     Converted from gff+fasta with gff_to_gb_v10.
FEATURES             Location/Qualifiers
     CDS             join(1..215,2190..2350,3051..3254,3651..3832,4098..4272,4644..11488)
                     /gene="g6"
                     /codon_start=1
                     /product="hypothetical_protein"
                     /protein_id="g6"
                     /translation="MSAPSLDQIAIVGIGCKVPGADNVEQYWKVLERGENHVIEIPKE
                     RWNNDAFYDTDPHAIGKSYVRKAGLLKDPIAFDNKLFNINDFEADQMDPQQRFVLECS
                     FMAMEDAGITRDKLAGSNTGVYVGAMNGDYRGLFTAKSPVVGNYTVTGISNSIIAARV
                     SFTFDLRGPSMTLDTACSSALLAIHIGAQALRSGDCDMALCGGTNFLMSPDVFVHLSK
                     AHMVSPTGQCFAFSDSADGYTRGEGCGMVILKRLKDALKDGDRVWATIETGSNQDGHS
                     VTPISAPSGDQQIKLLQHVYKNAQVDLNRIDYIEAHGTGTSAGDPVEANALGKFFQDN
                     GAIRHRYIGSVKTNLGHLESAAGTAGLMKVLLMMKHSKIVPSLFFDRPNPKIDFPNMN
                     LTVPTEVVDWPTQNKIACVNSFGFGGTNCHALVMAYEEHMSRQTSMVEDQNIPCIVCF
                     SAKHEKSLKGSIEDFVNHPEVNSLDVHDVSYTSTVRRDHYNIRFATVVEDMSELLTRL
                     NDHLQKGTKGSNAVRRARVVYVFCGMGTTWKGMCREMMIMSSVFREAIEEIDGYLSEY
                     VPWSLANRFEKEADLDDPEFSPVAIFACQIGLAKLWSSIGVTPACVVGQSVGEVAAAY
                     FAGILSLHDAVKVIHYRTSLMAKVIGGKMIVVRNMPVDKVKEVVKNYSGMANVSLEYS
                     PISCAVSGNSDTIVKIKQDLQAKARSLNTQIQLIDLQVPVAYHSHHVDGCKAGLKEAL
                     ENITPKSPEIDMISTVTGEAVTGPLDANYWVDNMREPVRFCEAVQKTFARGYKNVYIE
                     VGPKPVMRAHAGDIFPKDDVMPVVSMSKQPEWKIFLQGVVGVYDLGVKIDWEHLPSEG
                     KIVTPIPRYSFNPRRNLQLCESAHMILAGVHYMRKEHPFLNKVDTLNDFKAMVTQMTF
                     PSIYDHVVSGMLIIPGAFYAEIGFAIAMHSADMGAPLYTVSVRFEQPCSFTREGAVEL
                     DVDIKKAAPRGYGTEKFESYNVSVVKGNKTFANIHLQAHNMRGHPSTINIRHIQGRCP
                     QIVERDEIYASLKSFGFTYGPGYSLLMYAQRSSQECLAKIFVPKAMFLEIAGTTIHPS
                     ILDGMIQTSVILMDGVDDARDLLPRSIGKLTSYRPTEDEMYIYTILKSTDRKLTLYDI
                     KLTTLCGEVIADLEDLAIKSLTDKSGGVENMYKCIWQPMDSRYPQLETKNPSVLFITD
                     LIPESTPLSLQKKCIQYDVMDDPGESVAKEMDMTLKNRMSEFDFVVLINNTTISDSDD
                     AFKVQTKTLNLCMLLKQIYHYAVEKTLTLPIYFFTHRAFPFENGPPEAENINPIMTAL
                     WGMTRCALKEQVYTDFVSFDLHLPEDMCTLPFLAGIAELVHNDSINKNYPEWMVTEDK
                     LYVNQFVQVDAETPVPTFRHNHADKSQNVILLSKEPMVLTDTFPVYHECQAKDETQPH
                     VKIDVSATALQNPLLFNMKMLYSTMERRRTLKGNGYPLFALENIGPATGEALGKKQKI
                     YNIPSISCYPVPLGSKIKVPVDATITADTIADYVPGDLTRLVVLWGLHELVTTTTATI
                     LASSATARLGEVLMCLLMSRKKPKPLNMNLVVVEELHNVENLNATVISLVLMEETIVP
                     IMARRWLEPKHFVTLTSLLEPVARSSISFFLPTVEINLLDTSKTFHPANITSMVPRLK
                     KWMKKHASLMPRVAECLHKNPITSGVFKDVAADLDELLEVQITKMDSSIVRVEKTELF
                     RKDAVYIVVGGLTGLGWLFVKFLSQNGAGHIAILNRRLATMEKTAEIEQLSAAENCQI
                     KAFQADVTHMDSLKNFLNSMDQAFPDVVLKGVFFGAAVVDDQLLVQIDPKVFAKVMSP
                     KVMGAWNLHQLTKNLPLDYFVLHSSVTSVIGNAGQTSYGAGNAFMDGIAHYRKHMKLT
                     GQSINWGALDLGMLNDFSEAKKILESNGFVLMDDDDIAAVIIPILLLDWGQILPCKFD
                     DEILLKRLKRDMLVPFQYRLKTMLGSAAEEVKIEEDILLALQTARELPPDQRVDVYER
                     YVIALASQVLSAEDGAIKSDTNLVDIGMDSIVAMTMINQIYKEVHCRLPAIVFISGDP
                     TVRIIAQAIDDVLSGKLAEGNEFGPDPEELELAAAEAQNDSDEKKEIKAIEPPPPKRR
                     VSFAASTIESSQLAIYKRHPRKQSLHGVVDVDIPEDRKSPEAVRQAILDTLEMHPTAC
                     TVFKEDMSKRTSVMNFEKQVLPPEKAIDFRVVNKQGEELQEYCEEAFDVKEKGPLRFV
                     LQQGSKTHLRIIFHKAGFDVRAIYQFIQDLVSAFDPNVKKPILEKEHVDKKLQQSEDF
                     NMELDKIYKSKSESFAHFWAKTLSQDVANTSLRNQTQNQFPPRPMVATNGNLRTVLSP
                     DLTQKMINFIRFHRVSLLGLVAGAYQTLLHILTAKSVVSLMFPVDLRRYINDLDNDVA
                     NYCNEIPLLAQFDSANKITIQEFIIENNKRIQQHIDHGVLPFTLFQGLAERTMEMFDQ
                     SPHGISIEMLSDEHAAMFNGRSRGNDEGSPAILPMGLETNLLIQHNLINGVIVLNLGY
                     KECVMNGMRAEVLMKNLVSLLTGVMTNSSLQLRQIKKYTRGISTKLEKKPFCAVQ*"
     misc_feature    complement(<1..>11488)
     gene            1..11488
                     /gene="g6"
     source          complement(<1..>11488)
                     /organism="NRRL"
                     /mol_type="genomic DNA"
ORIGIN
        1 ATGTCGGCAC CATCCTTAGA CCAGATTGCC ATTGTGGGCA TTGGGTGTAA GGTACCAGGA
       61 GCCGACAATG TCGAGCAATA CTGGAAGGTC CTGGAACGAG GGGAAAACCA CGTCATTGAG
      121 ATCCCCAAAG AACGATGGAA TAATGACGCC TTTTACGATA CGGATCCCCA TGCTATTGGC
      181 AAGTCTTACG TTCGAAAGGC TGGTTTACTG AAAGAGTGAG TACAGCAATG ATAATGCGTT
      241 TATTATTCGT GTCTCTCTGG CTCTCCTTAT ACGTAGGCTA AAGCTCTATC ATAGGACAAG
      301 AAACGATTAA AGCTTATTTC AGTTTCAATA TAAAGTCTCC ATCGAATTAT TTCCTTCCTT
      361 TCAAATGTAA TCATACTTTT TATAAACACC CGGTCCACAT TTATTTACTG TATATTTTCT
      421 ATGATGAACA GGAGAAAATA AATAAAATTG ATTTCCCCAG TGTTTGTCCT TTTCAATTGT
      481 TTAATTTTTT TAAAATTTTG AAACAAGGCG ATTTGGTGTC TACCAGAACC AAATTGCGAG
      541 ATTGAGCAGG ACCGACAAAG CTTGTCAGCG AATTACCTAA TTGTTAAATA GATACATTAC
      601 TGACTATCGG TGCTTTTACC GAACTCAGAT TTTATTGCTT TTATTTGCTT GATAGAACGA
      661 TCCATATGTG GTCAAGATAT TAATATAGCC CTCTGGCTTT CAGTGTAAAA CTTTATGCGT
      721 CATTTTCAGG CGCTAAATAT ATCACCTACT GCAAAGTAAG ACTATCAATC ACTTTGACAA
      781 ATTCCATGCC AAATGAAAAT ACCACGTAGG TGACAAGTCA ACTGCCACCT CTGAAACGCC
      841 GGCGCCGGTG AATTTGACCC AAGACGCCTT CAGTAGCTTT ATACACATGT AGACAAATAA
      901 TTATGAATGA ATATGTCTGC AGTCTTTATC CTGGAATTAA CCTTTTGCAC TAGCACCATT
      961 ACTTCAACCT TGGACTTAGA GACCGCAGAA GGAAGTTACA GGTTGCAGCA TTCTTTTTTT
     1021 TTTTTGTAAC CTGTGTCATA AACTTAAGCA CAGCCAATCC TAAAGGACTA CGCTGCCCCG
     1081 ACAGATATGT CAAGCGTAGA AAATATCATT TTGTCTTCAT GGTCTTCGTA ACTCTTTTTT
     1141 TTCCATCTAT CATCTACTGC TTTGCTTCAC ACCTTCTATA ATACACGTCG ATTCAATATT
     1201 ATTTTCTGTA CCGTTAACAT TTAGGAAACA ATATGTTAAA AAATCTTGTT GAAGAACTCT
     1261 CTTGCTGTGC CAGATTAAGA GCTTCTCTCA TAAACCAGCA ATAAAGCCTA TTTAGTGACG
     1321 CATCCATCCT CTCTGTTACC TTTTGTATAA ATATTCCCCT ATGTAATTTT ATTAAGGACA
     1381 TGACCTCTTT GATTCCCCCC TAAGCACAAC CTGTCGGGAA AAAAGAAAAG AAATCTATTC
     1441 ACATGCTCTT TACATGTATT AAGATGTCAG GCGGTCACTT TCCAAATCCT TTCCCAGTAT
     1501 TCTAGTATCA TTTTTTTTCC TTCTGCACCT TGATTCAACC AAAAGGCAAA TTCTGCTAGA
     1561 TGATGTGATG CATGGCCGTA TAGTTTTTGC TTCTTTTTTT TTGTTTCATT TACGTTACTA
     1621 ATCTTCATCT AGTTTTCGAC GCTATCTTTC TATTTCAGCC ACGCTATGTT TTTAGTTAAC
     1681 GCAGTCCATT AGTACTTAAT TGCAGTACGA AGATAAAACA TTAAGTTGTC ACGAGCGCAT
     1741 TTCTCAGCAA CATTCTTGCT TAAGACTCTA ACTCTAACAC CATTCGGATA ATAAAATGTG
     1801 TCGAGGGTGA CGGTTGGTTC ATGGACAGCT TACGTTCTTT CACACTCATT CATGAGGATC
     1861 AACGAATATA GATAAGAGGC TTAATTCAAC CCAGAAAAAA AGAGAATCTT GTTTCTAAAG
     1921 ATTACATCCC CCGAAAAAAA CATTAAAAAA AAATGAAAAA AAAAAAAACC CTAACAACTA
     1981 AAAACACAAA CAGGAATGAG ACTGTTGCTG CAAACAAAAT ACTTTAACCA CTTGCCACCT
     2041 TCTTAATAAT TGTAAATCAT CAAGCGAAAG AAGAAACATA TCAGCAAAAC AACATATCAA
     2101 AAATAACATA ACATTTACTG GAGCAAATAG GTTAACGGGA AAATGCAACT GGGTGCACAC
     2161 CTTATAAAAA GAGTCCATTT GTTTTTCAGT CCAATCGCTT TTGATAACAA GCTCTTCAAC
     2221 ATCAATGACT TCGAGGCTGA TCAAATGGAC CCCCAGCAAA GGTTCGTCTT GGAGTGTTCC
     2281 TTCATGGCAA TGGAAGATGC TGGTATCACT CGCGACAAAC TTGCTGGATC AAACACTGGA
     2341 GTCTATGTTG GTAAGTCAGA GGCAGACAGC AACTACTGCA AGCTTGCGAG TTGTCAGGGA
     2401 GTCAAACGAA AGACAAAAGC CATTTTAGAT CAAATAGATA TCTGATACAG ACAAGTATGT
     2461 GATTATAATG TTATTCTGAA AGACTAATTG CTCTTACTGT TTCGGACTTG GATAGCAACA
     2521 AACAACAACA ACAACAACAA AGAAACAAAC AAACGAATGA ACAAACAAAT ATTGACTTAC
     2581 GTTGATAATT TTATTATATT AAAATATTAT ATTTATATAT TGAGAGAGAA TCCTAAAAGA
     2641 AGAGGAGGAC AGGAGGTTGC ACAAATAATT GAGGGGAGTA AGAGTATTGA TTTTAATCGC
     2701 TTACGGTGCT GTCTGTATAT CTACACCAAG CAAAAAAAAA CAAAAAAAAA AAAAAACAAA
     2761 AAAAAACAAA AAAAAACCAA CAACAACAAC AACAACAAAC AAACAAAACA AAAATAACAA
     2821 AAAACAACAG GTCATATTTA TGAAAACAAA CTTAGATTTA AGATGCCCTC AATAATAGTA
     2881 TTTGACGCAA AGGCAAACAC ATGTTTAGTC TCAGATCAAG ATTTAAATAC TAGCCCTGGC
     2941 CACTGTCATA TCATATCATA ACTGTCTTTC GCGATACTTT ATCTGTACGC TTTTAGAAAA
     3001 AGCATACCGC AACTTAACAG AAATATTGAT GAAATTATAT TCATTCTCAG GTGCCATGAA
     3061 CGGTGACTAC CGTGGTCTTT TCACTGCCAA GTCTCCAGTC GTGGGTAATT ACACAGTGAC
     3121 AGGTATTTCC AATAGTATCA TTGCGGCTCG TGTTTCCTTC ACCTTCGATT TACGTGGACC
     3181 TTCCATGACC TTGGACACTG CATGTTCATC GGCACTTCTG GCTATTCACA TTGGTGCTCA
     3241 GGCCCTGAGA TCAGGTAAAA TTATTTGATA TCATTGAGGT TTCTCGTTTT TTTTCCTTCT
     3301 TTGCTGCACT TCAATACCCA CACTATTACA TTTTGCCTTC TTTTTCATAG AAATATTACA
     3361 TGAAATTAAC AACATTGTGT GCATACCTTG ACATTTTAAC GAGAGAATTC ACCAAGTTCG
     3421 TGTTATAAGA TGGTTTGCGA TGAAAATGTC CATTTGAACA ATACTTTAGT TTTTAGTTTG
     3481 CTACATTTGG ATTATTGTAG CCCCACATAA TAATAATAAT AAGAAGAAGA ATAACAACAA
     3541 TAATAATCAC AACAACAAGA ACAAACATTA GAAATCCAAG ATTTGAAACT ACTTTTCCGC
     3601 GTGCTCTATA CACTTTCCCT TTATCAACAC TATTCTTATA CAATGATCAG GTGACTGTGA
     3661 TATGGCTCTT TGCGGTGGTA CCAACTTTTT GATGTCTCCG GACGTTTTCG TCCATCTTAG
     3721 CAAGGCTCAT ATGGTATCAC CCACTGGACA GTGTTTTGCT TTCTCTGACA GTGCTGATGG
     3781 ATACACTAGA GGAGAAGGAT GTGGCATGGT CATACTTAAA CGCCTTAAAG ATGTAAGTTG
     3841 AGAATATTTT TTTTTTAAAT TTAAAGAAAC AGAAGCCAGT CAGTCACCAT ATTGGCTGTC
     3901 AGGCCACTTA ATCTTACTGG ACTTTTTTTT GTTTCCTTTC ACAGTTAGAC CTTGGTGACT
     3961 GAACTGTTTT AATCTTGAGC ATCCCAACGT CATAGAATCG ATGAAACAAA TATAAAGATG
     4021 GTAGTACTTA AAGAGGTTAC ATACATAGTG TTTCTAACGC ACACAATCCA TTCTGATCAC
     4081 TATCATATTT TCTCCAGGCT CTGAAAGACG GAGACCGAGT ATGGGCAACT ATTGAAACTG
     4141 GCTCAAACCA AGACGGTCAC TCTGTGACCC CCATCTCTGC TCCATCTGGT GATCAACAGA
     4201 TCAAGCTCCT CCAACATGTC TACAAAAATG CTCAAGTAGA TCTCAACCGC ATCGACTACA
     4261 TTGAAGCTCA CGGTAGGTCG AAATATAAAC TTGGTTCATT CTTTAAATAT CCGAATTTCA
     4321 AAAATTACAC AACTTCTTAT CCACTTGAGC ATTACAACAT TCAAATAGTT GTAGGGCTTT
     4381 GATAAAACAA CATGATCAAT TTATTTCAGA CATATTGAAA ACGGTTTAGA CTGAGAAGAT
     4441 GGCATAATTT CTCAGGTTTT GAAAACAAAA CTATAACTAT ATTCCTTCAA AAAATTAAAA
     4501 TAGTGCCAAA AAGTACTTTA GTCAGTGTAG CCTTCTGACA AGAAAGAGGT AAAACGTGGA
     4561 TTTTTTTTTC AAATTTAAAA AAATGACGCT TGGAGCATCC TTTTGTCAAA TCCTTCACTT
     4621 CTACTTCCTA TATTACTTTC CAGGAACTGG AACATCTGCT GGCGACCCAG TTGAAGCCAA
     4681 TGCCTTGGGA AAATTCTTCC AAGATAACGG TGCAATTCGA CACCGTTACA TTGGTTCTGT
     4741 GAAGACAAAT CTCGGCCATC TGGAATCTGC TGCAGGCACA GCTGGATTGA TGAAAGTCTT
     4801 ACTGATGATG AAGCACTCCA AGATTGTTCC TTCTCTTTTC TTCGATAGAC CCAACCCCAA
     4861 GATTGACTTC CCAAACATGA ACTTGACAGT ACCAACAGAG GTAGTAGACT GGCCTACACA
     4921 GAACAAAATT GCTTGCGTCA ACTCATTTGG TTTCGGCGGT ACAAACTGCC ACGCGCTTGT
     4981 TATGGCTTAT GAGGAACACA TGTCTAGACA AACAAGTATG GTAGAAGATC AAAATATCCC
     5041 ATGCATCGTT TGCTTTTCAG CTAAACATGA AAAATCTCTG AAAGGTTCAA TTGAAGATTT
     5101 TGTTAACCAC CCGGAGGTGA ACTCCCTTGA CGTGCATGAC GTTTCATACA CGTCGACAGT
     5161 TCGCCGTGAT CATTACAACA TCCGTTTTGC CACGGTCGTT GAAGATATGT CCGAGCTACT
     5221 GACCCGCTTG AATGATCATT TGCAAAAGGG TACGAAAGGG TCGAATGCAG TGAGGCGAGC
     5281 AAGAGTTGTT TACGTGTTTT GTGGTATGGG AACAACCTGG AAAGGGATGT GCAGGGAGAT
     5341 GATGATCATG AGCAGTGTTT TCAGAGAGGC TATTGAAGAA ATCGATGGAT ATCTCTCTGA
     5401 ATATGTGCCA TGGTCTTTGG CTAATCGTTT TGAAAAAGAA GCTGATCTGG ACGATCCTGA
     5461 ATTCTCGCCA GTTGCCATTT TCGCTTGCCA GATTGGCCTT GCCAAACTCT GGTCCAGCAT
     5521 TGGTGTCACT CCAGCCTGTG TTGTTGGTCA GTCAGTGGGA GAGGTCGCTG CTGCCTACTT
     5581 TGCTGGAATT TTGTCTCTGC ATGATGCAGT CAAAGTCATC CACTATCGTA CTTCTCTCAT
     5641 GGCAAAGGTT ATTGGAGGAA AAATGATCGT GGTCAGAAAC ATGCCAGTAG ACAAGGTGAA
     5701 AGAAGTTGTG AAGAATTACT CAGGGATGGC CAATGTATCT CTTGAATACA GCCCGATCTC
     5761 TTGTGCAGTC AGTGGGAACT CTGACACAAT TGTGAAGATC AAGCAAGATC TGCAGGCAAA
     5821 GGCAAGATCT CTCAATACCC AAATTCAGCT GATAGACCTA CAGGTTCCCG TAGCTTACCA
     5881 CAGCCATCAT GTTGATGGAT GCAAAGCTGG ACTCAAAGAA GCTCTGGAAA ATATTACTCC
     5941 AAAGTCTCCA GAAATTGACA TGATCTCGAC AGTGACAGGA GAAGCCGTGA CCGGACCACT
     6001 AGACGCAAAT TACTGGGTTG ACAACATGAG AGAACCCGTG CGCTTCTGCG AGGCTGTCCA
     6061 GAAAACCTTT GCCAGGGGCT ACAAGAACGT TTACATTGAA GTTGGTCCAA AACCTGTGAT
     6121 GAGAGCCCAT GCAGGAGATA TTTTCCCCAA AGATGATGTG ATGCCTGTAG TTTCCATGTC
     6181 TAAGCAACCA GAATGGAAGA TCTTTTTACA AGGTGTCGTA GGAGTGTATG ATCTTGGTGT
     6241 TAAGATTGAC TGGGAACATC TGCCAAGTGA GGGAAAAATC GTCACCCCAA TCCCACGATA
     6301 CAGCTTCAAT CCAAGGAGAA ACCTTCAGCT TTGTGAATCA GCTCACATGA TCTTGGCAGG
     6361 CGTGCATTAC ATGAGAAAAG AGCACCCTTT CCTCAACAAA GTTGACACAC TCAATGACTT
     6421 TAAAGCCATG GTCACCCAGA TGACGTTTCC ATCAATCTAC GACCATGTTG TGTCAGGTAT
     6481 GCTGATTATT CCAGGAGCCT TTTACGCCGA AATCGGTTTT GCTATTGCCA TGCATTCGGC
     6541 TGATATGGGA GCACCACTTT ACACTGTTAG TGTGAGATTT GAACAACCAT GTTCCTTCAC
     6601 AAGAGAAGGT GCTGTAGAGC TGGATGTTGA TATCAAGAAA GCTGCCCCTC GTGGATATGG
     6661 CACGGAGAAG TTTGAAAGCT ACAATGTTTC GGTTGTCAAA GGGAACAAGA CATTTGCTAA
     6721 CATCCACCTT CAAGCCCATA ACATGAGAGG TCATCCCTCC ACCATCAACA TAAGGCACAT
     6781 TCAAGGTCGA TGTCCACAGA TTGTTGAGAG GGACGAAATC TACGCAAGCC TGAAAAGCTT
     6841 CGGTTTCACA TATGGCCCCG GCTATTCTCT CTTGATGTAC GCTCAGAGGA GCTCTCAGGA
     6901 ATGCTTGGCC AAAATCTTTG TTCCTAAAGC CATGTTCTTG GAAATTGCTG GAACAACCAT
     6961 TCACCCATCT ATCCTTGATG GAATGATTCA GACATCTGTC ATCTTAATGG ACGGTGTTGA
     7021 TGATGCCAGG GATTTGCTCC CACGCTCAAT TGGTAAGCTG ACTTCATACA GACCAACTGA
     7081 AGACGAGATG TACATTTACA CCATTCTGAA AAGCACTGAT CGCAAACTTA CACTTTATGA
     7141 CATCAAGCTG ACAACTCTCT GTGGAGAAGT CATTGCCGAC CTGGAAGACT TGGCCATCAA
     7201 GTCATTGACA GACAAATCTG GCGGAGTGGA AAACATGTAC AAGTGCATTT GGCAGCCCAT
     7261 GGATTCCAGA TATCCACAGC TAGAAACCAA GAATCCTAGC GTCTTGTTCA TCACTGATCT
     7321 CATACCCGAG TCTACACCCT TGAGCTTGCA GAAAAAGTGC ATCCAGTACG ATGTCATGGA
     7381 CGACCCAGGA GAATCTGTTG CAAAAGAAAT GGACATGACA TTGAAAAACA GAATGAGTGA
     7441 GTTTGACTTT GTCGTTTTGA TAAACAATAC CACTATCAGT GACTCAGATG ATGCTTTTAA
     7501 AGTGCAGACC AAGACTCTTA ATTTGTGCAT GCTGCTGAAA CAAATTTACC ACTATGCTGT
     7561 GGAGAAAACA CTCACATTGC CTATTTATTT TTTCACTCAT CGAGCATTTC CTTTCGAGAA
     7621 CGGCCCCCCA GAGGCAGAAA ACATCAATCC CATTATGACA GCTCTTTGGG GTATGACTCG
     7681 ATGTGCCTTG AAGGAACAGG TTTACACAGA TTTTGTGTCA TTCGATCTTC ACCTACCCGA
     7741 GGACATGTGC ACTCTGCCCT TCCTGGCTGG TATCGCAGAA CTTGTCCACA ACGACAGCAT
     7801 CAACAAGAAT TATCCTGAAT GGATGGTGAC TGAGGATAAA CTTTATGTCA ACCAGTTTGT
     7861 CCAGGTGGAC GCTGAGACCC CAGTGCCAAC TTTCAGACAC AACCATGCCG ACAAATCTCA
     7921 GAACGTGATC CTGCTAAGCA AGGAGCCTAT GGTATTAACC GACACTTTTC CAGTTTACCA
     7981 TGAGTGTCAA GCTAAAGATG AGACCCAGCC ACATGTAAAA ATAGACGTAT CGGCAACTGC
     8041 TCTTCAAAAC CCACTGCTAT TTAACATGAA GATGTTGTAC AGCACCATGG AAAGACGCAG
     8101 GACACTGAAA GGCAATGGCT ATCCCCTTTT TGCCCTCGAA AACATCGGAC CAGCAACTGG
     8161 TGAGGCTCTG GGCAAGAAGC AGAAAATCTA CAACATACCT TCCATCTCCT GTTACCCAGT
     8221 ACCACTTGGT TCTAAGATAA AAGTTCCCGT TGACGCAACA ATCACGGCAG ACACAATTGC
     8281 AGACTATGTA CCCGGAGACC TGACCCGACT TGTGGTGTTG TGGGGACTTC ACGAGCTGGT
     8341 CACTACCACC ACTGCCACTA TTCTGGCATC TTCTGCAACA GCCAGGCTTG GTGAAGTTTT
     8401 AATGTGCTTG CTTATGAGCA GGAAAAAACC AAAGCCTTTG AATATGAATC TTGTCGTCGT
     8461 GGAAGAATTG CACAATGTTG AGAATCTGAA TGCCACCGTC ATTTCTTTGG TGCTAATGGA
     8521 GGAAACAATT GTCCCAATCA TGGCAAGACG ATGGCTAGAA CCCAAACACT TTGTTACACT
     8581 CACCTCCCTT TTGGAACCTG TTGCGAGGTC ATCCATCTCT TTCTTCCTAC CTACTGTTGA
     8641 GATCAATCTT TTGGACACAT CAAAAACCTT CCACCCTGCC AACATCACGT CCATGGTACC
     8701 AAGACTGAAG AAATGGATGA AGAAACACGC CTCCCTCATG CCAAGAGTAG CAGAGTGCCT
     8761 TCACAAGAAC CCAATCACTT CCGGCGTTTT CAAAGATGTT GCTGCGGATT TGGATGAACT
     8821 TCTTGAGGTA CAAATTACAA AGATGGACAG TTCAATTGTG AGAGTGGAGA AAACTGAGCT
     8881 TTTCAGAAAA GACGCCGTCT ATATTGTCGT AGGTGGTCTA ACAGGTCTCG GGTGGCTCTT
     8941 TGTAAAATTC CTGTCCCAGA ATGGAGCTGG GCACATTGCA ATTCTCAACA GGAGACTAGC
     9001 GACAATGGAA AAAACCGCTG AGATTGAGCA GCTGTCAGCG GCTGAAAATT GCCAAATTAA
     9061 AGCATTCCAA GCAGACGTGA CCCACATGGA TTCTCTGAAA AACTTTTTGA ACTCGATGGA
     9121 CCAAGCTTTC CCCGACGTTG TCCTCAAAGG AGTTTTCTTC GGAGCTGCTG TTGTTGACGA
     9181 TCAACTGCTC GTGCAAATCG ACCCGAAAGT CTTTGCTAAG GTGATGTCCC CCAAAGTTAT
     9241 GGGTGCCTGG AACCTTCATC AACTTACCAA AAATCTTCCT CTGGACTACT TTGTACTGCA
     9301 TTCCTCAGTT ACATCTGTTA TAGGCAATGC TGGTCAGACT AGCTACGGTG CAGGTAATGC
     9361 TTTCATGGAT GGAATAGCTC ACTATCGCAA ACACATGAAA TTGACAGGGC AAAGCATCAA
     9421 CTGGGGAGCT CTAGATCTTG GAATGCTCAA TGACTTCTCA GAGGCCAAAA AGATCTTAGA
     9481 ATCTAATGGA TTTGTTCTGA TGGACGATGA CGACATAGCA GCGGTCATAA TACCCATACT
     9541 TCTTCTCGAC TGGGGACAGA TTCTACCATG CAAGTTTGAT GACGAAATCT TACTGAAACG
     9601 CCTGAAAAGA GACATGCTTG TTCCGTTCCA GTACAGACTG AAGACAATGC TGGGCTCGGC
     9661 AGCGGAAGAA GTCAAGATAG AAGAAGACAT TTTGCTAGCT CTACAAACAG CGCGTGAACT
     9721 GCCACCAGAT CAAAGGGTTG ACGTATATGA ACGATATGTT ATTGCTCTTG CAAGCCAAGT
     9781 GCTCAGCGCA GAAGACGGAG CAATCAAATC AGATACAAAC CTAGTAGACA TTGGAATGGA
     9841 TTCAATTGTA GCCATGACAA TGATCAACCA GATCTACAAA GAAGTTCATT GCCGTTTACC
     9901 AGCCATTGTC TTCATCAGCG GTGATCCCAC TGTCCGAATC ATTGCTCAGG CAATAGATGA
     9961 TGTTCTTTCA GGAAAGCTTG CTGAAGGAAA TGAATTTGGC CCAGACCCCG AGGAGCTTGA
    10021 GCTTGCAGCA GCGGAGGCAC AAAATGATTC AGATGAAAAG AAAGAGATAA AAGCGATTGA
    10081 ACCTCCACCA CCAAAGAGGC GTGTCAGCTT TGCTGCATCT ACGATTGAGT CAAGTCAACT
    10141 GGCTATCTAT AAACGTCATC CAAGGAAGCA AAGCTTGCAT GGAGTCGTCG ACGTGGACAT
    10201 ACCTGAAGAT CGCAAGAGTC CTGAAGCTGT GCGCCAAGCA ATACTTGATA CGTTGGAAAT
    10261 GCATCCGACC GCTTGCACTG TTTTCAAGGA GGACATGTCT AAGAGAACGA GTGTAATGAA
    10321 CTTCGAGAAA CAGGTTCTTC CACCAGAAAA GGCAATAGAT TTCAGGGTTG TCAATAAACA
    10381 AGGAGAGGAA CTTCAAGAAT ACTGCGAGGA GGCATTTGAT GTCAAAGAAA AAGGCCCACT
    10441 ACGATTTGTT CTTCAACAGG GCTCGAAGAC ACACCTGAGA ATCATCTTCC ACAAAGCTGG
    10501 ATTTGATGTA CGAGCCATCT ATCAGTTTAT ACAGGATTTG GTATCAGCTT TTGATCCTAA
    10561 TGTCAAGAAG CCAATTCTTG AAAAAGAACA CGTGGACAAA AAACTTCAGC AATCAGAAGA
    10621 CTTCAATATG GAGTTGGATA AAATCTACAA ATCAAAGTCT GAGTCATTTG CACACTTCTG
    10681 GGCGAAGACA TTAAGCCAAG ATGTAGCCAA CACATCACTC CGAAACCAAA CTCAGAACCA
    10741 ATTCCCACCA CGACCAATGG TAGCCACAAA CGGAAATTTG AGAACTGTGT TGTCTCCTGA
    10801 TCTGACACAA AAGATGATCA ATTTTATACG TTTCCATCGG GTGTCCTTGC TTGGCCTCGT
    10861 TGCTGGGGCC TATCAGACTC TTCTGCACAT CTTAACTGCA AAATCAGTGG TCAGTCTTAT
    10921 GTTCCCAGTT GATCTGCGTC GGTACATCAA TGACCTTGAC AATGACGTAG CCAATTATTG
    10981 CAATGAAATA CCTCTGCTTG CTCAGTTCGA CTCAGCAAAC AAAATAACCA TCCAAGAGTT
    11041 TATCATTGAG AACAACAAGA GGATACAGCA GCATATTGAC CATGGAGTCC TTCCATTTAC
    11101 TCTCTTCCAA GGGTTGGCAG AGAGAACAAT GGAGATGTTT GACCAGAGTC CACATGGCAT
    11161 CAGCATTGAA ATGCTTTCTG ACGAACATGC TGCCATGTTC AATGGTCGGT CACGAGGAAA
    11221 TGATGAAGGA TCTCCTGCAA TTTTACCAAT GGGTTTGGAG ACCAACTTGC TAATCCAACA
    11281 CAACCTGATC AACGGAGTAA TTGTACTCAA TCTTGGGTAC AAGGAATGTG TGATGAATGG
    11341 CATGAGGGCA GAAGTTTTGA TGAAAAACCT TGTCAGTTTG CTTACAGGCG TAATGACCAA
    11401 CTCAAGTCTG CAGCTAAGAC AGATAAAAAA ATACACGCGC GGAATCAGCA CCAAACTAGA
    11461 AAAGAAGCCC TTTTGCGCTG TTCAGTAG
//
LOCUS       Siphonaria_clade6-2     21079 bp    DNA     linear   PLN 01-JAN-2016
DEFINITION  ORGANISM ANNOTATION.
ACCESSION   NODE_2537_length_50103_cov_17.587451
VERSION     
KEYWORDS    .
SOURCE      . (unknown)
  ORGANISM  .
            
COMMENT     Converted from gff+fasta with gff_to_gb_v10.
FEATURES             Location/Qualifiers
     CDS             join(1..206,1411..1571,8939..9142,9610..9791,10906..11080,11494..11706,14292..21079)
                     /gene="g7"
                     /codon_start=1
                     /product="hypothetical_protein"
                     /protein_id="g7"
                     /translation="MPQEQIAVVGIGCKVPGADNVDQFWQLLERGENHVVEIPKDRWN
                     NEAFYDPDPIAVGKSYVQKAGLLKDPLAFDNKLFNINDFEADQMDPQQRLVCECSYMA
                     LEDGGFPREQLAGSRTGVYVGAMNADYRSLFSGNTAIVNNYTVTGVSNSIIAARISFI
                     FDLRGPSLTLDTACSSGLLAVHLGAQALRTRDCDMALCGGTNFFVLPDTFVHLSKARM
                     VSPTGQCFAFSDRADGYTRGEGCGMVLIKRLKDALRDGDHIWATLETSSNQDGRAVTP
                     ISAPSGEQQIKLLEHIYETAGIDAKCIDYIEAHDNIIARRIDDMSEDIETDVLETMCI
                     SKKVALQLDESTDISGHCQLLANMRFVDGGAIRENFLCRASKCWPVCTGTAAGDPVEV
                     NALGSFFKTQGAERQRHIGSVKTNVGHLESAAGTAGLIKVLLMMKHSKIVPSLFFDRP
                     NPKIDFEGLKLNVPTKVLNWLTPKKVACVNSFGMGGTNCHAVAMAHDVTSPENQVPQT
                     NNIPCIVCFSAKNEKSLKGSIEDFATHPEVNLLSVHDVSYTSTIRRSHYNIRYATVVE
                     DTEELMKNLEIVLHEGLKGSNPVNKPRLVYFFCGMGTSWKGMCKEFMKISDVFRDAIR
                     EIDSHLCNYVSWSLEERFNNSYDPSENQFSAIAIFACQLGLGKLWESLGVTADCIVGQ
                     SVGEVAAAFFAGILSMRDAVKIIYHRTSIMAKAAGGAVVVIKNMKVETVADVVQNYSG
                     SANVSLRYSPIACAVSGDTEAISNIKNELLSKAEAVDTQIQLIDLNVSVAYHSHHMEV
                     CKEELRRAIADISPHPPSKNMISSVTGEIVTGPLGPEYWVDNMREPVSFYEAVQKTLK
                     KMSTNIYIEIGPKPVLRAHIDDIFQNENMISVISMSKPPEWKTYLRALATIYVTGVKI
                     IWQNLPCQSKQVTTIPRYCFNPRRNLQLSESAHLVLSGVCYMENENSYLWKTHTANHY
                     KVIMSRLTFPSVYDHTVSNVLILPGAFYAEIGFAVCVKTVEMNAPLYSVGVIFDQPFS
                     FTREGIVELDVDVEKAAPCHHGVEKFDSYNIAVVKGDETFARIHLQAYGSKAKPTTIN
                     IAHIEGRCPRVVSRDEIYEQLKKFGFTYGPNYSLLMQAQRCSNECIAKIVVPQDLNAE
                     VAKTTIHPSVLDGMIQTAVILTDDSNDVKDLFPKSIKKLTSHKPTEAEMYIFTKRKSS
                     ARNQILYDVKLTSLSGEVIADLEDLTIMLLSGNTKGMDNMYTTIWKPVESRYPNEAIK
                     SPKTFFISDNIPHSTSSTLRQHCLQFDVTTDSEETITQGLEILLTKSTHSYEFIVLVI
                     NTEIKDDEDASIVHTKALHLCLMLKHIYTYAVEKSLTLPIYLFTKRALPFKGGKAAEE
                     NVNPVLTALWGMARCALKEQVYTDFVSIDLHLPSEMCTLGHLASIAEIIKSNSILKNY
                     PEWLVTEENLYVNQFVQHDPQSPLPTFRYNFVDNSQKVILLSKDPAIPTDTVLVHHES
                     IISYGSSSCVEMNVTVTALQNPNLFNMKIPYNKMENHIDHNRNSYPLFALEHKGTAHI
                     ETSGKKQKKVRKQLVSCYPTPVGSKIEVPVEATLGADLITNYAPGDLTKLAVLWSLCE
                     LIITETVTILASSTTAKLAEALTFLLDRGKSKSVNVNIVFIEELDQDKCFNQTILSLV
                     LIEETVVSVLTQSWSKRQFLILPTSLLEPTMETTLVFLLPGIEIKTLDPSSTFQPPKI
                     VPLIAKLRNWIEKHLSLMPKVAACLHNDPNTLREFKNVISDLSDLLEVMILKMDGATA
                     QVDKSKLFRKDAVYIVVGGLSGLGWLFVKFLAQSGAGNIAILNRREATKAKKVEIGQL
                     SSCHNSQIKAYQADVTDMGSLTKFLNVLTADFPGAVLKGIFFGAAVAHDQLLLQTDPN
                     IFAEVIAPKVKGTWNLHQLTKNIPLDYFVMHSSITSVLGNAGQTNYGSGNAFMDGLAH
                     YRKHMNLSAQSINWGALGTGMLTDKAEIKNALEAQGFVIMSEEDIAALILPVLLLDKG
                     QIAPCTFNDQVLRQRVKRDMLVPFQYRMKTFLGSGIEEVQIENDLKQRLPKSHTLPLK
                     ERQVLHEQYITALSCQVLGVDDRAVELDSNLLELGMDSTFAMVIVNQIFKEMNCRIPP
                     IVLLSGSPTVKTIVQAIENELTGIPNGKTELQTGNIVETEKKEENPAKQHQKGQFKNT
                     TYGISASFVESCLLIPHKRYTVKERLHGILDLYIPPVWNNADTICQAILSTFEMHQSA
                     SVAFRTVVSKTMDNPQFEKIFLPPGVAIDFTEAESHEEFQKYCEEEFDILEHSLLRFV
                     LLQRPRAKLRVVYHKAGFDDHSIIILMHSFLYELYPHIKRLNKKEEKQMAETAQYSLV
                     FNDELGKIYNFKAELFHLFWQKALEKDVNDTSLRRLEPSQLSPKPLDATSECVRQRLS
                     SEVSKKVISFLRFHHVSLLGLVTGAYQILLHVMTGKPSVGLMFTLNLRHYFRDFENCI
                     ANWSNEIPLLAEFDKTDKTTCQSFIVDNNKLIQEHINHGLLPLTLFHDLVDKVTDISD
                     KSPHGISINMLTDQDLFAMNIPQDNNKSTSPPAILSLGQETNLVIQHDLGSEVIFFNF
                     CYKTCVMNRTKAEAFMTHLINIITGIVRKKSLRIKHFKKYTEPTKY*"
     misc_feature    <1..>21079
     gene            1..21079
                     /gene="g7"
     source          <1..>21079
                     /organism="NRRL"
                     /mol_type="genomic DNA"
ORIGIN
        1 ATGCCACAAG AGCAAATAGC TGTTGTTGGC ATCGGGTGCA AAGTCCCAGG GGCTGATAAT
       61 GTGGATCAGT TCTGGCAACT GCTAGAACGA GGTGAAAATC ATGTGGTGGA AATTCCCAAA
      121 GATCGATGGA ACAACGAGGC GTTTTATGAT CCAGACCCCA TTGCCGTTGG GAAGTCTTAT
      181 GTCCAGAAAG CTGGTCTACT GAAAGAGTGA GTAAATAATT ATTTGTTTTG AGGTAGATCT
      241 GTTGATCGAA CGGCATGTGA TAAAAGGCCG TTGATGTCGT TCACAAGGTA GATCAATCCA
      301 CAGAATTAAA AAAAAGGAGA TATTTTGGTG TGTAGATCAA TAAGATCATA GCCTTTCTTG
      361 ATAGCAGAGT TGGTAGTTTT ATGACATACA ATAACTACTT TTGAACATTT GAAACAACCC
      421 GCAGAGGAAC ATTTTCGAAT GAAAGGAGTA CCAAAAAGTA GAGTTTTATT TTCACTTAAT
      481 GATGCTTTAA TATGTTGTTA ACATTTTAAT CTAAGTTTAG AGTATCTGTT CATCATAACT
      541 TTGAAAATCA AATATTGTAA TCTTTGTATG GACTCTTTTA AGTACAAGTG GGCTTTCACG
      601 ATTTTTGAGG GATTCCAGCA CCATCCAACG ACAATCGGAG TGAATATGGC CCTTGTTGTG
      661 ACAGAAGTTA TGTTTCGCTA TCTAGTTTAT TTCTTTCGTT AGAGATATAA AAAAACATTA
      721 TGTTGTAAAG CATATCTTTC TCAACTAGAG AATGTGGCGG ACGCAATTCT CAATTGACTA
      781 TATGATTTCT TCATGCATTT TACTCCAGAA CATGTGGATT TTTGGCAAAT GTTTCTGTAA
      841 AATATTCAAG CTGAAATAAA GTTTTCAGTT TTATTTTAAA GGTTTCCTTT TGTTGGCTTG
      901 AATATATTTT CATTATCCAT TCTTCAGTTT CTCAATCAAG TTTAAGATTT GCAACATTTG
      961 ATTCAAATTT TGAGCTGCCT GTTGGCACTT CTTACAATTC CCATTTGTTA GCTGTGGAAT
     1021 ATTTATGTTT TTTAATGGAA TTTTAACCAC ATCTTATAAT CATGCTGCCA GTTGAGTTGA
     1081 TTAGCCAACT CTCAAGTAGA CTTCATATCA ACCTGATATC AATGCAATTA AGAACAAGAA
     1141 GACAAACCAA GTCTGCTATC AAATTATATG ACAATGGGAA ACAGCAGCCC CTATTTGATG
     1201 AGATCATAGT TGACCTACAT ACACATCCGG AAAAAAATAT TGAGAAAATA AGTTGTTCAG
     1261 GGCTAATTTT ATCAGTACAA AATTTTTACA TCTCATTTTC TCAAAGCATA GCTTTTCGAG
     1321 ATAGTCGCTT TGTTTTTAAT AAAGTGTCAA TTTGTAAATG CTTTAAGTAA TATCGAATAA
     1381 AGTTTTCCTT TTTCTCTCTC TCTCTCTCAG TCCTCTTGCT TTTGACAACA AGCTGTTCAA
     1441 TATAAATGAT TTTGAAGCTG ATCAGATGGA TCCTCAGCAA AGACTTGTGT GTGAGTGCTC
     1501 GTACATGGCC CTGGAAGACG GGGGCTTTCC TCGTGAGCAG TTAGCTGGAT CGAGGACAGG
     1561 AGTGTATGTA GGTGAGTAAT TTTCTTGCAT CTTTTATATT CCCATTCTCA AACACATAAT
     1621 ATGAATAAAA TGTATAAAGA CTAGCCTGAG GCCCTTTAAT AAAAACGTGC TTGAGGCCCT
     1681 TTTTTTCATC TAAGGTAGTT AAGTAAATGG ATGATTGGAT TATACAAGAA AACTCGTTAT
     1741 GCATACTTCA AATGATGTTA TATTATTAGC GCAGTCAAAG AGTAAACGAT AAGAAGAGTA
     1801 TAGAAGCAAA GATTCAAACA AACAGTGAAG AGTCAGAAAC AAAAAAAAAG GCATGCGCAA
     1861 TACATGTACA AACTTATTAC GAGAATGTTC TCTCATAAAT ATACATTTAA GTATTCTCTA
     1921 TAGTCTACAA ACTGATGTAG ACATTTGTGT TTTCTAGAGA ACATAGTTAT TGTAGTAAAT
     1981 TAAAATAGTC GTAAGTCGAG TAGGCTAACT GGTTCAATAG TAAAGTTTAT TAAGGTTTCA
     2041 TCTACGTCAC GTCAGAAGCG AACAATGGTA GGATGATACA ATGTTAAAAT GTTGAATTAA
     2101 GTCAAAATCT CAGCATGATC AGCTTAATAA AAATAGTAGA GGTCTGTCTA TGAGCATCAG
     2161 TTAGTAGACT ATCAAACATG AATCAGCTCT CAAGTCCCAC TGGTCATTTC ATTTCATTTG
     2221 ATTTGGTCGA CTTTTTCAAC TTGACCGGAA TGGTCTTTGT TATATCAAGC CCTATGGTGA
     2281 GATTTTTGTT TGATAATAGG TGCACCTATT ATTTTGGGGG GTTTCCTTTG TCACTATTTG
     2341 AAATTTGCTT TTTTTTTTTT CACCGTTTGC ATACCCTCTA CTCCGCATCA CCGATCGTGC
     2401 CATGTTAGGA GTTATTAGCC ATTTTTTGGG AAGCGCCTGG TACTGCCACC CACGCTGGTA
     2461 GCATCATCAC GCAGGTTTTT ACGTCAACAC AACACATGCT AACCGCTTGT GCCCTTCGTG
     2521 GTGTCATCTA CACCCAAGAC AACCTCACCA AAAAAGATAG GGGCATTGAT TTCTTTGCAT
     2581 TTTTCCCAGG AGGTAGCTTT TTTCCTAACA AATTTTGCCA GGATCAACAC TTCTGGTCGA
     2641 TCGTAAGTTC TTTGGCGTGC ATTAAGATGT TTTAGACACG GGACCACCAT TTTTTCTCCA
     2701 TTTCCGAGTG GATTAGGTAA CCGGCCTCTG CTACCAGGGA GGTCAGGAAT GCCGGCAGCC
     2761 GCACACCCCG GTTATAGGGC CAGTGGTAAT CTTAGGAGGA GGTTACCGAA CCTCCTTTTC
     2821 CAACATTCTC ATTTGCCTTT TCCTTGTCTA TGATAGATTC GGGTAAGTTT TTTCGACAAA
     2881 TCTCCGGACT ATCTTCTGAA GCCTCACTGT AGTCCGCGGT GCCAGAACTG CCCCCAGTTC
     2941 TGCGGGAACT CTGTTTGCAT GTGTGTTTCG ACTTCTACCC TTTCTGCACC GAAATCGGGA
     3001 CATTCAGAAG ATAGCCTAGT GTTGTACACT TTGTCGAGAC CACAGCTGTC GGACTGTTTG
     3061 TCTTGGAAAA GGCTACCCAG TTGTTTCCAA GTCCTGACCG GAGCATTTTA TTATTCAACG
     3121 GCACCTTTAG CTCGCCGCTC ATTTTTAGTT TGAGCTTAGG TGGATCGAAT TACTTTTTCG
     3181 TCTCTTTATT TGTGTTTTGC TCCCACTCAT ATCTCCACCT TCTTTGAATC TTGACTTTAA
     3241 TGACACTTTT GATCTCTGTC TCGTACCCTG TTATTACCAA CGAGACCTCG TTTAGCCTCC
     3301 TGGTCGTCTG TCTCGTTCCC AGTAATACCG ATATGTGCTG GGATCCAAGC TAGAGTAAAA
     3361 TGTTTCCCCG CCGCTCTTAT TGCCGTGCAT GTATTATGAT GTATGTAAGA TATTCTCTTT
     3421 GAGATCTTAG TCCCTAACTG ACCACAGTAC GTCAGTAGGC CCTACATAAA GAGCTGCGGG
     3481 GGCATCAAGG AGAGCTATAC GTCACAGTTC ACTTAGCGCT ACAGTCTGAG TCTGGAATTC
     3541 CACTTGAATT CCAGAAAGTG TGCTACCTGT TGGCAATTAC TAAGTCCCAA CTCAGTTAAT
     3601 GAATAACTTA AACTTGTGAC AAAAGTATCA TGGGAAAATA AGCCATATGC CATAACGGAC
     3661 AGATACGATT TCGTAAACCA AAAGCGTAAA GTTAGCGGGT ACCATTACAA GTCCAAAAAG
     3721 GTAGGAAAAC ATAATATAGC CTCAAATACA GGAAAGGATG AAAGTTCTAA TAATAAACAG
     3781 CATAAAGCCC TAATTAATGC TCTTTCCATA GCATATTCCA CATGCCAGCG GCGGTACTAC
     3841 ATTGTTATTA CAACACAAAT CAATGCAAAT CACAACTTGT AGTCCAAAAG CATGATCAAA
     3901 TTTCTAATTT ATCCAAAATT GACTGAGGAT ATACATTGAC AGATTCCTAT TTCTCTACCA
     3961 AAAAGATAAC GAAAAAAAAT AATCTAGAAA TCAAAAATTA AGAAGCATAC GCAGAGAGGA
     4021 AGAACTCAAC CCTAAAAATT GCACGGAAAG ATGTTACTTT GTGGACATCT GTTTCTTTGA
     4081 GATGAAAGTG ATGTGTTGCA ACTCCCTATT GATAAAGTAG GCTACAATGA ATGCAACACA
     4141 ATAGTTATGA CCTCCCCTTT ATTCCAGGAA TAATAGCATT TTGAATCGAA AAAAAAATCC
     4201 TTTCTATTCC TTCTTTATTG GAACTTCTTA TGATATGTCA GTTATGCAAT ACGCCAAATT
     4261 TTGCCCAAAA ATTTGGGTAG GCCTACATAT TCTGTAAATT TCAATTTTAA AAAACTGACC
     4321 CCGCAACCGT GATACATGGC GCTCGCAGCT CGCCATACTC GTTCTGGACA GCTGACAGAT
     4381 GTTTTTGTCG AGGTTAGAGA AATTTACGAC CGACCTTTGA ACCCAGATTG ATGTCATCAA
     4441 GGACTGTTCA CTCTGCAGAG ACAATAATGA TTGTGAATTC GGAAACAAAA TGGGGTAAGC
     4501 CTTCATTTCA AGTTATTTAA GGACTTTTTG CTAGAGCTGT TTTACTCAAT TTTACGGAAT
     4561 GTAAGATCAT TTTGTCATTT GCACCATGCT TTATGAGATA TTGAGATATT GTTTGTTGTA
     4621 AATCATTCAC ATGCGACTCA GGTTTTCTGG CCTAGATTCT ATTAACGATA GACACTGTTA
     4681 ATTGTAACAT GGGCTTAGTG ATTGAAACCA AAGTCTTAAA AGTTGAATCT TTGTTTGCAC
     4741 CCGAGGTATT GTAAGTAATT ATTACACATT CTACAAGGGA AGGGTGAAAT AGTTTGTTGG
     4801 TTTTTATATT TTTAAATCTT TATTGCATCT GTGGCAACAG TTCGAATCTC TCGGTATTGT
     4861 TATTAAGGTC GTGCTGCAGA AAACTATGGA ATACCATCAT GCCCAAATTG TATCCTTGTA
     4921 ACACATTGGA AATAGTGAGA AATGGCGTAA TGAGGAAAAT GTTTCAAACA TATCTAGTGT
     4981 GTTTTTAAAC AGATTTCTAT GGATTTTTAT AATTTTTTTT TTTCTGTAAT TAATACTGAT
     5041 ACCTGATTAA ATAAGAAAAA TCACATATTT AGATAAAAAA AATTATCCCT TGCTATTCCT
     5101 TACATTTATA AAATTTTATA GTGTTTTCTT TTGTCCACTC TTACACTTAC AGCTGATGAG
     5161 GTTCACAACA AAAGATTGAT GCACTGGAGC ATCCCCTGGA TTCCACAAAG AAAGGCCCAA
     5221 CTGGTTTTGG ATGGTAACTT ATCAATGGAT TTCTGCATCT AATTTTTCTA ATGTGCCATC
     5281 AGCTCTTGAA GATCTCCTGA AGTTGACTGT ATGTAGGTGT ATCACAGACT ATTTACTGTG
     5341 AGGTGAAGCT GCCAAAGGCA TCTTTTAACT GCTGGACAGT ATATTTGGAG TGAGAAAAAG
     5401 AAGAAAGTTA AAACCTTCTG ATGTATTGAG AGAAAAGAAA AACAATTATA TTTTGAAGAT
     5461 CATGAAGGTC TTGATAAGTT TGATTTAATG AAGAGGCAAA TATTGAAACA GATCAACAAT
     5521 GTTTAACTTA ATCAGGTTGG GACATAAGTC TTTTTATTTC AGATTTAGAA TGTTTCTAAC
     5581 ACTCAACATA AACTGCATGA AAATATGTTT ATATATTCTT GGCAATACCT TGTGATGTGT
     5641 ATAATTCATT TCGCCAATGT TCTGTCAAAT ATGCAAAAGT GTTAAATTTT CAGAAAATGC
     5701 TTTTTGTGGC TAAAAACAGT AAAGTAAAAC TAAAAGATAC ACTTGCTAAC AAAAGCATTA
     5761 GCTCAAAAGA TGCACTAAAA CTTGTTTTTT TAACAGTTTT TGAATAAGGC ACAAGTGCCC
     5821 AACCACTTTC TCTTGTTCTG TTAAAGAGGC ACAAGTGCGC TTCAGGTACC CAGAGCCAAC
     5881 TTGTGACATT TTAACAGAAC AAAATGAGGG CACCCTGAGA TTCCTTGTGC TGCATTACTT
     5941 CTTTACTATT CTTTGCTGGT CCATCGCTTA TTGCTTGTTT TACCCTATTA GCATCGTATT
     6001 AGCATATTTT ATGAGGTTTA CAAGTAATAC AAGTGATTTG GAATTAACTT GAGAGCAGCA
     6061 AAAAAAAAAA ATATATTAAT AATATAATTA TAAAGTATTT AAGAAAAATA GAAATATGCA
     6121 ATTGATACGT TTACTAGATC ATCGCGTCTG TCAGCGATTA TGAAAGTGAA GGTGTGGTGA
     6181 TAATCTTCAA ACAATCTTCA GGGTGCAATA TATGTCTTCA TACGCCTTTG CAAGATAATG
     6241 GAACAGCGAT TTGTAATAAG GCTCCAGTAA GCAGCTCAGA TAAAATAATT TAAAGTAATA
     6301 AGTCCATGCA AGTATGTGCT GCATCAACCA AGCCATCCTT GATCAATATC AGTGCTCTTT
     6361 TAGAGGATTT AGTTGAAAAA TGGTGATATA CTTGAATTTC CATAAATCTG GACTATTCTA
     6421 TCAACATGGA ACCTTAGGGC ACCACAGTCC TGTAATTCTA CCAAAGATAG CGGTTATTTA
     6481 GTTCCCACGT TGAAAATGGC TTACAAGGTC ATCCCGAACT ACCATCTGAT GATGTGGCAC
     6541 AAAAGAAGGG ATAGGATGCA AACTCTCGTC TTATATCATC AGGTGATGTG ACCAAGACAA
     6601 CGGAAGAGAA TTCACTCTAA CACCAATTTA TGGTGTGGCC CAGACGGCCT GAGAGGATTA
     6661 AACTCTTTTC CAGTACCATC TGATGATGTT AATCATTAGT TGAGAGAGGA TGCTTTTCTA
     6721 CCATCATCTG ATGATGTGGC GCAAACGATG TGGATACAAA CCCTCGTCTA TCACAATCAG
     6781 ATGATGTGGC CCAGACGACG GGAAAGGATG TAAACCCTTC TCTAACACCA TTTGATAGTG
     6841 TGGCCCAGAC GATATAAGAG GATAACAATC CTTTTCTAAC CCTCCTCTAG CTTTATCTGA
     6901 TGATGTGCCC CAGAAGACAG GAGATGCAGA ACCTCCTTAA GCACCAGGCC CAGATGGCGG
     6961 GAGACAATGC AAACCCTCGT CTATCACAAT CTGATCATGT GGCCCAGACG ACGGAAGAGG
     7021 ATGTAAACCC TTCTTTATGA CCTGGCCTAT ACGACGGGAG AGGATCCAAT CCCTCATCTA
     7081 GCACCATCTA ACTCTATGGC CATTTAGACG GAAGGGGATG GAAACCCCCT TTTAGCACTA
     7141 TCTGATGATG TGGCCAATAA GACAGAAGAG GATGCAAACC ACCGTCTATC ACCAACTGGT
     7201 GATGTGAAGC AGACGCCGGG AGAGGATGCA AACCCTTGTC TAGCACCATC TGATGTTCTA
     7261 GATGAAAGTA GAGGATGCAA GCCCTCCTAT AGCAGCATCT GATGATGTAG CCCAGATTAT
     7321 GGACGAGGAT TCAAAACCTC CTCTAGGACC AGTTGATGAT GTGGCCCAGG CGGCTAGAGA
     7381 CATACATCAG TACAGGGACT CGATCTATTT CTTAGGAAAG ATATGTCACA AGAGTCCTGA
     7441 GCACTGGGCA ACATCACAAT AGATCTAGGT TCATGGTATA TGCTTAATGC TGTGGCAGAA
     7501 TATTCTGAAT CAACCGGTAC AGATGATCCC CCCCAAACAG TAAGAAGCCA GCATTATGAT
     7561 CGAACATGTG TCTCCAAAGA CTTCTTTCCT CAAGATGTCC TTAGGAAGTG CGAAATATGC
     7621 TACCACACTA CTGCAGACAA AGTTCAGCAT AGAGAGCATG CGATTTGGGG GGGGGGGGGG
     7681 GGGGGGGGGG GGGAAGGGAA GGGAGCCAGG GAGGGAGAGA TGGATGGATG AAGTGGGGAG
     7741 GCATGGATTA AGTGAGGGAG GATGGATGAG TGATGAATAA AGAGAGAGAA AGAGAGAAAA
     7801 AAAATAATTC TATTTAATAT TTCTTACTAT GCCTGTTCAT TAAGACTATT AATATTCTAG
     7861 TATAGAGGAC ACCTACCATA CCCCTCATAA CACTTTAATA CTCTGCAGTA AATTCAAATG
     7921 TAGCAAAAAG TCACAAGGAA GCGCCCCATG TTTTTTCTGT TAAAATGACA CATGTTGTGC
     7981 CTTTTTAACA GAACAAATCC TTGTTCCAAA ATGGCACAAG TTCCAAAACT ACCACAAAAC
     8041 AATTCAAAAA AGGCATCCAC AGTGTTGTGT ATTCATGCAA TGATGCTTAA AATGCAAATT
     8101 TACACTTTGA TAAAAGCACG CAATGAAAAT TAAACAGTTT TTTGCTTCTT TTGTAAAATT
     8161 TTGTTCACTG CAGTTATGCC TTTTTAACAG AACAAACAGT GACGATTTGT CAATAATGGG
     8221 TTGTATTGTG ATATTTTGGC TGAGGGTGAT AATTGTAAAA AAAAAAAGTC AGAATTTCTA
     8281 ATGTTGAGTT CACAATCCTG CCTAGCCAGT TTCCTTTTGC TCTTAAAATG TGGATTTTTA
     8341 TTTTCTTGAG TAGGATATTA TTGTGAAGGC TTCAACTAAA ATACTATAAT TATTTTGATA
     8401 TCAGGTTAAT CGCATGTTAC TCTGCCAAGT TTTCCAGCTT TTGCTCTCTC AGTAATCAGT
     8461 TTCACTATTA AAAGTATTAT GCACTAGTTT TATTTATCCA TCACTATAAA AGCATTATTT
     8521 ATCCAGTTTT CCTGACACAC TCAGCTTTTT TAAAAATGCA AAATGACATT AAAAGGAATT
     8581 TTTCCAATTT TTGCTCTAGA ATTTTTTTCT TTCGTCTTGG ACTATTTGTT CAAGGCAGGT
     8641 GAAACTAGGC AGGGATGAAC AGCTGAGAAG TCTTGATTTC TGCCTCCTGC ATCAGAGCAA
     8701 CTGCAAAGCA TCACTGAAAA TGAAAAATAA ATATTTTTAA AGATTGTTTT TATTCTGTAT
     8761 GTCTCTATAA AGGCTCTCAC AGAAAACAGA GTGAAAGAAA ATGAAGATAA TAACATGACG
     8821 TCATATTAGT GTGTTATTGT TTATAGAATA AATAAGTTTT ACAAATGAAA ATTAATAGAT
     8881 CTATTGTTTT TCTGTTAATT GAAAAAAATT ATCATGAAAA ATATTCCTTC TATTACAGGG
     8941 GCAATGAATG CTGATTACCG TAGTCTTTTT TCTGGCAACA CAGCAATTGT GAACAACTAC
     9001 ACTGTGACTG GGGTATCAAA CTCAATCATT GCTGCTCGTA TCTCCTTCAT ATTTGATCTC
     9061 AGAGGTCCAT CCCTTACCCT TGACACAGCT TGTTCCTCTG GCTTGCTAGC TGTTCACCTT
     9121 GGGGCACAAG CACTTAGAAC AAGTATATGA TTTCACTGCT TTGAATAAAA ATGCAATTAC
     9181 TTATTCTGTG ACTCAGCAAT AACATTCTGC CATTTTCAGT GAATATCCTT TGTTGAGTCT
     9241 TAAAGGCTTA CATTTATTTC ACTCTCTCTC TTTTTTTTTT TAAATTTAAA ACAGAGGAAT
     9301 CTGTGCATAA ATAGGTAGAT ATTGGGTACT ATTTTTAAAA CCTTAGTGTA CAATATAATT
     9361 TTACACTGGC CATTGTTTAG ATCTGTTGAA GATTGTCACA ATTAGTGGCT CGTCATGTGT
     9421 ACTTAAGAAA ACGTACTTTG ATAGGGGTTC ATTTTGACAC ACAGACAAAA AAAGCTGCTG
     9481 GCATTGTTGG GGACAATTTA ACTCTTCATC TGGTCAACAT TGATACCTTC AGGGACAAGC
     9541 TCCTTTTTAG ATTAGCCCAG GTGACTATGC TTCACTCTTG ACTTCATTTC ATTTCTATTT
     9601 ATCCACCAGG AGACTGTGAC ATGGCTCTGT GTGGAGGTAC AAACTTTTTT GTCCTCCCTG
     9661 ACACCTTCGT TCATCTCAGT AAAGCTAGAA TGGTATCCCC CACTGGTCAG TGCTTTGCCT
     9721 TTTCTGACAG AGCGGATGGA TACACAAGAG GAGAAGGTTG TGGCATGGTC TTAATCAAAA
     9781 GGCTAAAAGA TGTAAGAGGA ATATTTCATC AGTACATCAT CGTCTTATTT AACATATGTT
     9841 TAACCTGAAA TAAATACATA TATATGTATA TATATACATG GCCTGTTTAT GTGGATAAGA
     9901 ATGATCAAAT TTTAAAATAT TTAATAGATG TTAAATTGTG TCATATAATG TGACAGGTAA
     9961 ATTTAAAGTT TCACTGAAAT TTATTTCATC GTCTAGAAGC GAGAAACGTT TTAAAGTCCA
    10021 TTACTACTGC TTTCATGGTT TGAAATGCTC TACCTCATCT AAAATTTCTC CAAAATAGTG
    10081 GGGGTTTTTT TGTTTACTTC ACTATATCTG GTTGCTAAAT GAATAATATC ATCATATGTG
    10141 TTATAATTTG TCCTTTAAGA AATTTTTACA ATTTAACACA AATTTAACAA TAAAAAAAAA
    10201 AAATCAGCAT CAAAAAAACC TACAAGAGTA GGCCAGAATG GTCGCTGACT GCACACAATA
    10261 TTTGGTAAAC TCTTTTAGAA GACATTTCCC AAAATGACAC AATGGTAAAT TCAATCTACT
    10321 TTCTGAAACT CCATAAAATT AAAAAAAACT AAGAGAACTA CAGTTTATGA CAAGAGCAAA
    10381 TTGTAAGAAA GTTATTGTAT CTTAATGATC TTAAGCACAA TCAAACATCT CCTTGTATTT
    10441 CTTTTGATAG AGAACCATAA TACATGGATC TAATATTCTT TGAAATTTCA TATAACTCAT
    10501 AACATACGTA CTCTCATTCA TGTTTGCTTC TACCTGCGTA TTTTATTTCT TCTTCTAGTT
    10561 TATTCGGATA AAGTGAAAGA GAATTGAAGT GACAGACCTA TAAGAAGAGT CACTGTACTC
    10621 AGAAAACTTA TTGTCGACAA GAAATGCTTT TGAAAAGATA TTAAAGGCTT TAATTACTGT
    10681 CAATACATGT TGGTTTGGAC TGTGTTAATG TGAATTGTGT GGAACAACCT TGGTTTCAAT
    10741 TTAAATACTT CATACCAATA AGAAAAACTT GAAGTGAATT AGACACCTAT AGATCTACCT
    10801 GTGCGTGAAA TATTATTTTG TATAAAATAG GAATGACCAG ATGTGTGATC TTTTCAAACT
    10861 ACCTCAGGAT TGAAGGCATT TATGATAATG ATTTTAATCT AATAGGCTTT GAGGGATGGT
    10921 GATCACATTT GGGCAACTTT AGAGACCAGT TCAAACCAAG ATGGACGTGC CGTGACACCT
    10981 ATCTCAGCCC CTTCTGGTGA ACAGCAAATC AAGTTACTTG AACACATTTA TGAAACAGCT
    11041 GGGATTGATG CAAAGTGCAT TGACTATATA GAAGCTCATG GTGAGTTTAT ACCTGAAAAA
    11101 CTAGTGAGTT ACATTTAATG CATCCCAATG ACAAGTGACC TGAGTTTTAT TTTAGCGTTT
    11161 TTTGGGGGTT TTTTTGAGAG GGAGAGGAAT TTAGCAATTG TCCTATCTTT CAAAAAATCT
    11221 CACAGGCATG GCAGATTTCA ACATCCCAAA CAGGACTTCA GGTGTGATAT AATTTGTATA
    11281 TTTAGAGCGT GGCACTAAGC TCATTGTTAT CTGGTGCTGT TTAGTCCACG GAAAAGGGTT
    11341 CTTTATGGCA GTGATTTTCA ACCGTGGCAC ACTAGTGTGC CATGAGGGAT CGTCAGGTGG
    11401 GCCATGGGAA ATTAACATCA CCTGATGAAC CATTGTCGGG TGTCTTTGCT TTAATAAACT
    11461 GCGGAAGGTA ATGTAATGCT ATTCCTCTCT CAGATAACAT CATTGCCAGA CGTATTGATG
    11521 ACATGTCTGA GGACATCGAA ACTGATGTTT TGGAAACGAT GTGCATCAGT AAGAAAGTTG
    11581 CCTTGCAACT TGATGAGTCC ACGGATATTA GTGGTCATTG TCAGCTCTTG GCTAACATGC
    11641 GTTTTGTGGA TGGAGGAGCC ATTAGAGAAA ACTTCCTATG TCGCGCGTCA AAGTGCTGGC
    11701 CCGTGTGTAT GAGCTGTGAG AGAAACTTAA GTTTTTTCTG AGAAACGATT ACGCAAAGCT
    11761 GCTTGCAAGT GATGAGTGGT GTGCAACCCT GGCATAATGG CTTAAATGTT ATTATTTCAT
    11821 AATCAAAATG AACTGAACAC GCGGATGCAA GGCTGAAATG AAAACCTGCT TACAGGACTG
    11881 ATAAAATGAA CGGATTACAT TTAAAGTGCA GCACTGGCAA AACAACATGT GCAGCGTGGC
    11941 AACCTTGAGA TGTTCCCACT CACCGAGAAA CTGCTTGATC GCAGCACTGC TGCAATAGGC
    12001 GAGTTGATTG GCACTTATTT GAAAACTCAA ATTTCTAAGC TAGTTCAGCC TCACAGAATG
    12061 CCTTGACTGG GTTAGGGACT GGGTTGGGTC TTTCTACCAT TACTGCCAGG ATATTCATTT
    12121 TGTGTTCATC GAATTAAGTC TATAAAATCA TATTATTAAC TATATGCATT ATAAGCTGTA
    12181 CTGTGTTAGA GTGTCATTTT TTGTCATTTT GGTTGGTGGT GTGTCCCAGG ATTTTGTAAA
    12241 TGTAAAATGT GTGCCGCGGC CCAAAAAAGG TTGAAAATCA CTGCTTTATG GTGTGCAACT
    12301 TGCACAAGGG ACCTCCGGAT TTATCTTCTA TCTCAGATCG AACTAGGTGT TTTTTCCTAC
    12361 CTGCTCTAGA ACCAGGGGTG TGACAACTGA GGCAAATCTG AAATGAAAAA ATGCATTTAC
    12421 TTCCAGGGTT TTAACCCGAG TGCTTCACAT TAGAGGCTGA CACCTTTAGC CATTAGGCCA
    12481 CTGAGCCCCC CGAGGTTTGC ATGTTTGGTG ATAACATATT TTCATACCAC AAACCAGACA
    12541 GCTACTGTGG CAGACACCAT TTTGCTTGTC TTTTTACCTG TTTTTTGGCT CTCAAAGAAC
    12601 CACCAGCAAT AATAATTAGG CTATGATGTA ATACAATAAA CAAATGGACG CTTTCCTTAA
    12661 AGTCTAACCA CACTTACCAG TAAAACCTTA GAAAACAAAA CAAGCTACAA AGAGGTTCAT
    12721 GCCTTTACAA AATCCTGCTA CTTTGTTATG AGAGTGAGCA AAAAAGAAAC ACAGTGACCC
    12781 TGATGTGATA AACAACCAAA AGATATCTTT CTCACTTAAA AAGATCTGGG ATTATTTAAC
    12841 AAGGACATCA GCTCTTGTTT GGTCCTCGTC GCCCAACAAA ATGGCCAGGG GAAGGTTGTA
    12901 CCAAGAGAAG AGTCGATGAG TCAAGAAAAA TCCCTGCAAG CCTTCAGCGG GATTCGAACC
    12961 CATGACCTTT TGTAAAAGAA GTGAGCACCT AACCTCTCTG CCACCTGCAC CCCTCACTTC
    13021 TGTACCCCTT GTTCATATTG TAGGTGGGAC TTAGTCTTAT AGGAAAGGAA CAATGAATTT
    13081 GAAGATCCCT TAGCATGTGA AAACACTTGA TAAGAGCAGT TCCAAATATC CTTTCTCATA
    13141 GAAAAAAATA ATAATCAGTC ACTACTCATT TCCTAGGATG ATACAGCACA AGAAGGGGTA
    13201 AGTTCCATGC TAAAAATAAA CCCATTATTT CCATATTTTA CTCACTCCTG CTCTCAACTG
    13261 AAAAATCCAC TTTGATAGTA TTTTACTAGT TACGCCCTCC TTTACGCTTG CTTGGAGTCT
    13321 GCAAGAACTG CAAAATTCCT TTTTGTATAT GTATGTACTT GTGCAAGAGT AAATTCCTGA
    13381 TGAAAAGTAT GTCTGCTAAC CATGTAAGCC TATGAATGAA TCAAGTTTAT AGGCCAAGGT
    13441 ACTCAGATTG CCATCTTCTT CTTTTGTTCA CTTAAGAGAA TCTAAATTTG CAAATTATTC
    13501 CCTTAAGAAT ACGGCCCCAA AGACAGAAGC CCTTCTCCCC CCTCCCCCTC TCTTCTTAGC
    13561 TATGTCACTG CCTTGAATTA GAGTGTCCAA ACATGGGGGA AACAACTCAA AATGAAATTT
    13621 CACAGCTGTG ACAATGTTTA TGTTTTCAAA AATGGGATTG CTTAGCTCTG GAGTAAGGTA
    13681 AGGCTCATTT CTCATTATGA ATTGTTTTCC TATTGCTGGT TCAGATTCAT ACAAAAATGG
    13741 GGTCTATGGC TTTTGCAGAC TGGCATAGAG GGTGGTGCAT CTAGTAGTTT TATACTGGAA
    13801 TGGAAGAAAG CTCCACCAGA GTACTCCTGT GAGGTCTTGG GCCGTAGAAA TAGGCTCTAG
    13861 ATAAGGTTCC CTTGGTATCC TTACAGAAAG TATGCAGTTC AGGAATCCCA AAGGGTAAAG
    13921 AAGAAAAAAA AAGTAAAAAC AAATACAGGT TTGAGATGCA TGCAAGTTAT TTACATTGAA
    13981 TGACAATTTT GCATGAAATA TTACTGGCAA AGGCAAATTG AGTTGTATAC AAATCATGAA
    14041 TGAATATTTG ATTCCCATTT TGTATTCCCA TTTTATATGT GTGCAGAGTT GTAGCTGGAA
    14101 GGTTGATAGT TAATTTATGG CTTTAGAACT ATGGTGAACA ATTTGGTCAG CCCCCCCACC
    14161 CCCCCCCCCC CCACTGTCAG CGTTATGTCA AAAATAAATA TCATGACCCC AACAACCTTT
    14221 TCTCACAGCC TCACCAAGAG TAAGAGACTC TGTGTGCATT TGAGAGATTT TTAAATATCT
    14281 ATTTTTGTCA GGTACTGGTA CAGCTGCAGG TGACCCAGTT GAAGTTAATG CACTCGGTAG
    14341 CTTCTTCAAG ACTCAGGGAG CTGAAAGACA ACGTCACATT GGCTCAGTCA AGACAAATGT
    14401 AGGGCATCTA GAATCTGCAG CGGGAACAGC AGGACTAATT AAAGTGTTGT TGATGATGAA
    14461 ACACTCCAAG ATTGTACCTT CTCTCTTTTT TGATAGGCCG AACCCTAAGA TTGATTTTGA
    14521 AGGTTTGAAG CTTAATGTTC CTACTAAGGT GTTAAACTGG TTGACTCCAA AGAAAGTTGC
    14581 CTGTGTCAAT TCATTTGGGA TGGGCGGCAC AAATTGTCAT GCAGTCGCTA TGGCTCATGA
    14641 TGTCACTTCC CCAGAAAATC AAGTACCCCA GACCAATAAT ATCCCATGCA TTGTTTGTTT
    14701 CTCAGCAAAA AATGAAAAGT CTTTGAAAGG CAGCATTGAA GATTTTGCAA CACACCCAGA
    14761 GGTAAATTTG TTAAGTGTTC ATGATGTTTC ATACACCTCC ACTATCCGCC GCAGCCACTA
    14821 CAACATCCGT TATGCCACAG TTGTTGAAGA CACTGAGGAG TTGATGAAGA ATCTTGAAAT
    14881 TGTTTTGCAT GAGGGGCTCA AAGGTTCAAA TCCGGTAAAT AAACCTAGGC TGGTTTATTT
    14941 CTTTTGTGGT ATGGGAACAT CATGGAAAGG GATGTGCAAG GAATTTATGA AGATTAGCGA
    15001 TGTCTTCCGT GATGCTATCA GAGAAATAGA TTCCCATCTT TGTAACTACG TATCATGGTC
    15061 ACTGGAAGAG CGTTTCAACA ACAGTTACGA CCCATCAGAG AACCAATTTT CTGCCATTGC
    15121 CATTTTTGCT TGCCAACTTG GTCTAGGTAA GTTGTGGGAA AGTTTAGGTG TCACAGCAGA
    15181 TTGTATTGTT GGACAATCTG TGGGGGAAGT AGCGGCAGCC TTTTTTGCTG GAATACTGTC
    15241 AATGCGTGAC GCAGTCAAGA TTATCTACCA TCGCACTTCT ATTATGGCAA AAGCAGCAGG
    15301 TGGGGCAGTG GTTGTGATAA AGAATATGAA GGTGGAAACA GTAGCAGATG TGGTACAGAA
    15361 CTACTCAGGG TCAGCTAATG TATCTCTTCG GTACAGTCCA ATTGCGTGTG CTGTTAGCGG
    15421 TGACACCGAG GCCATTTCCA ACATCAAAAA TGAACTTTTG TCAAAAGCAG AGGCAGTGGA
    15481 TACTCAGATT CAGCTAATTG ATCTCAATGT CAGTGTTGCT TACCACAGTC ATCACATGGA
    15541 AGTATGTAAG GAGGAGCTCA GAAGGGCAAT AGCAGACATA TCGCCACATC CTCCAAGCAA
    15601 AAACATGATA TCTTCTGTCA CTGGAGAAAT CGTTACTGGG CCCCTTGGAC CAGAATATTG
    15661 GGTTGACAAC ATGCGCGAAC CAGTATCTTT TTACGAGGCA GTTCAAAAGA CATTGAAAAA
    15721 AATGAGTACA AATATCTACA TTGAAATAGG CCCAAAGCCA GTGTTGAGAG CTCATATTGA
    15781 TGATATTTTC CAAAATGAGA ACATGATATC CGTGATTTCG ATGTCAAAGC CACCAGAATG
    15841 GAAAACATAT TTGCGAGCTT TAGCAACTAT CTACGTGACT GGTGTGAAGA TCATCTGGCA
    15901 GAACCTGCCA TGTCAAAGTA AGCAAGTAAC AACAATTCCC AGATATTGCT TCAACCCACG
    15961 GAGAAATTTG CAACTGAGTG AGTCTGCCCA TTTGGTGCTG TCTGGAGTTT GCTACATGGA
    16021 AAATGAAAAC TCATATCTGT GGAAAACACA CACAGCAAAC CATTACAAGG TTATAATGTC
    16081 ACGTCTTACA TTTCCTTCTG TCTACGACCA CACCGTATCA AATGTGCTGA TACTTCCAGG
    16141 AGCATTCTAT GCAGAAATTG GCTTTGCCGT GTGTGTGAAA ACAGTAGAAA TGAACGCTCC
    16201 TTTGTACAGT GTTGGTGTAA TATTTGATCA GCCATTCTCT TTCACGAGAG AGGGAATTGT
    16261 TGAATTAGAT GTTGATGTTG AGAAAGCTGC TCCTTGTCAC CATGGTGTGG AAAAGTTTGA
    16321 CAGTTATAAT ATTGCAGTTG TGAAAGGAGA TGAAACATTT GCTCGCATTC ATCTTCAAGC
    16381 CTATGGTTCA AAAGCAAAAC CAACAACGAT TAATATTGCT CACATTGAAG GACGTTGTCC
    16441 CCGAGTGGTG AGCAGAGACG AAATCTACGA GCAACTGAAA AAATTTGGAT TCACTTATGG
    16501 TCCCAATTAC TCACTTCTAA TGCAAGCGCA ACGTTGTTCA AATGAATGCA TAGCAAAAAT
    16561 TGTCGTTCCT CAAGATTTGA ATGCTGAAGT TGCCAAAACA ACCATCCACC CATCTGTTCT
    16621 TGATGGGATG ATACAGACAG CGGTTATCTT AACAGATGAT AGCAATGATG TGAAGGACCT
    16681 TTTTCCGAAA TCAATCAAGA AACTGACATC TCACAAACCA ACTGAAGCTG AAATGTACAT
    16741 CTTTACCAAG CGCAAAAGTT CTGCAAGAAA TCAAATCTTG TATGATGTCA AGCTGACATC
    16801 ACTCTCTGGT GAAGTAATTG CAGACCTGGA GGATTTAACA ATAATGTTAC TGTCCGGAAA
    16861 CACAAAGGGA ATGGATAATA TGTACACAAC TATATGGAAA CCAGTAGAAA GCAGATATCC
    16921 AAACGAGGCA ATAAAGTCAC CCAAAACTTT TTTTATATCT GACAATATAC CCCACAGTAC
    16981 ATCATCGACT TTGCGCCAAC ACTGCCTTCA GTTTGATGTC ACTACAGATT CAGAAGAAAC
    17041 AATAACTCAA GGCTTGGAGA TTTTACTGAC AAAGTCAACG CACAGCTATG AGTTTATAGT
    17101 ACTTGTCATC AACACTGAGA TCAAAGATGA TGAGGATGCT AGTATTGTCC ACACTAAAGC
    17161 TCTTCACTTG TGTTTGATGT TGAAACACAT TTATACATAT GCAGTTGAAA AATCACTTAC
    17221 TCTGCCAATT TACTTGTTTA CAAAACGTGC GTTACCCTTT AAGGGCGGAA AAGCTGCAGA
    17281 AGAAAATGTA AACCCAGTTT TGACTGCCCT TTGGGGAATG GCAAGGTGTG CACTTAAAGA
    17341 GCAAGTTTAC ACTGACTTTG TATCCATTGA TCTTCATTTG CCTTCAGAAA TGTGCACCCT
    17401 TGGCCATCTT GCATCCATTG CAGAGATCAT TAAGAGCAAC AGTATCCTGA AAAATTACCC
    17461 CGAGTGGCTG GTCACTGAAG AAAACCTTTA TGTTAATCAG TTTGTCCAAC ATGACCCACA
    17521 GTCACCTTTG CCAACTTTTA GATACAACTT TGTTGACAAT TCCCAGAAAG TCATCTTACT
    17581 CAGTAAAGAT CCTGCAATCC CAACTGACAC AGTGCTCGTA CACCATGAAA GCATAATTAG
    17641 CTATGGAAGC AGCTCATGTG TGGAAATGAA TGTCACAGTG ACAGCATTAC AAAATCCAAA
    17701 TTTGTTTAAC ATGAAAATAC CTTACAACAA AATGGAAAAC CACATAGACC ATAACAGGAA
    17761 TTCCTACCCA TTGTTCGCAT TAGAGCATAA AGGCACTGCA CACATTGAGA CTTCTGGTAA
    17821 AAAGCAAAAG AAGGTCCGGA AGCAACTAGT CTCCTGCTAC CCTACACCAG TTGGTTCAAA
    17881 GATTGAAGTT CCTGTGGAAG CTACTCTAGG TGCTGATTTG ATAACCAACT ATGCACCCGG
    17941 AGACTTGACA AAGCTCGCTG TTCTTTGGTC ACTTTGTGAA TTAATCATAA CAGAGACAGT
    18001 GACAATTTTG GCATCCTCTA CCACAGCTAA GCTTGCAGAA GCACTCACAT TCTTGCTGGA
    18061 CAGAGGAAAA TCAAAGTCTG TTAATGTCAA TATTGTCTTC ATTGAAGAGC TTGATCAAGA
    18121 CAAATGCTTC AACCAAACTA TTTTGTCTCT TGTTTTGATA GAGGAAACAG TTGTTTCAGT
    18181 CTTGACCCAG TCCTGGTCAA AGCGACAGTT CTTGATCTTA CCAACATCTC TTCTAGAGCC
    18241 TACAATGGAA ACAACTCTTG TTTTCCTTTT ACCAGGCATA GAGATCAAGA CACTTGATCC
    18301 GTCAAGTACT TTTCAGCCTC CAAAAATTGT GCCACTAATT GCAAAATTAA GAAATTGGAT
    18361 AGAGAAACAT CTTAGTCTCA TGCCCAAGGT AGCTGCATGC CTACATAATG ATCCAAACAC
    18421 ATTAAGAGAG TTCAAAAATG TGATAAGTGA TCTGAGTGAC TTGCTGGAAG TAATGATTCT
    18481 GAAGATGGAT GGCGCTACTG CACAGGTGGA CAAGTCTAAA CTATTCAGAA AGGATGCTGT
    18541 TTACATTGTT GTTGGTGGTT TGAGTGGTCT TGGATGGCTC TTTGTGAAAT TCCTTGCTCA
    18601 AAGTGGGGCA GGAAATATTG CTATTCTTAA CAGGAGGGAA GCGACAAAAG CAAAAAAAGT
    18661 GGAAATAGGC CAGTTGTCTT CATGTCACAA TAGCCAAATC AAAGCATATC AAGCTGACGT
    18721 AACTGATATG GGTTCTTTGA CAAAATTCCT GAATGTCTTG ACTGCAGATT TTCCTGGTGC
    18781 TGTTCTTAAG GGAATATTCT TTGGTGCTGC AGTAGCACAT GACCAATTAC TTTTGCAGAC
    18841 TGACCCAAAT ATTTTTGCTG AAGTGATAGC TCCAAAAGTA AAGGGAACAT GGAATTTGCA
    18901 TCAGCTCACA AAAAACATAC CTCTTGACTA TTTCGTTATG CATTCCTCAA TAACATCAGT
    18961 GCTTGGGAAT GCCGGTCAGA CTAACTATGG ATCTGGCAAT GCTTTTATGG ATGGCCTTGC
    19021 TCATTATCGT AAACACATGA ATCTGTCAGC TCAGAGTATC AACTGGGGTG CTCTAGGTAC
    19081 TGGCATGTTA ACGGACAAAG CTGAGATTAA AAACGCTTTG GAGGCTCAAG GTTTCGTTAT
    19141 CATGTCTGAA GAAGACATCG CTGCGCTCAT CTTACCGGTT TTACTGTTAG ACAAAGGACA
    19201 GATTGCACCG TGTACATTCA ATGACCAGGT ACTGCGCCAG AGAGTTAAGC GAGACATGCT
    19261 GGTTCCCTTT CAGTATCGCA TGAAAACTTT CTTGGGTTCT GGGATAGAAG AAGTACAGAT
    19321 CGAGAATGAT TTAAAGCAAC GCCTACCGAA ATCACATACA TTGCCACTGA AGGAAAGACA
    19381 AGTGTTGCAT GAACAATACA TCACAGCTCT TTCCTGTCAG GTTTTGGGTG TTGATGATAG
    19441 AGCAGTTGAG CTGGATTCAA ATCTCCTGGA ACTGGGAATG GACTCAACAT TTGCAATGGT
    19501 TATAGTTAAC CAGATATTCA AGGAGATGAA CTGCCGCATA CCTCCCATTG TTCTTCTTAG
    19561 TGGCAGTCCT ACTGTAAAAA CAATTGTTCA AGCCATAGAA AATGAGTTGA CCGGAATTCC
    19621 TAATGGGAAG ACAGAGCTGC AGACTGGGAA TATTGTTGAG ACAGAAAAAA AAGAGGAAAA
    19681 TCCAGCCAAA CAGCATCAAA AGGGCCAATT CAAAAACACA ACTTATGGTA TTTCTGCATC
    19741 TTTTGTTGAG TCCTGCCTTT TAATTCCTCA CAAAAGATAC ACTGTTAAAG AAAGACTTCA
    19801 TGGCATTTTG GATTTGTATA TTCCTCCAGT TTGGAATAAC GCTGACACGA TTTGCCAAGC
    19861 TATTTTAAGT ACCTTTGAAA TGCATCAAAG TGCTAGTGTA GCTTTCAGGA CTGTTGTGTC
    19921 CAAAACAATG GACAATCCCC AGTTTGAAAA GATTTTTCTC CCCCCAGGAG TTGCAATAGA
    19981 CTTCACAGAA GCAGAGAGTC ACGAAGAGTT TCAGAAATAT TGCGAAGAAG AATTTGATAT
    20041 ACTGGAACAT TCACTGCTAC GGTTTGTCCT TTTACAAAGA CCCAGAGCAA AACTTAGGGT
    20101 TGTCTACCAC AAAGCTGGTT TTGATGATCA TTCCATCATC ATTCTTATGC ATTCTTTTCT
    20161 ATATGAGCTT TATCCTCACA TAAAAAGGCT GAATAAAAAA GAGGAGAAAC AAATGGCAGA
    20221 GACAGCACAA TATTCACTGG TTTTCAATGA TGAGTTGGGC AAAATCTATA ACTTCAAAGC
    20281 TGAACTGTTT CACCTCTTCT GGCAAAAAGC ACTGGAGAAA GACGTGAATG ATACTTCTCT
    20341 CCGTAGGCTA GAGCCGTCTC AGTTGTCACC AAAACCGTTA GATGCCACAA GTGAATGTGT
    20401 GAGACAGAGA TTGTCATCTG AAGTTTCAAA GAAAGTTATT TCCTTTCTTC GTTTCCATCA
    20461 TGTGTCACTT CTTGGTCTTG TAACTGGTGC CTATCAGATT CTTCTTCACG TCATGACTGG
    20521 GAAACCCTCA GTGGGTTTAA TGTTCACTCT TAACTTACGT CACTATTTCA GGGACTTTGA
    20581 AAACTGCATA GCCAACTGGT CCAATGAAAT TCCTCTTCTT GCAGAGTTCG ACAAAACAGA
    20641 CAAAACGACA TGCCAGTCGT TTATTGTGGA TAATAATAAA CTTATCCAAG AACACATCAA
    20701 TCATGGACTA CTGCCTTTGA CTCTCTTCCA TGATCTGGTT GACAAGGTTA CTGATATTTC
    20761 TGATAAAAGT CCCCATGGTA TAAGCATTAA CATGCTGACT GATCAGGACT TATTTGCAAT
    20821 GAATATTCCC CAGGACAACA ACAAATCGAC CTCCCCTCCC GCTATCTTGT CTTTGGGCCA
    20881 GGAAACCAAT CTTGTCATTC AGCATGACCT TGGTTCTGAA GTGATTTTCT TCAATTTTTG
    20941 CTACAAAACA TGCGTGATGA ACAGGACCAA GGCTGAGGCG TTCATGACAC ACTTGATAAA
    21001 TATTATCACT GGTATTGTTC GCAAAAAATC TCTGCGAATA AAACACTTTA AAAAATACAC
    21061 AGAACCAACA AAATACTAG
//
LOCUS       Siphonaris_clade6     17321 bp    DNA     linear   PLN 01-JAN-2016
DEFINITION  ORGANISM ANNOTATION.
ACCESSION   NODE_3469_length_44038_cov_16.726051
VERSION     
KEYWORDS    .
SOURCE      . (unknown)
  ORGANISM  .
            
COMMENT     Converted from gff+fasta with gff_to_gb_v10.
FEATURES             Location/Qualifiers
     CDS             join(1..215,7048..7208,8970..9173,10359..10540,11507..11681,11858..11914,12052..17321)
                     /gene="g9"
                     /codon_start=1
                     /product="hypothetical_protein"
                     /protein_id="g9"
                     /translation="MAESQEQEIAIIGIGCKLPGADNCDEFWQVLERGENHVVDIPKE
                     RWNTDAFLDKDKHAVGKSYVQRAGLLKDPLAFDNKLFKIMDFEADLLDPQQRYVLECS
                     YMAMEDAGLTRHDLAGSKTGVYVGAMNSDYRSLSSGKSPLVDGYTVTGTSSSMISARV
                     SYVFDLRGPAIVVDTACSSGLVAIHVAGQALKTGDCDMAFCGGTNFIMSPDVFVHLSK
                     ANMLSPSGQVHTFSDKADGYTRGEGCGMIILKRLQDAKTDGNYVYATIKTGSNHDGRT
                     VSPISAPSEEQQSMLLHEIYDQSGIELDSLEYIEAHGVHKDSNNLILLTLQLILLGTG
                     TPAGDPVEVNALGKFFQSKNSVCSRFIGSVKTNIGHLESAAGIAGLIKVLLMMKHLKI
                     VPSLFFEKPNPKIDFEGMKFKVPTELIDWPTQEKIACVNSFGFGGTNCHAIIKSVGNK
                     DKAQHGVAKEKSKACIVCFSAKEEKSLVGSLQDFVNHQSAESFDVHDISYTATAHRDH
                     YNVRYATVVETMPELLSKLKSDLQKGVKGSKAASRTRLVYIFGGMGTAWPGMCKEMMI
                     QSNIFMKKIVEIDECLSHYVSWSLKEDLEQGFDVNDVFFSPIAIFACQVGQGEVWKSL
                     GVFPDCVVGQSVGEVAAAYFAGILTLPDAVKIIYHRTVVLAKIESGGMIVVRNMQVEL
                     VKEVVLRYHNMACVSVEYSPVACAVSGSIECLSKIKEDLKSKAEEINIAIKLIDLSVK
                     VAYHSPHVEGCKDDLEESIKDITPSSPQVQMISSVTGETVLEPLGPKYWVDNVCKPVL
                     FCEAVKKSFKGGPKNMFIELGPKPVMAAHTGDIFTAKEVMTGVSMTEKSEWKIFLSTL
                     ATVYELGIKVKWRELPSEGRAVTPIPRYCFSYRRNLKLCETTHMLLAGVKILDMGHPF
                     LFCLEVEKMYKIIITKNIFPTIYDHQVSGRLIIPGALYAEAGFAATCREMKKKAPLLS
                     ASIQFLMPFSFSREEAVELEVVIQDLSQDPEAESNGHCSIAMMKENKTLAKVYVQTHT
                     KRKDPASICMARILGKCPEAVSHKEIYERLQEFGFVYGPALSLLKEAHTSSKTCVAKM
                     CVAEDMMQEVAQTTIHPAVLDAMIQTSVLIVGDDNDKDLFPQSIEKLTPFMPIEPEMY
                     VYTKLKRTEKNLLIYDCKLLTLSGQIIAEMENLTLKVVAAEGENKYMCSWKLMEKVYP
                     TEESKEIRSLFITDSTNASTASDLLPKCIQFDVMNNPDATVTKNLELLLTKQEKFRAI
                     IVFINTTINDSDDGPRVETKLLNLCMMIKAIYTFVVNEALTLPIFFFTKHAFPFPNEA
                     EDTNPIMTSIWGMIRCALKEQIYTNTTTVDLHLPEKKCTLHNLYSFAEIIDSDNSHRN
                     YPEWLVTEDKMYVNQIVQFENSANETAFRENFIDKSQRVILISKEPMVATDTFLIEDK
                     NKAQELTGNFREMDVCQTAIQNPSVFSVQLPCNILDNDSTSKCDGYHIYGFEHVLQDA
                     DQVQYISCYPAPIGSKVIVPKESIFEKKSFRPGDFTRLIVLYSLSQLVTSKTVTILMS
                     SATSAFSFVISHLLITKDPEIKTISMVMVDNMGSGTDIILNEAVISLELLDETVTSVL
                     AKNWAKPKQLITVASLLSSDAESFISMKFPTIQVKSLDTKTHFLPGNIVNVLPQVKQW
                     IQENISLMDQIATELHTDLDTHIFPKVVKYDLHKLLEKHEVVRVGETELFRKNAVYIV
                     VGGLTGLGSLIVKFLAENGAEHIAILNRRQATPENKTTINELSTSTKSQIKVFHGDVT
                     DMDSLKKVMVAIGETFPRAVVKGVFFGAAVLDDKALLETDSKRFAKVLSPKVNGAWNF
                     HLLTRNLTLDYFVLLSSVTSVFGNPGQTSYGAGNAFMDGLAHYRRHRKLAGQSINWGA
                     LEVGMLKNNQKVKDILESQGFLLIKEEEIFEMMMSALLLNFGQITMCKFNKDALQRQM
                     KKDMLTPYQYRLKAIMSAPGGETRMKQDDLIQLQKVRDLLPDQRIELYERYIIALAKQ
                     VLDIEDDTIGSDSNLQDLGVNSINFLAMMNQIFKELNCRLPPVIFLSSDSTVKTVAQA
                     IDNILSTRQADDV*"
     misc_feature    <1..>17321
     gene            1..17321
                     /gene="g9"
     source          <1..>17321
                     /organism="NRRL"
                     /mol_type="genomic DNA"
ORIGIN
        1 ATGGCGGAAT CGCAAGAGCA AGAAATTGCC ATAATCGGCA TAGGGTGTAA GTTGCCTGGC
       61 GCGGACAATT GTGATGAATT TTGGCAAGTG CTCGAAAGAG GTGAAAATCA TGTGGTAGAT
      121 ATACCCAAAG AACGATGGAA CACAGATGCT TTTCTTGACA AGGACAAGCA TGCTGTCGGC
      181 AAATCTTATG TTCAAAGGGC AGGCTTGCTA AAGGAGTAAG TAGAAAAATT CATCATAATT
      241 ATAAATACAT GTAATTCGCC TAGCTGAATT CTTTTTCTGT CTGTTTCCTT TTTGCTAATT
      301 TTGTTATTGT TATTGTTATT TTTGTTTGCC TTTCATTTCT GTTTGGTAAA TTATCATCGT
      361 TCGGTCGGTT TTGAATAATA ATAAAAAAAA AATGATCATT AAAAAAAGTA TGAAATAATT
      421 TGAGAGTTTT CGAAATTTCG CCTCGATAAT TTCAAAACTG TCTTAGAAGT ATTTTTGGAT
      481 GATTTGAAAA TCTAATATAT AATAAATAAA TACTTGTGAC TGTGCTGGTT CAAATGGTGT
      541 ATAATTAATT ACTTGGAGCC TAATAATAAA ATTAAAAGAC TGAATATCTT AAGTACCCCA
      601 AAAATAGCTT AGGCACTTGT GGTGTGACCA AGACAATATT GCCATGGCTC TTCGTGAGAC
      661 AAGAAACTAA GTTAAGAAAA AATAAGAGGA GATTTTATCA TCCTATAAAT GTATCAGTAT
      721 ACTCATTTTT TTCTACACTT CAGCAAGTAA GTTATCCTTG TAAGTTATAT GAAGTGATGA
      781 ACCTGCCTGC ACTAGACTCA GAATTTGCTG TTTCCATCGC TCTTCTTTTT TATTTGTTGA
      841 TGTAATCATA CTCTTGTGGT TGCTGGGTAT TTTTTGTTTT TTTTTTAGTC CCTAGTTTTG
      901 TTCTTCTCCA CACAGAAGAT TTTTTCTCTC TCTGCATAAT ATATTAAACA AGTATAATAT
      961 AGGCTAGAAA GAGGTGTGTG TATGGGGGAG GGGGGGGGGT AGGGTAAGTA ATCTTAGTAC
     1021 GCTTTTTATC TCTCCTTTTC CTCTTCCCCC TTTCTTTTTG TTTGTTTATT TTTGTTTTAC
     1081 AGTAACCGTC TCCCCCTATA CGCCTCCTTC CCCTGTGCAC CCACACTCTC AAAATCTGTT
     1141 ACTGTTCGAT ATTTTTGTCA CAAAATTCTC TTCTGAATTT ATGAATTAAT GTTTTAGGCG
     1201 ACAGTCGTAT CAAATGTTTT GAATAACAAA TCGCTAAATC AGGATCGCTT TTGCTTTTCT
     1261 TTTTTTTAAT GTGTGACTCG TAGCATTTCT CATTATTCCC TTAATCCATA TATCTAGAAG
     1321 TATTACGTCA ATGTTGGAAT AACAACCATT TATAAATCAT TATATAATAA TAATAATAAT
     1381 ATAAAGGGTA ATCCCAGAGA CGGAGTGCCC AGGGTGTCGG TGTTGCACGA AAAAGATGTT
     1441 TTGTCCGTAG CTTCACAATT CTTAAACTTA AACACACACA AACAAAATGG CAGAATGTCC
     1501 ACATGCCCAG TGCAAAGCTG GTCCCTAATC TGTTTCGTTT GAGAATGTTA TTCACCTATT
     1561 CATTATAATA CATGTACTTA AAAGATAGCA TCAAAGTTGT AGGTGGGACC TCCTTTGCCG
     1621 CACTGCGACG AAATTGTTGT TTAGTTCCAT TCCGTCACGA GGTAAACCTG TGTTACAAGC
     1681 ACCGTCAAAA TATGCTTATT TGACCTTGTT CACCTTAACC CCTCATCAGA TTATTTAGCA
     1741 TTTAGCTCTT ATCACTGCCG ATGAGTACAT ATTATTATGT ACTTGTCCTC TCCTGAGTGA
     1801 AGTAAGGTAA TTCCTTCATT CCCAGAGCTT CCTTGTTTGA ACCAGATTGC GTGGTCTCTA
     1861 AACTCTAAAT ATCGAAAAAA AAAAAAAAAA AAAGCAAATT CCTCGAAATA GGAGTGGGTC
     1921 TGATTTCGAG AAAACAAAGT TTACATTCTT CTCTTCAACA TTGACTGTGC CCCCTAACCT
     1981 GGTTGTAACA TTGACATGAA AGAAGAGGAA TGGGCCCGAT ATAGACACTC TATAAGAGCA
     2041 TAAATGACCA ACCAAACAAC GCGACATCAC ACAGAAGCAA CGAGATCCAT GATAATATTA
     2101 CGTATATATA TATGTTTATT TGCTCGAACT CATCATACCA TGCTGAATTT AACCGTAGGC
     2161 TTATTAGGCC TAAATGTAGG CGGGGGGGGG GGGGGGGGGA TCCAGCCAAA GTGTAAAAAA
     2221 GTATAGGACT ATAGGTTTAT ATGTTAAAAA TGTCGCCACG GCTAATTTAT GAAAAATCGT
     2281 AGGCGGGGCA AAAATGTTAT ATTTATATAA CAAAAATATT TTAATGTCCT TTAGATTATA
     2341 TAGAAAGTAG AGGCAGAATT GCCAGCTGAG ATATTATAAA CCCTCAGCAC TACCCTCAAT
     2401 GTTACTCCAC TCAGATTATT TTATTTAACA GCTTCCCAAT CCCATAATTC CTCTACTCAT
     2461 GCGAATATGG AATTTGGAAC ACTGGGCTTC AATCTCCCAG TCTAAATTCG GCTCTGATGT
     2521 CATATCATAG ACTATTTTCC TCAGGAAAAT AAAAAGCTTA GTAAGTGGCT GTCGCAGCAC
     2581 TTCTTACTTC TCACTCCCCA CCCCCCCCCC ACCCCACCAC CACACCACGC AATCCAAATG
     2641 TAGGCTATAT GAAGTGACTT GAAAAGGAAG CGAACGAATG TGTGGGCTTA GGTAACATTT
     2701 CTGCGAAAAT GCACCCTCTT CAGTGAAAAA AAAAAAAAGT GACGTGGATA TGTAGCTAAA
     2761 ATTACATTTG TTTCCCTTTG TTTCAGGGGC GGGGTGGAGG AGAGGCTAGG CTAAGGCTCA
     2821 TTGATTATTA TATGGGGTAT TTCCAGTAGA ACTCACGTTG CTTGAGCGGG CGTTGGGCAT
     2881 TTCCCATTCC CACATCTTTA CATGTAGAAG AAGATTGACC TGTTTTAAAT TCCCAGGCGT
     2941 GGTCCAGGCT GTAAAAATAA CCCCAAGCTT TCATGTGTTA TCCCTGATAT AACAAAGGCC
     3001 AAAGTAGACA AACTAAAAAG GCTAACCAAA CCAAATAAAC CGTATAATAA CCTCGGGTGG
     3061 GTGAAAATCT CATCAAAGTT AGCTCATACA ACGCTAAGGC ATAGGAACAG GTTTTTGTCT
     3121 AGTTGGGCCT GTCTAGGGTA TCCTGCAAAA AGCAGGTAGT GTAAGAATCC CAAGCTACCC
     3181 AAGCTTAGGT GTTTGGCCTA GAGCAGTGGT TCTTAACATG GGTTCGATCG AACCCTAGGG
     3241 ATTCGGTGAG TCGGTCTCAG GGGTTCGGCG AAGCCTCCGC CACAGAGGTC AAGACACACC
     3301 CGACTCACCG TGATATTTTA TTTTTCACCA AAGAAGGGTT CGGTGAATGC GCATATGAAA
     3361 CTAGTGAGGC TCGGTGCCTC CAAGAAGGTT AAGAACCACT GGCCTAGGGT ATAGATACAT
     3421 TTTCTGTGAA AATTATCGAG CCCCGTCATC AATGTAGCCG TTACTGTGCT GAATGTGACG
     3481 TTAGACCCCA TACCGAACTA TGCCTGTTTT AAATAATTTA GGTAACGCCA ATGATGAAAA
     3541 TCATAATGCT TGCAGAGCAT TTCTCGTTAT GACGTACAAC GCTTTATAGA AACATAAAAT
     3601 TTGTACACCA CCATTCATAT TATACTAAAT CATTTATGTG AGAAAAACGC AACGTTTGTC
     3661 AATGGAATAG CAAGCAAGTC TATCAGTAAC TTAAAATACA CCTACACTCA TGCAGACAGA
     3721 ATCTGCTGCG TAATGTTTGC CTTGAAAAGG CTATAATGAA ATCACGTTGC AGCTATGCAG
     3781 GCATAAATGG GGTTTCTTCT TAGTGTTGAT ATCAGCCTTT ATTATTTTAT TGTGAACGTG
     3841 GGCGATTGAA AGCTAGACTG ACTTATTATA CGATACATTT TTTTCTTTAC CTCCTAGCTT
     3901 TTAATTGCAT TTCAATATTT GGGAAAATCA GGATTTCTGA AGCTATAGAA GCCTAAATAT
     3961 TTAAGGGGTC GTCAAGCGAA TAGTTCTATT ATTAGAAACA TTATCACTGG CTTCGTCATC
     4021 CTGTGGCTTG AGGCCAATAG AACTAATCGA TGCAAGACTG CTATTTTTTT TTGAGAAAAT
     4081 TAGTCATGGA CAGACTGTGT TAAGTTTAAA GCACTTTATC GCTTCGGTTA AGTAATTTGT
     4141 CGCCTATTTC ACAAAGGAGC ATGTCTCAAT ATTGCCTTTT TTTTTTTTTT CAAATTTAGT
     4201 TTAGTTTACG GTTGAAATAA ATAAATACTG TAATAAATTA AAGCCTCTGT TTGCTTCATG
     4261 CCAAAGTGAT AACGAAATAG AAACCATTAT CGCACAGTAC GTTTAGAAAC AATTACCAAA
     4321 ACCTGAACTA GCTCTCCTGC TTAATATACA GAATCCAGAT ACTCCCCTTT TTGAGACAGG
     4381 CATAGGTGAC GAACTGTCAG GTAATAAAAA AAAAATGTTA TTTAATGGGA GCTGCAGGTG
     4441 TTGATCAAGG CCATAACCCT GTGACTTAAA AGTACCGGAA AGTCACAGGG TGGGGGACAG
     4501 AAAATTATTG ACCGATGCAT TGGATCTACA GTTTTCTTTG GTTGTTCGAC CATGGAGATT
     4561 GGTACCGGCA TTGCAATCGA TCGCTATTCA CTATTAGTAA TTACCTAATT GTTCTGTTAT
     4621 CTCGTAAACC TGAATGTGTT TAAGCAAAGA TTGCTATGAT TTTTTCCCCC CTGAAATTTC
     4681 AAATTCTGTT TGACACCTTA TATGGCCACA AACCGAATAA ATCTTATTTT AATGGCACGA
     4741 CACTTTTTGG TGTTCGCACT AAACTTTTAA TCAAATTTTC AAAGGGGGGG GGGGAGGGAG
     4801 GGGATCCTGT TTATTATGCT TGAACTTTTC AATGTCACCT GGGAGTTTGT ACATTCAAAA
     4861 TGTCTCTCAT GGGAAAATCA ATAACTATGT AGAAAGGCAC ATTGCCCATA GAATTATTTT
     4921 ATTACAGGCT TTTTATTACC TCTACGGTAA GTCGATCAAA TAGATCTATA ACCAATGATT
     4981 TAAATTGAAT AAAATCCAAA ATCATTCAAA ATTACGGTAG TGATAGGTTT TACCCCAGAC
     5041 ATAAAAAAAC GGTTTTTTCC TTATTAAATT ATTTTATTGA CACAACTTTT ATAACACTGA
     5101 CCTTTTTAAG CACACAGACA CAAGGATGTA CAATATTGTA CAATGTCATG TAATTGAATC
     5161 ATATTAGTCA TGTGAGACAG ACCATGTTTA AAGGGCCATT TTATTGGCAA TATATCGTGC
     5221 CCCCACCCTT TCCAGTAAAG CAATGCATTG AAATCCCCAC CCACGTAATC ATCTATTCAT
     5281 TGAAAAGACA ACACACATAT AGTCCTTACC ACGAAAGTCC CTTATACTCG CAACCCCAAC
     5341 ACCCGAGGCA AATAACATCG TCCCCATTAG TTAATACCTA CCTGCATGTA CAATATATCT
     5401 AATCTTGCCA TACTTAAAAT ACCTTCGTTA TTATCTCTAC ATCATATCCT GTTGGTTTTT
     5461 TTTCTTTTTT GGTTACCCTA AGATTGTCGA CTCAAATGTC GGAGATCAAG CGGTAACTGT
     5521 TAAGAACATT TAACGTGGAA AGATTGTCTG GGTATTTTCT TAGAAAAAAA AAAAGAGATT
     5581 TTTGAAGGAA TTCCCAGACT TAGAAGGAGA TGACTGACTG AGATAGAGAA AAAGCTCTGT
     5641 CACCGACATA GTTGTAATCG CACTCAGTCA GCCAGCCACC ACCCCGTTCA AAGGTGGATA
     5701 AGAGTAACTT TGTTTAGTTT GGTTTGGGAC TAAAGGTCAC AATTATCATG GTAAGGCCAC
     5761 AATCGTGACG GAACTTGAGG AATGTAGACA GGAAAAAACC CAGTACACCA GATCAAGTAT
     5821 CGAAGCCTGG GGATTCCTGC TTTTTTGGCA GGATACCTGA ACAGCCCCAC CTTGACGGAG
     5881 CTTATTTGTA TGCCCCTGGC TCAGAAGAGA ATTTAGAGAG ATTGTTTATC ACTCAAGACT
     5941 AATACCCGAG GTCTATTTAT ATACCTTGGA CCACACACGG GTTAATGACG CATAGATCTA
     6001 GGGCTATTTA AAGGGAGTTA ATAGTTTATT AATTACAAAA GTTGCAAGCT ATTTCAAGGA
     6061 GATGGAAAAG AAAGCTTGGG TTGGTTTCTT CATTTCATCA AACCATTATC AATGTTGCTA
     6121 CGCTTCAAGT CGTCTAAACC AACCACATTC CTTGCTGTCA TCCCCTCTCT AACACAATGG
     6181 CATTTGTAAC AAACAACGAC ATAGAGGTGT CCTCTTAAGA ATGAGCTTTC TGACTGGCGT
     6241 TATCCGGAGG TCCCGAGTTC AAATCCTGGC TAGGCCAAAC TTGAATGTTA TTTCCTCCTT
     6301 CCTTCCATTT TTCTCACTGC CTTGTCTACA CCCGAGGTGC CAATACACAA TTTTCTGCTT
     6361 CACTGATTCG TCAATGATTT ATTCTATGAT CTATTTATCT GCTTCCAAAC AAATCCCATA
     6421 CAGCTATCAA ACTATCAATG TTCGGTAAGG GATCAGTTTA AGATAATGGT AACAGAAGTT
     6481 TTGTCTTGGA GTGAACATCT GCTTTAAAGT GCTGTAAAAT TTAACTAATA TGAGCTATAA
     6541 GCGAAAGGCT CATTCTTTCC AACACCTACT TATTCGCGTG CACAGCACCA TTTCCTTTCT
     6601 TATGAGCTGG TTGTCTTTAT AATTATCTTG GATACTGTTA CACTTACAAA GAACCAATTA
     6661 AGCAGCCTAT AAATTCTTTT TTTTTTCTCA ATATCTTATA TTCTATAGTT TACTTGTCTC
     6721 TTTTTATTTT GTCCACTGGT TCTCCTCATG GTCAGCATTA ACACTTAGAT AGTAGATAAT
     6781 AGAAAATCTA TTATTTTCGT AACTGGAAGG TTCTACCCAA ACATTTTCAT AAAAAAAACA
     6841 ACAAAAAAAA AACAACAACT GCTTCTGCTC TTCTGCAATT ATTGTCCATG CCTTCCAACT
     6901 TTTGCTCCCA GGTCCTAGCA GGACAACAAA ACAGCATTGA TGTATTCTGA AGTTGAAGCT
     6961 CCTGTAAAAT AAACCACATT TAAAAATACA AGAGGAAGAT TGTTCCTGAA GTATCACAGT
     7021 TCATGTATTA TTTCCATCTT TCTCTAGCCC CTTGGCATTT GATAACAAAC TTTTCAAAAT
     7081 CATGGATTTC GAGGCGGACC TGCTGGACCC GCAACAACGA TACGTGCTGG AGTGTTCCTA
     7141 TATGGCGATG GAAGATGCAG GATTAACAAG GCACGACTTG GCCGGATCAA AAACAGGTGT
     7201 TTATGTTGGT AAGTATATAA TATACATGTA TATATTTTCA ATCAAAGGAT GAGTTTCGCA
     7261 GTAGGCCACA AAAAAAAAAA AAAAAAAAAA AATTAAAATT AAAAAATAAA TAGAAGTGCA
     7321 CAGAGCAACA ACGAGAAAAG ACAAAAATGA AATGAGAAGC CTTGAGGTGT CGAATTGCCA
     7381 TGAATAGCTA GATATTATGG GCTACCATGA CAGTACCTAT CACTAGAGGT GTGCGAGTCC
     7441 AATATTTTTG GGGTCGAGTC TGGACTCGAG TATTTTCATG GAAGTCGAGT AAGTACTCGA
     7501 GTAATTACCC GAGTCCTGAG CCTTTACAGA CTGGAGTAAT TACTCGAGTA GTTGTGCTTT
     7561 AAGGATGGGA AAATCGTTGA ATTTAAGTAC GAAAGAAGGA AAGAGTCTCT CTGTCATCCG
     7621 AGGAAATGCG AGAGGGCTTT TTTTTTTTTT GTGCCCGAGT GTTGCAAGGC TATTTTTTTT
     7681 TCTTAAGTAT GAACTACCTA TAATTATTCA GGAAAATGGG TTTTATAGAT AAGTGTAGAT
     7741 TTCCGCATCA TTTTTCCTGT TATGGACAAT TTTTATACAC AAATTTCTCT GTTTTTTATA
     7801 GCTTACTCGA GTCCTAGACT ACTTACTCGA GTCTGCACTC AGCACTTTAG ACTCGAGTAA
     7861 TTACTCGAGT ATTTTGATTT GGACTCGAGT CCAGACTCGC CCACCGAGTA CTCGAGCACT
     7921 CGAGTCCGGA CTCGTTACTC GCACACCTCT ACCTGTCACC GTGACTTATG TCATATTATG
     7981 TCCTATACAA TATTTTCTTG TGACAACCCA GTGTTAATAA AAAAATAGGA AAGCAAAGGG
     8041 CCACGTGGAA TTTCATCTAT CCACTACAGC TCGCAATGTA AGGAGACCTA GCCTTAAAAC
     8101 TGTTGGTGCT GCATCAATTC CTTTTCTTGT CCATTAATTG TTCTGTTTGT TTGTTGTTGT
     8161 TTTTTTTGTT TTTTTGGTGA TTTTCTTTTT TTGGCTTTTC CTGTTTCGTA ACCCAACTTT
     8221 TTTCTGTATA CATTTTTGTA TAGCTTTTCT TGAAAAGATC GTTTCTTTAC TTTACTGTTT
     8281 TGCCATCTGA TCAGTGGTTA TTGTGTTTAT TTTTAACGTG GAACTCACCT CCTCCTGATC
     8341 TGGTGCTGTT TAGTTCACTG ATGGGAATTC AATTGTAATG TTGCCCGGAC AGTGGCCATC
     8401 TCGTACTACT CTTATCGACT TTCTCGTCTG CTAAGGATTC TTTCGCGTGC GCAACTTGTA
     8461 CACGGGACCT CCGAATTTAT TTTCCGTCTC CTATAGGACA AGGTGTTGGT CCCACCTACC
     8521 CTAGGACCAA GGGTGTGACG ATTGAGAAAG TTCTCAAATG AAAAATGCGC TCACTTTCAG
     8581 GTTTGAACCC TGGGGTTTTC GCATTAGATT TAGAGGCTAT CACCATTAAC CACTTGGCCA
     8641 CTGAGCCCAG TAGGCCTACA TCTAAACTTT TATTTGACTC TTAAATCACT ATCTTCAGCA
     8701 AAATTATTCC GGTTCACACT TCTATGCATA TTTTGTATCA AAATTGAAAA AAAAAAAAGA
     8761 AATAAAGAGT AAGCCCAAGA AACTTATGTA GGCCAATAAC ATATATAGGC CAAAGGTAAT
     8821 TTAATTTAAG GATCTCTTCA ATAAAGGAAC TTATTTCTTT TTCAATATGT TGATTAGATA
     8881 ATATTTAAAG TCCTTTACTT GAAATGGAAT AAAATTATAG AACGTTTGTT TTTGTAATGT
     8941 TGATATACTT GATTTTATTT AATACATAGG CGCAATGAAC AGCGATTATA GAAGTCTGTC
     9001 CTCTGGCAAG TCTCCCCTTG TTGATGGTTA CACAGTGACT GGCACCAGTA GCAGTATGAT
     9061 TTCAGCAAGG GTCAGTTATG TCTTTGACCT TCGTGGACCA GCAATTGTTG TAGATACAGC
     9121 TTGTTCTTCA GGGCTCGTAG CCATTCATGT TGCGGGCCAA GCACTTAAGA CAGGTAATGG
     9181 TAACCTATGT GAGGTTTGTT AGGAAGCAGA GTGCTGAGGA ATAAATCTTA TAATAGTGAG
     9241 GCCAGAAAAT TTTTGCATTG GCATCAGAGC ACTTGGGTAT AGACAAGGCA GTGAGAAAAA
     9301 CGGAAGGAAA GAAAGAAAGA AAATTCAAGT TTGGCCCAGC CAGGATTCGA ACCCTGTCCC
     9361 TCCAGGTTAG AAGGCGATAG TGGCCTTCTT AAGAATGAGA TGTGTGACTG GCGTTAACCC
     9421 GGAGGGCTGG GCCAAACTTG AATTTTCTTT CTTTCTTTCC TTCCGTTTTT TTCACTGCCT
     9481 TGTCTATACC CGAGTGCTCT GATGCCAATA CAAAACTTTT CTGGCCTCAC GATTATATGA
     9541 CTTAAGACAG GTGAATCTTT GTGTTTACAT TTTACATGTT CGATTTATAA TCTTGTACAG
     9601 GGATGTAGAT CTATAATCCA TGATTAGGAT ATTCATTATT TTGCATTATA TTTCAAATTT
     9661 ATTTTATGCT AACTTTTACC CTCCTAATTG GCACTGCATG TTTTCCTACA ACTATAACTA
     9721 CAACATTGCA TGCATATTGT TATTGTAACC ACACCTTTGT ATGAACTGGG ACAGGTCTCA
     9781 GACAATGTCA CTACACATGA ATATAAGCCT ATACATGGCC ATAATATATG TAATAAAATA
     9841 CGGAATAATA TTTAGAAATG TATTTCTTGT AATCACCAGG TAGGCCCTTT TTTAGGAGAT
     9901 CTATATTATA AGAAAATGAA TCAAACTTTA TAGGCAGACT TTATAGCTAG CATTTGATGT
     9961 GCATGAAGGT GTATTATTTC AAGAATAACT TACTCAAGAG ATCATACAAC TGAGTCACTG
    10021 TTATTATGGC CTGTGACATG AATAAAAATA TGACATTTAC ATGTATATTT GAAATAAAAC
    10081 TGAAAAGCTA TGATTATTGT ACATATGCTA CTTTATTTTC ATTACTGCTG AGCCAAGAAC
    10141 AGAAAGGGAA GGAACCGAAC TTCATTTTAA ATAACCTCAA TAACTTTATT TCAAGTATAT
    10201 TCTTGTGACT CTCTACATAA AGACATCAGC AGCAAAAAAC AACCCTAATA TTGACAACCA
    10261 TTCATATGTC ATTTCTTTTT CAAATTTCAC CTTTTCTATT GAATAATTCA TCAATAACCT
    10321 ACACCTTTTT TAACTTCTAC ACTGAATACT TCTTTCAGGT GACTGTGACA TGGCTTTTTG
    10381 TGGAGGCACC AACTTCATAA TGTCACCTGA TGTATTTGTT CACCTCAGCA AAGCTAACAT
    10441 GTTGTCACCT TCTGGACAAG TGCATACTTT TTCCGACAAA GCAGATGGTT ACACAAGAGG
    10501 AGAAGGATGT GGAATGATCA TACTCAAACG CCTTCAAGAT GTAACAATCC TTTACTTTCT
    10561 TTTTCTCTGT TTCTTTTAGA TTTTTCCCTG ATAATTCCTT CCATTATGAC TTGGGTTATA
    10621 ATAATATGGT GACTTATTGT CTGTTTTTGA CGGGCAGTTT ATTTCTCTTT TGTATGTGTA
    10681 GCTTGATTCA TCCACAATCT CCGCTTCACT GATGTTTGTG TCGGGCCTTT CATGAAAGTT
    10741 ATTTTAAACC TAATTGGTAG AAATTATTTA ATAAAAAAAA AAAAAAAAAA AAAAAAAAGA
    10801 AGAGTGGAAG ATTTTGCTTT CTTGTTCAGG CAATTTGGGA CAATGTGCTG GCACTCATAA
    10861 TGAATACCTG TGAACACTAT TTCATGAAAA AGTGGGAAGC CCACCAGACT TTACTAAACG
    10921 CAAGTTCAAG GCACAAGAAA AAAAAAAAAG AAAACATTTT CTTCTTCTGT CTTTCACGCA
    10981 AATACTCTCT GGTAAATCTG AGTCATTTAA GCAGTAGAAT GGCATATCTT CATTACAAAA
    11041 AGAAAATTAC AAAGGTAACT GAAAAATTTA GAGAAAAATA AACATTTATA GAGTTGCTTG
    11101 TTCCAGGGAT TTAAACAGTA ACAAGGGTTC AATATAAATT CTTCCAGAAA TTCTACAAAC
    11161 ATTTGTATTC AAACATTAGA ACATTCTTTA AAAATCAGTC TAAAATAATA ATATTCAACA
    11221 GTTAGATTCT ATTTTTCTTT ACCAAAAACA TGTCTGTTTA TGTCACAAAA ATTCAACCAG
    11281 TTAACACTTC CTATAGAAAG AATTTAACAA ATTATCAGTG CAATTAGCCA ATCAGATTTT
    11341 GCAAATTATT CTGAAAAAAT TTGTTACTTA TTTTTATTCA TCAAATGGTA GGCTTATACA
    11401 TTTCTTGATT CCTTGCTTTG GTTAAATTAT GTCTTCATGC AAACAAGCAT TAAAGTTTAA
    11461 AGCTGGACTC AAGTAGGCTT TTATTGAATT TTGTTATTCT TTGCAGGCTA AGACAGACGG
    11521 CAACTATGTG TATGCAACCA TTAAGACTGG TTCAAACCAT GACGGCCGCA CAGTGAGTCC
    11581 AATCTCAGCA CCTTCTGAGG AACAGCAGTC CATGCTGTTG CATGAGATCT ATGATCAGTC
    11641 AGGGATTGAA CTTGACAGCT TAGAGTACAT TGAAGCTCAC GGTGAGTTAT TAAAAACTGT
    11701 AACTTGGTCT GTGCATTAAA CTCCTCCCAT GATATAATTT ACCCAAAATT CTTTTTCATT
    11761 TTCAAGGTTA CATGTCTGAA ATAGTTGAAA AAAAAATTTA CCTTCTAGCT TATCAAAGAA
    11821 TTAATACTTA CATAGGGATG TATGTTTATG ATTTAAGGTG TACATAAGGA CTCAAATAAT
    11881 CTGATTCTCT TGACCCTTCA GCTCATTTTA CTAGGTAAGT AGCCTTCACT ATAGCTCAAG
    11941 TCAAAGTTTG ATATGACTGA TTTATATTCT ATTATTTTGT TACTGTGCTG ATGCAAATGA
    12001 TTGATGGTTT TTAACATGCA TATGATAACA ATTTTTACAA TTCTTCAACA GGCACAGGAA
    12061 CACCAGCTGG TGACCCAGTA GAGGTTAATG CTTTGGGGAA ATTTTTCCAG AGCAAAAACT
    12121 CAGTATGCTC TCGCTTTATT GGATCTGTGA AGACAAATAT AGGGCACCTG GAATCTGCAG
    12181 CTGGTATAGC TGGTCTCATC AAAGTCTTGC TGATGATGAA ACATTTAAAA ATTGTGCCTT
    12241 CTCTATTTTT TGAGAAACCA AACCCAAAGA TTGACTTTGA AGGTATGAAA TTTAAAGTCC
    12301 CTACAGAGTT GATTGATTGG CCAACACAGG AAAAGATTGC TTGTGTTAAT TCATTTGGAT
    12361 TTGGTGGAAC CAACTGCCAT GCAATTATCA AGTCTGTTGG AAACAAAGAT AAAGCTCAAC
    12421 ATGGAGTAGC TAAGGAAAAA AGCAAAGCCT GTATTGTTTG CTTCTCTGCT AAGGAAGAAA
    12481 AATCCTTGGT AGGTAGCCTG CAAGATTTTG TTAACCACCA GTCTGCTGAA TCATTTGATG
    12541 TTCATGATAT TTCCTACACA GCAACAGCCC ATCGTGATCA CTACAATGTT CGTTATGCAA
    12601 CAGTTGTGGA GACAATGCCT GAGTTACTGT CTAAGCTTAA GTCTGACTTA CAGAAAGGTG
    12661 TGAAAGGCTC TAAGGCAGCA AGTCGAACCA GACTTGTTTA CATCTTTGGT GGAATGGGTA
    12721 CGGCTTGGCC AGGAATGTGC AAAGAGATGA TGATTCAAAG CAATATCTTC ATGAAGAAAA
    12781 TTGTAGAGAT AGATGAATGT CTCTCACACT ATGTTTCATG GTCTCTAAAA GAAGATCTGG
    12841 AGCAAGGATT TGATGTGAAT GATGTTTTTT TTTCCCCAAT TGCGATTTTT GCTTGTCAGG
    12901 TGGGTCAAGG CGAAGTCTGG AAAAGTCTTG GTGTGTTTCC AGATTGTGTG GTTGGTCAGT
    12961 CTGTAGGAGA GGTGGCTGCT GCCTACTTTG CTGGGATTTT GACTTTGCCA GATGCTGTGA
    13021 AGATTATCTA CCATCGAACA GTCGTATTGG CCAAGATTGA GAGTGGAGGA ATGATAGTTG
    13081 TCAGGAACAT GCAGGTTGAA TTAGTGAAAG AAGTAGTGCT GAGATACCAT AACATGGCAT
    13141 GTGTATCAGT GGAATACAGT CCTGTTGCAT GTGCTGTGAG TGGCAGCATA GAGTGCCTGT
    13201 CAAAGATCAA AGAAGATCTG AAGAGCAAAG CTGAGGAAAT CAACATTGCA ATTAAACTGA
    13261 TTGATCTCTC AGTCAAAGTG GCTTACCACA GTCCCCATGT TGAAGGATGC AAAGATGATC
    13321 TAGAAGAATC AATAAAAGAT ATCACCCCAA GTTCCCCACA AGTACAAATG ATATCCTCTG
    13381 TAACAGGAGA GACTGTCCTT GAACCTCTTG GACCAAAATA CTGGGTTGAC AATGTATGCA
    13441 AACCAGTACT CTTTTGTGAA GCAGTCAAAA AATCGTTCAA AGGTGGTCCA AAAAACATGT
    13501 TTATTGAGCT TGGTCCAAAA CCTGTCATGG CAGCTCACAC TGGGGATATT TTTACAGCAA
    13561 AAGAGGTAAT GACAGGTGTG TCCATGACTG AAAAGTCAGA ATGGAAAATC TTTTTATCGA
    13621 CTTTAGCCAC TGTGTATGAG CTTGGCATCA AGGTTAAATG GAGGGAACTA CCCAGTGAAG
    13681 GCAGAGCAGT CACTCCTATA CCTCGTTACT GCTTCAGCTA TAGGAGGAAT CTGAAATTAT
    13741 GTGAAACCAC TCACATGCTG CTAGCAGGAG TCAAAATTTT GGATATGGGG CACCCTTTTC
    13801 TATTTTGTTT GGAGGTGGAG AAAATGTATA AAATTATCAT TACAAAGAAC ATTTTTCCTA
    13861 CTATCTATGA CCATCAGGTA TCTGGCAGGT TGATCATTCC TGGTGCTCTC TATGCTGAAG
    13921 CTGGTTTTGC TGCTACTTGT CGTGAAATGA AAAAGAAAGC CCCTTTGCTT TCAGCAAGTA
    13981 TCCAGTTTTT GATGCCATTC TCTTTTTCAA GAGAAGAAGC TGTAGAGCTT GAAGTTGTTA
    14041 TCCAAGATTT ATCTCAGGAC CCTGAGGCAG AGTCCAATGG GCACTGTAGC ATTGCCATGA
    14101 TGAAAGAGAA TAAAACTTTA GCCAAAGTTT ATGTGCAGAC ACATACTAAG AGAAAGGACC
    14161 CTGCCAGCAT TTGTATGGCC CGCATTCTAG GAAAATGTCC AGAGGCCGTG TCTCACAAGG
    14221 AAATTTATGA AAGACTGCAA GAGTTTGGCT TTGTTTATGG TCCAGCTCTC TCTCTGTTAA
    14281 AGGAGGCCCA CACCAGCTCA AAAACTTGTG TAGCAAAAAT GTGTGTCGCT GAAGACATGA
    14341 TGCAAGAGGT TGCACAGACA ACCATTCACC CAGCTGTCCT TGATGCCATG ATTCAGACGT
    14401 CTGTCTTAAT AGTGGGAGAC GATAATGACA AGGATCTGTT TCCACAGTCG ATTGAAAAGT
    14461 TGACCCCTTT TATGCCAATA GAGCCTGAGA TGTACGTCTA TACCAAGCTG AAAAGAACAG
    14521 AAAAAAATCT ATTGATTTAT GATTGCAAAC TACTGACACT TTCTGGACAG ATAATTGCTG
    14581 AAATGGAGAA CCTGACCCTC AAGGTGGTGG CTGCAGAAGG TGAAAACAAA TATATGTGCA
    14641 GTTGGAAGCT TATGGAGAAG GTGTATCCCA CAGAAGAGAG CAAGGAAATC AGAAGTCTAT
    14701 TTATCACTGA CAGTACAAAT GCCAGCACGG CATCAGATCT GTTGCCAAAG TGCATTCAAT
    14761 TTGATGTCAT GAACAATCCA GATGCAACAG TAACCAAAAA CTTGGAGTTG CTGCTGACAA
    14821 AACAAGAAAA GTTTAGAGCC ATCATTGTTT TCATCAACAC AACTATCAAT GACTCTGATG
    14881 ATGGTCCGAG GGTCGAGACA AAGTTGCTCA ACTTGTGTAT GATGATAAAA GCAATCTACA
    14941 CATTTGTTGT AAATGAGGCA CTTACATTGC CTATCTTCTT CTTCACCAAG CACGCCTTTC
    15001 CTTTTCCAAA TGAAGCAGAG GACACAAATC CCATTATGAC ATCAATATGG GGTATGATCA
    15061 GATGTGCACT GAAAGAGCAG ATCTACACCA ATACCACAAC GGTTGATCTC CATCTGCCAG
    15121 AAAAGAAATG CACATTACAT AACCTGTACT CATTTGCGGA AATCATTGAC AGTGACAATT
    15181 CTCATAGGAA TTACCCAGAG TGGCTTGTGA CGGAAGATAA AATGTATGTC AACCAAATTG
    15241 TACAATTTGA GAACAGTGCA AATGAGACAG CATTCAGGGA AAACTTCATT GACAAGTCTC
    15301 AAAGAGTGAT TTTGATAAGC AAAGAACCAA TGGTAGCTAC AGATACTTTC CTCATTGAAG
    15361 ACAAAAACAA AGCCCAGGAG CTGACAGGGA ACTTTAGAGA AATGGATGTT TGTCAAACTG
    15421 CTATACAAAA TCCCTCTGTC TTCAGTGTGC AGCTACCATG CAACATTTTG GATAATGACA
    15481 GCACATCAAA ATGTGATGGC TACCATATAT ATGGTTTTGA ACATGTTTTA CAGGATGCAG
    15541 ATCAAGTTCA ATATATTTCC TGCTACCCTG CTCCCATAGG CTCCAAAGTC ATTGTTCCTA
    15601 AAGAGTCTAT CTTTGAAAAG AAAAGCTTTA GACCTGGAGA TTTCACTAGA TTGATAGTGC
    15661 TGTATTCACT CAGTCAGCTG GTCACTTCTA AGACTGTAAC CATTCTGATG TCTAGTGCCA
    15721 CAAGTGCTTT CTCTTTTGTT ATCAGTCATC TCCTGATCAC CAAAGATCCA GAGATAAAGA
    15781 CCATCAGCAT GGTTATGGTG GACAATATGG GCAGTGGCAC AGATATAATT CTGAACGAGG
    15841 CAGTTATATC CCTGGAGCTA TTAGATGAAA CGGTGACCTC TGTTCTGGCA AAAAACTGGG
    15901 CAAAACCAAA ACAGTTAATC ACTGTAGCTT CACTCTTGTC TTCTGATGCA GAATCTTTTA
    15961 TCTCTATGAA GTTTCCCACA ATCCAGGTTA AATCCTTGGA CACCAAAACT CACTTTCTAC
    16021 CTGGAAATAT TGTAAATGTT TTACCTCAGG TGAAACAATG GATCCAAGAG AACATTTCAC
    16081 TAATGGATCA AATTGCTACT GAACTACACA CAGACCTTGA CACACACATA TTTCCCAAAG
    16141 TGGTGAAGTA TGACTTACAT AAGCTGTTAG AAAAGCATGA GGTTGTTAGA GTAGGTGAGA
    16201 CTGAGCTTTT CAGAAAAAAC GCTGTTTACA TCGTAGTCGG TGGTCTGACG GGTCTTGGCT
    16261 CTCTTATTGT GAAATTTCTA GCAGAAAATG GAGCTGAACA TATTGCCATT CTTAACAGAA
    16321 GACAGGCAAC TCCAGAAAAT AAAACTACCA TTAATGAGCT GTCCACATCC ACAAAGAGTC
    16381 AAATCAAAGT TTTTCATGGT GATGTGACTG ATATGGATTC CCTGAAGAAG GTCATGGTTG
    16441 CTATTGGTGA AACTTTCCCC AGAGCTGTTG TGAAGGGAGT TTTCTTTGGA GCTGCTGTGC
    16501 TTGATGATAA AGCACTGCTT GAAACAGACA GTAAACGTTT TGCCAAAGTT TTGTCCCCCA
    16561 AGGTGAATGG AGCCTGGAAT TTCCATCTCC TTACAAGAAA TTTGACACTT GATTATTTTG
    16621 TTTTGCTTTC ATCTGTAACT TCAGTCTTTG GCAACCCTGG TCAGACTAGT TATGGAGCAG
    16681 GAAATGCTTT CATGGATGGA CTGGCTCATT ATCGCAGACA CAGGAAGCTG GCAGGCCAAA
    16741 GCATCAACTG GGGTGCATTA GAAGTTGGAA TGTTGAAAAA TAATCAAAAA GTCAAAGACA
    16801 TCCTGGAGTC ACAAGGGTTT CTGCTTATAA AAGAAGAAGA AATTTTTGAG ATGATGATGT
    16861 CAGCGCTTCT GTTAAACTTT GGTCAAATCA CTATGTGCAA ATTCAACAAA GATGCTCTGC
    16921 AAAGGCAAAT GAAGAAAGAT ATGCTGACTC CATACCAGTA TCGACTAAAG GCTATAATGA
    16981 GTGCCCCCGG AGGGGAAACA AGAATGAAGC AAGATGATTT AATTCAGCTC CAAAAGGTAA
    17041 GAGATTTGCT CCCAGACCAA AGAATAGAGT TGTATGAACG CTACATAATT GCTTTGGCAA
    17101 AACAAGTTCT TGATATTGAG GATGATACAA TTGGTTCAGA TTCAAATCTT CAAGATTTGG
    17161 GTGTCAATTC AATCAATTTT TTAGCAATGA TGAATCAAAT TTTCAAAGAG CTGAATTGTC
    17221 GTCTGCCCCC GGTCATTTTC CTTAGTAGTG ACTCCACTGT CAAAACTGTT GCACAGGCCA
    17281 TTGATAATAT TTTGTCTACA AGACAAGCTG ATGATGTTTA G
//
LOCUS       Aplysia_clade6     15761 bp    DNA     linear   CON 31-AUG-2020
DEFINITION  Aplysia californica isolate F4 #8 unplaced genomic scaffold,
            AplCal3.0 scaffold00228, whole genome shotgun sequence.
ACCESSION   NW_004797498
VERSION     NW_004797498.1
KEYWORDS    WGS; RefSeq.
SOURCE      Aplysia californica (California sea hare)
  ORGANISM  Aplysia californica
            Eukaryota; Metazoa; Spiralia; Lophotrochozoa; Mollusca; Gastropoda;
            Heterobranchia; Euthyneura; Euopisthobranchia; Aplysiida;
            Aplysioidea; Aplysiidae; Aplysia.
COMMENT     REFSEQ INFORMATION: The reference sequence is identical to
            KB941624.1. Assembly name: AplCal3.0 The genomic sequence for this
            RefSeq record is from the whole-genome assembly released by the
            Broad Institute on 2013/05/15 (see
            http://www.broadinstitute.org/scientific-
            community/science/projects/mammals-models/vertebrates-
            invertebrates/aplysia/aplysia-genom). The original whole-genome
            shotgun project has the accession AASC00000000.3.
            ##Genome-Assembly-Data-START ##Assembly Provider :: Broad Institute
            Assembly Method :: allpaths v. R40582 Assembly Name :: AplCal3.0
            Genome Coverage :: 66x Sequencing Technology :: Illumina Hi-Seq
            ##Genome-Assembly-Data-END ####Genome-Annotation-Data-START
            ##Annotation Provider :: NCBI Annotation Status :: Full annotation
            Annotation Name :: Aplysia californica Annotation Release 102
            Annotation Version :: 102 Annotation Pipeline :: NCBI eukaryotic
            genome annotation pipeline Annotation Software Version :: 8.5
            Annotation Method :: Best-placed RefSeq; Gnomon Features Annotated
            :: Gene; mRNA; CDS; ncRNA ##Genome-Annotation-Data-END##.
FEATURES             Location/Qualifiers
     gene            1..15761
                     /gene="LOC101859645"
                     /note="Derived by automated computational analysis using
                     gene prediction method: Gnomon."
                     /db_xref="GeneID:101859645"
     source          <1..>15761
                     /organism="Aplysia californica"
                     /mol_type="genomic DNA"
                     /isolate="F4 #8"
                     /db_xref="taxon:6500"
                     /chromosome="Unknown"
                     /sex="hermaphrodite"
                     /label="chr Unknown"
     CDS             join(1..12,544..707,1331..1491,3018..3221,3894..4075,4871..5045,8926..15761)
                     /gene="LOC101859645"
                     /note="Derived by automated computational analysis using
                     gene prediction method: Gnomon."
                     /codon_start=1
                     /product="mycocerosic acid synthase-like"
                     /protein_id="XP_012938829.1"
                     /db_xref="GeneID:101859645"
                     /translation="MTASVPGADNVEQFWRVLEQGENHVVEIPKERWNNDAFFDTDVH
                     AVGKSYVKRAGLLKDPKAFDNKLFNINDFEADQMDPQQRFVLECCFMAMEDAGITREQ
                     LAGSNTGVYVGAMNGDYRALFTAKSPIVGNYTVTGISNSIISARVSFTFDLRGPSMTL
                     DTACSSALVAIHVGAQALRTGDCDLALCGGTNFLMSPDVFVHLSKAHMVSPTGQCFAF
                     SDSADGYTRGEGCGMVILKRLKDALRDGDHIWATIETGSNQDGHSVTPISAPSGDQQL
                     RLLETVYQDAAMDLEGIDYIEAHGTGTSAGDPVEAKALGTFFRSKGTTRQRYIGSVKT
                     NVGHLESAAGTAGLIKVLLMMKHSKIAPSLFFDRPNPKIDFPDLNLQVPTKAMDWPRR
                     NKIACVNSFGFGGTNCHAVVKAFVEHDLMRRSSQSEVLSIPCIVCFSAKHEKSLKGSI
                     EDFVQHPEVSSLDVHDVSYTSTVRRDHYNIRFACVIEDMSELLSKLNDHIQKGEKGIV
                     ANRRAKAVFVFCGMGTTWKGMCKEMLDESSAFRDAIVQIDEYLCEYVSWSLITRFEQE
                     SYFDDPEFSPIAIFACQVGLGRVWASLGVTPACVVGQSVGEVAAAFFAGILSLRDAVK
                     IVYFRTTLMAKVIGGKMVIVRNMLVSKVKEVVKNFQGLANVSLEYSPVACAVSGNNNI
                     ITQVKQELQSKARSIGAQIQLIDLQVPVAYHSHHVDGCKEDLKQALSDITPNPPDVDM
                     ISSVLAEPVMGPLDADYWVSNMREPVRFYEAVQKTVTKGSKNVYIEIGPKPVLRAHSG
                     DIFPQDIVVPIVSMYKQPEWKIFLQAVVSLYEQGFNIKWKNLPTKGTVVTCIPRYSFN
                     PRRVLQLCESAHMILSGVHYMRKEHPFVYKVDTTNEFKTIITALTFPSVYDHIVSGML
                     IIPGALYAEIGFAVAMHNDSMDAPLYSVSVRFEQPCSFSRDGAVELDIEVKPSPAKGV
                     GVEKYQSYKLAAVQGNKTFANIHLQAHNMPKHSPAINIRHIEARCTQMVKREEIYDSL
                     KSFGFTYGPGYSLLMYALKSSQECLAKIFVPRAMFMEIGGTTIHPSILDGMVQTSVLL
                     MNTMDEARDLLPRSIGKLTCYRPTEEEMYIYTTLKCSDRTLTLYDIKLTTLWGEVIAD
                     LEDLAIKSLTDKSDAVQDMYRCYWKLQKSNYTGEETKEPKALYVTDSVPEGTPTALMK
                     RCLVYDPQEQTSDYLQNTLDTMLKNTAEPFELIIFLPNLKMDDSEDAYDVHTKILNSC
                     MLLKFLYKYAFDKSLTIPLCLFTQRAFLPEDVTTETENVNPLMTALWGMTRCVLKEQI
                     YTNFASVDLHLPEGKLCLDFVTSITDLILSDEALKGYPEFMVTEKDIFVNQFIAVEPD
                     TVVPTFRHNFADTSQNVIFLSREPSVLTDSFAVYHKPQEKVEQASYISIDVSTTAFQS
                     PLLYNMTMLYSTMEKRISQKGNGYPLFALENIGTGNAPVNGKKQTDHKVPLISCYPVP
                     TGTKIKVPASTTVTADMIPDYVPGDLSRLVLLWCLQDLVLTPTATILASSATAKFGEA
                     LLCMLMSRRKPKPVQMNLVVVEELNNVESMGETVVSLVLTEETVVPILAKRWPMAKHF
                     ITVSSLLQDSARAPIAFFLPSVQVDLLDTNMVFHPQNLASTVPKVKKWMRKHASLMNR
                     VAGCLHKAPSSYPVFKTAVSDLDELLEVQIIQMKSPLVRMEKSELFRQDAIYIVVGGL
                     TGLGWLFVKFLSSNGAGNIAILNRRQASAEQNKDIEDLITAEDCNIKAFQGDVTNLDS
                     LKTSFKNMLNSFRGSVIKGVFFGAAVVNDQLLVDVDPKTFSKVLAPKVMGVWNLHQLT
                     KDLPLDYFIMHSSITSALGNAGQANYGAGNAFMDGIAHYRRHKKLSGQSINWGALDTG
                     ILSNYTEAKKFLENQGFILMTEEDITAVIIPILLLDWAQIVPCTFDEEILVKRVKRDM
                     LVPFQYRLMSMLGSATEEVKIEEDILLALKTARELPPDQRVDVYERYVTALATQVLSA
                     EDGTIKTDTSLIDIGMDSIVGMTMINQIYKELHCRLPAIVFITNDPTVRSIAQAIDDV
                     LSGKMAEGSEFGPDMEQLAIAAAENESGDAPMKKEEVPALPAPPEKVKSFTASVVESS
                     QLVIYKRHPRKSYLHGIVDVELPKARQDPEALKLAIIKVLEMHPAACFAFKEDSSKRN
                     TIFNFEKKILSPEEAMDFRVMPSTEENLQQYCEEVFEFKGKGPMRFIMRQGNRALVRI
                     VFHKAVFDFRSVHSFVKDLSAILHSEDNKPPTEKIQPDKYIIRQDDLSTELNKVYKSK
                     SEALTHFWAKTLNHDVGNTSLKAHKIQYPPKPLEATNAAQRILLSPDLTRKLTAFIRT
                     HKVSLLGIVASCYQILLHVLTGKSTLSLIFPVDLRRFNKDISGNVGNFSNEIPLPVTL
                     DSTTKLTLVEFIVANNNKVQQHIDHGMLPFTYFQSLAERVMEVFHQSPHGICIEMTSP
                     ENIQYVMSKTTHQPPVLPIGMETNLFVQHHLHSGIVSLDLGYKTCLMSGAKAEVLLKN
                     MAALLTCVVDKPKLQLGNMKKYTDDLDTNFDTKGSCTIL"
ORIGIN
        1 ATGACTGCAA GCGTAAGATT AGTCCACATA CGTACATACA TACACAGATA CACAGATACA
       61 CACATACACA CACACACTCA CACACACATA CACACACGCA CACACACACA CACACACACA
      121 CACACACACA CACACACACT CTTACTCACG CACGCACGCA CGCACGCACG CTCACACGCA
      181 CGCACGCTCA CACGCACGCA CGCACACACA CACACACACA TACATACATA CATACATACA
      241 TACATACATA CATACATACA TACATACATA CATAGGGGAG AGGACGTCAT ACTCTATTCT
      301 TATTTTAGCA AAAGACAATC TTAGATCTGT GCTCGATCGA ATACATGCAG AGATGTCTCC
      361 AGTAGAATGG TGGATGTTTT GGGAGCTCAT AGTAAACCTA TCAAAGTCTA TCATTTGTTT
      421 CCCAAAGAAT AAAATAAGTG TGCATCGCAC AGCGCTTCAA CTGAGAGTCT CTTTTGGTTA
      481 TGATAATGAG CTTTATAAAT TTCCATGATC ATTATAAAGA AAATCAAACT TCAAACCTCA
      541 CAGGTTCCCG GTGCAGACAA TGTAGAACAG TTCTGGCGAG TTCTGGAGCA GGGGGAGAAT
      601 CATGTGGTGG AGATCCCAAA GGAGCGCTGG AATAACGACG CCTTCTTTGA CACAGACGTC
      661 CACGCTGTGG GAAAGTCGTA CGTCAAAAGA GCTGGTCTTC TCAAGGAGTG AGTTTTTTTT
      721 TTTTTACTTT TGTGTAGTAA CAAGTGTACG GTCGATGGTG GCCGTGGGTA GGCTACCTTT
      781 TTTTTTATAT AAAGAAGAAG ATGTAGAAGA AGAAGGTGGC GAGGAGTAGG AGGAGGAGGA
      841 GGAGGAGGAG GAGGAGGAGG AGGAGGAGGA GGAGGAGGAG GAGGCGGAGG AGGAGGAGGA
      901 GGAGGAGAAG GAGGAGGAGG AGGAGGAGGA GGAGGAGGAG GAGGAGAAGG AGGAGGAGGA
      961 GGAGGAGGAG GAGGAGGAGG AGGAGGAAAC CCCCATCGTC GCAATTTACA TCGTTTAGGA
     1021 GGCTGAGTTA CGATCCTGCT AGCCAGGGCC AACCCATGCT GAGAGTGGGG CAACTTCCCA
     1081 GCAGAAAGAC TGAAATACTT GATAAAAAAT CCCCCCTCCA TAAGGGAATA GAACTCAGGT
     1141 CTTCTGCATG CGACGGCAAA ACCCCTGACC GCTACACAGA TCCCGGTAAT CTGTTGGTAT
     1201 ATCTCGATGT TTTAATTGAG TTTGTTCTTT TAACTGAATT TGTTCTTTTA ATCGGATCTG
     1261 TTCTTTCAGT TGGGTTTGTT CTTTAAAATA AGTTTGTTCT TTTAATTAAG TGTATTCCTT
     1321 TGGTTTCCAG TCCGAAGGCG TTCGACAACA AACTGTTCAA CATCAACGAT TTTGAGGCGG
     1381 ATCAGATGGA TCCACAGCAA CGCTTTGTGC TGGAGTGCTG CTTCATGGCC ATGGAGGATG
     1441 CTGGCATTAC GAGGGAGCAG CTGGCGGGTT CCAACACAGG GGTTTACGTT GGTACGTGAG
     1501 TGCTTAGTGT TGGTTTCTGT GTCACCCTTA CCTCCCACGG GGGTCGGCAG CCGGCCGCAT
     1561 GCGGTCAGAA TGTGACGACC TCTTTGGGTG GCTAAAACAG CACCTGGACA TGGATTGCTG
     1621 ATGCCTCTAT AAATAAATAA TTTATGATGG ACCTCTTTGG GTTTGGTCCA TAGCACATCT
     1681 GGTCCGGGCC GGGTATTGTC TTGCATCAGC GGTCTGCGAT ACAGGTCTCC GTGCAGTCAC
     1741 TCGAATAATG CGTGTCGTAA GTCGTCGGGA CTCACACAAC ATCTCGGGCA GGTGTCGTCT
     1801 GGGGCAGAGC CTATCCTATT GAGTCCAGTT GAGCCTTTGG TAAAAAAAAC CTGGTCGTAC
     1861 TGCCATATCC GCCTAGATCT AGGTGTTGTT TTTTGCCGTT GGGTCTGGAT TGAGGATAGG
     1921 CATTGGTAAT CCGAAGTACC CAGCACCACG CAGAGATCGC TTATTTATCT TGTCTGGGGG
     1981 GTTACGTAGT CTCCAAGACC TGGTATCTTA TCCCACGTTG GGATACTTGG AAATTCTGGT
     2041 CACAGTTTGT ATTGGAACCT CAGATTTCCG TGTGGAAAAT CAGGAAAATT GCCTCGTTCA
     2101 CCACGGGTGC TGAATCTCTA TAACACAAGT ATTATGTGTG GTTAACTACA AAGAAGACCT
     2161 CGGCATTTCT TTTGACCATT TCCAAACAGA ACCTATGCTT CTTGAAAGGC ACTTCAAATA
     2221 CAACATAACA AGTTTATAGT ACTATGCAGA AAATTAAGAA TAATGTTTGC TGTACTGTGT
     2281 TCAAAGCAGG TCATGTCACT TTCTGGGTTT AACGTAAAAT GAGTAATATT ATACCATGAA
     2341 TAGTGTTTGC ATTTGGCAAT TTTTTTTTCT CAGCAGAACA AACATTTTGA AAGCGTGTAT
     2401 TTTTTCTCAA GGTTTCAAAT ACAAGTAGTA CAGCAATACA TGCTTTTAAA AACCAACATA
     2461 AACTGTGGTT GTCGTTGAAA ATAGAAAGTA GGGTGATTCG GCTCTACCAA TCACATCCAA
     2521 CATGAGTTGT CCATGATAGA TTAGAGTAGA AAAAACACCG GTAAAACATA ACATGCATCC
     2581 ATCGTTCTCA CAAGGGGGTC AAACAGCAAG TCCGCTGTGT GCAAAAATGA ACGCATTCCA
     2641 GCGTCATTGT TGTGACGGTT AGCTTTTCGC TTTTGTACAC AAACACGCAC ACACATACAC
     2701 AAACACTTAC ACACACACAA TACACACACA CACACACACA CACACACACA CACACATGCG
     2761 CGCACACACA CACGCGCGCA CACACACGCA CACACACACC AATACACCGC GCGCCCTCAT
     2821 AATTTTAGAA AAAACGTTCC TTCCATTCCC ATGTGGGTAA GTCTATTTTC TTTGTACCTC
     2881 TATGCATCTG TCTTATTAGG TCGATATGAA CTTTAAAAGA TACTAACGCC CCCCCCCCAA
     2941 AAAAAAAACC CCCAACAAAA AACCAAAAAA AACACGCACA CTTTAACGCA AACACACGCA
     3001 CTCACTTCTT GTTTCAGGAG CTATGAACGG CGACTACCGG GCTTTGTTCA CCGCTAAATC
     3061 TCCAATCGTG GGCAACTACA CAGTGACTGG CATCTCCAAC AGCATAATTT CTGCCCGTGT
     3121 GTCCTTCACC TTCGACCTTC GAGGTCCTTC CATGACCCTA GATACAGCTT GCTCCTCTGC
     3181 CCTGGTTGCC ATTCACGTGG GTGCCCAAGC CCTTAGAACA GGTAAACACA ACCATAACAA
     3241 TAATATAATA TCATCTCTCT GCGTTGTGAC TATCTTTGAA GTGTATTGCC AAGTCGTAAG
     3301 ATACACAATA GTACATTGAT ATTTACTCAA CTGAAACGAT ATTATTTCGA TTGAAGTGAT
     3361 TTCTTGAAGA AAAATTATCT AGGCTACCCC TTACTCTTAT GTATTGCTCA GAGCGTCGTT
     3421 ATCTCACCTC ACACCCCATC CTCACCCCTA CAAAAAATAG GTAAATAAAT GACATTAATA
     3481 GAAAAATAAA TTATTGAGAA AAACAAACAA CTAGCAACCA ATGATAAACC AGCCTTGACT
     3541 TGGTGTCCCC AAGGTTAACG TCTATGGTCG GGCTGACTGC CGTCAAGAAC ACCACGAAGA
     3601 AGCTTAAAGT AGATCCAAAA CAATATTTAA AAATAACAAT GTAGGTTAAT GATCTGACCC
     3661 ACAGAGGCAC AAAATGTACT GACAACTGGG TCATAATCAC CAACTCCCAC CCCTCCCCAT
     3721 CCCATCTCTC CTGGTTTGTC CTATTTTACC TTCCGGTCCC GACAAAACGT GACAAGGTTA
     3781 TGGCTTCCCA TGACGCACAC GAGTCCCCGT CTTCGTTTAT CACTGTCAGC AGCACCACTG
     3841 TCCGCACTTA CCTGTGTCTG ACACGCAATA TTGCACTGCA TTGTTCTACC TAGGTGACTG
     3901 TGACCTTGCC CTGTGCGGTG GAACTAATTT CCTCATGTCT CCCGACGTGT TCGTTCATCT
     3961 GAGCAAAGCC CACATGGTGT CACCCACCGG CCAGTGTTTC GCCTTCTCCG ACAGCGCGGA
     4021 CGGATACACG AGAGGGGAGG GCTGCGGAAT GGTCATCCTG AAAAGGCTCA AAGACGTAAG
     4081 TCGCCCAATT AGTGCCAAAA GGAAAAGTAG GGCCCATTGA TTCAGCACTA ACAATATCAC
     4141 TAGTGTTTTC CTTTCGAATC CGTCTTCCCA GACTCCCACG TTAAACCCCG TAACACGCCA
     4201 TGCCAATCTA TCTCTGTCTT CTTTACTCGT CCAACGGCAC TCGTAGAAAC GCTCGCTGTC
     4261 TGCTTACTTT TACTGTTTCA TCCTCTGTTG CCGTTAAGCG TTGAGGTCGC TGTCTGCATC
     4321 TTTATGAATG GGAACCTCTC TTCTGTTATG GCGACTTATC GTAGAAGAAG AGTCAACAAT
     4381 GTTTGGATTG TTCTGACTAG TCGTTTACTT TTGGGTAATA GGTAGAATGG TACTTTATCC
     4441 AAGATTTTCA CCTATGGCTT TTGTTCTGAA TCCCTAATTT ACTTTCGATA CTGAAAAGTG
     4501 CCTTTCTCCG TTTTGGTAGT TTTGTTGCTT TACAGCCTCT CTTCCTATTC TGCTTTCTTC
     4561 CCTGGGTATT AGATTGCTGT TATCGTGTCA CTGCACCCCC TCCTTCACTA AGAATAATGT
     4621 TATCTCAATT ATGACAGATT AGCGACCCCG AGAGATTTCA TATGTTTTAC GATGTCTTAT
     4681 TTATTTCGCC CTGTCTTCTT GAAGGCCAAG TCCTACTTTC CCATGGGGCA CTGAAATAGT
     4741 TTCTAAAATG CCACAAATTT TGAGGCTGAT AATGTTTTAA TTATTTTCCC GACTCGTGAG
     4801 TCTTTGATTA GAATAAAAGA ATTCATCATT AAAAATCAAC ACGTTAACCT GTTATGCTTT
     4861 ACATTGCCAG GCGCTCCGCG ACGGTGACCA CATCTGGGCT ACAATAGAGA CAGGCTCCAA
     4921 CCAAGACGGT CACTCGGTGA CACCAATCTC CGCCCCATCC GGCGATCAAC AGCTCCGCCT
     4981 TCTGGAGACT GTGTATCAGG ACGCAGCCAT GGATTTGGAA GGCATAGATT ATATCGAGGC
     5041 TCACGGTAAG AACTTATCAC ACATTACGGA TACCCCTTCA ATATGTCTGT GACTTAACGG
     5101 TTGGGCTCTT TGCTTTATCT GGCTAAGATT CAAGTTCAAT TTCGCGATAT TCTAAACAGT
     5161 ATCTCCGTTT TTCTGTTGTG AGGTATCCCC CATAAAGACA GAAATACACG ATTTGATAGC
     5221 TGTTAATCTT GCTATTCGAA TGCAAGACAT TGATTTAGCT CTCAAGGCAG AGAAAGAAGC
     5281 TATGACCACA GACTTTGGAA AGCATTCAGG TGTATGGCTT GAGGTAAAGA GCTTGGATGT
     5341 AAATTGCTTT TTAGTTAATT TAAAAAAAAA GTGATACAAC ATGACGCGTT ACTTGTACCT
     5401 CCCGTTCCAG GGATCATGTG AAAATCTTTA CATTGCGAGA CCGACGCCAT GAATATGAGG
     5461 TCAGAATTCC CTTAGAAACG TCTTGAGCAA TCAGGAAATA TATGGGCGAC AGATGTAATC
     5521 CTTGAGAGAT GTATTCTTTT AGCATTCCGG TTTACAGTTA CATGAAGCGC ACAGTTTATG
     5581 TTCATTACTT TCGCGGCTTT CTTTTTGTTC GCTTTTCGTC AACTGACCGA TATTTTAAAA
     5641 AAATGTCCTA AATTATTAAA ATGTGGTTGC CTCTACTACG TGTGGATGCT TTCCTTCACT
     5701 ACGACAAAAA TACATCATCA TCATCATCAT CATCATCATC ATCATCATCA TCATCATCAT
     5761 CATCATCATC ATCATCATCA TCATCATCAT CATCATCATT ATTACCCACA TACCCGATAT
     5821 TGCTATTAAC ATAAATTATG TCATCATCAT CATTATAGTT AGCCTATTTT TAAAGACAAA
     5881 TGAAACACAA CTGCCCCCGC TTAACCCCCC CCCCAACACA CACACATAAA ACATGAAACA
     5941 AATAACAAAT CCCCCCAAAA CAGAAAAAAA CCCGAAGAAA AGTTTCAATA AAGCGTCATC
     6001 GTGGTATGCT AATACTTAAA GCCTCGGGGT TTAGCAGCAC GACATTTATA GACAGTATGA
     6061 CTCCTAAAAG AAATTTCAAA ATCACAATAA AAAAATAATC AAGTCTCGAG TCAGGGAAAG
     6121 TCTCATGATG CCAGAATGTC TTTGTTTCGA TAAACCGGTA ACCACCGTGA TTCTAAATTT
     6181 ACAAAAGACT TGCATCTTTG GGGGGGCTAA AAGTTATAGA ATTTGAGTTG TAGGCATTTT
     6241 TAGCTTCTTC AGCCTCTCCT ACAACTATTG CATCGCACGG GCATGTTTAT CACCACCATT
     6301 TCGTCATAAA GTCAAAATTC TTTATCGGAC GTTTTCTGAA AACGCAATTT CCCTCTATAA
     6361 TTTTTTTAAG AACTCCACCA TTTTTCAAAT GTCATGACAT TTTCACAGAA TGAAGAGAAG
     6421 ATGTAATACT AAAAAATTGT TTATTTAATT TTTTATATAT CGAATAGATT TTTGTTGGTG
     6481 GTGTCCGGAG TGTGGATTTT TACGGATTTT TCGCAAACTT GAATACTACT TCAGGAAAAA
     6541 ATTTATTTAA AATGTTCTAA TTCGTTTACG AAAAAAACAA CGGACACATT TTTAGATCTA
     6601 ATGTTTGCTG ACCTGCATGC AAAAAAAACA ACAACAACAA CAAACAAAAA CAACAATAAA
     6661 TTTCCATGAA AAATAAGTGC GGTATGTATT ATGTAAGACA TGTCAACAAA ATCCAATATG
     6721 GCCGCCGTAT CCAAGGAAAC GAAACTTTTT TTCTCAAATT TGATTGCAGA TTTAAGACTC
     6781 CTTACTATGC TTGTTATATG TGCGAAATTT GGCGAAATTT GGTCCACTAA TAAGCGAGAT
     6841 AGCCTTCAGG TGTAGCCCCC CCTCAAAGAA GCTTATGAAG GGTATTTTTC TAAGTTTCGG
     6901 TTAGCAGCGA TAACAGTCTC ATTTAATATA AAAAGAACCG TTCTATTGCT AAAATTATAA
     6961 TAGACAAATT GGTCTTGTAA ATCCAGTACA TGCTACCTTA TCAAAGTTTA TACTAGTTTA
     7021 GTTCGTCGAT ATCGACTGTA ACGAACATTC ACCGGCGCCT GTACAGTAGC GGAAGACTCG
     7081 AGTTTGACTC CAGTATGGGG AGATATTTTA AAAGAACGGA GTATCTCGGT CTTTCTGTTG
     7141 GAAAGTCGTA TCCGTCTGAA ACCGGGTTGG CCTTGACGAG CAGGGTCCAA GCCTGCCTTG
     7201 AAGATTATAC AAATTTTGTT AATGGGAGCA TAAAGCACCT TTAAAAAAGA GAAACACGTC
     7261 AAGAGGAAAG CGAAAGTGTG GTTGAAGGGC GTTATTGGAA GGTCAAATTA CTCTTTTTCC
     7321 TTCTTTTGTC TCTGTCTATC TAACTAACTT TTACTGTGCA CGAAATGACC TTTATTGTGC
     7381 TGATTTTCTT TTCTTTTGTC ATTTAAACCC AAAACACGAA AAAGGCCACT TAGTGTATGA
     7441 AAAAAGCAAA ATAGACACTA AAAAATGACA TAAAATTATA AGAAAAAAAA AGAAATACTA
     7501 TGACCTACCA CTGGTGCCCT CCAGCTATTT ACGTGCAGCA ATCGACTTAT GTTTGCAGGT
     7561 CACAAATTAT TATATTCAGT GTAAGGTGAT AAACTGCGTA TATAATCCAT TAAAGGACAC
     7621 AAAAACAAAG ATTTACCGTA CAACCTACTC GTAGAATTTA GAGCTTTGCA CTATAATTGT
     7681 TTACTTAAAA GAAATACCAC AAACTCACCT TTTCACTTGT ATTTTTCTTT CAAGGAAAGT
     7741 GAGTGAGTGA GTGAGGGACT GTGCGTGCGT GTGTGTGTGT GTGTGTGTGT GTGTGTGTGT
     7801 GTGTGTGTGT GTGTGTGTGT GTGTGTGTGT GTGAAAGAGA GAGAGATAGA GTGTATGTGT
     7861 GTTTGTCGGT GTGTGTGTGT GTGTGTGTGT GTTAGAGCGA GAGAGAGAAA GAGAGAGAGA
     7921 GAGAGAGAGA GAGAGAGAGA GAGAGAGAGA GAGAGAGAGA GAGAGAGAGA GAGAGTGTGT
     7981 GTGTGTCTGT GTGTGAGTGT AAATGTGAGT GTGAGTGTGT GAGTGTGTGT GTGTGGGGGG
     8041 GGGGGGGTAT ATTTTGTTCT TTCTTGGCAA AGGGAGGGGG AGGCGATGTC CTTGAAGTCA
     8101 TGGGTTCTCC CTAGCCTTTG CAGCATGGCA ATTACAATGT ACTTTGCGCT GAAGCGTTAC
     8161 CTCATCCTAT AAAAATAATT TTAACAGATT AAAAAAAAAA GAACTAAAGT AGAATGGAAA
     8221 AAACAGAAAA AACCACCAAC AACAAAGCAA ACAAAAGCAA ACATATAAAA TTTTGCAAGG
     8281 AAATATTTGC TGTACCATTT TCCAGGGACA GACCCTGTCA TGCGGTTAAT GGATGACAAT
     8341 GGACACCCAC TCTTGTCTAG TGAATTAAGA AAGCAATAAA TCGTTGGTGT CTTGTGCGGC
     8401 GTTTAGAACA ATTAATTGTT TCTTTTTTTT AAAAATGTAT ATTTAGATGG ATTTTTCTTT
     8461 CTCTAAATAA AAGCAACATG AGCATAGGAT GCATGCTGAT GCATAGTTAC ACGTGCAGAC
     8521 AGATGACAGA ACGTAAAAAA ATGACAGGTA CTGAACCACC CACAGGAAAT TAGACGGAGT
     8581 TGACAAATAC TAACACGGTA AAGAATAAAT CTGTGTTCAA GTTGCTCGTG TTAAAGATCC
     8641 CTTGGTGGTC CAAAATCGAT ACGAGTAGGC TTCAACCGCC ACCGGGACAA AATTCATAAT
     8701 TTCCTACCAA CTAAAAATAT TTAATGTGTC CCACGCGCTC ATATGACCTT ATGCCGATGT
     8761 GAGAGCCGCA AAACGCTTTT AAAAACCCAA ACCAAACAAA CAGGGGGAGC GGAGACAGAT
     8821 TTAAAAAAAA AGGGGGGAGG TAGAAACAAA GAGGAAAGGC GTTGTTGATT TTATTACACG
     8881 TACTTTTTAA CCCGCTTCAC TCATATTTCT TTTTTATGTT CAAAGGTACT GGGACATCGG
     8941 CTGGTGATCC TGTAGAAGCG AAAGCGCTGG GCACATTCTT CCGCTCTAAG GGAACTACGA
     9001 GGCAGCGCTA TATCGGCTCC GTGAAAACAA ACGTTGGCCA TCTGGAATCG GCAGCTGGGA
     9061 CGGCAGGCCT CATCAAGGTT CTGCTAATGA TGAAACACTC CAAAATAGCA CCGTCACTCT
     9121 TCTTCGACAG ACCCAATCCC AAGATTGACT TCCCGGACCT AAATCTTCAA GTCCCAACAA
     9181 AGGCTATGGA CTGGCCCCGT CGTAACAAGA TTGCGTGCGT AAACTCTTTT GGGTTTGGGG
     9241 GGACAAATTG TCACGCCGTG GTCAAAGCGT TTGTCGAGCA CGATCTAATG AGACGATCGA
     9301 GCCAAAGCGA GGTTCTAAGC ATTCCATGTA TTGTCTGTTT CTCAGCTAAA CATGAGAAGT
     9361 CGTTGAAAGG AAGTATAGAA GACTTCGTGC AGCACCCAGA GGTAAGCTCT CTCGATGTTC
     9421 ACGATGTTTC CTATACCTCC ACAGTGCGGC GAGATCATTA CAATATCAGG TTTGCATGTG
     9481 TGATTGAAGA CATGTCTGAA CTGTTGTCAA AGCTCAATGA TCACATTCAG AAGGGGGAGA
     9541 AAGGGATTGT TGCAAACAGA AGAGCGAAAG CGGTATTTGT TTTTTGTGGG ATGGGCACAA
     9601 CCTGGAAGGG TATGTGTAAA GAGATGCTGG ATGAGAGCTC TGCCTTCAGG GATGCAATAG
     9661 TTCAGATTGA TGAATATCTG TGTGAGTACG TTTCATGGTC TCTGATTACA CGATTTGAGC
     9721 AGGAAAGCTA TTTCGACGAC CCGGAATTTT CCCCCATTGC AATCTTTGCA TGTCAGGTAG
     9781 GTCTTGGCCG GGTGTGGGCA TCTTTGGGAG TGACCCCAGC GTGTGTGGTA GGTCAGTCAG
     9841 TGGGGGAAGT GGCAGCGGCC TTTTTTGCCG GAATTCTCTC TCTACGAGAC GCTGTCAAAA
     9901 TTGTGTACTT CCGCACTACA TTGATGGCCA AGGTTATTGG CGGCAAGATG GTCATCGTCA
     9961 GAAACATGCT GGTGTCAAAG GTCAAGGAAG TTGTCAAAAA CTTTCAAGGG CTAGCCAACG
    10021 TTTCGCTGGA GTACAGCCCT GTTGCATGCG CTGTAAGTGG AAACAACAAC ATTATCACAC
    10081 AAGTCAAGCA AGAGCTTCAG TCCAAAGCCA GGTCTATCGG CGCCCAGATA CAGTTGATCG
    10141 ATCTCCAGGT GCCAGTGGCC TATCACAGCC ACCATGTGGA TGGTTGTAAG GAGGACCTGA
    10201 AACAAGCTCT ATCGGACATC ACTCCAAACC CACCTGATGT TGATATGATC TCTTCAGTGT
    10261 TGGCCGAACC GGTCATGGGT CCACTGGACG CTGATTACTG GGTTAGCAAC ATGAGAGAAC
    10321 CTGTGCGTTT CTACGAAGCT GTACAGAAAA CTGTGACCAA AGGTTCCAAA AACGTGTACA
    10381 TTGAGATTGG TCCGAAACCT GTTCTCAGGG CACATTCGGG CGACATCTTC CCACAGGACA
    10441 TCGTGGTGCC TATTGTCTCT ATGTACAAAC AGCCAGAGTG GAAGATTTTC TTGCAAGCTG
    10501 TGGTGAGTCT CTATGAACAA GGCTTCAACA TAAAGTGGAA GAATCTTCCC ACAAAAGGCA
    10561 CAGTTGTGAC GTGTATTCCA CGCTACAGCT TCAACCCTCG GAGGGTTCTC CAGTTATGCG
    10621 AGTCAGCGCA CATGATTCTG TCTGGTGTGC ACTACATGAG AAAAGAGCAC CCTTTTGTAT
    10681 ACAAAGTGGA CACAACCAAT GAGTTCAAGA CAATCATAAC TGCCCTGACA TTTCCCTCCG
    10741 TGTATGACCA CATCGTCTCT GGTATGCTTA TCATTCCTGG GGCTTTGTAC GCAGAGATTG
    10801 GCTTTGCGGT CGCGATGCAC AATGACAGCA TGGATGCACC TCTCTACTCA GTGTCGGTGC
    10861 GGTTTGAACA GCCTTGTTCC TTTTCCAGAG ATGGTGCTGT TGAACTGGAC ATTGAAGTGA
    10921 AGCCTTCACC CGCCAAAGGA GTCGGCGTAG AGAAATACCA GAGCTACAAG CTGGCAGCTG
    10981 TACAGGGGAA TAAGACTTTT GCCAACATCC ACTTGCAGGC CCACAACATG CCGAAGCACT
    11041 CACCTGCTAT CAACATCCGA CACATAGAAG CACGCTGTAC ACAGATGGTG AAGCGAGAAG
    11101 AAATCTATGA TTCCCTCAAA AGTTTTGGCT TCACTTACGG TCCTGGCTAC TCTCTGCTCA
    11161 TGTACGCCCT GAAAAGTTCA CAAGAATGTC TGGCCAAGAT TTTTGTCCCC AGGGCCATGT
    11221 TCATGGAAAT CGGTGGAACA ACAATCCACC CATCTATCCT GGATGGCATG GTACAGACGT
    11281 CAGTGTTGCT GATGAACACA ATGGATGAAG CTCGGGATTT GTTGCCTAGG TCAATAGGAA
    11341 AGCTCACATG CTATCGGCCA ACCGAAGAGG AAATGTATAT CTACACCACT CTCAAGTGCT
    11401 CGGACAGAAC TTTGACTCTC TACGACATCA AACTCACAAC GCTGTGGGGC GAAGTCATTG
    11461 CTGATCTGGA GGACTTGGCC ATCAAATCTC TGACCGATAA ATCGGATGCG GTTCAAGACA
    11521 TGTACAGATG CTACTGGAAG CTTCAGAAAT CGAATTACAC CGGTGAGGAA ACAAAGGAGC
    11581 CGAAAGCGCT CTACGTCACG GACAGTGTAC CTGAAGGCAC ACCGACAGCG CTCATGAAGA
    11641 GATGTCTCGT TTATGATCCC CAGGAACAGA CTTCAGACTA CCTTCAGAAC ACGTTGGACA
    11701 CAATGCTCAA AAACACAGCA GAACCGTTTG AACTCATCAT ATTTCTTCCG AATTTGAAGA
    11761 TGGATGACTC TGAAGATGCT TATGATGTGC ACACAAAGAT TTTGAATTCT TGTATGTTGC
    11821 TCAAGTTCTT GTATAAATAT GCCTTTGACA AATCGCTCAC CATCCCCTTG TGTTTGTTCA
    11881 CACAAAGAGC CTTTCTCCCC GAAGACGTTA CAACAGAAAC AGAGAATGTT AACCCTCTCA
    11941 TGACAGCTCT GTGGGGAATG ACCCGATGTG TGCTGAAGGA ACAAATCTAC ACAAACTTCG
    12001 CGAGCGTCGA CCTTCACCTG CCCGAAGGAA AGCTCTGTCT AGACTTTGTC ACATCAATTA
    12061 CCGACTTGAT CCTCAGTGAC GAGGCTCTCA AGGGCTACCC TGAGTTCATG GTCACGGAGA
    12121 AAGACATTTT CGTGAACCAG TTCATTGCTG TGGAACCGGA CACCGTAGTA CCAACTTTTC
    12181 GCCACAACTT TGCTGACACG TCGCAGAATG TAATATTTTT GAGCCGCGAG CCATCTGTTC
    12241 TAACGGACAG TTTTGCTGTT TATCACAAAC CCCAAGAGAA GGTAGAGCAA GCTTCATACA
    12301 TCAGCATTGA TGTGTCCACA ACAGCCTTCC AGAGCCCCCT GTTGTATAAC ATGACCATGC
    12361 TCTATAGTAC AATGGAAAAG AGGATATCGC AGAAAGGAAA TGGGTATCCG TTGTTTGCTC
    12421 TTGAGAACAT AGGCACCGGC AATGCTCCAG TGAACGGTAA AAAACAAACT GACCACAAGG
    12481 TGCCTCTCAT TTCGTGCTAT CCAGTTCCTA CGGGAACCAA AATAAAAGTC CCTGCCTCCA
    12541 CCACAGTTAC TGCAGACATG ATTCCGGACT ACGTGCCCGG AGATCTCTCC AGGCTTGTTT
    12601 TGTTGTGGTG TCTTCAAGAC CTGGTTCTCA CGCCAACTGC AACAATCTTG GCTTCCTCTG
    12661 CAACTGCGAA ATTTGGAGAA GCTTTGCTGT GCATGCTGAT GAGCCGAAGG AAACCAAAAC
    12721 CTGTGCAAAT GAACTTGGTG GTTGTTGAAG AACTCAATAA TGTTGAGTCC ATGGGAGAAA
    12781 CTGTGGTATC TTTGGTCCTC ACAGAAGAGA CCGTTGTTCC GATTCTGGCG AAAAGATGGC
    12841 CAATGGCAAA ACACTTCATA ACGGTCTCCT CTTTGCTACA AGATTCAGCG CGAGCTCCGA
    12901 TTGCCTTCTT CCTGCCAAGC GTTCAGGTCG ATCTACTTGA CACGAACATG GTGTTCCACC
    12961 CCCAGAATCT TGCTTCTACG GTACCCAAAG TGAAGAAGTG GATGAGAAAG CATGCATCTT
    13021 TGATGAACAG GGTGGCAGGC TGTCTTCATA AAGCACCAAG CTCATATCCT GTGTTCAAAA
    13081 CAGCCGTTTC TGATCTAGAT GAACTGTTAG AAGTGCAGAT CATCCAAATG AAGAGTCCAT
    13141 TGGTGCGTAT GGAGAAATCA GAGCTGTTCC GCCAGGATGC CATTTACATA GTGGTCGGTG
    13201 GCCTCACAGG GCTCGGTTGG CTCTTTGTTA AATTTTTGTC TAGCAACGGG GCAGGAAACA
    13261 TTGCTATTTT GAACAGGAGA CAGGCTTCAG CGGAACAAAA CAAGGACATC GAAGATCTGA
    13321 TAACAGCCGA AGATTGCAAT ATCAAGGCTT TCCAAGGGGA TGTCACTAAC CTGGATTCTC
    13381 TGAAAACATC TTTCAAAAAC ATGCTTAATT CGTTCCGTGG CTCCGTGATA AAGGGGGTCT
    13441 TTTTCGGTGC AGCTGTTGTG AACGATCAAC TCCTTGTTGA TGTTGATCCA AAAACATTCT
    13501 CAAAGGTCCT GGCACCGAAA GTGATGGGTG TATGGAACTT GCATCAGCTA ACAAAAGATC
    13561 TTCCCCTAGA CTATTTCATA ATGCATTCCT CTATCACCTC TGCCCTCGGT AATGCTGGGC
    13621 AAGCCAACTA CGGAGCTGGT AATGCTTTCA TGGACGGCAT TGCTCACTAT CGCAGACACA
    13681 AGAAACTCTC TGGGCAAAGT ATCAACTGGG GAGCCCTGGA TACAGGAATC CTTAGCAACT
    13741 ATACAGAAGC CAAGAAGTTT CTGGAAAACC AAGGTTTCAT ACTCATGACA GAGGAGGACA
    13801 TCACAGCTGT GATCATTCCC ATTTTGTTAT TAGACTGGGC ACAGATTGTT CCTTGTACTT
    13861 TCGACGAGGA AATTCTTGTC AAACGTGTGA AAAGAGACAT GCTCGTGCCT TTTCAGTACA
    13921 GGCTTATGTC AATGCTCGGG TCTGCAACAG AAGAAGTGAA AATTGAGGAG GATATTCTGC
    13981 TCGCTCTGAA AACAGCACGC GAATTGCCTC CAGACCAGCG AGTGGATGTT TACGAGCGAT
    14041 ACGTCACAGC TTTGGCTACC CAGGTTCTTA GCGCCGAGGA TGGAACCATC AAGACAGATA
    14101 CCAGCCTCAT TGACATTGGG ATGGACTCCA TCGTTGGCAT GACGATGATC AACCAGATCT
    14161 ACAAGGAACT TCACTGCAGA CTACCTGCTA TTGTCTTTAT CACCAATGAC CCCACCGTTC
    14221 GCTCGATTGC CCAGGCGATT GATGATGTCT TGTCAGGAAA GATGGCGGAA GGTTCCGAAT
    14281 TCGGCCCTGA CATGGAACAG TTGGCCATAG CTGCAGCGGA AAATGAAAGT GGTGATGCCC
    14341 CAATGAAGAA GGAAGAGGTA CCCGCACTGC CTGCACCCCC TGAAAAGGTG AAAAGTTTCA
    14401 CAGCATCAGT GGTTGAGTCG AGCCAACTGG TGATATACAA ACGCCATCCG AGGAAGTCGT
    14461 ACCTACACGG GATTGTTGAT GTGGAGCTTC CCAAAGCGCG CCAAGATCCC GAAGCGCTAA
    14521 AACTTGCAAT CATTAAAGTC TTGGAGATGC ACCCAGCTGC TTGTTTTGCC TTTAAAGAAG
    14581 ACAGTTCTAA GAGAAATACC ATTTTCAACT TTGAAAAGAA AATTCTCTCA CCTGAAGAAG
    14641 CTATGGACTT CCGTGTGATG CCTTCTACCG AGGAGAATCT GCAGCAGTAT TGTGAAGAAG
    14701 TTTTTGAGTT CAAAGGAAAG GGACCTATGA GGTTTATCAT GCGACAAGGG AACCGAGCTC
    14761 TGGTAAGAAT CGTTTTCCAC AAAGCAGTCT TCGATTTTCG ATCGGTGCAC TCATTTGTGA
    14821 AAGACTTGTC CGCCATCCTT CATTCCGAGG ATAACAAACC CCCAACTGAG AAGATTCAAC
    14881 CAGACAAATA TATCATCCGA CAAGATGACC TGAGCACTGA ACTGAACAAA GTGTATAAGT
    14941 CAAAATCGGA AGCTCTAACC CATTTTTGGG CAAAAACATT AAACCACGAC GTTGGAAACA
    15001 CTTCTCTGAA GGCTCATAAG ATACAGTATC CTCCAAAACC ACTGGAAGCA ACGAATGCTG
    15061 CGCAGCGCAT TCTGCTTTCG CCTGACCTCA CTCGTAAACT CACGGCCTTT ATACGCACCC
    15121 ACAAAGTTTC ACTCTTGGGC ATAGTGGCCA GCTGCTACCA GATTCTTCTT CACGTCCTCA
    15181 CTGGAAAATC AACATTAAGC CTGATCTTCC CCGTGGACCT CCGACGCTTC AACAAGGACA
    15241 TTAGCGGGAA TGTTGGGAAC TTTTCCAACG AGATTCCTCT GCCTGTGACA CTTGATTCCA
    15301 CCACTAAACT TACCCTCGTT GAGTTTATAG TGGCCAACAA CAACAAGGTA CAGCAACACA
    15361 TTGACCATGG AATGCTACCT TTCACTTACT TTCAAAGTCT GGCCGAGAGA GTGATGGAGG
    15421 TGTTTCATCA GAGCCCACAC GGTATCTGCA TTGAAATGAC ATCGCCAGAG AATATTCAAT
    15481 ATGTGATGAG CAAAACAACT CACCAGCCTC CTGTGCTTCC TATTGGTATG GAGACAAACT
    15541 TGTTTGTACA GCACCACTTG CACTCAGGGA TTGTCTCCCT CGATCTGGGC TACAAAACGT
    15601 GCCTCATGAG TGGAGCAAAA GCGGAAGTCC TCCTGAAAAA CATGGCGGCT CTCCTTACTT
    15661 GCGTAGTGGA CAAGCCCAAA CTGCAATTGG GAAACATGAA AAAATATACC GACGACCTGG
    15721 ACACTAATTT TGATACAAAA GGATCATGCA CCATTTTGTA G
//
