# Supplementary material for: The polyketide to fatty acid transition in the evolution of animal lipid metabolism
Source: Nat Commun. 2024 Jan 3;15:236. doi: 10.1038/s41467-023-44497-0 (PMC10764717; doi:10.1038/s41467-023-44497-0)
Supplement: Supplementary file 16 — Supplementary Dataset 13 [file 41467_2023_44497_MOESM16_ESM.txt]

>fungal_gb-MCJ1261812.1-
IAVIMSCRLPG-DASNPQKLWDLCSEGRSAWSVVPAEKFNVDAFYHPDPE
RTDSVNVKSGHFIKEDYSLFDASFFNISPN-EAKAMDPRQRMHLEGAYEA
LENAGITMAQIADSNTSVYVG-AFNGDYGEIMSLGVGVSLLANRISYFFN
LKPSVVLDTACSASLSAFHLACEGLRHGESKLSIVSGANLILTPDTIAML
STLRFLS-PDGRTYMFDQRANYSRGEGLATLILKPLKDALHDGDT--IHA
VVRNTASNQDGPNRDAQESLILSAYAQAGID-PAETDFFEAHGTGTQAGV
VAG--AISTAFSSSA-RSSRPLYVGSIKTLIHCEGASGVAGILHAILSLK
HGYILPNCNFEIPNEKIPLEDWNLKVPT---TLEKWP-V-TN-KRRASVN
SFGYGGTNVHAIL
>fungal_gb-KAF4447565.1-
-AIIMSCRLPG-NVNSPQNLWDFCAAARCSAGPIPKERFNAAQFYHPDR-
KNGHFNNQAGSFLEQDVGVFDAPFFNISEA-EAKSLDPQYRLLLETTFQA
LENSGTPLSAIAGGDVGVFAA-GSPADYLEHTRTSNEMTMFANRISYFFD
LKPSLTISTACSSSLTALHMAVESISSGECTYAIVGGSCLQLSPQTIAAA
ANLGTLS-DEGKSFSFDHRANYGRGEGSVCIVLKALDQATPDNDS--MRA
IVRGSGVNHGGPNGEAQASLMASVYRKAGLN-PHDTMYVEAHGTGTERGP
IAG--SIAFGLKTKR-GHDNPLYVGSVKSNFHLEPVSGLVSVVKCILMLE
RGTILPSANFEKANPSINLELLNIKIPT---ECVPW----RRGMRRTSIN
NFGFGGSNAHIIL
>fungal_gb-KAB8214490.1-
IAVIVSYRLPG-AVTSEDDFWRFCSKAESAWSEIPRNRFTPEAFYHQNPD
RLGSHEAKGGYFLRQDVSAFDAPFFGISSE-EARAMDPQQRLLLECAYEA
LESAGASNETLANEDVAVLIG-GTSSDYGHNNSSGNGAAFLANRLSHFFN
FRPSFTVDTACSSSLTALHVACQSLRQGESSHALVGSCHLNLIPESFITF
SSNSLLN-SSGKCHSFDQEASYGRGEGVACVFLRPLEAAIEANDN--ILA
VISNTGINQDGPSAAAQERLIRSVYESAGID-PRLTAFVEAHGTGTHVGP
VVR--ALYEVFGKER-DPTTPLLIGSAKSHFHAEGASGMISLVKAVLMLH
RGYIIPNADYKEPRKDIPWADWNIKVSN---RFMPWP----RELPYLSIN
NFGLGGANAHVVL
>fungal_gb-KAF5011035.1-
LAIVYACRLPG-GVNSPSDLWELCRLSQTGWSTIPEHRFSKDLYWHPDPS
KLGTFNTRGGYFLSEDPANFDAQFFQMTAA-EAIAMDPQQRLLLEIVFEA
LESAGLSREQIAGTDTGVFIG-GTNVDYDLNGGTGNAVALLSNRVSYVFD
LHPSTTYDTACSSSLVALHHATLSIESGECSQAIVGGCHLNLLPDSFVGM
SLSQLFN-EDGVTYAFDHRGSFARGEGASCVIIKPLEAAIRDGDP--VRA
LLMSSGVNQDGPNGDAQRDLIRRVYEKAGLN-PLDCGYAEMHGTGTKVGP
IAS--AVNDALARGR-SHQDSLYIGSLKTNIHLEGASGVASLIKAVMMLE
KGFILPSANFEKPNEQIPMAEWHMKVAT---EVMAWP---FT-KKYVSVS
NYGFGGANAHAVL
>fungal_ref-XP_020125938.1-
IAIVMSCRMPG-AVSSLADFWDMMVSERSGRTAFPVDRFNPDTFYHPNPD
RKDCINTKHGYFVDQDVSTFDASFFKMGAT-EAAATGPQHRLLLECAFEA
LEDAGIPKERIAGRDVGVFAT-NNMCDYTFAQMALGNACMLANGISYHFD
LKPSVTVETACSSTLSAMHQAAQSLRSGETEVCLVAGCALNLTPWRWMLL
SNLMMLN-PSGESAAFDRAASYARGEGAGCLVMKPLDHALRDNDR--IHC
VLTDVGVNHDGPSEASQAKLMQQVYTRAGIS-PEDVGFVEAHAPGTRVGP
ILS--AIHTVFGSGR-TAAAPLLLGSVKSNVHLESASGIPSVIKVAMMLQ
KGIVPPTVGFRQENEKAPLRSRNMEVPV---HSVAWP----QGKRYAAVN
NFGFGGTNAHCVL
>fungal_gb-KAH6673997.1-
IAIIMSGKFPG-EATTPAKLWDLCSEGRDAWTPIPTTRFNQEAFYHPDSS
RNGSNNVKGGFFLEGDLARFDAPFFGFTKA-EAASLDPEQRLLLECAYET
FENAGVRLEDVSGTETGVYIG-TFMNDWGEITRTGSGHSMLAGRLSYFYN
LRPSMTVDTACSASFVALHNACSALRSGECESALVGGVNSLLNHDFLSTM
SSMSFLS-ADGRSYTYDKRANYARGEGVACVLLKPLKHAIRDGDT--IRA
VIRGVALNQDGPSGTQQAALIRRVYAAAGLD-PADTSYVETHGTGTQAGV
TAK--ALHEAFGTRG-R--PPLIVGSVKTSIHLEGASGLAGLVKTVMMLE
KGVILPNAGFAEPNDKIRLGEWNMEVPT---RARPWT-S-EG-VLRASIN
NFGYAGTNAHVIV
>fungal_ref-XP_033600497.1-
IAIISACRFAG-GVTCPSQLWNLLKEPRDVLGSIPENRFHAEGFYHPDAS
YHGHTNVLSSYTLDGDPGSFDTTFFKIKPV-EAKAIDPQQRVLLEVVYEG
LENAGLSIHNVRGSDTAVYVG-IMSSDYENMLVTGTSRAIAANRISYFFD
LKPSLTLDTACSSSLYAIHLAVQAIRNGDAEMAIACGSNLILGPNFYIFQ
NKLNMLS-PDSRCRMWDEGANYARGEGVAAVVLKSLPAALRDGDH--IEA
IIRETGLNQDGPSTSAQTDLIRNTYLKAGLDPLDGPQYFEAHGTGTQAGP
IAE--AIQRSLIRNC-DSSDPLYIGSVKTVLHTESVAGIAGLLKASLAIQ
HGLIPPNLLFDRLNPKVAPFYKDVCVPI---RALRWPAI-PDQPRRASIN
SFGFGGANAHIIL
>fungal_gb-KAE8323848.1-
IAIILSFRAPG-SVRTEDDFWEFCCRAKSAWSEIPTERFTSDAYYSNNPD
KTGSFPAKGGYFLQDDVRCFDASFFNITAE-EAKAMDPQHRLSLECAYEA
LEQAGETRRSLANERVGVFAA-GTNSDYEVKNSTGQAPCMLANRISYFFD
FRPSMTVDTACSSSLTALHVACQSLKHGESSHALVTGCHLNLIPQCFISF
ASSSLLG-PSGKCHSFDTMASYGRGEGAGCLYLRPLDAAVAAGDN--IRA
VIVNTGVNQDGPSSRAQEQLIQSVYRSAAID-PKMTAYVEAHGTGTKVGP
IAE--ALYRCFGKQR-TPETPLFVGSLKSNFHAEGTSGMLSVIKTVFMLE
RGYILPTGDFKQPREDIPWRAWNLKVPT---KLIQWP----TDKPYASIN
NFGLGGANAHAIL
>fungal_gb-KAI6708186.1-
IAVILSCRFPG-EASTPQSFWDMLSNGRAGAAKIPADRWSADGYHHDKKG
RRNTIVTPQGYFLKDDVTAFDAEFFRIPQN-EAVAMDPQQRIMLEVVYET
FENAGLRIEDVSGSQTACYVG-AFTSDWREIQFTGSGIELLANRTSWFYD
LRPSATVSTACSASMVSIHLACQSLRSGEASMAVAGGANLFLGP-EVALL
TNQNFLS-PDGMCKSFDAGGNYARGEGVASILLKRAKDAVRDGDT--IRA
IVRGSGSNQDGPNGAAQADLIRATYKSAGLD-PAATHYCEAHGTGTAVGP
ALF--GLAQTLCHDR-DPAKPLYVGSVKTNVHLESVAGLAGVVKAILVLE
AGVIPPSLNFNTPNPKILFKEWNITVPT---EATPWP--YT-GPRRASVN
SFGYGGANAHVIL
>fungal_emb-CAF9903501.1-
IAVVLSCRFPG-GASSPEKFWEILCTGQNVWSKVPADRYNADAFYHGHPE
NDGTSDAYGAHFLDQDISTFDAGFFGISPV-EAAGMDPQQRLQLESTYEA
LESAGISLEEIKGSNTAVYIA-TFAHDYEVMQFTGTGTAIAANRISYTFD
LRPSLTLDTGCSGSMVALHQACQSLRTKESDMGLIGATNLILSPEPIAAM
SNLQVLN-KEGQSHPFDTRGKYGRGEGSATLVLKRLSDALEHGDP--IRA
VIRGTCINQDGPSAEAQEAMIRKTYRLAGLD-PRDTAFFEAHGTGTLAGK
EVC--AIKKVFCED---VFEILQLGSVKGNIHLENASGIAGLIKSILILE
KAQIPPTANLVNLKPELELEHTRIQIPT---QLQQWT---ARGPRRISVN
GFGYGGTNAHAIL
>fungal_gb-KAB2571619.1-
LAIVLSCRLPR-GIHTPEAFWDFLTAAGSGRRGMPKERFDADAFYHPNPE
RAGTMNVKHGYFLDDDLRSFDAAFFNVAEE-EAKAMDPQQLMLLECTYEA
LEDAGMPKEKVAGANVGTFMA-SSLSDYNIEQMIGGHMCMLSNRISHHFD
LWPSYTVDTACSSSLHALHLAGQSLQHGECEVAIIGACCLNLSPTRWIQL
SKLGLIN-PDGRTLAFDHRVSYARGEGAACAILKPLDRALADDDR--IYA
TVLGTGIGHGGPGSAAQMRLIREVYARAGLD-PRDVAFVEAHAAGTAVGP
IAS--AIGGVFGAR---DGPPLYIGSVKSNVHLEAASGMVSLLKAVLMLD
RRLIVPNADFEKPADNIDTCRWNMEVPV---VTTPWP----EGRHYVSVN
NFGYGGSNSHCVL
>fungal_gb-KAF1829904.1-
IAIVAACRFPG-GATTLEKLWNILYNKRCVVSDVPTQRFDVNGWYHPDPN
RKGSVNTKKGFFLQEDVSLFDAAFFAITSK-EAAAMDPMCRLLLEVAYEA
FENAGHSLETLSGSSTAVFTG-CMTDDYEMLSTSGVSRSMLSNRLSWFFD
LRPSLTLDTACSSSLYALHLACQSLRLGESNMGLVTGVNLILHPNITQRL
TAMRMTS-PDGMSHSFDSRANYGRGEAVGALIVKRLADALKDGDT--IRA
VIRGSGANQDGPNAEAQAQLIRTTYEKAALD-LNDTAYFEAHGTGTSIGP
VLS--AVGATFGQPG--LRMPLYVGSVKANIHTEGCAGLAGVFKAVLCLE
KGVICPTPGIENFNARLKLADWNINIPV---ENTSWP---SSGSRRASVQ
SFGFGGSNAHVLL
>fungal_gb-RKU47736.1-
IAVIIGCRLPG-GVNNPEDLWQLLSEGRTGLTEIPKDRWNADSWYHPDPE
AREALNTKKGYFLKQDVSEFDARFFGFSAA-EAEQTDPQQRLLLETTYEA
LENAGVPLDTLKGSDTSVFVS-VFARDYDRMTWTGNGEAILAARISYVFD
LRGAMTLDTGCSGSMVAIHQACLSLRSRESRMAIAGGTELLLHPDQFVPW
SFNGMAN-PEGQCFAFDSRGAYGRGEGIGTVILKRLSHAIQDGDP--IHS
VILNSGINQDGPNPTAQAALVKQVYESAGLD-PAHTLYVEAHGTGTQAGN
AIY--SISRSIC-GP-DRR-PLIVGSVKANIHLEASSGIAGFIKAVMVLK
KGQVPPQPNFITEKPGLKLSERGIKIPT---ELTKLVPD-YTGPCRVSVS
SYGYGGTNAHLVL
>fungal_gb-KAG4421208.1-
IAIITGCRFPG-QANTSAKLWELLNQPKELSIPIPPSRFNADGFYHPDGF
HHGTSNVQKSYFLSEDVRKFDSQFFNISTA-EAESMDPQQRQLLEVVFEA
MEAANLTMEEMRGTATAVYVG-LMCDDYSGLIFTGAARSILSNRISYFFD
WTPSMTIDSACSSSLVAIHQAVQTLRNGECRVAMAAGANLILSARMFVAE
SKLKMLS-PNGRSRMWDAGGDYARGEGIAAVMLKRLSDAIADGDH--IEC
VIRETSVNQGGPNPVAQVNLIRQTYAKAGLDLNDRPQYFQAHGTGTKVGL
NAT--AIHNTFFGKS-EDKEKLFVGSIKTVIHSEGAAGIAGMLEACLAVK
HGIIPPNLHFETLNPNLEPFIHHLEVPT---KAQLWPKT--CTIRRASVN
SFGFGGTNAHVIL
>fungal_gb-KFY11691.1-
IAIVMSFRGPG-DAHDIEAFWEMIHDGRSAWSKVPAERWNVDAFYHPDVD
AVESNYTKSGYFVKQDVGEFDAGFFGIQAS-EAKAMDPQQRTLLELAWEA
FENAGTDLNALKGSDTGVYMA-QFTKDYENNIFTGTGTAITANRISYIFD
LRPSFVLDTGCSGSMVALHQACQSLRLNESKMAIVGGTNLILSPDLYQPL
SMNRVLN-KDGKCYTFDHRGSYGRGEGVGCVVLKRLDDAVRDGDV--IRS
IILNTGSNQDGPNQFAQEDLIKATYAAIGLD-TKDTGYVEAHGTGTQAGR
IIA--AIANTFTEGK-DRN-QLVVGSVKTNIHLESASGIAGLIKTVLAME
RGVIPPHLNFEKEKEGINLVERKIKLPL---SPTPFPEN-ADGIRRASVN
SFGYGGANAHAIL
>fungal_gb-KAH7322416.1-
IAIISGCRFAG-GVNSPSSLWEILRQPRDVRQVIPESRFNPAGFYHPDGS
HHGSTDVQHAYLLRDSPGAFDAGFFGIKPV-EAKAMDPQQRLLMEVTYEA
LERAGVPIDKLRGTDTGVYVG-AMSHDYNAIMFTGSGASILSNRLSHFFD
LKPSITVDTACSSSLVAVHLAVQALRSGDSRVALACGSNLILGPESFVME
SKLKMLS-PDGQSRMWDAEANYARGEGIGVLVLKTLRAALEDGDH--IES
VIRETALNQDGPNPAAQEALIRTTYAKAGLELQNHPQFFEAHGTGTPAGP
AAE--AIFRAFGASR-ESVGPLLVGSLKTVLHTEGVAGVASLMKVSLALQ
HRLIPPNLLFNQLSDRVAPFYKGVKIPT---ETQPWLEG-S-QTMRASVN
SFGFGGANAHAIV
>fungal_gb-KAH6689406.1-
VAIVMSCRFPG-DATDPEKLYKLCAEARDGWSEVPSDRYNIDGFYHPDTN
RSGAVYSRGGHYMKEDLGRFDANFFNIKAS-EAKSMDPQQRILLECTYEA
LENAGIRMESVAGSNTGVYVG-SFCRDYRDEVYTGTEQSMLSNRISYFYD
LKPSLSVDTACSSSLAAFHIACQSLRTGESQQAIVGGANLMIGPNLPISL
SMMSFLS-PDGRSFTFDARANYGRGEGVACLILKRLETAILDGDN--IRA
IVRSTGMNQDGPSGDAQEDLIRKVYASAGLN-PLHTQYVEAHGTGTPTGP
ITA--ALARVFGPGR-A-EKPLLIGSIKTNLHLEGASGLAGLIKATLMIE
KGYILPNRSLEKPSDRIPFEEWNLKV-----VIEPWN----DPLRRASIN
SFGFGGANVHVVL
>fungal_ref-XP_044672299.1-
IAIIMGCRYPG-GATDPSKLWQMCVEQRDVWSPIPKDRFNSKVFYHPDPG
RNGTFNALGAHFLDEHPGYFDAPFFNVTKA-EATAMDPQQRLLLECSFEA
LENAGIPLEKVSGSDTAVFVG-SSCADYTTLLQTGSGQTMLSNRLSYFFN
LKPSATVDTACSSSLVALHLACNTIRSGESKQAIVGGSNLILTPEPMIAL
SMLRLLS-PDGRCHSFDDRANFGRGEGLACIVLKRLDKALKDGDD--IRA
VIRNTGSGQDGPNGKSQADLMNHLYHTSGLD-PAETTYVEAHGTGTQAGP
IAA--SLSKVFSPRR-S-HEPLVIGSIKSNIHLEGGSGLAAVVKTVLMLE
KGLILPNFDFRNPNPQIPIDDWNVKVSQ---NLEEWN---PEHLRRASIN
NFGFGGSNAHVII
>fungal_emb-CAG8950778.1-
IAVIMSCRVSG--ANSPSELWDMLASSKDTRQEID--RFNSAGFYSAKCG
QNGLTNVRHAYLLQDGIDKFDHSFFDISST-EAAAMDPQHRILLEVAYEA
FEKAGISVEKLAGSNTAVYLG-VSGSDYATSLQTGSSVAICANRISHQFD
LRPSMVIDTACSSSATALHQALLALKAGDCSMALVGASNLILNPDTFVHL
SSLGFLS-PEGICHSFDSAADYARGEGVLSVLLKPLPQAVKDGDP--IRS
IILGSAINQDGPSATRQKENMEMVYSKFGIDP-AGIQYFEAHGTGTAVGP
LLS--AITKTFGKSK-RR---LVIGSAKASVHLEAGAALVGIIKTIECLE
RGMIPPQKHFSILNPKIN--SSHVQIPT---SLLLWPDT-GGFPRRAAVN
SFGFGGTNCHIVL
>fungal_ref-XP_024725507.1-
IAIVMACRLPP-DISTLGDFWNFCALRNSAWSENDKSRFNNSAFWHPNPE
REGRFNNKGGHYLKHDLTCFDAPFFHITST-EAKAMDPQQRFLLEVTYEA
MENAGVPMEHLDGGNTAVYSA-NSFSDYGHSLLTGCDPCMLANRISYFFN
LKPSITIDTACSSSITALHLACQSLRTGESSHAIVSACHLNISPDTTVSY
SLSQLLS-NEGKSYPFDQRAGFGRGEGAACVILKPLSAAIEAGDN--IRA
IIQNTGINQDGPSVASQESLIRSLYNARGLD-PLETRYIEAHGTGTATGP
IVE--ALSRIFGKRD-FKAGPTYLGSVKSNFHLEGVSGLISVIKTAMMLE
RGVILPNTNFDSPNEKLQLADRNFQVPV---AITPWP---KPGIRRASVN
NFGLGGSNSHVIL
>fungal_ref-XP_025536407.1-
LAVVMACRFPG-GAASIDQFWQILVQGKSTLSEVPSNRFSHMAHYHPTKE
TTGAYNWRGAHFLNKDPALFDPQFFKISVN-EAKAMDPQQRQLLEVTYEA
IENAGIPLKALAGSKTGVYVG-VSSADYDRITSTGTGLAYLSNRLSYTFD
LRPSLSVDTGCSAAMVALHLACQSLAAGESKQAIVGGVNLLLDP-MSVCM
SNMRFFN-NDGRCYTYDNRGDYGRGEGVGCVILKPLSDAIRDADP--VHA
VICNTAVNQDGPSEEAQASMIQTAYESAGLD-MSLTAYVESHGTGTMVGP
IAG--AIGTTIGRSR-LALPPALVGSVKTN-HLEAASGLAGLIKTVLILK
HGVIPPNINFEQYNPKILAREWGIAVPT---KMTHWP--D-NDVRQASIN
NFGYGGTNCHAIL
>fungal_gb-KAF2119426.1-
IAIIAGCRFPG-QADSPSRLWDLLQNPVDLSKRIPDDRFNPTTFFNEDGE
HHGASNVDKGYFLEENIREFDASFFNIAPK-EAETIDPQHRILLETVYEG
LDDAGLSMQKLQGSNTSVYVG-CMTMDYYDMQYTGTASSILSNRVSYFYN
WSPSMTIDTACSSSLVAVHLAVQSLRSGESSLACAAGANLILGPERFIAQ
SSLHMLS-PTGKSRMWDEGADYARGEGIACVFLKKLSDALADGDH--IDG
IIRETGVNSDGPSSAAQAQLIRETYARAGLNPCDRPQVFEAHGTGTQAGP
RAN--AISSSFFAGA-ED-QKLIVGSIKTIIHTEGAAGLAGVIKMLVAMK
HRTVPPNQHLVKLNPSVEPFYGHLHIPT---SCMPWPNT--HGPMRASVN
SFGFGGTNAHAIL
>fungal_emb-CAF9912554.1-
IAIVMACRLPE-YISNVESFWNLCLKARNTWSEVPKDRFSQEGFYHPNPE
KSNCWYSKGGHFLSEDLSRFDAHFFGITAQ-EAKSIDPQQRLLIECAYEA
LENTGIPFQSLTGKNVGVFVG-GSQSDYSKLMLSGNHAAILAARLSYFFN
LRPCFTTDTACSSGLTAFHLACQSLRTGESEQAIVGASHVNLLPDLLISK
SNIRLLS-AEGQSFAFDDRSDYGPGEGTGVVILKPLKAAIRDGDP--IRA
VIRNSGINQDGPSEEAQAVLARTTYENAGLD-PADTTYVEAHGTGTAVGP
ITR--VIHSVFGKNR-SAARPLYIGSVKSNIHLEEASGIVAIIKAAMMLE
RGIILPNSGFVKANPNIPSLGKSLVVAT---QPLAWP---ETSVRRASVS
NFGFGGSNAHVIL
>fungal_ref-XP_016762218.1-
IAIVMACNFPG-GADSPEKFWEMLKSKRSAWTTAPSDRFNFDAHWHPKSD
TNGTFNIHGAHFLTQDVAAFDAPFFNISAP-EAKAIDPQQRLTLESVFQA
MESAGITTEKLAGSRTSVFVN-LYNLDYSYITTVGTGSALMANRISYFFD
LRPSITLDTGSSGSLVAFHEACQSLRTGEATTAIVAAATIILDPLPMVGM
THMNFLS-PEGRSFTFDDRASYGRGEGVAAVIIKPLKLALADGDP--IRA
IARASYCNQDGPSQQAQMDLIRGAYESAGLS-MEDTIYCEAHGTGTAAGP
VVS--AIGSTIAKCR-EGGRTLVIGAAKSNIHLESCANLAGLIKVVMMLE
KGWIVPNYDFQRPNPEIDLKGLNLEVAT---HLQPLANP-SAIFLRASVN
AFGYGGTNAHVIL
>fungal_gb-MCJ1231810.1-
IAIIMAGRFPG-EASSVKGLWDMCCEGRSAWSEIPKDRMNSEAFFHPDPT
KSGCFNLRGGHFLQQDLGFFDAPFFNMSPN-EVKSMDPQQRLIIECAYEA
LENSGTPLQNMKEQNVGVYVG-GCMSDYAGLHGTGNALNILSNRVSYLFD
LRPSMTLDTACSSSLVALHLACQSLRTKETRQAIVGGVHLMLSPDPMTSM
SMLRLFS-EQGRSYTFDNRGTYGRGEGVATVILKPLEDAIKAGDT--IRA
IIRNTGINQDGPSKEAQEALIRSTYAAAGLD-PLDTGYAEAHGTGTAVGP
LAS--AIADGLASGR-PLDDPLIIGSVKTNIHMEAASGLAGLIKTVRILE
TGLIPPNINFESPRHDIPLRQMRLKIPI---SITPWP---SKGVRRASIS
SFGFGGTNMHVIL
>fungal_gb-KAB8076973.1-
IAIVLGYRLPG-GVDDDRKLWDFCSEARCAAGPIPMARFNADGFYHPYQP
KAGHFNVRGASFLEEDVATFDAPFFSISEA-EAKAMDPQHRLLLECAFVA
LENAGIPIEKVTGKDVGVFAG-GSKSEYEIYMSTGNATCMFANRLSYFFG
LRPSQTIDTACSSSLVALHNAVESIKRGECSCSIVGGSFLQISPSVMALM
SSLGALG-DEGKSFSFDHRADYGRGEGGVCIILKSLEAAKASGDR--IRA
VIRRSGINHSGPDMTAQVQLMSQVYQSAGLD-PCETDFVESHGTGTKRGP
IAG--SVAQVFSTNR-SPDNPVYIGSAKSNFHLEGASGILSVIKCVLMLE
RGMILPNANFEKPNPDIDLHLLKLKVPT---QCVPWP---RRPIKRASVN
NFGFGGTNAHIIL
>fungal_gb-TVY52775.1-
IAIVMSCRFPG-EGEGVDGFWQSISSGQSAWSQIPSDRFNPSAFWSPHKR
SNTSI-TRGGFFLHDDLAAFDAGFFTLPKA-EVHAMDPQQRLLIEVAYEA
LESAGLPLQSVAGSRTGVYVG-VFTHDYYEMLRHGTASTAMAGRLSWLWD
LRPSFALDTACSSGLVALHLAVQGLRAGESDAALVGGTNLLISP-DMKVA
SSASFLA-PDGRSKAFNESADYGRGEGVGVLTLKRVEDAIRDGDP--IRA
VIRGTACNQDGPSSEAQATLIRDAYHGAGVR-MEDTGYVEAHGTGTQAGQ
ETK--SLFLTIASAK-KENEKLLIGSVKSN-HLEASAGIAALIKTVLVLE
HGVIPPTITAKTLNSKIPFAAWNLSVPT---SLTPFP-G-SG-LRRASVN
SFGFCGTNAHAIV
>fungal_gb-TAQ83605.1-
IAVVMGCRFPG-GAHDPGQLWKLVVEGRDAWSDAPAGRYNWESFNHPHYD
AQGMHNHRGGHFIDEDIAAFDSMFFGIAPL-EAKAIDPQQRLLLHTAYEA
LENAGIPIESIRGSNTGVFVA-TFTHDYEQIVQTGVGSAIFANRISYLFD
LKPSWTVDTACSGSLVAIHQACQSLRSGESNMALAGGTSLMLSPDLMMGM
SLLQILN-SDGKSYAFDTRGSYGRGEGVATLVLKRLDDAIRDGDN--VHA
IIRNTGVNQDGPSGLAQESLMRSVYNKAGLD-PKDTLFFEAHGTGTVTGI
TVG--AIGNLFFESD-PASMPLYLGSIKANIHTEGVSGIAGLLKAILVLQ
NRTIPPVANVNVLKEGMIRPGWNMEVPK---KAIPWP---EGKLRRASVN
SFGYGGTNAHAIV
>fungal_gb-MCJ1465183.1-
IAIVMSCRLPG-GVSDLDSFWNFCQQARNAWTEIPKDRINPAAFHHANPE
KAGCFHITGAHYLKDNIASFDASFFNVTAE-EAKSIDPRHRLLLECAYEA
LENGGISMSTIAGQNVGVFVG-ATDSQYAIHCLIGCAEALLANRISYFFD
LRPSVTVDTACSSSLAALHLACQSIRLGEVSQAIVGGSQLQITPEVLTSV
SSGMLYS-SDGNTFPFDERVGFGPGEGVSCVLLKPLQDAIKAGDN--IRA
VIRNTGLNQDGPSAEAQAALIRSVYETAQLD-LGNTSYVEAHGTGTTVGP
LAT--ALEATFVPRK-TPQEPIYLGSAKSNFHLEGASGIVSLIKTAMMLE
KRIILPNANFENPNPKITSLGKAMKVLK---APIEWP---SNGVRRASVN
NLGFGGTNSHVIL
>fungal_gb-KAI2478311.1-
IAVVASCRLPG-GVNSLESYWRLLNDQRDVSSTHR--ASNAKGFQQ----
QIGKTAVKRAYHLSEDPAFFDAGFFSINAA-EAEAMDPQHRLLLEVAHEC
LENSGVRACDAALCTTGVFAG-LMHADYHDMQITGTARSCAANRISHAFN
WTPSLTIDTACSSSLTALHLAARSLQVGECDMALVTGSNLLLGSDFFVSG
SQLQMLS-PNGRCRTWDIKADYARGEGVAALLLQRLDDALADGHS--VEA
VVRGTGIAHDGPSPTSQLNLIRDTYRRSGLDTRDRCHFFEAHGTGTIVGV
IAQ--AIHEAFYGPA-TNERPLLVGAGKTIIHLEGAAGVAAVIKAILCLQ
HRIVPPDYHRQE-EERSSIVPSLLKTPV---VSVSLPDD---QLLRASVN
SFGFGGSNAHAII
>fungal_gb-KAF8850732.1-
IAIIMACKFPG-GADSPQKFWDLLSEGRSAWSKCPPGRFNMDAHYHPQGD
MNGTINIQGGHFINEDLAGFDAPFFNISAA-EARAIDPQQRLILESAFEA
IESAGIPAGSLVGGRTCVFVN-LYNLDYSYITSIGTGSALIANRISYFFD
LKPSITLDTGSSGDMIALHQACQSIKSGESSMAIVAAATFILDPLPMVGM
RHMGFLS-ESGRSFSFDDRASYGRGEGVATMILKPLHLALADGDP--IRA
VIRNTYSNQDGPSQEAQIDMIIGAYKWANLT-MADTAYCETHGTGTPAGP
IAG--AIAATIGKSR-EQG-PLIIGSAKSNIHLESCANLAALIKTTMMLE
HAQIVPNFDFRNANPRIPMDKINIRVST---KLLPFPAA-SGNFRRASVN
AFGYGGTNGHAIL
>fungal_gb-KAH7054562.1-
IAIITACRFPG-SIDTPRKLEHFLRNPCDVQGEIPPQRLNLSKFQNDDPN
YHGCTNVKTAYMLDEDISGFDAAFFKINPQ-EAEAMDPQQRLLLEAVYEA
LEASGHGLQAISGTNTAVFVG-CMNGDYYDMQITGTARSILSNRISHVFN
LKPSVTVDTACSSSMVAVHDAVESMRAGRADMAIVGAANLILSPEMFISG
AHLGFLS-PTARSRMWDAAADYARGEAAVALVLKPLAKAIADGDD--IES
VIRAVGVNSDGPSAEAQTALIRSTYRSVGLDPAGRCQYYEAHGTGTRTGP
IAE--AIHRSFFADG-RE-RKLQVGSIKTLVHTETCAGLAGILKASIAVQ
NSFIPPNLLFSTPNPEIKPFLDRLHVPL---EAQPWPEA---KPRRASVG
SYGFGGTNGHLII
>fungal_gb-KAE8411082.1-
IAIIMSCRFPG-GANNPEQLWHMLSGGRNAWSDVPSDRYNWEAFYNENRE
ASGAHNHRGGHFLDQDISEFDAAFFGIHPV-EANAMDPQQRVQLETVFEA
LENAGIPWSKVRGTNTSVYVS-VFSHDYERMLFTGNGQAMLSNRISYIFD
LKASLTLDTGCSGGLVALHQACQSLRTGEAEMAIAGGVNLILSPDGMIPM
SMLGVFS-NEGKCFTFDQRRSYGRGEGAATILLKPLDAAVRDNDP--IRA
VIHSTVLNQDGPCIEAQKRLICAAYEQAGLD-PQDTGYVECHGTGTTVGP
ITQ--GIGCTIGKSR-ERGKPVWIGSVKPNIHLESASGLAGVIKAVLVLE
KGYIPPNTNYQFPNNDIQLKEWNLKIPL---DLERWP---TGDIRQVSVN
SFGYGGTNAHAIL
>fungal_emb-CAF9926353.1-
IAIVMSCRFPG-GASDLEKFWGLVSEGRSAWSKIPESRFNADAFYHPDSD
RADSMNVKAGHFLQTEYAQFDAPFFNISPN-EAKAMDPRARMHLEGAYEA
LENAGITLSEVKGSDTAVFMG-AFNTDYLGLMATGLGHSLFSNRVSHWFD
LRPSATVDTACSASTSALHMACDTLRKGISKMAIVSGANIILDPDSMLGL
STMKFLS-PDGRTYMFDQRANYARGEGTGTLVLKPLSEALKSNDP--IHA
VIRNTRTNQDGPSQDAQRSLIQATYREARLD-PMETDFFEAHGTGTQAGR
VAE--ALSTALNTAS-RLQKPLHVGSIKTLLHTEGCSGVAGVMHAVMALK
YKAILPNCNFENPSDQIKFDAWRIKVPT---KLESWP-T-AH-PRRASVN
SFGYGGSNVHVIL
>fungal_gb-KIA75975.1-
IAVIMSCRFAG-GVDSPESLWDLISEGRSAWSEIPKERYNQNAFYHPDPQ
YPGATNVKGGYFLQEDISLFDPAFFGLPAD-ITAALDPQLRLLLEVTYEA
FENAGLPLSKIAGTDAAVFVA-SFVRDYHDLLLITTLQPMLANRISHFFD
LRPSTPVDTGCSGSLTALHLAVQSLRNGDASSAVVGGACVCLSPDMFSSM
NALGVLG-PDGKCFSFDHRAQYGRGEGVATIILKRLDDALAAGDP--IRA
VIRETTLNQDGPSAEAQVVAMKACYAHAGLD-PLATSYLEAHGTGTPTGP
IIS--AAGQVLGSGR--KDNKLLVGSIKANIHTEAASGLSAVIKVVMALE
KGKIPPSINFEKPNPKCELERWNLKVAQ---EVIPWEPT-ASGTRQASIN
NFGYGGSNAHVIM
>fungal_ref-XP_029747823.1-
VAIILSCRFPG-QAKDLDGFWELLCRGISAHSTVPKDRFNIEAFYSGGGG
GLNTCRTDSGHFLSSDIRRWDANFFGVTAD-EAMAMDPQQRLMMEVAFEA
FENAGMTPSQLDGSSTGVWMG-VNSNDWRETLFTGTGPEYISGRVSWFFN
LRPSMTVNTACSSSLVALHEARNAILAGDCEMAIVGGANLIFNP-EYMYY
SNQLFLS-PDGKCKSFDASGDFGRGEGLGAVILKPLKRAVEHGDS--IRA
ILRGSGVGQDGPNADAQADLIRAVYADAGLD-PRTTGYVEAHGTGTKVGP
ALE--AIAKAMKTA--ERAKQLMVGSVKTN-HLEAAAGIAGLVKSILMLE
KAQLPPTIGIKNFNPKIEWDQWKLQVND---VLLPWP-KDSDQPRRIGIS
SFGASGTIAHAIL
>fungal_ref-XP_022477224.1-
VAIILACRLPD-DVSSPEELWQLLLAQRDTN-SLPLNRWNTDAFHHPGRN
KPQTISARGAHFLKRDVTAFDAAFFNINTS-EALALDPQQRCVMEVTYEA
LESAGLTIDAVSGSRTGCYVG-SSSSDYRDSIALGINTEMLSNRTSWFYN
MKPSMTVATACSSSLVAIHTACQGLLAGETDMAVAGGVNLMLNP-EFIYL
SGMTMIS-PEGHCKSFDASGDYARGEGCGMVVLKRLDDAIRDNDP--IRG
IIRGTGVNSDGPSSESQASLIREVYQKAELD-MSDTQFVECHGTGTKAGP
ITR--AIYETLGRKA-SSSQPLMIGSVKPN-HLEGASGVAALIKSILALE
KGYIPPQMFFRTPNPNIPFSQWNLEIPT---ALMPWP-R-IKGPRRVSIN
NFGVGGTNSHAII
>fungal_gb-RDA95426.1-
IAIVMGCRLPG-ASNDPEALWKLLLQGKNCYSESPRDRLNLASFQHGSG-
RLGSVASAGGHFIDYDITAFDAPFFGISAG-EAKDMDPQQRMLLEVVYEA
MENAGMPMESLRGSDTSCFVG-YFNCDWRDHLATGAGVGLLANRVSWFFD
WQPSLTLSTACSSSLVAFHLACQAILSGESKIAVAAGTNLILTP-LMIML
SSMNFLA-KDGKCKTFDAKVDYGRGEGLGVVILKSFDDAVRDGDC--IRA
VVRGTGMNQDGTSADAQVSLIRSVYEKAGLD-GADTSYFEAHGTGTAVGV
ATR--AIALSMNKGR-NHE-PLYIGSIKSN-HTEGTAGIAGVIKSVLMLE
KGLIPPSINLTSLNPNIPFDEYCLKVPR---QVTPLNT--KAGIRRVSVS
SLGVGGTNAHAIL
>fungal_gb-KAI6080679.1-
IAIVVSFKMPG-KVIDEPSLWDVIENRRSLMKEWPKSRFNSQSFEGHVAG
KSSNQLPKGAHFLEEDVTGFDARFFNIAEK-EAVAMDPQQRYVLESSYRA
FENAGMTMDDLKGSRTAVFAA-TMTEDYSQILATGAVISILPNRISWYYD
LRPSVHVDTACSGSMVALDLACQSILTGRSSAALVTGVNIILTP-ESILM
SDLGFLS-PDGLSYSFDHRANYARGEGVISLVLKSVGDAIRDGNV--IRS
VIRSTGTNQDGPAAESQEALIREVYSRAGLD-LSSTRYFEAHGTGTPIGP
TIS--AIGKVFGSVR-TPLEPLYVGSIKAN-HLEGCSGLAGIVKAIMTLE
RGVITPNALFERANPSLDLDTCNLTIPT---KAIPWP---CKGLRRISVN
SFGFGGTNAHAIL
>fungal_gb-KAF5966955.1-
VAIVMSCRLPG-GVNNPKEFWEFLVNG-ESGYSFPEERLNIDSWYHPESV
RPGSVVTKGGYFLKHDMNEFDNEFFSITAA-EARLMDPAQKQLMEVVFES
AEAAGVSAQELRGSKTGVYIG-NFGLDQALMALTGISGTILSNRINYALD
LNPSFTVDTACSSSIYALHLACLGLQNGDCDAAFVGAANAIRSIEAQLFS
TKLGALS-KTSHCHTFDASADYARADGIGSVYIMRLSDALKSGRP--IRA
VIRGTAIGANGPDSEGQARTIRMAYKNAGITDLTQTGYFECHGTGTPVGP
ITH--SVGSVFAEHR-EQDDPLLIGSVKTNLHSEATAGITALIKTVLAIE
NELIPPTIGIENFNPNIKFQDWKLHVVQ---EATAWP-S-NIPIRRASVN
SFGYGGANAHVIV
>fungal_dbj-GHC75047.1-
IAVVMGCRFPG-DVRSPEDLWDLVVSGTDAVAPFPEDRWDVDHLYDPDPD
RLGKSYAREGGFLAD-VASFDAGLFGVSPR-EALTLDPQQRLLLEVSWET
FERAGLPPSALRGSRTGVFVG-TSSQEYALLLQTGFLASVLSGRLAYTFG
LEPAITVDTACSASLTALHLAAQSLRQGECALALAGGASVLTTPGMFVEF
SRQRGLA-VDGRCKAFAASADTGWGEGVGLVLLERLSDARRNGHP--VLA
VVRGSAVNQDGPNGPSQQRVIRQALASARLS-ADLVDVVEAHGTGTALGP
IAQ--ALLATYGQER-SADRPLWLGSLKSNIHTQAAAGVGGVIKTVMALR
RGVLPPTLHVDEPTPHVDWSSGAVRLLT---EARDWPE--RDGPRRAGVS
SFGISGTNAHVIL
>fungal_gb-MCJ1446327.1-
IAIIMGCRFPG-NVNSPSELWDMLNRGQNTWSPTPSDRYNEAAFCSQDGN
STNTHNQRGGHFLSQNIAAFDAGFFDISAE-QARAMDPQQRLLLETAFEA
VESANIPYSDFYGSNTGVYTA-TFNHDYDRNLSTGTGDSMLSNRISYVFN
LKPSMTIDTGCSGGIVAVHQACQSLKTFESDTAVAGGANLILNPDRSIEL
SNLRMLD-PHGRSFSFDSRGNYGRGEGVACLVLKRLEDAQAAGDP--IQA
VIQNTALGQDGPSALAQEHLERWTLERAGLA-PEHIDFVEAHGTGTPIGL
ELQ--AISKVYADG----REPLPVGSIKSNIHLENVSGLAGLIKATLVLQ
NRAIPPNADFQTPKSTLDLDAWNIKVPI---EATSLS---EDETLRVAVN
SFGYGGTNAHAIL
>fungal_gb-KAI4154557.1-
IAVVMSCRFPG-GANDPEKYWELLAEGRDAWSKVPSTRWNEEAFYHPDPG
MNGATSHRGGYFLDQDLSAFDPSFFGISGE-EAKAMDPQQRVQLEITYEA
LENAGIPMEKLPGSKTAVYIA-LFSRDYDRIGYVGTGDAILSNRISYAFD
LRPSMTIDTGCSGSLVGLHQACQSLRLGESNLALVGASNLILSPDQLIPM
SLARFLS-DKGHCYSFDSRGDYGRGEGVAMVVLKRLSDALAAGDN--IRA
IVRNTGINQDGPSADAQADLIRQVYAEARLD-PRDTTYLEAHGTGTKVGM
AFE--STRDTFRCK---DRESLILGSVKSSIHLESASGIAGLIKTVLMFE
RGFVVPNLHYRSPKPDIDYDANNMRIPS---KLQSLKSI-TDGVHRASIN
GFGYGGANGHVIL
>fungal_gb-KAH8883307.1-
IAIIMSFKFPQ-NLTDANRFWDLLVEGRSTMTKVPEDRFNVDAYYDASRE
KTGVIAAKGGNFIKEDLAVFDAPFFSITPA-EASCIDPQQRWLLECTYRA
LENAGIPMEVVSGTNTSVHVG-SWSREYESMILIGTGNSMTSNRISWFFN
LHASMSIDTGCSSSLIALHLACQSLQNGDSSMGLVGGCNLIYNPDSSIGL
SNLNFLG-PDSVCYAFDHQANYSRGEGIGILVLKRLQDALDQGDT--IRA
VIRATDSNQDGPSKEAQEQLIRQIYTKAGLD-LKTTRFFEAHGTGTSVGP
IAD--AIGAVFKEYR-SPNDPLYVGALKSNIHLEAASGVAAIIKTVLALE
HGTIPPNVWHDKLNLEISPD-WHLKLPS---APIPWP---VSGLRRASVN
SFGYGGSNVHIVL
>fungal_emb-CAF9929931.1-
VAIVFGLRFPQ-DADTVEGFWKMLVEGRSAMTEVPADRWNVDAFYHPDPN
RHDAINARGAHFLKNSVATFDAPFFSIPPG-EAACMDPQQRMLLECTYQA
IENSGMPMDSVKGTRTSVYVG-AFANEYEHLLLTGVGVAMLANRLSWFYD
LRPSITLNTACSSGLCALHLAVKDIQSGEADMAIAGAANFILNPEMVIPL
SNLGFLG-GDSISFAFDDRANYSRGEGVAVLVLKSLRQALRDNDP--IRT
IIRGTASNQDGPSGIAQERLLREIYQRAELD-PAETGYFEAHGTGTKVGP
ISK--AISNVFKD-R-KGNAPLFVGAVKTN-HLEGCSGIAGVIKTVLILE
RGIIPPNVWLEKPNPAINEIGKTIQFPQ---NQHQWS---TN-VRRASVN
SFGYGGANAHVIL
>fungal_ref-XP_047765565.1-
LAIILATRFPD-DANSTENLWQFLLERRCAHSPFPADKIGAGHYHPDPD-
HGGTFAVKGGHFLKEDPAYFDAPFFGITKG-EALCLDPQQRIVLENVYLA
LENSGLSLEQVAGTNTCVYVS-GFNHDHLSILNTGLTNSMHSNRVSWFFD
FRPSVTIDTACSSSMAALHLGAQSVRTGESDMAVVTGVTIINYP-GDAGM
SHQGFLS-PDGKCFSFDHRANFARGEGVGTVILKRLSAAVRDADT--IRA
VVRGTGINQDGPSSDAQADLIKAVYKSASLG-FDQTMLVEAHGTGTTQGA
IAR--GIAQAFAA-R-SKENPLYLASVKAS-HLEGAAGIAGVIKSVLALE
HGIIPPQANFERHNPKIQFESWNLQIPR---HATPWP---CEGLRRVSIN
SFGVGGTNAHAIL
>fungal_ref-XP_041559155.1-
IAIVMACRLPG-GINKPEDLWNHVSQG-LSSAGVPRERFHADNFSSMDPG
RPGKAAVSRGHFLDRDLRDFDHRFFGISKD-DAMAMDPQHKQLLEVVYEC
LESAGIPTAHVKGANIGCYCG-SFTSDYHDIQIIGTTRSMLANRISYVFD
FRPSITFDTACSTALVALHIACQALQSGECGGAIIGATNLFINPEIALAM
SRFGILA-PDGVTKTFDADAHYGRADGINAVYIKRLSDALNDGDH--IRG
VIRATSTNSDGPSHKAQVDGIRKAYALAGIEDLDQTAYFECHGTGTPTGP
IVS--AVASVFAPAR-ESSEPLWIGSTKPNLHSEAASGLTSLIKVVLAME
NKAIPPNINFDVPNPNIDFDGWKVRVPT---TAHPWP-E-GC-KERASIN
SFGIGGSNAHVVI
>fungal_gb-TLD19278.1-
IAIILSCRLPG-EASSPESFWNLMVNKRSAYSETS-TRWNTAGFYSGAND
RPNTCNASGGYFIDQDHSEFDANFFHISQQ-EAAAMDPQQRLMLEVSYEA
FENAGIKMHQLSGSSTGCYVG-VMGTDWKESFSTGSATEFVSSRVSWFYN
LSPCMSVNTACSSSMVALHLACQSLRAGECESALVGGVNLMINP-DFCYL
SGQKFLA-GDGRCKTFDSAADYGRGEGCTALVIKRARDAIRDGDS--IRA
IIRGTGLNQDGPSQDAQASLIRSTYKLAGLD-LGEASYFETHGTGTKAGP
LLG--AIYETMGILR-EEEDPLPIGGVKPN-HGEAVAGLSSVIKGVLMLE
KDTILPTIAFNELNPKIPFRKWKLEVPR---APRPWP-SNK-ATRVLSVN
GFGAGGTNAHIIL
>fungal_gb-RSL92940.1-
IAIVMACRLPG-GIDKPQDLWDHVRAG-RSSATIPRDRFNAENFLSMDPN
QKGAQAFRGAHFVKGDIKQFDHKFFGISKD-TATAMDPQQKQLLEVVYEC
LESANISMETISKSKIGCYTA-MFVSDYHDMLMIGTTRTMLANRISHALD
LGPSVTIDTACSGALVALHLACQALQAGECDGAVIGASNLFLSPDYALSL
TRLGAIA-ADGQCKTFDASANYGRGEGTNAVYVKRLSDAVRDGDS--IRA
VIRGTSSNSSGPSGTAQAATILQAYAQAGIDNFSETGYFECHGTGTPVGC
ILG--AVGSVFADSH-KTQDALWVGSTKPNVHSEAASGLSSLIKVVLALE
KGEIPPNTNYKTPNPKIDFDGWRVRVAT---SPQPWP-S-KS-IRRASVN
SLGIGGSTAHAVV
>fungal_gb-KAH8782685.1-
VAVTLSCRFPG-GCNNLADFWEFICEGRSAWSPIPEDRFHASSFPS--NK
ASG------AHFLSGGISAFDAPFFSISAA-EARAMDPQQRLTLEVVYEA
LETAGVPLASLAGSATGVFVG-QFTDDYKDIIGTGLQRTSTSNRVSWLLD
LRPSVTVDTACSSSMVALHLACQALRARECDLAIVAGCNLLLGP-DMMYL
SGQGFLA-ADGRCKSFDASADYGRGEGFAAVVLRRADDAVVRRDP--IRA
VIRATGSGQDGPSAEAQASLIRDVYARAGLD-FGETNYIEAHGTGTQAGL
ATS--ALAATIAANR-APQGDLLVGSVKSN-HLEAVAGLAAIIKSVLILE
NGLIPPTVNIKTLNPKLKLDEWGLEVPR---TVTKLQ-G-PGGIRRISCN
SFGYGGSNAHCVL
>fungal_gb-KAF9890081.1-
ITITMAYRLPG-PVSTEDEFWSFCCNAKSTWSEVPANRFNASAYYHPDPD
KLGYHEVEGGYFLKEDVARFNAAFFGISTE-EARAMDPQQHLLLECAYEA
LENAGVCKDSLVDQTMAIYVG-GTTLDYEHHTYTRNNATFLSSRLSHFFD
FKPSLTVDTGCSSGLTALHLACQSLREGESTHALLGACHLNLLPETFISF
SSNSLLN-PSGRCHSFDAKASYGRGEGVVCVFLRPLDAAIEANDN--ILA
VIANTGINQDGPSATAQEQLIRSVYASANID-PQDTGYLEAHGTGTQVGP
IAR--ALYNVFGKTR-NAHEPLLIGSAKSKFHTEGVSGLVALVKAVLMLH
RGFIVPNSEDTKPRLDVPWDEWNLKISR---KFMPWP----IDKPYLGIN
NFGVGGANAHVVL
>fungal_gb-KUI54234.1-
LAIVLACRLPG-DATNPSKFWDLLKSGRDAH-SPTSDRWS-EAFYHPNKS
TLGTIPTPGGHFLKDDVFAFDAAFFNLPAS-EAVAMDPRQRMALEVAYEA
FESAGMPYEQVKGSQTAVYIG-AGLSDYEASIQTGVSHEILANRISHYFD
IHPSMTVETACSSSLVAIHLACQSVRNGEADMAVAGGVNLILNP-EIMQL
SNLGFLS-PFGHCRSFDNDGDYGRGEGCGIILIKKLADAERDGDP--IRA
VIRGSGINSDGPSSEAQAALIRDVYKNFSLD-MESTQFVECHGTGTKAGP
VVR--AIHETLGAKA-TPSRKVIVGSVKPN-HLEAGAAVAGLIKGVLAME
NGMIPPQVYLNKLNEGIPFNEWNIHVPQ---KLTPWP---VTDVKRMSVS
SFAMGGTNAHVIL
>fungal_ref-XP_008087570.1-
VAVILSLRFPQ-DASSPAEFWEMLMKGKSARTEVPKDRYYIDGIKQAG--
---KINVTQGHFMKENISTFDASFFSFTEA-EVISMDPMQRWLLEVTYEA
IENSGLKMQQIKESSTSVFIG-SFLGEYEKILGSGAATSMLANRISWFYD
LRPSLAVDTACSSSMYAFHLACQSIRSGETEMGIVGGSNVMLNPG-TQDL
ADLGFLS-PDGTSYAFDERANYGRGEGIGVVIVKALSKAIRDGDT--IRA
VVRATGVNQDGPSQSAQEDMIRDTYASASLD-MGKTAFVEAHGVGTTLGP
TAT--AIGNVFRDSR-KNDVPILIGAVKTN-HLEGASGVAGLIKTILALE
KGVIPPNIWFERVNPSIDVDHLRIEFPT---KPKSWP---VDGVRRASVN
SFGFGGANAHAVL
>fungal_gb-KAF8242157.1-
VAIVLACRVA--GSTSPSELWENLMASRDLQQKI--SRFNIDGFYSPQR-
-AGTTQAQHGYFLPQELSVFDADFFSISPQ-EAAAIDPQQRLLLEVVYEA
LEAAGLPLTKVCGSNTAVYTG-IFTTDYHSSLLTGTANSIAANRISYFFD
LHPSVSLDTACSSTMVALDTSVKALQRGESSMAIVCGANLILNPDMFVML
SQLGFLS-PDGRCKSFDESANYARGEGVLALVLKPLQKALQDGDP--VRA
VIKGTRLNQDGPSISGQMQNLRGIFNAFDIN-PDSINYLEAHGAGTQAGS
ALA--AVNAAFALSN-RKSPKLIVGSIKSNIHLESCAGLAGIIKVVESLN
RGIIPPQRNLSQINPKLD--TEHIAIPT---TALAWPEG-N---RRASVN
SFGFGGTNGHAVL
>fungal_gb-KAH8126209.1-
VAIIMGCRYPG-GANSPEALWNVVAEGRSGWTEVPSDRFNHQAFYHPDPE
IPGTINQKGGHFIDQDIATFDAGFFGIAQQ-EADTLDPQQRVVLETTWEA
VENAGIPMHEFKGSDT---VA-MFGHDFAQMIHLGVARPLLANRVSYVFD
LQPSVMVDTACSGSLAAISLACQSLRSGESSMALAGGVNLVFSPDQMALI
LFN-----DQGRSYTFDARGNYGRGEGVGMVVLKRLDDAIRDGDS--IRA
VIRSSGINSDGPNQDAQERLAKRLFQNLPIR-PSDVQYVEAHGTGTKAGK
VIN--TIRNVFCEGR-DDQNPVFVGATKPNLHSEAASGTAGLIKTVMAME
KGFIPPNILLENFKPGLEPDERYMKIAR---SLTPWPAA-PTN-RKAVVN
SFGFGGTNAMLLL
>slim_mode_XP_645557.1-20-448
VAIVIGFRIP-SGISSPDDLFNNLKNGFDGVSST-SERWSDNYHKLGE--
---ISSPNAGLLPLNEWKSFDPLFFGINPS-DAHHIDPQQRLLLKCTWEA
LEDASIDPISIRGTNTSVFIG-SSTIDYLHANKIGFSPSTLSNRISYCFD
IHPSLSIDTACSSSMNAVTQGYHSILNGTSNMSIVGGVNFVIDVETIKGF
SYLNMLSKTHGKCKAFDESGDFTRGECAGVVVLKKLDDAIRDGNR--IYC
IINGISSNIDGPSKQSQFNNINLAFKSTNGS-VNDIQYIEAHGTGTKTGP
ITE--AISMAFKNR--DKSTPILIGSIKSNIHCEAGSGVVSLIKCCLMFK
YQCFLPNIHFKNPNPLIKFNEWNLKVVT---PIPFN-RN---KSVSMMIN
NFGVTGSNCCLLI
>slim_mode_XP_001732964.1-14-443
VAIVVGFRIP-SGICSPDDLFNNLKNGFDGVSST-SERWSDNFHKLGE--
---ISSPNAGLLPFNECKSFDPLFFGINPS-DAHQIDPQQRLLLKCTWEA
LEDASIDPISIRGTNTSVFIG-SSNIDYQHINKIAQSAYAVSNRISYCFD
FNPSLSIDTACSSSLNAVSQGYHSILNGTSNMSIVGGVNLILDVGMIKAY
SYLSMLSKTHGKCKAFDESGDFTRGECATIVVLKNLQDAVKDGNR--IYC
VINGSSSNVDGPSKQSQFNNINSAFKSTNGS-INDIQYIEAHGTGTKTGP
ITE--AISMAFKNR--DKSTPILIGSIKSNIHCEAGSGVASLIKCCLMFK
YQCFLPNIHFKNPNPLIKFNEWNLKVVT---PIPFNKRI---KPVSMMIN
NFGVTGSNCCLLI
>slim_mode_XP_003284026.1-7-441
VAIILGFRLPTSAKYTPNSFWNSLMNKFDGIVSI-NERWSENYNKLGE--
---ISNNYAGLIPLDEWKSFDPLFFGINPS-EVATIDPQQRVLLKCTWEA
LEDAMIDPIKLRGSNTSVFIG-SSATDYQNINIFGVSTYSIASRISYCFN
FNQSVTIDTACSSSLNAIQLGCTSIQNGTSNVSIAGGVNLILNPNISKSF
AYLNVLS-KTGRCKVFDESADFVRSEGAGVVVLKNLKQAIKDGNN--IYC
IIKGSSSNVDGPSSQSQADNIKLALKSTNGN-ASDIDYVEAHGTGTPTGP
ILK--GISMVFKDHP--SNAPLLVGSIKSNIHCESASGVASLIKCCLMFK
HQCFAPNIHFNKPTPLINFEESKIKVVT---PIPFNPN----KKVSIAIS
NFGITGSNCCLIL
>slim_mode_XP_003291288.1-15-444
VAVVIGFRLP-SGNQTPSQLFNNLMNGFNGIVNI-RERWNENFYKLNE--
---IGCSSAGLLPLEEWKLFDPVFFGLNPSEAVT-IDPQQRLLLKCTYEA
LEDGGVDPITLRGSNTSVFIG-LSTQDYKDIGRFGTSAHSASNRISYCFD
FHASLTIDSACSSSTTSIALGYESIKSGKSNCSIVGGVNMIMDLPSFRSF
SLLNLLSKKQGKCMTFDADADYVRSEGVGVVVLKNLNQAIKDGNN--IYC
VVSGESLNVDGPSSISQAENIKLALKSTNGD-RADIDYVECHGTGTPKGP
VLE--GISMVFKDST-SNSNPLLVGSIKSNIHLEACSGVASLIKCCLMFK
NKCFLPNINFKKPNPLIKFKEWNLKVVT---PIKFNEN----KQISMIIN
NFGVTGSNSCLIL
>slim_mode_XP_003289149.1-12-435
VAVIIGFRAP-SGISKTNQLWESLVNGFDGIVET-SERWSDNYSATGD--
---IASKYAGLIPLDEWKSFDPIFFGINPSDHVNTIDPQQRLLLKCTWEA
LEDSGIDPLTLRGSNTSTFIG-SSTVDYDATNKFGGSLHSIANRISYCFD
FRESMSIDTACSSSLNAMHLGYNSIKYSKSDVSIVGGVHLMLDPNTSKSF
SHLSMLG-PTGKCHSFSSDADYVRSECVGVIVLKSLEQAIKDGNN--IYC
VVKGSSSNVDGPSKSSQYENIKSAIESTNGN-ASDIDYVECHGTGTPTGP
ILE--GISRVFK----DTNKQVLIGSIKSNIHGEASSGVMSFIKCCVMFK
NQTFVQNINFKSPNPAIKFDEWRLKVVT---PTPFQKN----KNTVMAIN
NFGITGSNCCFLL
>slim_mode_XP_003293655.1-17-440
VAVIVGFRVP-SGISNTNELWNGLSSGFNGIVET-SERWSDNYAATGD--
---IVCKYAGLIPLDEWKSFDPIFFGIHPSDNVSSIDPQQRMLLKCTWEA
LEDSGIDPLTLRGSNTSTFMG-SSTIDYCTINKFGSSTHSVANRISYCFD
FRESLTIDTACSSSLNAINLGYKTIKDGVSDLSIVGGVNFIIDPHISKSF
THLGLLS-QTGRCHSFSSDADYVRSESVGVVVLKSLEQAIKDGNN--IYC
VIKGSSSNVDGPSKSSQYENIKSAIKSTNGN-ASDIDYFECHGTGTPTGP
ILE--GISRVFK----DTNKQVLIGSIKSNIHGEASSGVMALIKCCVMFK
NQSFAQNINFKSPNPDIKFEEWRLKVVT---PTPFNSN----KNTIMAIN
NFGVTGSNCCIIL
>slim_mode_XP_003293656.1-17-440
VAVIVGFRVP-SGISNTNELWNGLSRGFNGIVET-SERWSDNYAATGD--
---IICKYAGLIPLDEWKSFDPIFFGIHPSDNVSSIDPQQRMLLKCTWEA
LEDSGIDPIALRGSNTSTFMG-SSTIDYYTMNKFGSTSHSVANRISYCFD
FRESLTIDTACSSSLNAINLGYKSIKDGVSDLSIVGGVNFIIDPHISRSF
TQLGMLS-PTGRCHSFSSDADYVRSESVGVVVLKSLEQAIKDGNN--IYC
VIKGSSSNVDGPSKSSQYRNVKLAIESTNCN-ASDVDYIECHGTGTPTGP
ILE--GISRVFK----DTNKQVLIGSIKSNIHGEASSGVMALIKCCVMFK
NQSFVQNINFKSPNPDIKFEEWRLKVVT---PTPFNSN----KNTVMAIN
NFGITGSNCCIIL
>slim_mode_XP_635580.1-31-463
VAVIIGLRFP-SGISKPNQLFNELLNGLDGIVTT-SERWSDNYYLNGE--
---IVSKFAGLLPLDEWKQFDPIFFAINPSNNVSSIDPQQRLLLKCVWEA
LEDSGIDPISLRGTNTSTFIG-SSTIDYNDLQRFGSTTHSIANRIGYCFD
FRENLTIDTACSSSSNAINCGYNSIKSNKSNVSIVGGVNFILDPHISKSF
TKLDMLS-PTGRCHTFSSDADYVRSEGVGIVVLKKLKDAIKDSNN--IYC
VIKGSNSNIDGPSKSSQYENIKLAIKSTNGN-ESDIDYCETHGTGTPTGP
ILE--GISRVFNNKATNNNKQVLVGSIKSNIHTEACSGVASLIKCCLMFK
NKLFLQNINFKEPNPLINFKEWGLKVVT---PIKFNEN----KSTVMLLN
NFGVTGSNVCLIL
>slim_mode_XP_635490.1-12-441
VAVIIGLRFP-SGISKPNQLFNELLNGLDGIVTT-SERWSDNYYLNGE--
---VVSKFAGLLPLDEWKQFDPIFFAINPSYNVSSIDPQQRLLLKCVWEA
LEDSGIDPISLRGTNTSTFIG-SSTIDYNDLQKFGSTTHSIANRIGFSFD
FRENLTIDTACSSSSNAINCGYNSIKSNKSNVSIVGGVNFILNPYISKSF
TQLDMLS-PTGKCHTFSSDADFVRSEGVGIVVLKKLKDAIKDSNN--IYC
VIKGSSSNIDGPSKLSQFENIKLAIKSTNGN-ESDIDYCETHGTGTPTGP
ILE--GISRAFNNKA-NNNKQVLVGSFKSNIHTEACSGVASLIKCCLMFK
NKLFLQNINFKEPNPLINFKEWGLKVVT---PIKFNEN----KPTVMLIN
NFGITGSNVCLIL
>slim_mode_XP_001733001.1-8-437
IAIVIGFRIP-QGNGSVSHLWNNLKNGFSGIVET-SERWSDNINLLGE--
---VNNKFGGLLPLKEWSDFDPVHFAINPS-EVPLMDPQTRLLLKCTWEA
LEDAFIDPIDIRGSNTSCFIG-CSTLDYSTTNRS-NVLHTISNRLSFSYD
IRPSMTIDTACSSSLNSIAMGFQSIQNGTSNLSIVGGVSLLLDPYISKSF
SFLNMLS-KKGKCKPFDSEADYIRAESCGIVILKPLSDAIRDGNN--IYC
VINSFSSNVDGPSKQSQSDNIKLALKSANKA-S-DISFVECHGTGTPTGP
IVE--GVSMALNSSK-TPSKPLLIGSLKSNIHSEAASGVASLIKCCLMFK
NKHYAPNVNFDQPNPKINFKDWNIKVVT---AIPFTNN----KPVSMVIN
NFGVTGSNCCLIL
>slim_mode_XP_003289055.1-17-440
VAVIVGFRVP-SGISNTNELWNGLSSGFNGIVET-SERWSDNYAATGD--
---IICKYAGLIPLDEWKSFDPIFFGIHPNDNVSSIDPQQRMLLKCTWEA
LEDSGIDPITLRGSNTSTFMG-SSTIDYNTINKFGSTSHSVANRISYCFD
FRESLTIDTACSSSLNAINLGYKSIKEGISDLSIVGGVNFIIDPHFSKSF
TQLGLLS-PTGRCHSFSSDADYVRSESVGVVVLKSLEQAIKDGNN--IYC
VIKGSSSNVDGPSKSSQYENIKSAIESTNGN-ASDVDYVECHGTGTPTGP
ILE--GISRIFK----DTDKQVLIGSIKSNIHGEASSGVIALIKCCVMFK
NQSFVQNINFKSPNPDIKFEEWRLKVVT---PTPFDNN----KNTVMAIN
NFGITGSNCCIIL
>slim_mode_XP_003284755.1-12-435
VAVIVGFRAP-SGISNTNQLWESLVNGFDDIVET-SERWSDNYSITGD--
---IACKYSGLIPLDEWKSFDPIFFGINPSEHVNTIDPQQRLLLKCTWEA
LEDSGIDPSTLRGSNTSTFIG-ASTIDYESANKFGASIHSISNRISYCFD
FRDSMTIDTACSSSLNAINLGYKSIKYGQSDVSVVGGSNLILDPNTSKSF
SHLSMLS-PTGKCHTFSSDADYIRSEGVGVVVLKKLEKAINDGNN--IYC
VIKGSGSNVDGPSKSSQYENIKSAIESTNGK-ASDIDYVECHGTGTPTGP
ILE--GISRAFK----DSSKQVLIGSIKSNIHTEASSGLMALIKCCVMFK
NKSFVQNINFKSPNPDIKFDEWHLKVVT---PTPFYNN----KNTVMAIT
NFGITGSNCCIIL
>slim_mode_XP_635494.1-12-441
VAVIIGLRFP-SGISKPNQLFNELLNGLDGIVTT-SERWSDNYYLNGE--
---VVSKFAGLLPLDEWKQFDPIFFAINPSYNVSSIDPQQRLLLKCVWEA
LEDSGIDPISLRGTNTSTFIG-SSTIDYNDLQKFGSTTHSIANRIGFSFD
FRENLTIDTACSSSSNAINCGYNSIKSNKSNVSIVGGVNFILNPYISKSF
TQLDMLS-PTGKCHTFSSDADFVRSEGVGIVVLKKLKDAIKDSNN--IYC
VIKGSSSNIDGPSKLSQCENIKLAIKSTNGN-ESDIDYCETHGTGTPTGP
ILE--GISRAFNNKA-NNNKQVLVGSFKSNIHTEACSGVASLIKCCLMFK
NKLFLQNINFKEPNPLINFKEWGLKVVT---PIKFNEN----KPTVMLIN
NFGITGSNVCLIL
>slim_mode_XP_003292562.1-13-435
IAVIIGFRVP-SGISKTNQLWDSLVNGFDGIAET-SERWSDNYSIAGD--
---IISKYAGLIPLDEWKSFDPVFFGINPSDNVSSIDPQQRLILKCTWEA
LEDAAIDPLTLRGSNTSTFIG-SSTIDYNNLNKFGSTTHSMANRISFHFD
FRESLTIDTACSSSLNAINLGYKSIKDGTSNVSIVGGVNLILDPNISKSF
SQLGILS-PTGKCHSFSSDADYVRSEGVGVVVLKSLKQAIKDGNN--IYC
VINGSSSNVDGPSKSSQYENIKSAIKSTNGN-ASDIDYFECHGTGTPTGP
ILE--GISKVFS----ESNKKILIGSIKSNIHSEASSGVMALIKCCVMYK
NKSFVQNINFKSPNPDIKFDEWRLKVVN---LTPFVK-----KNTVMAIN
NFGITGSNCCIIL
>slim_mode_XP_635590.1-31-462
-AVIIGLRFP-SGISKPNQLFNELLNGLDGIVST-SERWSDNYYLNGE--
---IVSKFAGLLPLDEWKQFDPIFFAINQTYNVSSIDPQQRLLLKCVWEA
LEDSGIDPISLRGTNTSTFIG-NSTIDYYNLQRFGSSTHSIANRIGYCFD
FRENLTIDTACSSSSNAINCGYNSIKTNRSNVSIVGGVNIILDPHISKSF
TQLDMLS-PTGKCHTFSSDADFVRSEGVGIVVLKKLKDAIKDSNN--IYC
VIKGSSSNIDGPSKSSQCENIKLAIKSTNGN-ESDIDYCETHGTGTPTGP
ILE--GISRVFNSAKTNNNKQVLVGSIKSNIHLEACSGVASLIKCCLMFK
NKLFLQNINFKEPNPLINFKEWGLKVVT---PIKFNEN----KSTVMLVN
NFGITGSNVCLIL
>slim_mode_XP_003289056.1-17-436
VAVIVGFRVP-SGISNTNELWNGLSSGFNGIVET-SERWSDNYAATGD--
---IVCKYAGLIPLDEWKSFDPIFFGIHPSDNVSSIDPQQRMLLKCTWEA
LEDSGIDPITLRGSNTSTFMG-SSTNDYSTINRFGSSTHSIANRISYCFD
FRESFTLDTACSSSLIAINLGYKSIKDGVSDLSIVGGVNFIIDPHISKSF
TQLGMLS-PTGRCHSFSSDADYIRSESVGVVVLKSLEQAIKDGNN--IYC
VIKGSSSNVDGPSKSSQYENIKSAIESTNGN-ASDVDYVECHGTGTPTGP
ILE--GISKVFK----DTNKQILIGSIKSNIHGEASSGVISLIKCCVMFK
NQSFAQNINFKSPNPDIKFEEWRLKVVT---PTPFNSN----KNTVMAIN
NFGITGQNSKII-
>slim_mode_XP_636757.1-13-433
--IAIGFRIP-GCDNTPSELWNNLMNKFSGVGKT-TERWSDNYHLSGD--
---INNGNSGLLPLKEWKKFDPAFFGINPT-MVSTIDPQQRILLKCTWEA
LEDAGIDPIKLRGSNTSIFIG-CSTGDYLDMVKFGSVNHSLSNRISYCFD
FHASMTIDSACSSSLNTVLLGCQSINQGKSNLCIAGGVNFILDTTIPTAF
SFLNILS-KNGKCMTYDEGADFVRGEGAGLVVLKSLKDAIKDGNN--IYC
IIKGGNTNVDGPSKQSQSDNIKLALESIKKL-DIDIDYVETHGTGTPTGP
IVE--GISKVFKENS--PENPLLIGSLKSNIHMEAASGVTSLIKCCLMFK
NKSFAPNVNFQKINPKIKLDEWNIKVVT---AIPFKKN----KITSMVVN
SFGVTGSNCCLVL
>slim_mode_XP_635304.1-14-442
VAIIIGFRFP---NITPNELWSKLLNRYDGIVK--NDRWNESFFKSGD--
---ISTNYAGFIPFEELKSFDPLFFGINPSEGIH-MCPQQRLLLKCTWEA
LEDSGIDPIEIRGSNTSVFIG-CSGADYQNLNKFSSSTHSISNRVSYCFD
LHESMTIDTACSSSSNAIRRGYKSIIDGSSNISVVGGINILLDPNISKSY
SRLNILS-KDGKCKSFDAGADYVRSDAAGIAILKNLNDAIKDDNN--IYC
VIDGSASNVDGPSKSSQVECIRLALESTNGN-ENDIVYFEAHGTGTPTGP
ILE--SVSIALKTSE-SSDNPLLIGSFKPNIHTESASGISSLIKCCLILK
NQCFVPNLNFNKPNPLIKFDQWNLKVVT---PIDFSTLN---KRVSIAIN
NFGVTGSNCCLIV
>slim_mode_XP_003292561.1-13-435
IAVIVGFRVP-SGISKTNQLWDSLVNGFDGIVET-SERWSDNYSIAGD--
---IVSKYAGLIPLDEWKSFDPVFFGINPSDNVSSIDPQQRLLLKCTWEA
LEDAGIDPLTLRGSNTSTFIG-STTTDYSNLNKFGSSTHALANRVSFNFD
FRESLTIDTACSSSSNAINLGYKSIKDGTSNVSIAGGVNLILDPNISKSF
SQMGIIS-PTGKCHSFSSDADYVRSEGVGVVVLKSLKQAIKDGNN--IYC
VINGSSSNVDGPSKSSQYENIKSAIKSTNGN-ASDIDYFECHGTGTPTGP
ILE--GISRVFS----ESNNNILIGSIKSNIHSEALSGVMALIKCCVMYK
NKSFAHNINFKSPNPDIKFDEWRLKVVT---LTPFVK-----KNTVMAIN
NFGITGSNCCIVL
>slim_mode_XP_001732967.1-11-448
IAIIVGLRLP-GENDSPQNFWNNLKKGFNGISKT-NERWSENYSKLGE--
---ISNGYAGVLPLEELKSFDPLFFGISPS-EASTIDPQQRLLLKTTWES
LEDAGIDHQSIRGSDCSVFIG-SSTTEYRESIVFGTYAHGIANRISYCFD
LRESVTLDTACASSGTAISMGAQCIKNGKSKLSIVGGVNLIVDTTNIKAF
SYLNMLS-TSGVCRPFDIGADLLRGEGVGTIVLKSLKDSIRDGNK--IYC
IIKGSSYNVDGPSSISQSDNIKLAIKSTNGT-CDDIDYFECHGTGTPTGP
ITK--GISMAFNR---SKQNPLLIGSLKGSSHSEAASGVIGVIKCCLIFK
NKSLVPCVNFSKPNPQIKFEEWNLKVVT---PIPFTSLP-RKKPISIAIN
NFGVTGANCCIIL
>slim_mode_XP_635303.1-16-444
VAIIIGFRFP---NLTPNGLWSQLLNKYDGIVK--NDRWNESFYKTGD--
---IPTKYAGLIPFEELKSFDPLFFGINPSEVIH-MCPQQRILLKCTWEA
LEDSGIDPIEIRDSNTSVFLG-CSNFDYQNLNKFASSSHSVSNRISYCFD
LHESMTIDTACSSSSNAIRRGYKSIIDGSSNISVVGGINILLDPNTSKSY
SQLNMLG-KDGKCKTFDADADYVRSESAGIAILKNLNDAIKDGNN--IYC
VIDGSASNVDGPSKSSQVECIRLALESTNGN-ENDIVYFEAHGTGTPTGP
ILE--SVSIALKTSE-SSNNPLLIGSFKPNIHSECASGISSLIKCCLILK
NQCFVPNINYNKPNPNIKFNQWNLKVVT---PIDFSTLK---KPISIAIN
NFGVTGSNCCLIV
>slim_mode_XP_003290862.1-9-427
VAIVIGFRLP--GSNNPVQLWNNLKNGFNAVVET-TDRWSDNFYESGS--
---HASNCAGLLEDSEWKQFDPSFFGITSE-NAKQMDPQHKLLLKLTAEA
CEDANISLFSIRGTETSVYIG-QSSCDYTYASFFNKTQCSAANRISNTFD
LRTSLTIDTACSSSLNAVHLGYNSIKNGD-EVSIVGGVNYILEPKITNYF
TKLSMLS-KTGSCKVFDKDADYVRSEGGGVVILKKLDAAIRDNNK--IYC
VINGSGSNVDGPSKLAQANNIKNAFKSSKNE-INDLDFLECHGTGTPIGP
ITE--AISIVLNELN-SKENPLLIGSIKSNIHCEAFSGVASLIKCCLMFK
NREFIHNINFNNPNPDIKFKEWNLKVLT---PTPFPN-----KNVLIGIN
CFGITGSNCCILL
>slim_mode_XP_628867.1-13-436
VAIIIGLRLP--SINRPSELWEGFLAGFDGIVET-TNRWSDSFASMDE--
---ISSKYAGLIDLDEWMSFDPLFFGIIPT-EVPSIDPQQRLLLKCTWEA
FEDANIDPFKLRGTNTSVYVG-ASSLDYASINVFNSNMSGVSNRISYCFD
FRASLTIDTACSSSLNAVHLGYKSIISGESDYSIVGGCNFIMSPHTSRSF
ESANVTS-KTGKSKAFDQDANFVRSEGVVSIILKKMSKAIQDGDQ--IYS
VIKGTNSNVDGPSKQSQANNIKSAMESCNKA-LNDIDFFELHGTSTQIGP
ICE--GVSSVFKE-S--REKPLLIGSIKANIHLEPASGVASLAKVALMFK
HRQFVKNINFDKPNPNIKFDEWKIKVCT---NTPFPNN----KKVSIAIN
SFGITGSNVCLIL
>slim_mode_XP_003283491.1-14-433
IAIILGFRFP--GSSSPNEFWNNMINKFDGISKIPEERWSKTFHEQDY--
---INNEYGGILKEEEWRQFDPLFFGISPK-EAPSLDPQQRLLMISLWEA
LEDAHIKPSTLRGSDTGVFIG-MMNLDYQRCQFTGNAQSFISNRLSFSFD
LRPSMTVDTACSSSLNAVYLGCQAIATGDCKMAVVGGVNGIFDPTISMSF
SAFGMLG-HKGQCRSFDADADFIRGEGAGVIILKKYSDAIKDGDR--VYC
LIKGGSSNVDGPSKKAQSENIEIALK-KSND-PSEVYYIEAHGTGTPVGP
IIE--ALSNVFKSNS--PSNPLYIGSVKSNMHLESAAGIASMVKCALMLK
HRTLIPNIHFDKPNPLINFEDWNVRVVT----VQKFPED---KIVRMGVN
SFGLSGSNCHMIL
>slim_mode_KYR01951.1-6-429
IAIIIGCRLP--GSNTPLEFWKNLQNQQKPFDEIPNERWSKSFNEQGV--
---INGPRAGLIDMSHWKNFDSMFFGVSSK-ESLFKDPQERLLLMVLWEA
LEDAHIKASELKGSDTSVFIG-AMNQDYVGLKLS--SVFSLSNSLSFHYD
FRPSISLDTACSSSLNAIHLGCQSIITGQSQISVCGGVNALLDPAVSIAF
SKLGLLS-KSGISRTFDADADYVRGEGAGLVILKKLSQAIEDQDR--IYC
VIKGSRSNSDGPSKISQFENISQTIK-LSGS-AGDIQFFEAHGTSTPVGP
IVK--ALSMVFKDNS--KDKPLYIGSLKSNIHTESTAGVASVIKVAMMLK
HRKLAPNTNFHTPNPKIDFDGWNINVVT---QITPYHND---KGIIMGIN
SFGLKGSNCCMIF
>slim_mode_KYR01977.1-8-431
IAIVIGCRLP--GSNSPLEFWNNLQNSQKPFDDIPNERWSKSFSEQGV--
---ANGSRAGLIDMSHWKNFDSMFFGVSPK-DSSIKDPQERLLLMVLWEA
LEDAHIQPSSLRGSDTSVFIG-SMHQDYASLKIT--ISSALSNLLSFHYD
FRASMTLDTACSSSLNAVQLGCQSILTGQSEVSVCGGVNALLDPAVSIAY
TKLGLLG-KLGISRTFDAEADYVRGEGAGLVILKKLSKAIKDQDR--IYC
VIKGSRSNSDGPSKQSQFENISQTIK-LGGS-AGDIQFFEAHGTSTPVGP
IVE--ALSMVFKENS--KDKPLYIGSLKSNIHTESTSGVASLIKVAMMLK
HRKLVPNANFRNPNPKIDFEGWNVKVAT---QIIPYQKD---KGIVMGLN
CFGLYGSNCCVIL
>slim_mode_KYR01957.1-12-435
IAIIIGCRLP--GSNSPLEFWNNLQNQQKPYDEIPNERWSKSFNEQGV--
---INGPRAGLIDMSHWKNFDSMFFGVSSK-DSLMKDPQERLLLMVLWEA
LEDAHIKASELKGSDTSVFIG-SMNQDYVGLKIA--SLSSLSNSLSFQYD
FRPSISLDTACSSSLNAIHLGCQSIITGQSQISVCGGVNAILDPAVSIGF
TKLGLLG-KSGISRTFDADADYVRGEGAGLVILKKLSQAIEDQDR--IYC
IIKGSRSNSDGPSKISQFENISQTIK-LSGS-AGDIQFFEAHGTSTPVGP
IVE--ALSMVFKDNS--KDKPLYIGSLKSNIHTESTAGVASLIKVAMMLK
HRKLAPNTNFHTPNPKIDFEGWNINVVT---QITPYHND---KGIIMGIN
SFGLKGSNCCMIF
>FLP_Clade5_SRR1505138_NODE_250_nrpspksdomains_ctg252_1_PKS_KS.1_
IAIVIGCRFPG-DVNSPAEFFDVIFNGKDCLTDIPKDRWNQDVYFNPDPH
SLGTHINKRGGFIKN-IDKFDNGFFKISPK-EVLNMDPQQRHLLEVTHEA
FEDAGIVPEKLDG-DCGVYVG-IGMMDYALMNCTGMAHSVAANRISFALD
LKPSLATDTACAASMTALHLACTGLWNQECKAAVVAGSNVLLMPEVTCGF
SALSVLS-PESESRPFDANAKYVRGEGFGAVIIKPLDQAIKDGDN--IYC
SIIGSGIAANGPSKDAQVQLMKSVYKQYNIN-PEQLLYVEAHGTGTPVGP
IAE--AIGLAL---A-QGEQPLRIGSGKSNFHLECCAGMISIIKTALMMK
HRTLCPSINYISPISPE-FNAWNIEVQK---TELFPEGK-----YLIGVN
NYGFGGALAHAVF
>FLP_SRR3303622_NODE_9550_length_4428_cov_95.611404_g14_i3_1
IAIVIGCRMPG-DVNSPEAFWDVLVQGRNVLSEVPPERWSLEAYYNPDPA
SLGTHVNTRGGFIRD-MDRFDNGFFKISPK-EAAMMDPQQRHLLEVTHEA
FEDAGIETERLGA-RCGVYVG-IGMMDYPLMLGTGVAHSVAANRISFAFN
LQPSVAVDTACAASMTALHFGCQALWNNECGVSVVAGSNVLLMPEVTAGF
SALSVLS-PEGQSRPFDINAKYVRSEGFGAIIIKPLAQALKDGDN--IYC
TILGSGIASNGPSCDAQVRLMQSVYEQFKID-SDRLIYVEAHGTGTPVGP
MAE--AIGRAL---A-TEPEALRIGSAKSNFHMECCAGMVSIIKTALMLK
HRQLCPSINFTAPIDDR-FKDWNIDVQT---MEDFPAGR-N---HLIGVN
NYGFGGALAHAVL
>FLP_SRR3303622_NODE_423_length_10437_cov_26.247398_g253_i0_1
VAIVIGCRFPG-RVNSPADMWDVLVEGRDCLEPIPD-RWNVDAYYSPDPH
SLGTHVNKKGGFVKD-VDFFDNGFFKIAPK-EALNMDPQQRQLLEVTHEA
FEDAGVVPSRLGG-KCGVYVG-IGMMDYPLLNSTGMAHSVAANRISFAFN
LRPSLATDTACASSMTALHLACMGLWNKECEASIVAGSNILLMPEITCGF
SALSVLS-PESQSRPFDADAKYVRSEGFSALLLKPLDAALRDGDH--IYC
TVRGTGIAANGPSKDAQAQLMTSVYEQFHLP-KEKLVYVEAHGTGTPVGP
IAE--AIGAAL---A-EGDEPLRIGSAKSNFHLECAAGVVSLVKAALMLK
HRKLVPSINFRQPATPL-FSGWNVQVQT---VEDFPEGQ-----HMIGVN
NYGFGGALAHAVL
>FLP_SRR1924221_NODE_90_length_7924_cov_44.279279_g21_i1_1
IAIVIGCRMPG-DVNSPEAFWDVLVQGKDVLSEVPPERWSLEAYHNPDPA
SLGTHVNKRGGFIRD-MDRFDNGFFKISPK-EAAMMDPQQRHLLEVTHEA
FEDAGIETDRLGE-KCGVYVG-IGMMDYPLMLGTGVAHSVAANRISFAFN
LQPSVAVDTACAASMTALHFGCQALWNSECGVSVVAGSNVLLMPEVTAGF
SALSVLS-PEGQSRPFDVNAKYVRSEGFGAIIIKPLAQAMKDGDN--IYC
TIMGSGIASNGPSCNAQERLMTSVYEQFKID-PERLIYVEAHGTGTPVGP
MAE--AIGKAL---A-AGDKPLKIGSAKSNFHMECCAGMVSIIKTALMLK
HRKICPSINFTAPIDER-FKEWNIDVQT---VEDFPAGK-N---HLIGVN
NYGFGGALAHAVL
>FLP_SRR1920139_NODE_69_length_9504_cov_247.242998_g51_i0_1
IAIVIGCRMPG-DVNSPEAFWDVLMQGRDVLSEVPPERWSLEAYHNPDPA
SLGTHVNKRGGFIRD-MDRFDNGFFKISPK-EAAMMDPQQRHLLEVTHEA
FEDAGIETDRLGE-KCGVYVG-IGMMDYPLMLGTGVAHSVAANRISFAFN
LQPSVAVDTACAASMTALHFGCQALWNSECGVSVVAGSNVLLMPEVTAGF
SALSVLS-PEGQSRPFDVNAKYVRSEGFGAIIIKPLAQALKDGDN--VYC
TIMGSGIASNGPSCGAQQRLMTSVYEQFKIE-PERLIYVEAHGTGTPVGP
MAE--AIGNAL---A-AGEQPLKIGSAKSNFHMECCAGMVSIIKTALMLK
HRKICPSINYTAPIDER-FKEWNIDVQT---VEDFPAGR-N---HLIGVN
NYGFGGALAHAVL
>FLP_SRR1920139_NODE_58_length_10132_cov_35.055902_g40_i0_1
IAVVIGCRFPG-RVNSAADFWEVVREGRDCLEPIPDERWNVEAYYSPDPH
SLGTHVNRKGGFVQN-IDNFDNGFFKIAPK-EAVNMDPQQRHLLEVTHEA
FEDAGLVPSKLGG-KCGVYVG-LGMMDYPLMNATGMSHSVAANRISFAFN
LQPSLATDTACASSMTALHLACTGLWNEECETSVVAGSNILLMPEITCGF
SALSVLS-PESQSRPFDADAKYVRSEGFGAILLKPLDDALRDGDN--VYC
TLLGTGIAANGPCREAQAQLMTSVYEHFQVK-RDNLLYVEAHGTGTPVGP
IAE--AIGQAL---A-KDDEPLKIGSGKSNFHLECAAGMISLVKVALMLK
HRKLVPSINFQQPATPL-FSEWNIQVQT---VEDFPEGQ-----HMIGVN
NYGFGGALAHAIM
>FLP_SRR15300633_NODE_957_length_9628_cov_331.848963_g460_i2_2
IAVVIGCRFPG-RVNSPADMWDVLVEGRDCLEPIPD-RWNVDAYYSPDPH
SLGTHVNKKGGFVRD-VDCFDNAFFKIAPK-EAVLMDPQQRQLLEVTHEA
FEDAGVVPSRLGG-KCGVYVG-IGLMDYALMNSTGMAHSVAANRISFAFN
LQPSLATDTACASSMTALHLACSGLWNKECEASIVAGSNILLMPEITCGF
SALSVLS-PESQSRPFDADAKYVRSEGFGALLLKPLETALRDGDN--IYC
TVVGTGIAANGPSKDAQAQLMTSVYKHFHLS-QEELLYVEAHGTGTPVGP
IAE--AIGTAL---A-AGDEPLRIGSAKSNFHLECAAGLISLVKASLMLK
YRKLVPSINFRQPATPL-FSEWNVQVQT---VEDFPEGQ-----HTLAVN
NYGFGGALAHAVL
>FLP_SRR15300633_NODE_582_length_10603_cov_86.925640_g242_i1_1
IAIVIGCRMPG-DVNSPEAFWEVLVQGRDVLTEVPPDRWSLEAYYNPDPA
SLGTHVNKRGGFIKD-MDRFDNGFFKISPK-EAAMMDPQQRHLLEVTHEA
FEDAGIETEKLGE-RCGVYVG-IGMMDYPLMLGTGVAHSVAANRISFAFN
LQPSVAVDTACAASMTALHFGCQALWNSECGVSVVAGSNVLLMPEVTAGF
SALSVLS-PEGQSRPFDVNAKYVRSEGFGAVILKPLAQALRDGDN--IYC
TVLGSGIASNGPSCDAQVRLMTSVYQQFKID-AERLIYVEAHGTGTPVGP
IAE--AIGRAL---A-RDQQPLRIGSAKSNFHMECCAGMVSIIKTALMLK
HRKICPSINFTAPIDER-FKDWNIDVQT---MEDFPAGR-N---HMIGVN
NYGFGGALAHAVL
>FLP_SRR1505138_NODE_283_length_8920_cov_660.748281_g209_i0_2
IAIVIGCRMPG-HVNSADDFWNVILNGKDVLREVPSDRWSLDAYHNPDPT
SLGTHVNKRGGFISD-MDQFDNGFFKISPK-EAAMMDPQQRHLLEVTHEA
FEDSGIIPENLQE-NCGVYVG-IGMMDYPLMLGTGVAHSVAANRISFAFN
LKPSVAVDTACAASMTALHFGCQALWNKECNVSVVAGSNVLLMPEVTAGF
SALSVLS-PNGESRPFDCNAKYVRSEGFGAIIIKPLAQAVADGDN--IYC
TVLGSGIASNGPSCDAQLRLMQSVYDQFKID-PAKLLYVEAHGTGTPVGP
IAE--AIGRAL---A-SEKEPLRIGSAKSNFHMECCAGLVSIIKVALMLK
NRQLCPSINFTKPIDNR-FKEWNVEIQT---VEDFPADK-K---YLIGVN
NYGFGGALAHAVL
>FLP_SRR11015441_NODE_466_length_10189_cov_98.924674_g328_i0_1
VAIVIGCRFPG-RVNSPADMWDVLVEGRDCLEPIPD-RWNVEAYYSPDPH
SLGTHVNKKGGFVKD-VDFFDNGFFKIAPK-EALNMDPQQRQLLEVTHEA
FEDAGVVPSRLGG-KCGVYVG-IGMMDYPLLNSTGMAHSVAANRISFAFN
LRPSLATDTACASSMTALHLACTGLWNKECEASIVAGSNILLMPEITCGF
SALSVLS-PESQSRPFDADAKYVRSEGFSALLLKPLEAALRDGDH--IYC
TVLGTGIAANGPSKDAQAQLMTSVYDQFHVS-KEKLIYVEAHGTGTPVGP
IAE--AIGAAL---A-EGDEPLRIGSAKSNFHLECAAGVVSLVKAALMLK
HRKLVPSINFRQPATPL-FSGWNVQVQT---VEDFPEGQ-----HLIAVN
NYGFGGALAHAVL
>FLP_Clade4_SRR11909995_NODE_1548_length_5954_cov_10.998645_g1023_i0_2
--IVLAGRLP--KSDNVQEFWNNLLNKRD--MIGRTRWPEG---------
---LFEMPPRAGIINNVDKFDADYFGFTES-EAQSMNPLLRHMFEVCYEC
VVDSGLPVELLQNNTTGMYTACFLPGHDGLEYCT--TVDQITGHVMRYLK
LSPMATVDTACSSALSALEMAVTDLELGRCHYALVAGCNLLLNPAYIQMM
MKLGMLNP-TGQSNVFDANAGYVRAEGIVAILLTRQQHLCK-RIYASVVD
IVTGCDGFKEEPSAKSQADMIKMLYKRAGVDVN-MVAYMEAHSTGTKAGP
VVS--AIAESLCKER-K---PLLVGSVKANMHSEATAALASLVKCLLAAR
HGVIPPQI--NYTNPKLTAVTEGKVVIVNKPTKLPDG--------YIGLN
SFGFGGANGHLIL
>FLP_SRR8318345_NODE_14_length_5854_cov_2419.443868_g2_i0_2
--VCMGCRFP--LSENIQEFWDNLQSGKD--MVGSTKWPKG---------
---LHGLPPRSGNCKNIREFDAKFFGINTE-DADESNVLLRPLLEVTYEC
IVDSGIRLDKLQKEKTGYYLAYSVCDSDAVEKVN--NGSSIIGSLVSHFG
LTPCKTIDTACSSSLSILTSACLDLEQNRCQYAIIAGSNIVDNPYYSLRF
LRLGMLSP-LGTSNVFDKSANYVRSDGVAAILISRNEVDLP-RIYATIVD
VGVNCDGYKEEPSTSSQANLLKTLY---RNSTN-DIAYIEAHGTGTQAGK
SSN--SLATVLCEGR-S---PLLVGSVKSNMHCEEAAGMAGMVKCLLSIH
NGKIPGNL--NYPNPDIPQLHNGQLSVVHKTIDLPDG--------LVGAN
SFGFGGVNGHVIF
>FLP_SRR830645_NODE_411_length_5877_cov_10.770762_g281_i0_1
---SLGFRLP--QANDIDELSYTLKAGHC--NLADPRWPPG---------
---VFGMRHKCGRLDSVGEMDCQFFNVSPL-EAFCSNHMLGPLLEVVAEC
IMDSGLTFAEVSHRKTGFYLGMTQCDTDYIKYFD--TGSELSSRIAQKFD
LKPVQNIDGGCASSFAALHAALLDIRTNRCDLAIVAGANLILDPVVSLRL
ARARLLSP-DGQSTPFDQRANYVRSDGIVALLLKPSDCVLPARGYCDIVG
FGLQCGGSREKPSYEFQSRLLNDVYTEFNIDV-KDIVCFEAHGACNRKDE
ALK--AIDAVICSRR-R---PLIVSSVKGNIHTEATSGLASIVKCIISFQ
TKIIYNCV--NFPNPASNALKSGRIVIPTSNFPVPENG-------LMAVS
SFGFGGLGGHAVL
>FLP_SRR830644_NODE_5558_length_2502_cov_437.975132_g2030_i1_1
---SLGFRLP--QANDIDELSYTLKAGHC--NLADPRWPPG---------
---VFGMRHKCGRLDSVGEMDCQFFNVSPL-EAFCSNHMLGPLLEVVAEC
IMDSGLTFAEVSHRNTGFYLGMTQCDTDYIKYFD--TGSELSSRVAQKFD
LKPVQNIDGGCASSFAALHAALLDIRTNRCDLAIVAGANLILDPVVSLRL
ARARLLSP-DGQSTPFDQRANYVRSDGIVALLLKPSDCVLPARGYCDIVG
FGLQCGGSREKPSYEFQSRLLNDVYTEFNIDV-KDIVCFEAHGACNRKDE
ALK--AIDAVICPRR-R---PLIVSSVKGNIHTEATSGLASIVKCIISFQ
TKIIYNCV--NFPNPASNALKSGRIVIPTSNFPVPENG-------LMAVS
SFGFGGLGGHAVL
>FLP_SRR8286397_NODE_18_length_9432_cov_21.047380_g10_i3_1
---AVGLRLP--KANNLDELADLLQKGET--SFEETRWQHG---------
---LFGMDHTCGRVEPIGEMDCEFFNISPT-EAYSSTHMLGPLLEVVAES
ILDSGLTFDMVSRLTTGFYLGMTLCDTDGLHTFN--QGSELSASVAQRFD
LHPVQHVDGACASSFVALHAALLDLHTGRCDLAIVAGSNLVQDPMASLQF
AKMNMVSP-QGKSLPFDERADYVRSDGIVAYLLKLSDS-LPSREYCDIVA
FELQNNGKRKQPNHKFQSKLLGDVYA--NIDV-NDLAYFEAHGTSTQKGK
ALT--AIESTLCCIR-Q---PLVVGSLKGNFHTEATAGLAGIAKCLAMYK
KETIFRMP--NFPNPTIEALKNGSIIIPTSNIPLSKGA-------LLGVS
TYGFGGLGGHAVL
>FLP_SRR7811718_NODE_1580_length_6673_cov_707.799848_g975_i1_2
--ISVSCRFP--KSNNVQEFWQNLIDGVD--MLGPSRWPPG---------
---LYGLPPRAGSIPDLGTFDAEFFGYSET-EARHSNLLLRLLFEVTYES
VVDSGLTLSSLRSDRTGLYVACTFSDADAITHAN--LRSTLLQQLNAWYR
FQPVASVDTACSSSVSALQMAVTDLITGRCNYAVVTGVNLILSPNCSQSF
NRLGMLSP-TGDSHVFDISANYVRSDGVAVLILARNPERCE-RIYATIAD
IAVNCDGYKVEPSRSSQGNLLRSLYG-ELIPTS-SLAYVEAHGTGTQAGC
LLN--AILDGLCEGR-D---PLLVGSVKSNMHCEAASGLSAVVKCIMSIY
HGMIPPCL--HYPNEGIEGIPLGKIKIVDTCHKLKGI-------SIMGIN
SFGFGGVNGHLIL
>FLP_SRR7781178_NODE_1007_length_6142_cov_12.101592_g598_i0_1
--LAVASRLP--ESENIDEFWENLILGKD--LIRGTRWPRE---------
---LHGTPPRVGLIKNIDKFDAEYFNFEEN-EVHHMNPMLRHLYEVCSEC
VVDSGLSLSVLQNNTTGIYLACFLPDSDTLELCT--TVPMMAGHLMEYFG
FSPMMTVDTGCSSSLSALEMAVSDLNAGKCQFAMVTGANLLLNPSYFQQM
MQLGMLNP-SGHSNVFDAKAGYVRAEGVVAVLLTRNITICK-RVYLSISD
ILTNCDGFKTEPNSQSQAKLMSTIYSRDDIDVN-DIAYVEAHSTGTKAGP
VAN--GIVQALCEGR-H---PLLVGSVKASMHSEATAGLASLVKCIMIAR
HGTIPPQI--NYPNPKIDGITQGKVKVVDQAMPLADG--------YISLN
SFGYGGANGHAVL
>FLP_SRR7369732_NODE_7855_length_5426_cov_174.956286_g2662_i2_1
--IGIACRLP--KSDNVEIFWQNLIGKVD--MLDITRWPVG---------
---IYNLPPRTGTLTDVEDSDTDFFGLSVT-EVAKIPCMLRLLLQVIYEC
IIDSGIPRKTLSKSRTGLYLAINFCEDQEINYIN--TKSEFIYRIFSILD
LSPAVSVDTACCSSISAIQMANMDLYLGRCDYAIVVGANMLENLNHAIQF
FKLGMLSP-SGQSLPFDTKANYVRSEGFVAVLLSS-SSLLS-RIYAKIDN
VVCLCDGYKERPSEKDQINLLKKAYQ-----DR-YPVYVEAHATGTQLGE
TLK--ALKETFGDKL-L---PLLIGSCKSNLHTEACAGLVGLLKCVLSIH
HGVIPPNL--NLPHP---LLTESKAKVVTQETKLPDG--------YIGVS
SFGFGGVIGHVVL
>FLP_SRR7138063_NODE_2197_length_4113_cov_154.756644_g551_i3_1
--IALSCRLP--KSNNVEEFWDNLIKRKD--MIEETRWPLG---------
---LYDTPPRAGLIKDIDKFDARFFKFTDT-EADNMNPLLRHLFEVTYEC
IADSGIPLHVLSSNTTGTYTACFIPDNDPLEYCT--TVSMITGHLMNQFK
FTPSATVDTACSSSMSAMEMAVTDLMTGRCQFAMVTGCNLLLNPSYLQQM
CFLGMLSA-EGQSRVFDADAKYVRAEGIVSILLTRQANLCQ-RIYASVVD
VKTNCNGYNPDPSKDCQCALMIEVYKRSDIKTE-DLAYMELHSTGTPVGP
IVR--SVTEAICSTR-E---PLLIGSVKANMHSEATAGLASLVKCILAAR
HGVIPPQR--NFPNPNIESFKDGKVIVVNEPTELKDG--------YIGLN
SFGFGGSNGHVIL
>FLP_SRR6832922_NODE_778_length_9057_cov_16.695049_g424_i0_1
---AVGVRLP--HANNLDELSDILQNKCC--ILTEPRWASQ---------
---LYGMHHLCGLINPIGMIDCEEFEMSLE-EAACANPMLGPLLEVVAEC
MLDAGFVKGNISKYRTGFYLGLTFCDTDVLIFMN--TRTELCARVSHLFN
LKPVMQVDGACASSFAAMHAALLDLHSGRCELAIVAGSNLLLDPTVSLQF
EKLKMLSP-SGNSAPFDDSADYVRSEGIAAILLKPAKSEIISKAYCDVVG
FGLECDGAREKPNSTFQYHLLSNVYSKYNINV-DDIVFFEAHGTSTQKGK
ALS--AIDKAVCSKR-T---PLLVGSIKGNIHTEASAGLAGILKCLASYR
RKLIFGNV--NMPNRSISSLHTGNIVIPISTNPLPKPN-------LMCVS
SYGFGGLGGHIVL
>FLP_SRR6459618_NODE_235_length_6382_cov_298.674562_g149_i0_1
--ISVAGRFP--KSNNVQEFWQNLVDGVD--MLGPTRWPPG---------
---LHGLPPRSGSIPDLGTFDAEFFGYSET-EARHCNLLLRLLLEVTYES
VVDSGLTLSSLRADKTGLYLACTFSDADVITHIN--LRSTLVQQLNTWYR
FQPVMTVDTACSSSVSALQMAVTDLITGRCNYAVVTGVNLILSPNCSQSF
NRLGMLSP-TGESHVFDISANYVRSDGVAVVILARNPERCE-RIYATIAD
IAVNCDGYKEEPSRSSQSNLLRSLYG-ELIPTS-SLAYVEAHGTGTQAGR
LLN--AIMDALCDGR-D---PLLVGSVKSNMHCEAASGLSAVVKCILSIY
HGMVPACL--HYPNEGIEGIPLGKIKVVDTCHKLKGI-------SIMGIN
SFGFGGVNGHLIL
>FLP_SRR6246216_NODE_3303_length_5873_cov_11.500000_g1034_i3_1
--IGMSGKFP--QSENLQEFWENLESGKD--MIGPTRWPKG---------
---LYDLPPRTGCFKNLHQFDAEFFGLYDE-ECEESNELLRFLLEVIYEC
LVDSGLKLQTLQSERTGCYIAYSFSDADAIQKIN--SGPSILSSVVRHFG
LTPAITIDTACSSSLAVLNRAVRDLTLNQCRYAIVAGTSIIDNPNTSLRF
LKLNMLSP-NGTSNVFDKSANYVRADGMAAILLARNDEDLA-RIYASIVN
VGVNCDGYKVEPSSKSQANLLTSLY---HNFTN-QIAYVEAHGTGTQAGK
NAQ--SLGTVLSEGR-S---PLLVGSVKSNMHGEAVAGLAGIIKCLLSIH
HGRIPGNL--NYPNPEIPQLHNGQIQVVDKTIDLPDG--------LIGVN
SFGFGGVNGHVVL
>FLP_SRR6201763_NODE_12162_length_3518_cov_3.640639_g5156_i0_1
--VAIAARLP--QSENIDVFWENLMKGND--MIGQTRWPKE---------
---LYGTPPRVGLIKNLDKFDADYFNFEET-EVHHMNPMLRHLLEVCAEC
IVDSSLCPPMLQNNSTGLYLACFLPDNDPLELCT--TVPTLAGHLMEHFG
LSPMLTVDTGCSSSLSAMEMAVNDLRAGKCQFALVTAVNLLLNPSYLQQM
SQLGMLNP-TGQSNVFDAKAGYVRAEGVVAILLTRNESICK-RVYLSIVD
IMTNCDGFKSEPNSQSQADLMTKIYNRCKIDVN-SISYVEAHSTGTKAGP
VVA--GICEALCKNR-Q---PLLIGSVKASMHSEATAGFASFVKCVLIAR
HGTIPPQI--NFPNPNIKGILEGKVKVVDKATTLGDG--------YISLN
SFGYGGANGHLVL
>FLP_SRR5110533_NODE_29242_length_1556_cov_13.398806_g14090_i0_1
--IGVACRLP--KSNNIQEFWENLINGVD--MIDFTRWPPG---------
---LHGVPPRLGLIPDIEKFDSLFFGFQDH-EVNGFSPMYRHLLEVTCEC
IIDSGLDMKTIHNSRVGYYLSCFLTDTDCLESLM--IGPNLAGSVTQWFS
LNPIVMVDTACSSSISALHMAVTDLVIGRCEYAIVASANLIFNPNMLQQM
GQLNMLCP-EGRSRVMDAEAGYVRAEGVVTMLLSRKPDDCK-RIYASVID
VGVNCDGYKNEPSKQMQVELVRQVFDRSGIHSN-QLAYVEAHSTGTQAGF
VVS--GLMESLGEGR-D---RLLIGSVKSNMHSEATAGLAGIAKCLLIAK
HKLIPPNI--NFPNPKIESILSGKLKLVTEPTPLEDG--------YIAVN
SFGFGGANGHVIL
>FLP_SRR5043294_NODE_3983_length_6199_cov_58.886223_g2105_i0_1
--IALSCRLP--KSDNIEEFWDNLINGKD--MIGETRWPKG---------
---IFDTPPRVGLINDIDKFDAGFFKFTDT-EAHNMNPLLRHLLEVSYEC
IADSGIPLSVLHSNITGTYTACFIPDNDFIEYCT--TVSMITGHLMNQFR
FTPSATVDTACSSSVSAMEMAIADLMAGRCQFAMVTGCNLILNPGFLEQM
CYLGMLSL-EGQSRVFDADAKYVRAEGIVSILLTRQANICP-RIYASVID
VKTNCNGYNPDPSKDCQCALMKEVYRQSDIKPD-DIAYMEMHSTGTPVGP
IAE--SVTEAICSNR-K---PLLVGSVKANMHSEATAGLASLVKCILAAR
HGIIPPQR--NFPNPKIDAIKDGKMVVVKEPTELKDG--------YIGLN
SFGFGGANGHVVL
>FLP_SRR3928172_NODE_2046_length_5949_cov_99.754237_g1136_i1_2
--IGIACRFP--QSDDVQEFWSNLESGKD--MIVSTRWPPK---------
---LHGLPPRSGCIKDLSLFDAKFFGIKSQ-ETHEMNQLLRLLCEVTYES
IVDSGITLDTLQKEVVGFYLACTFSDTDVVTKLH--NGSTLVSSLMSTFN
LRPTCSIDTACSSSFSALHTACRDLEMGLCKYAIVAGANIIDNPNCSLKF
HRLSMLSP-TGTSNVFDKSANYVRSDGVAALLLTR-DEDLP-RIYASIAN
IGVNCDGFKEEPSQTSQANLLKQLY---QDSTN-DIAYVEAHGTGTQAGT
ITT--ALASVLCKNR-K---PLIVGSVKSNMHCEATAGLAGLIKCLLSIH
YGKIPGNL--NFPNPAIGVLSSGEIKVVDTMTELPDG--------VIGIN
CFGFGGVNGHAII
>FLP_SRR3714583_NODE_373_length_6881_cov_24.356704_g231_i1_1
--IILSCRLP--KSDNLEEFWDNLIKGRD--LIGETRWPKG---------
---LYDTPPRAGLIKGIDKFDAQFFQFTDT-EAHNMNPLLRHLFEVSYEC
IADSGIPLSVLHSNTTGTYTACFISDNDPLEYCT--TAPMITGHLMNQFR
FTPSATVDTACSSSISALEMAVTDLMTGRCQFAMVTACNLLLNPSYLQQM
CFLGMLCS-EGQSRVFDAGAKYVRAEGIVSILLTRQANICQ-RIYASVID
VKTNCNGYNPDPSKDGQSTLMKEVYKRSEIKTD-DIAFMEMHSTGTPVGP
IVR--SVTDAICSTR-E---PLLIGSVKANMHSEATAGLASLVKVILAAQ
HGVIPPQC--NYPNPNIEAIREGKVIVVTDPTELQDG--------YIGLN
SFGFGGSNGHVIL
>FLP_SRR3358325_NODE_1501_length_9632_cov_41.976491_g826_i1_2
---TVGLRLP--HADNLEELSKLLLNQCS--ALGEPRWQPH---------
---LFGMDQQCGLIASAGMMDCNLFNISPE-EASYCSPVLGPLLEVVTEC
ILDSGLKLSDVAKHRTGFYLGVTSCDTDTVMFLN--TRTELCARVAHQFD
LRPVLQLDGANASSFAAIHAALMDLKTERCDIAIVAGCNLVLDPIVSFQL
AKLNILSP-RGEDSLFDGAAHYVRSEGIIALLLLSSTADITTRTYCDIVG
FGLCCNGAMDNANHKSQAELLTDVYTKHNIDV-NDIVYYEAAGAS-QKGQ
ALT--AIIESVCKKR-H---PLIVGSISGNVHTEATAGLAGIVKCLASYR
TQTIFANV--NVTDSSISSLKTGNIVIPTSNSPWPETG-------LMSVS
SIGFGGLMGHIVL
>FLP_SRR331897_NODE_224_length_6184_cov_27.515408_g142_i0_1
--ITVSCRLP--QSDNVKEFWDNLSSGVD--MIGPTKWPVG---------
---LHGLPPRTGNLKNTNKFDFEYFGLIEA-ECDMRNPMLNILLEVTYEA
IVDSGLHLRHLQDSTVGYFLGCTFSDVDAVLFDQ--TRPYLVSNVMKAFN
LMPALAVDTACSSSIYAIQMAVMNLAAGRCQYAFVAGSNLVLNPNMSLQF
HRLQMLSP-TGTSSAFDESADYVRADGVVVMLLSRADVQCP-RIYCSIVD
VATNCDGHKDEPSQVGQKSLLTEIYTRNKINVK-DLFYVEAHGTGTQAGL
VLT--AMSDIFCVDR-E---PLLVGSVKSNIHCESTAGLAGLLKCVLSIN
NRVIPPNL--NFPNPKIQALVDGRILVVDVPTPLEDK--------LIGIS
SFGFGGANGHVIL
>FLP_SRR331897_NODE_197_length_6440_cov_8.240257_g129_i0_2
--INVSCRLP--QSDNVKEFWDNLINGVD--MIGPTKWPVG---------
---LHGLPPRSGNLKNVNKFDFEYFGLVEG-ECDMRNPMLNCLLEVTYEA
IVDSGLHLSQLQQTSVGYFLGCTFADMDAVLLDQ--TRPYFISNIMKAFD
LTPGLGVDTACSSSVYALQLAVTSLMAGRCQYAFVAGSNMILNPNISLQF
HRLQMLSP-TGMSCAFDESANYVRSDGIVVMLLSRSDVTCP-RIYASIVD
VGTNCDGHKDEPSKAGQKLLLTDMYNKNKIKVQ-DVFYVEAHGTGTQAGL
VLT--AMSDVFCVDR-E---PLLVGSVKSNIHCESAAGLAGLLKCVLSIH
HKTVPPNL--NFPNPKIAPLTDGRILVVDVPTPLEDK--------LIGVS
SFGFGGANGHIIL
>FLP_SRR2889752_NODE_3176_length_3840_cov_264.577561_g778_i1_1
--IGIACRLP--KSANVEIFWQNLIDKVD--MLDRTRWPVG---------
---IYNLPPRTGTLEDVEDFDNDFFGLSIA-ETAGIPCMLRLLLEVIYEC
IIDSGIPRKTLSKSRTGLYLAINFCEDQEINYMN--TKSEFIYRIFSILD
LSPAASVDTACCSSISAIQMANMDLYLGRCDYAIVVGANMLENLNHAIQF
FKLGMLSP-SGQSLPFDTKANYVRSEGFVAMLLSS-SSLLN-RIYAKIDN
VVCLCDGYKERPSEKDQINLLKKAYL-----DR-YPVYVEAHATGTQLGE
TLK--SLKEAFGDKL-K---PLLIGSCKSNLHTEACAGLVGLLKCVLSIH
HGVIPPNI--NLPHP---LLTESKAKVVTQETKLPDG--------YIGVS
SFGFGGVIGHVVL
>FLP_SRR18452366_NODE_30644_length_1721_cov_5.112651_g1129_i1_1
--VAIAARLP--QSENIDVFWENLIKGND--MIGQTRWPKE---------
---LYGTPPRVGLIKNLDKFDADYFNFEET-EVHHMNPMLRHLLEVCAEC
IVDSSLCPPVLQNNSTGLYLACFLPDNDPLELCT--TVPTLAGHLMEHFG
LSPMLTVDTGCSSSLSAMEMAVNDLRAGKCQFALVTAVNLLLNPSYLQQM
SQLGMLNP-TGQSNVFDAKAGYVRAEGVVSILLTRNESICK-RVYLSIVD
IMTNCDGFKSEPNSQSQADLMNKIYNRCKIDVN-NISYVEAHSTGTKAGP
VVA--GICEALCKNR-Q---PLLIGSVKASMHSEATAGFASFVKCVLIAR
HGTIPPQI--NFPNPNIKGILEGKVKVVDKATALEDG--------YISLN
SFGYGGANGHLVL
>FLP_SRR17649335_NODE_643_length_10378_cov_7.277955_g467_i0_1
---SLGFRLP--QANDIDELSYTLKAGHC--NLADPRWPPG---------
---VFGMRHKCGRLDSVGEMDCQFFNVSPL-EAFCSNHMLGPLLEVVAEC
IMDSGLTFAEVSHRNTGFYLGMTQCDTDYIKYFN--TGSELSSRVAKKFD
LKPVQNIDGGCASSFAALHAALLDIRTNRCDLAIVAGANLILDPVVSLRL
ARARLLSP-DGQSTPFDQRANYVRSDGIVALLLKPSDCVLPARGYCDIVG
FGLQCGGSREKPSYEFQSRLLNDVYTEFNIDV-KDIVCFEAHGACNRKDE
ALK--AIDAVICSRR-R---PLIVSSVKGNIHTEATSGLASIVKCIISFQ
TKIIYNCV--NFPNPASNALKSGRIVIPTSNFPVPENG-------LMAVS
SFGFGGLGGHAVL
>FLP_SRR1542642_NODE_17639_length_2520_cov_43.986645_g3154_i3_1
--VAIAARLP--QSENIDVFWENLIKGND--MIGQTRWPKE---------
---LYGTPPRVGLIKNLDKFDADYFNFEET-EVHHMNPMLRHLLEVCAEC
IVDSSLCPPVLQNNSTGLYLACFLPDNDPLELCT--TVPTLAGHLMEHFG
LSPMLTVDTGCSSSLSAMEMAVNDLRAGKCQFALVTAVNLLLNPSYLQQM
SQLGMLNP-TGQSNVFDAKAGYVRAEGVVSILLTRNESICK-RVYLSIVD
IMTNCDGFKSEPNSQSQADLMSKIYNRCKIDVN-NISYVEAHSTGTKAGP
VVA--GICEALCKNR-Q---PLLIGSVKASMHSEATAGFASFVKCVLIAR
HGTIPPQI--NFPNPNIKGILEGKVKVVDKATTLEDG--------YISLN
SFGYGGANGHLVL
>FLP_SRR1542609_NODE_2086_length_6165_cov_28.017495_g962_i1_2
--VAIAARLP--QSENIDVFWENLIKGND--MIGQTRWPKE---------
---LYGTPPRVGLIKNLDKFDADYFNFEET-EVHHMNPMLRHLLEVCAEC
IVDSSLCPPVLQNNSTGLYLACFLPDNDPLELCT--TVPTLAGHLMEHFG
LSPMLTVDTGCSSSLSAMEMAVNDLRAGKCQFALVTAVNLLLNPSYLQQM
SQLGMLNP-TGQSNVFDAKAGYVRAEGVVSILLTRNESICK-RVYLSIVD
IMTNCDGFKSEPNSQSQADLMSKIYNRCKIDVN-SISYVEAHSTGTKAGP
VVA--GICEALCKNR-Q---PLLIGSVKASMHSEATAGFASFVKCVLIAR
HGTISPQI--NFPNPNINGILEGKVKVVDKATALEDG--------YISLN
SFGYGGANGHLVL
>FLP_SRR1505135_NODE_451_length_7516_cov_13.630414_g346_i0_1
---VIGLRLPG-NIFNLCTLAETLENKRS--CLKSTRWKNG---------
---LYGMNHQCGKID-VASISQSKYTLPLA-EVTELNPMISSLIEVVTES
ILDSGLKLFEVSEVTTGLYMGITFCDTDCLVCLN--TRSQLTNLLANHFD
LHPVIQFDGACASSFAALQAAVLDLKARRCDLAIVAGSNLVLDPTVSLQF
AKMNMLSP-TGQSCPFDADANYVRSEGIAALILQLPDKRISRRYYCDVVG
YDLRSEGTKAEPCVLSQSEMLGHVYEKFEIDM-NLIDFYEAHGTSTQKGL
VLT--AISEAICSKR-A---PLYIGSIKGNIHTEATAGIAGILKCVASML
FGKVYPNI--NFPNPNIPALKSDKLFVQTDVDYLSLPT-------ITSVS
SFGFGGLIGHVVL
>FLP_SRR1505115_NODE_1214_length_5992_cov_79.412170_g760_i1_1
--ISVACRLP--KSENAEEFWQNLMNGVD--MVGPTRWPPT---------
---LHKLPPRSGHITTLNKFDAKFFGYSDS-EADDMNLLMRQLLEVIYEC
IVDSGLPMKTLQGSRTGFYLACTFSDADCITMSN--LKQSLVSHMTETFG
LSPVFSVDTACSSSLAALQVAFSDLQCGRCQYAIVAGSNLIVSPSTSLQF
HQLSMLSP-TGQSQAFDTKANYVRSDGVVAFLLARESSLCR-RVYANVID
CGVNCDGYKPEPSQSSQANLLNSLYG-GRD-KS-RVAYVEAHGTGTQAGK
ALT--ALSSVFSVGG-R---SLLVGSVKSNMHCEAAAGLAGILKCILSVN
HGQIPPNL--NYPNPNIDALMEGKIKVVDRATQLIDG--------FIGVN
CFGFGGVNGHVIL
>FLP_SRR1265867_NODE_713_length_6457_cov_244.098939_g490_i0_1
--ISIAGRFP--KSNNLHEFWENLINGVD--MLGPTRWPPG---------
---LYGLPPRSGTIPNLGTFDSDYFGYAEN-EARNSNLLLRVLLEVIYEG
VVDSGFTLTSLRSDRTGLYLACTFSDGDAIAHTN--LRSSLLQRLVDWYK
FQPMMTVDTACSSSLSALQMAVTDLNAGRCNYAVVTGINLIVSPNCSQCF
NQLSMLSP-TGDSHVFDVSANYVRSDGVGVVILTRIPDICT-RIYASIAD
IAVNCDGHKEEPSRRSQCSLLKSLYG-DLIPSA-CLAYVEAHGTGTQAGK
LLN--ALMDALCEGR-D---PLLVGSVKSNMHCEAASGLAGLMKCILSVH
HGVIPPNL--HYPNLGIEGIPLGKVKIVDTLQPLKGI-------NVIGVN
SFGFGGVNGHVVL
>FLP_SRR11252435_NODE_2539_length_2462_cov_16.152853_g1526_i0_1
--IGLACRMP--MSRNSKEFWENLIKGKD--MIGSPHWPQG---------
---LYGLPPRIGALQDLENFDNGYFDISKT-EVGLMNPMLRHLLEVTHEC
IVDSGLKLTALQQTKTGIYLACFGSDTDFTEYAT--TSPYLVGGLSKIFG
LTPAVTMDTACSSSMAALNTAVNDLIAGKCTYAIVAACNMILNPLFSQQM
SVLGMLSK-EGISSVFDEAANYVRAEACAAILLARDADSFP-RVYCNVID
IGISCDGYKKTPNPETQAALMKELYERSGVNVK-DIYYVEMHGTGTQVGV
AAA--GITEVFCRDR-D---PLLIGSVKSNMHSEATSALASIIKVIMMMH
FKEIPANL--NYPNPGITGIHSNKLKVVDKPVPWKGK--------YVGVS
SFGFGGVNGHAIL
>FLP_SRR10802050_NODE_1201_length_7698_cov_72.301377_g813_i0_1
--IILSCRLP--KSDNLEEFWDNLIKGRD--LIGETRWPKG---------
---LYDTPPRAGFIKGIDKFDAQFFQFTDT-EAHNMNPLLRHLFEVSYEC
IADSGIPLSVLHSNTTGTYTACFIPDNDPLEYCT--TAPMITGHLMNQFR
FTPSATVDTACSSSISALEMAVTDLMTGRCQFAMVTACNLLLNPSYLQQM
CFLGMLCS-EGQSRVFDAGAKYVRAEGIVSILLTRQVNICQ-RIYASVID
VKTNCNGYNPDPSKDGQSTLMKEVYKRSEIKTD-DIAFMEMHSTGTPVGP
IVR--SVTDAICSTR-E---PLLIGSVKANMHSEATAGLASLVKCILAAQ
HGVIPPQC--NYPNPNIEAIREGKVVVVTDPTILEDG--------YIGLN
SFGFGGSNGHVIL
>FLP_SRR10756828_NODE_4235_length_2891_cov_3.266293_g2801_i0_1
--ISVAGRFP--KSNNVQEFWMNLVDGVD--MLGPTRWPPG---------
---LHGLPPRSGSIPDLGTFDAEFFGYSET-EARHCNLLLRLLLEVTYES
VVDSGLTLSSLRADKTGLYLACTFSDADVITHIN--LRSTLVQQLNTWYR
FQPVMTVDTACSSSVSALQMAVTDLITGRCNYAVVTGVNLILSPNCSQSF
NRLGMLSP-TGESHVFDISANYVRSDGVAVVILARNPERCE-RIYATIAD
IAVNCDGYKEEPSRSSQSNLLRSLYG-ELIPTS-SLAYVEAHGTGTQAGR
LLN--AIMDALCDGR-D---PLLVGSVKSNMHCEAASGLSAVVKCILSIY
HGMVPACL--HYPNEGIEGIPLGKIKVVDICHKLKGI-------SIMGIN
SFGFGGVNGHLIL
>FLP_SRR10527256_NODE_6863_length_1648_cov_4.051907_g4582_i0_1
---AVGLRLP--KANNLDELADLLEKGRT--CFDDTRWQKG---------
---LFGMDHTCGRVEPIGEMDCEFFNISPE-EAYCAPHMLAPLLEVVAET
IMDAGLTLASVAKLTTGLYLAMTLCDTDYGHFLN--TGSELSSRVSQRFG
LRPVQHVDGACASSFVALHAALVDLTAGRTDLAIVVGSNLVQDPMPSLQF
DRMNMTSP-HGKSLPFDERADYVRSDGIVAYLLKLPDS-VPTREYCDIIA
FDLQNNGKRQQPNHKFQAKLLSDVYK--HIDV-NDLAYFEAHGTSTQKGR
ALT--AIDSTLCRRR-Q---PLVVGSLKATLHTEATAGFAGIAKCLAIFK
KQTIFKMP--NFPNPTIEALMNGHVVIPTSNIALSKRV-------LLGVS
TYGFGGLGGHVVL
>FLP_SRR10527243_NODE_87_length_8387_cov_4.405853_g56_i0_3
---SMGIRLP--GVNNYEDLSDILECGYLGKDVDEPHCGDK---------
---FFGMNKRCRHFDHPGKVDCDFFNISLD-EVYDSNDMVGPLLEVVAEC
IMDSGLRFDDVAKVKTGFYLGMLNDRFHSGQYLN--TGGELCLKVAEKFD
LKPVQKVHGAEASSFVALHAALLDINAKRCDFAIVAGANLAQDPNLSLRH
QRSNSVSA-CGQRPLCDKSANVFTSDGIIALLLKPNNCVWPTRTYCDVVG
FGLQFDRQMNNPNYEAQTRLLRDVYSKFCIDV-NDIVYLEANGASTQEGK
ALK--AINEVICSRR-I---PLIVGSIKDVTHTEAAAGLLSIVKCITSFQ
TDTLYPSS--SFANTDIDALSSGKIVIPTESCFLP-QG-------LMGIS
SSSVEGSIGHVVL
>FLP_DRR077433_NODE_6074_length_2820_cov_20.223746_g1742_i5_1
--IGMSGKFP--QSENLQEFWENLESGKD--MIGPTRWPKG---------
---LYNLPPRTGCFKNLHQFDAEFFELMDE-ECEESNELLRFLLEVIYEC
LVDSGLKLKTFQSERTGCYIAYSFSDTDAIQKIN--SGPSILSSVVRHFG
LTPAITIDTACSSSLSVLNRAVRDLSQKQCRYAIVAGTSIIDNPNASLRF
LRLNMLSP-NGTSNVFDKSANYVRADGMAAILLARNDEDLA-RVYASIVN
VGVNCDGYKVEPSSKSQANLLTSLY---HDSTN-QIAYVEAHGTGTQAGK
NAQ--SLGTVLSEGR-S---PLLVGSVKSNMHGEAVAGLAGIIKCLLSIH
HGRIPGNL--NYPNPEIPQLRNGQIKVVDKTIDLPDG--------LIGVN
SFGFGGVNGHVVL
>FAS_SRR8782947_NODE_11328_length_2214_cov_5.173672_g8585_i0_1
--ISVSCRLP--ESDNMNEFRDHLMKGEDMVTDDDRRWKGG---------
---LYGLPTRSGKLKDITKFDAVFFGVHPK-QADSMDPQLRLLLEVTYEA
IVDAGVNPDTIRGSRTGVFIGASASESHDAWTMTGCTRSMFSNRLSYFFD
FKPSYTLDTACSSSLLAMDQALLSIRNGLCDAAIVGGSNLCLNPLTALQF
QKLGMISP-EGKCKSFDSEGDYCRSEGVVAIFIQAKPVAKRAYAT--IVH
SKTNSDGNKEQPSGEVQKRLLHEVYSEAGVDPS-CVAYVEAHGTGTKAGP
QVN--TICSVFTK-G-RQG-PLLIGSTKSNMHCEPASGLAAVAKVLIAME
TGEIPANLHYTAPNPDIPGLLEGKMKVV--TKRTKWDG------GYIGVN
SFGFGGSNVHVLL
>FAS_SRR8573942_NODE_17423_length_2254_cov_5.377350_g11650_i0_1
--VSISGRFP--ESANMEEFQDHLMKNEDMVTEDNRRWDVG---------
---LHGLPPRNGKLKELGHFDSVFFGVHPK-QADNMDPQLKMLLECSYEA
IIDAGQTIDSVKGSRTGVFVGVSSSECEAAWSMPGCARNMFANRISFFFD
FRPSFSVDTACSSSAVCLDQALQNIRMGNIDAAIVGGSNLTLKAMQSLQF
HRMGMLAP-DGSCKSFDASGDYCRSEAITVVYLQKVKDCKRIYAT--VLH
SKSNSDGYKEQPSGAQQQNLIKEVYHETGVNPI-DVAYVEAHGTGTKVGP
QLN--ALAGVFCKGR-RE--PLLIGSVKSNMHSECCSGLNAIAKLVIAME
NNLIPANLHFKNPNPEIPGLTNGSLKVV--AENTRWKG------GLAAVN
SFGFGGSNVHCLL
>FAS_SRR8485193_NODE_1590_length_6172_cov_42.309278_g587_i3_1
--ISVSCRLP--ESENMEEFEQHLMNGEDMVTEDDRRWQPG---------
---LFGLPKRSGKLKTLNKFDATFFGVHPK-QANNMDPQLRMLLEVTYEA
IVDSGTNPSSIRGSKTGVFIGASASEAHEAWSMTGCTRSMFANRLSYFFD
FKPSFALDTACSSSLLALDQAVNSIRQGHCDAAIVGGCSLCLKPLTALQF
LKLGMLSP-DGSCKSFDASGNYCRSEGIVAVYLQMKPEAKRIYST--VVH
TKTNSDGNKEQPSGQIQKRLLYDVYEEAGVAPN-KVVYVEAHGTGTKAGP
QVN--TIVDVFCK-D-RNG-PLPIGSVKSNMHSEPASGLAAVAKVVVGME
RGTMPANLHYKEPNPDIPGLTDGRLQVV--TQNMPLRE------GFVGVN
SFGFGGSNVHAIL
>FAS_SRR7160962_NODE_342_length_8117_cov_11.382003_g246_i0_1
--ISISGRLP--ESNNMEEFRQHLMLGEDMITEDDRRWPPG---------
---LQGLPAGMGKLKDISKFDAAFFGVSPK-QADLMDPQVRMLMETTYEC
IVDAGVNPQSLRGSKTGVFIGASFSEAAEAFALTGCCRAMFANRLSFFFD
LRPSFTIDTACSSSMLALDQALHSIRMGHCDAAIVGGSGLLLKPASSLQF
MQLGMLAP-DGRCKSFDASGNYVRSEAVSTIFLQKASDAKRVYAT--VVH
SGTNTDGNKEKPSGEVQKQLLQRVYSEVCISPA-SVAYVEAHGTGTKAGP
QAN--AITDVFCK-G-RQG-PLLIGSTKSNMHAEPASGLASVAKVLIAME
DGMIPPNLHYSQPNTDIPGLVDGRLEVV--TKRKRWEG------GYVGIN
SFGFGGANVHTIL
>FAS_SRR7138063_NODE_2150_length_4142_cov_77.774249_g1257_i3_1
--ISISCRLP--ESDNVEEFRQHLINKDDIVTEDERRWPKG---------
---IYGLPPRNGKLKDVSKFDASFFGVHPK-QANSMDPQLRLLLEVTYES
IVDAGINPDSIRGSKTGVFIGCSASEAHDAWSMTGCTRSMFANRLSFFFD
FKPSYAIDTACSSSLLAMDQALHSIRQGNCDAAIVGGCNLCLKPTTSLQF
QKLGMLSK-EGTCKSFDASGDYCRSEGVVVIYLQKNEAAKRIYST--IVH
SKTNSDGNKEQPSGSVQKQLLQEVYSEACIDPS-TVEYVEAHGTGTKAGP
QLN--TITDVFCK-D-RET-PLLIGSVKSNMHPEPASGLAAVTKLIIGME
DKMMPANLHYESPNTDIPGLVDGRLQVV--TDRTPVNG------GLMAVN
SFGFGGSNVHAVL
>FAS_SRR6926337_NODE_6544_length_1865_cov_3.307269_g3738_i0_1
--VSISGRLP--ESDNLEEFREHLVLGEDMVTEDNRRWEPG---------
---FLGLPRRFGKLKDISKFDASLFGISPK-QANNMDPQLRLLLEVTYEA
IIDAGVNPQSLRGSRTGVFIGVSASEAHDAWCMTGCQRAMFANRISFFFD
LRPSYTVDTACSSSLLAMDQAVLNMRLGYCDTAIVGGCSLCLKPQTALQF
MKLSMLSP-DGTCKSFDASGNYARSEAVSAVLLQKSTEAKRIYTT--IVH
SKNNADGNKEQPSGEVQKVLVKSLYDEANISPL-EVTYVEAHGTGTKAGP
QIN--GITDVFCP-G-REG-PLLIGSTKSNMHPEPASGLAALSKVIIAME
DGMIPANLHYTSPNTDIPGLVDGRLKVV--TERTRWES------GYAAIN
SFGFGGSNVHVIL
>FAS_SRR18002372_NODE_1404_length_10134_cov_32.516947_g995_i0_2
VVISISCRLP--QSDNMEELRQNLIHGVDMVTG-------S---------
---ENRFSKRRGVLKDITKFDASFFGIPPK-QADVMDPQLRLLLEVTYEA
FIDAGIDPHKFRGSRTGVFIGLGISEAHEGWAAWGCTKNMFANRVSFTFS
LKPSYAMQGSDAASALALDHALHSMHNDNCEAALVGGVNLCLKQTSDIQY
LKLGVLSS-DGNCKPFDSSANYCRSDGVVALLLQKRSQAKRIYAT--ILN
TKNITGQNQGTPSVSLQMQLLSEIYQEAGVDHT-YVEYIEANAIGHKMLA
QVL--ALSKVFCRKS-GS--RLLIGSVKSNLHLEAASGLGSVAKVIVALE
DGMVPANLHYKSPDPNMAAIVNGKLHVV--TENTRLYG------QIYGIN
TLGLGGIHVHTIL
>FAS_SRR17920686_NODE_119_length_9700_cov_14.511270_g104_i0_3
VIISISGRLP--ESDNIAEFRDHLMNMEDMVTEDNRRWEVG---------
---LYGTPRRNGKLKDLTKFDASFFGVHPK-QTNCMDPQLRMLMEVAYEA
ITDAGYSMESMRGSKTGVYVGVSLSDAADAWTMPGCCRAMFANRLSFFFD
FKPSFAVDTACSSSMMCLNRALMAIRNGTIDSALVCGTNLCLKPNSSLQF
TRMGMTSP-DGACKTWDASANYCRSEAVMAILLQKRKDCRRVYAT--LVH
SKTNSDGYKEQPSGAAQKELIQEVYHEIGINPL-DINYFEAHGTGTKVGP
QTN--SIVDVFCKGR-KG--PLLVGSTKSNMHPEAASGLTSIAKIIIAME
ERVIPPNLHFKTPNPEIPGLTDGSVQVV--TENTRWEG------GYVAMN
SFGFGGANVHALY
>FAS_SRR17920655_NODE_450_length_7708_cov_24.659201_g326_i0_1
--ISLSARLP--ESANIDEFREQLFAGVDLITDDERRWPSG---------
---LHGLPTRTGKIKELDKFDATFFGVHAK-QAHVMDPQLRMLLELTHEA
IIDAGVNPASVRGSRTGVFIGVSASESDEFWGLTGCCRAMFPNRISYTFD
FKPSYAIDTACSSSLFALQQAVSAMRTGQCEAAIVGGVNLLLKPTCSLQF
HRLGMLSP-QGMCKAFDASGNYVRSEAAVVIYLQKASVSKRIYAT--IVN
ARTNTDGNKEQPSGAMQKKLILETYAEAGVSPS-EVVYVEAHGTGTKVGP
QVN--SIADVFCKGR-NT--PLLIGSVKSNMHSEPASGLCSIAKTLIAME
SGVIPANLHFKNPNKDIPALHDGRLKVV--SENTSFPG------GYVAIN
SFGFGGANAHIIL
>FAS_SRR15927343_NODE_261_length_10625_cov_2495.923711_g195_i0_1
--ISISGRLP--ESNNIAEFRENLINGIDMITENDRRWKPG---------
---LYDLPKRAGKLKELDKFDAAFFGIPPK-QADAMEPQLRMLLEVSYES
LIDAGIDPYSIRGSRTGVFIGASESEAHQAWHMTGCARSMFANRLSFYFD
FKPSFVIDTACSSSLLAMDQALMSIRMGLCDAALVGGTSLCLKPTTSLQF
KKLNMVSE-DGCSKSFDASANYVRSEAVVVIFLQKAKNAKRIYAT--LVH
SKNNADGNKERPSGEIQKKLITEVYSEAGVDPK-NVAYVEAHGTGTQAGP
QLN--TIADVFCK-G-RDG-PLLVGSTKSNMHPEPASGLAALAKVIIAME
DGMIPANLHYKEPNPDIPGLLDGRLKVV--TERLRWNG------GYVGVN
SFGFGGSNVHALL
>FAS_SRR15563581_NODE_377_length_3846_cov_32.546250_g294_i0_1
--ITISCRLP--ESDNMEEFRQHLVLGEDMVTEDNRRWEPG---------
---YLGLPRRNGKLKDLSKFDAAFFGVHPK-QANAMDPQLRMLLEVTYES
IVDSGYSPQNLRGTQTGVFVGVSASEAGEAWSMTGCCRAMFANRLSYFFD
FKPSYAIDTACSSSLLALDQAIASIRSGNCDSAIVAGSNICIKPTTALQF
LKLGMLSP-EGMCKSFDASGNYCRSEGIVAIHVQKLSSARRIYST--LVH
SKNNADGGKEQPSGEVQKSLLEATYLEAGINPS-QVSYVEAHGTGTKVGP
QVN--SVVDVFCK-D-RSQ-PLLIGSTKSNMHPEPASGLAAVAKVIIAME
DKVLPANLHFSEPNPDIPGLLDGRAKVV--TEGTRWSG------GYVGVN
SFGFGGANVHTIL
>FAS_SRR1505115_NODE_350_length_8732_cov_84.977903_g229_i0_1
--ISISGRFP--ESDNMEEFRQHLVRGEDMITDDDRRWQSG---------
---LFGLPKRSGKLKDLSKFDASLFGVHPK-QANAMDPQLRILLEVSYEA
LIDAGVNVSGVRGSRTGVFVGCSQSESSEAWSMTGCCRAMFANRLSFFFD
FKPSYAVDTACSSSMLAMDQALTSIRTGQCDAALVGGCSLCLKPGMALEF
NKLGMLSS-DGKCKSFDATGDYCRSETVAVVYLQKAPAAKRIYAT--VVH
SKNNSDGHKEQPSASIQKRLLHELYSEAGVNPS-DVSYVEAHGTGTKVGP
QLN--TIVDVFCH-K-RTE-PLLIGSIKSNMHSEPASGLASIAKVLIAME
AGVVPPNLHYTTPNPDIPALTDGRLQVV--TECTRWKG------GYVAVN
SFGFGGANVHVLF
>FAS_SRR12061226_NODE_20_length_9447_cov_16.330674_g16_i1_1
--VSISGRMP--ESANMQEFRDHLMKKEDMVTADNRRWEVG---------
---LHGVPPRNGKLLEIAKFDAGFFGVHPK-QADCMDPQLRMLLEVSYEA
IIDSGQTLQSVRGSRTGVFIGVSIAEASEAWSMPGCCKAMFANRISFFFD
FTPSYAVDTACSSSMMCLDQALMNIRMGFIDSALVGGTNLCLKTQTSLQF
TRMGMVSP-DGACKTFDASGDYCRSEAVMAIFLQKSADCRRIYAT--VVH
TRANADGYKEQPSGNLQKRLINEVYNDIGLNPK-DIAYMEAHGTGTKVGP
QIN--SIVDVFCKDR-DT--PLLIGSTKSNMHPEAASGLTSLAKIIIAME
ERVIPPNLHYKTPNPEIPGLSDGSLQVI--TECTKWDG------GLVAMN
SFGFGGANVHAVY
>FAS_ERR1256700_NODE_263_length_9665_cov_34.037542_g200_i0_1
VAISISGRLP--ESDNMAEFRDHLMKKEDMVTADNRRWEIG---------
---LHGNPPRNGKLKEIRHFDAAFFGVHPK-QADCMDPQLRLLLEVAYEA
ITDAGQTIESVRGTKTGVYVGVSQSDASDAWTMPGCCRAMFANRISFFFD
LKPSYAVDTACSSSMMCLDQALHSIRMGIIDAAIVAGSNLCLKPNTSLQF
VRMGMTSP-DGACKTFDASGDYCRSEAVMAIYLQKTSDCKRIYAT--VVH
AKSNSDGYKEQPSGIMQKQLIDEVYHEIGVSPV-DVAYVEAHGTGTKVGP
QTN--SIADVFCKGR-KG--PLLIGSTKSNMHPEAASGLSSIAKILIAYE
ERVIPPNLHYKNPNPEIPGLIDGSLQVV--TECTRWNG------GYVAMN
SFGFGGANVHALY
>FAS_SRR8286397_NODE_25_length_9103_cov_33.122982_g17_i0_2
VSISISGRMP--ESGNMQEFRDHLMKKENMVTADNRRWEVG---------
---MHGLPPKNGKLNEITKFDAGFFGVHPK-QADCMDPQLRMLLEVAYEA
VVDSGQSLQSVRGSRTGVFIGVSMSEAGDAWSMPGCCRAMFANRISFFFD
FKPSYTIDTACSSSMMGLDQALQNIRMGIIDAAIVGGTNLCLKPQTSLQF
TRMTMTSP-DGHCKTFDASGDYCRSEAVMAIYLQKSQDCKRIYMS--VVH
TKSNSDGHKVEPSGILQKSLIEDVYHEIGLNPK-DIDYMEAHGTGTKVGP
QVN--TIVDVFCKDR-TT--PLLIGSTKSNMHPEAASGITSIAKIIIAME
ERTIPPNLHYNTPNPEIPGLSDGSLKVI--TECTRWGG------GLVSMN
SFGFGGSNVHAIY
>FAS_SRR8282417_NODE_127_length_9880_cov_310.598861_g80_i0_2
--ISISGRLP--ESNNIQEFRDHLMNKEDMVTTDDRRWTVG---------
---LHGCPPRNGKVPEITKFDAGFFGVHPK-QTDCMDPQLRMLLEAAYEA
IIDSGQSMESVRGSRTGVYIGVSLSDSSDAWTMPGCCRAMFANRISFFFD
FKPSYAVDTACSSSMMCLDQALMGIRTGLIDSALVGGSNLCLKPNTSLQF
VRMGMTSP-DGACKTFDASANYCRSEAIMAMFLQKVPDSKRIYAT--VVH
TKSNCDGYKEQPSGDLQQRLIREVYDEIGINPS-EINYMEAHGTGTKVGP
QIN--SIVDVFCENR-TG--PLLIGSTKSNMHPEAASGLTSIAKILISME
EKMLPPNLHYNNPNPEIPGLTDGSLKVV--TECTKWDG------GLVAMN
SFGFGGANVHAIY
>FAS_SRR8080746_NODE_85_length_13636_cov_97.053749_g44_i0_1
VSISISGRLP--ESDNMAEFREHLMNKEDMVTADDRRWKMG---------
---LHGNPPRNGKLKEIRHFDAGFFGVHPK-QADCMDPQLRMLLETAYEA
IIDSGQTLESVRGSRTGVFVGVSMSEASDAWTMPGCCRAMFANRISFFFD
FKPSYAVDTACSSSMMCLDQALMNIRMGIIDSAIVGGTNLCLKPNTSLQF
VRMGMTSP-DGACKTFDASGDYCRSEAIMSIFLQKSADCRRIYAT--VVH
SKTNSDGYKEQPSGILQKQLINEVYHEIGINPS-DIAYMEAHGTGTKVGP
QTN--SIVEVFCKGR-KD--PLLIGSTKTNMHPEAASGLSSIAKIIIAME
ERVIPPNLHFKTPNPDIAGLLDGRLKVV--TECTRWNG------GLVSMN
SFGFGGSNVHAVY
>FAS_SRR7811718_NODE_606_length_8351_cov_1788.184827_g422_i0_2
--ITISCRLP--ESDNMTEFRQHLLLKEDMITDDDRRWPAG---------
---FLGIPDRNGKIKDLSKFDASFFGVHPK-QANSMDPQLRLLLEVAYEA
IVDSGYSPQSLRGSRTGVFVGASASEASEAFGMIGCCRAMFANRLSFFFD
LKPSYAIDTACSSSSLAMDHALASIRMGICDAAIIGGTNICVKPNTALQF
LKLGMLSP-DGCCKSFDANGNYCRSEGIIAIHIQKASAARRIYST--VVH
SKNNADGNKEQPSGAAQKKLLEETYHEAGVDPS-QVAYVEAHGTGTKVGP
QVN--SIADVFCK-D-RNE-PLLIGSTKSNMHPEPASGLSSLAKVIIAME
EKILPANLHYNEPNPNIPGLVDGRLKVV--TESTRWSG------GYVGVN
SFGFGGANVHLIL
>FAS_SRR7781178_NODE_375_length_7661_cov_67.663295_g221_i1_1
--ISISCRLP--ESENVKEFEEHLMNGDDMVTEDDRRWPPG---------
---LYGLPKRCGKLKTLDKFDATFFGVHPK-QANSMDPQLRMLLEVTYEA
IVDSGTNPSSIRGSKTGVFIGASASEAHEAWSMTGCTRSMFANRLSYFFD
FKPSFALDTACSSSLLALDQAVNSIRQGHCDAAIVGGCSACLKPLTALQF
LKLGMLSP-DGTCKSFDASGNYCRSEGIVAVYLQMKPEAKRIYST--VVH
TKTNSDGHKEQPSGKIQKRLLYDVYEEAGVAPN-KVVYVEAHGTGTKAGP
QVN--SIVDVFCK-D-REG-PLPIGSVKSNMHAEPASGLAAVAKVIIGME
NGIIPGNLHYNEPNPDIPGLIDGRLEVV--RGNMPMKE------GFVGVN
SFGFGGSNVHAIL
>FAS_SRR7369732_NODE_2005_length_8827_cov_256.233607_g902_i1_1
VAITISGRLP--ESGNVAEFREKLIQEIDMVTEDERRWPVG---------
---LYDLPKRSGKLKELDKFDAAFFGIPPK-QADAMEPQLRMLLEVAYES
IVDAGFDPHSLRGSKTGVFVGASESEAHQAWHMTGCARSMFANRLSYYFD
FKPSFVMDTACSSSLLAMDQALASIRLGLCDAAIVAGTSLCLKPTTSLQF
KKLNMVST-DGCCRSFDASGSYVRSEAVVVAFLQKAKHSRRIYAT--IIH
SKNNADGNKEQPSGEIQKRLLTEVYQEAGIDPK-DVAYVEAHGTGTKAGP
QLN--SITDVFCK-G-REG-PLLIGSTKSNMHPEPASGLAALAKVLIAME
DGMIPSNLHFKDPNPDVPGLLDGRLKVV--TERLQWNG------GYVGIN
SFGFGGSNVHVLL
>FAS_SRR7138063_NODE_3493_length_3467_cov_25.427150_g2048_i1_2
VVISISCRLP--QSENMEEFKKHLFAGDNMVSENKR-WDSV---------
---SHGLPSKSGTLEDISKFDAAFFGVPPK-LADNMDPQLRMMLELTYEA
LIDSGISPATIRGTNTGVYVGCGLSETWEALSPLGCTSSMFANRISFAFD
FRPSFALRNGCASGLLALDRAVTSIRNGDCDVAIVAGCNLCLKPATSVQL
AEMGLLSS-HGECRCFDERVDYGRSEGVVVMCLQKKVKAKRVYCT--VIH
SKSSSFTTENNPSFEEERKFLEDTYREARLNPS-HIAYIEANSSCSKMAS
IIN--AIADVICRNK-TK--PLLIGSVKSNIHTESTSGLASVSKIIIAME
EGVIPPNLHCNIP-----MTRNEQVKVV--TEKSRLNG------EYCSVN
SFGLGGANVHTIL
>FAS_SRR6911229_NODE_33_length_9911_cov_27.594246_g12_i0_1
--ISISGRLP--ESNNIQEFRDHLMNKEDMVTTDDRRWTVG---------
---LHGCPPRNGKVPEITKFDAGFFGVHPK-QTDCMDPQLRMLLEAAYEA
IIDSGQSMESVRGSRTGVYIGVSLSDSSDAWTMPGCCRAMFANRISFFFD
FKPSYAVDTACSSSMMCLDQALMGIRTGLIDSALVGGSNLCLKPNTSLQF
VRMGMTSP-DGACKTFDASANYCRSEAIMAMFLQKVPDSKRLYAT--VVH
TKSNCDGYKEQPSGDLQQRLIREVYDEIGINPS-EINYMEAHGTGTKVGP
QIN--SIVDVFCENR-TG--PLLIGSTKSNMHPEAASGLTSIAKILISME
EKMLPPNLHYNNPNPEIPGLTDGSLKVV--TECTKWDG------GLVAMN
SFGFGGANVHAIY
>FAS_SRR6832922_NODE_518_length_10084_cov_895.683807_g28_i3_1
VAISISGRLP--ESDNMAEFRDHLMKKEDMVTADNRRWEIG---------
---LHGNPPRNGKLKEIRHFDAAFFGVHPK-QADCMDPQLRLLLEVAYEA
IVDAGQTIESVRGTKTGVYVGVSQSDASDAWTMPGCCRAMFANRISFFFD
LKPSYAVDTACSSSMMCLDQALHSIRMGIIDAAIVAGSNLCLKPNTSLQF
VRMGMTSP-DGACKTFDASGDYCRSEAVMAIYLQKTSDCKRIYAT--VVH
SKSNSDGYKEQPSGIMQKQLIDEVYHEIGVNPV-DVTYVEAHGTGTKVGP
QTN--SIVDVFCKGR-KA--PLLIGSTKSNMHPEAASGLSSIAKILIAYE
ERVIPPNLHFKNPNPEIPGLSDGSLQVV--TECTRWNG------GYVAMN
SFGFGGSNVHALY
>FAS_SRR6459618_NODE_54_length_7905_cov_263.900713_g19_i1_1
VVITISCRLP--ESDNMTEFRQHLMLKEDMITDDDRRWQPG---------
---FLGLPRRNGKLKDLSKFDASFFGVHPK-QADAMDPQLRLLLEVAYEA
IIDSGYSPQSLRGSKTGVFIGVSASEAGEALGMTGCCRAMFANRLSFFFD
FKPSYAIDTACSSSSLAMDQALASIRAGICDAAIVGGSNICIKPNTALQF
LKLGMLSA-DGCCKSFDANGDYCRSEGIVAIHIQKVSAAHRVYTT--IVH
SKNNADGNKEQPSGAVQKQLLEETYHEAGVDPS-QVAYVEAHGTGTKVGP
QVN--SIVDVFCK-D-RNE-PLLIGSTKSNMHPEPASGLAALAKVVIAME
EKIVPANLHYEEPNPDIPGLVDGRLKVV--TEGTRWPG------GYVGLN
SFGFGGANVHLIL
>FAS_SRR6201763_NODE_1008_length_7456_cov_7.259651_g518_i1_1
--ISVSCRLP--ESENMAEFEQHLMNGEDMVTEDDRRWQPG---------
---LFGLPKRSGKLKTLNKFDATFFGVHPK-QANNMDPQLRMLLEVTYEA
IVDSGTNPSSIRGSKTGVFIGASASEAHEAWSMTGCTRSMFANRLSYFFD
FKPSFALDTACSSSLLALDQAVNSIRQGHCDAAIVGGCSLCLKPLTALQF
LKLGMLSP-DGSCKSFDASGNYCRSEGIVAVYLQMKPEAKRIYST--VVH
TKTNSDGNKEQPSGQIQKRLLYDVYEEAGVAPN-KVVYVEAHGTGTKAGP
QVN--TIVDVFCK-D-RNG-PLPIGSVKSNMHSEPASGLAAVAKVVVGME
RGTMPANLHYKEPNPDIPGLTDGRLQVV--TENIPLRE------GFVGVN
SFGFGGSNVHAIL
>FAS_SRR5043294_NODE_1733_length_7933_cov_84.690331_g971_i1_2
--ISISCRLP--ESDNTEEFRQHLINKDDMVTDDDRRWPTG---------
---LYGLPTRNGKLKDVSKFDAAFFGVHPK-QANSMDPQLRILLEVTYES
IIDAGVNPDTIRGSRTGVFIGCSASESHDSWSMTGCTRSMFANRLSFFFD
FKPSYAIDTACSSSLLAMDQALHSIRQGHCDAAIVGGCNLCLKPTTSLQF
QKLGMLSK-DGTCKSFDVSGDYCRSEGIVAIYIQRKAAAKRTYST--IVH
SKTNSDGCKEQPSGSVQKQLLQEVYSEASIDPA-IVEYVEAHGTGTKAGP
QLN--AITDVFCK-D-RTT-PLLIGSVKSNMHPEPASGLAAVTKLIIGME
DKSMPGNLHYESPNPDIPGLVDGRLQVV--TDRTPFHG------GLIAVN
SFGFGGSNVHAVL
>FAS_SRR3928172_NODE_638_length_8205_cov_166.054806_g428_i0_1
--ISISCRLP--ESDNIEEFRQHLILGEDMVTEDDRRWEPG---------
---FLGLPTRNGKLKDISKFDATFFGVHPK-QADAMDPQLRMLLEVTQEA
LVDAGVNPSTVRGSRTGVFIGVSSSDAGEAWGMTGCCRAMFANRLSYFFD
FKPSYAIDTACSSSLLALDQALHSIRMGHCDSAIVGGSNLCLKPTSALQF
LKLGMLSP-EGSCKSFDESGNYCRSEGIVAVFLQKRSVARKILST--VVH
SKTNSDGCKEQPSGEVQKKLLGEVYKEAGILPS-TVAYVEAHGTGTKVGP
QVN--SITDIFCK-D-RTG-PLLIGSTKSNMHPEPASGLAAVAKVIVAME
DGMIPANLHFKNPNPDIPGLLDGRLKVV--SERTRWNG------GYVGIN
SFGFGGANVHTVL
>FAS_SRR3714583_NODE_237_length_7687_cov_27.865148_g168_i0_1
IVISISCRLP--ESENMEEFKNHLMKGDNMVTKNRR-WEPG---------
---SHGLPAESGTLMDISKFDAAFFGVPPK-LVDNMDPQLRIMLELTHEA
LVDSGISPMTIRGTNTAVYVGCGMSETWEALSPLGCTTSMFANRISFAFD
LKPSYGLRNGCASGLLALDRAVASIRNGDCDTAIVAGCNLCLKPAASVQL
AEMNLLSS-DGQCRCFDENVDYGRSEGVVVMCLQRKANAKRVYCT--VIH
SKSSTFITDNEPSFEEERKFLQDTYKEARLDPS-HVTYIEANSSCSKIAA
SIN--AITDVLCRNK-TK--PLLIGSVKSNIHTEATSGLVSVSKIVIAME
DGVIPPNINYRLP-----NIQNEQIKVV--EERTRLNG------DYCSVN
SFGLGGANVHTIF
>FAS_SRR3714583_NODE_111_length_8948_cov_47.770986_g83_i0_1
--ISVSCRLP--ESDNIEEFRQHLINKDDMVTDDERRWPQG---------
---LYGLPPRNGKLKDISKFDAAFFGVHPK-QANTMDPQLRLLLEVTYEA
IVDAGVNPDRVRGSRTGVFIGCSASESHDAWSMTGCTRSMFANRLSFFFD
FKPSYAIDTACSSSLLAMDQALHNIRSGLCDAAIVGGSNLCLKPTTSLQF
QKLGMLSK-EGTCKSFDESGDYCRSEGIVAIYLQKHKDAKRIYST--IVH
SKTNSDGNKEQPSGSIQKQLLQEVYSEACIDPA-TVEYVEAHGTGTKAGP
QLN--TISDVFCK-D-RLS-PLLIGSVKSNMHPEPASGLAAVTKLIIGME
DKMMPANLHYESPNPDIPGLVDGRLQVV--TDRTPLHG------GLMAVN
SFGFGGSNVHTVL
>FAS_SRR3358325_NODE_531_length_12130_cov_25.120557_g306_i0_2
--ISISGRLP--ESANVAEFRDHLMKKEDMTTEDNRRWEVG---------
---LYGLPPRNGKVKELQHFDAAFFGVHPK-QADCMDPQLRMLLEVSYEA
IIDAGQTLESVRGSKTGVYVGASTSDASEAWTMPGCCKAMFANRISYFFD
FKPSYAVDTACSSSMMCLDQALLNIRMGMIDSAIVAGTNLCTKPCTSLQF
TRMGMTSP-TGYCKTFDASGDYCRSEAIMAIFLQKTADCRRIYAT--VVH
TKANCDGFKEQPSGLAQKQLINEVYHEIGISPL-DIAYMEAHGTGTKVGP
QIN--SIVDVFCKGR-EG--PLLIGSTKSNMHPEAASGLTSIAKILISME
ENVIPPNLHYKTPNPEIPGLVDGSLQVV--TECTRWNG------GLVAMN
SFGFGGANVHAIF
>FAS_SRR3218422_NODE_191_length_9241_cov_226.286739_g136_i0_2
VSISISGRMP--ESNNMQEFRDHLMNKEDMVTADNRRWEVG---------
---LYGVPARNGKLKEITHFDAGFFGVHPK-QADCMDPQLRMLLEVSYEA
IIDAGQTLESVRGSKTGVFIGVSIAEASEAWSMPGCCKAMFANRVSFFFD
FKPSYSVDTACSSSMMCLDQALLNIRMGIIDSALVGGTNLCLKTQTSLQF
TRMGMTAP-DGTCKAFDASGDYCRSEAVMAVFLQKSKDCKRIYAT--LVH
TKSNSDGFKEQPSGELQKALIKDVYYEIGLNPK-DIAYMEAHGTGTKVGP
QVN--SIVDVFCKDR-ET--PLLIGSTKTNMHPEAASGLTSIAKIIIAME
ERVIPPNLHFKSPNLEIPGLSDGSLKVV--TDCTKWEG------GLVSMN
SFGFGGSNVHAIF
>FAS_SRR3218403_NODE_371_length_8288_cov_274.874985_g127_i3_1
VSISISGRMP--ESSNMQEFRDHLMNKEDMVTADNRRWEVG---------
---LYGVPARNGKLKEITHFDAGFFGVHPK-QADCMDPQLRMLLEVSYEA
IIDAGQTLESVRGSKTGVFIGVSIAEASEAWSMPGCCKAMFANRVSFFFD
FKPSYSVDTACSSSMMCLDQALLNIRMGIIDSALVGGTNLCLKTQTSLQF
TRMGMTAP-DGTCKAFDASGDYCRSEAVMAVFLQKSKDCKRIYAT--LVH
TKSNSDGFKEQPSGELQKALIKDVYYEIGLNPK-DIAYMEAHGTGTKVGP
QVN--SIVDVFCKDR-ET--PLLIGSTKTNMHPEAASGLTSIAKIIIAME
ERVIPPNLHFKSPNLEIPGLSDGSLKVV--TDCTKWEG------GLVSMN
SFGFGGSNVHAIF
>FAS_SRR2912833_NODE_40_length_9157_cov_28.606977_g32_i0_1
VSISISGRMP--ESSNMQEFRDHLMNKEDMVTADNRRWEVG---------
---LYGVPARNGKLKEITHFDAGFFGVHPK-QADCMDPQLRMLLEVSYEA
IIDAGQTLQSVRGSKTGVFIGVSIAEASEVWSMPGCCKAMFANRISFFFD
FTPSYSVDTACSSSMMCLDQALLNIRMGIIDSALVGGTNLCLKTQTSLQF
TRMGMTAP-DGACKTFDVSGDYCRSEAVMAVFLQKSKDCKRIYAT--VVH
TKSNSDGFKEQPSGNMQKALINDVYYEIGLNPK-DIAYMEAHGTGTKVGP
QIN--SVVDVFCKDR-ET--PLLIGSTKTNMHPEAASGLTSIAKIIIAME
ERVIPPNLHYKSPNLEIPGLSDGSLKVV--TECTEWNG------GLVSMN
SFGFGGSNVHAIY
>FAS_SRR2889752_NODE_192_length_8760_cov_276.647470_g149_i0_1
VAITISGRLP--ESENIAEFREKLIQEIDMVTEDERRWPIG---------
---LYDLPKRSGKLKELDKFDAAFFGIPPK-QADAMEPQLRMLLEVAYES
IVDAGFDPHSLRGSKTGVFVGASESEAHQAWHMTGCARSMFANRLSYYFD
FKPSFVMDTACSSSLLAMDQALASIRLGLCDAAIVAGTSLCLKPTTSLQF
KKLNMVST-DGCCRSFDASGSYVRSEAVVVAFLQKAKHSRRIYAT--LLH
SKNNADGNKEQPSGEIQKRLLTEVYQEAGIDPK-NVAYVEAHGTGTKAGP
QLN--SITDVFCK-G-REG-PLLIGSTKSNMHPEPASGLAALAKVLIAME
DGMIPSNLHFKDPNPDVPGLLDGRLKVV--TERLQWNG------GYVGIN
SFGFGGSNVHALL
>FAS_SRR2175868_NODE_1803_length_9180_cov_90.673539_g1106_i0_1
--ISISCRLP--ESDNMNEFRDHLMKGEDMVTDDDRRWKGG---------
---LFGLPTRSGKLKDITKFDAVFFGVHPK-QADSMDPQLRLLLEVTYEA
IVDAGVNPDTIRGSRTGVFIGASASESHDAWTMPGCTRSMFSNRLSYFFD
FKPSYTLDTACSSSLLAMDQALLSIRSGLCDAAIVGGSNLCLNPLTALQF
QKLGMISP-EGKCRSFDAEGDYCRSEGVVAIFIQTKPVAKRAYAT--IVH
SKTNSDGNKEQPSGEVQKRLLHEVYSEAGVDPS-CVAYVEAHGTGTKAGP
QVN--TICSVFTK-G-RQG-PLLIGSTKSNMHCEPASGLAAVAKVLIAME
TGEIPANLHYKAPNPDIPGLLEGKMKVV--TKRTKWDG------GYIGVN
SFGFGGSNVHVLL
>FAS_SRR18002372_NODE_816_length_11536_cov_32.859025_g596_i0_1
--ISVSCRLP--ESENMNEFRDHLMKGEDMVTDDDRRWKAG---------
---LYGLPTRSGKLKDITKFDAVFFGVHPK-QADSMDPQLRLLLEVTYEA
IVDAGVNPDTIRGSRTGVFIGASASESHDAWTMTGCTRSMFSNRLSYFFD
FKPSYTLDTACSSSLLAMDQALLSIRSGLCDAAIVGGSNLCLNPLTALQF
QKLGMLSP-EGKCKSFDAEGDYCRSEGVVAIFLQTKPVAKRAYAT--LVH
SKTNSDGNKEQPSGEVQKRLIHEVYSEAGVDPS-RVAYVEAHGTGTKAGP
QVN--TICSVFTK-G-RQG-PLLIGSTKSNMHSEPASGLAAVAKVLIAME
TGEIPANLHYNSPNPDIPGLQEGKIKVV--TKRTKWDG------GYVGVN
SFGFGGSNVHVLL
>FAS_SRR17920690_NODE_31748_length_1642_cov_1.750159_g19910_i0_1
VCISVSGRLP--ECANMEEFRDHLMNKEDMVTEDNRRWEVG---------
---LHGNPPKNGKLKDIRHFDARFFGVHPM-QADNMDYQLKLLVEAAYEA
IVDAGQTLDSVRGSNTGVFMGAMRSDCADAWTMTGCTFSMLSNRVSFTFD
LKPSYTINSACAGGMTALDHAVANIRLGVIDAALGGGVNLCLKPNFTLQF
VRMKLAAP-DGLSKCFDASADLCRSEGGVVMYNQKAPDCKRIYAT--VVN
ARSNMDGARPRPNDTGLRELMTETYQEVGVDPS-EVSYFEAHSNGLRVNA
LAN--SITDVYCKDR-KG--PLLIGSVKSNMHSEAASGLASVAKMIIAME
EGVIPPNLHYNTPNPEIPGLVDGRLKVV--TDNTPWAG------GLMATN
CCGLWGANVHAIL
>FAS_SRR17920687_NODE_14823_length_2107_cov_8.930678_g10778_i0_1
IVISISGRFP--ESANMEEFKKNLMEGIDMVTDDERRWPAG---------
---LNGLPARTGKIKDLSKFDASFFGVHAK-QAEVMDPQLRMLLEATYEA
LIDAGLNPNEMRGSRTGVFIGASASESGEYWGLTGCARAMFPNRISFTFD
FKPSFAIDTACSSSMLAFHQAVTAMRNGECDAAIVGGVNLLLKPNESLQF
HRLSMLSP-DGACKAFDASGNYVRAEACVVTLLQKVSNAKRVYAT--VIN
TGTNTDGNKEQPSGKVQKDLILSVFEKAGMNPA-EVVYIEAHGTGTKVGP
QVN--SIAEVFCKGR-HG--PLLIGSVKSNMHSEPASGLCSLAKVLVAME
TNTIPANLHFKQPNQEIPALSDGRLQVV--DKNWDWNG------GIAAIN
SFGFGGANVHLIL
>FAS_SRR17920669_NODE_999_length_7832_cov_16.138807_g659_i0_1
--ISISGRFP--ESANMEEFKKNLMEGIDMVTDDERRWPAG---------
---LNGLPARTGKIKDLSKFDASFFGVHAK-QAEVMDPQLRMLLEATYEA
LIDAGLNPNEMRGSRTGVFIGASASESGEYWGLTGCARAMFPNRISFTFD
FKPSFAIDTACSSSMLAFHQAVTAMRNGECDAAIVGGVNLLLKPNESLQF
HRLSMLSP-DGACKAFDASGNYVRAEACVVTLLQKVSNAKRVYAT--VIN
TGTNTDGNKEQPSGKVQKDLILSVFEKAGMNPA-EVVYIEAHGTGTKVGP
QVN--SIAEVFCKGR-HG--PLLIGSVKSNMHSEPASGLCSLAKVLVAME
TNTIPANLHFKQPNQEIPALSDGRLQVV--DKNWDWNG------GIAAIN
SFGFGGANVHLIL
>FAS_SRR17920669_NODE_242_length_10292_cov_26.556904_g189_i1_2
--ISISGRSP--ESYNLQELRDNLMNKVDMVTEDNRRWEVG---------
---LHGLPPRMGKVPELTKFDAGFFGVHPK-QADCMDPQLRTLLEASYEA
IIDAGQSMESVRGSRTGVYVGVSMSDSSDAWTMPGCCRAMFANRISFFFD
FKPSFALDTACSSTMMCLDQALLAIRSGIIDSALVGGANLCLKPNTSLQF
TRMGMTSP-DGACKTFDASANYVRSEAIMAMFVQKAADCKRIYAT--VVH
AKSNCDGYKEQPSGELQKRLIYDVYNEIGINPK-DISYMEAHGTGTKVGP
QIN--SIVDVFCKDR-TD--PLLIGSTKSCMHPEAVSGLTSIAKIIIAME
ERVLPPNLHYKNPNPEIPGLTDGSLKVL--TECTPWEG------GLVAMN
SFGFGGANVHAIY
>FAS_SRR17920668_NODE_240_length_11656_cov_27.172840_g194_i1_2
VAISISGRLP--ESNNIQEFRDHLMKGDDMVTADDRRWPVG---------
---LHGLPPRCGKVPELTKFDAGFFGVHPK-QADCMDPQLRMLLEASYEA
IIDAGQSMESVRGSRTGVYIGVSLSDASDGWTMPGCCRAMFANRLSFFFD
FKPSYAVDTACSSSMMCLDQALMGIRTGIIDSALVGGSNLCLKPNTSLQF
TRMNMTSP-DGACKTFDASANYCRSEAIMAIFLQKVPDCKRIYAT--VVH
TKSNCDGYKEQPSGELQKCLINEVYDEIGINPA-DIAYMEAHGTGTKVGP
QIN--SIVDVFCKDR-TA--PLLIGSTKTNMHPEAASGLTSIAKIIISME
EGVIPPNLHYKNPNPEIPGLTDGSLQVV--SECTKWGG------GLVAMN
SFGFGGANVHAIY
>FAS_SRR17920653_NODE_957_length_9056_cov_98.653345_g545_i0_1
--ISISGRLP--ESDNIQEFRDHLMNKEDMVTADDRRWQVG---------
---LHGLPPRNGKVKELRKFDASFFGVHPK-QTDCMDPQLRMLLEASYEA
IIDAGQSIESVRGSRTGVYVGVSLSDSSDGWTMPGCCRAMFANRVSFFFD
FKPSYAVDTACSSSMMCLDQALMGIRTGLIDSALVGGSNLCLKPNTSLQF
VRMGMTSP-DGACKTFDASANYCRSEAIMAIFLQKVPDCKRIYAT--VVH
TKANCDGYKEQPSGELQKRLIYEVYDEIGINPK-DISYMEAHGTGTKVGP
QIN--SIVDVFCKDR-TD--PLLIGSTKSNMHPEAASGLTSIAKIIISME
EQVIPPNLHFNNPNPEIPGLTDGSLQVV--RECTRWKG------GLVAMN
SFGFGGANVHAIY
>FAS_SRR17920652_NODE_91_length_10953_cov_29.019853_g76_i0_3
--ISISGRLP--ESNNIQEFRDHLMNKEDMVTADNRRWEVG---------
---LHGCPARNGKVKELTKFDAGFFGVHPK-QADCMDPQLRMLLEASYEA
IIDAGQSMESVRGSRTGVYVGVSMSDASDAWTMPGCCRAMFANRVSFFFD
FKPSYSVDTACSSSMMCLDQALMGIRTGLIDSAVVCGTNLCLKPNTSLQF
VRMGMTSP-DGACKTFDASANYCRSEAIMAIFLQKEADCKRIYAT--VVH
TKSNCDGYKEQPSGELQKSLINDVYSEIGINPV-DVNYIEAHGTGTKVGP
QIN--TIVDVFCKDR-NE--PLLIGSTKSNMHPEAASGLTSIAKILISME
EKIIPPNLHFNKPNPDIPGLTDGSLKVV--SECTRWNG------GLVAMN
SFGFGGANVHAIF
>FAS_SRR17920651_NODE_219_length_10418_cov_38.717738_g166_i0_1
--ISISGRLP--ESNNVQEFRDNLMSKVDMVTEDARRWPVG---------
---MHGLPPRMGKVKELTKFDAGFFGVHPK-QTDCMDPQLRMLLEASYEA
IIDAGQSMESVRGSRTGVYIGVSLSDSSDAWTMPGCCRAMFANRVSFFFD
FKPSFAVDTACSSSMICLDQALMAIRTGLIDSALVGGTNLCLKPNTSLQF
TRMGMTSP-DGACKTFDASANYCRSESIMAIFLQKVPECKRIYAT--VVH
TKSNCDGYKEQPSGELQKRLINDVYDEIGINPK-DINYMEAHGTGTKVGP
QIN--SIVDVFCKDR-QG--PLLIGSTKSCMHPEAASGLTSIAKIIIAME
EGVVPPNLHYKTPNPEIPGLTDGSLQVV--SECTPWPR------GLVAMN
SFGFGGANVHAIY
>FAS_SRR17920651_NODE_20593_length_2227_cov_10.964717_g14658_i0_1
IVISISGRFP--ESANMEEFKKNLMEGIDMVTDDERTWPPV---------
---LNGLPARTGKIKDLSKFDASFFGVHAK-QAEVMDPQLRMLLEATYEA
LIDAGLNPNEMRGSRTGVFIGASASESGEYWGLTGCARAMFPNRISFTFD
FKPSFAIDTACSSSMLAFHQAVTAMRNGECDAAIVGGVNLLLKPNESLQF
HRLSMLSP-DGACKAFDASGNYVRAEACVVTLLQKVSNAKRVYAT--VIN
TGTNTDGNKEQPSGKVQKDLILSVFEKAGMNPA-EVVYIEAHGTGTKVGP
QVN--SIAEVFCKGR-HG--PLLIGSVKSNMHSEPASGLCSLAKVLVAME
TNTIPANLHFKQPNQEIPALSDGRLQVV--DKNWDWNG------GIAAIN
SFGFGGANVHLIL
>FAS_SRR1582571_NODE_2760_length_4900_cov_58.563311_g1877_i1_1
--ITISGRLP--ESNNMQEFRDHLMNKEDMVTADDRRWTVG---------
---LHGCPPRNGKVPEITKFDNGFFGVHAK-QANCMDPQLKMLLEASYEA
IIDSGQSMESVRGSRTGVYIGVSLSDSSDAWTMPGCCRAMFANRVSFFFD
FKPSYAVDTACSSSMMCLDQALMGIRTGLIDSALVGGSNLCLKPNTSLQF
VRMGMTSP-DGACKAFDASANYCRSEAIMAVFLQKVPESKRIYAT--VVH
TKANCDGYKEQPSGDLQKRLIHEVYDESGVNPA-DINYMEAHGTGTKVGP
QIN--SIVDVFCKDR-TS--PLLIGSTKTNMHPEAASGLSSLAKILIAME
EKVLPPNLHYNTPNPEIPGLTDGSLQVV--DKCTKWDG------GLVAMN
SFGFGGANVHAIY
>FAS_SRR1542642_NODE_716_length_7919_cov_23.220457_g408_i0_2
--ISVSCRLP--ESENMEEFEQHLMNGEDMVTEDDRRWQPG---------
---LFGLPKRSGKLKTLNKFDATFFGVHPK-QANNMDPQLRMLLEVTYEA
IVDSGTSPFSIRGSKTGVFIGASASEAHEAWSMTGCTRSMFANRLSYFFD
FKPSFALDTACSSSLLALDQAVNSIRQGHCDAAIVGGCSLCLKPLTALQF
LKLGMLSP-DGSCKSFDASGNYCRSEGIVVVYLQMKPEAKRIYST--VVH
TKTNSDGNKEQPSGQIQKRLLYDVYEEAGVAPN-KVVYVEAHGTGTKAGP
QVN--TIVDVFCK-D-RNG-PLPIGSVKSNMHSEPASGLAAVAKVVVGME
RGTMPANLHYKEPNPDIPGLTDGRLQVV--TQNMPLRE------GFVGVN
SFGFGGSNVHAIL
>FAS_SRR1542642_NODE_25840_length_1957_cov_13.859015_g11773_i1_1
-MISISCRLP--QADNVEEFHQNMMKGRDMVTHRSS-LNDS---------
---DYDMTQYSGTIRDLTKFDAGFFGVPPK-LTDVMDPQLRMLMEATYET
FVDAGVSIEAMRGSNTAVFIGCGLSEALEAYAPIGCSSAMLANRISYAFD
LKPSYALRNGDASGFLALERAVLSVQRGQCEAAVVGSSNLCLKAAASFQL
MMLDLLSP-DGKCCCCNEDSCTNRSEGVVVMLIQKRKFAKRIYST--LRH
IKCTSMKNS--PSYEEETKLLNEVYKEADVDPT-KVSYVEISGSCNVDAA
QVN--SVADICCKGR-ET--PLRIGSVKTNVNTETASGLVSILKVLMAAQ
EGMIPSNLHVGTPNQCIEALHDGRIEFL--SERKRWTP------GIVGVS
CNGMGHMHGHCIL
>FAS_SRR1542609_NODE_808_length_7975_cov_12.738456_g421_i0_1
--ISVSCRLP--ESENMAEFEQHLMNGEDMVTEDDRRWQPG---------
---LFGLPKRSGKLKTLNKFDATFFGVHPK-QANNMDPQLRMLLEVTYEA
IVDSGTNPSSVRGSKTGVFIGASASEAHEAWSMTGCTRSMFANRLSYFFD
FKPSFALDTACSSSLLALDQAVNSIRQGHCDAAIVGGCSLCLKPLTALQF
LKLGMLSP-DGSCKSFDASGNYCRSEGIVAVYLQMKPEAKRIYST--VVH
TKTNSDGNKEQPSGQIQKRLLYDVYEEAGVAPN-KVVYVEAHGTGTKAGP
QVN--TIVDVFCK-D-RNG-PLPIGSVKSNMHSEPASGLAAVAKVVVGME
RGTMPANLHYKEPNPDIPGLTDGRLQVV--TENIPLRE------GFVGVN
SFGFGGSNVHAIL
>FAS_SRR1542609_NODE_12972_length_3065_cov_18.911804_g1233_i4_2
IVISISCRLP--QADNVEEFHQNMMKGRDMVTHRSS-LNDS---------
---DYDMTQYSGTIRDLTKFDVGFFGVPPK-LADVMDPQLRILMEATCET
FVDAGVSIEAMRGSNTGVFIGCGLSEALEAYAPIGCSSAMLANRISFAFD
LKPSYALRNGDVSGFLALERAVLSVQRGQCEAAVVGGSNLCLKAAASFQL
MMLDLLSP-DGKCCCCNEDSCTNRSEGVVVMLIQKRKFAKRIYST--IRH
IKCTSMKNS--PSYEEETKLLNEVYKEADVDPT-KVSYVEISGSCNVDAA
QVN--SVADVCCKDR-EK--PLRIGSVKTNVNTETASGLVSILKVLMAAQ
EGMIPSNLHVGTPNQCIEALHDGRIEFL--SERKRWTP------GIVGVS
CNGMGHMHGHCIL
>FAS_SRR1505138_NODE_340_length_8555_cov_36.857630_g254_i0_1
--ISISCRLP--ESDNMEEFRQHLMLGEDMVTEDDRRWEPG---------
---LYGLPRRSGKLKDISRFDASFFGVHPK-QADAMDPQLRMLLEVTYEA
LVDAGANP-LARGQKTGVFIGVSASEAAEAWSMTGCCRAMFANRLSFFFD
FKPSYAIDTACSSSLLAMDHAILSIRMGHCDSAIVGGSNLCLKPSTALQF
LKLGMLSP-EGSCKSFDASGNYCRSEGVVAIYIQKASAAKRMYST--VIH
SKNNSDGAKEQPSGEIQKRLLREVYSEACIDPS-TISYVEAHGTGTKAGP
QVN--SIVDVFCK-G-RQG-PLLIGSTKSNMHPEPASGLSSIAKVIIAME
DGVIPANLHYNEPNPDIPALVDGRLQVV--SEKIKWNG------GYVGVN
SFGFGGANVHAVL
>FAS_SRR1505137_NODE_1158_length_6100_cov_28.744825_g844_i0_1
VVISISGRFP--ESENMAEFRDHLMNNEDMVTADDRRWKQG---------
---LHGIPARSGKIKYVNYFDARFFGVSPA-AADCMDPQLRMLVEATYEA
FVDAGQNMDSVRGTKCGVFTAANRSDAGDAWSMPGCCRAMFANRLSFSFD
LKASYSVNSACAAGLVCLDIAVHQIRMGVIDSAIIAGTNLDLKPTSVLQF
VRMGFTSP-DGACKSFDATADMARSDAVVAIFLQKAEDAKRIYST--VVH
CGLNSDGAREKPVGEVQKDLMQRVVDESGINPS-EVAYVEAHGFGSLEMK
IGN--NVVDVFCKGR-KG--PLLIGSVKSNVHSEDASTLTSLAKIIIAME
EGVIPANLHYKTPNPGIPGLVDGRLKVV--TENTPWKG------GLVAVN
SYSWWGTNGTAIL
>FAS_SRR1505137_NODE_1136_length_6141_cov_44.373684_g828_i0_1
--ISISGRLP--ESDNIAEFRDHLMNKEDMVTADNRRWEIG---------
---LHGLPPRCGKVKELRHFDAGFFGVHPK-QANCMDPQLRMLLEVSYEA
IIDAGQTMESVRGSRTGVFVGVSLSDASDAWTMPGCCRAMFANRISFFFD
FKPSYAVDTACSSSMMCLDQALLNIRMGVIDSALVGGTNLCLKPNTSLQF
VRMGMTSP-DGACKTFDASGDYCRSESIMAIFLQKAADCKRIYAT--VVH
TKTNSDGYKEQPSGELQKQLVNEVYHEIGISPL-DIAYMEAHGTGTKVGP
QIN--SVVDVFCKGK-KE--PLLIGSTKSNMHPEAASGLTSIAKIIIAME
ERVIPPNLHYKTPNPDIPGLVDGSLHVV--TECTKWNG------GLVAMN
SFGFGGSNVHAIY
>FAS_SRR1505135_NODE_310_length_8377_cov_21.853691_g239_i0_1
IAISISGRMP--ESLNMDEFKEHLMNKEDMVTADNRRWEMG---------
---LHGMPTRNGKLKELRHFDAGFFGVHPK-QADCMDPMLRMLLESSYEA
IIDAGQSLQSVRGTRTGVYIGVSSSESSEAWSMPGCCRAMFANRISFFFD
FKPSYAVDTACSSSMMCLDQALLNIRMGQIDSAIVGGCNLCLKAQTSLQF
VRMGMVAP-DGACKTFDASGDYCRSEAVMAMFLQKSPDCKRIYAT--VCH
AKTNSDGYKEQPSGIIQKRLIQEVYHEIGINPI-DVSYVEAHGTGTKVGP
QMN--TIVDVFCKNR-KT--PLLIGSTKSNMHPEAASGLTSIAKIIIAME
NKMIPPNLHFKTPNPEIPGLSDGSLKVV--DECTRWDG------GIVAMN
SFGFGGSNVHAIY
>FAS_SRR1505107_NODE_20_length_10797_cov_596.005769_g15_i0_1
VSISISGRMP--ESSNMQEFRDHLMNKEDMVTADNRRWEVG---------
---LYGVPARNGKLKEITTFDAGFFGVHPK-QADCMDPQLRMLLEVSYEA
IVDSGQTMQSVRGSKTGVFIGVSIAEASEVWSMPGCCKAMFANRISFFFD
FTPSYSVDTACSSSMMCLDQALMNIRMGIIDSALVGGTNLCLKTQTSLQF
TRMGMTAP-DGTCKAFDVAGDYCRSEAVMAVFLQKSKDCKRIYAT--VVH
TKSNSDGFKEQPSGALQKALIKDVYYDIGLNPK-DIAYMEAHGTGTKVGP
QIN--SIVDVFCKDR-ET--PLLIGSTKTNMHPEAASGLTSIAKIIIAME
ERTIPPNLHYYSPNLEIPGLSDGSLKVV--TEPTPWNG------GLVSMN
SFGFGGSNVHAIY
>FAS_SRR13700389_NODE_267_length_8257_cov_28.656684_g209_i0_1
--ITISCRLP--ESDNMDEFRQHLMLKEDMVTDDDRRWPTG---------
---FLGIPDRNGKIKDISKFDASFFGVHPK-QANAMDPQLRLLLEVAYEA
IVDSGYSPQSLRGSRTGVFIGASASEASEAFGMIGCCRAMFANRLSFFFD
LKPSYAIDTACSSSSLAMDQALASIRMGICDAAIIGGTNICVKPNTALQF
LKLGMLSP-DGCCKSFDANGNYCRSEGIIAIHIQKASAARRIYST--VVH
SKNNADGNKEQPSGAAQKKLLEETYHEAGVDPS-QVAYVEAHGTGTKVGP
QVN--SIVDVFCK-D-RNE-PLLIGSTKSNMHPEPASGLASLAKVIIAME
EKILPANLHYNEPNPNIPGLVDGRLKVV--TEGTRWSG------GYVGVN
SFGFGGANVHLIL
>FAS_SRR1265867_NODE_270_length_8133_cov_257.915017_g205_i0_1
--ITISCRLP--ESDNMAEFRQHLVLGEDMVTEDNRRWEPG---------
---YLGLPKRNGKLKDLSKFDAAFFGVHPK-QANAMDPQLRMLLEVTYEA
IVDSGYSPQSVRGSKTGVFIGVSASEAGEAWSMTGCCRAMFANRLSFFFD
FKPSYAIDTACSSSLLALDQAIASIRAGNCDSAIVGGSNICIKPTTALQF
LKLGMLSP-DGMCKSFDASGNYCRSEGIVAIHIQKVSSARRIYST--LVH
SKNNADGGKEQPSGEVQRQLVEDTYREAGVDPS-QVSYVEAHGTGTKVGP
QVN--SIVNVFCK-G-RRQ-PLLIGSTKSNMHPEPASGLAAVAKVIIAME
DKVLPANLHFNEPNPDIPGLLDGRIKVV--TEGTRWSG------GYVGIN
SFGFGGANVHTIL
>FAS_SRR12357918_NODE_87990_length_1423_cov_2.729258_g30236_i0_1
VVVSISGRYP--ESENIKEFRDNLINKKDMVTDDDRRWPQG---------
---LYGLPTRSGKLKDISKFDASFFGVSPK-QADNMDPQIRIMLEVCYEA
IVDAGVNPASVRGSKTGVYVGTSASEAHDAWVMSGCQRAMFANRLSFFFD
FKPSYTVDTACSSSLLAFNLAVDAIKSGQCDAALVSGCSLCLKPSTAVQF
QRLGMLSS-VGCCKSFDESGSYCRSESVVAVYLQKADTARRIYTT--VVH
AKNNADGAKDQPSGAMQKQLLKEVYAEARVDPG-SVSYVEAHGTGTKAGP
QLN--TIADVFCTKS-RRG-PLLVGSTKSNMHPEPASGLAALSKIIISMQ
DGTVPPNLHFVNPNPDIPALQDGRLKVC--TENTPFNG------PYVAIN
SFGFGG-------
>FAS_SRR12357918_NODE_4816_length_5650_cov_107.299232_g685_i3_1
--VSISCRLP--ESDNMEEFRQNLMDNVDMVTEDDRRWQPG---------
---MYGLPRRNGKLKDISKFDAAFFGVHPK-QANCMDPQLRMLLEVTYEA
IVDAGVDPSSVRGSKTGVFIGASASESHEAWSMTGCTRSMFANRLSYFFD
FKPSYTIDTACSSSLLALDQALHSIKQGHCDSAIVGGSNLCLKPTTALQF
QNLGMLSP-DGTCKSFDEQGNYCRSEGIVSIFLQKHTDAKRVYAT--VIH
SKNNSDGNKEQPSGSIQRQLLLEVYNECCVDPS-TVSYVEAHGTGTKAGP
QVN--TIADVFCK-G-RQQ-PLLIGSVKSNMHSEPASGLAAVAKVLIAME
NVTLPANLHYNTPNPDIPGLVDGRLQVV--TTNTEWNG------GIVGVN
SFGFGGSNVHAVL
>FAS_SRR11811213_NODE_216_length_8253_cov_14.578362_g111_i1_1
VVISISGRMP--ESANIEEFRDHLMKKEDMVTADNRRWEMG---------
---LHGMPSRNGKVKELRHFDAGFFGVHPK-QADCMDPQLRMLLEVAYEA
IVDSGQTLESVRGSRTGVYVGVSQSESSEAWCMPGCCRAMFANRVSFFFD
FKPSFALDTACSSSMMGLDLAVHSIRSGVIDAAIVGGTNLCLKPQTSLQF
VRMSMVAP-DGSCKTFDASGDYCRSEAISAVYIQKAKNSKRLYAT--IVH
SKSNCDGFKEQPSGILQRELIDEVYKESGINPH-DISYVEAHGTGTKVGP
QIN--TVVDAFCKGR-SV--PLKIGSTKSNMHAEAASGLTSIAKIIISME
EGVIPPNLHFKNPNPKIPGLTDGSLQVI--TECTKWDR------GLVAMN
SFGFGGANVHVIY
>FAS_SRR11248244_NODE_485_length_9113_cov_45.989519_g395_i0_1
VAISISGRLP--ESDNMAEFRDHLLKNEDMVTADNRRWEVG---------
---LHGNPARNGKLKEIKYFDAAFFGVHPK-QADCMDPQLRILLEVSYEA
IIDAGQTMESVRGSKTGVYVGVSLSEASDAWTMPGCCRAMFANRISYFFD
FKPSYAVDTACSSSMMCLDQALLNLRMGLIDSAIVAGTNLCLKPTTSLQF
VRMGMTAP-DGTCKTFDASGDYCRSEAIMAIYLQKTADCKRIYAT--VVH
TKTNADGFKEQPSGIMQKQLINEVYHEIGINPL-DVAYVEAHGTGTKVGP
QVN--SLVDVFCKGR-KS--PLLIGSTKSNMHPEAASGLSSIAKIVVAME
DHVIPANLHFKNPNPEIPGLIDGSLQVV--KENTPWNG------GLVAMN
SFGFGGANVHAIF
>FAS_SRR10802050_NODE_8738_length_3581_cov_136.097206_g269_i4_1
--ISVSCRLP--ESDNVEEFRQHLINKDDMVTDDERRWPQG---------
---LYGLPPRNGKLKDISKFDAAFFGVHPK-QANSMDPQLRLLLEVTYEA
IVDAGVNPDRVRGSRTGVFIGCSASESHDAWSMTGCTRSMFANRLSFFFD
FKPSYAIDTACSSSLLAMDQALHNIRSGQCDAAIVGGSNLCLKPTTSLQF
QKLGMLSK-EGTCKSFDESGDYCRSEGIVAIYLQKHKDAKRIYCT--IVH
SKTNSDGNKEQPSGSIQKQLLQEVYSEACIDPA-TVEYVEAHGTGTKAGP
QLN--TISDVFCK-D-RLS-PLLIGSVKSNMHPEPASGLAAVTKLIIGME
DKMMPANLHYESPNPDIPGLVDGRLQVV--TDSTPLHG------GLMAVN
SFGFGGSNVHTVL
>FAS_SRR10802050_NODE_1163_length_7773_cov_41.004935_g762_i1_1
IVISISCRLP--ESENMEEFKKHLMKGDNMVTENRR-WEPG---------
---SHGLPAKSGTLMDISKFDAAFFGVPPK-LVDNMDPQLRIMLELTHEA
LIDSGISPMTIRGTNTAVYVGCGLSETWEALSPLGCTTSMFANRISFAFD
LKPSYGLRNGCASGLLALDRAVASIRNGDCDTAIVAGCNLCLKPAASVQL
AEMNLLSS-DGQCRCFDESVDYGRSEGVVVMCLQRKTNAKRIYCT--VIH
SKSSTFITDNDPSFEEERKFLQDTYKEARLDPS-HVTYIEANSSCSKIAA
SIN--AIADVLCRNK-TK--PLLIGSVKSNIHTEATSGLASVSKIVIAME
DGVIPPNINYKLP-----NIQNGQIKVV--EERTRLNG------DYCSVN
SFGLGGANVHTIF
>FAS_SRR10527251_NODE_70_length_8403_cov_22.636462_g50_i1_1
--ISISGRLP--ESNNIQEFRDHLMKKEDMVTEDNRRWEVG---------
---LHGVPPRNGKVPELSHFDAGFFGVHPK-QADCMDPQLRMLLEVSYEA
IIDAGESMESVRGSKTGVFIGVSLSESIEAWSMPGCCRAMFANRISFFFD
FKPSYAVDTACSSSMMCLDQALMNIRMGHIDSAIVGGTNLCLKANTSLQF
TRMGMTAP-DGWCKAFDASGDYCRSEAIMAVFLQKSKDCKRIYAT--VVH
TKTNSDGYKEQPSGDIQKQLIQEVFNEAGLNPK-DVAYMEAHGTGTKVGP
QVN--SIVDVFCKDR-ET--PLLIGSTKSNMHPEAASGLTSIAKILIAME
ERVIPPNLHYKSPNLEIPGLADGRLEVV--TECTKWNG------GIVAMN
SFGFGGSNVHIIY
>FAS_SRR10527249_NODE_95_length_9760_cov_162.158377_g68_i0_1
--ISISGRLP--ESNNMQEFRDHLMNKEDMVTEDNRRWEVG---------
---IHGVPPRNGKVPVLDHFDAGFFGVHPK-QADCMDPQLRMLLEVSYEA
IIDAGESLESVRGSKTGVFIGVSLSESIEAWSMPGCCRAMFANRISFFFD
FKPSYAVDTACSSSMMCLDQALMNIRMGHIDSAIVGGTNLCLKPGTSLQF
TRMGMTAP-DGTCKAFDASGDYCRSEAIMAVFLQKSKDCKRIYAT--VVH
TKTNSDGYKEQPSGLIQKQLIQEVFDEAGINPK-DIAYIEAHGTGTKVGP
QVN--SIVDVFCKDR-DT--PLLIGSTKSNMHPEAASGLTSIAKILIAME
ERVIPPNLHYKSPNLEIPGLADGSLEVV--TECTKWDG------GLVAMN
SFGFGGSNVHIIY
>FAS_SRR10527247_NODE_509_length_7239_cov_11.588595_g342_i1_1
VAISISGRLA--ESDNMEELRDNLMSKVDMITEDERRWKQG---------
---FCGLPTGTGKIKDVTKFDAAFFGVSPK-QAKVMDPVLRMLLEVCYEA
IVDSGNTLQSVRGSRTAVITGISANESYIVWPILGCSRAMIANRISYAFD
LTPSYTVDTACSSSSMALDQALQMIRQGVCDSALVCGTNINISPLYAVCF
VKLGMSSP-DGRCKSFDASGDYGRSEAVMAVFLQKTDDCKRIYAT--MVH
SKANCDGYKEEPSSRIQRRLMEEVYSEAGVSPK-DVAYFECHGTGTSAGP
QLK--AITEVFCKDR-DK--PLLIGTIKSNLHTESPAGLSSVAKIIIAMQ
ERTIPPNIHYKNPNPGIAGLVDGRLQVV--TEPTKWSG------GLMAMN
SFGFGGANVHCLF
>FAS_SRR10527247_NODE_184_length_9318_cov_296.632215_g134_i0_2
--ISISGRLP--ESNNMQEFRDHLMNKEDMVTADNRRWEVG---------
---IHGVPPRNGKVPELAHFDAGFFGVHPK-QADCMDPQLRMLLEVSYEA
IIDAGESLESVRGSKTGVFIGVSLSESIEAWSMPGCCRAMFANRISFFFD
FKPSYAVDTACSSSMMCLDQALMNIRMGHIDSAIVGGTNLCLKPNTSLQF
TRMGMTAP-DGTCKAFDALGDYCRSEAIMAVFLQKSKDCKRIYAT--VVH
TKTNSDGYKEQPSGQIQKQLIQEVFDEAGINPK-DIAYMEAHGTGTKVGP
QVN--SIVDVFCKDR-ET--PLLIGSTKSNMHPEAASGLSSIAKILVAME
ERVIPPNLHYYSPNPDIPGLADGRLQVV--TECTKWNG------GLVAMN
SFGFGGSNVHIIY
>FAS_ERR8666726_NODE_311_length_9384_cov_32.061168_g212_i0_1
VSISISGRLP--ESDNMAEFREHLMNKEDMVTADDRRWKMG---------
---LHGNPPRNGKLKEIRHFDAGFFGVHPK-QADCMDPQLRMLLETAYEA
IIDSGQTLESVRGSRTGVFVGVSMSEASDAWTMPGCCRAMFANRISFFFD
FKPSYAVDTACSSSMMCLDQALMNIRMGIIDSAIVGGTNLCLKPNTSLQF
VRMGMTSP-DGACKTFDASGDYCRSEAIMSIFLQKSADCRRIYAT--VVH
SKTNSDGYKEQPSGILQKQLINEVYHEIGINPS-DIAYMEAHGTGTKVGP
QTN--SIVEVFCKGR-KD--PLLIGSTKTNMHPEAASGLSSIAKIIIAME
ERVIPPNLHFKTPNPDIAGLLDGRLKVV--TECTRWNG------GLVAMN
SFGFGGSNVHAVY
>picked_FAS_XP_003217337.1_Anoliscarolinensis
VVVAIAGKLP--ESENLQEFWENLINGVDMVTEDDRRWKPG---------
---VYGLPKRNGKLKDISKFDASFFGVHPK-QANTMDPQLRLLLEVSYEA
ILDGGINPTAIRGTETGVWIGVSGSEAGEALSMTGCQRAMFANRISYFFD
FKPSMSIDTACSSALVALDNACKAIRSGQCESALVGGVNLILKPTTSVQF
MKLGMLSP-EGACKSFDASGNYCRSEAAVVVFLTKKSIAKRIYAT--IVN
SGCNTDGYKEQPSGWMQQQLVSSLYRESGIEPE-DVEYIEAHGTGTKVGP
QVN--GIVSVFCQSD-RP--PLLIGSTKSNMHPEPAAGLAALAKVVLSLE
HGLWAPNLHYNTPNPDIPALQDGRLQVI--TKPTPTKG------QIVGIN
SFGFGGSNAHIIL
>picked_FAS_NP_004095.4_Homosapiens
VVIAMSGKLP--ESENLQEFWDNLIGGVDMVTDDDRRWKAG---------
---LYGLPRRSGKLKDLSRFDASFFGVHPK-QAHTMDPQLRLLLEVTYEA
IVDGGINPDSLRGTHTGVWVGVSGSETSEALSMVGCQRAMMANRLSFFFD
FRPSIALDTACSSSLMALQNAYQAIHSGQCPAAIVGGINVLLKPNTSVQF
LRLGMLSP-EGTCKAFDTAGNYCRSEGVVAVLLTKKSLARRVYAT--ILN
AGTNTDGFKEQPSGDIQEQLIRSLYQSAGVAPE-SFEYIEAHGTGTKVGP
QLN--GITRALCATR-QE--PLLIGSTKSNMHPEPASGLAALAKVLLSLE
HGLWAPNLHFHSPNPEIPALLDGRLQVV--DQPLPVRG------GNVGIN
SFGFGGSNVHIIL
>picked_FAS_XP_022801958.1fattyacidsynthaselike[Stylophorapistillata]
--VAMACRLP--ESDNAEEFWSHLMNKEDMVTEDDRRWTPG---------
---LHGLPKCSGKLKDIKHFDATFFGVHAK-QAHRMDPQLRILLELTYEA
LIDAAVDPQKVRNSRTGVFVGASGSEAFEAFGMTGCSRSMFANRVSFTFD
FKPSFAIDTACSSSLLAMDCAVQAIRSGSCDAAMVAGASLTLKPNTSVDF
LRLNMLSP-DGACKSFDVSGNYCRSEGCVAIYLTKRSVAKRIYAH--VIN
SRTNSDGYKTQPSGAIQKQLLEQVYQEANINPA-DVVYVEAHGTGTKAGP
ELN--SLTSVFCEKR-PEAGPLLIGSVKSNMHPEPASGLCGVTKVLLAMQ
HGILPPNLHFNSPNPDIPALLDGRLKVV--TEPLPWNG------GLVGIN
SFGFGGSNVHVIL
>picked_FAS_XP_030840197.1_Strongylocentrotuspurpuratus
IVVSISGRLP--ESDNLEEFWEHLMNKDNLVTIDDRRWEPG---------
---LFGLPPRNGKLKDLSRFDATFFGVHAK-QANTMDPQLRILLEVAYEA
IVDGGIDPQSIRGTKTGVYIGCSVADAAEAFSVTGTNRAMLANRMSYSFD
FRPSYSVDTACSSGFMALHNAIQDMRRGDCDAAIVGGSNLLMKPHSSLQF
LRLGVLSP-DGQSKSFDSSGDYCRSEGIVALYITRKSVCKRAYGS--LVH
SGTNTDGYKEQPSGEIQQSLLRQLYSEAQINID-DVEYFEAHGTGTKVGP
ETN--GIAAVFCQDR-PDN-PLLIGSVKSNMHSEPTSGLAALAKVMWAFN
KGVIPPNIHFNEPNPDITALVDGRMKVV--TEPTPYNG------GYVGVS
SFGFGGSNVHLIV
>picked_FAS_XP_009305082.1_Daniorerio
--IAISGRLP--ESNNLEEFWQNLFNGVDMVTEDDRRWKPG---------
---LYGLPRRNGKLKEIDRFDAAFFGVHPK-QAHTMDPQLRLMLEISYEA
IVDGGINPVSMRGSKTGVYIGVSGSEAGEAFSMTGCQRAMFANRLSYFFD
FNPSTAIDTACSSSLLALENAFNAIRHGKCDAALIGGVNLLLKPNTSVQF
MKLGMLSP-EGTCKSFDASGNYCRSEAAVAVLLTKKSMAKRIYAT--VLN
AGNNTDGYKEQPSGEMQQRLVRSLYQEANISPE-QVEYIEAHGTGTKVGP
QVN--GIVSVFCQSQ-RD--PLLIGSTKSNMHPEPASGLAALAKVVLSLE
HGVWAPNVHFNEPNPDIPALTDGRLCVV--SKPTPVRG------GIVGIN
SFGFGGSNVHVIL
>picked_FAS_KRZ78179.1_Trichinellapapuae
--ISVSCRLP--ESDNMSEFAEHLLNGDDMITEDDRRWQPG---------
---LFGLPRRHGKLKNLTKFDATFFGVHPK-QANNMDPQLRMLLEVTYEA
LLDAGINPMKLRGSRTGVFVGCSGSETAAYLSLTGCVRSMFANRLSYFFD
FRPSFAVDTACSSSLLALQLAVDAIRQDECDAALIAGSHLTLTPTTALQF
MRLGLLSP-QGKCQTYDANGEYVRSEGIVAIFLQKSTAARRCYAT--VVH
AKSNTDGYKEQPSGERQAELLRNVYREAGIDPS-SVAYVETHGTGTKVGP
EAN--ALCQIYCSGR-TG--PLLVGSVKSNMHAEPASGLAAIAKMLIAFQ
SGFLPPNLNFEVPNPSIPGLLNGQLKVV--TTKTPWNG------GIVGVN
SFGFGGSNTHVVL
>picked_FAS_XP_013390789.1_Lingulaanatina
--ISLSCRLP--ESENVQEFRDNLMNGVDMVTEDDRRWEPG---------
---LHGLPRRNGKLKDLSKFDSTFFGVNPK-QANTMDPQMRLLLEVTYEA
LVDAGVNPQHVRGSRTGVYIGVSSSEAGEVWSMTGCQRAMFANRLSFYFD
FKPSFTLDTACSSSLLALDQAVIAIRTGQCDAAIVAGSNLCLKPTTALQF
MKLGMLSP-EGACKSFDASGNYCRSEGVVAIYLQKASAAKRIYCT--VLH
SKTNVDGRKKQPSGEMQKNLLTEIYTEAKVNPS-EVSYVECHGTGTKVGP
QAN--TIADIFCQ-D-RDQ-PLLIGSVKSNMHPEPASGLAALAKVIISME
DSVIPPNLHYTTPNPDIPGLSNGKLKVV--TNCTKWNG------GLVGLN
SFGFGGANVHAVL
>picked_FAS_ELT94375.1_Capitellateleta
--ISVSGRLP--ESESIEEFRQHLLNKEDMVTDDDRRWPPG---------
---LHGLPPRSGKLKDLTKFDAAHFGVHAK-QAHAMDPQLRLLLEVTHEA
IVDAGANPQALRGGKTGVFIGCSASESHEAWEMTGCTRSMFANRLSFFFD
FKPSYAIDTACSSSLLALNEALQSIRSGQCDSAIVGGCNLCLKPQTSLQF
QKLGMLSP-QGTCKSFDSEGNYCRSEAVVCVFLQKEESAKRIYAT--LVH
SRSNSDGNKEQPSGEIQKRLLNTVYAEAGVDPA-NVSYVEAHGTGTKAGP
QLN--SITEVFCTKD-RQG-PLLIGSTKSNMHPEPASGLAALAKVIIAME
DGAIPANLHFNSPNTDIPGLADGRLSVV--SERTAWEG------GYVGIN
SFGFGGSNVHAIL
>picked_FAS_NP_492417.2_Caenorhabditiselegans
IVISVSGRFP--RCDNVKMFGDMLLAGEDLVTEDSLRWTPG---------
---FCDLPKRHGKLKVLNKFDAGFFQVTPK-QANFMDPQVRLLLEASWEA
MVDAGINPTDLRGSKTGVFVGCSASETSGMLTLTGCVRSMFSNRISYTFD
LQPSFSVDTACSSSLLALQLAVDSIRQGQCDAAIVAGAHLTLTPTAALQF
LRLGMLTD-KGSCRSFDESGDYCRTEGVAAIFIQRKKKAQRLYAT--VVH
AKSNTDGHKEHPSGERQAQLLQEVYSEAGIDPN-SVYYVEAHGTGTKVGP
QAN--AICEVFCSKR-TD--SLLIGSVKSNMHAEPASGVCSLTKILLSIE
RQLIPPNLHYNTPNQYIPGLTDGRLKVV--TEPTALPG------GLIGIN
SFGFGGSNTHVIL
>picked_FAS_XP_002737768.1_Saccoglossuskowalevskii
--ISIGCRLP--ESDNLEEFWQHLINKDDMVTEDNRRWEPG---------
---LHGLPKKNGKIKDLSRFDASFFGVHPK-QANTMDPQLRIFMELTYEA
IVDAGIDPQILRGTNTGVFVGASGSETIDAISMTGCCPAMFANRISYFFD
FKPSYQLNTACSSSLLAMEHALRAIRSGQCDAAIVAGLNINVKPNTSVQF
MKLGMLSP-EGQCKSFDVQGNYCRSEGCVAILMMKSSVAKRVYST--VVH
GGTNTDGYKDQPSGAEQKKLVERVYKEAGVDPK-DVVYVEAHGTGTKVGP
QIN--AIVDVFGKDR-KDN-PLLVGSVKSNMHPEPAAGLAAVAKIILAME
KGIIPPNLHFNNANLDIPGLHDGRLKVV--DEPMELPD------GLIGIN
SFGFGGSNVHMIL
>picked_FAS_GAU91939.1_Ramazzottiusvarieornatus
--ISMSIRCS--QSDNIEEFAENLYNGVNMVHENLQRCDED---------
---HFGVPKQHGFIKDIRKFDATFFGVHPK-QAEGMDPQLRILHEVAYES
IIDAGIDPAELKNSNTGVFIGTSNSDAREAWSLIGTHRAFLANRLSFTFD
LRPSYGVDAACATSGVAINQGFLHIKHGVCEAALVGGVSLVYQPKVSYQI
LKLGLLCK-DGMCKVFDEAADYVRAEAIVCIMLQKRKDARRVYAT--LLH
SKINNDGFKEQPCTESQGQLIREVYAEAGIDPE-DVEYVEAHGTGTKIGP
QTN--GIALGFANTR-TK--PLPIGAVKSNMHSEHASGAVSVCKIMIAMQ
TGIIPPNLHYKNPNPLIPALVDGRLKVV--TEPFKWDC------TLAGIN
CFGFGGQNSHLVV
>picked_FAS_sp-P12276.5-FAS_CHICK
--IAIAGKLP--ESENLQEFWENLLNGVDMVTEDDRRWKPG---------
---IYGLPKRNGKLKDIKKFDASFFGVHPK-QAHTMDPQLRLLLEVSYEA
ILDGGINPTALRGTDTGVWVGASGSEALEALSMTGCQRAMLANRISYFYD
FTPSLTIDTACSSSLMALENAYKAIRHGQCSAALVGGVNILLKPNTSVQF
MKLGMLSP-DGACKAFDVSGNYCRSEAVVVVLLTKKSMAKRVYAT--IVN
AGSNTDGFKEQPSGEMQQQLVGSLYRECGIKPG-DVEYVEAHGTGTKVGP
QVN--GIVNVFCQCE-RE--PLLIGSTKSNMHPEPASGLAALAKVILSLE
HGLWAPNLHFNDPNPDIPALHDGSLKVV--CKPTPVKG------GLVSIN
SFGFGGSNAHVIL
>molluskpks_SRR830638_NODE_98_length_6524_cov_277.540849_g22_i2_1
IAIVIGCKVPG--ADNVEQFWRVLEQGENHVVEIPKERWNNDAFFDTDVH
AVGKSYVKRAGLLKD-PKAFDNKLFNINDF-EADQMDPQQRFVLECCFMA
MEDAGITREQLAGSNTGVYVG-AMNGDY-----TGISNSIISARVSFTFD
LRPSMTLDTACSSALVAIHVGAQALRTGDCDLALCGGTNFLMSPDVFVHL
SKAHMVS-PTGQCFAFSDSADYTRGEGCGMVILKRLKDALRDGDH--IWA
TIE-TGSNQDGPSGDQQLRLLETVYQDAAMD-LEGIDYIEAHGTGTSAGP
VAK--ALGTFFRSKG-T--RQRYIGSVKTNVHLESAAGTAGLIKVLLMMK
HSKIAPSLFFDRPNPKIDFPDLNLQVPT---KAMDWPRR----NKIACVN
SFGFGGTNCHAVV
>molluskpks_SRR8286389_NODE_57_length_8188_cov_13.024240_g18_i3_1
IAIVIGCKVPG--ADNVEQFWRVLEKGENHVVDIPKSRWDNDAYYDTDLH
AVGKSYVKKAGLLQD-PKAFDNKLFNINDF-EADQMDPQQRFVLECCHMA
MEDAGITRDNLAGSNTGVYVG-AMNGDY-----TGVSNSIISARVSFIFD
LRPSLTLDTACSSALVAIHLGAQALRTGDCDQALCGGTNFLMSPDVFVHL
SKAHMVS-PTGQCFAFSDSADYTRGEGCGMVILKRLKDAIRDGDN--IWA
TIE-TGSNQDGPSGEQQIKLLEHVYRNSKLD-LDKIDYIEAHGTGTPAGP
VTK--ALGTFFSSYG-A--RTRYIGSVKTNVHLESAAGTAGIIKVLLMMK
HSKIAPSLFFDRPNPRIDFPDLNLQVPT---EVIDWPTH----KKVACVN
SFGFGGTNCHALV
>molluskpks_SRR8080746_NODE_45150_length_1867_cov_13.051839_g1520_i3_1
IVIIAGFKGPG--AENLEEFWALLEKGENKLVDIPKERWNHDSFYDPERM
RLGKTYATKAGLVER-PYEFDNTLFNINEV-EADQTDPQQRWALECSYRA
IEHAGLTREMLQGSNTGVYIG-AMNCDY-----TGVSNAIISARVSYCFD
LRPAMVLDTGCSSALTAIHTACQALRSGDCDLALAGGTNFIFSPDIFTHL
SKAGMLS-PTGQCHAFSDKADYARGEGCGIVVLKRLSDAVKDKDQ--ILA
TIA-TGTNQDGPSKEQQKRLLEKIHGHLSPEELDKLDYIEAHGTGTVAGL
VTT--ALGEFFLSRN-S--NMKYIGSVKSNIHLESAAGIAGLIKVLLMFQ
HNKIVPSLFTDSLNKNLKFEKFNFVVPD---KVVPWNKK----EKIACIN
CFGFGGSNCHAIV
>molluskpks_SRR7811718_NODE_677_length_8146_cov_92.007804_g469_i0_2
IAIVIGCRFPG--ATCLEEFWDILAKGENHVVDIPPERWNKDAFYDSDVN
AVGKSYSMKAGLLKN-FDNFDNKLFKINET-EAAQMDPQQRQVLECTYMA
LEDAGITRQQIAGQKVGVYIG-SMTVDY-----TGQARAIISNRVSYVFN
LTPSMTIDTACSSSIVALHQAGLALRAGDCSIAICGGVNMLIHPAYFIKL
SKAQMLS-PTGQCHAFSANADYTRGEGCGVIIVKLLSQALQDGDN--IWG
TIV-TGLNQDGPSGKQQQELLNDIYTRHGID-PTEVDYIEAHGTGTKRGP
VAS--ALGTFFEKYP----RQRHIGSVKTNIHLEAAAGVAGLIKVLLMMK
HDTIVPSLHFDKPNEEIDFDRFQFVVPT---KTSDWKRH----KKIASVN
SFGFGGSNSHAVL
>molluskpks_SRR7138063_NODE_367_length_6881_cov_832.927986_g213_i1_1
--IVVGGKFPG--ADTIDDFWQVLVKGENHVIEIPPERWNVEEYYSKDYD
EPGKTYVRRAGFLQN-FDEFDPKMFGISEP-EAAKMDPQQRYVLDCVHMA
LEDGGILRKDLDGSRTGVYIG-VMNDDY-----TGTAPSIIAARISYVYN
LLPSLSIDTACSSSLVAIHLASQALKSGDCSMAICGGVNSILYPDIFIPL
SKARMVS-PTGQCQAFADTADYIRGEGSGVIVLKKLKDAIRDGNK--IWA
TIA-TGCNQDGPSVQMQTELLQEVYESNNLH-PSLVQYIEAHGTGTPVGP
IAN--SLGEFFKQYR-D--RPIKIGSVKTNIHLESAAGVAGIVKVLLMMK
NGKTVKSLHFKRPNPKIDFQKYNMAVTT---EVDEWPTM-EDGTRVSCVN
SFGFGGTNSHAII
>molluskpks_SRR6414622_NODE_1853_length_7737_cov_6.425493_g770_i1_1
--IVIGCRFPG--ANNIKEFWEVLVNGENHVKEIPGDRWNLDAIYDPDPD
AYGKTYVRRAGLLSD-HDAWDNAFFGIAEK-EASEMDPQQRYVLECVHMA
LEDGGITRAELDGSRTSVYIG-AMNSDS-----TGDAASIITARVSYNYN
LLPSLTIDTACSSSLVAVNLATQSLRLGESSMAICGGVNSILYPDMFITL
TKARMAS-PTGQCQAFSANADYARGEGCGIVILERLSDALKNDRH--IWA
TIR-TGCNQDGPSEIQQRRLLHDIYLSYNID-PSDVQYIEAHGTGTPIGP
VVK--SLGSFFKEYP-ISKKQRYIGSVKTNIHLESAAGAASLIKTLLMMK
HGQIVPSLHSLPRNPMIDFVNYNLDVPT---IGQSWSTL-SDGSRAACIN
CFGFGGTNSHAFI
>molluskpks_SRR6246216_NODE_562_length_8961_cov_266.505063_g187_i1_2
--IVIGCRFPG--ADNVDEFWQVLKNGENHVIEVPENRWNLDAFYDEDPT
TPGKTNVRRAGFVKE-FDYWDYKFFGINEF-ESLRMDPQHKFILDSTYMA
LESAGITRKEIKGSNTGVYVG-IMNSDY-----TGTNNSIVSSRVNYTFD
LHPSMTIDTACSSSLMAIHHAHQAIITGECDMCIAGGVNALLKPDNFIQL
SKAGMVS-PTGQCQAFSENADYARGEGSGIVILKSYEKAIEDNDP--IWA
TIS-TASNHDGPSMQQQIELLNIVFKRFDVD-PQSIDYIEAHGTGTKAGP
VVK--ALGTFFQTDE-N--TPKTIGSVKTNIHLESAAGVAGLIKVILMHH
HREIVPSLHFEKPSPEVPLEEYRFTVPV---KPEVWPET-ERDFLRSSVN
SFSFGGSNCHAIV
>molluskpks_SRR6201763_NODE_29793_length_2139_cov_17.113262_g1541_i9_2
--IVIGCMFPG--AENLEEFWKVLVNGEDHVQDIPPERFNVEAYYDPDPD
HPYKSYVRKAGLLRK-YDEWDNRFFGISDK-EAESVDPQQHFVLESVHMA
LEDAGIPKEKIAGSGTGVFIG-ALNHDW-----TGTDSSLLSARIAYFYN
LLPAITLNSACSSSMTAFHIASQALRNGEISMAITGGVNCLLDPASFITL
SSARMAS-PTGKCHTFSENADYARGEGCGIVILKTLKDALRDKNK--IWG
TIF-TGLNQDGPSGKQQEQLLEYVFEKHKIL-PRNVQYIEAHGTGTIVGF
TVS--ALGRFFSKYA-V---EISIGSVKTNIHLEPGAGVASLIKVLLMMK
NKTFVKSLHAEPLNSKIPFKEFKLKVCQ---KVSSWNPN-ENGNRVASIN
CFGFGGTNAHAIV
>molluskpks_SRR5043294_NODE_871_length_9314_cov_19.362731_g431_i1_1
--IIVGCKYPG--ADNLDEFWKVLINGENHVNEIPKDRWNLEAFYSADPD
RKGKTYVRRAGLLHN-HDVWDNKLFEISDT-EAEKIDPQQRYVLDCVHMA
LEDGGITRKEIDGTDTGVYIG-CMNDDY-----TGASPSIIAARVSFIYN
LLPSMVIDTACSSALVAVDVGVQALKTGRCKTVIAGGVNSILYPEMFVGL
SRARMVS-PTGQSQAFSEKADYARGEGCGMVILTTMKQALQEGRK--IWA
VIA-TGCNQDGPSGTQQKILLEKVYAENNIN-PELVSVIEAHGTGTPVGP
IAN--SLGGFFGRNK-A--PPIFIGSVKTNIHTESAAGTAGLIKVLLMME
HEKIVPSLHFEKINPKINFDIYNIEVPT---KPLTWRTP-SHCPRIACVN
SFGFGGTNSHAIV
>molluskpks_SRR5043294_NODE_390_length_11013_cov_40.910238_g160_i2_1
IVIIVGCKYPG--ADNLDEFWKVLINGENHVNEIPKDRWNLEAFYSADPD
QKGKTYVRRAGLLHN-HDVWDNKLFGISDT-EAEKIDPQQRYVLECVHMA
LEDGGITRQEIDGTDTGVYVG-FMNDDY-----TGTSPSIIAARVSFTYN
LLPSMALDTACSSALVAVDVGVQALKTGRCKTVIAGGVNSILYPDVFVGL
SRARMVS-PTGQSQAFSDKADYARGEGCGMVILTTMKQALEKGRK--IWA
VIA-TGCNQDGPSETQQRILLETVYAENNIN-PGLVSVIEAHGTGTPVGP
IAN--SLGGFFGRKK-T--TPVYIGSVKTNIHTESAAGTAGLIKVLLMMK
HEKIVPSLLVEKINPKIDFGICNFEVPR---KPLTWRKP-SYGPRIACVN
SFGFGGTNSHVIV
>molluskpks_SRR5043294_NODE_1310_length_8505_cov_19.479246_g256_i2_2
IVIIVGCKYPG--ADNLEEFWKVLINGENHVNEIPKDRWNLEAFYSADPD
QKGKTYVRRAGLLHN-HDVWDNKVFGISDM-EAEKIDPQQRYVLECVHMA
LEDGGITRKEIDGTDTGVYIG-FMNDDY-----TGTSPSIIAARVSFTYN
LLPSMALDTACSSALVAVDVGVQALKTGRCKTVIAGGVNSILYPDVFVGL
SRARMVS-PTGQSQAFSDKADYARGEGCGMVILTTMKQALEKGRK--IWA
VIA-TGCNQDGPSGTQQRILLEKVYAENNIN-PGLVSVIEAHGTGTPVGP
IAN--SLGGFFGRKK-T--TPVYIGSVKTNIHTESAAGTAGLIKILLMME
HEKIVPSLLLEKINPKIKFEVYNFEVPR---QPFTWRKP-SHGPRIACVN
SFGFGGTNSHAIV
>molluskpks_SRR3928172_NODE_250_length_10329_cov_11.325389_g174_i0_1
--IIVGCKLPG--ADDTDQFWRVLQNGENHVLEVPADRWNLEAFYDADPA
TPGKTYVRRAGFIKN-QTAWDNKVYGINDF-EASQMDPQQRFVLDCCFKA
LENAGVTKKSIDGSNTGVYIG-VMNNDY-----TGTSTSIVAARISYNFN
LLPSLSLDTACSSSLLAIHLATQALREGDCDMALAGGVNSLMSPEIFIQL
SKARMAS-PTGYCQAFSDKADYARGEGAGILLLKRLKDAERDNDP--IWA
TIM-TGCNQDGPSGSQQLALLEKVYKRYNID-PNELEYLEAHGTGTQAGP
VAN--CLGTFLKDYP-K--SPKIIGSVKTNIHLESAAGVAGVIKVLLMQK
HSTIVPTLHFDKPNEKIDFEKLKLNVAT---KLDKWPSY-TQGCKLSCVN
SFSFGGTNCHAVV
>molluskpks_SRR3928172_NODE_241_length_10415_cov_19.708759_g167_i0_1
--IIIGCKLPG--ADDIDQFWRVLQNGENHVLEVPPDRWNLDAFYDPDPN
APGKTYVKRAGFVKN-HEFWDNKVYGVNDF-EAGQMDPQQRFVMDCCFKA
MENAGVTRKSLDGSNTGVYIG-VMNSDY-----TGTSTSIVAARISFNFN
LLPALSLDTACSSSLLAIHLAAQALREGDCDLAFAGGVNSLMSPGIFVQL
SKARMAS-PTGYCQAFSNKADYARGEGAGIILMKRLKDAERDNDP--IWA
TIM-TGSNQDGPSGSQQLNLLKKVYTRYNID-PDQLEYIEAHGTGTQAGP
VAN--CLGAFLEEHT-M--APRYIGSVKTNIHLESAAGVAGVIKVLLMQK
HSMIVPTLHFDEPNEKIDFDKLKLVVAT---KVDKWPTF-TNGTKLSCVN
SFSFGGTNCHAII
>molluskpks_SRR3928172_NODE_23968_length_1423_cov_4.394469_g12658_i0_1
IAIIIGCKLPG--ADNIEEFWRVLKNGENHVLEVPKERWNLESFYDPDPN
APGKTYVRRAGFIKN-HDAWDNKVYGVNDF-EASQMDPQQRFVMDCCYKA
MENAGITRKELDGSNTGVYIG-VMNSDY-----TGTSTSIIASRISFNYN
LVPSLTLDTACSSSLLAIHLATQALREGDCNLAFAGGVNSLMSPGIFVQL
SKARMAS-PTGYCQAFSNKADYARGEGAGIILLKRLKEAERDNDP--IWA
TIM-TGCNQDGPSGSQQHELLKTVYGKYNID-PDKLEYIEAHGTGTQAGP
VAN--CLGGFLANHT-K--APRYIGSVKTNIHLESAAGVAGVIKVLLMQK
YSTIVPTLHFDVPNEKIDFDKLKLVVAT---SVDQWPSY-NDGSKLSCVN
SFSFGGTNCHAIL
>molluskpks_SRR3928172_NODE_178_length_11343_cov_32.814149_g108_i1_1
--IIIGCKLPG--ADNIEEFWRVLKNGENHVLEVPKDRWNLEAFYDPDPN
APGKTYVRRAGFIKN-QEEWDNKVYGVNDF-EASQMDPQQRFVMDCCYRA
MENAGITRKELDGSKTGVFIG-VMNSDY-----TGTSTSIIASRVSFNYN
LVPSLTLDTACSSSLLAIHLAANSLILGDCELAFAGGVNSLMSPGIFVQL
SKARMAS-PTGYCQAFSNKADYARGEGAGIILLKRLKDAVRDNDP--IWA
TIM-TGCNQDGPSGSQQHELLKSMYTKYNID-PDKLEYIEAHGTGTQAGP
VAN--CLGGFLAEHT-K--APRYIGSVKTNIHLESAAGVAGVIKVLLMQK
YSTIVPTLHFDQPNEKIDFDKLKLVVAT---EVDQWPSY-NDGSKLSCVN
SFSFGGTNCHAII
>molluskpks_SRR331897_NODE_65_length_8481_cov_12.864531_g10_i4_1
--IVIGCRFPG--ANNIDEFWEVLKNGEDRVIRIPRDRWNVDAFYDPDPD
APGMTYTKYAGIIEG-FESWDNNFFGISDS-ETETMDPQQSIVLECTHMA
LENAGIRKTDINGSRTGVFIG-CMNMDY-----TGNGNSVISARVSYIYN
LLPSMNIDTACSSSLVAIHQGCLGIKSGDCDMAICGGVNYILSPELLVTM
SKSRISS-LTGRCHTFSADADYTRGEGCGIVILKRHSDAIKDGNT--IWG
VIA-TGCNQDGPSGEQQLRLLREVYSKHNID-KGRIQYIEAHGTGTPRGP
IVD--SLGQHFTS-D-S--ITKYIGSVKTNIHLESGSGVAGLIKVLLMME
HGLIAPNLHFKTPNPRIDFDAFKFKVPT---SCIKWQPG-SDGKRLACVN
SFGFGGTNAHMVI
>molluskpks_SRR2175868_NODE_39514_length_1875_cov_22.778390_g1812_i7_1
--VIIGCRFPG--ANDKEEYWRLLLNSENHIVEVKSHRSGFDNHFITDPL
DAEIKQPYRAGLVER-FACWDNKVFGITEQ-EAEWIDPQQRFVLDCTHMA
MEDAGLTRRDLDGTNTGVYIG-VMNDDF-----TGINSSIISARVSYVYN
LHPSMTIDTACSSSLVAIHQGALALGAGDCDMAICGGVSLLLDPTLFKTL
SNARMLS-PTGQCHSFTSKADYTRGEGCGMVILKRVEDAVKCGNK--IWG
FLG-TGVNQDGPSEQQQIALLHHVYKKYHVL-KSTIQVIEAHGTGTPLGP
TCN--ALGTFFKEEN-S--SLKHIGSVKSNIHLESAAGVAGLIKVLLMMH
HEQIVPSLHVDKEGVRNNLGKNGLVIPT---KLCKWPLP-DGVPRMACVN
SFGFGGTNAHAIV
>molluskpks_SRR18002372_NODE_2423_length_8650_cov_20.033112_g1603_i0_1
--VVLGCRFPG--ANDKDEFWRLLENGENHIIDIKDNRPGFDSSYVTDPN
DPGLRRAYRAGLVER-FSNWDNHVFSIKDD-EAKWIDPQQRFVLDCVHMA
LEDAGITRKELDGSNTGVYIG-AMNDDF-----TGLALSMISNRVSYVYN
LHPSMNIDTACSSSLVAIHQGSLALKAGECDIAICGGVNLILDARVFVSL
FSSGMLS-PTGQCHSFSSKADYTRGEGCGIVILKRVQNAVEHKNK--IWG
LVG-TAINQDGPSGKQQLALLEKVYKEYNVL-RSSVQVIEAHGTGTPIGP
VAN--ALGTFFYTTH-S--TTKYLGSVKSNIHLESASGVAGLIKVLLMMK
NRNIVASLHVKEEGIRTNIEQYGLTIPT---ETVNWLCD-DTKARTACVN
SFGYGGTNAHAVV
>molluskpks_SRR17920662_NODE_81_length_9525_cov_17.896953_g61_i0_1
IAIVIGCKVPG--ADNVEQYWKVLERGENHVIEIPKERWNNDAFYDTDPH
AIGKSYVRKAGLLKD-PIAFDNKLFNINDF-EADQMDPQQRFVLECSFMA
MEDAGITRDKLAGSNTGVYVG-AMNGDY-----TGISNSIIAARVSFTFD
LRPSMTLDTACSSALLAIHIGAQALRSGDCDMALCGGTNFLMSPDVFVHL
SKAHMVS-PTGQCFAFSDSADYTRGEGCGMVILKRLKDALKDGDR--VWA
TIE-TGSNQDGPSGDQQIKLLQHVYKNAQVD-LNRIDYIEAHGTGTSAGP
VAN--ALGKFFQDNG-A--RHRYIGSVKTNLHLESAAGTAGLMKVLLMMK
HSKIVPSLFFERPNPKIDFPNMNLTVPT---EVVDWPTQ----NKIACVN
SFGFGGTNCHALV
>molluskpks_SRR1542642_NODE_546_length_8515_cov_21.879046_g301_i1_1
--IVIGCMFPG--AENIDEYWNVLLNGEDHVQDIPTERFNVEAFYDPNPD
HPRKSYVRKAGLIKR-YNEWDNRFFGISDK-EAGMVDPQQHFVLESVHMA
LEDAGIPKEKIAGSDTGVYIG-AMNHDW-----TGGDSSILSARVAYFYN
LLPAMTIETACSSSMVAVHTALQALKNDEISMAIVGGVSFILDPEVFIHL
SSARMAS-PTGKCHTFSQNADYARGEGCGIVIMKRLSDALRDKNK--IWG
ILY-TGLNQDGPSGEQQQKLMETIYTRYNIP-PESVQYIEAHGTGTSVGF
TVT--ALGSFFSKHS-S---EIFIGSVKANIHLESGAGVAALIKVLLMMK
NGLYVPSIHAEPLNPKISFNEYHLKVCQ---EVTEWKKN-EKGNRIACIN
CFGFGGTNAHAVV
>molluskpks_SRR1505138_NODE_238_length_9267_cov_30.065307_g181_i0_1
--IVVGCKFPG--ARNLTEFWRVLENGENHVVEIPKERWNLDAFYSPDPD
TPGKTYVRRAGLIMD-HDEWDNRVYGINDI-EAASVDPQQRFVLDSTFMA
LEDAGIPRRRIYGSKTGVYLG-VMNTDY-----TGTSPSIIAARLSYVFN
LLPCLMVDTACSSSLVAIHLACQAIRSGDCEMAIAGGVNYLMHPSVFIQL
SRAKMVS-PTGQCQAFSANADYARGEGCGIIVLKKLKDALRDGDN--IWA
TIY-TACNQDGPSMTQQKNLLQEVYSKCGVS-MDDIDYIEAHGTGTKAGP
VMK--SLGETFLENA-C--KQRFIGSVKTNIHLESAAGIAGIIKVLLMMK
HGKIVPSLHFYPPNPALAFDRYGFNVPT---ANRDWDSS----LKISCVN
SFGFGGTNGHAVV
>molluskpks_SRR1505138_NODE_18171_length_1600_cov_3.743391_g11573_i0_1
--IIVGCRFPG--ADNLDEFWRVLLNGENHVIDIPPERFNLGAFYDADEN
APGKTHVKKAGFVLG-HDEWENRLFKINNL-EALHVDPQQTFALECTFMA
LENAGIPRSKIAGTNTGVYIG-VTSEDY-----TGVSVTNVAARVSYVFD
LRNSLTLNTACSSSLVAVHLGCQALKTGDCDIAICGGVNCILQPGTFIRL
SKTRMAS-PTGQCQAFSANADYARGEGCGIIILKKTENAKHDGDN--IWG
TIF-TGVNQDGPSWKQQKRLFTDVYRKNAID-PSSVEYIEAHGTGTKTGH
RVQ--SLGEFFLDSS-N--KRRLIGSVKTNIHLESAAGIAGVIKVLLMMK
YNKIVPSLHFNTPNPRIDFIRYNLEVAT---VVTDWLTP----RKFASVN
SFGFGGTNCHAVL
>molluskpks_SRR12357918_NODE_939_length_8938_cov_88.136461_g350_i0_1
--IVVGCQFPG--ANNLDEFWRLLVNGENHVNEIPKERWNLDHYYDPNPD
TPNKTYVRRAGLIDG-HDEWDNRFYGISTA-EAEQIDPQQRLVMDCVHMA
LEDGGITKTKLNGTYTGVYIG-VMNDDY-----TGSSPSIASARVSYHYN
LLPAITIDTACSSALVAIHLAAQALKTGDCKMAICGGVNSILYPEIFIPL
SKARMVS-PSGQCQAFSKNANYARGEGCGIVVLKPLSMALADNDH--IWA
TVM-TGCNQDGPSVVMQGELLKKMYGQNNID-PKDIQYIEAHGTGTPTGP
VAT--ALGQFFHRE-----NRIYVGSVKTNIHLESAAGSAGLVKVLLMMK
NGKFVPSLHVTELNPAVPFEKFGMKLVQ---EVFDWDEP-ENGSRMACVN
CFGFGGTNSHAIL
>molluskpks_SRR12357918_NODE_76970_length_1584_cov_5.236482_g26082_i0_1
IAIIVGCRFPG--ADNIDEFWKVLLHGENHVVDIPNDRWNVDAIYDADPD
APGKTYVRKAGLIVG-HDTWDNNFYGISDL-EAEKIDPQQRLVLDCVHMA
MDNAGVRKTDLNWSSTGVYIG-TMNDDF-----TGSARSIISARVSYLYN
LLPAMTIDTACSSAVVAIHTGIHAIKMGDCNMALCGGVNSILYPELFIAL
SKARMLS-PTGQCQPFSAKADYARGEGCGIILLKKLTDALKDGDY--IWG
TII-TGCNQDGPSLSQQKHLLEKVYRENNVD-PCSVQYIEAHGTGTPVGP
IVD--SLGTFFMEHR-ATLKKLLIGSVKSNIHTESAAGVAGIIKILLMMK
NETIVPSLHSEELNPKIHFDTYGLHVVQ---NCTPWEQN-ASKRRVACVN
CFGFGGTNSHAIV
>molluskpks_SRR11248244_NODE_527_length_8835_cov_27.560665_g425_i0_1
IAIVISCKVPG--ADNVEQYWKLLENGENHVIDIPKERWNNDAFYDPDPH
AIGKSYVRRAGLLKD-PIAFDNKLFNINDF-EADQMDPQQRYVLECTFRA
LEDAGIAREKLAGSNTGVYVG-AMNGDY-----TGISNSIIAARISFVFD
LRPSMTLDTACSSALLAIHIGAQALRTGDCDMALCGGTNFLMSPDVFVHL
SKAHMVS-PTGQCFAFSDSADYTRGEGCGMVILKRLKDALRDGDR--IWA
TIE-TGSNQDGPSGDQQIKLLDQVYKNSGVD-VGKIDYIEAHGTGTSAGP
VAN--ALGKFFQECG-A--RHRYIGSVKTNLHLESAAGTAGLIKVLLMMK
HSKIVPSLFFDRPNPKINFPDMNLSVPT---QVVNWQSQ----NKVACVN
SFGFGGTNCHAVV
>molluskpks_SRR11248244_NODE_512_length_8952_cov_13.716500_g406_i1_1
--IIIGFKGPG--AENLEQLWEVLEGGKNYVLDLPKDRWNVDAFYDPDPQ
ATGKYYTRKAGLLSN-PLDFDNTFFDINDI-ESDQMDPQQKFVLECSYRA
MEHAGITRRSIQGSKTGVYIG-AMNCDY-----TGVSNSIIAARVSYAFD
LRPCMVLDTGCSSALLAIHTASQALLNGDCTMAICGGTNFIGSPDIFIHL
SKAQMVS-PTGQCHAFSEQADYTRGEGCGIVLLKKLSDAERENDK--ILA
VIT-TGTNQDGPSMSQQIQLLEDMYRDLSLEQLDEIEYIEAHGTGTQAGY
AAN--ALGQFYKNKG-S--KKRLIGSIKTNIHLESAAGVVGLIKVLLMMQ
HNKFVPSLFSESLNKRIDFEALNLVVAS---QVKDWTTE----NKVGSVN
SFGFGGSNCHAVV
>molluskpks_SRR11248244_NODE_468_length_9218_cov_47.824299_g381_i0_1
IAVIVGFKGPG--ADNLEQLWMVLENGENKISEIPKDRWNSDAFYDSDPE
ATGKYYSRKAGLLSN-PHEFDCSFFNISEI-ESEQMDPQQKFVLECTYRA
MEHAGITRDKIKGSKTGVYIG-AMNCDY-----TGISNSIIASRVSFTFD
LRPCLVLDTGCSSALIAIHTASHALTLGDCSMAICGGTNFMATPDVFVHL
SKAQMLS-RSGQCHAFSDQADYTRGEGCGIVILKKLSDAERDNDP--ILA
VIT-TGTNQDGPSMSQQIQLLEDMYRDLSLEQLDEIEYIEAHGTGTQAGY
AAN--ALGQFYKNKG-S--KKRLIGSIKTNIHLESAAGAAGLIKVILMME
HNKIVPSLFSERPNKRINFDDLNLVVPP---KVREWSTE----KKVACVN
SFGFGGSNCHAIV
>no-te-arthrofas_SRR12732903_NODE_63_nrpspksdomains_ctg1797_2_PKS_KS.1_
VVISVSGRYP--ESDNVEEFRQHLINKEDMVTENDRRWEPG---------
---FHGLPTGNGKLKDISRFDASMFGVHPK-QANAMDPQLRMLLEVVYEA
VADAGVNPTSIRGSKTGVFIGCSASEAHDVWEMTGCTRSMFANRISYFFD
FKPSFAIDTACSSSLLALDQALKSIRTGQCDAAIVGGTSLCLNPATSIQF
QRLGMLSP-DGRCKAFDASGNYVRSEAVVAIYLQKEERAQRIYAT--LIH
SKSNSDGNKKEPSGQVQAQLLREVYTEAGVDPA-QVAYVEAHGTGTKVGP
QLN--AITDVFCK-N-RDG-PLMIGSTKSNMHPEPASGLTSMTKVLIAMN
DGRIPANLHFNNPNTEIAGLHDGRLKVI--SEHTEWAG------GYVGIN
SFGFGGSNVHALL
>no-te-arthrofas_SRR15166997_NODE_798_nrpspksdomains_ctg3005_1_PKS_KS.1_
VVISISGRLP--ESSNIEEFKEQLFAGVDLITDDERRWPSG---------
---MYGLPTRTGKLKDLKHFDATFFGVHAK-QAHVMDPQLRMLLELTHEA
IVDAGINPQSVRGSKTGVFIGVSASESDEFWGLTGCCRAMFPNRISFTFD
FSPSYAIDTACSSSLFALHQAVAAMRSGQCDAAIVGGVNLLLKPTCSLQF
HRLSMLSP-QGMCKAFDASGNYVRSEAAVVVYLQKARDAKRVYAT--IVN
SKTNTDGYKSQPIGAMQNRLIREVYEEVGVNPH-DVVYVEAHGTGTKVGP
QVN--SIADFFCKDR-PS--PLLIGSVKSNMHSEPASGLCSLAKIVIAME
AGQIPQNLHFKNPNPDIPALNDGRLQVV--DKNWPWNG------GYVAVN
SFGFGGANAHVLL
>no-te-arthrofas_SRR1573502_NODE_1283_nrpspksdomains_ctg3104_3_PKS_KS.1_
VVISISGRLP--ESDSIEEFKQQLFDGVDLVTDDPRRWPSG---------
---LYGLPTRTGKLKDLSKFDASFFGVHAK-QAHVMDPQLRMLLELTHEA
IVDAGINPNEAKGSRTGVFIGVSDSESSEFWGLTGCCRAMFPNRISYTFD
FKPSYAIDTACSSSLFAFQQAVNAIKTGQCDSAIVGGVNLLLKPTSSLQF
HRLSMLSP-DGMCKAFDASGNYVRSEAAVVVYLTKASTAKRVYAT--ILG
AKTNTDGNKEQPSGAMQNRLIRETFEETGVNPH-DVVYVEAHGTGTKVGP
QVN--SIADFFCKNR-SS--PLLIGSVKSNMHSEPASGLCSLAKIVIAME
SGIIPQNLHFQSPNKDIPALNDGRLKVV--SENMPWNG------GIIALN
SFGFGGANAHIIL
>no-te-arthrofas_SRR2496644_NODE_15_nrpspksdomains_ctg3147_1_PKS_KS.1_
VVITLSGRLP--ESSNIEEFKDQLFAGVDLITDDERRWPSG---------
---MYGLPTRTGKLKDLKHFDATFFGVHAK-QAHVMDPQLRMLLELTHEA
IVDAGINPQTVRGSKTGVFIGVSASESDEFWGLTGCCRAMFPNRISFTFD
FTPSYAIDTACSSSLFALQQAVAAMRSGQCDAAIVGGVNLLLKPTCSLQF
HRLSMLSP-QGMCKAFDASGNYVRSEAAVVVYLQKASDAKRVYAT--VIN
AKTNTDGYKSQPIGAMQNRLIREVYDECGVNPH-DVAYVEAHGTGTKVGP
QVN--SIADFFCKDR-PT--PLLIGSVKSNMHSEPASGLCSIAKILIAME
SGVIPTNLHFKNPNTDIPALNDGRLQVV--DKNWPWNG------GLVAIN
SFGFGGANAHILL
>no-te-arthrofas_SRR3170923_NODE_477_nrpspksdomains_ctg3316_2_PKS_KS.1_
IVITMSGRLP--ESDNLQEFKDNLMNHVDMVTADDRRWPQG---------
---LYGLPSRNGKIKDLTRFDNQFFGVHAK-QADVMDPQLRILLEATFEA
ILDAGLNPEEIRGTKTGVFIGVSNSESGEHWGLTGSARAMFPNRLSFTFD
FKPSYAVDTACSSSLLAFHQAVVSIQSGECDAAIVGGSNLTLKPTESLQF
HRLSMLSP-DGACKAFDVSGNYVRSEAVVIVLLQKASAAKRIYAT--VVN
TGTNCDGNKEQPSGQIQKALVEHVFKEANVSPS-EVSYVEAHGTGTKVGP
QVN--SIAEIFCKGR-TT--PLLIGSVKSNMHSEPASGLCSLAKVLIAME
SGVIPANLHFKSPNLEIPALSDGRLQVV--DKNWQWNG------GLAAIN
SFGFGGANVHVIL
>no-te-arthrofas_SRR1503124_NODE_57_nrpspksdomains_ctg3439_4_PKS_KS.1_
VVISFSGRLP--ESSNIEEFKRNLFEGIDMITDDDRRWPPG---------
---LHGLPRRSGKIKNLTTFDATFFGVHAK-QAHVMDPQLRMLLEISYEA
IVDAGINPTDIRGSRTGVFIGVSSSESDDFWGLTGCCRAMFPNRISYSFD
FNPSYAVDTACSSSLYALHHAISSIRSGECDSAIVGGVNLLLKPTSSLQF
HRLNMLSP-DGMCKAFDADGKYVRSEAAVVVFLQKSKDARRVYAT--IVN
SKTNTDGHKVQPNGEMQNKLMREVYSEMDINPA-DVVYVEAHGTGTKVGP
QVN--SIAKLFCKGR-KT--PLLLGSVKSNMHSEPASGLCALAKLLIAME
EGIIPPNIHFKSPNTEIPALLDGSIQVV--DKPMPWKG------GLMALN
SFGFGGANAHIVI
>no-te-arthrofas_SRR3232915_NODE_48_nrpspksdomains_ctg3446_1_PKS_KS.1_
IVISISGRLP--ESNNLWEFREHLIAGEDMVTEDDRRWPPG---------
---LHGLPGRNGKLKDLSKFDATFFGVHAK-QAHAMDPQLRMLLESTYEA
LVDAGVNPQAARGSNTGVFIGASASETDEAFALTGCCRAMFANRISFTFD
FKPSYALDTACSSSLLALDQAMLAIRTGQCDSAIVGGVNLCLKPNTSLQF
HRLGMLSL-EGKCKAFDMSGSYVRSEAAVVIYLQRASVAKRVYAT--VIH
SKTNTDGGKEQPSGAIQKRLIEEVYAEACINPA-DVAYVEAHGTGTKVGP
EVN--TIADVFCKNR-KG--PLLIGSVKSNMHSEPASGLCSISKVLIAME
DGKIPANLHFSSPNPNIPGLLDGRLQVV--AERTSWNG------GLVGIN
SFGFGGANVHVIL
>no-te-arthrofas_SRR1798556_NODE_252_nrpspksdomains_ctg4222_2_PKS_KS.1_
VVITISGRLP--ESNNIEEFKQQLFDGVDLVTDDERRWPSG---------
---LYGLPTRTGKIKDIAHFDATFFGVHAK-QAHVMDPQLRMLLELTHEA
IVDAGVNPNEIKGSRTGVFIGVSDSESSEFWGLTGCCRAMFPNRISYTFD
FNPSYAIDTACSSSLFAFQQAVTAIKTGQCDAAIVGGVNLLLKPTSSLQF
HRLSMLSP-QGMCKAFDASGNYVRSEAAVVVYLQKASAARRVYAT--VLG
AKTNTDGNKEQPAGGMQNKLIREVYAESGVDPK-DVAYVEAHGTGTKVGP
QVN--SIADFFCKNR-KD--PLLIGSVKSNMHSEPASGLCSLAKIVIAME
AGKIPGNLHFKSPNKDIPALNDGRLKVV--AKNEEWNG------GIVGVN
SFGFGGANAHIIL
>no-te-arthrofas_SRR6767076_NODE_4_nrpspksdomains_ctg4613_1_PKS_KS.1_
VVISIAGRFP--ESDSIQEFRDHLINGDDMVTEDDRRWPLG---------
---IFGLPTRNGKLKDLTKFDATFFGVHAK-QVNTMDPQIRMLLEITYEA
IVDAGFNPHNLRGRKIGVFIGASNAETDEGLLLTGCCRAMFANRVSYSFD
FKPSYTMDTACSSSLLAMDQAMLSIRTGQCDAAIVGGVNLCLKPQTSINF
NKLGMLST-EGKCKAFDANGGYVRSEGAVAIFLQKASESKRVYAT--VLH
SKSNTDGFKDQPSGEVQKKLLEEIYEEAGINPA-DVDYVEAHGTGTKVGP
QVN--TIADFFCQNR-SD--PLLLGSVKSNMHSEPASGLCSVAKVVIAME
GGVIPANLHFTSPNPDIQGLVDGRLKVV--AENHPWNG------GLVGIN
CFGFGGANVHVIL
>no-te-arthrofas_SRR5134740_NODE_3_nrpspksdomains_ctg5572_1_PKS_KS.1_
VVISISGKLP--ESSNIEEFKEQLFAGVDLITDDERRWPSG---------
---MYGLPTRTGKLKDLKHFDATFFGVHAK-QAHVMDPQLRMLLELTHEA
IVDAGINPQTVRGSKTGVFIGVSASESDEFWGLTGCCRAMFPNRISFTFD
FSPSYAIDTACSSSLFALHQAVAAMRSGQCDAAIVGGVNLLLKPTCSLQF
HRLSMLSP-QGMCKAFDSSGNYVRSEAAVVVYLQKARDAKRVYAT--IVN
SRTNTDGYKSQPIGAMQNRLIREVYEECGVSPH-EVAYVEAHGTGTKVGP
QVN--SIADFFCKDR-PS--PLLIGSVKSNMHSEPASGLCSLAKIVIAME
AGQIPQNLHFKNPNPDIPALNDGRLQVV--NKNWPWNG------GYVAVN
SFGFGGANAHFLL
>no-te-arthrofas_SRR7943163_NODE_992_nrpspksdomains_ctg7442_1_PKS_KS.1_
VVISISGRLP--ESSNIEEFKEQLFAGVDLITDDERRWPSG---------
---MYGLPTRTGKLKDLKHFDATFFGVHAK-QAHVMDPQLRMLLELTHEA
IVDAGINPQTVRGSKTGVFIGVSASESDEFWGLTGCCRAMFPNRISFTFD
FSPSYAIDTACSSSLFALHQAVAAMRSGQCDAAIVGGVNLLLKPTCSLQF
HRLSMLSP-QGMCKAFDSSGNYVRSEAAVVVYLQKARDAKRVYAT--IVN
SKTNTDGYKSQPIGAMQNRLIREVYDECGVNPH-DVVYVEAHGTGTKVGP
QVN--SIADFFCKDR-PN--PLLIGSVKSNMHSEPASGLCSLAKIVIAME
AGQIPQNLHFKNPNPDIPALNDGRLQVV--NKNWPWNG------GYVALN
SFGFGGANAHVLL
>no-te-arthrofas_SRR8419273_NODE_262_nrpspksdomains_ctg7638_1_PKS_KS.1_
VVISFSGRLP--ESSTIEEFKQQLFEGVDLVTEDERRWPSG---------
---IHGLPARTGKLKDLASFDATFFGVHAK-QANVMDPQLRMLLELTHEA
IVDAGINPAEIRGSKTGVFIGVSASESDEYWGLTGCCRAMFPNRISYTFD
FSPSFALDTACSSSLYAMHHAIAAMRSGQCDAAIVGGVNLLLKPTSSLQF
HRLSMLSP-DGACKAFDSSGNYVRSEAAVVIYLQKSRDARRVYAT--VVN
SKVNTDGYKDQPNGNMQNKLMREVYAEAGINPA-DVAYVEAHGTGTKVGP
QVN--SIADLFCKDR-KT--PLLLGSVKSNMHSEPASGLCSVAKVLIAME
QGIIPANLHFNNPNTDIPGLLDGSIKVV--SEPTPWKG------GLVAVN
SFGFGGANAHIVL
>no-te-arthrofas_SRR9611066_NODE_87_nrpspksdomains_ctg8405_1_PKS_KS.1_
IVISISGRFP--ESENMAEFRDNLLQQKDLVTEDDRRWQAG---------
---LFGLPTRNGKLKELGLFDATFFGVHPK-QAHAMDPQLRMLLELTYEA
IVDAGYDPHTLRGSRTGVFVGCSASESDNAFALTGCCRAMFSNRISFTFD
FKPSFSIDTACSSSLLAMEQAVQAIRTNQCDAAIVGGVNLCLIPTTSLAF
HRLGMLAQ-DGKCKTFDAGGDYVRSEAASVILLQKAGVARRIYAT--VVH
AKTNTDGAKEQPSGEVQKWLLQQVYNEVGIDPV-DVAYVEAHGTGTKVGP
QAG--AIAEVFCKGR-LD--PLLVGSVKSNMHSEPASGLCSVAKVLIAME
EGIIPPNLNYKSPNPNIPALVDGRLKVV--TEPTPWKG------GLVGIN
SFGFGGANVHVIL
>te-arthrofas_SRR10357462_NODE_549_nrpspksdomains_ctg996_1_PKS_KS.1_
VVITVSGRLP--ESSNIEEFKEQLFAGVDLITDDERRWPSG---------
---LHGLPTRSGKLKDLAHFDATFFGVHAK-QAHVMDPQLRMLLEMTHEA
IVDAGINPTEVRGSRTGVFIGVSSSESDEFWGLTGCCRAMFPNRISYTFD
FSPSYAIDTACSSSMFALQQAVTAMRTGQCDAAIVGGVNLLLKPTCSLQF
HRLNMLSP-QGMCKAFDASGNYVRSEAAVVIYLQKSSHAKRVYAT--VVN
AKTNTDGNKEQPSGEMQKKLIKEVYAEAGINPA-DVVYVEAHGTGTKVGP
QVN--AIADVFCKDR-NT--PLLIGSVKSNMHSEPASGLCSIAKVLIAME
AGIMPPNLHFKNPNPDIPALNDGRLKVV--DTPLPWNG------GLVAIN
SFGFGGANAHVIL
>te-arthrofas_SRR10357469_NODE_242_nrpspksdomains_ctg1085_1_PKS_KS.1_
VVITLSGRLP--ESSNIEEFKEQLFAGVDLITDDERRWPSG---------
---IHGLPTRTGKLKDLAHFDATFFGVHAK-QAHVMDPQLRMLLEMTHEA
IVDAGINPAEVRGSRTGVFIGVSDSESDEFWGLTGCCRAMFPNRISYTFD
FSPSYAIDTACSSSMFALQQAMTAMRTGQCDAAIVGGVNLLLKPTCSLQF
HRLNMLSP-QGMCKAFDASGNYVRSEAAVVIYLQKSSHAKRVYAT--VVN
AKTNTDGNKEQPSGEMQKKLIKEVYSEAGINPA-DVVYVEAHGTGTKVGP
QVN--SIADVFCKDR-NT--PLLIGSVKSNMHSEPASGLCSIAKVLIAME
TGVIPPNLHFKNPNPDIPALNDGRLQVV--DKALPWNG------GLVAIN
SFGFGGANAHIIL
>te-arthrofas_SRR10357472_NODE_246_nrpspksdomains_ctg1100_1_PKS_KS.1_
VVITFSGRLP--ESSNIEEFREHLFAGVDLITDDERRWPSG---------
---IHGLPTRTGKLKDLSHFDATFFGVHAK-QAHVMDPQLRIMLEMTHEA
IVDAGINPTDVRGSRTGVFIGVSSSESDEFWGLTGCCRAMFPNRISYTFD
FSPSYAIDTACSSSMFALQQAVTAMRTGQCDAAIVGGVNLLLKPTCSLQF
HRLNMLSP-QGMCKAFDASGNYVRSEAAVVIYLQKSSHAKRVYAT--VVN
AKTNTDGNKEQPSGEMQKKLIKEVYAEAGINPA-DVVYVEAHGTGTKVGP
QVN--AIADVFCKDR-NT--PLLIGSVKSNMHSEPASGLCSIAKMLIAME
AGVIPPNLHFKNPNPDIPALNDGRLQVV--DKPLPWNG------GLVAIN
SFGFGGANAHVIL
>te-arthrofas_SRR1743363_NODE_1840_nrpspksdomains_ctg2921_1_PKS_KS.1_
VVIAIAGKLP--ESENLQEFWENLLNGVDMVTEDDRRWKPG---------
---IYGLPKRNGKLKDIKKFDASFFGVHPK-QAHTMDPQLRLLLEVSYEA
ILDGGINPTALRGTDTGVWVGASGSEAAEALSMTGCQRAMLANRISYFYD
FTPSLTIDTACSSSLMALENAYKAIRHGQCSAALVGGVNILLKPNTSVQF
MKLGMLSP-DGACKAFDVSGNYCRSEAVVVVLLTKKSMAKRVYAT--IVN
AGSNTDGFKEQPSGEMQQQLVGSLYRECGIKPG-DVEYVEAHGTGTKVGP
QVN--GIVNVFCQCE-RE--PLLIGSTKSNMHPEPASGLAALAKVILSLE
HGLWAPNLHFNDPNPDIPALHDGSLKVV--CKPTPVKG------GLVSIN
SFGFGGSNAHVIL
>te-arthrofas_SRR3458649_NODE_4_nrpspksdomains_ctg3956_1_PKS_KS.1_
IVVAISGRLP--ESENIAEFREHLLMGEDMISDDDRRWTPG---------
---LYGLPKRSGKLKNLSKFDATFFGVHPK-QAHVMDPQLRLLLEVTYES
IIDAGINPKNIRGSRTGVFIGASSSEADEAFSLTGCCRAMLANRISYTYD
FKPSYTADTACSSSLIAFDQAMLSIRTGQCDAAIVAGTNLCLKPTSSLCF
HRLGMLAP-DGACKAFDVSGNYVRSEAVVAIYLQKSSDAKRVYAT--VLH
SKTNTDGNKEQPSGAIQKRLLQEVYSEAGINPA-DVAYVEAHGTGTKVGP
QTN--SIVDVFCKNR-RG--PLLIGSVKSNMHSEPASGLCSFAKIIIAME
DGYIPANLHYKSPNLDIPGLSDGRLKVV--SERTKWNG------GVVGVN
SFGFGGANVHVIL
>te-arthrofas_SRR8480625_NODE_21_nrpspksdomains_ctg4850_1_PKS_KS.1_
IVIAISGRLP--ESSNLEEFWENLINGVDMVTEDNRRWTPG---------
---LYGLPKRNGKLKDISHFDAAFFGVHPK-QANTMDPQLRLMLEIAYEA
IVDGGLNPATLRGSKTGVYIGVSGSEAGEAFSMTGCQRAMLANRLSYFFD
FSPSTAIDTACSSSLLALENAFHAIRQGQCDAALVGGVNLLLKPNTSVQF
MKLGMLSP-EGTCKSFDSSGNYCRSEAAVAVLLTKRSVSKRVYAT--VVN
AGNNTDGYKEQPSGEMQQRLVRSLYQEANITPE-QVEYVEAHGTGTKVGP
QVN--GIVSVFCQSK-RE--PLLIGSTKSNMHPEPASGLAALAKVLLSLE
RGVWAPNLHFNSPNPDIPALTDGRVQVI--DQPIPIRG------GIVGIN
SFGFGGSNVHVIL
>te-arthrofas_SRR8924886_NODE_258_nrpspksdomains_ctg4955_1_PKS_KS.1_
VVITISGRLP--ESANIEEFKEHLFAGVDLITDDERRWPSG---------
---IHGLPTRTGKLKDLAHFDATFFGVHAK-QAHVMDPQLRMLLEMTHEA
IVDAGINPTDVRGSRTGVFIGVSSSESDEFWGLTGCCRAMFPNRISYTFD
FSPSYAIDTACSSSMFALQQAVTAMRTGQCDAAIVGGVNLLLKPTCSLQF
HRLNMLSP-QGMCKAFDASGNYVRSEAAVVIYLQKSSHAKRVYAT--VVN
AKTNTDGNKEQPSGEMQKKLIKEVYAEAGINPA-DVVYVEAHGTGTKVGP
QVN--AIADVFCKDR-NT--PLLIGSVKSNMHSEPASGLCSIAKVLIGME
AGIMPPNLHFKTPNPDIPALNDGRLQVV--DKPLPWNG------GLVAIN
SFGFGGANAHIIL
>te-arthrofas_SRR8924875_NODE_173_nrpspksdomains_ctg5640_1_PKS_KS.1_
VVITISGRLP--ESSNIEEFKEHLFAGVDLITDDERRWPSG---------
---IHGLPTRTGKLKDLSHFDATFFGVHAK-QAHVMDPQLRMLLEMTHEA
IVDAGINPTDVRGSRTGVFIGVSSSESDEFWGLTGCCRAMFPNRISYTFD
FSPSYAIDTACSSSMFALQQAVTAMRTGQCDAAIVGGVNLLLKPTCSLQF
HRLNMLSP-QGMCKAFDASGNYVRSEAAVVIYLQKSSQAKRVYAT--VVN
AKTNTDGNKEQPSGEMQKKLIKEVYAEAGINPA-EVGYVEAHGTGTKVGP
QVN--AIADVFCKDR-NT--PLLIGSVKSNMHSEPASGLCSIAKVLIGME
AGVIPPNLHFKTPNPDIPALNDGRLQVV--DKPLPWNG------GLVAIN
SFGFGGANAHIIL
>te-arthrofas_SRR3232683_NODE_56_nrpspksdomains_ctg5829_1_PKS_KS.1_
VVISISGRLP--ESNNLWEFREHLVNGEDMVTEDDRRWPPG---------
---LNGLPTRNGKLKDLSKFDATFFGVHAK-QAHVMDPQLRLLLELTYEA
IVDAGVNPQTIRGSNTGVFIGASTSESEEAFALTGCCRAMFANRVSFTFD
LKPSFACDTACSSSMIALDQAIMSIRTGQCDSAIVGGVNLCLKPNTSLQF
HRLGMLSP-DGKCKAFDADGKYVRSEAMVVIFIQKANVAKRVYST--IVH
CKSNTDGSKAQPSGAMQKRLIQEVYNEAGINPN-DVVYVEAHGTGTKVGP
EVN--TIADVFCKNR-QQ--PLLIGSVKSNMHSEPASGLCSIAKVLIAME
DGVIPANLHFTSPNPDIPALSDGRLKVV--SEHTPWNG------GLVGVN
SFGFGGANVHVIL
>te-arthrofas_SRR629644_NODE_212_nrpspksdomains_ctg5879_1_PKS_KS.1_
VVIAIAGKLP--ESENLQEFWENLINGVDMVTEDDRRWKPG---------
---IYGLPKRNGKLKDISKFDATFFGVHAK-QAHTMDPQLRLLLEVSCEA
ILDAGIDPTTIRGTDTGVWIGVSGSEAAEAFSMTGCQRAMFANRISYFFD
FKPSMSIDTACSSGLVALDNAYKAISSGQCESALVGGVNLILKPNTSVQF
MKLGMLSP-EGTCKSFDAEGNYCRSEAVVSVFLTKKSKAKRIYAT--IVN
SGINTDGFKEQPSGWMQQQLVSSLYRESGIKPE-EVEYIEAHGTGTKVGP
QLN--GIINVFCQSE-RP--PLLIGSTKSNMHPESASGLAALAKVVLSFE
YGVWAPNLHYNTPNPDIPALDDGRLQVV--TEPTPIKG------PLAGIN
SFGFGGSNAHVIL
>te-arthrofas_SRR6027231_NODE_2157_nrpspksdomains_ctg6765_1_PKS_KS.1_
IVITISCRLP--ESDNMAEFRQHLVLGEDMVTEDNRRWEPG---------
---YLGLPKRNGKLKDLNKFDATFFGVHPK-QANAMDPQLRMLLEVAYEA
LVDSGYDPQTVRGSKTGVFIGVSASEAGEAWSMTGCCRAMFANRLSYFFD
FKPSYAIDTACSSSLLALDQALNSIRSGNCDSAIVGGSNICIKPTTAQQF
LKLGMLSP-DGTCKSFDASGNYCRSEAVVAIHIQKASAARRIYST--VVH
SKNNADGNKEQPSGEVQKELLLQTYKEAGIDPS-QVAYVEAHGTGTKVGP
LVN--SIVDVFCK-G-RSE-PLLIGSTKSNMHPEPASGMAAVAKVIVAME
DKVIPANLHFNEPNPDIPGLVEGKVKVV--SEGTRWSG------GYVGVN
SFGFGGANVHAIL
>te-arthrofas_SRR945441_NODE_282_nrpspksdomains_ctg7573_1_PKS_KS.1_
IVISISGRLP--ESQNLAEFREHLVLGEDMVTADDRRWPPG---------
---LHGLPERNGKLKDLSKFDATFFGVHAK-QAHSMDPQLRLLLESTYEA
IVDAGVNPQLIRGSNTGVFVGASTSESEEAFGLTGCCRAMFANRLSFTFD
FKPSFAVDTACSSSLVALDQAITAMRTGQCDSAIVGGVNLCLKPNTSMQF
HRLGMLSP-DGMCKAFDASGKYVRSEAVVTVFLQKAKAAKRIYST--IIH
CKTNTDGSKEQPSGAIQKRLLLDVYSEAGVDPS-DVAYVEAHGTGTKVGP
EVN--SIADVFCKNR-KR--PLLIGSVKSNMHSEPASGLCSIAKVLIAME
DGMIPANLHFKSPNTDIPALSDGRLKVV--SERLRWNG------GLVAIN
SFGFGGANVHVLL
>te-arthrofas_SRR945441_NODE_283_nrpspksdomains_ctg7574_1_PKS_KS.1_
IVISISGRLP--ESQNLAEFREHLVLGEDMVTADDRRWPPG---------
---LHGLPERNGKLKDLSKFDATFFGVHAK-QAHSMDPQLRLLLESTYEA
IVDAGVNPQLIRGSNTGVFVGASTSESEEAFGLTGCCRAMFANRLSFTFD
FKPSFAVDTACSSSLVALDQAITAMRTGQCDSAIVGGVNLCLKPNTSMQF
HRLGMLSP-DGMCKAFDASGKYVRSEAVVTVFLQKAKAAKRIYST--IIH
CKTNTDGSKEQPSGAIQKRLLLDVYSEAGVDPS-DVAYVEAHGTGTKVGP
EVN--SIADVFCKNR-KQ--PLLIGSVKSNMHSEPASGLCSIAKVLIAME
DGMIPANLHFKSPNTDIPALSDGRLKVV--SERLRWNG------GLVAIN
SFGFGGANVHVLL
>te-arthrofas_SRR8924843_NODE_46_nrpspksdomains_ctg7751_1_PKS_KS.1_
VVITFSGRLP--ESANIEEFREQLFAGVDLITDDERRWPSG---------
---LHGLPTRSGKLKDLAHFDATFFGVHAK-QAHVMDPQLRMLLEMTHEA
IVDAGINPTEVRGSRTGVFIGVSSSESDEFWGLTGCCRAMFPNRISYTFD
FSPSYAIDTACSSSMFALQQAVTAMRTGQCDAAIVGGVNLLLKPTCSLQF
HRLNMLSP-QGMCKAFDASGNYVRSEAAVVIYLQKSSHAKRVYAT--VVN
AKTNTDGNKEQPSGEMQKKLIKEVYAEAGINPA-DVVYVEAHGTGTKVGP
QVN--AIADVFCKDR-NT--PLLIGSVKSNMHSEPASGLCSIAKILIAME
AGVIPPNLHFQTPNPDIPALNDGRLQVV--DKPLPWNG------GLVAIN
SFGFGGANAHIIL
>vertebFAS_ERR3132334_NODE_433_length_10277_cov_79.979028_g312_i0_1
IVVAISGRLP--ESDNLEEFWENLINGVDMVTEDDRRWKPG---------
---LYGLPKRNGKLKDVSHFDASFFGVHPK-QANTMDPQLRIMLEVAYES
IVDGGLNPSTLRGSKTGVYIGVSGSEASEAFSMTGCQRAMLANRLSYFFD
FSPSTAIDTACSSSLLALENAFHAIRQGHCDAALVGGVNLLLKPNTSVQF
MKLGMLSP-DGTCKSFDSSGNYCRSEAAVAVLLTKRSAAKRVYAT--VVN
AGNNTDGYKEQPSGEMQQKLVCSLYQEANICPE-EVEYIEAHGTGTKVGP
QVN--GIVGVFCQSK-RE--PLLIGSTKSNMHPEPASGLAALAKVLLSME
KGVWAPNLHFNSPNPDIPALTDGRVQVV--DRPIPVRG------GIVGIN
SFGFGGSNVHVIL
>vertebFAS_ERR3474003_NODE_351_length_8630_cov_54.558958_g313_i0_1
VVIAMSGKLP--ESENLQEFWDNLIGGVDMVTDDDRRWKAG---------
---LYGLPRRSGKLKDLSRFDASFFGVHPK-QAHTMDPQLRLLLEVTYEA
IVDGGINPDSLRGTHTGVWVGVSGSETSEALSMVGCQRAMMANRLSFFFD
FRPSIALDTACSSSLMALQNAYQAIHSGQCPAAIVGGINVLLKPNTSVQF
LRLGMLSP-EGTCKAFDTAGNYCRSEGVVAVLLTKKSLARRVYAT--ILN
AGTNTDGFKEQPSGGIQEQLIRSLYQSAGVAPE-SFEYIEAHGTGTKVGP
QLN--GITRALCATR-QE--PLLIGSTKSNMHPEPASGLAALAKVLLSLE
HGLWAPNLHFHSPNPEIPALLDGRLQVV--DQPLPVRG------GNVGIN
SFGFGGSNVHVIL
>vertebFAS_ERR3262821_NODE_264_length_8917_cov_160.675124_g191_i0_1
--IAISGRLP--ESNNLEEFWENLFNCVDMVTEDDRRWKPG---------
---VYGLPRRNGKLKEIDRFDAAFFGVHPK-QAHTMDPQLRLMLEIAYEA
IVDGGINPLTMRGSKTGVYIGVSGSEAGEAFSMTGCQRAMFANRISYFFD
FNPSTAIDTACSSSLLALENAFNAIRHGHCEAALVGGVNLLLKPNTSVQF
MKLGMLSP-EGTCKSFDSSGNYCRSEAAVAVLLTKRSAAKRVYAT--VLN
AGNNTDGYKEQPSGEMQQRLVRSLYQEAGVSLE-QVEYIEAHGTGTKVGP
QVN--GIVGVFCQEE-RK--PLLIGSTKSNMHPEPASGLAALAKVVLSLE
HGMWAPNIHYQNPNPDIPALVDGRLQVV--TTPTPTSG------GIVGIN
SFGFGGSNVHIIL
>vertebFAS_DRR240790_NODE_22360_length_1925_cov_4.603412_g12293_i0_2
IVVAMSGRLP--ESNNLEEFWENLIGGVDMVTEDDRRWKPG---------
---LYGLPKRNGKLKDISHFDASFFGVHPK-QANTMDPQLRLMLEVAYEA
IVDGGLNPSTLRGSKTGVYIGVSGSEAGEALSMTGCQRAMLANRLSYFFD
FKPSTAIDTACSSSLLALENAFHAIRQGHCEAALVGGVNLLLKPNTSVQF
MKLGMLSP-DGTCKSFDASGNYCRSEAAVAVLLTKKSAAKRVYAT--VVN
AGSNTDGYKEQPSGEMQQRLVRSLYQQANITPE-QVEYIEAHGTGTKVGP
QVN--GIVSVFCQSE-RV--PLLIGSTKSNMHPEPASGLAALTKVLLSLE
RGVWAPNLHFNSPNPDIPALVDGRLKVV--DCPVSVQG------GFVGIN
SFGFGGSNVHVIL
>vertebFAS_DRR047254_NODE_4542_length_9591_cov_102.399244_g1978_i0_3
VVIAIAGKLP--ESENLLEFWENLINGVDMVTEDDRRWKPG---------
---VYGLPRRNGKLKDISKFDASFFGVHPK-QAHTMDPQLRMLLEVSYEA
ILDSGFNPTALRGTNTGVWIGVSGSEAGEAFSMTGCQRAMLANRISYFFD
FTPSMAIDTACSSGLVALNNAYKAICSGQCESALVGGVNLLLKPSTSVQF
MKLGMLSP-EGACKSFDVSGNYCRSEAVVAVFLTKKSMAKRIYST--IVN
SGCNTDGFKEQPSGWMQQQLVRSLYQESGITPE-EVEYIEAHGTGTGVGP
QVN--GIVGVFCQSE-RE--PLLIGSTKSNMHPEPASGLAALAKVVLSLE
HGLWAPNIHYNTPNPDIPALQDGRIEVV--TKPTPVKG------QYVGIN
SFGFGGSNAHIIL
>vertebFAS_SRR7091388_NODE_2628_length_5324_cov_59.550900_g593_i1_1
VVITMSGKLP--ESENLEEFWANLIGGVDMVTDDDRRWKAG---------
---LYGLPRRSGKLKDLSRFDASFFGVHPK-QAHNMDPQLRLLLEVTYEA
IVDAGINPASIRGTNTGVWVGVSGSEASEALSMVGCQRAMLANRLSFFFD
FKPSITLDTACSSSLLALQRAYQAIQRGECAMAIVGGVNILLKPNTSVQF
MKLGMLSP-EGTCKSFDASGNYCRAEAVMAIFLTKKSLARRVYAT--ILN
AGTNTDGCKEQPSGEAQEQLISSLYKPAGLDPE-TLEYVEAHGTGTKVGP
QLN--GIVQALCGTR-QG--PLLIGSTKSNMHPEPASGLAALAKVLLSLE
HGLWAPNLHFHNPNPKIPALQDGRLQVV--DRPLPVLG------GNVGIN
SFGFGGSNVHVIL
>vertebFAS_SRR13711426_NODE_19203_length_3762_cov_46.675522_g788_i6_1
--VAISGRLP--ESNNLEEFWENLFNGVDMVTEDDRRWKPG---------
---LYGLPKRNGKLKDISRFDAAFFGVHPK-QAHTMDPQLRLMLEIGYEA
IVDGGLNPTELRGSRTGVYIGVSGSEAGEAFSMTGCQRAMFANRLSYFFD
FNPSTAIDTACSSSLLALENAFNAIRHGHCDAALVGGVNLLLKPNTSVQF
MKLGMLSP-EGTCKSFDSSGNYCRSEAAVAVLLTRRSMAKRVYAT--ILN
AGNNTDGYKEQPSGEMQQRLVRSLYQEVNITPD-QVEYIEAHGTGTKVGP
QVN--GIVSVFCHSK-RD--PLLIGSTKSNMHPEPASGLAALAKVVLSLE
RGVWAPNIHYNSPNTDIPALSDGRLRVV--NEPIPVRG------GIVGIN
SFGFGGSNVHVIL
>vertebFAS_ERR8373754_NODE_2707_length_6613_cov_232.480122_g1665_i1_1
--IAMSGKLP--ESENLQEFWANLIGGVDMVTDNDRQWKAG---------
---LYGLPRRSGKLKDLSRFDAAFFGVHPK-QAHTMDPQLRLLLEVTYEA
IVDGGINPASLRGTHTGVWVGVSGSEASEALSMVGCQRAMMANRLSFFFD
FRPSIALDTACSSSLMALHCAYQAIRSGECPAALVGGINVLLKPNTSVQF
MKLGMLSP-EGTCKSFDDSGNYCRSEAVVAILLTKKSLARRTYAT--ILS
TGTNTDGYKEQPSGEAQEQLLHSLYQMAGVAPD-SLEYIEAHGTGTKVGP
QLN--GIVRALCTSR-RD--PLLIGSTKSNMHPEPASGLAALAKVLLSLE
HGIWAPNLHFHSPNSEIPALQDGRLQVV--DRPLPIRG------GNVGIN
SFGFGGANVHVIL
>vertebFAS_ERR3697059_NODE_2_length_9337_cov_30.062675_g1_i0_1
--IAIAGKLP--ESENLQEFWENLINGVDMVTEDDRRWKPG---------
---VYGLPKRNGKLKDISKFDASFFGVHPK-QANTMDPQFRLLLEVSCEA
ILDGGIDPASIRGTDTGVWIGVSGSEAGEAFSMIGCQRAMFANRISYFFD
FKPSMSIDTACSSSLIALDNAYKAINSGRCESALVGGVNLTLKPNTSVQF
MKLGMLSP-EGACKSFDASGNYCRSEAIVVVFLTKKSIAKRIYAT--IVN
SGCNTDGFKEQPSGLMQQQLVSSLYRDSGIKLE-EVEYIEAHGTGTKVGP
QVN--GIAGVFCQSD-RP--PLLIGSTKSNMHPEPASGLAALAKVLLSLE
HGLWAPNLHYNTPNPDIPALQGGLIKVV--TKPTPTKG------HFVGIN
SFGFGGSNAHIIL
>vertebFAS_ERR3132329_NODE_2664_length_9145_cov_76.861111_g1657_i0_1
IVIAMAGRLP--ESDNLHEFWENLLNGVDMVTEDDRRWKPG---------
---LYGLPRRNGKLKEINKFDASFFGVHPK-QAHTMDPQLRLLLEISYEA
IVDGGINPAVLRGTNTGVWIGVSGSEAGEAFSMTGCQRAMFANRISYFFD
FKPSLAIDTACSSSLLALENAYKAIQHGQCDAAIVGGVNLLCKPNTSVQF
MKLGMLSP-DGTCKSFDASGNYCRSEAAVVILMTKKSMAKRVYAT--VVN
AGSNTDGYKEQPSGEVQQQLVASLYREAGIQPA-EVEYVEAHGTGTKVGP
QVN--GIVDVFCVAD-RE--PLLIGSTKSNMHPEPASGLAALAKVILSLE
KGLWAPNIHYSTPNPDIPALEDGRIKVV--TQPLPVRG------GIVGIN
SFGFGGSNVHVIL
>vertebFAS_DRR034614_NODE_70_length_10622_cov_19.196322_g50_i0_2
--IAIAGKLP--ESENVQEFWENLINGVDMVTEDDRRWKSG---------
---IYGLPKRNGKLKDISKFDATFFGVHPK-QAHTMDPQLRLLLEVSYEA
ILDGGIDPAAIRGTDTGVWIGVSGSEAAEAFSMTGCQRAMFANRISYFFD
FKPSMSIDTACSSGLVALDSAYKAISSGQCESALVGGVNLILKPNTSVQF
MKLGMLSP-EGACKSFDAEGNYCRSEAVVAVFLTKKSIAKRIYAT--IVN
SGINTDGFKEQPSGWMQQQLVSSLYKESGIKPE-EVEYIEAHGTGTKVGP
QVN--GIINVFCQSD-RP--PLLIGSTKSNMHPEPASGLAALAKVVLSFE
YGLWAPNLHYNTPNPDIPALQDGRLQVV--TKPTPVKG------HLAGIN
SFGFGGSNAHVIL
>vertebFAS_DRR034613_NODE_299_length_9462_cov_45.814144_g164_i1_1
--IAIAGKLP--ESENLEEFWENLINGVDMVTEDDRRWKPG---------
---IFGLPKRNGKLKDISKFDASFFGVHPK-QAHTMDPQLRMMLEVSYEA
ILDGGINPAALKGTDTGVWIGVSGSEAGEAFSMTGCQRAMFANRISYFFD
FTPSMSIDTACSSGLVALDNAYKAIHSGQCDSALVGGVNLVLKPNTSVQF
MKLGMLSP-DGACKSFDASGNYCRSEAVVVVFLTKKSLAKRIYAT--IVN
SGCNTDGFKEQPSGWMQQQLVSSLYRESGIQTE-EVEYVEAHGTGTKVGP
QVN--GIVNVFCQED-RE--PLLIGSTKSNMHPEPASGLAALAKVVLSLE
HGVWAPNIHYSTPNPDIPALQDGRIQVV--TKPTPTKG------HLAGIN
SFGFGGSNAHIIL
>vertebFAS_ERR5838162_NODE_132_length_9400_cov_19.522083_g102_i0_1
--IAISGRLP--ESNNLEEFWQNLFNGVDMVTEDDRRWKPG---------
---LYGLPRRNGKLKEIDRFDAAFFGVHPK-QAHTMDPQLRLMLEISYEA
IVDGGINPVSMRGSKTGVYIGVSGSEAGEAFSMTGCQRAMFANRLSYFFD
FNPSTAIDTACSSSLLALENAFNAIRHGQCDAALIGGVNLLLKPNTSVQF
MKLGMLSP-EGTCKSFDASGNYCRSEAAVAVLLTRKSMAKRIYAT--VLN
AGNNTDGYKEQPSGEMQQRLVRSLYQEANISPD-QVEYIEAHGTGTKVGP
QVN--GIVSVFCQSP-PD--PLLIGSTKSNMHPEPASGLAALAKVVLSLE
HGVWAPNVHFHEPNPDIPALTDGRLCVV--SKPTPVRG------GIVGIN
SFGFGGSNVHVIL
>vertebFAS_SRR7495225_NODE_14339_length_7629_cov_360.291689_g4318_i3_5
--IAISGRLP--ESNNLEEFWENLINGVDMVTEDDRRWTPG---------
---LYGLPKRNGKLKDISHFDAAFFGVHPK-QAHTMDPQLRLMLEIAYES
IVDAGLNPATLRGSKTGVYIGVSGSEAGEAFSMTGCQRAMLANRLSYFFD
FSPSTAIDTACSSSLLALENAFHAIRQGHCDAALVGGVNLLLKPNTSVQF
MKLGMLSP-EGTCKSFDSSGNYCRSEAAVAVLLTKRSVAKRVYAI--VVN
AGNNTDGYKEQPSGEMQQRLVRSLYQEANISPE-QVEYVEAHGTGTKVGP
QVN--GIVSVFCQSK-RE--PLLIGSTKSNMHPEPASGLAALAKVVLSLE
RGVWAPNLHFKNPNPDIPALTDGRVQVV--DQPIPIRG------GIVGIN
SFGFGGSNVHVIL
>vertebFAS_SRR6853721_NODE_17211_length_3142_cov_30.840013_g2276_i9_1
--IAISGRLP--ESNNLEEFWQNLFNGVDMVTEDDRRWKPG---------
---LYGLPGRNGKLKEIDRFDAAFFGVHPK-QAHTMDPQLRLMLEISYEA
IVDGGINPASMRGSKTGVYIGVSGSEAGEAFSMTGCQRAMFANRLSYYFD
FNPSTAIDTACSSSLLALENAFNAIRNGQCDAALVGGVNLLLKPNTSVQF
MKLGMLSP-EGTCKSFDASGNYCRSEAAVAVLLTKKSMAKRIYST--ILN
AGNNTDGYKEQPSGEMQRRLVSSLYQDANISPE-QVEYIEAHGTGTKVGP
QVN--GIVSVFCQSQ-RD--PLLIGSTKSNMHPEPASGLAALAKVVLSLE
HGVWAPNIHFHDPNPDIPALTDGRVHVV--SEPIPVRG------GIVGIN
SFGFGGSNVHVIL
>vertebFAS_SRR6853721_NODE_16494_length_3204_cov_20.878633_g2276_i8_1
--IAISGRLP--ESNNLEEFWQNLFNGVDMVTEDDRRWKPG---------
---LYGLPRRNGKLKEIDRFDAAFFGVHPK-QAHTMDPQLRLMLEISYEA
IVDGGINPVSMRGSKTGVYIGVSGSEAGEAFSMTGCQRAMFANRLSYFFD
FNPSTAIDTACSSSLLALENAFNAIRHGQCDAALVGGVNLLLKPNTSVQF
MKLGMLSP-EGACKSFDASGNYCRSEAAVAVLLTKKSMAKRIYAT--VLN
TGNNTDGYKEQPSGEMQQRLVRSLYQEANISPE-QVEYIEAHGTGTKVGP
QVN--GIVSVFCQSQ-RD--PLLIGSTKSNMHPEPASGLAALAKVVLSLE
HGVWAPNIHFHDPNPDIPALTDGRVRVV--SEPIPVRG------GIVGIN
SFGFGGSNVHIIL
>vertebFAS_SRR2495945_NODE_1314_length_15936_cov_1436.352756_g1_i329_4
--IAMSGKLP--ESENMEEFWANLIGGVDMVTDDDRRWKAG---------
---LYGLPKRTGKLKDLSKFDASFFGVHPK-QAHTMDPQLRLLLEVTYEA
ILDGGINPATLRGTHTGVWVGVSGSEASEALSMVGCQRAMMANRLSFFFD
FKPSIALDTACSSSLLALQNAYQAIRRGECPAAIVGGLNLLLKPNTSVQF
MKLGMLSP-DGICKAFDESGDYCRAEAVVAVLLTKKSLARRVYAT--ILN
AGTNTDGCKEQPSGEVQEQLIRSLYEPAGLSPE-SLEYIEAHGTGTKVGP
QLN--GIARALCPSR-QE--PLLIGSTKSNMHPEPASGLAALAKVLLSLE
HGLWAPNLHFRSPNTQIPALQDGRLQVV--QQPLPVRG------GNVCIN
SFGFGGSNVHVIL
>vertebFAS_SRR10355684_NODE_7048_length_3665_cov_29.857261_g351_i1_1
--IAMSGKLP--ESDNMEEFWANLIGSVDMVTDDDRRWKAG---------
---LYGLPRRSGKLKDLSRFDASFFGVHPK-QAHTMDPQLRLLLEVAYEA
ILDGGINPASLRGTRTGVWVGVSGSEASEALSMVGCQRAMMANRLSFFFD
FKPSVALDTACSSSLMALHSAYQAIRSGECPCAIVGGINILLKPNTSVQF
MKLGMLSP-EGICKSFDEAGAYCRAEAVVAMLLTKKSLARRVYAT--ILN
AGTNTDGFKEQPSGEVQEQLIRSLYEPAGLAPE-SLEYIEAHGTGTKVGP
QLN--SIDRALCSTR-RE--PLLIGSTKSNMHPEPASGLAALAKVLLSLE
HGLWAPNLHFHSPNPEILALQDGRLQVV--DRPRPVRG------GNVGIN
SFGFGGSNVHVVL
>vertebFAS_SRR10083350_NODE_595_length_8231_cov_64.273964_g326_i1_1
--IAISGKLP--ESENLQEFWDNLIGGVDMVTDDDRRWKAG---------
---LYGLPRRSGKLKDLSKFDATFFGVHAK-QAHTMDPQLRLLLEVAYEA
IVDGGINPASLRGTNTGVWVGVSGSEASEALSMVGCQRAMMANRLSFFFN
FKPSVALDTACSSSLLALHNAYQAISSGECPAALVGGINVLLKPNTSVQF
MKLGMLSP-EGTCKSFDQAGDYCRAEAVVVVLLTKKSLARRVYAT--ILS
SGTNTDGAKEQPSGEAQEQLMRSLYEPFGVAPE-SLEYIEAHGTGTKVGP
QLN--GIDRALCATR-QD--PLLIGSTKSNMHPEPASGLAALAKVLLSLE
HGLWAPNLHFHSPNPEIPALHNGRLRVV--DRPLPVRG------GNVAMN
SFGFGGSNVHVIL
>vertebFAS_ERR9807058_NODE_9_length_9384_cov_282.165971_g1_i1_2
--IAISGRLP--ESNNLEEFWENLINGVDMVTEDNRRWTPG---------
---LYGLPKRNGKLKDISHFDAVFFGVHPK-QANTMDPQLRLMLEIAYEA
IVDGGLNPNTLRGSKTGVYIGVSGSEAGEAFSMTGCQRAMLANRLSYFFD
FSPSTAIDTACSSSLLALDNAFHAIRQGQCDAALVGGVNLILKPNTSVQF
MKLGMLSP-EGTCKSFDSSGNYCRSEAAVAVLLTKRSMAKRVYAT--VVN
TGNNTDGYKEQPSGEMQRRLVHSLYREANITPE-QVEYVEAHGTGTKVGP
QVN--GIANVFCQSK-RE--PLLIGSTKSNMHPEPASGLAALAKVVLSLE
RGVWAPNLHFNSPNPDIPALIDGQIKVV--DRPTPIRG------GIIGIN
SFGFGGSNVHVIL
>vertebFAS_ERR5624930_NODE_446_length_9173_cov_143.840114_g119_i2_1
--IAMSGKLP--ESENLQEFWANLIGGVDMVTDDDRRWKAG---------
---LYGLPRRSGKLKDLSKFDASFFGVHPK-QAHTMDPQLRLLLEVSYEA
IMDAGINPASLRGTNTGVWVGVSGSEASEALSMVGCQRAMMANRLSFFFD
FKPSIALDTACSSSLLALQNAYHAIRNGECPAALVGGINLLLKPNTSVQF
MKLGMLSP-EGTCKSFDDSGNYCRSEAVVAVLLTKKSLARRVYAT--ILN
AGTNTDGYKKQPSGEAQEQLIQSLYRPAGLAPE-SLEYIEAHGTGTKVGP
QLN--SIVRALCASR-QG--PLLIGSTKSNMHPEPASGLAALAKVLLSLE
HGVWAPNLHFHNPNPEIPALLDGRLQVV--DKPLPVRG------GNVSIN
SFGFGGSNVHIIL
>vertebFAS_ERR3794586_NODE_17670_length_1860_cov_8.164564_g10771_i0_1
--IAMSGKLP--ESENLQEFWANLIGGVDMVTDDDRRWKAG---------
---LYGLPKRSGKLKDLSKFDASFFGVHPK-QAHTMDPQLRLLLEVSYEA
IVDGGINPASLRGTNTGVWVGVSGSEASEALSMVGCQRAMMANRLSFFFD
FKPSIALDTACSSSLLALQNAYQAIRSGECPAALVGGINLLLKPNTSVQF
MKLGMLSP-DGTCRSFDDSGSYCRSEAVVAVLLTKKSLARRVYAT--ILN
AGTNTDGSKEQPSGEVQEQLICSLYQPAGLAPE-SLEYIEAHGTGTKVGP
QLN--GITRSLCAFR-QA--PLLIGSTKSNMHPEPASGLAALTKVLLSLE
HGVWAPNLHFHNPNPEIPALLDGRLQVV--DRPLPVRG------GNVGIN
SFGFGGSNVHVIL
>vertebFAS_ERR2639617_NODE_214_length_9511_cov_501.676203_g143_i0_2
--IAISGRLP--ESHNLQEFWENLINGVDMVTEDDRRWKPG---------
---LYGLPRRNGKLKEISKFDAPFFGVHPK-QAHTMDPQLRLLLEISYEA
ILDGGINPVSMRGSNTGVYIGVSGSEAAEAFSMTGCQRAMFANRLSYFFD
FKPSTAIDTACSSSLLALENAFHAIRSGQCDSALVGGVNLLLKPNTSVQF
MKLGMLSP-GGSCKSFDASGDYCRSEAAVAVLITKKSMARRIYAT--VLN
AGNNTDGYKEQPSGEMQQRLVQSLYQEANIAPQ-EVEYIEAHGTGTKVGP
QVN--GIVNVFCQTE-RK--PLLIGSTKSNMHPEPASGLAALCKVLLSME
HGVWAPNIHYNTPNPDIPALTNGKVKVV--SEAVPVIG------GIVGIN
SFGFGGSNVHVIL
>vertebFAS_ERR1960095_NODE_2426_length_6303_cov_29.274500_g1806_i0_1
--IAMSGKLP--ESDNLDEFWANLIGGVDMVTDDDRRWKAG---------
---LYGLPRRSGKLKDLSKFDASFFGVHPK-QAHTMDPQMRLLLEVTYEA
IVDAGINPASLRGTNTGVWVGVSGSEAAEALSMVGCQRAMMANRISFSFD
FKPSIALDTACSSSLMALQNAYEAIRSGHCPAAIVGGINVLLKPNTSVQF
MKMGMLSP-EGMCRSFDETGSYCRSEAVVAVLLTKKSLARRVYAT--ILN
AGTNTDGSKEQPSGEAQEQLIRSLYLPAGLAPE-SLEYIEAHGTGTKVGP
QLN--SITRALCTSR-QD--PLLIGSTKSNMHPEPASGLAGLAKVLLSLE
HGLWAPNLHFHTPNSEIPALSDGRLQVV--DRPLPVRG------GNVSIN
SFGFGGSNVHVIL
>vertebFAS_ERR1725896_NODE_418_length_9376_cov_108.499839_g253_i1_1
--IAISGRLP--ESNNLEEFWQNLFNGVDMVTEDDRRWKPG---------
---LYGLPRRNGKLKEIDRFDAAFFGVHPK-QAHTMDPQLRLLLEISYEA
IVDGGINPVSMRGSKTGVYIGVSGSEAGEAFSMTGCQRAMFANRLSYFFD
FNPSTAIDTACSSSLLALENAFNAIRHGQCDAALVGGVNLLLKPNTSVQF
MKLGMLSP-EGTCKSFDASGNYCRSEAAVAVLLTKKSMAKRIYAT--VLN
AGNNTDGYKEQPSGEMQQRLVRSLYEEANISPE-QVEYVEAHGTGTKVGP
QVN--GIVSVFCQSQ-RD--PLLIGSTKSNMHPEPASGLAALAKVVLSLE
HGIWAPNIHFHDPNPDIPALMDGRLRVV--SEPIPVRG------GIVGIN
SFGFGGSNVHLIL
>vertebFAS_ERR10034084_NODE_139_length_9500_cov_15.819913_g113_i0_1
--IAISGRLP--ESNNLEEFWQNLFNGVDMVTEDDRRWKPG---------
---LYGLPRRNGKLKEIDRFDAAFFGVHPK-QAHTMDPQLRLMLEISYEA
IVDGGINPVSMRGSKTGVYIGVSGSEAGEAFSMTGCQRAMFANRLSYFFD
FNPSTAIDTACSSSLLALENAFNAIRHGQCDAALIGGVNLLLKPNTSVQF
MKLGMLSP-EGTCKSFDASGNYCRSEAAVAVLLTRKSMAKRIYAT--VLN
AGNNTDGYKEQPSGEMQQRLVRSLYQEANVSPE-QVEYIEAHGTGTKVGP
QVN--GIVSVFCQSP-RD--PLLIGSTKSNMHPEPASGLAALAKVVLSLE
HGVWAPNVHFNEPNPDIPALTDGRLCVV--SKPTPVRG------GIVGIN
SFGFGGSNVHVIL
>vertebFAS_DRR317860_NODE_63_length_9608_cov_15.192659_g52_i0_1
--IAISGRLP--ESNNLEEFWENLLGGVDMVTEDDRRWTPG---------
---LHGLPKRNGKLKDISHFDAAFFGVHAK-QANTMDPQLRLMLEIAYEA
IVDGGLNPAALRGSRTGVYIGVSGSEAGEAFSMTGCQRAMLANRLSYFFD
FNPSTAIDTACSSSLLALENAFHAIRQGHCDAALVGGVNLLLKPNTSVQF
MKLGMLSP-EGTCKSFDASGNYCRSEAAVAVLLTKRSAAKRVYAT--VVN
AGNNTDGYKEQPSGEMQQRLVRSLYQEANISPE-QVEYVEAHGTGTKVGP
QVN--GIVGVFCESE-RE--PLLMGSTKSNMHPEPASGLAALAKVVLSLE
RGLWAPNLHFSCPNPDIPALSDGRVRVV--DRPIPVRG------GIVGIN
SFGFGGSNVHVIL
>vertebFAS_DRR157555_NODE_96_length_12734_cov_78.323680_g65_i0_1
--IAISGRLP--ESNNLEEFWQNLFNGVDMVTEDDRRWKPG---------
---LYGLPRRNGKLKEIDRFDAAFFGVHPK-QAHTMDPQLRLMLEISYEA
IVDGGINPVSMRGSKTGVYIGVSGSEAGEAFSMTGCQRAMFANRLSYFFD
FNPSTAIDTACSSSLLALENAFNAIRHGQCDSALVGGVNLLLKPNTSVQF
MKLGMLSP-EGTCKSFDASGNYCRSEAAVAVLLTKKSMAKRIYAT--VLN
AGNNTDGYKEQPSGDMQQRLVRSLYQEANISPE-QVEYIEAHGTGTKVGP
QVN--GIVSVFCQSQ-RD--PLLIGSTKSNMHPEPASGLAALAKVVLSLE
HGVWAPNIHFHEPNPDIPALTDGRVRVV--TEPIPVRG------GIVGVN
SFGFGGSNVHLIL
>vertebFAS_DRR088969_NODE_422_length_6497_cov_143.361973_g248_i0_1
--IAISGRLP--ESDNLEEFWENLINGVDMVTEDDRRWKPG---------
---LYGLPRRNGKLKEISKFDASFFGVHPK-QAHTMDPQLRLMMEISYEA
IVDGGINPVAMRGSNTGVYIGVSGSEAAEAFSMTGCQRAMFANRLSYFFD
FNPSTAIDTACSSSLLALENAFQAIRHGQCDSALVGGVNLLLKPNTSVQF
MKLGMLSP-GGSCKSFDASGDYCRSEAAVAVLLTKRSMARRVYAT--VLN
AGNNTDGYKEQPSGEMQQRLVRSLYQEARIAPE-EVEYIEAHGTGTKVGP
QVN--GIVGVFCQSE-RE--PLLIGSTKSNMHPEPASGLAALAKVVLSLE
HGLWAPNIHYNTPNTDIPALTDGRLRVV--SEPIPVRG------GIVGIN
SFGFGGSNVHVIL
>vertebFAS_SRR13711426_NODE_19125_length_3768_cov_44.269824_g788_i5_1
IVVAISGRLP--ESDNLEEFWENLFNGFDMVTEDDRRWKPG---------
---LYGLPKRNGKLKDISRFDAAFFGVHPK-QAHTMDPQLRLMLEIAYEA
IVDGGLNPTELRGSRTGVYIGVSGSEAGEAFSMTGCQRAMFANRLSYFFD
FNPSTAIDTACSSSLLALENAFNAIRHGHCDSALVGGVNLLLKPNTSVQF
MKLGMLSP-DGTCKSFDSSGNYCRSEAAVAVLLTRRSMAKRVYAT--VLN
AGNNTDGYKEQPSGEMQQRLVRSLYQEVNITPD-QVEYIEAHGTGTKVGP
QVN--GIVSVFCQSK-RD--PLLIGSTKSNMHPEPASGLSALAKVVLSLE
RGVWAPNIHYNSPNTDIPALSDGRLRVV--NEPIPVRG------GIVGIN
SFGFGGSNVHVIL
>vertebFAS_SRR1103822_NODE_941_length_8811_cov_22.093814_g582_i0_1
--IAISGRLP--ESDNLEEFWENLINGVDMVTEDDRRWTPG---------
---LYGLPRRNGKLKDISHFDAAFFGVHPK-QANTMDPQLRLMLEVAYEA
IMDGGLNPSSMRGSRTGVYVGVSGAEAGEAFSMTGCQRAMLANRLSYFFD
FKPSVTIDTACSSSLVALENAFHAIRQGHIDAALVGGVNLLLKPNTSVQF
MKLGMLSP-EGTCKSFDASGNYCRSEAAVAVLLTKRSATNRVYAT--VIN
AGNNTDGYKEQPSGDMQQTLVRSLYNEANVSPE-QVEYIEAHGTGTKVGP
QVN--GIVSVFCQAK-RE--PLLIGSTKSNMHPEPASGLAALAKVVLSLE
RGVWAPNLHFTHPNPDIPALTDGRVQVV--DRPIPVRG------GIVGIN
SFGFGGSNVHVIL
>vertebFAS_ERR375875_NODE_772_length_9499_cov_34.017143_g556_i0_1
--VAIAGRLP--ESDNLQEFWDNLVNGVDMVTDDDRRWKSG---------
---LYGLPHRSGKLKDISKFDASFFGVHPK-QAHTMDPQLRIILETAYEA
IVDGGVNPTALRGTNTGVWIGVSGSEAAEAFSMTGCQHAMFANRLSYFFD
LKPSSSIDTACSSSLLALENAFQAIRHGRCDSALVGGVNLLLKPNTSVQF
MKLGMLSP-DGACKSFDASGDYCRSEAAVVVLLTKRSAAKRVYAT--IVN
AGSNTDGYKEQPSGEMQQRLMKAVYEEAGISPA-DVEYVEAHGTGTKVGP
QLN--GIVNVFCQFD-RT--PLLLGSTKSNMHPEPASGLAALAKVVLSLE
NGLWAPNIHYKTPNPDVPALQNGCIQVV--TEPVPVKG------GIVGVN
SFGFGGSNVHVIL
>vertebFAS_ERR2202464_NODE_385_length_9729_cov_37.738090_g281_i0_1
--IAIAGRLP--ESENLQEFWENLINGIDMVTDDDRRWKPG---------
---LYGLPRRNGKLKEISRFDASFFGVHAK-QAHTMDPQLRLLLEVSFEA
IIDGGINPASLRGTNTGVWVGVSGSEAAEAFSMTGCQRAMFANRLSYFFD
FKPSLAIDTACSSSLLALESAFQAIRHGQCDSALVGGINLLLKPNTSVQF
MKLGMLST-DGTCKSFDASGDYCRSEAAVAVLLMRRSMAKRVYAT--VVN
AGSNTDGYKEQPSGEAQMQLMRSLYAEVALSPL-DVEYIEAHGTGTKVGP
QVN--GITDVFCMGE-RP--PLLIGSTKSNMHPEPASGLAALAKVILSLE
HELWAPNLHYHTPNPDIPALLDGRIQVV--SEPIAVKG------GIVGIN
SFGFGGSNVHVIL
>vertebFAS_DRR147123_NODE_151_length_9179_cov_26.992442_g109_i0_3
--IVIAGKLP--ESENLQEFWENLINGVDMVTEDDRRWKPG---------
---IYGLPKRNGKLKDISKFDATFFGVHAK-QAHTMDPQLRLLLEVSYEA
ILDAGVDPTTIRGTDTGVWIGVSGSEAAEAFSMTGCQRAMFANRISYFFD
FKPSMSIDTACSSGLVALDNAYKAISSGQCESALVGGVNLILKPNTSVQF
MKLGMLSP-EGTCKSFDAEGNYCRSEAVVAVFLTKKSKAKRIYAT--IVN
SGINTDGFKEQPSGWMQQQLVSSLYRESGIKPE-EVEYIEAHGTGTKVGP
QVN--GIINVFCQSE-RP--PLLIGSTKSNMHPEPASGLAALAKVVLSFE
YGVWAPNLHYNTPNPDIPALNDGRLQVV--TKPTPIKG------PLAGIN
SFGFGGSNAHVIL
>vertebFAS_DRR147122_NODE_268_length_9156_cov_28.223674_g195_i0_1
--IVIAGKLP--ESENLQEFWENLINGVDMVTEDDRRWKPG---------
---IYGLPKRNGKLKDISKFDATFFGVHAK-QAHTMDPQLRLLLEVSYEA
ILDAGIDPTTIRGTDTGVWIGVSGSEAAEAFSMTGCQRAMFANRISYFFD
FKPSMSIDTACSSGLVALDNAYKAISSGQCESALVGGVNLILKPNTSVQF
MKLGMLSP-EGTCKSFDAEGNYCRSEAVVAVFLTKKSKAKRIYAT--IVN
SGINTDGFKEQPSGWMQQQLVSSLYRESGIKPE-EVEYIEAHGTGTKVGP
QVN--GIINVFCQSE-RP--PLLIGSTKSNMHPEPASGLAALAKVVLSFE
YGVWAPNLHYNSPNPDIPALNDGRLQVV--TKPTPIKG------PLAGIN
SFGFGGSNAHVIL
>vertebFAS_DRR096277_NODE_111_length_9281_cov_24.541486_g74_i0_2
--IAISGRLP--ESNNLEEFWENLLNRVDMVTEDDRRWKPG---------
---LYGLPRRNGKLKDISHFDASFFGVHPK-QAHTMDPQLRLLLEVSYEA
IVDGGLSPSALRGSRTGVYVGVSGSEAGEAFSMTGCQRAMLANRLSYFFD
FRPSTAIDTACSSGLLALENAFHAIRRGHCDAALVGGVNLLLKPNTSVQF
MKLGMLSP-EGTCRSFDSSGNYCRSEAVVAVLLTRRALARRVYAT--VVN
AGNNTDGYKDQPSGEMQQLLVRSLYQEANVSPD-QVEYIEAHGTGTKVGP
QVN--GIVGVFCRSR-RD--PLLIGSTKSNMHPEPASGLAALAKVVLSLE
RRVWAPNLHFNSPNPDIPALTDGRVQVV--DRPVPVRG------GIVGIN
SFGFGGSNVHVIL
>vertebFAS_SRR1802470_NODE_27641_length_2233_cov_10.684982_g15_i6_1
--IAMAGRLP--ESENLQEFWDNLIGGVDMVTDDDRRWKAG---------
---LYGLPKRSGKLKDLSKFDASFFGVHPK-QAHTMDPQLRLLLEVTYEA
IVDGGINPAVLRGTNTGVWVGVGGSETSEALSMIGCQRAMMANRLSYFFD
LKPSIALDTACSSSLVAMQSAFQAISSGDCCAAIVGGINVLLKPNTSVQF
MKLGMLSP-EGACRAYDASGNYCRAEAVVAILMMKKSVAKRVYAT--ILN
ASTNTDGYKEQPSGEVQEQLMRSMYKDSGISPE-SLEYIETHGTGTKVGP
QLN--GIAQALCQSR-RE--PLLIGSTKSNMHPEPASGLAALSKVLLSLE
HGVWAPNLHFKIPNPEIPSLLDGTLTVV--DKPIPVKG------GNVGIN
SFGFGGSNVHVIL
>vertebFAS_ERR5956190_NODE_371_length_8449_cov_31.313395_g224_i0_1
VVIAMSGRLP--ESENLEEFWHNLFNGVDMVTEDDRRWKPG---------
---LYGLPRRNGKLKDISRFDAAFFGVHPK-QAHTMDPQLRLMLEVAYEA
IVDGGLNPTDLRGSRTGVYIGVSGSEAGEAFSMTGCQRAMFANRLSYFFD
FNPSTAIDTACSSSLLALENAFQAIRHGHCDHALVGGVNLLLKPNTSVQF
MKLGMLSP-GGSCKSFDASGDYCRSEAAVAVFLTRRPSARRIYAT--VVN
AGNNTDGYKEQPSGEMQRRLVSRLYEEARLRPE-EVEYIEAHGTGTKVGP
QVN--GIVGVFCQSE-EE--PLLIGSTKSNMHPEPASGLAALAKVVLSLE
RGVWAPNLHFSSPNTDIPALSDGRLRVV--DRPIPVRR------GIVGVN
SFGFGGSNVHVIL
>vertebFAS_ERR4590914_NODE_679_length_10476_cov_112.314429_g377_i0_2
IVIAISGRLP--ESNNLEEFWENLINGVDMVTEDDRRWTPG---------
---LYGLPKRNGKLKDISHFDAAFFGVHPK-QANTMDPQLRLMLEIAYES
IVDGGLNPAALRGSKTGVYIGVSGSEAGEAFSMTGCQRAMLANRLSYFFD
FSPSTAIDTACSSSLLALENAFHGIRQGHCDAALVGGVNLLLKPNTSVQF
MKLGMLSP-EGTCKSFDASGNYCRSEAAVAVLLTKRSMAKRVYAT--VLN
AGNNTDGYKEQPSGEMQQRLVRSLYQAANITPD-QVEYVEAHGTGTKVGP
QVN--GIVSVFCDSR-SE--PLLIGSTKSNMHPEPASGLSALAKVVLSLE
RGVWAPNLHYNSANADIPALSDGRIQVV--DRPIPIRG------GIVGIN
SFGFGGSNVHVIL
>vertebFAS_SRR10076598_NODE_533_length_10846_cov_39.115752_g360_i1_2
--IAIAGRLP--ESESLEEFWENLVGGVDMVTDDERRWKSG---------
---LHGLPRRTGKLNDISKFDASFFGTLPK-QAAVMDPQLRLLLEVSYEA
ILDGGINPASLRGSNTGVWIGISGAEAIEVLSMIGSQRAMFANRLSFFYD
LKPSMSVDAACSSSLLALEVAYKAICHGECDAALVGGCSIMLKPNTSLQF
MKLGMLSP-DGTCKAFDASGNYCRSEGVVVVLLTKKSMAKRVYAT--IVN
AGTNTDGFKEQPCGEMHQRLFSSLYTASGILPD-EMEYVEAHGTGTKAGP
QVN--AIAKVLCPGR-RE--PLLIGSTKSNMHPEPASGLVALLKVILSLE
NGVWAPNLHYNTPNPDIPALQDGSLQVV--CKPTPVKG------GLVGIN
SFGFGGSNVHVIL
>vertebFAS_SRR10054319_NODE_955_length_8600_cov_263.663305_g539_i1_1
VVIAMSGKLP--ESENLQEFWANLISGVDMVTDDDRRWKAG---------
---LYGLPRRSGKLKDLSKFDASFFGVHPK-QAHTMDPQLRLLLEVTYEA
IVDGGINPTSLRGTNTGVWVGVSGSEASEALSMVGCQRAMMANRLSFFFD
FKPSISLDTACSSSLLALQNAYKAIRSGECPAAIVGGINLLLKPNTSVQF
MKLGMLSP-EGACKSFDEAGNYCRSEAAVVVLLTRKSLARRVYAT--ILN
AGTNTDGYKEQPSGESQEQLIRSLYEPAGLDPE-SLEYIEAHGTGTKVGP
QLK--GVVQALCSKR-KE--PLLIGSTKSNMHPEPASGLSALIKVLLSLE
HGLWAPNLHFHNPNPDIPELHNGQLRVV--DQPLPVQG------GIVGIN
SFGFGGSNVHVIL
>vertebFAS_SRR10024060_NODE_160_length_8920_cov_7.005741_g125_i0_1
--IAIGGRLP--ESDNLQEFWENLIGGVDMVTEDDRRWKPG---------
---LYGLPTRNGKLKEINKFDASFFGVHPK-QAHTMDPQLRLLLEICYEA
IVDGGMNPSDLRGTNTGVWIGVSGSEAGEAFSMTGCQRAMFANRISYFFD
FKPSLAIDTACSSSLLALENAYKAIYHGQCNAAIVGGVNLLLKPNTSVQF
MKLGMLSP-DGTCKSFDASGNYCRSEAACAVLVTKKALARRVYAT--IVN
AGSNTDGYKEQPSGEVQQQLLNALYHEAGIQTS-EVEYVEAHGTGTKVGP
QVN--GIVSVFCKSE-RE--PLLLGSTKSNMHPEPASGLAALCKVILSLE
HGFWAPNLHYNNPNQDIPALQDGRIQVV--TEPIQVKG------GIVGIN
SFGFGGSNVHVIL
>vertebFAS_SRR9729082_NODE_14_length_8792_cov_66.819131_g8_i0_1
-MIAMSGKLP--ESENLEEFWANLIGGVDMVTADDRRWKAG---------
---LYGLPRRMGKLKDLSRFDASFFGVHSK-QANTMDPQLRMLLEVTYEA
IVDGGINPASLRGTSTGVWVGVSSSDASEALSMIGCQRAMMANRVSFFFD
FKPSITIDTACSSSLLALQSAYQAIRGGECSAAVVGGLNVLLKPNSSLQF
MKLGMLSQ-DGTCRSFDAEGTYCRAEAVVAVLLTKKSLARRVYAT--ILN
AGTNTDGSKEQPSGDVQEQLIRSLYAPAGPDPE-SLEYIEAHGTGTKVGP
QLN--GIVNALCATR-RE--PLLIGSTKSNMHPEPASGVAALIKVLLSLE
HGVWAPNLHYHTPNPEIPALQDGRLQVV--DRPLPIRG------GNVGIN
SFGFGGSNVHVIL
>vertebFAS_SRR10101936_NODE_204_length_10573_cov_94.191048_g133_i0_3
--IAISGRLP--ESNNLEEFWENLINGLDMVTEDNRRWTPG---------
---LYGLPKRNGKLKDISHFDAAFFGVHPK-QANTMDPQLRLMLEIAYES
IVDAGLNPATLRGSKTAVYIGVSGSEAGEAFSMTGCQRAMLANRLSYFFD
FNPSTAIDTACSSSLLALENAFQSIRQGHCDAALVGGVNLLLKPNTSVQF
MKLGMLSP-EGTCKSFDSSGNYCRSEAAVAVLLTKRSVAKRVYAT--VVN
AGNNTDGYKEQPSGEMQQRLVRSLYQEANITPE-QVEYIEAHGTGTKVGP
QVN--GIVSVFCQSK-RE--PLLIGSTKSNMHPEPASGLAALAKVLLSLE
RGFWAPNLHFNSPNPDIPALTDGRLQVV--DRPIPIRG------GIVGIN
SFGFGGSNVHVIL
>vertebFAS_SRR10006169_NODE_75_length_9824_cov_389.778689_g54_i1_1
--IAISGRLP--ESNNLEEFWENLIGGVDMVTEDDRRWTPG---------
---LHGLPKRNGKLKDISHFDAAFFGVHPK-QANTMDPQLRLMLEIAYEA
IIDGGLNPASLRGSKTGVYIGVSGSEAGEAFSMTGCQRAMLANRLSYFFD
FSPSTAIDTACSSSLLALENAFHAIRQGHCDAALVGGVNLLLKPNTSVQF
MKLGMLSP-EGTCKSFDASGNYCRSEAAVAVLLTKRSAAKRVYAT--VVN
AGNNTDGYKEQPSGEMQQRLVRSLYQEANISPE-QVEYVEAHGTGTKVGP
QVN--GIVSVFCESE-RE--PLLMGSTKSNMHPEPASGLAALAKVVLSLE
RGLWAPNLHFFSPNPDIPALSDGRLQVV--DRPIPVRG------GIVGIN
SFGFGGSNVHVIL
>vertebFAS_ERR4590885_NODE_3234_length_5489_cov_7.316100_g1896_i0_1
--IAISGRLP--ESNNLEEFWENLINGVDMVTEDDRRWTPG---------
---LYGLPKRNGKLKDISHFDAAFFGVHPK-QANTMDPQLRLMLEIAYES
IVDGGLNPAALRGSKTGVYIGVSGSEAGEAFSMTGCQRAMLANRLSYFFD
FSPSTAIDTACSSSLLALENAFHGIRQGHCDAALVGGVNLLLKPNTSVQF
MKLGMLSP-EGTCKSFDASGNYCRSEAAVAVLLTKRSMAKRVYAT--VLN
AGNNTDGYKEQPSGEMQQRLVRSLYQAANISPE-QVEYVEAHGTGTKVGP
QVN--GIVGVFCDSR-SE--PLLIGSTKSNMHPEPASGLSALAKVVLSLE
RGVWAPNLHYNSANADIPALSDGRVQVV--DRPIPIRG------GIVGIN
SFGFGGSNVHVIL
>vertebFAS_ERR4556681_NODE_379_length_10433_cov_92.464382_g199_i1_1
--IAISGRLP--ESNNLEEFWENLINGVDMVTEDDRRWTPG---------
---LYGLPKRNGKLKDISHFDAAFFGVHPK-QANTMDPQLRLMLEIAYES
IVDGGLNPAALRGSKTGVYIGVSGSEAGEAFSMTGCQRAMLANRLSYFFD
FSPSTAIDTACSSSLLALENAFHGIRQGHCDAALVGGVNLLLKPNTSVQF
MKLGMLSP-EGTCKSFDASGNYCRSEAAVAVLLTKRSMAKRVYAT--VLN
AGNNTDGYKEQPSGEMQQRLVRSLYQAVNITPE-QVEYVEAHGTGTKVGP
QVN--GIVSVFCDSR-SE--PLLIGSTKSNMHPEPASGLSALAKVVLSLE
RGVWAPNLHYNSANADIPALSDGRVQVV--DRPIPVRG------GIVGIN
SFGFGGSNVHVIL
>vertebFAS_DRR385772_NODE_475_length_9565_cov_43.704383_g319_i1_1
--IAISGRLP--ESNNLEEFWENLINGVDMVTEDDRRWTPG---------
---LYGLPKRNGKLKDIGHFDAAFFGVHPK-QAHTMDPQLRIMLEIAYES
IIDAGLNPATLRGSKTGVYIGVSGSEAGEAFSMTGCQRAMLANRLSYFFD
FSPSTAIDTACSSSLLALENAFHAIRQGHCDAALVGGVNLLLKPNTSVQF
MKLGMLSP-EGTCKSFDSSGNYCRSEAAVAVLLTKRSVAKRVYAI--VVN
AGNNTDGYKEQPSGEMQQRLVRSLYQEANISPE-QVEYVEAHGTGTKVGP
QVN--GIVSVFCQSK-RE--PLLIGSTKSNMHPEPASGLAALAKVVLSLE
RGVWAPNLHFKNPNPDIPALTDGRVQVV--DQPIPIRG------GIVGIN
SFGFGGSNVHVIL
>vertebFAS_DRR317855_NODE_252_length_9556_cov_30.924918_g174_i1_2
--IAISGRLP--ESNNLEEFWENLIGGVDMVTEDDRRWTPG---------
---LHGLPKRNGKLKDISHFDAAFFGVHAK-QANTMDPQLRLMLEIAYEA
IVDGGLNPAALRGSKTGVYIGVSGSEAGEAFSMTGCQRAMLANRLSYFFD
FSPSTAIDTACSSSLLALENAFHAIRQGHCDAALVGGVNLLLKPNTSVQF
MKLGMLSP-EGTCKSFDASGNYCRSEAAVAVLLTKRSAAKRVYAT--VVN
AGNNTDGYKEQPSGEMQQRLVRSLYQEANISPE-QVEYVEAHGTGTKVGP
QVN--GIVGVFCESE-RE--PLLMGSTKSNMHPEPASGLAALAKVVLSLE
RGLWAPNLHFSCPNPDIPALSDGRVQVV--DRPIPVRG------GIVGIN
SFGFGGSNVHVIL
>vertebFAS_DRR317847_NODE_84_length_12168_cov_31.205209_g70_i0_1
--IAISGRLP--ESNNLEEFWENLIGGVDMVTEDDRRWTPG---------
---LHGLPKRNGKLKDISHFDAAFFGVHAK-QANTMDPQLRLMLEVAYEA
IVDGGLNPAALRGSKTGVYIGVSGSEAGEAFSMTGCQRAMLANRLSYFFD
FSPSTAIDTACSSSLLALENAFHAIRQGHCDAALVGGVNLLLKPNTSVQF
MKLGMLSP-EGTCKSFDASGNYCRSEAAVAVLLTKRSAARRVYAT--VVN
AGNNTDGYKEQPSGEMQQRLVRSLYQEANISPE-QVEYVEAHGTGTKVGP
QVN--GIVGVFCESE-RE--PLLMGSTKSNMHPEPASGLAALAKVVLSLE
RGLWAPNLHFSSPNPDIPALSDGRVQVV--DRPIPVRG------GIVGIN
SFGFGGSNVHVIL
>vertebFAS_DRR317843_NODE_484_length_8972_cov_116.270929_g364_i0_2
--IAISGRLP--ESNNLEEFWENLIGGVDMVTEDDRRWTPG---------
---LHGLPKRNGKLKDISHFDAAFFGVHPK-QANTMDPQLRLMLEIAYEA
IVDGGLNPAALRGSKTGVYIGVSGSEAGEAFSMTGCQRAMLANRLSYFFD
FSPSTAIDTACSSSLLALENAFHAIRQGHCDAALVGGVNLLLKPNTSVQF
MKLGMLSP-EGTCKSFDASGNYCRSEAAVAVLLTKRSAAKRVYAT--VVN
AGNNTDGYKEQPSGEMQQRLVRSLYQEANISPE-QVEYVEAHGTGTKVGP
QVN--GIVGVFCESE-RE--PLLMGSTKSNMHPEPASGLAALAKVVLSLE
RGLWAPNLHFSCPNPDIPALSDGRVQVV--DRPIPVRG------GIVGIN
SFGFGGSNVHVIL
>vertebFAS_DRR233952_NODE_823_length_9254_cov_44.496242_g597_i0_1
--IAISGRLP--ESNNLEEFWENLINGVDMVTEDDRRWTPG---------
---LYGLPKRNGKLKDISHFDAAFFGVHPK-QAHTMDPQLRLMLEIAYES
IVDAGLNPATLRGSKTGVYIGVSGSEAGEAFSMTGCQRAMLANRLSYFFD
FSPSTAIDTACSSSLLALENAFHAIRQGHCDAALVGGVNLLLKPNTSVQF
MKLGMLSP-EGTCKSFDSSGNYCRSEAAVAVLLTKRSAAKRVYAI--VVN
AGNNTDGYKEQPSGEMQQRLVHSLYQEANISPE-QVEYVEAHGTGTKVGP
QVN--GIVSVFCQSK-RE--PLLIGSTKSNMHPEPASGLAALAKVVLSLE
RGVWAPNLHFKNPNPDIPALTDGRVQVV--DQPIPIRG------GIVGIN
SFGFGGSNVHVIL
>vertebFAS_ERR7361254_NODE_116_length_9159_cov_13.959987_g92_i0_1
IVIAIAGRLP--ESDNLQEFWENLIGGVDMVTEDDRRWKPG---------
---LYGLPTRNGKLKEINKFDASFFGVHPK-QAHTMDPQLRLLLEVSYEA
IVDGGMNPSDLRGAKTGVWIGVSGSEAGEAFSMTGCQRAMFANRISYFFD
FQPSLSIDTACSSSLLALENAYKAIYHGQCDAAIVGGVNLLLKPNTSVQF
MKLGMLSP-DGTCKSFDASGNYCRSEGACAVLVTKKSLAKRVYAT--IVN
AGSNTDGYKEQPSGEVQQQLLNTLYQEAGIQTS-EVEYVEAHGTGTKVGP
QVN--GIESVFCRSE-RE--PLLLGSTKSNMHPEPASGLAALCKVILSLE
HGVWAPNLHYKNPNQDIPALQDGRIQVV--TEPIPVKG------GIVGIN
SFGFGGSNVHVIL
>vertebFAS_ERR6338386_NODE_1474_length_10021_cov_206.454262_g842_i0_1
--IAIAGKLP--ESENLQEFWENLLNGVDMVTEDDRRWKPG---------
---IYGLPKRNGKLKDISKFDASFFGVHPK-QAHTMDPQLRLLLEVSYEA
ILDGGINPATLRGTDTGVWVGASASEAGEALSMTGCQRSMFANRISYFYD
LTPSITIDTACSSSLVAMENAYKAIRHGRCSAALVGGVSVLLKPNTSVQF
MKLGMLSP-DGACKAFDASGNYCRSEAVVVILLTKRSMAKRIYAT--IVN
AGSNTDGFKEQPSGEMQQQLVSSLYRESGIKPG-EVEYVEAHGTGTKVGP
QVN--GIVNVFCQCE-RE--PLLIGSTKSNMHPEPASGLAALAKVILSLE
HGLWAPNLHFSTPNPDIPALQDGSLEVV--CKPTPVKG------GLVSIN
SFGFGGANAHVIL
>vertebFAS_ERR1940566_NODE_42_length_5573_cov_23.306428_g8_i1_1
IVIAISGRLP--ESSNLEEFWENLINGVDMVTEDNRRWTPG---------
---LYGLPKRNGKLKDISHFDAAFFGVHPK-QANSMDPQLRLMLEIAYEA
IVDGGLNPATLRGSKTGVYIGVSGSEAGEAFSMTGCQRGMLANRLSYFFD
FSPSTAIDTACSSSLLALENAFHAIRQGHCDAALVGGVNLLLKPNTSVQF
MKLGMLSP-EGTCKSFDASGNYCRSEAAVAVLLTKRPAARRVYAT--VIN
AGNNTDGYKEQPSGEMQQRLVRSLYQEASVSPE-QVEYIEAHGTGTKVGP
QVN--GIVSVFCESK-RE--PLLIGSTKSNMHPEPASGLAALAKVLLSLE
RGVWAPNLHFLHPNPDIPALTDGRVRVV--DRPVPVRG------GIVGIN
SFGFGGSNVHVIL
>vertebFAS_ERR4276759_NODE_464_length_9414_cov_56.507101_g339_i0_1
VVVAIAGKLP--ESENLQEFWENLINGVDMVTEDDRRWKPG---------
---LYGLPRRNGKLKDISKFDASFFGVHPK-QAHTMDPQLRLLLEVSYEA
ILDGGINPASIRGTDTGVWIGVSGSEAGEAFSMTGCQRAMFANRISYFFD
FKPSMSIDTACSSGLVALENAYKAIRSGQCSSALVGGVNLVLKPNTSVQF
MKLGMLSP-EGACKSFDASGNYCRSEAAVVVFLTRKSLAKRVYAT--IVN
AGCNTDGFKEQPSGWMQQQLVSSLYRESGIKPE-EVEYIEAHGTGTKVGP
QVN--GIVNVFCQSD-RP--PLLVGSTKSNMHPEPASGLAALAKVVLSLE
HGLWAPNIHYNTPNPDIPALQDGRIQVV--TKPTPTKG------HLCGIN
SFGFGGSNAHVIL
>vertebFAS_ERR2675598_NODE_159_length_9265_cov_33.969293_g116_i0_1
VVIAIAGKLP--ESENLQEFWENLINGVDMVTEDDRRWKPG---------
---IYGLPKRNGKLKDISKFDATFFGVHAK-QAHTMDPQLRLLLEVCYEA
IMDGGIDPTTIRGTDTGVWIGVSGSEAAEAFSMTGCQRAMFANRISYFFD
FKPSMSIDTACSSGLVALDNAYKAISSGQCESALVGGVNLILKPNTSVQF
MKLGMLSP-EGTCKSFDAEGNYCRSEAVVAVFLTKKPKAKRIYAT--IVN
SGINTDGFKEQPSGWMQQQLVSSLYKESGIKPE-EVEYIEAHGTGTKVGP
QVN--GIINVFCQSE-RP--PLLIGSTKSNMHPEPASGLAALAKVVLSFE
HGILAPNLHYNTPNPDIPALEDGRLQVV--TKPTPIKG------HLAGIN
SFGFGGSNAHVIL
>vertebFAS_DRR243761_NODE_740_length_8571_cov_45.454405_g501_i0_1
IVIAISGRLP--ESNNLEEFWENLLGGVDMVTEDNRRWEPG---------
---LYGLPRRNGKLKDISHFDAVFFGVHPK-QANTMDPQLRLMLEVAYEA
IVDAGQNPASLRGSKTGVYIGVSGSEASEAFSMTGCQRAMLANRLSYYFD
LNPSTAIDTACSSSLLALENAFHAIRLGQCEAALVGGVNLLLKPNTSVQF
MKLGMLSP-EGTCKSFDASGNYCRSEAAVVVLLTKRSVAKRIYAT--VVN
AGNNTDGYKEQPSGQMQQRLVSALYEEAGISPE-QVEYIEAHGTGTKVGP
QVN--GIVGVFCEKR-TE--PLLLGSTKSNMHPEPASGLAALAKVVLSLE
KGVWAPNLHYSNPNPDIPALTDGRVRVV--DLPIPVKG------GIVGIN
SFGFGGSNVHVIL
>vertebFAS_DRR125559_NODE_489_length_10407_cov_242.643174_g315_i0_2
VVIAIAGKLP--ESENLQEFWENLINGVDMVTEDDRRWKPG---------
---IYGLPKRNGKLKDISKFDATFFGVHAK-QAHTMDPQLRLLLEVCYEA
IMDGGIDPTTIRGTDTGVWIGVSGSEAAEAFSMTGCQRAMFANRISYFFD
FKPSMSIDTACSSGLVALDNAYKAISSGQCESALVGGVNLILKPNTSVQF
MKLGMLSP-EGTCKSFDAEGNYCRSEAVVAVFLTKKPKAKRIYAT--IVN
SGINTDGFKEQPSGWMQQQLVSSLYKESGIKPE-EIEYIEAHGTGTKVGP
QVN--GIINVFCQSE-RP--PLLIGSTKSNMHPEPASGLAALAKVVLSFE
HGVWAPNLHYNTPNPDIPALEDGRLQVV--TKPTPIKG------HLAGIN
SFGFGGSNAHVIL
>vertebFAS_DRR072216_NODE_73_length_11043_cov_301.473622_g53_i0_1
-MVAIAGKLP--ESENLQEFWENLINGVDMVTEDDRRWKPG---------
---LYGLPRRNGKLKDISKFDASFFGVHPK-QAHTMDPQLRLLLEVSYEA
ILDGGINPASIRGTDTGVWIGVSGSEAGEAFSMTGCQRAMFANRISYFFD
FKPSMSIDTACSSGLVALDNAYKAIRSGQCDSALVGGVNLVLKPNTSVQF
MKLGMLSP-EGACKSFDASGNYCRSEAAVVVFLTRKSLAKRVYAT--IVN
AGCNTDGFKEQPSGWMQQQLVSSLYRESGIKPE-EVEYIEAHGTGTKVGP
QVN--GIVNVFCQSD-RP--PLLIGSTKSNMHPEPASGLAALAKVVLSLE
HGLWAPNIHYNTPNPDIPALQDGRIQVV--TKPTPTKG------HLCGIN
SFGFGGSNAHVIL
>vertebFAS_DRR218971_NODE_279_length_8509_cov_51.512854_g213_i0_2
-MIAMSGKLP--ESENLQEFWANLIGGVDMVTDDDRRWKAG---------
---LYGLPKRSGKLKDLSKFDASFFGVHPK-QAHTMDPQLRLLLEVSYEA
IVDGGINPASLRGTNTGVWVGVSGSEASEALSMVGCQRAMMANRLSFFFD
FKPSIALDTACSSSLLALQSAYQAIRSGECPAALVGGINVLLKPNTSVQF
MKLGMLSP-EGTCRSFDDSGNYCRSEAVVAVLLTKKSLARRVYAT--ILN
AGTNTDGCKEQPSGEAQEQLIQSLYRPAGLAPE-SLEYIEAHGTGTKVGP
QLN--SIVRALCASR-QG--PLLIGSTKSNMHPEPASGLAALTKVLLSLE
NGVWAPNLHFHNPNPEIPALVDGRLQVV--DRPLPVRG------GNVGIN
SFGFGGANVHVIL
>vertebFAS_DRR171458_NODE_232_length_9747_cov_34.130601_g178_i0_1
IVIAIAGRLP--ESDNLQEFWDNLVNGIDMVTDDDRRWKSG---------
---LYGLPHRSGKLKDISKFDASFFGVHPK-QAHTMDPQLRIILEVAYEA
IVDGGINPAALRGTNTGVWIGVSGSEAAEAFSMTGCQHAMFANRLSYFFD
LKPSSSIDTACSSSLLALENAFQAIRHGQCDSALVGGVNLLLKPNTSVQF
MKLGMLSP-DGSCKSFDASGNYCRSEAAVVVLLTKRSAAKRVYAT--VVN
AGSNTDGYKEQPSGEMQQRLMKAVYEEAGISPA-DVEYVEAHGTGTKVGP
QLN--GIVNVFCQFD-RQ--PLLLGSTKSNMHPEPASGLAALAKVVLSLE
HKLWAPNIHYKTPNPDVPALQNGCIQVV--TEPTPVKG------GIVGVN
SFGFGGSNVHVIL
>FLP_Clade1_alderia2_NODE_554_nrpspksdomains_ctg2491_1_PKS_KS.1_
IVIAISGRFP--ESASVREFEENLYSKTNMVTMTGRRWEYG---------
---YLGTPPYMGTLKNISHFDTEFFGVSGK-QADVTDPQIRIMMEVVYEA
IVDAGESFASLKGSRTGVYVGITCSEPQDAWIIPGTNHCMVANRINFFFD
LRPSCAYESACSTSIVTLEAADMHMRSGLIDSAIVAAVNLCCRPVTSQVF
AGMNFTT--DDFCKTFDVKGDFVRAEAVSAVFITKKEMAKRIYGT--ICG
TSTNNDGFNPNPNFVAQEELMKDIYHNNVIDMN-KINYFETHGTGTPAGP
QCK--AICNAICKK--RNK-PLLIGSVKTNCHAETASGMCSLTKIVLAMH
KDLVPANLHYDTPNPAITGLFDGSLKVC--DEHTKLGG------GYISLN
SFGIGGTNGHCLI
>FLP_Clade2_sipho_genome_NODE_521
IVIAISSRMP--DSANIDEFTENLFNKKHMVTEAAGRYENG---------
---LRDAPMYLGAIPDADKYDTTFFGMYPS-MAFACDPQSRMLLERAYEA
VIDAGESWDSLRGSRTGVFIGGYPSDSSECGTFIGYTHCHLANRISFFFD
FKASFSTDCGDGSGLCALEIAMTHIRLGNIDRAIVGSTNIVQDINSTVAG
ANVGFYSF-DGKCRAFDANASHCRADASVVLLLSKKDRAKRSYCS--VLH
VRNSGDGYTEEKSSEAQSKLLQNIYTEMGIDPN-KISFVEAHGACNLEDK
IAD---ALADVCTNR-KS--PLLVGSVNTNMHADGSAAMAGLVKSLIACE
RRMIPPSLHFETPNPNIKALFDGRIKIL--TEAAPFEK------GLISIN
SFGVGCTNYHATI
>FLP_Clade3_SRR2912833_NODE_89_nrpspksdomains_ctg402_1_PKS_KS.1_
ICITISGRVG--QANNLDEFKDFLWNKKHAFTDKFLRFDLD---------
---KYNTQKWFAYINDAEKFDPEFFGIEAK-KANYLDPNIRLSIEAAYEA
IVDAGYSMEEVRGTKTGVYVPCVGYDASNYWLGV--HNSFRAHRISYEMD
LRPSMAIDTACSGYMAAIECALKDIRLGNCDQAIVAGSQLHCNPIAAMLF
LDIKAAGP-NCICYAFDERAEMSRGEAIGTLFIQKECDARRIHTK--VAH
AYQSCDGNSGDPSVEGQMATIATCYRQAGVDPH-KINFVECHGTGTVAGS
TVN--AIDNIFCGER-TE--PLMIGSVKTNMHAEAVAGFNAIAKCIISFY
ESTIPPNINFEKPNKSIPGLLDGRLKVP--VELTPWN------GTMCGVS
GFGLGGTSSHLIL
>FLP_SRR8573941_NODE_233_length_7409_cov_44.677072_g144_i1_2
LVISISGKFP--ASRDVNELWDNLCNKVDMMGSDHNRMPLE---------
----FMDVGNYGKIYDTEKFDNEFFRINPE-ASNWMTPESRMCMEMAYEA
IVDAGHSIESMAGRNTGTFYSHGAFEAPHSFSFVGLVTSMLPNRVAHYFD
LRRSVLVDSACSSSLSAFDLAVEAIRNGTIDSALIGGAGCTFGPQIGMEL
KKFGVASS-NGRCKVFDSSADYGRSDAAGTLLLEKKSEARRCYAS--IVE
TGCGHDGKTASTSTVTQHELIKDVLKRSGVDHR-EIDFVETHGTGTQVGP
NVK--ALDIDLTKDR-KH--PLMVGSIKSNLHSECLSGLPSLTKAVMIMH
HDSIPPNLNYETTNPKIDSILEGRVVVPT--ENTPYKG------GLVAVN
SFGIGGSIAHILL
>FLP_SRR830642_NODE_9364_length_1406_cov_491.556374_g6883_i0_1
--VSISCRLP--KTSNMTELWENLVEGVDMIEENDLYWPRG---------
---IHGVPKRTGVLPEIDRFDSLFFEINPK-QNKVYDFEHKLLLEVVHEA
IIDSGFSSEELAGSRCGVLVGSEGCSGATAYTKN--HGSMMANYISFFYD
LKPSMTINSACSSSFQALRLAYRYMEDNQCDSMIVAGSHAQFSPMANLTL
TRAMMLAN-DGKCKVFDESADYVRSDGIVAILLQRASVAKRAYAR--ISG
VYDNCDGRKSQPSAPSQKDLLRDFYKANKINPD-DVCYIETHGTGTQVGK
AIA--ALSEFFCGNG-R---DMLIGSIKSNLHTEVTSGLASMCKVILSMQ
HKLIPGNLHLFNSN--IPELFDGSMKVV--KENMEWEG------GPTAIN
SFGFGGAKVHCVI
>FLP_SRR830638_NODE_435_length_5088_cov_3.566184_g317_i0_1
ICVTMAGRVG--QARTLTDVKHALWNKQEVFTTKPMRFDIE---------
---KYGTQKQHAYIDDAEYFDNDYFGIAPK-NAEFLDPNIRLSLEGAYEA
VVDAGYSMQEIRGTNTGVYVPCVAYDANCYWKGMGVVNNFRASRISYAMD
LRPSVCVDTACSGYLAALETAMKDIRMGVADSAIVACCQLHCNPMSSLLF
IELGAAGP-DAKCYTFDERAQFGRGEAVGAVLLQKEEDARRVYCK--LAH
CFQSCDGNSGDPSVIGQMHTINECYRQCGIDPQ-VVEYVECHGTGTSAGT
VAN--AVTNVFCGKR-KS--PLLVGSIKTNVHAEAAAGFNALVKCVFGME
EGVIPPNLNFERPNREIPGLLDGRLKVV--TEMTPWT------GRVCGIS
GFGIGGTNSHVIL
>FLP_SRR830638_NODE_12029_length_1707_cov_3.036188_g8492_i0_1
ICITMSGRSG--QARTLDELKKLLWEKKDGFATKALRFDID---------
---KYGTQKRHAYIDDAEYFDSDYFGIAPK-NAEFLDPNIRLSMEAAYEA
TVDAGYSMQEIRGSNTGVYVSCVAYDANCYWKGIGVVNNFRASRISYAMD
LRPSVCVDTACSGYLAAIEAAMKDMRLGIIDSAIVAGCQLHCNPMSSLLF
MELGAAGP-DAKCYTFDERAQFGRGEAVGAILLQKEEDARRIYCK--LAH
CYQSCDGNSGDPSIFGQMQTITECYKRCGIDPH-TVEYVECHGTGTRAGI
VTN--AITNVFCGKR-TK--PLMVGSVKTNIHAEATAGFNAVVKCIFGIE
EGLLPANLNFERPNPEIPGLLDGRLKVV--TEMTPWS------GQVCGIS
GFGIGGTNSHCVL
>FLP_SRR8282417_NODE_1791_length_4782_cov_10.214391_g909_i0_1
LVVCLSGRYP--DSANVGELTHNLFNGINMITVDDRRWPPG---------
---YFGTPEVMGKLRNITDFDAEFFGVHSK-SANTMDPMMRILLEVVYET
IVDAGESLESMKGSKTGVYIGVSVSECEVAWMVQGCPHSMFPNWVSFFFD
LRPSTAYNTACSSSLVCLDAAERHLRMGIIDNAIIGGCNILYRPSTSRLF
MTMNFLG--TTACRAFDETGDFVRAEVVSAMLIKKASSAKRVYGT--LVG
SMLNNDGFQLNPNTLAQEQLMTDIYPALNVDPK-EVKYFECHGTGTQAGP
NTR--AICNAVCKG--KKD-PLLIGSVKTNLHGETASGMAGLSKVMVILH
SRKIPPNLHFNTPNPKIPGLFDGRLKVV--TETTPFDG------GLIAIN
SFGMGGTNAHAIF
>FLP_SRR826781_NODE_487_length_5202_cov_253.639627_g309_i0_1
VCITMSGRIG--QCNNLDEFKEMLMKGKDAFTDKSMRFDID---------
---KYGTQKKHAYFEDADKFDNDYFGIAPK-NCDFMDPNIRLSMEASYEA
IVDAGLSMTEVRGTLTGVYASIVTLDAGNYWLGLGVIQNFRASRVSYAMD
LRPSMCVDTGCAGYLSAIEAAMKDIRLGNCDQAVVVTCQLEANPISEQHF
MDLGLSGP-NSKCYAFDERAEFARGEALGALFLQREEDSRRIYAK--VAH
GYQSCDGNSGVPSFIGQIDTLKECYRQAGVDPQ-TIEFVECHGLGTKGGI
TAN--AITEVFCGKQ-TK--PLMIGSVKTNVHAQGAAGFNSTVKCIIGMN
EGVIPPNINFEKPNKEIHGLHDGRLKVP--VEPTPWS------GDMCGIS
GIGYGGSNTHIIL
>FLP_SRR826781_NODE_430_length_5338_cov_256.291927_g269_i0_1
ICITMSGRVG--QCKNLDEFKDMLMKGKDAFTDKSMRFDID---------
---KYGTQKEHAYFEEAEKFDNDYFGIAPK-NAEFMDPNIRLSMEAAYEA
VVDAGYSMQEVRGTLTGVYASVCTLDASNYWKGLGVIHNFRASRVSYAMD
LRPSMCVDTACAGYLSAIEAAVKDIRLGNCDRAIVVTSQLEANPMSEQHF
IDLGLSGP-NSKCFSFDERAEFARGEAMGAIMLHKEEEARRIYAK--VAH
GYQSCDGNSGDPSFYGQIDTLKECYRQAGVDPQ-TIEFVECHGLGTKVGT
TAN--AITEVFCGKQ-TK--PLIIGSVKTNAHADAAAGFNATIKCVMALN
EGVIPPNLNFEKPNKEIPGLHDGRLKVP--VEPTPWS------GDMCGIS
AYSYGGTNTHLIL
>FLP_SRR826781_NODE_387_length_5473_cov_40.398046_g238_i1_1
ICITMSGRVG--QCRDLDEFKEMLWNKKDAFTDKPMRFNTD---------
---KYNKQKEHAYMEDTESFDSDYFGIAPK-NAEYMDPHIRLNLEHSYEA
IIDAGYSMPEVRGTVTGVYVSAGHYDSVTFWKGLGTITNFRATRISYCMD
LRPSYIIDTACSGYLAAIDAAIKDIRLGNCCQALVATTDLQCNPLSSETF
FELGLLGE-NSRSFSFDEKAEFARGEAAGVLFLQKEEDARRIHAK--FVH
SFQNSDGKSGLPSLHGQINSLTECYRQADVDPQ-KIEFVETHGLGVKDWT
TAN--AVTEVFCGKR-AK--PLMIGSVKTNVHAEASAGFNSVAKCVFGMK
EGVIPPNINFEKPSKDIPGLHDGRLAVP--TELTPWS------GELCGIN
AYSFGGNNAHVIL
>FLP_SRR826781_NODE_371_length_5515_cov_17.778632_g232_i0_1
ICITISGRVG--KANNLDEFKDILWNKKHGFTDKPLRFDFD---------
---KYHTQKWFAYINDAEKFDPEFFGIEAK-KANYLDPNIRLSIEAAYEA
IVDAGYSMEEVRGTKTGVYAPCVGYDASNYWLGV--QNSFRAHRISYEMD
LRPSMAIDTACSGYLAAVECALKDIRLGNCDQAIVAGSQLHCNPIAAKMF
LDIKAAGP-NCTCYAFDERAEMSRGEAIGTLFIQKECDARRIHTK--VAH
AYQSCDGNSGEPSVEGQMATIATCYRQAGVDPH-KINYVECHGTGTVAGS
TVN--AITNIFCGER-TE--PLMIGSVKTNMHAEAVAGFNAIAKCIISFY
ESTIPPNINFEKPNKSIPGLLDGRLKVN--VELTPWN------DTMCAVS
SFGLGGTSSHLIL
>FLP_SRR6911229_NODE_240_length_5947_cov_10.872105_g89_i3_1
LVVCLSGRYP--DSANVGELTHNLFNGINMITVDDRRWPPG---------
---YFGTPEVMGKLRNITDFDAEFFGVHSK-SANTMDPMMRILLEVVYET
IVDAGESLESMKGSKTGVYIGVSVSECEVAWMVQGCPHSMFPNWVSFFFD
LRPSTAYNTACSSSLVCLDAAERHLRMGIIDNAIIGGCNILYRPSTSRLF
MTMNFLG--TTACRAFDETGDFVRAEVVSAMLIKKASSAKRVYGT--LVG
SMLNNDGFQLNPNTLAQEQLMTDIYPALNVDPK-EVKYFECHGTGTQAGP
NTR--AICNAVCKG--KKE-PLLIGSVKTNLHGETASGMAGLSKVMVILH
SRKIPPNLHFNTPNPKIPGLFDGRLKVV--TETTPFDG------GLIAIN
SFGMGGTNAHAIF
>FLP_SRR6911226_NODE_5447_length_1885_cov_11.006630_g2739_i1_1
LVVCLSGRYP--DSANVGELTHNLFNGINMITVDDRRWPPG---------
---YFGTPEVMGKLRNITDFDAEFFGVHSK-SANTMDPMMRILLEVVYET
IVDAGESLESMKGSKSGVYIGVSVSECEVAWMVQGCPHSMFPNWVSFFFD
LRPSTAYNTACSSSLVCLDAAERHLRMGIIDNAIIGGCNILYRPSTSRLF
MTMNFLG--TTACRAFDETGDFVRAEVVSAMLIKKASSAKRVYGT--LVG
SMLNNDGFQLNPNTLAQEQLMTDIYPALNVDPK-EVKYFECHGTGTQAGP
NTR--AICNAVCKG--KKE-PLLIGSIKSNLHGETASGINGISKVIITMH
SRQIPPNLHFKNPNPKIPGLFDGRLKVV--TETTPFDG------GLIAIN
SFGMGGTNAHAIF
>FLP_SRR6911223_NODE_2932_length_2720_cov_10.064272_g1711_i1_1
VAICLSGRYP--ESANVGELEYNLFNKIDMVTIDNRRWEPG---------
---YLGTPERMGKVKTITDFDAEFFGVHTK-GAQTMDPMLRNLLEVVYEA
IVDAGESLESMKGTRTGVYIGVSNNEVDTAYMVQGCHHSMYPNWISFFFD
FSPSTAYNTACSTSLVCLDAAERHLRMGVIDNAIVGGSNFIYRPATTKLF
MGMNFLG--SSTCKAFDESGDFVRGEVASAILLKKADTAKRVYCT--LVG
SMLNNDGNQTNPNSEAQEQLMTDIYSTHKIDAN-EVKYFECHGTGTQAGP
NTR--AICNAVCKG--KKD-PLLIGSIKSNLHGETASGINGISKVIITMH
SRQIPPNLHFKNPNPKIPGLFDGRLKVV--TETTPFDG------GLIAIN
SFGMGGTNAHAIF
>FLP_SRR6911221_NODE_3175_length_2785_cov_8.884133_g1753_i0_1
VAICLSGRYP--ESANVGELEYNLFNKIDMVTIDNRRWEPG---------
---YLGTPERMGKVKTITDFDAEFFGVHTK-GAQTMDPMLRNLLEVVYEA
IVDAGESLESMKGTRTGVYIGVSNNEVDTAYMVQGCHHSMYPNWISFFFD
FSPSTAYNTACSTSLVCLDAAERHLRMGVIDNAIVGGSNFIYRPATTKLF
MGMNFLG--SSTCKAFDESGDFVRGEVASAILLKKADTAKRVYCT--LVG
SMLNNDGNQTNPNSEAQEQLMTDIYSTHKIDAN-EVKYFECHGTGTQAGP
NTR--AICNAVCKG--KKE-PLLIGSIKSNLHGETASGINGISKVIITMH
SRQIPPNLHFKNPNPKIPGLFDGRLKVV--TETTPFDG------GLIAIN
SFGMGGTNAHAIF
>FLP_SRR6911218_NODE_809_length_5256_cov_2.849643_g331_i0_1
IAIAISGRYP--ESDSVGEFRDNLFGKVNMLTCDDRRWKLG---------
---HLDLPDVLGKLRSVDRFDSEFFNLNSK-QTEMLDPQTRLLLEVCYEA
IVDAGESLASVKGSRTGMYLAISSSEPEQAWIVMGCPHTMSPNRISFFFD
LHPSIAYDTACSSVLVALEAAFQHMRTGVIDSAIVAGVNTCFRALTSKVY
QNMGMLG--PEACKAFDSSGNYVRSEIVSALFLKKSSDSKRIYCS--VVN
VKTNNDGFTPQPSGEIQEQLMRNVYADCKLNPK-EVSYFECHGTGTPAGP
QTN--AIYRVMCTPD-KRE-PLLIGSVKSNMHAETGSAMASITKVILAMH
EGFIAPNLHFRSPNPKIEGLRDGKMAVV--TEATPWSG------GYMAIN
SFGMGGSNAHAVL
>FLP_SRR3218422_NODE_809_length_6903_cov_8.360391_g496_i0_1
ICITMSGRVG--QCNDLAEFKDMLWNKKDAYTDKPMRYSLD---------
---KWSDQKEHAFMNGCEYFDNEYFGIAAR-VTEYLDPQVRMNMEASYEA
MIDSGYSPAELRGSNVGVYVAASNYDALSYWKGLGSTANFRATRVNYTFD
LRPGQLIDTNCNGYLAAIDLAIKDIRLGNCCAAFVGVTSLHVNPLSSELL
FQRGMIGE-NSRCFSFDERAEFGRGEAVGFLFLQKEEDARRIHAK--IVH
SYQNSEGSNGGPSSKGQIEAMTECYKEANIDPQ-NIDFVEAHGIGCKDWA
TME--AITEVFCSKK-SK--PLMIGSVKSNVHTECAAGFPSIAKCVFGMK
EGMVPPSINYKTPSKDIRGLHDGRLSVP--TELTQWK------GEFCGVN
SYSFGGNNAHLIL
>FLP_SRR3218422_NODE_666_length_7248_cov_207.920771_g411_i1_2
ICITMSGRVG--QANNLDEYKDKLFTQKGAYTDKHLRYDIE---------
---KYKTQKIWSYINDADKFDHEFFGIEAK-KANFLDPNIRLAIEAAYEA
IVDAGFSKEEIAGTKTGVYAPCVDYDASNFWLGV--QNSFRASRISYELD
LRPSVAFDTACSGSIAAIECAIKDIRTGHCDQAIVAASQLLCSPYSGKMF
YDIGAAAD-SCVCYAFDTRAEMSRGEAIGALLIQKEEDARRIHCK--IVH
NHQGSDGNSGDPSIPGQTAVIKRCYEQAGIDPQTQINYVECHGTGTVAGS
TVN--AIANVFCGER-TQ--PLTVGSVKPNMHTQGAAGFTSIVKCIWCFY
ENVIPPQMNFKNYNTTVPAFHDGRIRVIQ-HENMPWH------DKYCGVS
GFGIGGSDSHIIL
>FLP_SRR3218422_NODE_646_length_7316_cov_173.430653_g401_i0_1
ICITISGRVG--QANNMDEFKDMLWNKKHAFTKKFLRFDLD---------
---KYNTLKWYAYVNDADKFDPEYFGIEAE-KAQYLDPNIRLSMEAAYEA
IVDAGYSMEEIRGTKTGVYCPCVGYDASNYWLGV--HNNFRATRISYEMD
LRPSMAIDTACSGYMAATECALKDIRLGNCDQAIIVGSQLHCNPIAALLF
LDIKAAGP-NCICYAFDERAEMSRGEAIGAMLIQKEEDARRIHTK--VAH
AYQSCDGNSGDPSVEGQMATIAMCYKQSGVDPH-KLNFVECHGTGTVAGS
TVN--AIDAIFCGER-TE--PLMIGSVKTNMHAEAVAGFNAIAKCIFSFY
ENTIPPNINFERPNKEIPGLLDGRLKVP--VELTPWN------GTMCGVS
GFGLGGTSSHMIL
>FLP_SRR3218422_NODE_577_length_7497_cov_8.280714_g359_i0_1
LCITMAGRVG--QAMNLAEFSEALLNKKDVFTDEFTHFDCD---------
---KFACQPRHAYLKNHSKFDADYFNISKK-NANNLDVNVRLGMEAAYEV
IADAGYSAEEIRGTKTGVYVSCVAYDISAFWLGN--RESFRASRIAHAFD
LRPNQILDTACSGYLAAIETAMKDIRLGVCDSAIVLSSQLHMNPMAEMLF
LSIGAAGS-SGVCYAFDERAALARGETVGAMFLQKEEDARRVWIK--LIH
AYQAADGNSGDPSAVGQMECMNECYRQANIDPQ-TMGFVECHGTGTAAGG
TGD--ALSRVFLGDR-TE--PLTIGSVKSNAHAEGAAGFNSMFKCILGLN
NSVIIPNINYERPNPNIPALVDGRMRVV--SEVTPYP------HDTVGIN
GFGLGGTDSHVII
>FLP_SRR3218422_NODE_2164_length_5156_cov_226.258847_g1171_i1_1
ICITMSGRVG--QCKNLEEFKDVLMKGKDAFTDKSMRFDID---------
---KYGTQTEHAYFEDAEKFDNDYFGIAPK-NAEFMDPNIRLSMEASYEA
AVDAGFSMKELRGSLTGVYASIVTLDAGNYWKGLGVIQNFRASRVSYSMD
LRPSMCVDASCAGYLSAIEAAVKDIRLGNCDQAIVVTCQVQANPLGELHF
MDLGLSGP-NSRCFAFDEKAEFARGEAYGAIVLQKEEDARRIHAK--VVH
GYQSCDGNSGNPSFYGQIDTLKECYRQAGVDPK-MIEFVECHGLGTKAGT
IAN--AITEVFCGEK-TK--PLMIGSVKTNVHAEAAAGFNSTIKCIIGMN
EGLIPPNINFEKPNKGISGLHDGRLKVP--VEPTPWS------GDMCGIS
AYGFGGTNTHIIL
>FLP_SRR3218409_NODE_779_length_6845_cov_43.810406_g444_i0_1
VCITISGRVG--QCNNLDEFKDVLWNKKHAFTDKPLRYDFD---------
---KYQTGNWYSYVNNVDKFDPEFFNIDLK-KANYIDPNIRLGLEHAYEA
IVDAGYSIEEMRGSKTGVYASCVGYDASNFWLGH--HNSFRASQISYALD
LRPSMALDTACSGFLAALQMGMMDIRLGNCDQALIVGSQLQANPWGAKFF
KDIGAASP-DGVNRNFDDKANMSRGETVGVMLLQREEDARRIHTK--VVH
ALQGCDGNSGAPSATGQIETIAHCYKQAGIDPQ-TIPFVECHGTGTKAGG
AGE--SVDTVFTGDN-KE--PLWIGSVKTNVHAEAAAGFNSVAKCIFGFR
ENVIIPNINYDTPSRAIPGLIEGRLRVP--VDFIPWDN-----TIICGVT
GFGLGGNDSHAIL
>FLP_SRR3218409_NODE_633_length_7237_cov_174.059200_g369_i1_2
ICITMSGRVG--QANNLDEYKDKLFTQKGAYTDKHLRYDIE---------
---KYKTQKIWSYINDADKFDHEFFGIEAK-KANFLDPNIRLAIEAAYEA
IVDAGFSKEEIAGTKTGVYAPCVDYDASNFWLGV--QNSFRASRISYELD
LRPSVAFDTACSGSIAAIECAIKDIRTGHCDQAIVAASQLLCSPYSGKMF
YDIGAAAD-SCVCYAFDTRAEMSRGEAIGALLIQKEEDARRIHCK--IVH
NHQGSDGNSGDPSIPGQTAVIKRCYEQAGIDPQTQINYVECHGTGTVAGS
TVN--AIANVFCGER-TQ--PLTVGSVKPNMHTQGAAGFTSIVKCIWCFY
ENVIPPQMNFKNYNTTVPAFHDGRIRVIQ-HENMPWH------DTYCGVS
GFGIGGSDSHIIL
>FLP_SRR3218409_NODE_2867_length_4539_cov_154.005113_g1560_i1_1
ICITMSGRVG--QCKNLELFKEMLMKGKHAFTDKSMRFDID---------
---KYGTQKEHAYFDDAEKFDNDYFGIAPK-NAEFMDPNIRLSMEASYEA
AVDAGFSMKELRGSLTGVYASIVTLDAGNYWKGLGVIQNFRASRVSYSMD
LRPSMCVDASCAGYLSAIEAAVKDIRLGNCDQAIVVTCQVQANPLGELHF
MDLGLSGP-NSRCFAFDEKAEFARGEAYGAIVLQKEEDARRIHAK--VVH
GYQSCDGNSGNPSFYGQIDTLKECYRQAGVDPQ-MIEFVECHGLGTKAGT
IAN--AITEVFCGEK-TK--PLMIGSVKTNVHAEAAAGFNSTIKCIIGMN
EGLIPPNINFEKPNKGISGLHDGRLKVP--VEPTPWS------GDMCGIS
AYGFGGTNTHIIL
>FLP_SRR3218408_NODE_882_length_6780_cov_4.459119_g523_i0_1
ICITMSGRVG--QCNDLAEFKDMLWNKKDAYTDKPMRYSLD---------
---KWSDQKEHAFMNGCEYFDNEYFGIAAR-VTEYLDPQVRMNMEASYEA
MIDSGYSPAELRGSNVGVYVAASNYDALSYWKGLGSTANFRATRVNYTFD
LRPGQLIDTNCNGYLAAIDLAIKDIRLGNCCAAFVGVTSLHVNPLSSELL
FQRGMIGE-NSRCFSFDERAEFGRGEAVGFLFLQKEEDARRIHAK--IVH
SYQNSEGSNGGPSATGQIEAMKECYKEANIDPQ-NIDFVEAHGIGCKDWA
TME--AITEVFCSKK-SK--PLMIGSVKSNVHTECAAGFPSIAKCVFGMK
EGMVPPSINYKTPSKDIRGLHDGRLSVP--TELTQWK------GEFCGVN
SYSFGGNNAHLIL
>FLP_SRR3218408_NODE_2137_length_5160_cov_186.324868_g637_i1_1
ICVTMSGRVG--QCKNLEEFKEMLMKGKHAFTDKSMRFDID---------
---KYGTQKEHAYFDDAEKFDNDYFGIAPK-NAEFMDPNIRLSMEASYEA
AVDAGFSMKELRGSLTGVYASIVTLDAGNYWKGLGVIQNFRASRVSYSMD
LRPSMCVDTGCAGYLSAVEAAVKDIRLGNCDRAIVVCCQLQANPHGETHF
MDLGLSGP-NSRCFAFDERAEFARGEAFGAIMLQTEEEARRVYAK--VVH
GYQSSDGNGGNPSFYGQIDTLKECYRQAGVDPQ-TIDFVECHGLGTKTGV
AAN--AVTEVFCGKQ-TK--PLFIGSVKTNVNAEASAGFNSLTKCVMGLN
DGVIHPNSNFEKPNKEIAGLVDGRLKVP--TQPTPLK------GDMCGVS
AYSFGGTNTHLIL
>FLP_SRR3218407_NODE_884_length_6816_cov_54.991439_g92_i1_1
ICITMSGRVG--QCKNLEEFKDVLMKGKDAFTDKSMRFDID---------
---KYGTQKEHAYFDDAEKFDNDYFGIAPK-NAEFMDPNIRLSMEASYEA
AVDAGFSMKELRGSLTGVYASIVTLDAGNYWKGLGVIQNFRASRVSYSMD
LRPSMCVDASCAGYLSAIEAAVKDIRLGNCDQAIVVTCQVQANPLGELHF
MDLGLSGP-NSRCFAFDEKAEFARGEAYGAIVLQKEEDARRIHAK--VVH
GYQSCDGNSGNPSFYGQIDTLKECYRQAGVDPQ-MIEFVECHGLGTKAGT
IAN--AITEVFCGEK-TK--PLMIGSVKTNVHAEAAAGFNSTIKCIIGMN
EGLIPPNINFEKPNKGISGLHDGRLKVP--VEPTPWS------GDMCGIS
AYGFGGTNTHIIL
>FLP_SRR3218407_NODE_5304_length_3595_cov_4.454980_g2874_i0_1
ICITMSGRVG--QARTLEDFKDLLWQKKDGFTEEYSRFDCD---------
---KFGTQKRHAYINDIDKFDSKFFDIDPK-NANFLDPNIRLGMEAVYEA
IIDAGYSAEELRGTNTGVYVSVVAYDATYFWMGS--HNSFRASQVAHHFD
LRPNSVVDAACSGYLAAVETGMKDIRLGHCDRAIILAVQLHTNPMGENLF
LSIGAAGP-NGICYAFDERAELARGEAIGCMFLQKEEDSRRVWSK--LVH
SYQSADGNSGDPSAVGQMENMNECYRQANIDPQ-TVGFVECHGTGTIAGG
TGD--AMSKVFLGDR-KT--PLVIGSVKTYIHGEGAAGFNAMVKCVMGLN
EGVILPNINFERPNPSIPALIDGRMKVV--TEVTPYD------GDIVGIN
GFGLGGTDSHVIL
>FLP_SRR3218407_NODE_5187_length_3629_cov_4.848384_g2806_i0_1
ICITMSGRVG--QCNDLAEFKDMLWSKKDAYTDKPMRYSLD---------
---KWSDQKEHAFMNGCEYFDNEYFGIAAR-VTEYLDPQVRMNMEASYEA
MIDSGYSPAELRGSNVGVYVAASNYDALSYWKGLGSTANFRATRVNYTFD
LRPGQLIDTNCNGYLAAIDLAIKDIRLGNCCAAFVGVTSLHVNPLSSELL
FQRGMIGE-NSRCFSFDERAEFGRGEAVGFLFLQKEEDARRIHAK--IVH
SYQNSEGSNGGPSSKGQIEAMTECYKEANIDPQ-NIDFVEAHGIGCKDWA
TME--AITEVFCSKK-SK--PLMIGSVKSNVHTECAAGFPSIAKCVFGMK
EGMVPPSINYKTPSKDIRGLHDGRLSVP--TELTQWK------GEFCGVN
SYSFGGNNAHLIL
>FLP_SRR3218407_NODE_2102_length_5212_cov_7.085477_g1135_i1_1
ICITMSGRVG--QCKDLDEFKEMLWNKKDAFTDKPMRFNTD---------
---KYNKQKEHAYMEDTESFDSDYFGIAPK-NAEYMDPHIRLNLERSYEA
IIDAGYSMPEVRGTVTGVYVSAGHYDSVTFWKGLGTITNFRATRTSYCMD
LRPSYTIDTACSGYLAAIDAAIKDIRLGNCCQALVAGIDLQCNPLSSETL
FELGLLGE-NSRSFSFDEKAEFARGEAAGVLFLQKEEDARRIHAK--FVH
SFQNSDGKSGLPSLHGQINSLTECYRQADVDPQ-KIEFVETHGLGVKNWT
TAN--AVTEVFCGKR-AK--PLMIGSVKTNVHAEAASGFNSVAKCVFGMK
EGVIPPNINFENPSKDIPGLHDGRLAVP--TELTPWS------GELCGIN
AYSFGGNNAHVIL
>FLP_SRR3218406_NODE_2630_length_4572_cov_142.312293_g735_i1_1
ICVTMSGRVG--QCKNLEEFKDVLMKGKDAFTDKSMRFDID---------
---KYGTQKEHAYFDDAEKFDNDYFGIAPK-NAEFMDPNIRLSMEASYEA
AVDAGFSMKELRGSLTGVYASIVTLDAGNYWKGLGVIQNFRASRVSYSMD
LRPSMCVDTGCAGYLSAVEAAVKDIRLGNCDRAIVVCCQLQANPHGETHF
MDLGLSGP-NSRCFAFDERAEFARGEAFGAIMLQTEEEARRVYAK--VVH
GYQSSDGNGGNPSFYGQIDTLKECYRQAGVDPQ-TIDFVECHGLGTKTGV
AAN--AVTEVFCGKQ-TK--PLFIGSVKTNVNAEASAGFNSLTKCVMGLN
DGVIHPNSNFEKPNKEIAGLVDGRLKVP--TQPTPLK------GDMCGVS
AYSFGGTNTHLIL
>FLP_SRR3218405_NODE_838_length_6680_cov_35.577346_g494_i0_1
ICITMSGRVG--QCKNLEEFKDVLMKGKDAFTDKSMRFDID---------
---KYGTQKEHAYFDDAEKFDNDYFGIAPK-NAEFMDPNIRLSMEASYEA
AVDAGFSMKELRGSLTGVYASIVTLDAGNYWKGLGVIQNFRASRVSYSMD
LRPSMCVDASCAGYLSAIEAAVKDIRLGNCDQAIVVTCQVQANPLGELHF
MDLGLSGP-NSRCFAFDERAEFARGEAYGAIVLQKEEDARRIHAK--VVH
GYQSCDGNSGNPSFYGQIDTLKECYRQAGVDPQ-MIEFVECHGLGTKAGT
IAN--AITEVFCGEK-TK--PLMIGSVKTNVHAEAAAGFNSTIKCIIGMN
EGLIPPNINFEKPNKGISGLHDGRLKVP--VEPTPWS------GDMCGIS
AYGFGGTNTHIIL
>FLP_SRR3218404_NODE_1746_length_5166_cov_103.017951_g981_i1_1
ICVTMSGRVG--QCKNLEEFKDVLMKGKDAFTDKSMRFDID---------
---KYGTQKEHAYFDDAEKFDNDYFGIAPK-NAEFMDPNIRLSMEASYEA
AVDAGFSMKELRGSLTGVYASIVTLDAGNYWKGLGVIQNFRASRVSYSMD
LRPSMCVDASCAGYLSAIEAAVKDIRLGNCDQAIVVTCQVQANPLGELHF
MDLGLSGP-NSRCFAFDERAEFARGEAYGAIVLQKEEDARRIHAK--VVH
GYQSCDGNSGNPSFYGQIDTLKECYRQAGVDPQ-MIEFVECHGLGTKAGT
IAN--AITEVFCGEK-TK--PLMIGSVKTNVHAEAAAGFNSTIKCIIGMN
EGLIPPNINFEKPNKGISGLHDGRLKVP--VEPTPWS------GDMCGIS
AYGFGGTNTHIIL
>FLP_SRR3218403_NODE_8837_length_2726_cov_33.690875_g344_i1_1
ICITISGRVG--QANNMDEFKDMLWNKKHAFTKKFLRFDLD---------
---KYNTLKWYAYVNDADKFDPEYFGIEAE-KAQYLDPNIRLSMEAAYEA
IVDAGYSMEEIRGTKTGVYCPCVGYDASNYWLGV--HNNFRATRISYEMD
LRPSMAIDTACSGYMAATECALKDIRLGNCDQAIIVGSQLHCNPIAALLF
LDIKAAGP-NCICYAFDERAEMSRGEAIGAMLIQKEEDARRIHTK--VAH
AYQSCDGNSGDPSVEGQMATIAMCYKQSGVDPH-KLNFVECHGTGTVAGS
TVN--AIDAIFCGER-TE--PLMIGSVKTNMHAEAVAGFNAIAKCIISFY
ESTIPPNINFEKPNKSIPGLLDGRLKVP--VELTPWN------GTMCGVS
GFGLGGTSSHLIL
>FLP_SRR3218403_NODE_789_length_6797_cov_90.652901_g458_i0_1
ICITMSGRVG--QCKNLEEFKDVLMKGKDAFTDKSMRFDID---------
---KYGTQKEHAYFDDAEKFDNDYFGIAPK-NAEFMDPNIRLSMEASYEA
AVDAGFSMKELRGSLTGVYASIVTLDAGNYWKGLGVIQNFRASRVSYSMD
LRPSMCVDTGCAGYLSAVEAAVKDIRLGNCDRAIVVCCQLQANPHGETHF
MDLGLSGP-NSRCFAFDERAEFARGEAFGAIMLQTEEEARRVYAK--VVH
GYQSSDGNGGNPSFYGQIDTLKECYRQAGVDPQ-TIDFVECHGLGTKTGV
AAN--AVTEVFCGKQ-TK--PLFIGSVKTNVNAEASAGFNSLTKCVMGLN
DGVIHPNSNFEKPNKEIAGLVDGRLKVP--TQPTPLK------GDMCGVS
AYSFGGTNTHLIL
>FLP_SRR3218403_NODE_4906_length_3590_cov_14.622711_g2686_i0_1
ICITMSGRVG--QCKNLDEFKDILMKGKDAFTDKSMRFDID---------
---KYGTQKEHAYFEEAEKFDNDYFGIAPK-NAEFMDPNIRLSMEAAYEA
VVDSGYSMQEVRGTLTGVYASVCTLDASNYWKGLGVIHNFRASRVSYAMD
LRPSMCVDTACAGYLSAIEAAVKDIRLGNCDRAIVVTSQLEANPMSEQHF
MDLGLSGP-NSKCFSFDERAEFARGEAMGAIMLHKEEEARRIYAK--VAH
GYQSCDGNSGDPSFYGQIDTLKECYRQAGVDPQ-TIEFVECHGLGTKVGT
TAN--AITEVFCGKQ-TK--PLIIGSVKTNAHADAAAGFNATIKCVMALN
EGVIPPNLNFEKPNKEIPGLHDGRLKVP--VEPTPWS------GDMCGIS
AYSYGGTNTHLIL
>FLP_SRR3218403_NODE_11217_length_2408_cov_4.217153_g6159_i0_1
ICITMSGRVG--QCNDLAEFKDMLWSKKDAYTDKPMRYSLD---------
---KWSDQKEHAFMNGCEYFDNEYFGIAAR-VTEYLDPQVRMNMEASYEA
MIDSGYSPAELRGSNVGVYVAASNYDALSYWKGLGSTANFRATRVNYTFD
LRPGQLIDTNCNGYLAAIDLAIKDIRLGNCCAAFVGVTSLHVNPLSSELL
FQRGMIGE-NSRCFSFDERAEFGRGEAVGFLFLQKEEDARRIHAK--IVH
SYQNSEGSNGGPSSKGQIEAMTECYKEANIDPQ-NIDFVEAHGIGCKDWA
TME--AITEVFCSKK-SK--PLMIGSVKSNVHTECAAGFPSIAKCVFGMK
EGMVPPSINYKTPSKDIAGLHDGRLSVP--TELTQWK------GEFCGVN
SYSFGGNNAHLIL
>FLP_SRR17920690_NODE_2126_length_4501_cov_6.858627_g1149_i0_1
VGISMSGRLP--ESDNMAEFKDNLYKKYDMTSDDDRRWKVD---------
---SQGTPLRSGKVKEIRQFDADFFGISAR-EANCMDPMLRMLLEVSYEA
IVDAGQSMESLRGTRTGVYLGVSLTETQNAWLLSSCSKSVFAYHVSNFFD
LRPAYGVDTGCSSSFICLDQALQAIRAGVVDAALVGGMNMCLQPIVTIMF
GRMQMLSD-EGRCKSFDASGDFSRSEGVMAILLQKAKDCKRIYGT--LIH
AKSNNDGYTPEPSGEAQGRLITEVYQDVGIDPR-EVSYVEAHGTGTPTGP
QVN--AITRIFCKDR-KD--PLLLGSTKSNMHAEMLSGLASIGKILFAMD
EGIIPPNLHYQNPNLAIPGLVDGRIKVV--TEPTPWKG------GLACVN
NFGFGGANVHAVL
>FLP_SRR17920687_NODE_22877_length_1543_cov_4.027891_g16987_i0_1
VVISVSGRFP--ECANMSEFAENLYNKVDMLTVDNRRWEPG---------
---YMGLPARFGKLKSVDKFDADFFAINSK-VAEVTDPNQRLMLEVSYEA
VIDAGHSMASLKGSRTGVYIAIYSAEAEAAWVIQGTAHACMPNKISYFLD
LKPSCAYDTACSSSIICLEAAMTHFRAGYIDSAIVGAVGLIFRPSSTSTF
HGLNMLS--EKACQAFDIAGDFVRSEACSAIFLQKSPGARRVYGS--VLG
CMANCDGWVPNPSTQVQEQLMRDLYSHIKINPN-EVRYFECHGTGTPAGP
ATR--AIASVMCED--RKG-PLLVGSTKTNMHGEVVSGMCSMAKMIISIQ
NGSIPPNLHFNTPNPKIPALLDGRFKVI--TEAEPWEG------GMMAIN
SFGMSGTNAHAVV
>FLP_SRR17920687_NODE_189_length_8980_cov_28.264287_g145_i1_1
IVIALSGRYP--ESANVKEFRDNLFSGTSMVTIDNRRWEPG---------
---YKNTPLVMSKLKDISRFDHEFFRINNK-EADVMDPSIRILLEVAYEA
VIDAGESIDSMKGTRTGVYIANNISEAEAAWVVPGVTHCMLANRISYFFD
LRPSCVYDTACSSSVVCMEAADTHLRTGVIDRAIVAACNILYRPATTEKF
VGMKFLS--QTSCKTFDVNADFVRAEVVSAVLLKKAGEAKRSYGT--LLG
TMTNNDGFNPNPNIESQEELMRDLYMNFNIDPN-EIKYFECHGTGTQAGP
QTN--SVCNFMCAN--RKE-PLYIGSTKSNMHGEASSGFAALSKIIIGMH
EGKIPANLHFETPNPAIPGLFNGKLKVV--TEHLPWNG------GCIAHN
SFGMGGTNAHMVI
>FLP_SRR17920678_NODE_3040_length_8963_cov_30.844432_g2444_i0_1
IVIACASRLP--ECSNIEEFSHNLYNRKHMVSEKAGRYEEG---------
---YVNAPVHLGSLPDIDKFDASFFDMEKW-QVTRCDPQLRMFLERTYEA
IVDAGESLESLRGSRTGVFIGSLPSDSAEVSSAYGYAYYHLSNRINYFFD
FKPGMASDSACSSALAALENAMMQIRMGYLDYAIVGSTNLVMDPYASLTA
VVVGMLCY-DGKCKAFDTRANFSRADGNMILFLSKKELCKRAYCS--VLH
VRGNSDGFTKEPSGESQSQLLRNMYNDLGMDPN-EVTYAEAHGPGTAVGG
IAD---AIAAVCSNR-KV--PLLLGTVKTNMHCEGSAGMASIIKTIIACE
KKLLPPNLHYEQPNPNIKCLFDGRVKVI--TEATPFEK------GIASIS
SFGVGGTNYNGVF
>FLP_SRR17920676_NODE_30107_length_1342_cov_4.992908_g21142_i0_1
IVLALSGRYP--ECENVEELQNNLFNKVDMLSTDDRRWPSG---------
---FRGIPDLSGKLKNVTKFDTNFFGMPNK-VADTTDPQLRILLETAYEA
VIDAGESMASLEGSNTGVYIGATNPDAEMAWTAIGTTISGFPNRISYFFD
LRPSISYATACASSVTALEAADRHFRMGLIDSAIVGAVNLTFKHLTSKNY
VEMSMLG--TGPCRSFDASGDFVRAEAIVCCFLTKESLAKRNYAN--VLG
AMANCDGYASTPNSEAQERLMKNFYKTFNLNPF-DVKYFECHGTGTVAGP
VTR--AIVNALHSKE-RQD-PVLIGSVKSNLHCEPAAGMAAISKVIIACN
TGLIPPNIHFHNPNPKIPGLLDGRLKVV--TEATPLTS-----GGLIAIN
SFGFTGSNAHCCV
>FLP_SRR17920675_NODE_509_length_6991_cov_39.151778_g383_i0_1
IVISVSGRYP--ESANVGEFQHNLFNKINMITVDNRRWEKG---------
---YMGTPEVMGKLKSLEKFDNDFFGVHPK-AADTMCPAQRILTEVAYEA
VIDAGESLATMKGTRTGVYVGVTTSDASEAWVLTGVTCCVFPNRISYAMD
LKPSLTYDTACSTSLACMEAAYRHIRDGVVDSAIVGVVNLCLKPGTSNAF
LGMGMMG--DFACRSFDAKGNFVRAETVSAVLIKKAPDAKRIYST--ILG
CLINCDGYAPTPNTIAQEELMRDVYMNFNIDPD-EVKYFECHGTGTPAGP
ATN--AVCRVLFNK--RKG-PLLIGSTKSNMHSEVAAGMAALTKVLISIN
ESCIPPNLHYETPNPKIPGLVDGRLKVV--TEPTPWEG------GLMALS
SFGMTGANGHAVL
>FLP_SRR17920671_NODE_464_length_8038_cov_22.530948_g205_i1_1
IAIAMSGRFP--ESDGMTEFQQNLFNKVNMITADNRRWEPG---------
---YMGTPLVMGKVKHLNKFDAEFFGINNL-AADTMDPQMRAVLETAYEA
LVDAGESMASLKGSRTGVYVGVTQSEAESAWVILGCPHSVIPNRISFFFD
LKPSVAYDTACSSSLTCLEAAERHMRDGVVDQAIICAVNFNMRPATSKVF
TMMSMLG--DTACKVFDQSGDFVRGEVAGSFVLKKSAAAKRIYAT--VEG
CLVNCDGFTPKPNRLGQEEVMRDVYLNYKINPH-DVKYFEAHGTGTPAGP
ETS--SICNAMCSQG-RRD-PLLIGSAKSNCHGEVASGMAAFAKVVIACN
ERVIPPNLHFNTPNPNIPGLFDGRLKVV--TEPTPLDP-----GSLVAVN
SFGMTGANSHAVL
>FLP_SRR17920669_NODE_1006_length_7814_cov_291.440641_g663_i0_1
LCIAISGRFP--ESENMAEFEYNLMNHVNMVTIDNRRWEPG---------
---YMGLTTNIGKLKTLSKFDAEFFNTSQK-HAEYIDPQQRILLEVVYEA
LVDAGEDIQALRGSRTGVYVAILCAEAEAAWVLQGTTHACAANRVSFFFD
FKPSIGYDSACSTSLVVLEAAEKDIREGIIDQAVVAAVNIVTRPATSWGF
QYSGMTS--EIGCQAFDIKGDFVRSEGISAVLLRKREDCKRIYAS--VLG
TMNNCDGFAATPNTLAQEQLLMDVYEKFKINPS-DVCYFECHGTGTPAGP
VCR--AVQAVMCKD--RKE-PLLIGSTKTNMHGEPAAGMCSIAKVILSIQ
NEMIPANLHFETPNPNVTGLFDGSLKVV--DQNTPLKE-----GGLMAVQ
NFGLGGSNAHTCL
>FLP_SRR17920668_NODE_396_length_10655_cov_60.575317_g229_i2_1
IVYSFSGRYP--ESDNVDELKENLFNKLNMVVVDNRRWELG---------
---YWGLPDTYGKIKNISLFDADFFGYGAK-AAEVIDPQQRIMLEVVYEA
LCDAGEDISAVRGTRTGVYMGVMITDAEHAWCLSGCVQAALANRVSHFFD
FHPSCTYDTACSSSIYALEAAETHLRSGAIDMAIVGAANFVLKPGLTATY
FHMNMLS--TDYCRAFDSAGDFTRADGCIAIVLRRATDAKRIYAT--DLG
TMTNNDGFHTNPNMSAQEQLMRDVYNHFKIDVN-DIEFFECHGTGTPAGP
VTT--AIDRVYWPK--RKA-PLKVGSIKSNVHTEVASGLAGMSKLFITIN
EKRIPPNLHFNNPNPNVPGLFNGRLKVI--DEATEFNG------GLMVLN
SFGMSGSNAHTVL
>FLP_SRR17920668_NODE_1760_length_7578_cov_62.835310_g1142_i0_2
IVVAISGKYP--MSDDLDEFEDNLINGVNMVGNEAR-WEPG---------
---HMGLKSVMGKIRHIEHFDAQFFSITPK-ACEVTDPQQRVLLEVVYEA
IIDSGYTPQDLRGLRTGVYVGCGMSDAEDAWAVMGTLHSIMPNRVSYVFG
FNPSIEYDTACSSCIVAQEAAEQHMRMGVIDAAIIGTVNFLMRPNTFFHF
KNMNMLG--SEASKAFDASSDFVRSEGCGAFLMMRKDLAKRNYAT--IVG
TLTNNDGYKREPGTFAQEQLIRDVYHNFNIDVD-DIKWFETHGTGTPAGP
VAN--AIDRAVCSR--KKD-PLLVTSTKSNCHCELSSGLTSVTRVCLNME
RGEINANLHFKTPNPKIPALLEGRMKIC--TEPTPYNE-----GDLCSIN
SFGMTGTNGHTVL
>FLP_SRR17920662_NODE_157_length_8127_cov_36.730320_g119_i0_1
IVIAISSRMP--DSANIDEFTENLFNKKHMVTEAAGRYENG---------
---LRDAPMYVGAIPDADKYDTTFFGMYPS-MAFACDPQSRMLLERAYEA
VIDAGESWDSMRGSRTGVFIGGYPSDSPECGTFIGYTHCHLANRISFFFD
FKASFSTDCGDGSGLCALEIAMTHIRLGNIDYAIVGSTNIVQDINSTVAG
VNVGFYSF-DGKCRAFDANASHCRADASVVLLLSKKEVAKRSYCS--VLH
VRNSGDGYTEDKSSEAQSKLLQNIYTEMGIDPN-KISFVEAHGACNLEDK
MAH---ALADVCTNR-KS--PLLVGSVNTNMHADGSAAMAGLVKSLIACE
RRMIPPSLHFETPNPNIKALFDGRIKIL--TEAAPFEK------GLISIN
SFGVGCTNYHATI
>FLP_SRR17920662_NODE_114_length_8807_cov_27.609114_g85_i0_2
IVIACASRLP--ECSNIAEFSHNLYNRKHMVSEKAERYEEG---------
---YVNAPVHLGSVPDLDKFDASFFDMEKW-QVTRCDPQLRMFLERTYEA
IVDAGESLESLRGSRTGVFIGSLPSDSAEVGSAYGYAYYHLSNRINYFFD
FKPGMASDSACSSALAALENAVMQIRMGYLDYAIVGSTNLVMDPYASLTA
VVVGMLCY-DGKCKAFDTRANFSRADGNMILFLSKKELCKRAYCS--VLH
VRGNSDGFTKEPSGESQSQLLRNMYNDLGMDPN-EVTYAEAHGPGTAVGG
IAD---AIAAVCSNR-KV--PLLLGTVKTNMHCEGSAGMASIIKTIIACE
KKLLPPNLHYEQPNPNIKCLFDGRVKVI--TEATPFEK------GIASIS
SFGVGGTNYNGVF
>FLP_SRR17920653_NODE_1616_length_8041_cov_68.274473_g844_i0_1
IVISISGRYP--ESNNVAEFQENLMNKVHMVTTDDRRWVSDN--------
---YPDIPDTLGKLKNIDLFDADFFNIPSR-AVEVMDPHQRMLLEVVYEA
IIDAGESMTSVKGSRTGVYVGVYSSESEHAWLAGGLAHAMLPNRVSFFFD
LKPSSVYDTACSTAFTCLEAAERHMRAGLIDSAVVAATNLVLRPVTSRSM
NALGMLSQ-TGCCHAFDAKGDFVRAETVSAMILKKAEDAKRIYAS--VVG
TLTNQDGYGPDPNSNSQEQLIRDVYMNFKVDPN-DIQFFECHGPGTQAGP
QTR--AICSAVCAK--RKE-PLLLSSTKTNMHAECASGIASITKIIIAMN
TRVIPANLHFETPNPNIPGLFDGRLKVI--TEHTPWD------GGLVAAN
SFGMGGSNGHTVF
>FLP_SRR17920652_NODE_461_length_7890_cov_96.027376_g326_i1_1
IVISISGRFS--EASNMEEFYDNLINHVDMISDNEKRFPRG---------
----YKDIHISGKMKEVDKFDNEFFNQTAK-YVDVMSPEMRFGMEVAYEA
IIDAGLSLDEVRETRTGVYIVGPTVDSMRAYVVIGTINSVIANKISFALG
LNPSLAIDTACSSSLYALEEALRAVREGVVDQALVGGVMFFANPFMAYDF
ASMPLLSQTDHRCKSFDADCSYVRGEGGAYILIQKRKDSKRSYAR--IIH
ARCNVDGRSETPWGWRQYQLLRDVYMESGLKTS-QISYVECHGTGTKAGP
EVVGLTTDGMINGRE-GK--PLLIGSVKSNCHGEWTSGLVALAKVVLTIK
NKIIPANLHFDTPNPNIPNLINGKVKVV--AENTEYDG------GYIGIN
SFGVGGANAHVII
>FLP_SRR17920651_NODE_759_length_7952_cov_9.197360_g576_i0_2
ICIAISGRFP--ESDCVGEFEHNLLNKINMLTTDSRRWEPW---------
---HMGIPPVNGKLKNIDKFDAEFFGVNMK-QAHYIDPQQRLLMEVVYEA
LIDAGEDIESLRGSRTGVYVGCTCAEAEAAWAMQGVAHACMPNRVSHFFD
WKPSCNYDTACSSSIVCLEAAETHIRTGVIDAAIVASCNLVMRPSTSWAF
QHMSMLS--SSGCKAFDAAGDFIRSECVSAVWLRKKDDAKRIYST--VLG
TMTNQDGYTSNPNTLAQEELMRDLYTHFKINPH-EVKYFECHGTGTPAGP
NLR--AIRSVICEN--RKD-PLMIGSTKTNMHGEIASGMCSLAKMTIAMQ
TRLIPPNLHFNNPNPKIPGLLDGTFKVV--TEPTPWK------GGLMAVN
SFGMSGSNGHSVL
>FLP_SRR17649335_NODE_1680_length_8200_cov_40.829469_g1118_i0_1
IVIACAARLP--RSHDIDEFTQNLYDKIYMNTQKAGRYEDG---------
---LYGNQSIMCAMPDIDKFDAAYFGMHPS-MAFATDPNCRMLSERCYEA
IIDAGESLETMKGSRTGVFVGALQSDSTEWT-FIGYVACHLANRLSYFFD
FRPSFTLDSACSSVLAALEVGMMQIRMGHLDYAIIGTSNLALDPLGSLTA
TKVGMLCN-DGKCKAFDAKANFVRADGNMCILLSKKALAKRSYCT--VVH
VRGNSDGFTPAPSAESQSQLLKDMYIDLGIDPN-LVTYAEAHGPGTAVGG
IVD---AIAGVCTNR-KS--PLLIGSVKTNMHCEGSAGMASIIKCIIGIH
QEHLPPNLHFETPNPNINSLFDGRVKVV--TEATPFQS------GLISIS
SFGVGGTNYNAVL
>FLP_SRR1582571_NODE_2035_length_5432_cov_25.383930_g1431_i0_1
IAICISGRYP--ESANVGELTHNLLNKINMITVDNRRWEPG---------
---YFGTPEVMGKVKNITEFDAEFFGVHSK-SANTMDPMLRIMLEVAYEA
IIDAGESLESMRASKTGVYIAVSVSECEVAWMVQGCPHSMFPNWISFFFD
LRPSTAYNTACSSGLVALDAAERHLRMGIIDNAIVGGCNFLYRPSTSRLF
MSMNFLG--STACRAFDETGDFVRSEVASVMLLKKVDTAKRVYCT--LLG
SMLNNDGFQTNPNSLAQEQLMADIYPSLNVDPK-DLKYFECHGTGTQAGP
NTR--AICSVICKH--RTE-PLLIGSIKSNLHGETASGSAGLSKLVVIMH
SRQIPANLHFNTPNPKIPGLFDGRLKVV--TETMPFDG------GLVAIN
SFGMGGTNAHAIF
>FLP_SRR1582569_NODE_12501_length_2393_cov_24.598298_g8719_i0_1
IAICISGRYP--ESANVGELTHNLLNKINMITVDNRRWEPG---------
---YFGTPEVMGKVKNITEFDAEFFGVHSK-SANTMDPMLRIMLEVAYEA
IIDAGESLESMRASKTGVYIAVSVSECEVAWMVQGCPHSMFPTWISFFFD
LRPSTAYNTACSSGLVALDAAERHLRMGIIDNAIVGGCNFLYRPSTSRLF
MSMNFLG--STACRAFDETGDFVRSEVASVMLLKKVDTAKRVYCT--LLG
SMLNNDGFQTNPNSLAQEQLMADIYPSLNVDPK-DLKYFECHGTGTQAGP
NTR--AICSVICKH--RTE-PLLIGSIKSNLHGETASGSAGLSKLVVIMH
SRQIPANLHFNTPNPKIPGLFDGRLKVV--TETMPFDG------GLVAIN
SFGMGGTNAHAIF
>FLP_SRR1582568_NODE_4684_length_2639_cov_15.026194_g3649_i0_1
IAICISGRYP--ESANVGELTHNLLNKINMITVDNRRWEPG---------
---YFGTPEVMGKVKNITEFDAEFFGVHSK-SANTMDPMLRIMLEVAYEA
IIDAGESLESMRASKTGVYIAVSVSECEVAWMVQGCPHSMFPNWISFFFD
LRPSTAYNTACSSGLVALDAAERHLRMGIIDNAIVGGCNFLYRPSTSRLF
MSMNFLG--STACRAFDETGDFVRSEVASVMLLKKVDTAKRVYCT--LLG
SMLNNDGFQTNPNSLAQEQLMADIYPSLNVDPK-DLKYFECHGTGTQAGP
NTR--AICSVICKH--RTE-PLLIGSIKSNLHGETASGSAGLSKLVVIMH
SRQIPANLHFNTPNPKIPGLFDGRLKVV--TETTPFDG------GLVAIN
SFGMGGTNAHAIF
>FLP_SRR1505137_NODE_576_length_7953_cov_46.871009_g419_i1_1
VVVSFAGRFP--DCDNIKEFRDKLMAKEDLLVEDDRRWKAG---------
---LYGLSKRAGKLKDIELFDAEFFDVCGK-EADNMGPDNRMLLETCYEA
IVDAGLTMDMMKGSRTGVFVGISYCESHDGLTMMGCCRANSANRIANFFD
LKPCFTVDTACSAVPIAWDQALFNIRMGTIDSAFVCGLNLAMRLNSALQF
LKMGMSSE-EGICRSFDAKGNYARSEIVGAVLLQKAEDCRRIYAT--MVH
CKSANDGFTTSPSGEEQKRLELEVVYEAGIDPT-LVQFVEAHGTGTKAGP
EVN--AFTDVYCPGR-KE--PLLIASVKSNMHAESSSGIGSFAKILIAME
ERVIPPNIHYEEPNPDITGLMDGRLKVI--TEPTKWNG------GYVAMN
SSGFGGANVHTLF
>FLP_SRR1505107_NODE_591_length_5302_cov_127.900628_g359_i2_1
ICITMSGRVG--QARDLDAYKDVLWNKKSAFTDKHLRYDID---------
---KYKTQRLWSYINDADKFDNEFFDIEQT-KANYLDPNIRLAIEAAYEA
IVDAGYSKEEVAGTRTAVYAPCVDYDASNFWLGV--QNSFRASRISYQFD
LRPSVAMDTACSGSISAIECAMKDIRLGNCDQAIIAGSQLLCSPYSAKMF
FDIGAASK-QCICYAFDERAEMSRGEAIGTMFIQKAEDARRIHAK--VVH
NHQGSDGNSGDPSIPGQTAVIRRCYEQAGIDPQTEIDYVECHGTGTVAGS
TVN--AIANVFCGDR-TI--PLMVGSVKPNMHTQGAAGFTSIVKCIWSFY
ESCIPPQINFEKPNRTVPCLLDGRIKVP--TVHTPWE------TKMCGVS
GFGIGGTDSHIIL
>FLP_SRR1505107_NODE_585_length_5313_cov_282.388678_g320_i1_1
ICITMSGRVG--QCKNLDEFKDMLMKGKDAFTDKSMRFDID---------
---KYGTQKEHAYFEEAEKFDNDYFGIAPK-NAEFMDPNIRLSMEAAYEA
VVDAGYSMHEVRGTLTGVYASVVTLDASNYWKGLGVIHNFRASRVSYSLD
LRPSMCVDTACAGYLSAIEAAIKDIRLGNCDQALVVTSQLEANPLSEQHF
MDLGLSGP-NSKCFSFDERAEFARGEAMGAIMLHKEEDARRIYAK--VAH
GFQSCDGSSGNPSFYGQIDTLKECYRQAGVDPQ-TIEFVECHGLGTKIGT
TVN--AITEVFCGQR-TK--PLMIGSVKPNVHAEAAAGFNSTIKCVLALN
EGVIPPNINFEKPNKDIPALHDGRLKVP--VEPTPFS------GDKCGIS
AYSFGGTNTHLIL
>FLP_SRR1505107_NODE_549_length_5399_cov_149.659252_g356_i0_1
----MSGRIG--QCKNLDEFKDILMKGEHAFTDKSMRFDID---------
---KYGTQKEHAYFDDADKFDNDYFGIAPK-NAEFMDPNIRLSMEASYEA
VVDAGYSMTEVRGTHTGVYASIVTLDAGNYWLGLGVIQNFRASRVSYAMD
LRPSMCVDTGCAGYLSAIEAAMKDIRLGNCEQAIIVTCQLEANPITEQHF
MDQGLSGP-NSRCFTFDERAEFARGEALGAIFLQKEEDARRVYAK--VVH
GYQSCDGNSGVPSFIGQIDTLKECYRQAGVDPQ-TIEFVECHGLGTKVGT
AAN--AIAEVFCGKQ-TK--PLMIGSVKTNVHAEAAAGFNSTVKCVIGMN
EGVVPPNVNFEKPNKEIPGLHDGRLKVP--VEPTPWS------GEMCGIS
AYGYGGSNIHVIL
>FLP_SRR1505107_NODE_426_length_5817_cov_27.128641_g276_i0_1
ICITMSGRVG--QCRDMEEFKEMLLNKKDAFTDKPMRYNTD---------
---KYNKQKEHAFMEDTEKFDSDYFGIAPK-NAEYLDPHIRLNLEAAYEA
IIDAGYSMSEVRGTVTGVYVAAAHYDSLVYWKGLGAITNFRATRISYCMD
LRPSYVVDTACSGYLSSIDAAIKDIRLGNCSQAIVASTHLHCNPLSSESL
FEKGLLGE-NSRCFSFDEKAEFARGEACGVLFLQKEEDSRRIHAK--LVH
SFQNADGNIGLPCFDGQVNALKACYREANIDPQ-KIEFVETHGVGVKEWT
TAN--AITEVFCGKK-AK--PLMVGSVKTNVHAEATTGFSSIAKCVMGMK
EGVILPNINFEKPNMEIPGLHDGRLKVP--TEVTPWN------GEMCGIN
AYSFGGNNVHVIL
>FLP_SRR1505107_NODE_177_length_7218_cov_20.029293_g99_i2_1
ICITMSGRVG--QARNLEDFKDLLWNKKHAFTEEYSRFDCD---------
---KFGTQKRHAYINDIDKFDSKYFDIDPK-NANFLDPNIRLGLEATYEA
IIDAGYSVEEVRGSVTGVYVSCVAYDANYFWMGI--HNSFRASQVAHAFD
LRPNSVVDAACSGYLAAMELAMKDIRLGHCDRAIVLATQLHTNPMAENLF
LSIGAAGP-NGICYAFDERAELARGEAVGAMFLQKEEDARRVWSK--LVH
AYQSADGNSGDPAPIGQMANMSECYRQANIDPQ-TIDFVECHGTGTSAGG
TAT--AISGVFLGDR-KN--VLTIGSVKTYVHAEAAAGFNACVKCALGLN
EGVIVPNINYERPNPNIAALVDGRMRVV--TEVTPYP------GEMVGIN
GFGLGGTDAHIIL
>FLP_SRR12357918_NODE_759_length_9436_cov_18.898370_g282_i0_1
--VTISCRLP--QTSNMTELWKNLIEGVDMITENDLYWPRG---------
---THNVPKRTGVLPEIDRFDSLFFEINPK-QNKVYDFEHKLLLEVVHEA
IIDSGYSPEELGGTRCGVLVGSEGSSGATAYTKN--HGSMMSNYISFFYD
LKPSMTINSACSSSFQALRLAYRYMEDNQCDSMIVAGSHAQFSPMANLTL
TRAMMLAN-DGKCKVFDESADYVRSDGIVAILLQKASVARRIYAN--IRG
VYDNCDGRKSQPSAPSQKDLLRDFYKTTNMSPD-EVVYIETHGTGTQVGK
AIA--ALSEFFCGNG-R---DLLIGSIKSNLHTEVTSGLASMCKVILAMQ
HKLIPGNLHLFNSN--IPELFDGSMKVI--RENMEWEA------GPTAIN
SFGFGGAKVHCVI
>FLP_SRR11811227_NODE_182_length_6890_cov_46.160188_g119_i0_1
IVISISGRFP--MAGNMKQFEENMLSQRDVFQPKEMRWGP----------
---TPDVPDNMPLLDNSDKLDCDFFLSNPR-FSDCTDSFTRLVLSATYEA
ILDAGESFDTIWGTRTAVIT---AHSGVETPIFQVNTASFIPNRTSYLYN
LSTSFTVNGYTTSSMAALDQACMEMRMGYADQAIVTGHCMALEPFQTVAG
KIIGMGSP-DGRCRSFDTNASFGRGEAAVVFLLQKRSVAKRVYAT--IMQ
VKGMTKGFSPDPSMDSQATLMREVYEEVGVDPK-KVSYVEALGTGVPKYA
AAN---AIANVCLGK-KE--PVLMGATASHICAESASGMASIAKCILAME
SGKLPPNVLYTSPNKDVPALANGQLKVL--DKVTPCKL------DVVGVN
SYSFGGADYHCCL
>FLP_SRR11811227_NODE_119_length_7547_cov_173.789805_g71_i1_1
-MVAMSGRLP--KCSNLQQFSDKLYSNVDLISPTDERFPAR---------
---TINLPAEMGVINDAGKFDAGMFDFTRE-MAKASDPKMRLLLEATYES
ISDAGETMESLKGSRTGVYIGTLGFDYVETLSFYGNNMAYLSQWISYFYD
LKPSVVLDSACSSSSMAMTQAILNIRRGHIDAAIVGGATLITDPLASKVI
DLSGAMSP-DSRSKSFDASANYARSEGIMVFYVTKKHLAKRLYAT--ILN
VRGNADGFKPLPSRDAQVKLMSDVLDTVGIDRS-KVTLAEAHGTGTPAGG
PAD---GIAMVCTQP-RQ--PLLISSVKSCCHTEGAAGLTSMCKVIFSME
NELIPPNLHFKSPNPAIQCLQDGRANVV--AEATPWKG----DQLVATVS
AFGIGGSNYIACL
>FLP_SRR11811221_NODE_5400_length_1587_cov_7.021136_g3912_i0_1
ICITLSGRSG--SNLDMDEFREMVMNKEDGFKENEIRWDKE---------
---AREMSIPHGFTGDLDKFDYEFFMVPRV-TAECLDPSLRVLFEVVYEA
LADAGVSIQEVAGLKTGLYLSPG--MTFAKPKAIGSSTGLMAGRVARFFD
ISPAVVMDNACSSFFSIVEYATHHIKSGLVDTAILCGANTACTPDTSIIY
NGIGTLNS-RGRCFTFDASGDYARCECIAATVLQRASKAKRIYSR--ITH
VAMGCDGRDEDPSSKGQTMHLNQAFKECGLDPK-KFEYVECHGTGTPIGP
TLE--GIDNVFCGKG-TK--PLLVGSIKSNLHAESMSGWNAIAKMVVAFE
ERVIPPNINYFTPNPNIPALVEGRVKVP--TEPTPWS------GEHSALC
SYGMQGLDVYIIL
>FLP_SRR11811214_NODE_13333_length_2447_cov_11.023589_g8670_i0_1
FCISISGRSG--SNLNLDEFRDMLLTKGDGYKSDAGRFDRD---------
---KCDFHIPQALTKGWDRFDWDFFTMTRF-VTDFMDPQLRKSLEAVYEA
ITDAGVSLDDIRGTNTGVFLCASEPECLTWLAGTGISNNMKVGRISNFFD
LKPSLYIDSACASVLVATEIALANLRAGVIDRAILCGSNSMFLLNTSRLY
KEMTIIND-EGRCFSFDARGNYARSECVGAFLIEKESECKRIYTK--LLH
VTQGSDGYDPDPSTKGQVRVIERTYKETGIDPK-TIQYLECHGTGTQAGL
TLA--SLDAIFCGEG-KN--PLLIGSVKSNLHGEIMSGFNAVAKMIIAFQ
ENCLPPNINFVTPNPNIPSLIEGRVKVV--EEVTPLN------GQIFGIN
SFGLNGADVHMIL
>FLP_SRR11811213_NODE_8434_length_3077_cov_4.685087_g1658_i2_1
VCITISGQSG--SCMNLDELKEVLLTKDHAFKFAKLRFDEEA--------
--KKYEMYIPEALTDNWEWFDWDFFNTSTK-IAEYMDPPLRKIMEAVYEA
ITDAGVTMKELKGTNTGVFLTAPVPEVHQIFSNTGVHNCMKPGRVSHSFD
LKSSMVIDNACSSVPTSVEIATGQMRSGVIDRAIICGANTLFYPITSKLY
HEMNLTNV-EGRCFSFDARGNYARNETLGALFIQRRSESKRIYTK--ILN
ITQGCDGLDEDPSMPGQIGVMKKLYNQTAVDPK-TIEYVECHGTGTPAGP
ILG--SINAVMCGEG-TK--PIYVGSVKSNVHGECMSGWNAIAKVILAQE
EGVLLPNINFETPNPLIPSLLEGRIKVC--TEVTPME------TRIAAIN
SFGFNGSDTHILL
>FLP_SRR11811204_NODE_93_length_8254_cov_77.561056_g57_i0_1
LCISLSGRIG--SNDDMQEFKDMLFNKGDGYKATKHRFDAE---------
---SYNWHARVSYLNELDKFDYEFFSLPKI-NAETMDPGLRIMLEVTYEA
MVDAGLSLKDVQGSRTGVYVSNMYHEAIALWSGLGCANSFKAGRISNFFD
LKPSVHFDSACTSFFSALDGAYAHLRAGVIDAAVVAGCNMSMMPNISMFF
KEMGATGP-TGTCYAFDHRAEFARGECVGALWIQKEKDSKRVYAK--LVH
TRQSHDGYDAEPSQDAQVDLLHDIFADTELDPH-KIEFVECHGTGTNAGP
TVG--GLDRVFCGEG-TK--PLLIGSVKTNVHGEAMAGFNSLVKVAMAYE
EETIPPNINFEKPNPNIPALVDGRIQVV--SENTPWA------CGHASIC
SYGMAGSDAHAIL
>FLP_SRR11811203_NODE_305_length_8275_cov_60.537796_g212_i0_1
IVVSMSGRLP--SCYNLQDFHDKLYNKVDLITPTDIRFPSG---------
---VMDLPKDMGIIYEADRFDAEMFHFTRE-MAKATDPKMRMLLETTYEA
LADAGETMQSVKGTRTGVYVGTLGFDYMESISYVGNNMAYLSQWISHAFD
LQPSITLDSACSSSSMALSQAVLNIRRGHIDAAIVGGSTMVMDPLACKVI
DLSSAMSP-DARCKTFDASANYVRSEGVVIFYVTKESLAKRIYVS--VLN
VRGNTDGYKPVPSRAAQMRLMTDVVDGVGIDRS-KISLAEAHGTGTIAGG
QAD---GIAQICSVP-RE--PLLISSVKSCVHTEGAAGLASMCKVIFGME
NELIPPNLHFNVPNPSIQCLHDGRVKVV--TEPTPWKG-----QLLATVS
AFGIGGSNYIACL
>FLP_SRR11811203_NODE_14666_length_1900_cov_13.139573_g10814_i0_1
IVISVSGRFP--KGKNMAEFAENLMTKTDVYQSKEKRWGK----------
---VADVPDMMPVVDDGDKFDADFFLSNPR-FSDCTDPYTRMILECTYEA
IVDAGESIESMWGTKTGVFS---ASGGVDVAVFQVNTASFVPNRICYIFD
LKTSYIVNGHTTSSLAAIDQAVLEMRHGYVDMAIVTGHSLAMEPFQTVAS
LVNGIASP-DGRARSFDANANVARGEDAVVILLQKRSRAKRVYAS--VLH
CKGLDTGFNPSPSADAQATLMKEVYGELGINPA-KVNYVEATGSGVPDYV
AAN---AIGTVCPGR-KD--PLYIGSVTSNILCDAGSGLAAIAKVLISME
TGRIPPTDLYTSPNPRIPDLVQGRLKVV--DKVTPWQS------DLAGVN
SYSFGGALYHCCL
>FLP_SRR10527258_NODE_1781_length_3717_cov_6.931843_g1132_i1_1
VVIAMSARLP--HSKDVDEFTKNLYDRVYMNTEKAGRYEEG---------
---LYGNQRIMCAIDDLDKFDAPFFLFHPF-MAKVTDPGHRIVQEKVYEA
IIDAGESMESMKGTKTGVFCGALASDSQEMS-FIGSVSCHLANRISYFFD
LKPSFTLDSACASVLAALDCAMSQIRLGVIDHAIVATTNLALDPLASLTA
TTVGMLCD-DGKCKAFDARANFVRAEANVAILLSKKHLAKRQYCQ--VLH
TKGSSDGFTPAPSSDAQSQLIRDVWADLNIDPN-KVAYAECHGPGTQVGG
VVD---AIADVCTNR-ED--PLYIGSVKTNMHCEGSSGMASIIKCVIGIH
NQQIPPNLHFSTPNPNIRSLHDGRVKVA--TEPRPHRE------GFISIS
SFGVGGSNYNAVL
>FLP_SRR10527251_NODE_75_length_8229_cov_20.150733_g53_i0_1
IVVSMSGRIG--QCDTLADYKDILWNKKDAFTEKSMRYDIE---------
---LYKTQKSHAYINDAEKFDSDYFGIAPK-NAEFLDPCIRLGMEAAYEA
VVDGGYSMQEMRGTMTGVYVPCVAYEANCYWRGLGVINNFRASRISFSMD
LRPSMCVDTACSGYLAAVETAVKDIRLGLCEQAIVASCQMHCNPMGSLLF
MELGAAGP-DARCYSFDHRAQFGRCEAVGAMLIQKEGDARRVYCK--IPH
VYQSCDGASTEPSEIGQKHTIEECYRQADIDIS-KVEFVECHGTGTKAGS
VAS--AIDSAFCSKP-AK--PLMIGSCKTNVHAEASAGFNAMVKCIFSIN
ECVIPPNINFEKPNPAIAGLLEGRLKVP--TELTPWS------GEICGIS
GFGIGGTNSHMIL
>FLP_SRR10527249_NODE_486_length_6925_cov_16.656195_g331_i0_1
IVVSMSGRIG--QCDNLLEYKDILWNKKDAYTTESMRFDIE---------
---HYGTQKRHAFINNAEKFDSDYFGIAPK-NAEFLDPSTRLPMEAAIEA
LIDAGYSTQEMRGTMTGVYVPAVAYDSWSYWKALGVFANFRASRISHALD
LKPSVVVDTACSTYLAAVDTAVKDLRLGLCDMAIVPFGQLLCNPFGSLLL
MELGALGP-NSACYSFDARAEFGRCEGMGALILQKEEDARRVYCK--IPS
TYQSCDGAQSEPSINGQKHTIEECYRRANIDLD-KVEYVECHGTATQAGI
AGN--TMDAVFCSKP-SK--PLLIGSAKTNVNAEAGAGFNAMVKCIFSIK
ECMIPPNQNFETPNPGIPGLLEGRLKVP--TELTPWS------GDVISCN
GFGVGGTNAHVIL
>FLP_SRR10527249_NODE_351_length_7403_cov_9.936361_g166_i1_1
IVVAMSGRVG--QCDTLDDFKEMLWQGKDGFTTKSMRFDIE---------
---KYGTQKRHAYINDAEKFDADFFGIAPK-NAEFLDPCIRLTMEAAYEA
VVDAGYSAQEMRGTKTGVYVPCVSYEANCYWRGLGVINNFRASRISYSMD
LRPSMCLDTACSGYLAAVEAGVKDIRLGICDQAIVASCQTHCNPMGSLLF
MDLGAAGP-DACCYTFDERAQFGRCEAVGAMLIQKEEDARRVFAK--IPH
VYQSCDGASTEPAVPGQRWTIDECYRQAGIDKN-KIEFVECHGTGTRAGR
VAD--AIDFSFCAKP-AK--PLWVGSVKTNVHAEASAGFNAMVKCIFAMN
ECLIPPNLNFAKPNPTIAGLLEGRLKVV--TELTPWG------GEMCGIS
GFGIGGTNSHMIM
>FLP_SRR10527247_NODE_568_length_7055_cov_15.316015_g375_i1_1
IVVSMSGRIG--QCDNLLEYKDILWNKKDAYTTKSMRFDIE---------
---EYGTQYRHAYINDAEKFDSDYFGIAPK-NAEFLDPSIRLAMEATCEA
IIDAGYSMQEIRGTNTGVYVPAVAYDSYAFWRGMGVMITFRATRISFALD
LRPSTIVDTACSSYLAAVETAVKDIRLGMCDQAIVPFCHMLVNPMGSKLF
LEIGGCGP-NAACYSFDARAEFGRCEGMGALFIQKENDARRVYCK--IPS
IYQSCDGDSTSPSIIGQRHTIEECYKRANIDMS-KIEYVECHGTATMAGI
AGN--AVDEAFFSKP-TK--PLLIGACKTNVNGEAGAGFNAMVKCIFSIK
ERMIPPNQNFETPNPEIPGLMEGRLKVP--TELTPWS------GDVCSIN
AFGIGGTNCHMIL
>FLP_SRR10527247_NODE_548_length_7111_cov_39.907533_g368_i0_1
IVVSMSGRIG--QCDDLLEYKDMLWNKRDGFTTKPLRYDIE---------
---LYGTQKRHAYFNDAEKFDSDYFGIAPK-NAEFLDPCIRLGMEAAYEA
VIDAGYSAQEIRGTMTGVYVPCVAYEANCYWRGLGVINNFRASRISFSMD
LRPSMCIDTACSGYLAAVETAVKDIRLGVCDQAIVAACQMHANPMGSLLF
MELGAAGP-DACCYSFDHRAQFGRCESAGAMLIQKEEDARRVYCK--IPH
VYQSCDGASTDPSEVGQKHTIEECYRQANIDLN-KIEFVECHGTGTKAGL
VCN--AIDSAFCSKP-SK--PLMIGSCKSNVHAEASAGFNAMVKCIFSIN
ECVIPPNINYEKPNPTIAGLLEGRLKVP--TELTPWS------GEMCGIS
GFGIGGTNSHMIL
>bact_WP_143173830.1-39-461
IAVIMACRFPG-GADNPDAFWQILQHGIDTIQEIPQERWDTAAYYSPNPD
AEGKSYIRYGGFLKD-VDLFDANFFEISPR-EAVSTDPQQRLLLEVSWEA
LENAGQCIERLSQTQTGVFIG-VMNNDYSRLYSTGNSFSFISGRLSYILG
LQPSLVVDTACSSSLVSLHLACQSLRSGECDQALAGGVNLILSPDTNIFL
SKMRAVA-PDGRCKSFDASADYTRGEGCGVLVLKRLSDAVAAGDS--ILA
LIRGSAVNHDGPSGPAQQKLLRQALANSRVA-PQQVSYIEAHGTGTSLGP
IIN--ALASVLCEQR-SSEQPLVVGSVKTNIHLEAAAGVAGIIKVILSLQ
HQKIPPHLHLKQPNPHIPWQELPLAIPT---TAKPWHS--ENNTRIAGVS
SFGLSGTNAHVVI
>bact_WP_143173830.1-41-464
--VIMACRFPG-GADNPDAFWQILQHGIDTIQEIPQERWDTAAYYSPNPD
AEGKSYIRYGGFLKD-VDLFDANFFEISPR-EAVSTDPQQRLLLEVSWEA
LENAGQCIERLSQTQTGVFIG-VMNNDYSRLYSTGNSFSFISGRLSYILG
LQPSLVVDTACSSSLVSLHLACQSLRSGECDQALAGGVNLILSPDTNIFL
SKMRAVA-PDGRCKSFDASADYTRGEGCGVLVLKRLSDAVAAGDS--ILA
LIRGSAVNHDGPSGPAQQKLLRQALANSRVA-PQQVSYIEAHGTGTSLGP
IIN--ALASVLCEQR-SSEQPLVVGSVKTNIHLEAAAGVAGIIKVILSLQ
HQKIPPHLHLKQPNPHIPWQELPLAIPT---TAKPWHS--ENNTRIAGVS
SFGLSGTNAHVVI
>bact_MCA9160095.1-41-498
IAIVAACRFPG--APDLNHYWEVLHHGKDAVTNIPGERWDVDAYFDPAPE
TPGKMYTKAGGFIHN-PTHFDSAFFGISRR-EAISMDPQQRLLLEIAWES
LENAGIPAKRLRESDAGVFVG-ISTNDYLGCLYTGSAASIAAGRISYLLG
LQPTMAIDTACSSSLVALHLACNAIRNGECQMALVGGVNLMLSPDSTIYF
CRVRALS-TEGRCKSFSADADYVRGEGCGFVVLKRLSDALKDKDN--IMA
VVRGSAVNHDGPNTASQVKLLRSALQSASIT-ADEVDYIEAHGTGTPLGP
ILN--ALSRVYESQG-SRRKKLWIGSAKTNIHLEAAAGVAGLIKVILAMQ
HREVPRSLHFDQPNPNFNWRSSNISVAT---SSKPWE----GDQRIATVS
SFGFSGTNANVVV
>bact_NQZ65002.1-36-490
LAIIMGCRFPG--ADNPTQFWQLLKQGKDAITSVPSDRWNVDEYYDSDPK
TVGKICTRYGGFIGQ-LQEFDPEFFGISPR-EAISIDPQQRLLLEVSWEA
LENSGIIPKNLAGTQTGVFIG-ISSNDYSQLLTTGNSHSVAAGRLSFLLG
LTPSLAVDTACSSSLVAIHLACQSLRNLECKTAIVGGVNRLISPEFSINF
SQAQMLA-PDGRCKTFDGSADFVRSEGCGVVVLKRLEQALEDGDN--ILA
VIRGSAVNQDGPNGPSQQTVIRQALENSKVD-ASDISYIEAHGTGTSLGP
IIG--ALGAIFSKTH-SPQQPLIVGSVKTNIHLEAAAGIAGLIKVILSLQ
HEEIPSHLHFQNPSPHINWNELPITVPS---QATPWKR--SENKRLAGLS
SFGFGGTNAHVIL
>bact_NQZ65002.1-38-456
--IIMGCRFPG--ADNPTQFWQLLKQGKDAITSVPSDRWNVDEYYDSDPK
TVGKICTRYGGFIGQ-LQEFDPEFFGISPR-EAISIDPQQRLLLEVSWEA
LENSGIIPKNLAGTQTGVFIG-ISSNDYSQLLTTGNSHSVAAGRLSFLLG
LTPSLAVDTACSSSLVAIHLACQSLRNLECKTAIVGGVNRLISPEFSINF
SQAQMLA-PDGRCKTFDGSADFVRSEGCGVVVLKRLEQALEDGDN--ILA
VIRGSAVNQDGPNGPSQQTVIRQALENSKVD-ASDISYIEAHGTGTSLGP
IIG--ALGAIFSKTH-SPQQPLIVGSVKTNIHLEAAAGIAGLIKVILSLQ
HEEIPSHLHFQNPSPHINWNELPITVPS---QATPWKR--SENKRLAGLS
SFGFGGTNAHVIL
>bact_PZU99205.1-11-460
IAIVMACRLPA--APNLQAYWRLLTEGQEAIREVPGDRWDVDAFYDADPQ
ATGKTYCRWGGFLTE-VDQFDPAFFGITPR-EAPYIDPQQRLFLESVWEA
LEDAGIVPQTLSGKPVGVFAG-ASTLDYGQMLLTGLATTMVANRVSYLLN
LQPSLTVDTACSSSLVAVHLACQSLWNGESSLALAGGVNLMLTPTVTVGF
SKLTALS-PEGRCKAFDAAANFVRSEGVGTVVLKRLSQALADGDR--IYA
LIRGSATNQDGPNPAAQEAVVKAAYERAGIP-LNQVDYVEAHGTGTLLGP
IAK--ALGNVFSPFR-ELSQPVRLGSVKSNIHTEAAAGIASLIKVALCLR
HRTLVPSLHFHNPNPYIPFDQLPLQVQQ---QREPWVE--AENMAIAGVS
SFGFGGTNAHVAL
>bact_PZU99205.1-13-435
--IVMACRLPA--APNLQAYWRLLTEGQEAIREVPGDRWDVDAFYDADPQ
ATGKTYCRWGGFLTE-VDQFDPAFFGITPR-EAPYIDPQQRLFLESVWEA
LEDAGIVPQTLSGKPVGVFAG-ASTLDYGQMLLTGLATTMVANRVSYLLN
LQPSLTVDTACSSSLVAVHLACQSLWNGESSLALAGGVNLMLTPTVTVGF
SKLTALS-PEGRCKAFDAAANFVRSEGVGTVVLKRLSQALADGDR--IYA
LIRGSATNQDGPNPAAQEAVVKAAYERAGIP-LNQVDYVEAHGTGTLLGP
IAK--ALGNVFSPFR-ELSQPVRLGSVKSNIHTEAAAGIASLIKVALCLR
HRTLVPSLHFHNPNPYIPFDQLPLQVQQ---QREPWVE--AENMAIAGVS
SFGFGGTNAHVAL
>bact_CCQ63627.1-36-490
LAIIMGCRFPG--ADNPTQFWQLLKQGKDAITSVPSDRWNVDEYYDSDPK
TVGKICTRYGGFIGQ-LQEFDPEFFGISPR-EAISIDPQQRLLLEVSWEA
LENSGIIPKNLAGTQTGVFIG-ISSNDYSQLLTTGNSHSVAAGRLSFLLG
LTPSLAVDTACSSSLVAIHLACQSLRNLECKTAIVGGVNRLISPEFSINF
SQAQMLA-PDGRCKTFDGSADFVRSEGCGVVVLKRLEQALEDGDN--ILA
VIRGSAVNQDGPNGPSQQTVIRQALENSKVD-ASDISYIEAHGTGTSLGP
IIG--ALGAIFSKTH-SPQQPLIVGSVKTNIHLEAAAGIAGLIKVILSLQ
HEEIPSHLHFQNPSPHINWKELPITVPS---QATPWKR--SENKRLAGLS
SFGFGGTNAHVIL
>bact_MBV8968763.1-37-497
IAVVVGCRFPG-GANDPDSFWRLLTEGRDAIVEVPPDRWDINALYDPNPD
ATGKMSTRWGGFLDA-IDQFDAEFFGISPR-EAAGMDPQQRVLLEVTWEA
LENAGLCPDRLAGSQTGVFVG-ICNTDYFKQFETGNAHSVASGRISYLLG
LQPSLSVDTGCSASLVAVHLACQSLRAGECRVALTGGVNLILMPDTTIVL
SKAHMMS-PNGRCKAFDASADFVRSEGCGMIVLKRLSDARADGDQ--ILA
VIRGSASNQDGPNGPSQVAVIREALANGGLQ-PSDIDYIEAHGTGTSLGP
IAH--ALAEVFGPGR-SSDCPLRIGSVKTNFHAESAAGIAGLIKAILAIG
HEKIPPSLHLQKLNPHIDWSALPISVPT---TATSWTR--RRGQRVAGVS
SFGFSGTNAHVVV
>bact_MBV8968763.1-39-499
--VVVGCRFPG-GANDPDSFWRLLTEGRDAIVEVPPDRWDINALYDPNPD
ATGKMSTRWGGFLDA-IDQFDAEFFGISPR-EAAGMDPQQRVLLEVTWEA
LENAGLCPDRLAGSQTGVFVG-ICNTDYFKQFETGNAHSVASGRISYLLG
LQPSLSVDTGCSASLVAVHLACQSLRAGECRVALTGGVNLILMPDTTIVL
SKAHMMS-PNGRCKAFDASADFVRSEGCGMIVLKRLSDARADGDQ--ILA
VIRGSASNQDGPNGPSQVAVIREALANGGLQ-PSDIDYIEAHGTGTSLGP
IAH--ALAEVFGPGR-SSDCPLRIGSVKTNFHAESAAGIAGLIKAILAIG
HEKIPPSLHLQKLNPHIDWSALPISVPT---TATSWTR--RRGQRVAGVS
SFGFSGTNAHVVV
>bact_NEN98582.1-8-463
IAIVIGCRFPQ--AETPQEFWQLLHDGIDGITQIPKDRWDIDSFYEPEPA
TPGKMNTRCAGLLEQ-VDGFEPSFFRVSSR-EAKQMDPQQRLILEVAWEA
LENAGIAPERLAGSQTGVFVG-VSNCDYSVLMPTGTNPSIIPCRLSYVLN
LRPSLAVDTACSSSLVALHYACQSLKTGESDLCLVGGVNLILMPEPTIIC
SQAKMMS-ADGRCKTFDQAADYVRGEGCGVVVLKRLPDAIRDGDN--IRA
IIRGSAVNQDGPNGPSQQAVIRQALANAGVK-PAQISYVETHGTGTPLGP
IVN--SLKAVLMEDR-QPNQPCWIGSVKTNIHLESAAGIAGLIKAVLSLQ
HGEIPPHLHLNQLNPYIKIANTPIQIPT---ELQPWSV--QEAPRLAGVS
SFSFGGTNAHVVL
>bact_NEN98582.1-10-478
--IVIGCRFPQ--AETPQEFWQLLHDGIDGITQIPKDRWDIDSFYEPEPA
TPGKMNTRCAGLLEQ-VDGFEPSFFRVSSR-EAKQMDPQQRLILEVAWEA
LENAGIAPERLAGSQTGVFVG-VSNCDYSVLMPTGTNPSIIPCRLSYVLN
LRPSLAVDTACSSSLVALHYACQSLKTGESDLCLVGGVNLILMPEPTIIC
SQAKMMS-ADGRCKTFDQAADYVRGEGCGVVVLKRLPDAIRDGDN--IRA
IIRGSAVNQDGPNGPSQQAVIRQALANAGVK-PAQISYVETHGTGTPLGP
IVN--SLKAVLMEDR-QPNQPCWIGSVKTNIHLESAAGIAGLIKAVLSLQ
HGEIPPHLHLNQLNPYIKIANTPIQIPT---ELQPWSV--QEAPRLAGVS
SFSFGGTNAHVVL
>bact_BAZ29708.1-39-491
IAIIMGCRFPG-GADHPEAFWQILRDELDTITEVPKNRWDVDAYYDPDPD
SLGKMYTRHGGFVNQ-LYEFDAHFFGIPPR-EAISLDPQQRLLLEVSWES
LENAGLSPERLAGSQTGVFIG-ICSNDYSKLLTTGNAHSVASGRLSYILG
LKPSLAVDTACSSSLVAVHLACQSLRNGECSLALVGGVNRLLSPEFTINF
SKAHMLA-TDGRCKTFDAAADYVRAEGCGVVILKRLSDALADGDN--ILA
QIRGSAINQDGPNGPSQQAVIRQALQNGGVE-ANQVEYIEAHGTGTSLGP
IIG--ALEAVFGKIR-TQEYPLIVGSVKTNIHLEGAAGIASLIKVVLALQ
HEEIPRHLHFQKPNPHINWESMPIVVPT---QRTAWRK--GTRQRLAGVS
SFGFSGTNAHVVV
>bact_WP_002733538.1-4-470
IAIILGCRFPG--ADNPEAFWQLMRNGVDAIADIPPERWDIERFYDPTPA
TAKKMYSRQGGFLKN-VDQFDPQFFRISPL-EATYLDPQQRLLLEVTWEA
LENAAIVPETLAGSQSGVFIG-ISDVDYHRLAYTGNSTSIAANRLSYLFD
LRPSLAVDTACSSSLVAVHLACQSLQSQESNLCLVGGVNLILSPETTVVF
SQARMIA-PDSRCKTFDARADYVRSEGCGVVVLKRLRDAIQDGDR--ILA
VIEGSAVNQDGPNGPAQQAVIRQALANAKVK-PAQISYVEAHGTGTELGP
IVK--SLKAVLGEKR-SLDQTCWLGSVKTNIHLEAAAGMAGLIKVVLCLQ
HQEIPPNLHFKTLNPYISLADTAFAIPT---QAQPWRT--KPPKRLAGIS
SFGFGGTNSHVIL
>bact_WP_002733538.1-6-477
--IILGCRFPG--ADNPEAFWQLMRNGVDAIADIPPERWDIERFYDPTPA
TAKKMYSRQGGFLKN-VDQFDPQFFRISPL-EATYLDPQQRLLLEVTWEA
LENAAIVPETLAGSQSGVFIG-ISDVDYHRLAYTGNSTSIAANRLSYLFD
LRPSLAVDTACSSSLVAVHLACQSLQSQESNLCLVGGVNLILSPETTVVF
SQARMIA-PDSRCKTFDARADYVRSEGCGVVVLKRLRDAIQDGDR--ILA
VIEGSAVNQDGPNGPAQQAVIRQALANAKVK-PAQISYVEAHGTGTELGP
IVK--SLKAVLGEKR-SLDQTCWLGSVKTNIHLEAAAGMAGLIKVVLCLQ
HQEIPPNLHFKTLNPYISLADTAFAIPT---QAQPWRT--KPPKRLAGIS
SFGFGGTNSHVIL
>bact_HEY53158.1-128-577
IAVVIGCRFPG--AEGPDAFWRLLSEGVDAVSEVPEERWDNDALYDETPG
APGRVITRQGGFIDH-VDEFDAAFFGISPR-EANRMDPQQRLLAETTWEA
LERADINPQELAGSKTGVFVG-ISNNDYSRLQQTGNAYSIAANRLSYLFD
LRPSIAVDTACSSSLVTVHLACQSLRSGESDMALAGGVSLMLSPELTITF
SQARMMS-PEGHCKTFDASADYVRGEGCGMVVLKRLSDAQRDGDP--ILA
VIRGSAVNQDGPNGLSQQRVIRSALANAGVR-PEQVGYVEAHGTGTILGP
IVA--SLGAVMQ-DR-PLDEPCWLGSVKTNIHLEAAAGVAGLIKTILALD
NELIPHHLHFQTINPHIPLDELPLAIPT---VPVSWPR--SDRPRIAGVS
SFGFGGTNAHIVL
>bact_MBF2020495.1-4-452
IAIVIGCRFPG--AENPEAFWQLLRNGVDAISEVPSDRWDIDEFYAPQPA
TPGKMNTRWGGFLDR-VDRFDPGFFGISPR-EAEHMDPQQRLVLEVAWET
LENAGIVPETLAGSQTGVFVG-ITNADYHKLLYTGTTPCIAANRLSYALN
LRPSIAIDTACSSSLVAVHLACQSLWNGESNLCLAGGANLMLSPEPTITC
SQAQMMA-ADGRCKTFDASADYVRGEGCGIIALKRLEDALRDGDN--ILA
LIRSSAVNQDGPNGPSQQAVIRQALKQARVA-PAQISYLEAHGTGTSLGP
IVK--SLKAVLMEDR-SPDRSCWIASVKTNIHLEGAAGIASLIKVVLQLQ
HREIAPHLHLKQLNPYISLEGTPFVIPS---ECQPWSC--SGS-RLAGVS
AFSFGGTNCHAIL
>bact_MBF2020495.1-6-459
--IVIGCRFPG--AENPEAFWQLLRNGVDAISEVPSDRWDIDEFYAPQPA
TPGKMNTRWGGFLDR-VDRFDPGFFGISPR-EAEHMDPQQRLVLEVAWET
LENAGIVPETLAGSQTGVFVG-ITNADYHKLLYTGTTPCIAANRLSYALN
LRPSIAIDTACSSSLVAVHLACQSLWNGESNLCLAGGANLMLSPEPTITC
SQAQMMA-ADGRCKTFDASADYVRGEGCGIIALKRLEDALRDGDN--ILA
LIRSSAVNQDGPNGPSQQAVIRQALKQARVA-PAQISYLEAHGTGTSLGP
IVK--SLKAVLMEDR-SPDRSCWIASVKTNIHLEGAAGIASLIKVVLQLQ
HREIAPHLHLKQLNPYISLEGTPFVIPS---ECQPWSC--SGS-RLAGVS
AFSFGGTNCHAIL
>bact_RNJ65933.1-4-463
IAVIIGCRFPG--AHDPQSFWQLLCQGGDAITEVPPDRWDIDQFYDPTPG
RPGKMNTRWGGFLDQ-VDQFDRQFFGISPR-EAVSMDPQQRLLLEVAWEA
LERAGQVVEQLAGSNTGVFVG-ISSSDYRQIFQTGNAFSIAANRLSYLLN
LQPSLAVDTACSSSLVAVHLACQSLRSGESNLALAGGVNLILAPEVTIVL
SQAQMMA-SDGRCRTFDAAANYVRGEGCGVIVLKRLTDAQRDGDR--ILA
LIRGSAINQDGPNGLSQQSLLRQALANAAVS-PDQISYVELHGTGTTLGP
IAE--ALGAVLGQGR-TTAQRCAVGSVKTNIHLEAAAGIAGLIKVVLALQ
YRQLPPSLHFQSANPYIPLDRLPLKVQQ---TLEEWTS--NPC--LAGVS
SFGFGGTNAHVIL
>bact_NEO61398.1-8-463
IAIVIGCRFPQ--AETPQEFWQLLHDGIDGITQIPKDRWDIDSFYEPEPA
TPGKMNTRCAGLLEQ-VDGFEPSFFRVSSR-EAKQMDPQQRLILEVAWEA
LENAGIAPERLAGSHTGVFVG-VSNSDYSVLMPTGTNPSIIPCRLSYVLN
LRPSLAVDTACSSSLVALHYGCQSLKTGESDLCLVGGVNLILMPEPTIIC
SQAKMMS-ADGRCKTFDQAADYVRGEGCGVVVLKRLADAIRDGDN--IRA
IIRGSAVNQDGPNGPSQQAVIRQALANAGVK-PAQISYVETHGTGTPLGP
IVN--SLKAVLMEDR-QPNQPCWIGSVKTNIHLESAAGIAGLIKAVLSLQ
HGEIPPHLHLNQLNPYIKIANTPIQIPT---ELQPWSV--QEAPRLAGVS
SFSFGGTNAHVVL
>bact_NET45425.1-38-474
IAIIIGCRFPG-NANTPESFWDLLSNGKDSVREIPLERWDIDSYYDPNPD
TLGKMYIRHAALVEQ-VDRFDPQFFSISGR-EAHSLDPQQRFILEVTWEA
LERAGINPQELENTQTGVFIG-IGQNDYANLGLTGNGFCFASGRLSYFLG
LQPSMAIDTACSSSLVALHEACQSLRQGESNLALAGGVQLILSPQITTGL
SRLKALS-PDGKCKTFDAAADFGRGEGCGIVVLKRLSDAVKDGDN--IWA
VIRGSAVNHDGPNKLAQEKLIQQALKAAKVE-PLQVSYVEAHGTGTSLGP
MVR--ALASVFGQGR-DGENPLNIASVKTNIHLEAASGIAGIIKVVLQLQ
HQKIAPNLHFTNPNPYIDWENIPLKVPT---QLTPWLS--SGDKRVAGVS
SFGMSGTNAHIVL
>bact_NET45425.1-40-480
--IIIGCRFPG-NANTPESFWDLLSNGKDSVREIPLERWDIDSYYDPNPD
TLGKMYIRHAALVEQ-VDRFDPQFFSISGR-EAHSLDPQQRFILEVTWEA
LERAGINPQELENTQTGVFIG-IGQNDYANLGLTGNGFCFASGRLSYFLG
LQPSMAIDTACSSSLVALHEACQSLRQGESNLALAGGVQLILSPQITTGL
SRLKALS-PDGKCKTFDAAADFGRGEGCGIVVLKRLSDAVKDGDN--IWA
VIRGSAVNHDGPNKLAQEKLIQQALKAAKVE-PLQVSYVEAHGTGTSLGP
MVR--ALASVFGQGR-DGENPLNIASVKTNIHLEAASGIAGIIKVVLQLQ
HQKIAPNLHFTNPNPYIDWENIPLKVPT---QLTPWLS--SGDKRVAGVS
SFGMSGTNAHIVL
>bact_WP_174709606.1-39-495
IAVIMACRFPG-GADNPDAFWQILQHGVDTIQEIPQERWDTEAYYSPNPD
AEGKSYIRYGGFLKD-IDLFDANFFEISPR-EAVSTDPQQRLLLEVSWEA
LENAGQCIERLSQTQTGVFIG-VMNNDYSRLYSTGNSFSFISGRLSYILG
LQPSLVVDTACSSSLVSLHLACQSLRSGECDQALAGGVNLILSPDTNIFL
SKMRAVA-PDGRCKSFDASADYTRGEGCGVLVLKRLSDAVAAGDS--ILA
LIKGSAVNHDGPSGPAQQKLLRQALANSRVA-AQQVSYIEAHGTGTPLGP
IIN--ALASVLCEQR-SFEQPLVVGSVKTNIHLEAAAGVAGVIKVILSLQ
HQKIPPHLHLKQPNPHIPWQELPLAIPT---TAKPWHS--ENNTRIAGVS
SFGLSGTNAHVVI
>bact_NEP49105.1-38-459
IAIIIGCRFPG-NANTPESFWQLLANGEDGVREIPPERWNLDYFYHPDPD
TPGKMYIRHASLVDQ-VDQFEPEFFGISPR-EAHSLDPQQRFLLEVTWEA
LERAGINPQQLENTHTGVFLG-IGQNDYADLGFTGNGFCFAAGRLSYFLG
LQPSLAIDTACSASLVAIHEACHSLRRGESNLALAGGVQLMLSPHVTTAL
SKLKALS-PDGRCKTFDAAADYGRGEGCGMVVLKRLSDALKDGDQ--IWS
VIRGSAVNHDGPNKLAQEQLIQQALKAAKIE-PSQVGYVEAHGTGTSLGP
MVR--ALGTVFEEGH-NQEHPLRIGSVKTNIHLEAAAGIAGLIKVVLQLQ
HQKIAPSLNFKHPNPYIDWENLPLEVPT---QLIPWPL--SGGKRVGGVS
SFAISGTNAHIVL
>bact_NEP49105.1-40-462
--IIIGCRFPG-NANTPESFWQLLANGEDGVREIPPERWNLDYFYHPDPD
TPGKMYIRHASLVDQ-VDQFEPEFFGISPR-EAHSLDPQQRFLLEVTWEA
LERAGINPQQLENTHTGVFLG-IGQNDYADLGFTGNGFCFAAGRLSYFLG
LQPSLAIDTACSASLVAIHEACHSLRRGESNLALAGGVQLMLSPHVTTAL
SKLKALS-PDGRCKTFDAAADYGRGEGCGMVVLKRLSDALKDGDQ--IWS
VIRGSAVNHDGPNKLAQEQLIQQALKAAKIE-PSQVGYVEAHGTGTSLGP
MVR--ALGTVFEEGH-NQEHPLRIGSVKTNIHLEAAAGIAGLIKVVLQLQ
HQKIAPSLNFKHPNPYIDWENLPLEVPT---QLIPWPL--SGGKRVGGVS
SFAISGTNAHIVL
>bact_WP_216673684.1-41-493
VAIIIGCRFPG-GANDAESFWKLLREGVDAVQEVPRSRWDIDAYYDPDPS
APGKMYTRNGAFLEG-ADLFDPYFFGIPPR-AAANLDPQHRLLLEVAWEA
LEHAGIAPKSLAGSKTGVFIG-GGTGDYTQLIQTGSLLTFATGRLSHFFD
LQPSLAVDTACSSSLVAVHLACQSLRSGESSLALVGGVNLILTPQGTITT
CKARMLA-VDGRCKTFDAAADYGRGEGCGIVVLKRLSDALADGDN--ILA
VIRGTATNQDGPNGLAQQAVIRQALENAGLE-PTQVDYVEAHGTGTSLGP
ILR--ALGAVFGKKR-ESGQLLRVGSVKTNIHLEYAAGIAGLIKLVLALN
HREIPSHLHFKRGNPYIPWNELPVEIPT---QHTPWTA--RDGKRVGGVS
SFGASGTNAHVVL
>bact_OKH21109.1-4-423
IAIVIGCRFPG--AENPEAFWQLLRNGVDAISEVPSDRWDIDEFYAPQPA
TPGKMNTRWGGFLER-VDRFDPGFFGISPR-EAEHMDPQQRLVLEVAWET
LENAGIVPETLAGSQTGVFVG-ITNADYHKLLYTGTTPCIAANRLSYALN
LRPSIAIDTACSSSLVAVHLACQSLWNGESNLCLAGGANLMLSPEPTITC
SQAQMMA-ADGRCKTFDASADYVRGEGCGIIALKRLEDALRDGDN--ILA
LIRSSAVNQDGPNGPSQQAVIRQALKQAGVA-PAQISYLEAHGTGTSLGP
IVK--SLKAVLMEDR-SPDRSCWIASVKTNIHLEGAAGIASLIKVVLQLQ
HREIAPHLHLKQLNPYISLKGTPFVIPS---ECQPWSC--SGS-RLAGVS
AFSFGGTNCHAIL
>bact_OKH21109.1-6-446
--IVIGCRFPG--AENPEAFWQLLRNGVDAISEVPSDRWDIDEFYAPQPA
TPGKMNTRWGGFLER-VDRFDPGFFGISPR-EAEHMDPQQRLVLEVAWET
LENAGIVPETLAGSQTGVFVG-ITNADYHKLLYTGTTPCIAANRLSYALN
LRPSIAIDTACSSSLVAVHLACQSLWNGESNLCLAGGANLMLSPEPTITC
SQAQMMA-ADGRCKTFDASADYVRGEGCGIIALKRLEDALRDGDN--ILA
LIRSSAVNQDGPNGPSQQAVIRQALKQAGVA-PAQISYLEAHGTGTSLGP
IVK--SLKAVLMEDR-SPDRSCWIASVKTNIHLEGAAGIASLIKVVLQLQ
HREIAPHLHLKQLNPYISLKGTPFVIPS---ECQPWSC--SGS-RLAGVS
AFSFGGTNCHAIL
>bact_RPJ20130.1-35-489
IAIILGCRFPG-GATDAESFWRLLRDGVDAVTEIPAERWDVNAYYDADSE
APGKMYTRMGAFLDQ-VDQFDPQFFGIMPK-EAHAMDPQQRLLLETTWEA
LENAGIAPDTLAGSRTGVFVG-ILGTDYADLQTSGVAHSIASGRISYLLG
LQPSLSIDTACSSSLVAIHQACLSLRSRETQLALAGGVNLILAPNPNITL
SKNKMMA-ADGHCKTFDASADYVRGEGCGMIILKRLSDALADGDP--ILA
IIRGTAVNQDGPNGPSQEAVIREALANAGIK-PQEVTYVETHGTGTSLGP
IVQ--ALASTLGAGR-DPSQPLLIGSVKTNVHLETAAGMAGLVKLIMALR
HKAIPPHLHLKQPNPFIPWAQLPVSVPT---KLTPWP---QDAPLVVGLS
SFGFSGTNAHLII
>archae_WP_167815687.1-952-1370
IAVILGCRFPG-GGHGPEAFWELLAEGRDAITTVPPERWEAQAWWSPEPG
TPGRMISPCGGFLPG-PDLFDAEFFGIPPR-EARAMDPQQRLLLETAWEA
LEHAGIAPSRLEGSATGVFVG-VCSHDYEALFTG-LQASVTAGRLSYVLG
LRPSLVLDTACSSSLVAVHLAAMSLKSGECDLALAGGVNLVLSPAGSVVH
SQTHAMA-PDGRCKAFDLAADFVRSDGCGLVVLKRLSAARRDGDR--ILA
LIRGSATNQDGPHGPAQEEVIHQALTRAGIP-ASRVGFVEAHGTGTALGP
ILR--ALGRAIGRER-SE-RGLRVGAVKSNLHPEGAAGVAGLTKAVLALR
HRAIPPNLHLVRPTPHVDWEGLHLHVPT---ALEPWTE--GLP-RVAGVS
AFGISGTNAHVVL
>archae_WP_167815687.1-2114-2531
IALIIGCRFPG-GIQGPESFWQALLEGRDAITEVPPDRWDVEAFYDPSPG
LPGKATSRWGGFLSQ-IDHFDAAFFGIPPF-QAERMDPQQRLLLEVSWEA
LERAGLPPEGLVGTQTGVFVG-LTEQEYGRLHLGGNSAAMASGRLSLQLG
LQPSMTLDTACSSSLVAVHLAMASLRSGESDLALAGGVTLMLTPAVNVAA
SQSRLLA-SDGRCKPFDALADLVWSEGCGMVVLKRLAEARRDQDP--ILA
VLRGSAINQDG--GPALEAVVRRALHQARVE-PGQVGMVEAFGLGLPLAA
LAR--ALGAVLAQGR-SPGTPAWVGSVKSNFHTMAASGVAGLIKAALAVC
HGLIPASLHCARPTPHVEWESLPLRVAT---RQEPWPE--SEGGRVAGVS
AFGNSGTNVHVVL
>archae_WP_167815687.1-954-1373
--VILGCRFPG-GGHGPEAFWELLAEGRDAITTVPPERWEAQAWWSPEPG
TPGRMISPCGGFLPG-PDLFDAEFFGIPPR-EARAMDPQQRLLLETAWEA
LEHAGIAPSRLEGSATGVFVG-VCSHDYEALFTG-LQASVTAGRLSYVLG
LRPSLVLDTACSSSLVAVHLAAMSLKSGECDLALAGGVNLVLSPAGSVVH
SQTHAMA-PDGRCKAFDLAADFVRSDGCGLVVLKRLSAARRDGDR--ILA
LIRGSATNQDGPHGPAQEEVIHQALTRAGIP-ASRVGFVEAHGTGTALGP
ILR--ALGRAIGRER-SE-RGLRVGAVKSNLHPEGAAGVAGLTKAVLALR
HRAIPPNLHLVRPTPHVDWEGLHLHVPT---ALEPWTE--GLP-RVAGVS
AFGISGTNAHVVL
>archae_WP_167815687.1-2116-2556
--LIIGCRFPG-GIQGPESFWQALLEGRDAITEVPPDRWDVEAFYDPSPG
LPGKATSRWGGFLSQ-IDHFDAAFFGIPPF-QAERMDPQQRLLLEVSWEA
LERAGLPPEGLVGTQTGVFVG-LTEQEYGRLHLGGNSAAMASGRLSLQLG
LQPSMTLDTACSSSLVAVHLAMASLRSGESDLALAGGVTLMLTPAVNVAA
SQSRLLA-SDGRCKPFDALADLVWSEGCGMVVLKRLAEARRDQDP--ILA
VLRGSAINQDG--GPALEAVVRRALHQARVE-PGQVGMVEAFGLGLPLAA
LAR--ALGAVLAQGR-SPGTPAWVGSVKSNFHTMAASGVAGLIKAALAVC
HGLIPASLHCARPTPHVEWESLPLRVAT---RQEPWPE--SEGGRVAGVS
AFGNSGTNVHVVL
>archae_MBY9000496.1-715-1193
IAIILGCVFPD--AFNIDQFWDNILNKKYSITEISKDRWP-KLYFNPDKS
IEGKTYSKIGAFIKD--YKFNSVKYRIPPK-MAEQMDDVQKWSLEAARQA
LEDAGLPTDGKTRSNIAIIIGNSLGEEIKDVFEPGELSNVIAGRIANVFN
LTKSMITDAACASSIAALDTAINSLKTKEYDIALVGGADRSMDASTYVKF
SKIGALS-ATG-SRPFDTTADFVMGEGAGFIVIKRLEDAIRDGDR--IYA
TIPSIGSSSDGPNPEGQKQAITMALERAELS-VDDVQYIEAHGTSTIVGA
VLK--VLEEVFK-NR-NLERKLAVGSIKSQIHLKSAAGIASIIKTALSLH
NHILPPSINVVTLNTKINWKDIPVQINT---EVEEWKVK-NNEVRRAGIS
AFGFGGTNYHSII
>archae_MBY9000496.1-717-1174
--IILGCVFPD--AFNIDQFWDNILNKKYSITEISKDRWP-KLYFNPDKS
IEGKTYSKIGAFIKD--YKFNSVKYRIPPK-MAEQMDDVQKWSLEAARQA
LEDAGLPTDGKTRSNIAIIIGNSLGEEIKDVFEPGELSNVIAGRIANVFN
LTKSMITDAACASSIAALDTAINSLKTKEYDIALVGGADRSMDASTYVKF
SKIGALS-ATG-SRPFDTTADFVMGEGAGFIVIKRLEDAIRDGDR--IYA
TIPSIGSSSDGPNPEGQKQAITMALERAELS-VDDVQYIEAHGTSTIVGA
VLK--VLEEVFK-NR-NLERKLAVGSIKSQIHLKSAAGIASIIKTALSLH
NHILPPSINVVTLNTKINWKDIPVQINT---EVEEWKVK-NNEVRRAGIS
AFGFGGTNYHSII
>archae_RMG21540.1-24-484
VAIVLGAVMPD--ALNIDEFWRNIYEGRNSIGEVPKDRWP-DLFYDPDPS
VPDKTYTKIGAFIKN--FKFDGLKFRIPPK-MANKLDPIQQMALTAAKEA
LEDANYESENFNRENTAVIIGNSMGESLKKAFDPGELANVIAGRIANVFN
LRKNMTTDAACASSMAAIDEAFKSLVTHEVDAVVCGGADRSMDVSTYVKF
CKIGALS-PDG-SFPFDARANFVMGEGVGFFVLKRLSDAIRDGNK--IYA
LIRGVGASSDGPNPLGQQLAIERAYKIAGIS-PAEVSLIEAHGTSTKVGV
VVE--TLHKVFNKYK-IPKGSIALGSIKSQIHLKSAAGAAAIIKTALALH
HKILPPSINFETPNPKIDWANSPFYVNT---KAKEWKHE-PGKTRKAGVS
SFGFGGTNFHIVM
>archae_RMG21540.1-26-484
--IVLGAVMPD--ALNIDEFWRNIYEGRNSIGEVPKDRWP-DLFYDPDPS
VPDKTYTKIGAFIKN--FKFDGLKFRIPPK-MANKLDPIQQMALTAAKEA
LEDANYESENFNRENTAVIIGNSMGESLKKAFDPGELANVIAGRIANVFN
LRKNMTTDAACASSMAAIDEAFKSLVTHEVDAVVCGGADRSMDVSTYVKF
CKIGALS-PDG-SFPFDARANFVMGEGVGFFVLKRLSDAIRDGNK--IYA
LIRGVGASSDGPNPLGQQLAIERAYKIAGIS-PAEVSLIEAHGTSTKVGV
VVE--TLHKVFNKYK-IPKGSIALGSIKSQIHLKSAAGAAAIIKTALALH
HKILPPSINFETPNPKIDWANSPFYVNT---KAKEWKHE-PGKTRKAGVS
SFGFGGTNFHIVM
>archae_MCE7749844.1-714-1173
IAIILGCIFPD--SANISEYWANITSKKYSITEVPDSRWK-NIHFDEDKT
AQNKSYSKIGAFVKD--YKFNSINYRIPPK-IANSMDEVQKWSLDAAKQA
LDDAGISTDGKNRLPIAVIIGNALGEELEAVFEPGELSNVISGRIANVFN
LTKSMTTDAACASSIAALDTAIKSLTSGDFDTALVGGADRSMDVASYVKF
SKIGALS-AKG-SCPFDESADFVMGEGAGFMVLKRLEDAIRDENK--IYA
VIPAIGSSSDGPNPEGQKQAISMALRLADLT-IDDVDYIEAHGTSTIVGA
VLN--VLKEVFQ-DR-KNTKKLAVGSIKSQIHLKAAAGIASLIKTTLTIY
NKILPPSINVQKLNPKIDWDKSNLKVNT---EPIDWNVE-KGILRRAGLS
AFGFGGTNFHTIL
>archae_MCE7749844.1-716-1173
--IILGCIFPD--SANISEYWANITSKKYSITEVPDSRWK-NIHFDEDKT
AQNKSYSKIGAFVKD--YKFNSINYRIPPK-IANSMDEVQKWSLDAAKQA
LDDAGISTDGKNRLPIAVIIGNALGEELEAVFEPGELSNVISGRIANVFN
LTKSMTTDAACASSIAALDTAIKSLTSGDFDTALVGGADRSMDVASYVKF
SKIGALS-AKG-SCPFDESADFVMGEGAGFMVLKRLEDAIRDENK--IYA
VIPAIGSSSDGPNPEGQKQAISMALRLADLT-IDDVDYIEAHGTSTIVGA
VLN--VLKEVFQ-DR-KNTKKLAVGSIKSQIHLKAAAGIASLIKTTLTIY
NKILPPSINVQKLNPKIDWDKSNLKVNT---EPIDWNVE-KGILRRAGLS
AFGFGGTNFHTIL
>archae_MCE7739922.1-714-1173
IAIVLGCIFPD--SANIGEYWENIISKKYSITEVPDSRWK-NIHFDEDKT
AQNKTYSKIGAFVKD--YKFNSINYRIPPK-ISDSMDAVQKWSLDAAKQA
LEDAGISIDGKNRLPIAVIIGNALGEELEAVFEPGELSNVISGRIANVFN
LTKSMTTDAACASSIAALDTAIKSLTSGDFDTALVGGADRSMDVASYVKF
SKIRALS-AKG-SCPFDESADFVMGEGAGFMVLKRLEDAIRDENK--IYA
VIPAIGSSSDGPNPEGQKQAISMALRLADLT-IDEIDYIEAHGTSTIVGA
VLN--VLKDVFQ-NR-KNTRKLTVGSIKSQIHLKAAAGIASLIKTTLTIY
NKILPPSINVQTLNPKIDWDKSNLIINK---EPIDWGVE-QGVLRRAGVS
AFGFGGTNFHTIL
>archae_MCE7739922.1-716-1173
--IVLGCIFPD--SANIGEYWENIISKKYSITEVPDSRWK-NIHFDEDKT
AQNKTYSKIGAFVKD--YKFNSINYRIPPK-ISDSMDAVQKWSLDAAKQA
LEDAGISIDGKNRLPIAVIIGNALGEELEAVFEPGELSNVISGRIANVFN
LTKSMTTDAACASSIAALDTAIKSLTSGDFDTALVGGADRSMDVASYVKF
SKIRALS-AKG-SCPFDESADFVMGEGAGFMVLKRLEDAIRDENK--IYA
VIPAIGSSSDGPNPEGQKQAISMALRLADLT-IDEIDYIEAHGTSTIVGA
VLN--VLKDVFQ-NR-KNTRKLTVGSIKSQIHLKAAAGIASLIKTTLTIY
NKILPPSINVQTLNPKIDWDKSNLIINK---EPIDWGVE-QGVLRRAGVS
AFGFGGTNFHTIL
>archae_NPD89999.1-714-1173
VAIVLGCIFPD--SPNIEAYWQNIVQKVNSITVIPEERWS-DLYYDPDPK
AVDKTYSKIGAFVKD--YEFNSIGYRIPPT-IASKMDAVQKWSLDAAKEA
LEDAGIPTDGKVRLPIAVIVGNAVGEEIRQIFEPGELSNVIAGRIANVFN
FTKSMTTDAACASSVASLDTAIKALITYDFDVALVGGADRSMDPTSFVKF
SKIGALS-ATG-SRPFDEKADFVMGEGAGFLVLKRLEDAIKDGNK--IYT
VISAIGASSDGPNPEGQKQSILMALNKAKLQ-SEEIQYIEAHGTSTTVGA
VLK--VLEEIFK-SD-IRKEKIAVGSIKSQIHLKSAAGIAALIKTSLAIY
NKILPPSINVETPNPNIEWKISPLFVNT---EPTDWKVN-ANEIRRAGVS
SFGFGGTNYHAIL
>archae_NPD89999.1-716-1173
--IVLGCIFPD--SPNIEAYWQNIVQKVNSITVIPEERWS-DLYYDPDPK
AVDKTYSKIGAFVKD--YEFNSIGYRIPPT-IASKMDAVQKWSLDAAKEA
LEDAGIPTDGKVRLPIAVIVGNAVGEEIRQIFEPGELSNVIAGRIANVFN
FTKSMTTDAACASSVASLDTAIKALITYDFDVALVGGADRSMDPTSFVKF
SKIGALS-ATG-SRPFDEKADFVMGEGAGFLVLKRLEDAIKDGNK--IYT
VISAIGASSDGPNPEGQKQSILMALNKAKLQ-SEEIQYIEAHGTSTTVGA
VLK--VLEEIFK-SD-IRKEKIAVGSIKSQIHLKSAAGIAALIKTSLAIY
NKILPPSINVETPNPNIEWKISPLFVNT---EPTDWKVN-ANEIRRAGVS
SFGFGGTNYHAIL
>archae_MCG3227575.1-714-1173
VAIVLGCIFPD--SPNIEAYWQNIVQKLNSITVVPEERWS-DLYYDPDPK
AVDKTYSKIGAFVKD--YEFNSIGYRIPPT-IASKMDAVQKWSLDAAKEA
LEDAGIPTDGKVRLPIAVIVGNAVGEEIRQIFEPGELSNVIAGRIANVFN
FTKSMTTDAACASSVASLDTAIKALITYDFDVALVGGADRSMDPTSFVKF
SKIGALS-ATG-SRPFDEKADFVMGEGAGFLVLKRLEDAIKDGNK--IYT
VISAIGASSDGPNPEGQKQAILMALNKAKLQ-SEEIQYIETHGTSTIVGA
VLK--VLEEIFK-SD-IRKEKIAVGSIKSQIHLKSAAGMAALIKTSLAIY
NKILPPSINVETPNPNIEWKISPLFVNT---EPTDWKVN-VNEIRRAGVS
SFGFGGTNYHAIL
>archae_MCG3227575.1-716-1173
--IVLGCIFPD--SPNIEAYWQNIVQKLNSITVVPEERWS-DLYYDPDPK
AVDKTYSKIGAFVKD--YEFNSIGYRIPPT-IASKMDAVQKWSLDAAKEA
LEDAGIPTDGKVRLPIAVIVGNAVGEEIRQIFEPGELSNVIAGRIANVFN
FTKSMTTDAACASSVASLDTAIKALITYDFDVALVGGADRSMDPTSFVKF
SKIGALS-ATG-SRPFDEKADFVMGEGAGFLVLKRLEDAIKDGNK--IYT
VISAIGASSDGPNPEGQKQAILMALNKAKLQ-SEEIQYIETHGTSTIVGA
VLK--VLEEIFK-SD-IRKEKIAVGSIKSQIHLKSAAGMAALIKTSLAIY
NKILPPSINVETPNPNIEWKISPLFVNT---EPTDWKVN-VNEIRRAGVS
SFGFGGTNYHAIL
>archae_MCE7741284.1-714-1173
VAIVMGCILPD--AENISQFWTNIIQKKYSITEISDERWA-SLHFDEDKT
AENKTYSKIGSFIKE--YNFDSIRYRIPPK-IAERMDDVQKWSLDSARQA
LEDAGIPTDGKLKLPIAVIVGNSLGEEIKIVFKPGELSNIIAGRIANVFN
LIKSMTTDAACASSVAAIDTAVNSLLSGEINVVLTGGADRSMDVATYVKF
SKIGALS-GTG-TRPFDENADFVMGEGAGFIVLKRLEDALTDGNK--IYA
VISSIGSSSDGPNPEGQKRAIERAMEKAQID-TNEVDYIEAHGTSTVVGA
VLQ--VLEGIFK-DR-TSDHKLNVSSIKSQIHLKSASGIASIIKASLALY
HKKLPPSINVEKPNPNIDWNNSKLRINT---EVSEWNSS-SSVVARVGVS
AFGFGGANYHAIL
>archae_MCE7741284.1-716-1173
--IVMGCILPD--AENISQFWTNIIQKKYSITEISDERWA-SLHFDEDKT
AENKTYSKIGSFIKE--YNFDSIRYRIPPK-IAERMDDVQKWSLDSARQA
LEDAGIPTDGKLKLPIAVIVGNSLGEEIKIVFKPGELSNIIAGRIANVFN
LIKSMTTDAACASSVAAIDTAVNSLLSGEINVVLTGGADRSMDVATYVKF
SKIGALS-GTG-TRPFDENADFVMGEGAGFIVLKRLEDALTDGNK--IYA
VISSIGSSSDGPNPEGQKRAIERAMEKAQID-TNEVDYIEAHGTSTVVGA
VLQ--VLEGIFK-DR-TSDHKLNVSSIKSQIHLKSASGIASIIKASLALY
HKKLPPSINVEKPNPNIDWNNSKLRINT---EVSEWNSS-SSVVARVGVS
AFGFGGANYHAIL
>archae_MCE7744210.1-732-1193
VAIIIGCVFPD--APNIEAYWKNIKNKVNSVHEIPKERWAIDLFYSEDRN
APAKTYAKIAASIRN--FNFNSLEFKIPPK-VAATVGKVQQFALVAAKEA
LSDAGLLGKNFDHTNTAVIVGNSMDEAVESSFLPGELSNVIAGRIANVFN
LRKNMTTDAACASSLAALNVAVKGLLDKECDIALCGGADRSLDPTTFIKF
AKIGAIS-AEG-SFPFDERANFVMGEGAGFCVLKRLSDAIKDGNK--IYA
VIRGLGSSSDGPNPIGQKLAIERAMTQAGVS-FSDIQLIEAHGTSTTVGV
IMQ--VLNELA--AK-APHSSIAIGSIKSQIHLKAAAGIAALIKTVLSLY
HKTLSPSINFKTPNPHIKWDTSPFFVNT---KSQKWTTP-KTGTRIAGIS
SFGFGGTNYHAIL
>archae_MCE7744210.1-734-1192
--IIIGCVFPD--APNIEAYWKNIKNKVNSVHEIPKERWAIDLFYSEDRN
APAKTYAKIAASIRN--FNFNSLEFKIPPK-VAATVGKVQQFALVAAKEA
LSDAGLLGKNFDHTNTAVIVGNSMDEAVESSFLPGELSNVIAGRIANVFN
LRKNMTTDAACASSLAALNVAVKGLLDKECDIALCGGADRSLDPTTFIKF
AKIGAIS-AEG-SFPFDERANFVMGEGAGFCVLKRLSDAIKDGNK--IYA
VIRGLGSSSDGPNPIGQKLAIERAMTQAGVS-FSDIQLIEAHGTSTTVGV
IMQ--VLNELA--AK-APHSSIAIGSIKSQIHLKAAAGIAALIKTVLSLY
HKTLSPSINFKTPNPHIKWDTSPFFVNT---KSQKWTTP-KTGTRIAGIS
SFGFGGTNYHAIL
>fungi_KFY00590.1-39-471
IAIVMGCRFPQ-EATSPEKLWEMLYNKRHARTEVPGSRFNGEGFYHPDGD
RSGSMNMKGGHYLSEDIAAFDARFFSISPT-EAKSMDPMQRILLEVVYEA
MENAGITLADLDGSDTGCYVG-CFTDDYDGLLKVGIVPAILSNRISFCFN
LKPSLTVDTACSSSLVAVHLACQSLRAGESRVAIVGASNALLNPEIHVGM
SNMHFLS-PDSTCYTFDERANYARGEGMAALILKPLSAALADGDT--IRA
VIRGTATNQDGPSREAQAELIQTAYENAGCD-PGVTGYFEAHGTGTAAGP
IAS--AIGATLGRFR-GEEGKLFVGSVKTNIHLEGASGLAGLIKSVLSLE
RGVVLPNLWFEKGNPAIDFENWRIRVPT---EPMPWP-T-EG-LRRASIN
SFGFGGTNCHAIV
>fungi_KFY00590.1-41-461
--IVMGCRFPQ-EATSPEKLWEMLYNKRHARTEVPGSRFNGEGFYHPDGD
RSGSMNMKGGHYLSEDIAAFDARFFSISPT-EAKSMDPMQRILLEVVYEA
MENAGITLADLDGSDTGCYVG-CFTDDYDGLLKVGIVPAILSNRISFCFN
LKPSLTVDTACSSSLVAVHLACQSLRAGESRVAIVGASNALLNPEIHVGM
SNMHFLS-PDSTCYTFDERANYARGEGMAALILKPLSAALADGDT--IRA
VIRGTATNQDGPSREAQAELIQTAYENAGCD-PGVTGYFEAHGTGTAAGP
IAS--AIGATLGRFR-GEEGKLFVGSVKTNIHLEGASGLAGLIKSVLSLE
RGVVLPNLWFEKGNPAIDFENWRIRVPT---EPMPWP-T-EG-LRRASIN
SFGFGGTNCHAIV
>fungi_EWZ33944.1-15-474
IAIVSSCRFPG-DATSPSKLWDLLKNPRDVVSEIPSSRFNTTGFYHADSQ
HHGSSNVRHAYLLDQDPRAFDREFFGISPK-EAQSMDPQQRMLLETVYEG
IESAGYSMQQLRGSNTAVFVG-VMFLDYQLISATGVAMSILANRLSYFYD
WKPSVGIDTACSSSLVALHYAVQTLRSGEAKVAVAAGSNLILVPDLFVSE
SSLNMLS-PNGRSYMWDKDADYTRGEGTSAVILKTLNQAISDGDH--IEC
IIRETGVNQDGPSPTAQAELIRSTYAKAGLDLSDRPQYFEAHGTGTQAGP
RAE--AISTVFFPKG-SD-RKLTVGSVKTLIHLEGSAGLAGVLKTSQALQ
HGQIPANLHFKTLNPKIEPFYANLQVPT---ETQPWPVL-PNWTRRASVN
SFGFGGTNAHAML
>fungi_KFX95549.1-110-542
IAIVMGCRFPQ-EATSPEKLWEMLYEKRHARTEVPGDRFNGEGFYHPDGD
RSGSMNMKGGHYLSEDIAAFDARFFSISPT-EAKSMDPMQRILLEVVYEA
MENAGITLADLDGSDTGCYVG-CFTDDYDGLLKVGIVPAILSNRISFCFN
LKPSLTVDTACSSSLVAVHLACQSLRAGESRVAIVGASNALLNPEIHVGM
SNMHFLS-PDSTCYTFDERANYARGEGMAALILKPLDAALADGDT--IRA
VIRGTATNQDGPSREAQAELIQTAYENAGCD-PGVTGYFEAHGTGTAAGP
IAS--AIGATLGRFR-GEEGKLFVGSVKTNIHLEGASGLAGLIKSVLSLE
RGVVLPNLWFEKGNPAIDFENWRIKVPT---EPVPWP-T-EG-LRRASIN
SFGFGGTNCHAIV
>fungi_KFX95549.1-112-532
--IVMGCRFPQ-EATSPEKLWEMLYEKRHARTEVPGDRFNGEGFYHPDGD
RSGSMNMKGGHYLSEDIAAFDARFFSISPT-EAKSMDPMQRILLEVVYEA
MENAGITLADLDGSDTGCYVG-CFTDDYDGLLKVGIVPAILSNRISFCFN
LKPSLTVDTACSSSLVAVHLACQSLRAGESRVAIVGASNALLNPEIHVGM
SNMHFLS-PDSTCYTFDERANYARGEGMAALILKPLDAALADGDT--IRA
VIRGTATNQDGPSREAQAELIQTAYENAGCD-PGVTGYFEAHGTGTAAGP
IAS--AIGATLGRFR-GEEGKLFVGSVKTNIHLEGASGLAGLIKSVLSLE
RGVVLPNLWFEKGNPAIDFENWRIKVPT---EPVPWP-T-EG-LRRASIN
SFGFGGTNCHAIV
>fungi_KFY30861.1-153-575
IAIVMGCRFPQ-EATSPEKLWEMLFNKRHARTEVPKDRFNVESFYHPDAD
RSGSMNLKGGHYLKEDIAKFDARFFSISPA-EAKSMDPMQRILLEVVYEA
MENAGITLADLDGSDTGCYVG-CFTDDYDGLLKVGIVPAILSNRISFCFN
LKPSLTVDTACSSSLVAVHLACQSLRAGESRVAIVGATNALINPEIHVGM
SNMHFLS-PDSTCFTFDERANYARGEGMAALILKPLDDAIRDGDT--IRA
VIRGTASNQDGPSMEAQAELIQSAYQAAGCD-PAATGYFEAHGTGTAAGP
IAS--AIGATLGKFR-GEEGKLFVGSVKTNIHLEGASGLAGLIKAVLSLE
RGVVLPNLWFENGNPAIDFEGWRIRVPT---QPTAWP-T-EG-LRRASIN
SFGFGGTNCHAIL
>fungi_KFY30861.1-155-575
--IVMGCRFPQ-EATSPEKLWEMLFNKRHARTEVPKDRFNVESFYHPDAD
RSGSMNLKGGHYLKEDIAKFDARFFSISPA-EAKSMDPMQRILLEVVYEA
MENAGITLADLDGSDTGCYVG-CFTDDYDGLLKVGIVPAILSNRISFCFN
LKPSLTVDTACSSSLVAVHLACQSLRAGESRVAIVGATNALINPEIHVGM
SNMHFLS-PDSTCFTFDERANYARGEGMAALILKPLDDAIRDGDT--IRA
VIRGTASNQDGPSMEAQAELIQSAYQAAGCD-PAATGYFEAHGTGTAAGP
IAS--AIGATLGKFR-GEEGKLFVGSVKTNIHLEGASGLAGLIKAVLSLE
RGVVLPNLWFENGNPAIDFEGWRIRVPT---QPTAWP-T-EG-LRRASIN
SFGFGGTNCHAIL
>fungi_PKK43198.1-11-430
IAITLSCRFPG-DGDNPSNYWKLVSEGKSAWSMIPKERFNGDAFWAGGKK
GHGSV-TKSGHFLKHDVSHFDANFFNISAL-EANAMDPQHRLALEVVYEA
LESAGYSVKDLAGTRTGVFMG-HFTSDYKELVITGLNKTSLANRISWTFD
LRPSFALDTACSSSLVAFHLACQSLRTGESDIAIVGGTNVLLNP-DMVAF
SGQGFLS-PDGKCKSFDASGDYGRGEGVAAIVLKRVDDAIVALDP--LRA
IIRATGSNQDGPSADAQEALIRDVYRLAKLD-FDQTGYVEAHGTGTQAGT
TTL--ALSRTIAKGR-SSKNKLVVGSVKAN-HLEAASGLAGVIKSVLMLE
HGVIPPNIHFHNPNPKIDFENWNIQIPT---QLMKWP-S-QG-TRRISIN
SFGYGGTNAHAIL
>fungi_QYT03520.1-11-430
VAITLSCRFPG-DGDNPSNFWKLVSEGKSAWSMIPKERFNGDAFWAGGKK
GHGSV-TKSGHFLKHDVSHFDANFFNISAL-EANAMDPQHRLALEVVYEA
LESAGYSVKDLAGTRTGVFMG-HFTSDYKELVITGLNKTSLANRISWTFD
LRPSFALDTACSSSLVAFHLACQSLRTGESDIAIVGGTNVLLNP-DMVAF
SGQGFLS-PDGKCKSFDASGDYGRGEGVAAIVLKRVDDAIVALDP--LRA
IIRATGSNQDGPSADAQEALIRDVYRLAKLD-FDQTGYVEAHGTGTQAGT
TTL--ALSRTIAKGR-SSKNKLVVGSVKAN-HLEAASGLAGVIKSVLMLE
HGVIPPNIHFHNPNPKIDFENWNIQIPT---QLMKWP-S-EG-TRRISIN
SFGYGGTNAHAIL
>fungi_ORX86871.1-8-431
VAVIVGCRMPG-GATNPSKLWSLLKEGRSAQAEVPKGRFNVEAFYHPDGD
HKGTANVKTAHFLEEDPSTFDASFFSISPN-EAKAMDPQQRILMEVVYEA
LENGGIPIESIAGTDTGVFVG-LFTNDYHEMLITGTGHAIVSNRISYFFD
LKPSFTLDTACSSSLVAVHLACQSLLTGESKMAIVGGTNLIFSPDLFVAM
SNLHFLS-PTGICHTYDKDADYARGEGVCTVVLKPLEDAIRDGDP--IRA
VIRGTAVNQDGPSTEAQEAMIRSAYQKAGLD-FKSTQYFEAHGTGTPAGP
IAS--AIGRVFGADR--ENDPLIVGSIKTNIHLEGASGLAGLIKTILCLE
KSQIPPNLHFAKANNRIDLDKWRIKVPN---SLLAWPKS-EGAPRRASVN
SFGYGGTNAHVIL
>fungi_ORX86871.1-10-487
--VIVGCRMPG-GATNPSKLWSLLKEGRSAQAEVPKGRFNVEAFYHPDGD
HKGTANVKTAHFLEEDPSTFDASFFSISPN-EAKAMDPQQRILMEVVYEA
LENGGIPIESIAGTDTGVFVG-LFTNDYHEMLITGTGHAIVSNRISYFFD
LKPSFTLDTACSSSLVAVHLACQSLLTGESKMAIVGGTNLIFSPDLFVAM
SNLHFLS-PTGICHTYDKDADYARGEGVCTVVLKPLEDAIRDGDP--IRA
VIRGTAVNQDGPSTEAQEAMIRSAYQKAGLD-FKSTQYFEAHGTGTPAGP
IAS--AIGRVFGADR--ENDPLIVGSIKTNIHLEGASGLAGLIKTILCLE
KSQIPPNLHFAKANNRIDLDKWRIKVPN---SLLAWPKS-EGAPRRASVN
SFGYGGTNAHVIL
>fungi_KAF3067611.1-11-430
IAITLSCRFPG-DGDNPGNYWKLVSEGKSAWSMIPKERFNGDAFWAGGKK
GHGSV-TKSGHFLKHDVSQFDANFFNISAL-EANAMDPQHRLALEVVYEA
LESAGYSVKDLAGTRTGVFMG-HFTSDYKELVITGLNKTSLANRISWTFD
LRPSFALDTACSSSLVAFHLACQSLRTGESDIAIVGGTNVLLNP-DMVAF
SGQGFLS-PDGKCKSFDASGDYGRGEGVAAIVLKRVDDAIVALDP--LRA
VIRATGSNQDGPSADAQEALIRDVYRLANLD-FDQTGYVEAHGTGTQAGT
TTL--ALSRTIAKGR-SSKNRLVVGSVKAN-HLEAASGLAGVIKSVLMLE
HGVIPPNIHFHNPNPKIDFENWNIQIPT---QLMKWP-S-QG-TRRISIN
SFGYGGTNAHAIL
>fungi_KFY87076.1-127-549
IAIVMGCRFPQ-EATSPEKLWEMLYNKRHARTEVPKDRFNAEAFYHPDAD
RSGSMNLKGGHYLKEDIATFDARFFSISPA-EAKSMDPMQRILLEVVYEA
MENAGITLADLDGSDTGCYVG-CFTDDYDGLLKVGIVPAILSNRISFCFN
LKPSLTVDTACSSSLVAVHLACQSLRAGESRVAIVGATNALINPEIHVGM
SNMHFLS-PDSTCFTFDERANYARGEGMAALILKPLDAALRDGDT--IRA
VIRGTASNQDGPSKEAQAELIQTAYEQAGCD-PAATGYFEAHGTGTAAGP
IAS--AIGATLGKFR-GEEGKLFVGSVKTNIHLEGASGLAGLIKAVLSLE
RGVVLPNLWFEKGNPAIDFEGWRIRVPT---EPVRWP-T-EG-LRRASIN
SFGFGGTNCHAIV
>fungi_OBT78885.1-122-544
IAIVMGCRFPQ-EATSPEKLWEMLYNKRHARTEVPKDRFNAEAFYHPDAD
RSGSMNLKGGHYLKEDIATFDARFFSISPA-EAKSMDPMQRILLEVVYEA
MENAGITLADLDGSDTGCYVG-CFTDDYDGLLKVGIVPAILSNRISFCFN
LKPSLTVDTACSSSLVAVHLACQSLRAGESRVAIVGATNALINPEIHVGM
SNMHFLS-PDSTCFTFDERANYARGEGMAALILKPLDAALRDGDT--IRA
VIRGTASNQDGPSKEAQAELIQTAYEQAGCD-PAATGYFEAHGTGTAAGP
IAS--AIGATLGKFR-REEGKLFVGSVKTNIHLEGASGLAGLIKAVLSLE
RGVVLPNLWFENGNPAIDFEGWRIKVPT---EPTAWP-T-EG-LRRASIN
SFGFGGTNCHAII
>fungi_OBT66167.1-126-548
IAIVMGCRFPQ-EATSPEKLWEMLYNKRHARTEVPKDRFNAEAFYHPDAD
RSGSMNLKGGHYLKEDIATFDARFFSISPA-EAKSMDPMQRILLEVVYEA
MENAGITLADLDGSDTGCYVG-CFTDDYDGLLKVGIVPAILSNRISFCFN
LKPSLTVDTACSSSLVAVHLACQSLRAGESRVAIVGATNALINPEIHVGM
SNMHFLS-PDSTCFTFDERANYARGEGMAALILKPLDAALRDGDT--IRA
VIRGTASNQDGPSKEAQAELIQTAYEAAGCD-PAATGYFEAHGTGTAAGP
IAS--AIGATLGKFR-GEEDKLFVGSVKTNIHLEGASGLAGLIKAVLSLE
RGVVLPNLWFENGNPAIDFEGWRIKVPT---EPTAWP-T-EG-LRRASIN
SFGFGGTNCHAIL
>fungi_XP_018125445.1-122-544
IAIVMGCRFPQ-EATSPEKLWEMLYNKRHARTEVPKDRFNVESFYHPDAD
RSGSMNLKGGHYLKEDIATFDARFFSISPA-EAKSMDPMQRILLEVVYEA
MENAGITLADLDGSDTGCYVG-CFTDDYDGLLKVGIVPAILSNRISFCFN
LKPSLTVDTACSSSLVAVHLACQSLRAGESRVAIVGATNALINPEIHVGM
SNMHFLS-PDSTCFTFDERANYARGEGMAALILKPLDAALRDGDT--IRA
VIRGTASNQDGPSKEAQAELIQTAYEQAGCD-PAATGYFEAHGTGTAAGP
IAS--AIGATLGKFR-GEEGKLFVGSVKTNIHLEGASGLAGLIKAVLSLE
RGVVLPNLWFENGNPAIDFEGWRIKVPT---EPTAWP-T-EG-LRRASIN
SFGFGGTNCHAII
>fungi_XP_018125445.1-124-544
--IVMGCRFPQ-EATSPEKLWEMLYNKRHARTEVPKDRFNVESFYHPDAD
RSGSMNLKGGHYLKEDIATFDARFFSISPA-EAKSMDPMQRILLEVVYEA
MENAGITLADLDGSDTGCYVG-CFTDDYDGLLKVGIVPAILSNRISFCFN
LKPSLTVDTACSSSLVAVHLACQSLRAGESRVAIVGATNALINPEIHVGM
SNMHFLS-PDSTCFTFDERANYARGEGMAALILKPLDAALRDGDT--IRA
VIRGTASNQDGPSKEAQAELIQTAYEQAGCD-PAATGYFEAHGTGTAAGP
IAS--AIGATLGKFR-GEEGKLFVGSVKTNIHLEGASGLAGLIKAVLSLE
RGVVLPNLWFENGNPAIDFEGWRIKVPT---EPTAWP-T-EG-LRRASIN
SFGFGGTNCHAII
>fungi_OBT91272.1-123-545
IAIVMGCRFPQ-EATSPEKLWEMLYNKRHARTEVPKDRFNAEAFYHPDAD
RSGSMNLKGGHYLKEDIATFDARFFSISPA-EAKSMDPMQRILLEVVYEA
MENAGITLADLDGSDTGCYVG-CFTDDYDGLLKVGIVPAILSNRISFCFN
LKPSLTIDTACSSSLVAVHLACQSLRAGESRVAIVGATNALINPEIHVGM
SNMHFLS-PDSTCFTFDERANYARGEGMAALILKPLDAALRDGDT--IRA
VIRGTASNQDGPSKEAQAELIQTAYEQAGCD-PAATGYFEAHGTGTAAGP
IAS--AIGATLGKSR-GEEGKLFVGSVKTNIHLEGASGLAGLIKAVLSLE
RGVVLPNLWFENGNPAIDFEGWRIKVPT---EPTAWP-T-EG-LRRASIN
SFGFGGTNCHAII
>fungi_XP_024326590.1-118-540
IAIVMGCRFPQ-EATSPEKLWEMLYNKRHARTEVPKDRFNVESFYHPDAD
RSGSMNLKGGHYLKEDIAAFDARFFSISPA-EAKSMDPMQRILLEVVYEA
MENAGMTLADMDGSDTGCYVG-CFTDDYDGLLKVGIVPAILSNRISFCFN
LKPSLTVDTACSSSLVAVHLACQSLRAGESRVAIVGATNALINPEIHVGM
SNMHFLS-PDSTCFTFDERANYARGEGMAALVLKPLDAALRDGDT--IRA
VIRGTASNQDGPSKEAQAELIQTAYEQAGCD-PAATGYFEAHGTGTAAGP
IAS--AIGATLGKSR-GEEGKLFVGSVKTNIHLEGASGLAGLIKAVLSLE
RGVVLPNLWFDNGNPAIDFEGWRIKVPT---EPTAWP-T-EG-LRRASIN
SFGFGGTNCHAII
>fungi_OBT41454.1-122-544
IAIVMGCRFPQ-EATSPEKLWEMLYNKRHARTEVPKDRFNVESFYHPDAD
RSGSMNLKGGHYLKEDIATFDARFFSISPA-EAKSMDPMQRILLEVVYEA
MENAGITLADLDGSDTGCYVG-CFTDDYDGLLKVGIVPAILSNRISFCFN
LKPSLTVDTACSSSLVAVHLACQSLRAGESRVAIVGATNALINPEIHVGM
SNMHFLS-PDSTCFTFDERANYARGEGMAALILKPLDAAIRDGDT--IRA
VIRGTASNQDGPSKEAQAELIQTAYEQAGCD-PAATGYFEAHGTGTAAGP
IAS--AIGATLGKFR-GEEGKLFVGSVKTNIHLEGASGLAGLIKAVLSLE
RGVVLPNLWFENGNPAIDFEGWRIKVPT---EPTAWP-T-EG-LRRASIN
SFGFGGTNCHAII
>fungi_OBT41454.1-124-544
--IVMGCRFPQ-EATSPEKLWEMLYNKRHARTEVPKDRFNVESFYHPDAD
RSGSMNLKGGHYLKEDIATFDARFFSISPA-EAKSMDPMQRILLEVVYEA
MENAGITLADLDGSDTGCYVG-CFTDDYDGLLKVGIVPAILSNRISFCFN
LKPSLTVDTACSSSLVAVHLACQSLRAGESRVAIVGATNALINPEIHVGM
SNMHFLS-PDSTCFTFDERANYARGEGMAALILKPLDAAIRDGDT--IRA
VIRGTASNQDGPSKEAQAELIQTAYEQAGCD-PAATGYFEAHGTGTAAGP
IAS--AIGATLGKFR-GEEGKLFVGSVKTNIHLEGASGLAGLIKAVLSLE
RGVVLPNLWFENGNPAIDFEGWRIKVPT---EPTAWP-T-EG-LRRASIN
SFGFGGTNCHAII
