# Supplementary material for: The polyketide to fatty acid transition in the evolution of animal lipid metabolism
Source: Nat Commun. 2024 Jan 3;15:236. doi: 10.1038/s41467-023-44497-0 (PMC10764717; doi:10.1038/s41467-023-44497-0)
Supplement: Supplementary file 18 — Source data [file 41467_2023_44497_MOESM18_ESM.xlsx]

## Sheet: Figure_2A_mollusk_KS_hmm_scores
KSs	bit.scores	HMMs
SRR12357918_NODE_4816_length_5650_cov_107.299232_g685_i3_1	796.2	FAS
SRR12357918_NODE_4816_length_5650_cov_107.299232_g685_i3_1	348.6	PKS
SRR12357918_NODE_4816_length_5650_cov_107.299232_g685_i3_1	149.1	FASII
SRR12357918_NODE_2562_length_6841_cov_140.185954_g685_i2_1	796.2	FAS
SRR12357918_NODE_2562_length_6841_cov_140.185954_g685_i2_1	348.6	PKS
SRR12357918_NODE_2562_length_6841_cov_140.185954_g685_i2_1	149.1	FASII
SRR12357918_NODE_2300_length_7051_cov_87.267923_g685_i1_1	796.2	FAS
SRR12357918_NODE_2300_length_7051_cov_87.267923_g685_i1_1	348.6	PKS
SRR12357918_NODE_2300_length_7051_cov_87.267923_g685_i1_1	149.1	FASII
SRR12357918_NODE_1858_length_7476_cov_118.769086_g685_i0_2	796.2	FAS
SRR12357918_NODE_1858_length_7476_cov_118.769086_g685_i0_2	348.6	PKS
SRR12357918_NODE_1858_length_7476_cov_118.769086_g685_i0_2	149.1	FASII
SRR3107264_NODE_5276_length_1877_cov_20.310796_g257_i1_1	795.8	FAS
SRR3107264_NODE_5276_length_1877_cov_20.310796_g257_i1_1	354.2	PKS
SRR3107264_NODE_5276_length_1877_cov_20.310796_g257_i1_1	157.4	FASII
SRR3107264_NODE_413_length_4505_cov_29.279023_g257_i0_1	795.8	FAS
SRR3107264_NODE_413_length_4505_cov_29.279023_g257_i0_1	354.2	PKS
SRR3107264_NODE_413_length_4505_cov_29.279023_g257_i0_1	157.4	FASII
SRR11015448_NODE_16651_length_2305_cov_2.528226_g8424_i0_1	794.7	FAS
SRR11015448_NODE_16651_length_2305_cov_2.528226_g8424_i0_1	335.9	PKS
SRR11015448_NODE_16651_length_2305_cov_2.528226_g8424_i0_1	156.5	FASII
SRR7138063_NODE_2149_length_4142_cov_78.446860_g1257_i2_1	794.2	FAS
SRR7138063_NODE_2149_length_4142_cov_78.446860_g1257_i2_1	345	PKS
SRR7138063_NODE_2149_length_4142_cov_78.446860_g1257_i2_1	154.7	FASII
SRR15563592_NODE_9398_length_2082_cov_29.090592_g2930_i1_1	793.7	FAS
SRR15563592_NODE_9398_length_2082_cov_29.090592_g2930_i1_1	332.3	PKS
SRR15563592_NODE_9398_length_2082_cov_29.090592_g2930_i1_1	156.7	FASII
SRR11362712_NODE_391_length_8205_cov_165.164412_g251_i0_1	793.6	FAS
SRR11362712_NODE_391_length_8205_cov_165.164412_g251_i0_1	333.7	PKS
SRR11362712_NODE_391_length_8205_cov_165.164412_g251_i0_1	155.2	FASII
SRR8599714_NODE_112_length_9931_cov_21.970379_g83_i0_1	792.8	FAS
SRR8599714_NODE_112_length_9931_cov_21.970379_g83_i0_1	333.6	PKS
SRR8599714_NODE_112_length_9931_cov_21.970379_g83_i0_1	148.9	FASII
SRR8599678_NODE_165_length_9541_cov_63.693705_g95_i1_1	792.8	FAS
SRR8599678_NODE_165_length_9541_cov_63.693705_g95_i1_1	333.6	PKS
SRR8599678_NODE_165_length_9541_cov_63.693705_g95_i1_1	148.9	FASII
SRR8599678_NODE_119_length_10119_cov_59.211228_g95_i0_1	792.8	FAS
SRR8599678_NODE_119_length_10119_cov_59.211228_g95_i0_1	333.6	PKS
SRR8599678_NODE_119_length_10119_cov_59.211228_g95_i0_1	148.9	FASII
SRR1505138_NODE_340_length_8555_cov_36.857630_g254_i0_1	792.7	FAS
SRR1505138_NODE_340_length_8555_cov_36.857630_g254_i0_1	328.1	PKS
SRR1505138_NODE_340_length_8555_cov_36.857630_g254_i0_1	148.3	FASII
SRR6395719_NODE_112_length_12697_cov_41.672676_g73_i0_1	792.5	FAS
SRR6395719_NODE_112_length_12697_cov_41.672676_g73_i0_1	341.2	PKS
SRR6395719_NODE_112_length_12697_cov_41.672676_g73_i0_1	162.7	FASII
SRR3947651_NODE_854_length_9483_cov_14.660263_g387_i2_1	792.2	FAS
SRR3947651_NODE_854_length_9483_cov_14.660263_g387_i2_1	345.8	PKS
SRR3947651_NODE_854_length_9483_cov_14.660263_g387_i2_1	147	FASII
SRR3947651_NODE_848_length_9496_cov_14.610705_g387_i1_1	792.2	FAS
SRR3947651_NODE_848_length_9496_cov_14.610705_g387_i1_1	345.8	PKS
SRR3947651_NODE_848_length_9496_cov_14.610705_g387_i1_1	147	FASII
SRR3947651_NODE_838_length_9513_cov_14.675095_g387_i0_1	792.2	FAS
SRR3947651_NODE_838_length_9513_cov_14.675095_g387_i0_1	345.8	PKS
SRR3947651_NODE_838_length_9513_cov_14.675095_g387_i0_1	147	FASII
SRR3947651_NODE_21289_length_3291_cov_10.536842_g387_i3_1	792.2	FAS
SRR3947651_NODE_21289_length_3291_cov_10.536842_g387_i3_1	345.8	PKS
SRR3947651_NODE_21289_length_3291_cov_10.536842_g387_i3_1	147	FASII
SRR3928172_NODE_638_length_8205_cov_166.054806_g428_i0_1	792	FAS
SRR3928172_NODE_638_length_8205_cov_166.054806_g428_i0_1	337.4	PKS
SRR3928172_NODE_638_length_8205_cov_166.054806_g428_i0_1	155.5	FASII
SRR3928151_NODE_374_length_8146_cov_42.073608_g280_i0_1	792	FAS
SRR3928151_NODE_374_length_8146_cov_42.073608_g280_i0_1	337.4	PKS
SRR3928151_NODE_374_length_8146_cov_42.073608_g280_i0_1	155.5	FASII
SRR1263980_NODE_884_length_7059_cov_124.511412_g231_i1_1	791.9	FAS
SRR1263980_NODE_884_length_7059_cov_124.511412_g231_i1_1	353.5	PKS
SRR1263980_NODE_884_length_7059_cov_124.511412_g231_i1_1	153.8	FASII
SRR1263980_NODE_456_length_8519_cov_167.651712_g231_i0_1	791.9	FAS
SRR1263980_NODE_456_length_8519_cov_167.651712_g231_i0_1	353.5	PKS
SRR1263980_NODE_456_length_8519_cov_167.651712_g231_i0_1	153.8	FASII
SRR1263980_NODE_1179_length_6545_cov_137.745382_g231_i2_1	791.9	FAS
SRR1263980_NODE_1179_length_6545_cov_137.745382_g231_i2_1	353.5	PKS
SRR1263980_NODE_1179_length_6545_cov_137.745382_g231_i2_1	153.8	FASII
SRR11015442_NODE_1898_length_8923_cov_12.768136_g1236_i0_1	791.9	FAS
SRR11015442_NODE_1898_length_8923_cov_12.768136_g1236_i0_1	342.1	PKS
SRR11015442_NODE_1898_length_8923_cov_12.768136_g1236_i0_1	164.1	FASII
SRR7138063_NODE_2150_length_4142_cov_77.774249_g1257_i3_1	791.4	FAS
SRR7138063_NODE_2150_length_4142_cov_77.774249_g1257_i3_1	345	PKS
SRR7138063_NODE_2150_length_4142_cov_77.774249_g1257_i3_1	155.9	FASII
SRR18045284_NODE_725_length_8561_cov_101.466894_g11_i2_1	791.2	FAS
SRR18045284_NODE_725_length_8561_cov_101.466894_g11_i2_1	332.8	PKS
SRR18045284_NODE_725_length_8561_cov_101.466894_g11_i2_1	160.2	FASII
SRR18045284_NODE_22_length_16177_cov_112.458271_g11_i0_5	791.2	FAS
SRR18045284_NODE_22_length_16177_cov_112.458271_g11_i0_5	332.8	PKS
SRR18045284_NODE_22_length_16177_cov_112.458271_g11_i0_5	160.2	FASII
ERR6054929_NODE_249_length_8208_cov_125.640811_g197_i1_1	790.9	FAS
ERR6054929_NODE_249_length_8208_cov_125.640811_g197_i1_1	337	PKS
ERR6054929_NODE_249_length_8208_cov_125.640811_g197_i1_1	157.9	FASII
ERR6054929_NODE_248_length_8208_cov_126.809834_g197_i0_1	790.9	FAS
ERR6054929_NODE_248_length_8208_cov_126.809834_g197_i0_1	337	PKS
ERR6054929_NODE_248_length_8208_cov_126.809834_g197_i0_1	157.9	FASII
SRR6395702_NODE_802_length_8895_cov_30.292476_g511_i1_1	790.7	FAS
SRR6395702_NODE_802_length_8895_cov_30.292476_g511_i1_1	340.6	PKS
SRR6395702_NODE_802_length_8895_cov_30.292476_g511_i1_1	161.7	FASII
SRR6395702_NODE_762_length_8989_cov_29.871563_g511_i0_1	790.7	FAS
SRR6395702_NODE_762_length_8989_cov_29.871563_g511_i0_1	340.6	PKS
SRR6395702_NODE_762_length_8989_cov_29.871563_g511_i0_1	161.7	FASII
SRR1265867_NODE_270_length_8133_cov_257.915017_g205_i0_1	790.6	FAS
SRR1265867_NODE_270_length_8133_cov_257.915017_g205_i0_1	330.2	PKS
SRR1265867_NODE_270_length_8133_cov_257.915017_g205_i0_1	152.8	FASII
SRR1265857_NODE_189_length_8143_cov_126.103781_g141_i0_1	790.6	FAS
SRR1265857_NODE_189_length_8143_cov_126.103781_g141_i0_1	330.2	PKS
SRR1265857_NODE_189_length_8143_cov_126.103781_g141_i0_1	152.8	FASII
SRR1505128_NODE_546_length_8048_cov_37.130516_g361_i0_1	790.4	FAS
SRR1505128_NODE_546_length_8048_cov_37.130516_g361_i0_1	339.7	PKS
SRR1505128_NODE_546_length_8048_cov_37.130516_g361_i0_1	158.1	FASII
SRR5168014_NODE_208_length_9758_cov_21.817759_g155_i0_3	790.3	FAS
SRR5168014_NODE_208_length_9758_cov_21.817759_g155_i0_3	341.6	PKS
SRR5168014_NODE_208_length_9758_cov_21.817759_g155_i0_3	152.8	FASII
SRR6394742_NODE_265_length_8906_cov_23.709353_g184_i0_1	790	FAS
SRR6394742_NODE_265_length_8906_cov_23.709353_g184_i0_1	340.3	PKS
SRR6394742_NODE_265_length_8906_cov_23.709353_g184_i0_1	161.8	FASII
SRR6394741_NODE_240_length_8966_cov_15.121036_g176_i0_1	790	FAS
SRR6394741_NODE_240_length_8966_cov_15.121036_g176_i0_1	340.3	PKS
SRR6394741_NODE_240_length_8966_cov_15.121036_g176_i0_1	161.8	FASII
SRR11015445_NODE_871_length_9002_cov_34.197964_g636_i0_1	790	FAS
SRR11015445_NODE_871_length_9002_cov_34.197964_g636_i0_1	340.3	PKS
SRR11015445_NODE_871_length_9002_cov_34.197964_g636_i0_1	161.8	FASII
SRR10802050_NODE_8738_length_3581_cov_136.097206_g269_i4_1	789.1	FAS
SRR10802050_NODE_8738_length_3581_cov_136.097206_g269_i4_1	340.9	PKS
SRR10802050_NODE_8738_length_3581_cov_136.097206_g269_i4_1	152.9	FASII
SRR10802050_NODE_358_length_10259_cov_252.882584_g269_i0_1	789.1	FAS
SRR10802050_NODE_358_length_10259_cov_252.882584_g269_i0_1	340.9	PKS
SRR10802050_NODE_358_length_10259_cov_252.882584_g269_i0_1	152.9	FASII
SRR13978127_NODE_4287_length_8741_cov_35.985925_g1500_i1_1	788.9	FAS
SRR13978127_NODE_4287_length_8741_cov_35.985925_g1500_i1_1	351	PKS
SRR13978127_NODE_4287_length_8741_cov_35.985925_g1500_i1_1	152.1	FASII
SRR13978127_NODE_4073_length_8892_cov_34.418188_g1500_i0_1	788.9	FAS
SRR13978127_NODE_4073_length_8892_cov_34.418188_g1500_i0_1	351	PKS
SRR13978127_NODE_4073_length_8892_cov_34.418188_g1500_i0_1	152.1	FASII
SRR3714515_NODE_304_length_7901_cov_57.822092_g213_i1_1	788.9	FAS
SRR3714515_NODE_304_length_7901_cov_57.822092_g213_i1_1	347.1	PKS
SRR3714515_NODE_304_length_7901_cov_57.822092_g213_i1_1	152.9	FASII
SRR3714515_NODE_302_length_7919_cov_96.162519_g213_i0_2	788.9	FAS
SRR3714515_NODE_302_length_7919_cov_96.162519_g213_i0_2	347.1	PKS
SRR3714515_NODE_302_length_7919_cov_96.162519_g213_i0_2	152.9	FASII
SRR11015453_NODE_333_length_9692_cov_45.603053_g248_i0_3	788.7	FAS
SRR11015453_NODE_333_length_9692_cov_45.603053_g248_i0_3	347.2	PKS
SRR11015453_NODE_333_length_9692_cov_45.603053_g248_i0_3	153.7	FASII
SRR10502229_NODE_71_length_7849_cov_37.815329_g18_i6_1	788.6	FAS
SRR10502229_NODE_71_length_7849_cov_37.815329_g18_i6_1	341.6	PKS
SRR10502229_NODE_71_length_7849_cov_37.815329_g18_i6_1	150.2	FASII
SRR10502229_NODE_55_length_8321_cov_47.814622_g18_i5_1	788.6	FAS
SRR10502229_NODE_55_length_8321_cov_47.814622_g18_i5_1	341.6	PKS
SRR10502229_NODE_55_length_8321_cov_47.814622_g18_i5_1	150.2	FASII
SRR10502229_NODE_47_length_8386_cov_33.640322_g18_i4_1	788.6	FAS
SRR10502229_NODE_47_length_8386_cov_33.640322_g18_i4_1	341.6	PKS
SRR10502229_NODE_47_length_8386_cov_33.640322_g18_i4_1	150.2	FASII
SRR10502229_NODE_46_length_8390_cov_53.907058_g18_i3_1	788.6	FAS
SRR10502229_NODE_46_length_8390_cov_53.907058_g18_i3_1	341.6	PKS
SRR10502229_NODE_46_length_8390_cov_53.907058_g18_i3_1	150.2	FASII
SRR10502229_NODE_45_length_8390_cov_54.620777_g18_i2_1	788.6	FAS
SRR10502229_NODE_45_length_8390_cov_54.620777_g18_i2_1	341.6	PKS
SRR10502229_NODE_45_length_8390_cov_54.620777_g18_i2_1	150.2	FASII
SRR10502229_NODE_38_length_8516_cov_40.082435_g18_i1_1	788.6	FAS
SRR10502229_NODE_38_length_8516_cov_40.082435_g18_i1_1	341.6	PKS
SRR10502229_NODE_38_length_8516_cov_40.082435_g18_i1_1	150.2	FASII
SRR10502229_NODE_32_length_8706_cov_34.362099_g18_i0_1	788.6	FAS
SRR10502229_NODE_32_length_8706_cov_34.362099_g18_i0_1	341.6	PKS
SRR10502229_NODE_32_length_8706_cov_34.362099_g18_i0_1	150.2	FASII
SRR15357312_NODE_676_length_7352_cov_171.870861_g408_i3_1	788.5	FAS
SRR15357312_NODE_676_length_7352_cov_171.870861_g408_i3_1	345	PKS
SRR15357312_NODE_676_length_7352_cov_171.870861_g408_i3_1	151.7	FASII
SRR15357312_NODE_675_length_7352_cov_173.338233_g408_i2_1	788.5	FAS
SRR15357312_NODE_675_length_7352_cov_173.338233_g408_i2_1	345	PKS
SRR15357312_NODE_675_length_7352_cov_173.338233_g408_i2_1	151.7	FASII
SRR15357312_NODE_640_length_7440_cov_169.055654_g408_i1_2	788.5	FAS
SRR15357312_NODE_640_length_7440_cov_169.055654_g408_i1_2	345	PKS
SRR15357312_NODE_640_length_7440_cov_169.055654_g408_i1_2	151.7	FASII
SRR15357312_NODE_639_length_7441_cov_169.690147_g408_i0_1	788.5	FAS
SRR15357312_NODE_639_length_7441_cov_169.690147_g408_i0_1	345	PKS
SRR15357312_NODE_639_length_7441_cov_169.690147_g408_i0_1	151.7	FASII
SRR9831071_NODE_707_length_8602_cov_25.868332_g432_i0_1	788.2	FAS
SRR9831071_NODE_707_length_8602_cov_25.868332_g432_i0_1	329.7	PKS
SRR9831071_NODE_707_length_8602_cov_25.868332_g432_i0_1	152.4	FASII
SRR9831070_NODE_533_length_8480_cov_17.841442_g338_i0_1	788.2	FAS
SRR9831070_NODE_533_length_8480_cov_17.841442_g338_i0_1	329.7	PKS
SRR9831070_NODE_533_length_8480_cov_17.841442_g338_i0_1	152.4	FASII
SRR9831070_NODE_1378_length_6671_cov_8.595938_g338_i1_2	788.2	FAS
SRR9831070_NODE_1378_length_6671_cov_8.595938_g338_i1_2	329.7	PKS
SRR9831070_NODE_1378_length_6671_cov_8.595938_g338_i1_2	152.4	FASII
SRR9831069_NODE_735_length_8630_cov_33.368938_g507_i0_1	788.2	FAS
SRR9831069_NODE_735_length_8630_cov_33.368938_g507_i0_1	329.7	PKS
SRR9831069_NODE_735_length_8630_cov_33.368938_g507_i0_1	152.4	FASII
SRR9831068_NODE_737_length_8679_cov_18.116430_g459_i0_1	788.2	FAS
SRR9831068_NODE_737_length_8679_cov_18.116430_g459_i0_1	329.7	PKS
SRR9831068_NODE_737_length_8679_cov_18.116430_g459_i0_1	152.4	FASII
SRR9831066_NODE_853_length_8816_cov_20.336269_g519_i0_1	788.2	FAS
SRR9831066_NODE_853_length_8816_cov_20.336269_g519_i0_1	329.7	PKS
SRR9831066_NODE_853_length_8816_cov_20.336269_g519_i0_1	152.4	FASII
SRR9831065_NODE_738_length_8467_cov_16.138194_g478_i0_1	788.2	FAS
SRR9831065_NODE_738_length_8467_cov_16.138194_g478_i0_1	329.7	PKS
SRR9831065_NODE_738_length_8467_cov_16.138194_g478_i0_1	152.4	FASII
SRR8427110_NODE_80_length_7899_cov_85.740736_g49_i2_1	788.2	FAS
SRR8427110_NODE_80_length_7899_cov_85.740736_g49_i2_1	345.6	PKS
SRR8427110_NODE_80_length_7899_cov_85.740736_g49_i2_1	151.3	FASII
SRR8427110_NODE_79_length_7914_cov_94.762913_g49_i1_1	788.2	FAS
SRR8427110_NODE_79_length_7914_cov_94.762913_g49_i1_1	345.6	PKS
SRR8427110_NODE_79_length_7914_cov_94.762913_g49_i1_1	151.3	FASII
SRR8427110_NODE_77_length_7919_cov_94.691180_g49_i0_1	788.2	FAS
SRR8427110_NODE_77_length_7919_cov_94.691180_g49_i0_1	345.6	PKS
SRR8427110_NODE_77_length_7919_cov_94.691180_g49_i0_1	151.3	FASII
SRR8472156_NODE_784_length_10644_cov_27.155993_g640_i0_6	787.8	FAS
SRR8472156_NODE_784_length_10644_cov_27.155993_g640_i0_6	337.7	PKS
SRR8472156_NODE_784_length_10644_cov_27.155993_g640_i0_6	145.1	FASII
ERR3477079_NODE_150_length_8162_cov_26.556721_g112_i0_1	787.8	FAS
ERR3477079_NODE_150_length_8162_cov_26.556721_g112_i0_1	337	PKS
ERR3477079_NODE_150_length_8162_cov_26.556721_g112_i0_1	151.5	FASII
SRR8485193_NODE_1590_length_6172_cov_42.309278_g587_i3_1	787.7	FAS
SRR8485193_NODE_1590_length_6172_cov_42.309278_g587_i3_1	345.2	PKS
SRR8485193_NODE_1590_length_6172_cov_42.309278_g587_i3_1	147.8	FASII
SRR14028687_NODE_518_length_6520_cov_16.781178_g165_i1_1	787.5	FAS
SRR14028687_NODE_518_length_6520_cov_16.781178_g165_i1_1	340.4	PKS
SRR14028687_NODE_518_length_6520_cov_16.781178_g165_i1_1	145.5	FASII
SRR14028687_NODE_285_length_7758_cov_19.719808_g165_i0_1	787.5	FAS
SRR14028687_NODE_285_length_7758_cov_19.719808_g165_i0_1	340.4	PKS
SRR14028687_NODE_285_length_7758_cov_19.719808_g165_i0_1	145.5	FASII
SRR12204566_NODE_833_length_10595_cov_17.980327_g363_i0_2	787.4	FAS
SRR12204566_NODE_833_length_10595_cov_17.980327_g363_i0_2	341.5	PKS
SRR12204566_NODE_833_length_10595_cov_17.980327_g363_i0_2	151.3	FASII
SRR12204566_NODE_1513_length_9056_cov_21.036736_g363_i1_1	787.4	FAS
SRR12204566_NODE_1513_length_9056_cov_21.036736_g363_i1_1	341.5	PKS
SRR12204566_NODE_1513_length_9056_cov_21.036736_g363_i1_1	151.3	FASII
SRR2016653_NODE_991_length_9971_cov_1118.757719_g30_i3_2	786.9	FAS
SRR2016653_NODE_991_length_9971_cov_1118.757719_g30_i3_2	345	PKS
SRR2016653_NODE_991_length_9971_cov_1118.757719_g30_i3_2	150.6	FASII
SRR2016653_NODE_990_length_9971_cov_1119.074168_g30_i2_2	786.9	FAS
SRR2016653_NODE_990_length_9971_cov_1119.074168_g30_i2_2	345	PKS
SRR2016653_NODE_990_length_9971_cov_1119.074168_g30_i2_2	150.6	FASII
SRR2016653_NODE_2066_length_8330_cov_983.533559_g30_i4_3	786.9	FAS
SRR2016653_NODE_2066_length_8330_cov_983.533559_g30_i4_3	345	PKS
SRR2016653_NODE_2066_length_8330_cov_983.533559_g30_i4_3	150.6	FASII
SRR12708759_NODE_7_length_10572_cov_36.745415_g5_i1_1	786.4	FAS
SRR12708759_NODE_7_length_10572_cov_36.745415_g5_i1_1	341.2	PKS
SRR12708759_NODE_7_length_10572_cov_36.745415_g5_i1_1	150.7	FASII
SRR12708759_NODE_6_length_10572_cov_36.890335_g5_i0_1	786.4	FAS
SRR12708759_NODE_6_length_10572_cov_36.890335_g5_i0_1	341.2	PKS
SRR12708759_NODE_6_length_10572_cov_36.890335_g5_i0_1	150.7	FASII
SRR12708748_NODE_61_length_9848_cov_23.716604_g46_i1_1	786.4	FAS
SRR12708748_NODE_61_length_9848_cov_23.716604_g46_i1_1	341.2	PKS
SRR12708748_NODE_61_length_9848_cov_23.716604_g46_i1_1	150.7	FASII
SRR12708748_NODE_60_length_9848_cov_23.747933_g46_i0_1	786.4	FAS
SRR12708748_NODE_60_length_9848_cov_23.747933_g46_i0_1	341.2	PKS
SRR12708748_NODE_60_length_9848_cov_23.747933_g46_i0_1	150.7	FASII
SRR1013750_NODE_311_length_7987_cov_40.850592_g225_i0_1	786.4	FAS
SRR1013750_NODE_311_length_7987_cov_40.850592_g225_i0_1	344.5	PKS
SRR1013750_NODE_311_length_7987_cov_40.850592_g225_i0_1	151.5	FASII
SRR9620670_NODE_3676_length_1785_cov_10.097448_g2770_i0_1	786.2	FAS
SRR9620670_NODE_3676_length_1785_cov_10.097448_g2770_i0_1	336.1	PKS
SRR9620670_NODE_3676_length_1785_cov_10.097448_g2770_i0_1	148.1	FASII
SRR1542609_NODE_808_length_7975_cov_12.738456_g421_i0_1	786.2	FAS
SRR1542609_NODE_808_length_7975_cov_12.738456_g421_i0_1	342.5	PKS
SRR1542609_NODE_808_length_7975_cov_12.738456_g421_i0_1	147	FASII
SRR6395705_NODE_526_length_9503_cov_50.430611_g377_i0_2	785.8	FAS
SRR6395705_NODE_526_length_9503_cov_50.430611_g377_i0_2	336.4	PKS
SRR6395705_NODE_526_length_9503_cov_50.430611_g377_i0_2	158.2	FASII
SRR6395705_NODE_2301_length_6453_cov_33.258588_g377_i1_2	785.8	FAS
SRR6395705_NODE_2301_length_6453_cov_33.258588_g377_i1_2	336.4	PKS
SRR6395705_NODE_2301_length_6453_cov_33.258588_g377_i1_2	158.2	FASII
SRR11069700_NODE_1202_length_8131_cov_19.695415_g755_i0_1	785.5	FAS
SRR11069700_NODE_1202_length_8131_cov_19.695415_g755_i0_1	350.6	PKS
SRR11069700_NODE_1202_length_8131_cov_19.695415_g755_i0_1	158.8	FASII
SRR7646736_NODE_11569_length_3196_cov_35.807557_g3725_i1_1	785.5	FAS
SRR7646736_NODE_11569_length_3196_cov_35.807557_g3725_i1_1	347.4	PKS
SRR7646736_NODE_11569_length_3196_cov_35.807557_g3725_i1_1	150.3	FASII
SRR3714583_NODE_111_length_8948_cov_47.770986_g83_i0_1	785.3	FAS
SRR3714583_NODE_111_length_8948_cov_47.770986_g83_i0_1	338.3	PKS
SRR3714583_NODE_111_length_8948_cov_47.770986_g83_i0_1	149.1	FASII
SRR6201763_NODE_1008_length_7456_cov_7.259651_g518_i1_1	785.1	FAS
SRR6201763_NODE_1008_length_7456_cov_7.259651_g518_i1_1	343	PKS
SRR6201763_NODE_1008_length_7456_cov_7.259651_g518_i1_1	146.5	FASII
SRR6201763_NODE_1007_length_7456_cov_7.476365_g518_i0_1	785.1	FAS
SRR6201763_NODE_1007_length_7456_cov_7.476365_g518_i0_1	343	PKS
SRR6201763_NODE_1007_length_7456_cov_7.476365_g518_i0_1	146.5	FASII
SRR8134414_NODE_8756_length_6266_cov_1430.625706_g34_i237_1	784.9	FAS
SRR8134414_NODE_8756_length_6266_cov_1430.625706_g34_i237_1	349.1	PKS
SRR8134414_NODE_8756_length_6266_cov_1430.625706_g34_i237_1	159.6	FASII
SRR6394703_NODE_133_length_12329_cov_25.346743_g104_i0_3	784.8	FAS
SRR6394703_NODE_133_length_12329_cov_25.346743_g104_i0_3	335.3	PKS
SRR6394703_NODE_133_length_12329_cov_25.346743_g104_i0_3	156.7	FASII
SRR8136375_NODE_859_length_9331_cov_122.682653_g459_i1_1	784.7	FAS
SRR8136375_NODE_859_length_9331_cov_122.682653_g459_i1_1	341.8	PKS
SRR8136375_NODE_859_length_9331_cov_122.682653_g459_i1_1	154.3	FASII
SRR8136375_NODE_820_length_9430_cov_156.048840_g459_i0_2	784.7	FAS
SRR8136375_NODE_820_length_9430_cov_156.048840_g459_i0_2	341.8	PKS
SRR8136375_NODE_820_length_9430_cov_156.048840_g459_i0_2	154.3	FASII
SRR1542642_NODE_716_length_7919_cov_23.220457_g408_i0_2	784.4	FAS
SRR1542642_NODE_716_length_7919_cov_23.220457_g408_i0_2	346.7	PKS
SRR1542642_NODE_716_length_7919_cov_23.220457_g408_i0_2	147.9	FASII
SRR8354756_NODE_541_length_8028_cov_10.069390_g349_i0_1	784.3	FAS
SRR8354756_NODE_541_length_8028_cov_10.069390_g349_i0_1	334.5	PKS
SRR8354756_NODE_541_length_8028_cov_10.069390_g349_i0_1	147.5	FASII
SRR12456154_NODE_211_length_10000_cov_49.327692_g157_i0_1	783.6	FAS
SRR12456154_NODE_211_length_10000_cov_49.327692_g157_i0_1	336.6	PKS
SRR12456154_NODE_211_length_10000_cov_49.327692_g157_i0_1	158.1	FASII
SRR6053256_NODE_4443_length_6332_cov_177.945039_g2481_i1_1	783.5	FAS
SRR6053256_NODE_4443_length_6332_cov_177.945039_g2481_i1_1	347.8	PKS
SRR6053256_NODE_4443_length_6332_cov_177.945039_g2481_i1_1	154.3	FASII
SRR6053256_NODE_4442_length_6332_cov_178.493529_g2481_i0_1	783.5	FAS
SRR6053256_NODE_4442_length_6332_cov_178.493529_g2481_i0_1	347.8	PKS
SRR6053256_NODE_4442_length_6332_cov_178.493529_g2481_i0_1	154.3	FASII
SRR1505110_NODE_662_length_8460_cov_16.982880_g485_i0_1	783	FAS
SRR1505110_NODE_662_length_8460_cov_16.982880_g485_i0_1	332.6	PKS
SRR1505110_NODE_662_length_8460_cov_16.982880_g485_i0_1	157.3	FASII
SRR4343820_NODE_11698_length_1626_cov_15.275840_g6583_i0_1	782.7	FAS
SRR4343820_NODE_11698_length_1626_cov_15.275840_g6583_i0_1	339.9	PKS
SRR4343820_NODE_11698_length_1626_cov_15.275840_g6583_i0_1	149.8	FASII
SRR3874623_NODE_434_length_7839_cov_25.593196_g288_i0_1	782.6	FAS
SRR3874623_NODE_434_length_7839_cov_25.593196_g288_i0_1	331.3	PKS
SRR3874623_NODE_434_length_7839_cov_25.593196_g288_i0_1	146.7	FASII
SRR1505101_NODE_6_length_18201_cov_89.862570_g3_i1_3	782.5	FAS
SRR1505101_NODE_6_length_18201_cov_89.862570_g3_i1_3	335.6	PKS
SRR1505101_NODE_6_length_18201_cov_89.862570_g3_i1_3	150.1	FASII
SRR1505101_NODE_6_length_18201_cov_89.862570_g3_i1_2	782.5	FAS
SRR1505101_NODE_6_length_18201_cov_89.862570_g3_i1_2	335.6	PKS
SRR1505101_NODE_6_length_18201_cov_89.862570_g3_i1_2	150.1	FASII
SRR1505101_NODE_5_length_18354_cov_89.146929_g3_i0_3	782.5	FAS
SRR1505101_NODE_5_length_18354_cov_89.146929_g3_i0_3	335.6	PKS
SRR1505101_NODE_5_length_18354_cov_89.146929_g3_i0_3	150.1	FASII
SRR1505101_NODE_5_length_18354_cov_89.146929_g3_i0_2	782.5	FAS
SRR1505101_NODE_5_length_18354_cov_89.146929_g3_i0_2	335.6	PKS
SRR1505101_NODE_5_length_18354_cov_89.146929_g3_i0_2	150.1	FASII
SRR8956777_NODE_1775_length_8390_cov_15.448359_g1055_i0_1	782.2	FAS
SRR8956777_NODE_1775_length_8390_cov_15.448359_g1055_i0_1	323.3	PKS
SRR8956777_NODE_1775_length_8390_cov_15.448359_g1055_i0_1	160.9	FASII
SRR14276387_NODE_185_length_8391_cov_33.189163_g138_i0_1	782.2	FAS
SRR14276387_NODE_185_length_8391_cov_33.189163_g138_i0_1	323.3	PKS
SRR14276387_NODE_185_length_8391_cov_33.189163_g138_i0_1	160.9	FASII
SRR10858532_NODE_486_length_8389_cov_25.350719_g284_i1_1	782.2	FAS
SRR10858532_NODE_486_length_8389_cov_25.350719_g284_i1_1	323.3	PKS
SRR10858532_NODE_486_length_8389_cov_25.350719_g284_i1_1	160.9	FASII
SRR10858532_NODE_485_length_8389_cov_26.172062_g284_i0_1	782.2	FAS
SRR10858532_NODE_485_length_8389_cov_26.172062_g284_i0_1	323.3	PKS
SRR10858532_NODE_485_length_8389_cov_26.172062_g284_i0_1	160.9	FASII
SRR6459618_NODE_54_length_7905_cov_263.900713_g19_i1_1	782.1	FAS
SRR6459618_NODE_54_length_7905_cov_263.900713_g19_i1_1	323.1	PKS
SRR6459618_NODE_54_length_7905_cov_263.900713_g19_i1_1	160.7	FASII
SRR6459618_NODE_38_length_8304_cov_417.402059_g19_i0_1	782.1	FAS
SRR6459618_NODE_38_length_8304_cov_417.402059_g19_i0_1	323.1	PKS
SRR6459618_NODE_38_length_8304_cov_417.402059_g19_i0_1	160.7	FASII
SRR6459618_NODE_127_length_6981_cov_204.323139_g19_i2_1	782.1	FAS
SRR6459618_NODE_127_length_6981_cov_204.323139_g19_i2_1	323.1	PKS
SRR6459618_NODE_127_length_6981_cov_204.323139_g19_i2_1	160.7	FASII
SRR6448530_NODE_498_length_8397_cov_15.553743_g334_i0_1	782.1	FAS
SRR6448530_NODE_498_length_8397_cov_15.553743_g334_i0_1	323.1	PKS
SRR6448530_NODE_498_length_8397_cov_15.553743_g334_i0_1	160.7	FASII
SRR14327210_NODE_1115_length_8420_cov_28.815742_g816_i0_1	782.1	FAS
SRR14327210_NODE_1115_length_8420_cov_28.815742_g816_i0_1	323.1	PKS
SRR14327210_NODE_1115_length_8420_cov_28.815742_g816_i0_1	160.7	FASII
SRR14327197_NODE_1087_length_8234_cov_18.830535_g799_i0_1	782.1	FAS
SRR14327197_NODE_1087_length_8234_cov_18.830535_g799_i0_1	323.1	PKS
SRR14327197_NODE_1087_length_8234_cov_18.830535_g799_i0_1	160.7	FASII
SRR10756828_NODE_128_length_8349_cov_20.685154_g96_i0_1	782.1	FAS
SRR10756828_NODE_128_length_8349_cov_20.685154_g96_i0_1	323.1	PKS
SRR10756828_NODE_128_length_8349_cov_20.685154_g96_i0_1	160.7	FASII
SRR10305581_NODE_1631_length_8324_cov_40.022785_g957_i0_1	782.1	FAS
SRR10305581_NODE_1631_length_8324_cov_40.022785_g957_i0_1	323.1	PKS
SRR10305581_NODE_1631_length_8324_cov_40.022785_g957_i0_1	160.7	FASII
SRR15563581_NODE_377_length_3846_cov_32.546250_g294_i0_1	782	FAS
SRR15563581_NODE_377_length_3846_cov_32.546250_g294_i0_1	323.5	PKS
SRR15563581_NODE_377_length_3846_cov_32.546250_g294_i0_1	146.2	FASII
SRR8134414_NODE_7829_length_6504_cov_1125.523558_g34_i216_2	781.7	FAS
SRR8134414_NODE_7829_length_6504_cov_1125.523558_g34_i216_2	347.1	PKS
SRR8134414_NODE_7829_length_6504_cov_1125.523558_g34_i216_2	157.4	FASII
SRR8134414_NODE_5566_length_7176_cov_341.792200_g34_i144_1	781.7	FAS
SRR8134414_NODE_5566_length_7176_cov_341.792200_g34_i144_1	347.1	PKS
SRR8134414_NODE_5566_length_7176_cov_341.792200_g34_i144_1	157.4	FASII
SRR8134414_NODE_4096_length_7798_cov_409.632233_g34_i93_2	781.7	FAS
SRR8134414_NODE_4096_length_7798_cov_409.632233_g34_i93_2	347.1	PKS
SRR8134414_NODE_4096_length_7798_cov_409.632233_g34_i93_2	157.4	FASII
SRR8134414_NODE_39589_length_3366_cov_289.253265_g34_i774_1	781.7	FAS
SRR8134414_NODE_39589_length_3366_cov_289.253265_g34_i774_1	347.1	PKS
SRR8134414_NODE_39589_length_3366_cov_289.253265_g34_i774_1	157.4	FASII
SRR8134414_NODE_30981_length_3827_cov_254.322056_g34_i660_1	781.7	FAS
SRR8134414_NODE_30981_length_3827_cov_254.322056_g34_i660_1	347.1	PKS
SRR8134414_NODE_30981_length_3827_cov_254.322056_g34_i660_1	157.4	FASII
SRR8134414_NODE_2214_length_9099_cov_440.640040_g34_i48_1	781.7	FAS
SRR8134414_NODE_2214_length_9099_cov_440.640040_g34_i48_1	347.1	PKS
SRR8134414_NODE_2214_length_9099_cov_440.640040_g34_i48_1	157.4	FASII
SRR8134414_NODE_2213_length_9099_cov_445.831598_g34_i47_1	781.7	FAS
SRR8134414_NODE_2213_length_9099_cov_445.831598_g34_i47_1	347.1	PKS
SRR8134414_NODE_2213_length_9099_cov_445.831598_g34_i47_1	157.4	FASII
SRR8134414_NODE_1777_length_9597_cov_310.051344_g34_i36_2	781.7	FAS
SRR8134414_NODE_1777_length_9597_cov_310.051344_g34_i36_2	347.1	PKS
SRR8134414_NODE_1777_length_9597_cov_310.051344_g34_i36_2	157.4	FASII
SRR15039077_NODE_1053_length_6788_cov_43.720179_g628_i0_1	781.6	FAS
SRR15039077_NODE_1053_length_6788_cov_43.720179_g628_i0_1	346	PKS
SRR15039077_NODE_1053_length_6788_cov_43.720179_g628_i0_1	156.6	FASII
SRR10741913_NODE_450_length_9022_cov_9.730808_g299_i0_1	780.8	FAS
SRR10741913_NODE_450_length_9022_cov_9.730808_g299_i0_1	357.2	PKS
SRR10741913_NODE_450_length_9022_cov_9.730808_g299_i0_1	156.2	FASII
SRR1943295_NODE_99_length_8363_cov_29.034615_g69_i0_1	780.7	FAS
SRR1943295_NODE_99_length_8363_cov_29.034615_g69_i0_1	329.5	PKS
SRR1943295_NODE_99_length_8363_cov_29.034615_g69_i0_1	152	FASII
SRR5484647_NODE_9229_length_4471_cov_216.071623_g409_i3_1	780.4	FAS
SRR5484647_NODE_9229_length_4471_cov_216.071623_g409_i3_1	338.3	PKS
SRR5484647_NODE_9229_length_4471_cov_216.071623_g409_i3_1	152.6	FASII
SRR5484647_NODE_627_length_10242_cov_358.448618_g409_i0_2	780.4	FAS
SRR5484647_NODE_627_length_10242_cov_358.448618_g409_i0_2	338.3	PKS
SRR5484647_NODE_627_length_10242_cov_358.448618_g409_i0_2	152.6	FASII
SRR5484647_NODE_6095_length_5409_cov_246.445090_g409_i1_1	780.4	FAS
SRR5484647_NODE_6095_length_5409_cov_246.445090_g409_i1_1	338.3	PKS
SRR5484647_NODE_6095_length_5409_cov_246.445090_g409_i1_1	152.6	FASII
SRR14150598_NODE_24194_length_2332_cov_22.566622_g1247_i8_1	779.8	FAS
SRR14150598_NODE_24194_length_2332_cov_22.566622_g1247_i8_1	345.2	PKS
SRR14150598_NODE_24194_length_2332_cov_22.566622_g1247_i8_1	151.5	FASII
SRR5043294_NODE_1733_length_7933_cov_84.690331_g971_i1_2	779.5	FAS
SRR5043294_NODE_1733_length_7933_cov_84.690331_g971_i1_2	333	PKS
SRR5043294_NODE_1733_length_7933_cov_84.690331_g971_i1_2	144.2	FASII
SRR5043294_NODE_1700_length_7976_cov_84.870049_g971_i0_2	779.5	FAS
SRR5043294_NODE_1700_length_7976_cov_84.870049_g971_i0_2	333	PKS
SRR5043294_NODE_1700_length_7976_cov_84.870049_g971_i0_2	144.2	FASII
SRR8354787_NODE_118_length_8496_cov_72.119554_g88_i0_2	779.2	FAS
SRR8354787_NODE_118_length_8496_cov_72.119554_g88_i0_2	335.8	PKS
SRR8354787_NODE_118_length_8496_cov_72.119554_g88_i0_2	147.8	FASII
SRR18332320_NODE_4326_length_6327_cov_109.399584_g618_i5_1	779.2	FAS
SRR18332320_NODE_4326_length_6327_cov_109.399584_g618_i5_1	341.1	PKS
SRR18332320_NODE_4326_length_6327_cov_109.399584_g618_i5_1	147.9	FASII
SRR18332320_NODE_4193_length_6404_cov_98.340704_g618_i4_1	779.2	FAS
SRR18332320_NODE_4193_length_6404_cov_98.340704_g618_i4_1	341.1	PKS
SRR18332320_NODE_4193_length_6404_cov_98.340704_g618_i4_1	147.9	FASII
SRR18332320_NODE_1968_length_8097_cov_150.245264_g618_i1_1	779.2	FAS
SRR18332320_NODE_1968_length_8097_cov_150.245264_g618_i1_1	341.1	PKS
SRR18332320_NODE_1968_length_8097_cov_150.245264_g618_i1_1	147.9	FASII
SRR18332320_NODE_1032_length_9491_cov_40.774262_g618_i0_1	779.2	FAS
SRR18332320_NODE_1032_length_9491_cov_40.774262_g618_i0_1	341.1	PKS
SRR18332320_NODE_1032_length_9491_cov_40.774262_g618_i0_1	147.9	FASII
SRR5936593_NODE_307_length_11508_cov_67.471797_g233_i0_1	779.1	FAS
SRR5936593_NODE_307_length_11508_cov_67.471797_g233_i0_1	322.4	PKS
SRR5936593_NODE_307_length_11508_cov_67.471797_g233_i0_1	154.1	FASII
ref|XP_009064332.1|	778.7	FAS
ref|XP_009064332.1|	333.8	PKS
ref|XP_009064332.1|	153.9	FASII
emb|CAC5370812.1|	778.6	FAS
emb|CAC5370812.1|	343.1	PKS
emb|CAC5370812.1|	153	FASII
SRR15694065_NODE_732_length_8579_cov_102.481778_g444_i1_1	778.4	FAS
SRR15694065_NODE_732_length_8579_cov_102.481778_g444_i1_1	342.3	PKS
SRR15694065_NODE_732_length_8579_cov_102.481778_g444_i1_1	149.2	FASII
SRR15694065_NODE_665_length_8800_cov_99.456973_g444_i0_1	778.4	FAS
SRR15694065_NODE_665_length_8800_cov_99.456973_g444_i0_1	342.3	PKS
SRR15694065_NODE_665_length_8800_cov_99.456973_g444_i0_1	149.2	FASII
SRR15694065_NODE_2723_length_5936_cov_80.070953_g444_i6_1	778.4	FAS
SRR15694065_NODE_2723_length_5936_cov_80.070953_g444_i6_1	342.3	PKS
SRR15694065_NODE_2723_length_5936_cov_80.070953_g444_i6_1	149.2	FASII
SRR15694065_NODE_1965_length_6575_cov_80.520609_g444_i4_1	778.4	FAS
SRR15694065_NODE_1965_length_6575_cov_80.520609_g444_i4_1	342.3	PKS
SRR15694065_NODE_1965_length_6575_cov_80.520609_g444_i4_1	149.2	FASII
SRR15694065_NODE_1193_length_7573_cov_99.191200_g444_i2_1	778.4	FAS
SRR15694065_NODE_1193_length_7573_cov_99.191200_g444_i2_1	342.3	PKS
SRR15694065_NODE_1193_length_7573_cov_99.191200_g444_i2_1	149.2	FASII
SRR1533149_NODE_927_length_8717_cov_27.302723_g469_i0_1	778.4	FAS
SRR1533149_NODE_927_length_8717_cov_27.302723_g469_i0_1	347.4	PKS
SRR1533149_NODE_927_length_8717_cov_27.302723_g469_i0_1	155.6	FASII
SRR1533149_NODE_4565_length_5370_cov_16.619808_g469_i1_1	778.4	FAS
SRR1533149_NODE_4565_length_5370_cov_16.619808_g469_i1_1	347.4	PKS
SRR1533149_NODE_4565_length_5370_cov_16.619808_g469_i1_1	155.6	FASII
SRR7781178_NODE_375_length_7661_cov_67.663295_g221_i1_1	778.2	FAS
SRR7781178_NODE_375_length_7661_cov_67.663295_g221_i1_1	342	PKS
SRR7781178_NODE_375_length_7661_cov_67.663295_g221_i1_1	150.6	FASII
SRR7781178_NODE_374_length_7661_cov_71.054125_g221_i0_1	778.2	FAS
SRR7781178_NODE_374_length_7661_cov_71.054125_g221_i0_1	342	PKS
SRR7781178_NODE_374_length_7661_cov_71.054125_g221_i0_1	150.6	FASII
SRR10527251_NODE_70_length_8403_cov_22.636462_g50_i1_1	777.3	FAS
SRR10527251_NODE_70_length_8403_cov_22.636462_g50_i1_1	317.8	PKS
SRR10527251_NODE_70_length_8403_cov_22.636462_g50_i1_1	153	FASII
SRR10527251_NODE_69_length_8403_cov_22.860306_g50_i0_1	777.3	FAS
SRR10527251_NODE_69_length_8403_cov_22.860306_g50_i0_1	317.8	PKS
SRR10527251_NODE_69_length_8403_cov_22.860306_g50_i0_1	153	FASII
SRR8439318_NODE_720_length_8238_cov_29.001225_g539_i0_1	777	FAS
SRR8439318_NODE_720_length_8238_cov_29.001225_g539_i0_1	329.6	PKS
SRR8439318_NODE_720_length_8238_cov_29.001225_g539_i0_1	162.1	FASII
SRR13700389_NODE_267_length_8257_cov_28.656684_g209_i0_1	777	FAS
SRR13700389_NODE_267_length_8257_cov_28.656684_g209_i0_1	329.6	PKS
SRR13700389_NODE_267_length_8257_cov_28.656684_g209_i0_1	162.1	FASII
emb|VDI15922.1|	776.6	FAS
emb|VDI15922.1|	342	PKS
emb|VDI15922.1|	149.5	FASII
SRR12427914_NODE_525_length_10087_cov_111.639704_g221_i3_1	776.3	FAS
SRR12427914_NODE_525_length_10087_cov_111.639704_g221_i3_1	352.4	PKS
SRR12427914_NODE_525_length_10087_cov_111.639704_g221_i3_1	155.6	FASII
SRR12427914_NODE_520_length_10099_cov_111.682725_g221_i2_1	776.3	FAS
SRR12427914_NODE_520_length_10099_cov_111.682725_g221_i2_1	352.4	PKS
SRR12427914_NODE_520_length_10099_cov_111.682725_g221_i2_1	155.6	FASII
SRR12427914_NODE_399_length_10661_cov_140.697960_g221_i1_1	776.3	FAS
SRR12427914_NODE_399_length_10661_cov_140.697960_g221_i1_1	352.4	PKS
SRR12427914_NODE_399_length_10661_cov_140.697960_g221_i1_1	155.6	FASII
SRR12427914_NODE_352_length_10925_cov_135.678677_g221_i0_1	776.3	FAS
SRR12427914_NODE_352_length_10925_cov_135.678677_g221_i0_1	352.4	PKS
SRR12427914_NODE_352_length_10925_cov_135.678677_g221_i0_1	155.6	FASII
SRR12427914_NODE_1794_length_7580_cov_71.268017_g221_i4_1	776.3	FAS
SRR12427914_NODE_1794_length_7580_cov_71.268017_g221_i4_1	352.4	PKS
SRR12427914_NODE_1794_length_7580_cov_71.268017_g221_i4_1	155.6	FASII
SRR12427914_NODE_10169_length_4242_cov_49.267690_g221_i5_1	776.3	FAS
SRR12427914_NODE_10169_length_4242_cov_49.267690_g221_i5_1	352.4	PKS
SRR12427914_NODE_10169_length_4242_cov_49.267690_g221_i5_1	155.6	FASII
SRR3303622_NODE_960_length_8687_cov_199.492233_g460_i4_1	775.8	FAS
SRR3303622_NODE_960_length_8687_cov_199.492233_g460_i4_1	334.4	PKS
SRR3303622_NODE_960_length_8687_cov_199.492233_g460_i4_1	166.8	FASII
SRR3303622_NODE_849_length_8905_cov_194.948779_g460_i3_1	775.8	FAS
SRR3303622_NODE_849_length_8905_cov_194.948779_g460_i3_1	334.4	PKS
SRR3303622_NODE_849_length_8905_cov_194.948779_g460_i3_1	166.8	FASII
SRR3303622_NODE_834_length_8933_cov_193.039337_g460_i2_1	775.8	FAS
SRR3303622_NODE_834_length_8933_cov_193.039337_g460_i2_1	334.4	PKS
SRR3303622_NODE_834_length_8933_cov_193.039337_g460_i2_1	166.8	FASII
SRR3303622_NODE_778_length_9069_cov_190.903641_g460_i0_1	775.8	FAS
SRR3303622_NODE_778_length_9069_cov_190.903641_g460_i0_1	334.4	PKS
SRR3303622_NODE_778_length_9069_cov_190.903641_g460_i0_1	166.8	FASII
SRR10527247_NODE_184_length_9318_cov_296.632215_g134_i0_2	775.7	FAS
SRR10527247_NODE_184_length_9318_cov_296.632215_g134_i0_2	316.6	PKS
SRR10527247_NODE_184_length_9318_cov_296.632215_g134_i0_2	154.6	FASII
SRR14464668_NODE_369_length_9763_cov_17.797936_g177_i1_1	775.6	FAS
SRR14464668_NODE_369_length_9763_cov_17.797936_g177_i1_1	333.1	PKS
SRR14464668_NODE_369_length_9763_cov_17.797936_g177_i1_1	145.2	FASII
SRR14464668_NODE_294_length_10452_cov_18.479333_g177_i0_1	775.6	FAS
SRR14464668_NODE_294_length_10452_cov_18.479333_g177_i0_1	333.1	PKS
SRR14464668_NODE_294_length_10452_cov_18.479333_g177_i0_1	145.2	FASII
SRR14464665_NODE_359_length_9772_cov_22.615115_g215_i0_1	775.6	FAS
SRR14464665_NODE_359_length_9772_cov_22.615115_g215_i0_1	333.1	PKS
SRR14464665_NODE_359_length_9772_cov_22.615115_g215_i0_1	145.2	FASII
ref|XP_041363356.1|	775.6	FAS
ref|XP_041363356.1|	338.4	PKS
ref|XP_041363356.1|	151.1	FASII
SRR1920139_NODE_105_length_8409_cov_36.586063_g75_i0_1	775.3	FAS
SRR1920139_NODE_105_length_8409_cov_36.586063_g75_i0_1	338	PKS
SRR1920139_NODE_105_length_8409_cov_36.586063_g75_i0_1	168.3	FASII
SRR3347459_NODE_1273_length_3683_cov_11.210714_g906_i0_1	775.1	FAS
SRR3347459_NODE_1273_length_3683_cov_11.210714_g906_i0_1	339	PKS
SRR3347459_NODE_1273_length_3683_cov_11.210714_g906_i0_1	163.1	FASII
SRR2086477_NODE_272_length_10293_cov_18.396434_g175_i0_1	775	FAS
SRR2086477_NODE_272_length_10293_cov_18.396434_g175_i0_1	339.9	PKS
SRR2086477_NODE_272_length_10293_cov_18.396434_g175_i0_1	147.8	FASII
SRR2086477_NODE_1794_length_5811_cov_17.893117_g175_i1_1	775	FAS
SRR2086477_NODE_1794_length_5811_cov_17.893117_g175_i1_1	339.9	PKS
SRR2086477_NODE_1794_length_5811_cov_17.893117_g175_i1_1	147.8	FASII
SRR6926331_NODE_538_length_8428_cov_33.121972_g308_i2_1	775	FAS
SRR6926331_NODE_538_length_8428_cov_33.121972_g308_i2_1	348	PKS
SRR6926331_NODE_538_length_8428_cov_33.121972_g308_i2_1	154	FASII
SRR6926331_NODE_502_length_8530_cov_32.950595_g308_i1_1	775	FAS
SRR6926331_NODE_502_length_8530_cov_32.950595_g308_i1_1	348	PKS
SRR6926331_NODE_502_length_8530_cov_32.950595_g308_i1_1	154	FASII
SRR6926331_NODE_495_length_8550_cov_30.405835_g308_i0_2	775	FAS
SRR6926331_NODE_495_length_8550_cov_30.405835_g308_i0_2	348	PKS
SRR6926331_NODE_495_length_8550_cov_30.405835_g308_i0_2	154	FASII
SRR13010089_NODE_10171_length_3330_cov_11.754068_g5208_i0_1	774.7	FAS
SRR13010089_NODE_10171_length_3330_cov_11.754068_g5208_i0_1	345.4	PKS
SRR13010089_NODE_10171_length_3330_cov_11.754068_g5208_i0_1	157.4	FASII
SRR15300633_NODE_1833_length_8284_cov_24.644232_g850_i0_2	774.7	FAS
SRR15300633_NODE_1833_length_8284_cov_24.644232_g850_i0_2	334.8	PKS
SRR15300633_NODE_1833_length_8284_cov_24.644232_g850_i0_2	159.6	FASII
SRR11015441_NODE_8640_length_4102_cov_4.575825_g4940_i0_1	774.7	FAS
SRR11015441_NODE_8640_length_4102_cov_4.575825_g4940_i0_1	332.7	PKS
SRR11015441_NODE_8640_length_4102_cov_4.575825_g4940_i0_1	163.2	FASII
SRR4017284_NODE_32_length_9411_cov_144.371279_g25_i1_1	774.6	FAS
SRR4017284_NODE_32_length_9411_cov_144.371279_g25_i1_1	323.3	PKS
SRR4017284_NODE_32_length_9411_cov_144.371279_g25_i1_1	129.7	FASII
SRR4017284_NODE_29_length_9692_cov_137.445888_g25_i0_1	774.6	FAS
SRR4017284_NODE_29_length_9692_cov_137.445888_g25_i0_1	323.3	PKS
SRR4017284_NODE_29_length_9692_cov_137.445888_g25_i0_1	129.7	FASII
SRR18446120_NODE_7785_length_4440_cov_23.122751_g333_i4_1	774.5	FAS
SRR18446120_NODE_7785_length_4440_cov_23.122751_g333_i4_1	342.8	PKS
SRR18446120_NODE_7785_length_4440_cov_23.122751_g333_i4_1	151.8	FASII
SRR18446120_NODE_7784_length_4440_cov_23.170121_g333_i3_1	774.5	FAS
SRR18446120_NODE_7784_length_4440_cov_23.170121_g333_i3_1	342.8	PKS
SRR18446120_NODE_7784_length_4440_cov_23.170121_g333_i3_1	151.8	FASII
SRR18002372_NODE_816_length_11536_cov_32.859025_g596_i0_1	773.6	FAS
SRR18002372_NODE_816_length_11536_cov_32.859025_g596_i0_1	346	PKS
SRR18002372_NODE_816_length_11536_cov_32.859025_g596_i0_1	153	FASII
SRR5110525_NODE_631_length_8596_cov_14.160992_g336_i0_1	773.1	FAS
SRR5110525_NODE_631_length_8596_cov_14.160992_g336_i0_1	332.6	PKS
SRR5110525_NODE_631_length_8596_cov_14.160992_g336_i0_1	150.2	FASII
SRR17920652_NODE_91_length_10953_cov_29.019853_g76_i0_3	772.3	FAS
SRR17920652_NODE_91_length_10953_cov_29.019853_g76_i0_3	322	PKS
SRR17920652_NODE_91_length_10953_cov_29.019853_g76_i0_3	155.3	FASII
SRR13300037_NODE_783_length_9127_cov_88.194831_g528_i0_1	772.3	FAS
SRR13300037_NODE_783_length_9127_cov_88.194831_g528_i0_1	323.7	PKS
SRR13300037_NODE_783_length_9127_cov_88.194831_g528_i0_1	149.2	FASII
ref|XP_045213254.1|	772.2	FAS
ref|XP_045213254.1|	348.9	PKS
ref|XP_045213254.1|	159.4	FASII
SRR6376553_NODE_896_length_8759_cov_30.686223_g585_i0_2	772.1	FAS
SRR6376553_NODE_896_length_8759_cov_30.686223_g585_i0_2	322.3	PKS
SRR6376553_NODE_896_length_8759_cov_30.686223_g585_i0_2	158.8	FASII
SRR6376553_NODE_1056_length_8431_cov_32.329874_g585_i1_1	772.1	FAS
SRR6376553_NODE_1056_length_8431_cov_32.329874_g585_i1_1	322.3	PKS
SRR6376553_NODE_1056_length_8431_cov_32.329874_g585_i1_1	158.8	FASII
SRR5566707_NODE_3170_length_6717_cov_47.614277_g1180_i1_3	772.1	FAS
SRR5566707_NODE_3170_length_6717_cov_47.614277_g1180_i1_3	322.3	PKS
SRR5566707_NODE_3170_length_6717_cov_47.614277_g1180_i1_3	158.8	FASII
SRR5566707_NODE_1589_length_8318_cov_70.161446_g1180_i0_1	772.1	FAS
SRR5566707_NODE_1589_length_8318_cov_70.161446_g1180_i0_1	322.3	PKS
SRR5566707_NODE_1589_length_8318_cov_70.161446_g1180_i0_1	158.8	FASII
SRR2040684_NODE_1747_length_5991_cov_41.698923_g1082_i0_1	772.1	FAS
SRR2040684_NODE_1747_length_5991_cov_41.698923_g1082_i0_1	340	PKS
SRR2040684_NODE_1747_length_5991_cov_41.698923_g1082_i0_1	144.7	FASII
SRR1505137_NODE_1136_length_6141_cov_44.373684_g828_i0_1	772.1	FAS
SRR1505137_NODE_1136_length_6141_cov_44.373684_g828_i0_1	319.8	PKS
SRR1505137_NODE_1136_length_6141_cov_44.373684_g828_i0_1	152.8	FASII
SRR7811718_NODE_606_length_8351_cov_1788.184827_g422_i0_2	771.9	FAS
SRR7811718_NODE_606_length_8351_cov_1788.184827_g422_i0_2	324.8	PKS
SRR7811718_NODE_606_length_8351_cov_1788.184827_g422_i0_2	164.9	FASII
SRR7811718_NODE_1537_length_6731_cov_928.913638_g422_i2_1	771.9	FAS
SRR7811718_NODE_1537_length_6731_cov_928.913638_g422_i2_1	324.8	PKS
SRR7811718_NODE_1537_length_6731_cov_928.913638_g422_i2_1	164.9	FASII
SRR7811718_NODE_1513_length_6752_cov_926.839048_g422_i1_1	771.9	FAS
SRR7811718_NODE_1513_length_6752_cov_926.839048_g422_i1_1	324.8	PKS
SRR7811718_NODE_1513_length_6752_cov_926.839048_g422_i1_1	164.9	FASII
SRR6678001_NODE_67_length_8929_cov_141.555143_g36_i0_1	771.9	FAS
SRR6678001_NODE_67_length_8929_cov_141.555143_g36_i0_1	324.8	PKS
SRR6678001_NODE_67_length_8929_cov_141.555143_g36_i0_1	164.9	FASII
SRR6678001_NODE_135_length_8248_cov_154.841073_g36_i1_1	771.9	FAS
SRR6678001_NODE_135_length_8248_cov_154.841073_g36_i1_1	324.8	PKS
SRR6678001_NODE_135_length_8248_cov_154.841073_g36_i1_1	164.9	FASII
SRR6677998_NODE_124_length_8312_cov_89.198331_g105_i0_1	771.9	FAS
SRR6677998_NODE_124_length_8312_cov_89.198331_g105_i0_1	324.8	PKS
SRR6677998_NODE_124_length_8312_cov_89.198331_g105_i0_1	164.9	FASII
ref|XP_034312665.1|	771.9	FAS
ref|XP_034312665.1|	344.3	PKS
ref|XP_034312665.1|	147.2	FASII
SRR1505115_NODE_350_length_8732_cov_84.977903_g229_i0_1	771.5	FAS
SRR1505115_NODE_350_length_8732_cov_84.977903_g229_i0_1	342.2	PKS
SRR1505115_NODE_350_length_8732_cov_84.977903_g229_i0_1	157.1	FASII
SRR6832922_NODE_518_length_10084_cov_895.683807_g28_i3_1	771.5	FAS
SRR6832922_NODE_518_length_10084_cov_895.683807_g28_i3_1	317.9	PKS
SRR6832922_NODE_518_length_10084_cov_895.683807_g28_i3_1	149.3	FASII
SRR6832922_NODE_848_length_8806_cov_1224.363252_g28_i4_1	771.5	FAS
SRR6832922_NODE_848_length_8806_cov_1224.363252_g28_i4_1	317.9	PKS
SRR6832922_NODE_848_length_8806_cov_1224.363252_g28_i4_1	149.3	FASII
SRR6832922_NODE_434_length_10472_cov_1237.600307_g28_i2_1	771.5	FAS
SRR6832922_NODE_434_length_10472_cov_1237.600307_g28_i2_1	317.9	PKS
SRR6832922_NODE_434_length_10472_cov_1237.600307_g28_i2_1	149.3	FASII
SRR5230924_NODE_5751_length_9968_cov_57.042345_g3480_i0_2	770.9	FAS
SRR5230924_NODE_5751_length_9968_cov_57.042345_g3480_i0_2	348.5	PKS
SRR5230924_NODE_5751_length_9968_cov_57.042345_g3480_i0_2	162.1	FASII
ERR5841809_NODE_96_length_11455_cov_13.227992_g38_i1_1	770.6	FAS
ERR5841809_NODE_96_length_11455_cov_13.227992_g38_i1_1	311.4	PKS
ERR5841809_NODE_96_length_11455_cov_13.227992_g38_i1_1	146.7	FASII
ERR5841809_NODE_52_length_12823_cov_18.442510_g38_i0_3	770.6	FAS
ERR5841809_NODE_52_length_12823_cov_18.442510_g38_i0_3	311.4	PKS
ERR5841809_NODE_52_length_12823_cov_18.442510_g38_i0_3	146.7	FASII
SRR1505102_NODE_1498_length_3894_cov_7.446294_g1126_i0_1	770.4	FAS
SRR1505102_NODE_1498_length_3894_cov_7.446294_g1126_i0_1	316.8	PKS
SRR1505102_NODE_1498_length_3894_cov_7.446294_g1126_i0_1	153.7	FASII
SRR9703403_NODE_238_length_10378_cov_108.981340_g176_i0_1	770.3	FAS
SRR9703403_NODE_238_length_10378_cov_108.981340_g176_i0_1	314.1	PKS
SRR9703403_NODE_238_length_10378_cov_108.981340_g176_i0_1	146	FASII
SRR9703402_NODE_209_length_10341_cov_90.840287_g166_i0_1	770.3	FAS
SRR9703402_NODE_209_length_10341_cov_90.840287_g166_i0_1	314.1	PKS
SRR9703402_NODE_209_length_10341_cov_90.840287_g166_i0_1	146	FASII
ref|XP_025082582.1|	770	FAS
ref|XP_025082582.1|	339.6	PKS
ref|XP_025082582.1|	160.5	FASII
gb|PVD38683.1|	770	FAS
gb|PVD38683.1|	339.6	PKS
gb|PVD38683.1|	160.5	FASII
SRR10527249_NODE_95_length_9760_cov_162.158377_g68_i0_1	769.7	FAS
SRR10527249_NODE_95_length_9760_cov_162.158377_g68_i0_1	318.4	PKS
SRR10527249_NODE_95_length_9760_cov_162.158377_g68_i0_1	155.6	FASII
ERR8666726_NODE_311_length_9384_cov_32.061168_g212_i0_1	769.6	FAS
ERR8666726_NODE_311_length_9384_cov_32.061168_g212_i0_1	317.1	PKS
ERR8666726_NODE_311_length_9384_cov_32.061168_g212_i0_1	153.6	FASII
SRR3928990_NODE_87_length_10843_cov_112.033784_g83_i0_1	769.2	FAS
SRR3928990_NODE_87_length_10843_cov_112.033784_g83_i0_1	320.9	PKS
SRR3928990_NODE_87_length_10843_cov_112.033784_g83_i0_1	146.6	FASII
SRR8080746_NODE_85_length_13636_cov_97.053749_g44_i0_1	769.1	FAS
SRR8080746_NODE_85_length_13636_cov_97.053749_g44_i0_1	316.8	PKS
SRR8080746_NODE_85_length_13636_cov_97.053749_g44_i0_1	152.6	FASII
SRR8080746_NODE_112_length_12982_cov_104.737238_g44_i1_1	769.1	FAS
SRR8080746_NODE_112_length_12982_cov_104.737238_g44_i1_1	316.8	PKS
SRR8080746_NODE_112_length_12982_cov_104.737238_g44_i1_1	152.6	FASII
SRR13176627_NODE_194_length_12559_cov_64.023821_g156_i0_1	768.9	FAS
SRR13176627_NODE_194_length_12559_cov_64.023821_g156_i0_1	344.3	PKS
SRR13176627_NODE_194_length_12559_cov_64.023821_g156_i0_1	152.7	FASII
SRR7160962_NODE_342_length_8117_cov_11.382003_g246_i0_1	768.3	FAS
SRR7160962_NODE_342_length_8117_cov_11.382003_g246_i0_1	332.2	PKS
SRR7160962_NODE_342_length_8117_cov_11.382003_g246_i0_1	157.2	FASII
gb|KAH3871939.1|	768.2	FAS
gb|KAH3871939.1|	334.5	PKS
gb|KAH3871939.1|	150.2	FASII
SRR2012706_NODE_5173_length_4452_cov_22.987741_g746_i3_1	767.9	FAS
SRR2012706_NODE_5173_length_4452_cov_22.987741_g746_i3_1	344.2	PKS
SRR2012706_NODE_5173_length_4452_cov_22.987741_g746_i3_1	156.1	FASII
DRR336543_NODE_109_length_9073_cov_14.086769_g77_i0_2	767.6	FAS
DRR336543_NODE_109_length_9073_cov_14.086769_g77_i0_2	331.1	PKS
DRR336543_NODE_109_length_9073_cov_14.086769_g77_i0_2	156.6	FASII
ERR1256700_NODE_263_length_9665_cov_34.037542_g200_i0_1	767.6	FAS
ERR1256700_NODE_263_length_9665_cov_34.037542_g200_i0_1	316.8	PKS
ERR1256700_NODE_263_length_9665_cov_34.037542_g200_i0_1	149.5	FASII
ERR1256700_NODE_1467_length_6174_cov_30.770939_g200_i1_1	767.6	FAS
ERR1256700_NODE_1467_length_6174_cov_30.770939_g200_i1_1	316.8	PKS
ERR1256700_NODE_1467_length_6174_cov_30.770939_g200_i1_1	149.5	FASII
SRR17920653_NODE_957_length_9056_cov_98.653345_g545_i0_1	767.5	FAS
SRR17920653_NODE_957_length_9056_cov_98.653345_g545_i0_1	313.1	PKS
SRR17920653_NODE_957_length_9056_cov_98.653345_g545_i0_1	155.3	FASII
SRR13375997_NODE_629_length_9071_cov_46.144588_g462_i0_1	767.2	FAS
SRR13375997_NODE_629_length_9071_cov_46.144588_g462_i0_1	310.7	PKS
SRR13375997_NODE_629_length_9071_cov_46.144588_g462_i0_1	138.1	FASII
SRR13375994_NODE_450_length_9093_cov_56.448226_g337_i1_1	767.2	FAS
SRR13375994_NODE_450_length_9093_cov_56.448226_g337_i1_1	310.7	PKS
SRR13375994_NODE_450_length_9093_cov_56.448226_g337_i1_1	138.1	FASII
SRR13375994_NODE_439_length_9193_cov_55.440241_g337_i0_1	767.2	FAS
SRR13375994_NODE_439_length_9193_cov_55.440241_g337_i0_1	310.7	PKS
SRR13375994_NODE_439_length_9193_cov_55.440241_g337_i0_1	138.1	FASII
ref|XP_022314347.1|	767.1	FAS
ref|XP_022314347.1|	346.6	PKS
ref|XP_022314347.1|	151.8	FASII
SRR17920686_NODE_119_length_9700_cov_14.511270_g104_i0_3	766.9	FAS
SRR17920686_NODE_119_length_9700_cov_14.511270_g104_i0_3	314.1	PKS
SRR17920686_NODE_119_length_9700_cov_14.511270_g104_i0_3	158.9	FASII
SRR5485617_NODE_271_length_9114_cov_90.837629_g201_i0_1	766.9	FAS
SRR5485617_NODE_271_length_9114_cov_90.837629_g201_i0_1	310.3	PKS
SRR5485617_NODE_271_length_9114_cov_90.837629_g201_i0_1	138.1	FASII
SRR14581506_NODE_79_length_9006_cov_85.544162_g50_i1_1	766.9	FAS
SRR14581506_NODE_79_length_9006_cov_85.544162_g50_i1_1	310.3	PKS
SRR14581506_NODE_79_length_9006_cov_85.544162_g50_i1_1	138.1	FASII
SRR14581506_NODE_73_length_9091_cov_83.381903_g50_i0_1	766.9	FAS
SRR14581506_NODE_73_length_9091_cov_83.381903_g50_i0_1	310.3	PKS
SRR14581506_NODE_73_length_9091_cov_83.381903_g50_i0_1	138.1	FASII
SRR11248244_NODE_485_length_9113_cov_45.989519_g395_i0_1	766.9	FAS
SRR11248244_NODE_485_length_9113_cov_45.989519_g395_i0_1	310.3	PKS
SRR11248244_NODE_485_length_9113_cov_45.989519_g395_i0_1	138.1	FASII
SRR1505135_NODE_310_length_8377_cov_21.853691_g239_i0_1	766.7	FAS
SRR1505135_NODE_310_length_8377_cov_21.853691_g239_i0_1	313.1	PKS
SRR1505135_NODE_310_length_8377_cov_21.853691_g239_i0_1	154.6	FASII
SRR10054684_NODE_165_length_9951_cov_8.240737_g133_i0_1	766.7	FAS
SRR10054684_NODE_165_length_9951_cov_8.240737_g133_i0_1	316.3	PKS
SRR10054684_NODE_165_length_9951_cov_8.240737_g133_i0_1	154.2	FASII
SRR13022180_NODE_462_length_8929_cov_38.688460_g229_i0_1	766.6	FAS
SRR13022180_NODE_462_length_8929_cov_38.688460_g229_i0_1	350.5	PKS
SRR13022180_NODE_462_length_8929_cov_38.688460_g229_i0_1	151	FASII
DRR236389_NODE_44_length_10627_cov_8.327189_g39_i0_1	766.6	FAS
DRR236389_NODE_44_length_10627_cov_8.327189_g39_i0_1	318.1	PKS
DRR236389_NODE_44_length_10627_cov_8.327189_g39_i0_1	156.7	FASII
DRR236388_NODE_242_length_10701_cov_58.900488_g184_i0_3	766.6	FAS
DRR236388_NODE_242_length_10701_cov_58.900488_g184_i0_3	318.1	PKS
DRR236388_NODE_242_length_10701_cov_58.900488_g184_i0_3	156.7	FASII
DRR236387_NODE_99_length_10636_cov_22.115519_g75_i0_1	766.6	FAS
DRR236387_NODE_99_length_10636_cov_22.115519_g75_i0_1	318.1	PKS
DRR236387_NODE_99_length_10636_cov_22.115519_g75_i0_1	156.7	FASII
DRR236385_NODE_58_length_10587_cov_7.748339_g47_i0_3	766.6	FAS
DRR236385_NODE_58_length_10587_cov_7.748339_g47_i0_3	318.1	PKS
DRR236385_NODE_58_length_10587_cov_7.748339_g47_i0_3	156.7	FASII
DRR236384_NODE_19_length_10091_cov_5.545210_g14_i0_3	766.6	FAS
DRR236384_NODE_19_length_10091_cov_5.545210_g14_i0_3	318.1	PKS
DRR236384_NODE_19_length_10091_cov_5.545210_g14_i0_3	156.7	FASII
DRR236383_NODE_49_length_10629_cov_10.656805_g41_i0_3	766.6	FAS
DRR236383_NODE_49_length_10629_cov_10.656805_g41_i0_3	318.1	PKS
DRR236383_NODE_49_length_10629_cov_10.656805_g41_i0_3	156.7	FASII
DRR063266_NODE_19_length_10091_cov_5.545210_g14_i0_3	766.6	FAS
DRR063266_NODE_19_length_10091_cov_5.545210_g14_i0_3	318.1	PKS
DRR063266_NODE_19_length_10091_cov_5.545210_g14_i0_3	156.7	FASII
DRR063265_NODE_242_length_10701_cov_58.900488_g184_i0_3	766.6	FAS
DRR063265_NODE_242_length_10701_cov_58.900488_g184_i0_3	318.1	PKS
DRR063265_NODE_242_length_10701_cov_58.900488_g184_i0_3	156.7	FASII
SRR1926203_NODE_20483_length_8521_cov_39.181421_g12972_i0_1	766.6	FAS
SRR1926203_NODE_20483_length_8521_cov_39.181421_g12972_i0_1	317.3	PKS
SRR1926203_NODE_20483_length_8521_cov_39.181421_g12972_i0_1	150.5	FASII
SRR11637890_NODE_401_length_12200_cov_94.085759_g226_i0_3	766.5	FAS
SRR11637890_NODE_401_length_12200_cov_94.085759_g226_i0_3	317.7	PKS
SRR11637890_NODE_401_length_12200_cov_94.085759_g226_i0_3	150.2	FASII
ref|XP_022318786.1|	766.4	FAS
ref|XP_022318786.1|	346.2	PKS
ref|XP_022318786.1|	152	FASII
SRR5314007_NODE_113_length_8467_cov_19.310721_g75_i0_2	766.1	FAS
SRR5314007_NODE_113_length_8467_cov_19.310721_g75_i0_2	306.6	PKS
SRR5314007_NODE_113_length_8467_cov_19.310721_g75_i0_2	142.8	FASII
SRR8309885_NODE_170_length_10867_cov_144.238399_g126_i0_1	766.1	FAS
SRR8309885_NODE_170_length_10867_cov_144.238399_g126_i0_1	308.1	PKS
SRR8309885_NODE_170_length_10867_cov_144.238399_g126_i0_1	144.5	FASII
SRR8903927_NODE_845_length_10274_cov_92.333399_g663_i0_1	766	FAS
SRR8903927_NODE_845_length_10274_cov_92.333399_g663_i0_1	318.9	PKS
SRR8903927_NODE_845_length_10274_cov_92.333399_g663_i0_1	149.9	FASII
DRR036934_NODE_193_length_7963_cov_31.667298_g143_i0_2	766	FAS
DRR036934_NODE_193_length_7963_cov_31.667298_g143_i0_2	318.9	PKS
DRR036934_NODE_193_length_7963_cov_31.667298_g143_i0_2	149.9	FASII
SRR330465_NODE_438_length_9684_cov_84.661546_g351_i1_1	765.7	FAS
SRR330465_NODE_438_length_9684_cov_84.661546_g351_i1_1	342.7	PKS
SRR330465_NODE_438_length_9684_cov_84.661546_g351_i1_1	149.7	FASII
SRR330465_NODE_436_length_9696_cov_84.403338_g351_i0_1	765.7	FAS
SRR330465_NODE_436_length_9696_cov_84.403338_g351_i0_1	342.7	PKS
SRR330465_NODE_436_length_9696_cov_84.403338_g351_i0_1	149.7	FASII
SRR8309892_NODE_171_length_10881_cov_171.452086_g128_i0_1	765.7	FAS
SRR8309892_NODE_171_length_10881_cov_171.452086_g128_i0_1	307.8	PKS
SRR8309892_NODE_171_length_10881_cov_171.452086_g128_i0_1	144	FASII
SRR12451931_NODE_846_length_7991_cov_12.760262_g523_i0_2	765.7	FAS
SRR12451931_NODE_846_length_7991_cov_12.760262_g523_i0_2	328	PKS
SRR12451931_NODE_846_length_7991_cov_12.760262_g523_i0_2	147.1	FASII
SRR18446120_NODE_814_length_8185_cov_36.792281_g333_i2_1	765.7	FAS
SRR18446120_NODE_814_length_8185_cov_36.792281_g333_i2_1	338.4	PKS
SRR18446120_NODE_814_length_8185_cov_36.792281_g333_i2_1	151.6	FASII
SRR18446120_NODE_804_length_8201_cov_36.394750_g333_i1_1	765.7	FAS
SRR18446120_NODE_804_length_8201_cov_36.394750_g333_i1_1	338.4	PKS
SRR18446120_NODE_804_length_8201_cov_36.394750_g333_i1_1	151.6	FASII
SRR18446120_NODE_603_length_8789_cov_32.119680_g333_i0_1	765.7	FAS
SRR18446120_NODE_603_length_8789_cov_32.119680_g333_i0_1	338.4	PKS
SRR18446120_NODE_603_length_8789_cov_32.119680_g333_i0_1	151.6	FASII
SRR11015451_NODE_292_length_10862_cov_40.847993_g219_i1_2	765.4	FAS
SRR11015451_NODE_292_length_10862_cov_40.847993_g219_i1_2	310.4	PKS
SRR11015451_NODE_292_length_10862_cov_40.847993_g219_i1_2	150.9	FASII
SRR11015451_NODE_279_length_10952_cov_42.994117_g219_i0_1	765.4	FAS
SRR11015451_NODE_279_length_10952_cov_42.994117_g219_i0_1	310.4	PKS
SRR11015451_NODE_279_length_10952_cov_42.994117_g219_i0_1	150.9	FASII
SRR11015450_NODE_87_length_13359_cov_200.331627_g75_i0_1	765.4	FAS
SRR11015450_NODE_87_length_13359_cov_200.331627_g75_i0_1	310.4	PKS
SRR11015450_NODE_87_length_13359_cov_200.331627_g75_i0_1	150.9	FASII
SRR11015450_NODE_253_length_10887_cov_41.275661_g75_i3_1	765.4	FAS
SRR11015450_NODE_253_length_10887_cov_41.275661_g75_i3_1	310.4	PKS
SRR11015450_NODE_253_length_10887_cov_41.275661_g75_i3_1	150.9	FASII
SRR11015450_NODE_243_length_10947_cov_42.231653_g75_i2_2	765.4	FAS
SRR11015450_NODE_243_length_10947_cov_42.231653_g75_i2_2	310.4	PKS
SRR11015450_NODE_243_length_10947_cov_42.231653_g75_i2_2	150.9	FASII
SRR2730692_NODE_171_length_8717_cov_190.824861_g125_i1_1	765.4	FAS
SRR2730692_NODE_171_length_8717_cov_190.824861_g125_i1_1	310.8	PKS
SRR2730692_NODE_171_length_8717_cov_190.824861_g125_i1_1	147.6	FASII
SRR2730692_NODE_164_length_8768_cov_189.605260_g125_i0_1	765.4	FAS
SRR2730692_NODE_164_length_8768_cov_189.605260_g125_i0_1	310.8	PKS
SRR2730692_NODE_164_length_8768_cov_189.605260_g125_i0_1	147.6	FASII
SRR6824266_NODE_843_length_9401_cov_102.076865_g494_i0_1	765	FAS
SRR6824266_NODE_843_length_9401_cov_102.076865_g494_i0_1	331.6	PKS
SRR6824266_NODE_843_length_9401_cov_102.076865_g494_i0_1	171.9	FASII
SRR10883114_NODE_373_length_9419_cov_32.940295_g270_i0_1	765	FAS
SRR10883114_NODE_373_length_9419_cov_32.940295_g270_i0_1	331.6	PKS
SRR10883114_NODE_373_length_9419_cov_32.940295_g270_i0_1	171.9	FASII
SRR5456829_NODE_254_length_9049_cov_31.170953_g180_i0_1	764.7	FAS
SRR5456829_NODE_254_length_9049_cov_31.170953_g180_i0_1	307.9	PKS
SRR5456829_NODE_254_length_9049_cov_31.170953_g180_i0_1	135.7	FASII
SRR5456821_NODE_151_length_9055_cov_29.640815_g105_i0_1	764.7	FAS
SRR5456821_NODE_151_length_9055_cov_29.640815_g105_i0_1	307.9	PKS
SRR5456821_NODE_151_length_9055_cov_29.640815_g105_i0_1	135.7	FASII
SRR8782947_NODE_11328_length_2214_cov_5.173672_g8585_i0_1	764.3	FAS
SRR8782947_NODE_11328_length_2214_cov_5.173672_g8585_i0_1	343.9	PKS
SRR8782947_NODE_11328_length_2214_cov_5.173672_g8585_i0_1	151.5	FASII
SRR7705497_NODE_356_length_9121_cov_78.656388_g195_i0_1	764.3	FAS
SRR7705497_NODE_356_length_9121_cov_78.656388_g195_i0_1	313.3	PKS
SRR7705497_NODE_356_length_9121_cov_78.656388_g195_i0_1	140.5	FASII
SRR3218422_NODE_191_length_9241_cov_226.286739_g136_i0_2	764.2	FAS
SRR3218422_NODE_191_length_9241_cov_226.286739_g136_i0_2	316.5	PKS
SRR3218422_NODE_191_length_9241_cov_226.286739_g136_i0_2	144.7	FASII
SRR3218409_NODE_318_length_8369_cov_298.066763_g18_i6_1	764.2	FAS
SRR3218409_NODE_318_length_8369_cov_298.066763_g18_i6_1	316.5	PKS
SRR3218409_NODE_318_length_8369_cov_298.066763_g18_i6_1	144.7	FASII
SRR3218409_NODE_223_length_9067_cov_295.522158_g18_i5_1	764.2	FAS
SRR3218409_NODE_223_length_9067_cov_295.522158_g18_i5_1	316.5	PKS
SRR3218409_NODE_223_length_9067_cov_295.522158_g18_i5_1	144.7	FASII
SRR3218408_NODE_338_length_8421_cov_301.384129_g213_i1_1	764.2	FAS
SRR3218408_NODE_338_length_8421_cov_301.384129_g213_i1_1	316.5	PKS
SRR3218408_NODE_338_length_8421_cov_301.384129_g213_i1_1	144.7	FASII
SRR3218408_NODE_337_length_8421_cov_313.902267_g213_i0_1	764.2	FAS
SRR3218408_NODE_337_length_8421_cov_313.902267_g213_i0_1	316.5	PKS
SRR3218408_NODE_337_length_8421_cov_313.902267_g213_i0_1	144.7	FASII
SRR3218407_NODE_459_length_8104_cov_329.644053_g156_i7_1	764.2	FAS
SRR3218407_NODE_459_length_8104_cov_329.644053_g156_i7_1	316.5	PKS
SRR3218407_NODE_459_length_8104_cov_329.644053_g156_i7_1	144.7	FASII
SRR3218407_NODE_458_length_8104_cov_330.612055_g156_i6_1	764.2	FAS
SRR3218407_NODE_458_length_8104_cov_330.612055_g156_i6_1	316.5	PKS
SRR3218407_NODE_458_length_8104_cov_330.612055_g156_i6_1	144.7	FASII
SRR3218407_NODE_425_length_8249_cov_330.037890_g156_i5_1	764.2	FAS
SRR3218407_NODE_425_length_8249_cov_330.037890_g156_i5_1	316.5	PKS
SRR3218407_NODE_425_length_8249_cov_330.037890_g156_i5_1	144.7	FASII
SRR3218407_NODE_337_length_8665_cov_315.054615_g156_i4_1	764.2	FAS
SRR3218407_NODE_337_length_8665_cov_315.054615_g156_i4_1	316.5	PKS
SRR3218407_NODE_337_length_8665_cov_315.054615_g156_i4_1	144.7	FASII
SRR3218407_NODE_297_length_8868_cov_319.764246_g156_i3_1	764.2	FAS
SRR3218407_NODE_297_length_8868_cov_319.764246_g156_i3_1	316.5	PKS
SRR3218407_NODE_297_length_8868_cov_319.764246_g156_i3_1	144.7	FASII
SRR3218407_NODE_294_length_8906_cov_319.090807_g156_i2_1	764.2	FAS
SRR3218407_NODE_294_length_8906_cov_319.090807_g156_i2_1	316.5	PKS
SRR3218407_NODE_294_length_8906_cov_319.090807_g156_i2_1	144.7	FASII
SRR3218407_NODE_280_length_9048_cov_320.872655_g156_i1_2	764.2	FAS
SRR3218407_NODE_280_length_9048_cov_320.872655_g156_i1_2	316.5	PKS
SRR3218407_NODE_280_length_9048_cov_320.872655_g156_i1_2	144.7	FASII
SRR3218406_NODE_203_length_9145_cov_300.514829_g115_i1_2	764.2	FAS
SRR3218406_NODE_203_length_9145_cov_300.514829_g115_i1_2	316.5	PKS
SRR3218406_NODE_203_length_9145_cov_300.514829_g115_i1_2	144.7	FASII
SRR3218406_NODE_201_length_9181_cov_310.830744_g115_i0_1	764.2	FAS
SRR3218406_NODE_201_length_9181_cov_310.830744_g115_i0_1	316.5	PKS
SRR3218406_NODE_201_length_9181_cov_310.830744_g115_i0_1	144.7	FASII
SRR3218406_NODE_1072_length_6050_cov_252.670494_g115_i2_1	764.2	FAS
SRR3218406_NODE_1072_length_6050_cov_252.670494_g115_i2_1	316.5	PKS
SRR3218406_NODE_1072_length_6050_cov_252.670494_g115_i2_1	144.7	FASII
SRR3218405_NODE_214_length_9042_cov_315.104433_g99_i3_1	764.2	FAS
SRR3218405_NODE_214_length_9042_cov_315.104433_g99_i3_1	316.5	PKS
SRR3218405_NODE_214_length_9042_cov_315.104433_g99_i3_1	144.7	FASII
SRR3218405_NODE_213_length_9043_cov_317.161853_g99_i2_1	764.2	FAS
SRR3218405_NODE_213_length_9043_cov_317.161853_g99_i2_1	316.5	PKS
SRR3218405_NODE_213_length_9043_cov_317.161853_g99_i2_1	144.7	FASII
SRR3218405_NODE_193_length_9210_cov_326.636383_g99_i1_3	764.2	FAS
SRR3218405_NODE_193_length_9210_cov_326.636383_g99_i1_3	316.5	PKS
SRR3218405_NODE_193_length_9210_cov_326.636383_g99_i1_3	144.7	FASII
SRR3218405_NODE_149_length_9523_cov_316.089116_g99_i0_1	764.2	FAS
SRR3218405_NODE_149_length_9523_cov_316.089116_g99_i0_1	316.5	PKS
SRR3218405_NODE_149_length_9523_cov_316.089116_g99_i0_1	144.7	FASII
SRR3218404_NODE_4903_length_3545_cov_124.216895_g155_i2_1	764.2	FAS
SRR3218404_NODE_4903_length_3545_cov_124.216895_g155_i2_1	316.5	PKS
SRR3218404_NODE_4903_length_3545_cov_124.216895_g155_i2_1	144.7	FASII
SRR3218404_NODE_278_length_8225_cov_259.984848_g155_i1_1	764.2	FAS
SRR3218404_NODE_278_length_8225_cov_259.984848_g155_i1_1	316.5	PKS
SRR3218404_NODE_278_length_8225_cov_259.984848_g155_i1_1	144.7	FASII
SRR3218404_NODE_248_length_8372_cov_249.903733_g155_i0_1	764.2	FAS
SRR3218404_NODE_248_length_8372_cov_249.903733_g155_i0_1	316.5	PKS
SRR3218404_NODE_248_length_8372_cov_249.903733_g155_i0_1	144.7	FASII
SRR8573931_NODE_30_length_10853_cov_23.810204_g24_i0_1	763.8	FAS
SRR8573931_NODE_30_length_10853_cov_23.810204_g24_i0_1	317.3	PKS
SRR8573931_NODE_30_length_10853_cov_23.810204_g24_i0_1	159.6	FASII
SRR8040511_NODE_59_length_11664_cov_121.325252_g44_i0_1	763.5	FAS
SRR8040511_NODE_59_length_11664_cov_121.325252_g44_i0_1	308.7	PKS
SRR8040511_NODE_59_length_11664_cov_121.325252_g44_i0_1	143.3	FASII
SRR8040510_NODE_56_length_11841_cov_132.301920_g43_i0_5	763.5	FAS
SRR8040510_NODE_56_length_11841_cov_132.301920_g43_i0_5	308.7	PKS
SRR8040510_NODE_56_length_11841_cov_132.301920_g43_i0_5	143.3	FASII
ref|XP_046335907.1|	763.3	FAS
ref|XP_046335907.1|	322.7	PKS
ref|XP_046335907.1|	159.8	FASII
SRR8820491_NODE_222_length_8382_cov_82.556702_g156_i0_1	763.2	FAS
SRR8820491_NODE_222_length_8382_cov_82.556702_g156_i0_1	341.2	PKS
SRR8820491_NODE_222_length_8382_cov_82.556702_g156_i0_1	148.8	FASII
SRR3218403_NODE_371_length_8288_cov_274.874985_g127_i3_1	763.1	FAS
SRR3218403_NODE_371_length_8288_cov_274.874985_g127_i3_1	315.7	PKS
SRR3218403_NODE_371_length_8288_cov_274.874985_g127_i3_1	144.3	FASII
SRR3218403_NODE_359_length_8331_cov_271.404946_g127_i2_1	763.1	FAS
SRR3218403_NODE_359_length_8331_cov_271.404946_g127_i2_1	315.7	PKS
SRR3218403_NODE_359_length_8331_cov_271.404946_g127_i2_1	144.3	FASII
SRR3218403_NODE_358_length_8331_cov_273.953920_g127_i1_1	763.1	FAS
SRR3218403_NODE_358_length_8331_cov_273.953920_g127_i1_1	315.7	PKS
SRR3218403_NODE_358_length_8331_cov_273.953920_g127_i1_1	144.3	FASII
SRR16685190_NODE_119_length_11764_cov_3365.829243_g72_i1_2	763.1	FAS
SRR16685190_NODE_119_length_11764_cov_3365.829243_g72_i1_2	308.8	PKS
SRR16685190_NODE_119_length_11764_cov_3365.829243_g72_i1_2	137.2	FASII
SRR16685190_NODE_107_length_12157_cov_3143.069408_g72_i0_1	763.1	FAS
SRR16685190_NODE_107_length_12157_cov_3143.069408_g72_i0_1	308.8	PKS
SRR16685190_NODE_107_length_12157_cov_3143.069408_g72_i0_1	137.2	FASII
SRR10255306_NODE_372_length_11145_cov_54.829931_g288_i0_1	763.1	FAS
SRR10255306_NODE_372_length_11145_cov_54.829931_g288_i0_1	308.8	PKS
SRR10255306_NODE_372_length_11145_cov_54.829931_g288_i0_1	137.2	FASII
SRR7705510_NODE_219_length_9123_cov_62.834696_g145_i0_1	763	FAS
SRR7705510_NODE_219_length_9123_cov_62.834696_g145_i0_1	314.1	PKS
SRR7705510_NODE_219_length_9123_cov_62.834696_g145_i0_1	140.9	FASII
SRR1185333_NODE_807_length_8400_cov_39.896060_g603_i0_1	762.9	FAS
SRR1185333_NODE_807_length_8400_cov_39.896060_g603_i0_1	311.4	PKS
SRR1185333_NODE_807_length_8400_cov_39.896060_g603_i0_1	139.2	FASII
SRR10856436_NODE_299_length_10467_cov_34.916586_g240_i0_1	762.7	FAS
SRR10856436_NODE_299_length_10467_cov_34.916586_g240_i0_1	314.8	PKS
SRR10856436_NODE_299_length_10467_cov_34.916586_g240_i0_1	147.7	FASII
SRR5488881_NODE_14_length_11238_cov_28.174725_g13_i0_3	762.5	FAS
SRR5488881_NODE_14_length_11238_cov_28.174725_g13_i0_3	309.7	PKS
SRR5488881_NODE_14_length_11238_cov_28.174725_g13_i0_3	147	FASII
SRR11015447_NODE_783_length_10766_cov_21.236042_g585_i0_1	762.5	FAS
SRR11015447_NODE_783_length_10766_cov_21.236042_g585_i0_1	318.4	PKS
SRR11015447_NODE_783_length_10766_cov_21.236042_g585_i0_1	150.3	FASII
SRR11015446_NODE_641_length_10772_cov_20.156837_g494_i0_3	762.5	FAS
SRR11015446_NODE_641_length_10772_cov_20.156837_g494_i0_3	318.4	PKS
SRR11015446_NODE_641_length_10772_cov_20.156837_g494_i0_3	150.3	FASII
SRR13005723_NODE_231_length_9570_cov_450.924378_g156_i0_1	762.5	FAS
SRR13005723_NODE_231_length_9570_cov_450.924378_g156_i0_1	312.1	PKS
SRR13005723_NODE_231_length_9570_cov_450.924378_g156_i0_1	139.3	FASII
SRR2175868_NODE_1803_length_9180_cov_90.673539_g1106_i0_1	762.4	FAS
SRR2175868_NODE_1803_length_9180_cov_90.673539_g1106_i0_1	339.5	PKS
SRR2175868_NODE_1803_length_9180_cov_90.673539_g1106_i0_1	155.4	FASII
SRR14876957_NODE_148_length_9160_cov_8.747887_g106_i0_1	762.2	FAS
SRR14876957_NODE_148_length_9160_cov_8.747887_g106_i0_1	344.8	PKS
SRR14876957_NODE_148_length_9160_cov_8.747887_g106_i0_1	149.8	FASII
SRR14773902_NODE_70_length_8206_cov_18.883438_g57_i0_1	762.2	FAS
SRR14773902_NODE_70_length_8206_cov_18.883438_g57_i0_1	330	PKS
SRR14773902_NODE_70_length_8206_cov_18.883438_g57_i0_1	150.4	FASII
SRR17920668_NODE_240_length_11656_cov_27.172840_g194_i1_2	762.2	FAS
SRR17920668_NODE_240_length_11656_cov_27.172840_g194_i1_2	317.3	PKS
SRR17920668_NODE_240_length_11656_cov_27.172840_g194_i1_2	151.3	FASII
SRR17920668_NODE_239_length_11656_cov_27.414832_g194_i0_2	762.2	FAS
SRR17920668_NODE_239_length_11656_cov_27.414832_g194_i0_2	317.3	PKS
SRR17920668_NODE_239_length_11656_cov_27.414832_g194_i0_2	151.3	FASII
SRR3218407_NODE_265_length_9131_cov_33.894719_g156_i0_1	762.1	FAS
SRR3218407_NODE_265_length_9131_cov_33.894719_g156_i0_1	315.6	PKS
SRR3218407_NODE_265_length_9131_cov_33.894719_g156_i0_1	146	FASII
SRR2665416_NODE_227_length_8443_cov_48.565140_g156_i0_1	761.6	FAS
SRR2665416_NODE_227_length_8443_cov_48.565140_g156_i0_1	306.7	PKS
SRR2665416_NODE_227_length_8443_cov_48.565140_g156_i0_1	142.6	FASII
SRR7156763_NODE_138_length_8795_cov_44.639991_g76_i0_2	761.5	FAS
SRR7156763_NODE_138_length_8795_cov_44.639991_g76_i0_2	340.6	PKS
SRR7156763_NODE_138_length_8795_cov_44.639991_g76_i0_2	148.4	FASII
SRR17920681_NODE_17_length_10824_cov_61.691099_g13_i0_4	761.3	FAS
SRR17920681_NODE_17_length_10824_cov_61.691099_g13_i0_4	318.4	PKS
SRR17920681_NODE_17_length_10824_cov_61.691099_g13_i0_4	159.3	FASII
SRR2665506_NODE_94_length_11080_cov_41.088302_g55_i2_3	761.2	FAS
SRR2665506_NODE_94_length_11080_cov_41.088302_g55_i2_3	306	PKS
SRR2665506_NODE_94_length_11080_cov_41.088302_g55_i2_3	142.4	FASII
SRR2665506_NODE_91_length_11229_cov_50.442783_g55_i1_1	761.2	FAS
SRR2665506_NODE_91_length_11229_cov_50.442783_g55_i1_1	306	PKS
SRR2665506_NODE_91_length_11229_cov_50.442783_g55_i1_1	142.4	FASII
SRR2665506_NODE_84_length_11513_cov_52.396612_g55_i0_3	761.2	FAS
SRR2665506_NODE_84_length_11513_cov_52.396612_g55_i0_3	306	PKS
SRR2665506_NODE_84_length_11513_cov_52.396612_g55_i0_3	142.4	FASII
SRR3218403_NODE_231_length_9142_cov_65.866938_g127_i0_1	760.9	FAS
SRR3218403_NODE_231_length_9142_cov_65.866938_g127_i0_1	314.8	PKS
SRR3218403_NODE_231_length_9142_cov_65.866938_g127_i0_1	145.6	FASII
SRR6926337_NODE_6544_length_1865_cov_3.307269_g3738_i0_1	760.6	FAS
SRR6926337_NODE_6544_length_1865_cov_3.307269_g3738_i0_1	332.5	PKS
SRR6926337_NODE_6544_length_1865_cov_3.307269_g3738_i0_1	147.3	FASII
SRR9598637_NODE_1575_length_3812_cov_71.840599_g1024_i0_1	760.4	FAS
SRR9598637_NODE_1575_length_3812_cov_71.840599_g1024_i0_1	335.6	PKS
SRR9598637_NODE_1575_length_3812_cov_71.840599_g1024_i0_1	145.7	FASII
SRR1284718_NODE_176_length_9940_cov_40.463553_g119_i0_3	760.4	FAS
SRR1284718_NODE_176_length_9940_cov_40.463553_g119_i0_3	335.6	PKS
SRR1284718_NODE_176_length_9940_cov_40.463553_g119_i0_3	145.7	FASII
SRR3358325_NODE_531_length_12130_cov_25.120557_g306_i0_2	760.3	FAS
SRR3358325_NODE_531_length_12130_cov_25.120557_g306_i0_2	312.6	PKS
SRR3358325_NODE_531_length_12130_cov_25.120557_g306_i0_2	141.6	FASII
SRR8282417_NODE_127_length_9880_cov_310.598861_g80_i0_2	760.1	FAS
SRR8282417_NODE_127_length_9880_cov_310.598861_g80_i0_2	314.9	PKS
SRR8282417_NODE_127_length_9880_cov_310.598861_g80_i0_2	156.4	FASII
DRR029459_NODE_81_length_9920_cov_49.714474_g60_i0_1	759.7	FAS
DRR029459_NODE_81_length_9920_cov_49.714474_g60_i0_1	317.5	PKS
DRR029459_NODE_81_length_9920_cov_49.714474_g60_i0_1	160.4	FASII
SRR10724344_NODE_546_length_9767_cov_1414.063490_g249_i1_1	759.7	FAS
SRR10724344_NODE_546_length_9767_cov_1414.063490_g249_i1_1	326.7	PKS
SRR10724344_NODE_546_length_9767_cov_1414.063490_g249_i1_1	142.8	FASII
SRR10724344_NODE_503_length_9962_cov_1381.355089_g249_i0_1	759.7	FAS
SRR10724344_NODE_503_length_9962_cov_1381.355089_g249_i0_1	326.7	PKS
SRR10724344_NODE_503_length_9962_cov_1381.355089_g249_i0_1	142.8	FASII
DRR029459_NODE_1326_length_5324_cov_22.855410_g60_i1_2	759.6	FAS
DRR029459_NODE_1326_length_5324_cov_22.855410_g60_i1_2	317.5	PKS
DRR029459_NODE_1326_length_5324_cov_22.855410_g60_i1_2	160.4	FASII
SRR2004333_NODE_498_length_3807_cov_8.051807_g324_i0_1	759.4	FAS
SRR2004333_NODE_498_length_3807_cov_8.051807_g324_i0_1	300.5	PKS
SRR2004333_NODE_498_length_3807_cov_8.051807_g324_i0_1	140.8	FASII
SRR14200902_NODE_169_length_10639_cov_33.736449_g93_i0_4	759.4	FAS
SRR14200902_NODE_169_length_10639_cov_33.736449_g93_i0_4	300.5	PKS
SRR14200902_NODE_169_length_10639_cov_33.736449_g93_i0_4	140.8	FASII
SRR10527241_NODE_3586_length_2919_cov_4.615679_g2402_i0_1	759.3	FAS
SRR10527241_NODE_3586_length_2919_cov_4.615679_g2402_i0_1	312.4	PKS
SRR10527241_NODE_3586_length_2919_cov_4.615679_g2402_i0_1	158.2	FASII
SRR2057020_NODE_20534_length_1249_cov_2.055000_g11801_i0_1	759.2	FAS
SRR2057020_NODE_20534_length_1249_cov_2.055000_g11801_i0_1	346.3	PKS
SRR2057020_NODE_20534_length_1249_cov_2.055000_g11801_i0_1	171.5	FASII
SRR8061400_NODE_195_length_10122_cov_59.311872_g153_i0_1	758.7	FAS
SRR8061400_NODE_195_length_10122_cov_59.311872_g153_i0_1	331.9	PKS
SRR8061400_NODE_195_length_10122_cov_59.311872_g153_i0_1	144	FASII
SRR6349977_NODE_149_length_9400_cov_66.669133_g119_i0_1	758.7	FAS
SRR6349977_NODE_149_length_9400_cov_66.669133_g119_i0_1	331.9	PKS
SRR6349977_NODE_149_length_9400_cov_66.669133_g119_i0_1	144	FASII
SRR2912833_NODE_40_length_9157_cov_28.606977_g32_i0_1	758.5	FAS
SRR2912833_NODE_40_length_9157_cov_28.606977_g32_i0_1	312.9	PKS
SRR2912833_NODE_40_length_9157_cov_28.606977_g32_i0_1	145.8	FASII
SRR17920651_NODE_219_length_10418_cov_38.717738_g166_i0_1	758.2	FAS
SRR17920651_NODE_219_length_10418_cov_38.717738_g166_i0_1	312.7	PKS
SRR17920651_NODE_219_length_10418_cov_38.717738_g166_i0_1	159.2	FASII
SRR11015439_NODE_397_length_10557_cov_6.858833_g256_i0_1	758.1	FAS
SRR11015439_NODE_397_length_10557_cov_6.858833_g256_i0_1	336.3	PKS
SRR11015439_NODE_397_length_10557_cov_6.858833_g256_i0_1	155.1	FASII
SRR11015438_NODE_421_length_10211_cov_6.520320_g246_i0_1	758.1	FAS
SRR11015438_NODE_421_length_10211_cov_6.520320_g246_i0_1	336.3	PKS
SRR11015438_NODE_421_length_10211_cov_6.520320_g246_i0_1	155.1	FASII
SRR6911229_NODE_33_length_9911_cov_27.594246_g12_i0_1	758	FAS
SRR6911229_NODE_33_length_9911_cov_27.594246_g12_i0_1	312.5	PKS
SRR6911229_NODE_33_length_9911_cov_27.594246_g12_i0_1	154.2	FASII
SRR6911228_NODE_169_length_9868_cov_24.334729_g18_i0_1	758	FAS
SRR6911228_NODE_169_length_9868_cov_24.334729_g18_i0_1	312.5	PKS
SRR6911228_NODE_169_length_9868_cov_24.334729_g18_i0_1	154.2	FASII
SRR6911226_NODE_98_length_9829_cov_30.472524_g27_i1_2	758	FAS
SRR6911226_NODE_98_length_9829_cov_30.472524_g27_i1_2	312.5	PKS
SRR6911226_NODE_98_length_9829_cov_30.472524_g27_i1_2	154.2	FASII
SRR6911226_NODE_94_length_9880_cov_30.761550_g27_i0_1	758	FAS
SRR6911226_NODE_94_length_9880_cov_30.761550_g27_i0_1	312.5	PKS
SRR6911226_NODE_94_length_9880_cov_30.761550_g27_i0_1	154.2	FASII
SRR6911223_NODE_68_length_10233_cov_17.269640_g18_i0_3	758	FAS
SRR6911223_NODE_68_length_10233_cov_17.269640_g18_i0_3	312.5	PKS
SRR6911223_NODE_68_length_10233_cov_17.269640_g18_i0_3	154.2	FASII
SRR6911222_NODE_47_length_9881_cov_16.846523_g28_i0_2	758	FAS
SRR6911222_NODE_47_length_9881_cov_16.846523_g28_i0_2	312.5	PKS
SRR6911222_NODE_47_length_9881_cov_16.846523_g28_i0_2	154.2	FASII
SRR6911221_NODE_53_length_9869_cov_14.753012_g21_i0_2	758	FAS
SRR6911221_NODE_53_length_9869_cov_14.753012_g21_i0_2	312.5	PKS
SRR6911221_NODE_53_length_9869_cov_14.753012_g21_i0_2	154.2	FASII
SRR6911220_NODE_141_length_9896_cov_17.309337_g11_i0_2	758	FAS
SRR6911220_NODE_141_length_9896_cov_17.309337_g11_i0_2	312.5	PKS
SRR6911220_NODE_141_length_9896_cov_17.309337_g11_i0_2	154.2	FASII
SRR6911219_NODE_8_length_12099_cov_13.035429_g4_i1_3	758	FAS
SRR6911219_NODE_8_length_12099_cov_13.035429_g4_i1_3	312.5	PKS
SRR6911219_NODE_8_length_12099_cov_13.035429_g4_i1_3	154.2	FASII
SRR6911219_NODE_83_length_10475_cov_12.175385_g4_i5_3	758	FAS
SRR6911219_NODE_83_length_10475_cov_12.175385_g4_i5_3	312.5	PKS
SRR6911219_NODE_83_length_10475_cov_12.175385_g4_i5_3	154.2	FASII
SRR6911219_NODE_7_length_12108_cov_12.759578_g4_i0_3	758	FAS
SRR6911219_NODE_7_length_12108_cov_12.759578_g4_i0_3	312.5	PKS
SRR6911219_NODE_7_length_12108_cov_12.759578_g4_i0_3	154.2	FASII
SRR6911219_NODE_75_length_10532_cov_12.055656_g4_i4_1	758	FAS
SRR6911219_NODE_75_length_10532_cov_12.055656_g4_i4_1	312.5	PKS
SRR6911219_NODE_75_length_10532_cov_12.055656_g4_i4_1	154.2	FASII
SRR6911219_NODE_12_length_11850_cov_12.224034_g4_i3_1	758	FAS
SRR6911219_NODE_12_length_11850_cov_12.224034_g4_i3_1	312.5	PKS
SRR6911219_NODE_12_length_11850_cov_12.224034_g4_i3_1	154.2	FASII
SRR6911219_NODE_11_length_11859_cov_11.942974_g4_i2_1	758	FAS
SRR6911219_NODE_11_length_11859_cov_11.942974_g4_i2_1	312.5	PKS
SRR6911219_NODE_11_length_11859_cov_11.942974_g4_i2_1	154.2	FASII
SRR11782486_NODE_150_length_9780_cov_52.883157_g114_i0_1	757.9	FAS
SRR11782486_NODE_150_length_9780_cov_52.883157_g114_i0_1	330.7	PKS
SRR11782486_NODE_150_length_9780_cov_52.883157_g114_i0_1	145.9	FASII
SRR13005723_NODE_6224_length_3794_cov_167.624299_g156_i1_1	757.8	FAS
SRR13005723_NODE_6224_length_3794_cov_167.624299_g156_i1_1	310.4	PKS
SRR13005723_NODE_6224_length_3794_cov_167.624299_g156_i1_1	137.6	FASII
SRR13005723_NODE_12863_length_2710_cov_208.624577_g156_i2_1	757.8	FAS
SRR13005723_NODE_12863_length_2710_cov_208.624577_g156_i2_1	310.4	PKS
SRR13005723_NODE_12863_length_2710_cov_208.624577_g156_i2_1	137.6	FASII
SRR15927343_NODE_261_length_10625_cov_2495.923711_g195_i0_1	757.3	FAS
SRR15927343_NODE_261_length_10625_cov_2495.923711_g195_i0_1	331.6	PKS
SRR15927343_NODE_261_length_10625_cov_2495.923711_g195_i0_1	146.2	FASII
SRR17920677_NODE_11444_length_2371_cov_10.008703_g8675_i0_1	757.2	FAS
SRR17920677_NODE_11444_length_2371_cov_10.008703_g8675_i0_1	319	PKS
SRR17920677_NODE_11444_length_2371_cov_10.008703_g8675_i0_1	156	FASII
SRR17920680_NODE_273_length_10611_cov_52.334978_g226_i0_2	757.1	FAS
SRR17920680_NODE_273_length_10611_cov_52.334978_g226_i0_2	311.1	PKS
SRR17920680_NODE_273_length_10611_cov_52.334978_g226_i0_2	152.8	FASII
SRR5527418_NODE_205_length_9782_cov_36.371520_g146_i0_2	757.1	FAS
SRR5527418_NODE_205_length_9782_cov_36.371520_g146_i0_2	317.6	PKS
SRR5527418_NODE_205_length_9782_cov_36.371520_g146_i0_2	142.3	FASII
SRR6517992_NODE_978_length_8918_cov_301.026230_g628_i0_1	756.9	FAS
SRR6517992_NODE_978_length_8918_cov_301.026230_g628_i0_1	319.6	PKS
SRR6517992_NODE_978_length_8918_cov_301.026230_g628_i0_1	147.5	FASII
SRR6517992_NODE_1025_length_8820_cov_251.902024_g628_i1_3	756.9	FAS
SRR6517992_NODE_1025_length_8820_cov_251.902024_g628_i1_3	319.6	PKS
SRR6517992_NODE_1025_length_8820_cov_251.902024_g628_i1_3	147.5	FASII
ref|XP_046568317.1|	756.7	FAS
ref|XP_046568317.1|	326.2	PKS
ref|XP_046568317.1|	168	FASII
SRR5527416_NODE_171_length_9296_cov_17.605494_g115_i0_1	756.5	FAS
SRR5527416_NODE_171_length_9296_cov_17.605494_g115_i0_1	318.9	PKS
SRR5527416_NODE_171_length_9296_cov_17.605494_g115_i0_1	140.6	FASII
SRR5110534_NODE_217_length_8081_cov_33.417580_g101_i1_1	756.5	FAS
SRR5110534_NODE_217_length_8081_cov_33.417580_g101_i1_1	320.5	PKS
SRR5110534_NODE_217_length_8081_cov_33.417580_g101_i1_1	149.1	FASII
SRR5110534_NODE_209_length_8201_cov_33.005397_g101_i0_1	756.5	FAS
SRR5110534_NODE_209_length_8201_cov_33.005397_g101_i0_1	320.5	PKS
SRR5110534_NODE_209_length_8201_cov_33.005397_g101_i0_1	149.1	FASII
SRR7369732_NODE_2005_length_8827_cov_256.233607_g902_i1_1	756.3	FAS
SRR7369732_NODE_2005_length_8827_cov_256.233607_g902_i1_1	319.1	PKS
SRR7369732_NODE_2005_length_8827_cov_256.233607_g902_i1_1	148.4	FASII
SRR7369732_NODE_1479_length_9570_cov_232.815626_g902_i0_1	756.3	FAS
SRR7369732_NODE_1479_length_9570_cov_232.815626_g902_i0_1	319.1	PKS
SRR7369732_NODE_1479_length_9570_cov_232.815626_g902_i0_1	148.4	FASII
SRR10527261_NODE_119_length_7849_cov_11.344487_g92_i0_2	756.1	FAS
SRR10527261_NODE_119_length_7849_cov_11.344487_g92_i0_2	316.8	PKS
SRR10527261_NODE_119_length_7849_cov_11.344487_g92_i0_2	154.2	FASII
SRR1505107_NODE_20_length_10797_cov_596.005769_g15_i0_1	755.4	FAS
SRR1505107_NODE_20_length_10797_cov_596.005769_g15_i0_1	312.4	PKS
SRR1505107_NODE_20_length_10797_cov_596.005769_g15_i0_1	143.7	FASII
SRR9098130_NODE_516_length_9585_cov_36.553196_g362_i0_1	755.3	FAS
SRR9098130_NODE_516_length_9585_cov_36.553196_g362_i0_1	328.5	PKS
SRR9098130_NODE_516_length_9585_cov_36.553196_g362_i0_1	145.8	FASII
SRR830638_NODE_3309_length_3026_cov_2.882768_g2372_i0_1	755.2	FAS
SRR830638_NODE_3309_length_3026_cov_2.882768_g2372_i0_1	311.2	PKS
SRR830638_NODE_3309_length_3026_cov_2.882768_g2372_i0_1	153.7	FASII
SRR826785_NODE_5_length_10815_cov_166.788501_g3_i0_5	755.2	FAS
SRR826785_NODE_5_length_10815_cov_166.788501_g3_i0_5	311.2	PKS
SRR826785_NODE_5_length_10815_cov_166.788501_g3_i0_5	153.7	FASII
SRR826784_NODE_16685_length_1772_cov_5.338944_g11626_i0_1	755.2	FAS
SRR826784_NODE_16685_length_1772_cov_5.338944_g11626_i0_1	311.2	PKS
SRR826784_NODE_16685_length_1772_cov_5.338944_g11626_i0_1	153.7	FASII
SRR6871224_NODE_113_length_10741_cov_19.637767_g89_i0_4	755.2	FAS
SRR6871224_NODE_113_length_10741_cov_19.637767_g89_i0_4	311.2	PKS
SRR6871224_NODE_113_length_10741_cov_19.637767_g89_i0_4	153.7	FASII
SRR6871223_NODE_94_length_10753_cov_17.924327_g76_i0_1	755.2	FAS
SRR6871223_NODE_94_length_10753_cov_17.924327_g76_i0_1	311.2	PKS
SRR6871223_NODE_94_length_10753_cov_17.924327_g76_i0_1	153.7	FASII
SRR6871222_NODE_87_length_10710_cov_12.002251_g60_i0_5	755.2	FAS
SRR6871222_NODE_87_length_10710_cov_12.002251_g60_i0_5	311.2	PKS
SRR6871222_NODE_87_length_10710_cov_12.002251_g60_i0_5	153.7	FASII
SRR6871221_NODE_89_length_10681_cov_11.528217_g67_i0_5	755.2	FAS
SRR6871221_NODE_89_length_10681_cov_11.528217_g67_i0_5	311.2	PKS
SRR6871221_NODE_89_length_10681_cov_11.528217_g67_i0_5	153.7	FASII
SRR6871220_NODE_152_length_10755_cov_25.721932_g122_i0_1	755.2	FAS
SRR6871220_NODE_152_length_10755_cov_25.721932_g122_i0_1	311.2	PKS
SRR6871220_NODE_152_length_10755_cov_25.721932_g122_i0_1	153.7	FASII
SRR6871219_NODE_125_length_10735_cov_22.297024_g91_i0_5	755.2	FAS
SRR6871219_NODE_125_length_10735_cov_22.297024_g91_i0_5	311.2	PKS
SRR6871219_NODE_125_length_10735_cov_22.297024_g91_i0_5	153.7	FASII
SRR6871218_NODE_144_length_10746_cov_23.773955_g116_i0_1	755.2	FAS
SRR6871218_NODE_144_length_10746_cov_23.773955_g116_i0_1	311.2	PKS
SRR6871218_NODE_144_length_10746_cov_23.773955_g116_i0_1	153.7	FASII
SRR6871216_NODE_124_length_10728_cov_12.454537_g91_i0_5	755.2	FAS
SRR6871216_NODE_124_length_10728_cov_12.454537_g91_i0_5	311.2	PKS
SRR6871216_NODE_124_length_10728_cov_12.454537_g91_i0_5	153.7	FASII
SRR6871214_NODE_3908_length_1895_cov_5.953413_g3281_i0_1	755.2	FAS
SRR6871214_NODE_3908_length_1895_cov_5.953413_g3281_i0_1	311.2	PKS
SRR6871214_NODE_3908_length_1895_cov_5.953413_g3281_i0_1	153.7	FASII
SRR6871213_NODE_69_length_10540_cov_6.774664_g48_i0_5	755.2	FAS
SRR6871213_NODE_69_length_10540_cov_6.774664_g48_i0_5	311.2	PKS
SRR6871213_NODE_69_length_10540_cov_6.774664_g48_i0_5	153.7	FASII
SRR17649340_NODE_1989_length_9676_cov_1296.951638_g1025_i0_3	755.2	FAS
SRR17649340_NODE_1989_length_9676_cov_1296.951638_g1025_i0_3	311.2	PKS
SRR17649340_NODE_1989_length_9676_cov_1296.951638_g1025_i0_3	153.7	FASII
SRR17649338_NODE_364_length_10736_cov_211.796201_g278_i0_1	755.2	FAS
SRR17649338_NODE_364_length_10736_cov_211.796201_g278_i0_1	311.2	PKS
SRR17649338_NODE_364_length_10736_cov_211.796201_g278_i0_1	153.7	FASII
SRR17649337_NODE_288_length_10799_cov_346.013581_g212_i0_1	755.2	FAS
SRR17649337_NODE_288_length_10799_cov_346.013581_g212_i0_1	311.2	PKS
SRR17649337_NODE_288_length_10799_cov_346.013581_g212_i0_1	153.7	FASII
SRR17649336_NODE_328_length_10785_cov_35.574795_g234_i0_1	755.2	FAS
SRR17649336_NODE_328_length_10785_cov_35.574795_g234_i0_1	311.2	PKS
SRR17649336_NODE_328_length_10785_cov_35.574795_g234_i0_1	153.7	FASII
SRR17649335_NODE_897_length_9553_cov_310.752946_g450_i1_3	755.2	FAS
SRR17649335_NODE_897_length_9553_cov_310.752946_g450_i1_3	311.2	PKS
SRR17649335_NODE_897_length_9553_cov_310.752946_g450_i1_3	153.7	FASII
SRR17649335_NODE_614_length_10541_cov_332.985799_g450_i0_1	755.2	FAS
SRR17649335_NODE_614_length_10541_cov_332.985799_g450_i0_1	311.2	PKS
SRR17649335_NODE_614_length_10541_cov_332.985799_g450_i0_1	153.7	FASII
SRR17649334_NODE_466_length_10772_cov_283.928098_g356_i0_2	755.2	FAS
SRR17649334_NODE_466_length_10772_cov_283.928098_g356_i0_2	311.2	PKS
SRR17649334_NODE_466_length_10772_cov_283.928098_g356_i0_2	153.7	FASII
SRR12061251_NODE_35_length_10851_cov_20.571072_g31_i0_1	755.2	FAS
SRR12061251_NODE_35_length_10851_cov_20.571072_g31_i0_1	311.2	PKS
SRR12061251_NODE_35_length_10851_cov_20.571072_g31_i0_1	153.7	FASII
SRR12061250_NODE_38_length_10601_cov_18.290546_g30_i0_1	755.2	FAS
SRR12061250_NODE_38_length_10601_cov_18.290546_g30_i0_1	311.2	PKS
SRR12061250_NODE_38_length_10601_cov_18.290546_g30_i0_1	153.7	FASII
SRR12061249_NODE_101_length_10559_cov_46.362374_g80_i0_4	755.2	FAS
SRR12061249_NODE_101_length_10559_cov_46.362374_g80_i0_4	311.2	PKS
SRR12061249_NODE_101_length_10559_cov_46.362374_g80_i0_4	153.7	FASII
SRR12061248_NODE_36_length_9175_cov_25.652683_g30_i0_2	755.2	FAS
SRR12061248_NODE_36_length_9175_cov_25.652683_g30_i0_2	311.2	PKS
SRR12061248_NODE_36_length_9175_cov_25.652683_g30_i0_2	153.7	FASII
SRR12061247_NODE_3080_length_2901_cov_8.962535_g2338_i0_1	755.2	FAS
SRR12061247_NODE_3080_length_2901_cov_8.962535_g2338_i0_1	311.2	PKS
SRR12061247_NODE_3080_length_2901_cov_8.962535_g2338_i0_1	153.7	FASII
SRR12061245_NODE_70_length_10745_cov_19.689813_g57_i0_4	755.2	FAS
SRR12061245_NODE_70_length_10745_cov_19.689813_g57_i0_4	311.2	PKS
SRR12061245_NODE_70_length_10745_cov_19.689813_g57_i0_4	153.7	FASII
SRR12061242_NODE_11_length_10889_cov_15.436094_g10_i0_1	755.2	FAS
SRR12061242_NODE_11_length_10889_cov_15.436094_g10_i0_1	311.2	PKS
SRR12061242_NODE_11_length_10889_cov_15.436094_g10_i0_1	153.7	FASII
SRR12061241_NODE_5711_length_1818_cov_5.884377_g4664_i0_1	755.2	FAS
SRR12061241_NODE_5711_length_1818_cov_5.884377_g4664_i0_1	311.2	PKS
SRR12061241_NODE_5711_length_1818_cov_5.884377_g4664_i0_1	153.7	FASII
SRR12061240_NODE_50_length_10661_cov_13.361624_g42_i0_1	755.2	FAS
SRR12061240_NODE_50_length_10661_cov_13.361624_g42_i0_1	311.2	PKS
SRR12061240_NODE_50_length_10661_cov_13.361624_g42_i0_1	153.7	FASII
SRR12061239_NODE_20_length_10634_cov_17.492114_g15_i0_4	755.2	FAS
SRR12061239_NODE_20_length_10634_cov_17.492114_g15_i0_4	311.2	PKS
SRR12061239_NODE_20_length_10634_cov_17.492114_g15_i0_4	153.7	FASII
SRR12061238_NODE_113_length_10621_cov_23.652799_g93_i0_5	755.2	FAS
SRR12061238_NODE_113_length_10621_cov_23.652799_g93_i0_5	311.2	PKS
SRR12061238_NODE_113_length_10621_cov_23.652799_g93_i0_5	153.7	FASII
SRR12061233_NODE_21_length_10823_cov_22.197996_g17_i0_1	755.2	FAS
SRR12061233_NODE_21_length_10823_cov_22.197996_g17_i0_1	311.2	PKS
SRR12061233_NODE_21_length_10823_cov_22.197996_g17_i0_1	153.7	FASII
SRR12061231_NODE_21_length_10849_cov_14.995835_g16_i0_5	755.2	FAS
SRR12061231_NODE_21_length_10849_cov_14.995835_g16_i0_5	311.2	PKS
SRR12061231_NODE_21_length_10849_cov_14.995835_g16_i0_5	153.7	FASII
SRR12061227_NODE_28_length_10511_cov_16.999236_g22_i0_1	755.2	FAS
SRR12061227_NODE_28_length_10511_cov_16.999236_g22_i0_1	311.2	PKS
SRR12061227_NODE_28_length_10511_cov_16.999236_g22_i0_1	153.7	FASII
SRR12061226_NODE_20_length_9447_cov_16.330674_g16_i1_1	755.2	FAS
SRR12061226_NODE_20_length_9447_cov_16.330674_g16_i1_1	311.2	PKS
SRR12061226_NODE_20_length_9447_cov_16.330674_g16_i1_1	153.7	FASII
SRR12061226_NODE_19_length_9455_cov_16.188948_g16_i0_3	755.2	FAS
SRR12061226_NODE_19_length_9455_cov_16.188948_g16_i0_3	311.2	PKS
SRR12061226_NODE_19_length_9455_cov_16.188948_g16_i0_3	153.7	FASII
SRR12061221_NODE_52_length_10397_cov_14.489664_g40_i0_5	755.2	FAS
SRR12061221_NODE_52_length_10397_cov_14.489664_g40_i0_5	311.2	PKS
SRR12061221_NODE_52_length_10397_cov_14.489664_g40_i0_5	153.7	FASII
SRR12061219_NODE_87_length_10737_cov_14.453984_g70_i0_1	755.2	FAS
SRR12061219_NODE_87_length_10737_cov_14.453984_g70_i0_1	311.2	PKS
SRR12061219_NODE_87_length_10737_cov_14.453984_g70_i0_1	153.7	FASII
SRR12061218_NODE_29_length_10528_cov_19.766574_g26_i0_5	755.2	FAS
SRR12061218_NODE_29_length_10528_cov_19.766574_g26_i0_5	311.2	PKS
SRR12061218_NODE_29_length_10528_cov_19.766574_g26_i0_5	153.7	FASII
SRR12061217_NODE_45_length_10544_cov_23.185732_g38_i0_5	755.2	FAS
SRR12061217_NODE_45_length_10544_cov_23.185732_g38_i0_5	311.2	PKS
SRR12061217_NODE_45_length_10544_cov_23.185732_g38_i0_5	153.7	FASII
SRR12061216_NODE_50_length_10542_cov_28.954654_g37_i0_1	755.2	FAS
SRR12061216_NODE_50_length_10542_cov_28.954654_g37_i0_1	311.2	PKS
SRR12061216_NODE_50_length_10542_cov_28.954654_g37_i0_1	153.7	FASII
SRR12061215_NODE_56_length_10580_cov_28.482962_g44_i0_5	755.2	FAS
SRR12061215_NODE_56_length_10580_cov_28.482962_g44_i0_5	311.2	PKS
SRR12061215_NODE_56_length_10580_cov_28.482962_g44_i0_5	153.7	FASII
SRR12061214_NODE_36_length_10546_cov_22.051614_g29_i0_5	755.2	FAS
SRR12061214_NODE_36_length_10546_cov_22.051614_g29_i0_5	311.2	PKS
SRR12061214_NODE_36_length_10546_cov_22.051614_g29_i0_5	153.7	FASII
SRR12061213_NODE_44_length_10641_cov_17.625236_g34_i0_1	755.2	FAS
SRR12061213_NODE_44_length_10641_cov_17.625236_g34_i0_1	311.2	PKS
SRR12061213_NODE_44_length_10641_cov_17.625236_g34_i0_1	153.7	FASII
SRR12061212_NODE_21_length_10739_cov_28.289415_g16_i0_1	755.2	FAS
SRR12061212_NODE_21_length_10739_cov_28.289415_g16_i0_1	311.2	PKS
SRR12061212_NODE_21_length_10739_cov_28.289415_g16_i0_1	153.7	FASII
SRR12061211_NODE_55_length_10643_cov_27.614172_g44_i0_1	755.2	FAS
SRR12061211_NODE_55_length_10643_cov_27.614172_g44_i0_1	311.2	PKS
SRR12061211_NODE_55_length_10643_cov_27.614172_g44_i0_1	153.7	FASII
SRR12061210_NODE_36_length_10530_cov_28.824320_g30_i0_5	755.2	FAS
SRR12061210_NODE_36_length_10530_cov_28.824320_g30_i0_5	311.2	PKS
SRR12061210_NODE_36_length_10530_cov_28.824320_g30_i0_5	153.7	FASII
SRR12061207_NODE_45_length_10737_cov_26.911149_g37_i0_5	755.2	FAS
SRR12061207_NODE_45_length_10737_cov_26.911149_g37_i0_5	311.2	PKS
SRR12061207_NODE_45_length_10737_cov_26.911149_g37_i0_5	153.7	FASII
SRR12061206_NODE_77_length_10734_cov_28.694265_g66_i0_1	755.2	FAS
SRR12061206_NODE_77_length_10734_cov_28.694265_g66_i0_1	311.2	PKS
SRR12061206_NODE_77_length_10734_cov_28.694265_g66_i0_1	153.7	FASII
SRR12061205_NODE_92_length_10530_cov_35.153457_g79_i0_1	755.2	FAS
SRR12061205_NODE_92_length_10530_cov_35.153457_g79_i0_1	311.2	PKS
SRR12061205_NODE_92_length_10530_cov_35.153457_g79_i0_1	153.7	FASII
SRR12061204_NODE_80_length_10551_cov_28.612698_g63_i0_5	755.2	FAS
SRR12061204_NODE_80_length_10551_cov_28.612698_g63_i0_5	311.2	PKS
SRR12061204_NODE_80_length_10551_cov_28.612698_g63_i0_5	153.7	FASII
SRR12061203_NODE_1718_length_3539_cov_4.615341_g1327_i0_1	755.2	FAS
SRR12061203_NODE_1718_length_3539_cov_4.615341_g1327_i0_1	311.2	PKS
SRR12061203_NODE_1718_length_3539_cov_4.615341_g1327_i0_1	153.7	FASII
SRR12061202_NODE_38_length_10730_cov_14.594665_g28_i0_5	755.2	FAS
SRR12061202_NODE_38_length_10730_cov_14.594665_g28_i0_5	311.2	PKS
SRR12061202_NODE_38_length_10730_cov_14.594665_g28_i0_5	153.7	FASII
SRR12061201_NODE_55_length_10685_cov_15.142481_g50_i0_5	755.2	FAS
SRR12061201_NODE_55_length_10685_cov_15.142481_g50_i0_5	311.2	PKS
SRR12061201_NODE_55_length_10685_cov_15.142481_g50_i0_5	153.7	FASII
SRR12061200_NODE_77_length_10523_cov_12.266940_g62_i0_5	755.2	FAS
SRR12061200_NODE_77_length_10523_cov_12.266940_g62_i0_5	311.2	PKS
SRR12061200_NODE_77_length_10523_cov_12.266940_g62_i0_5	153.7	FASII
SRR12061199_NODE_63_length_10571_cov_19.451549_g55_i0_1	755.2	FAS
SRR12061199_NODE_63_length_10571_cov_19.451549_g55_i0_1	311.2	PKS
SRR12061199_NODE_63_length_10571_cov_19.451549_g55_i0_1	153.7	FASII
SRR12061198_NODE_48_length_10544_cov_27.754834_g37_i0_4	755.2	FAS
SRR12061198_NODE_48_length_10544_cov_27.754834_g37_i0_4	311.2	PKS
SRR12061198_NODE_48_length_10544_cov_27.754834_g37_i0_4	153.7	FASII
SRR12061197_NODE_74_length_10712_cov_47.044905_g59_i0_5	755.2	FAS
SRR12061197_NODE_74_length_10712_cov_47.044905_g59_i0_5	311.2	PKS
SRR12061197_NODE_74_length_10712_cov_47.044905_g59_i0_5	153.7	FASII
SRR12061196_NODE_88_length_10750_cov_31.000093_g72_i0_1	755.2	FAS
SRR12061196_NODE_88_length_10750_cov_31.000093_g72_i0_1	311.2	PKS
SRR12061196_NODE_88_length_10750_cov_31.000093_g72_i0_1	153.7	FASII
SRR12061195_NODE_79_length_10549_cov_13.629474_g59_i0_5	755.2	FAS
SRR12061195_NODE_79_length_10549_cov_13.629474_g59_i0_5	311.2	PKS
SRR12061195_NODE_79_length_10549_cov_13.629474_g59_i0_5	153.7	FASII
SRR12061194_NODE_60_length_10748_cov_21.225544_g50_i0_5	755.2	FAS
SRR12061194_NODE_60_length_10748_cov_21.225544_g50_i0_5	311.2	PKS
SRR12061194_NODE_60_length_10748_cov_21.225544_g50_i0_5	153.7	FASII
SRR12061193_NODE_116_length_10553_cov_27.894842_g96_i0_1	755.2	FAS
SRR12061193_NODE_116_length_10553_cov_27.894842_g96_i0_1	311.2	PKS
SRR12061193_NODE_116_length_10553_cov_27.894842_g96_i0_1	153.7	FASII
SRR12061192_NODE_24_length_10877_cov_14.677714_g17_i0_4	755.2	FAS
SRR12061192_NODE_24_length_10877_cov_14.677714_g17_i0_4	311.2	PKS
SRR12061192_NODE_24_length_10877_cov_14.677714_g17_i0_4	153.7	FASII
SRR12061191_NODE_59_length_10732_cov_22.714887_g42_i0_5	755.2	FAS
SRR12061191_NODE_59_length_10732_cov_22.714887_g42_i0_5	311.2	PKS
SRR12061191_NODE_59_length_10732_cov_22.714887_g42_i0_5	153.7	FASII
SRR12061190_NODE_100_length_10481_cov_16.755270_g78_i0_1	755.2	FAS
SRR12061190_NODE_100_length_10481_cov_16.755270_g78_i0_1	311.2	PKS
SRR12061190_NODE_100_length_10481_cov_16.755270_g78_i0_1	153.7	FASII
SRR12061189_NODE_75_length_10549_cov_49.544745_g63_i0_5	755.2	FAS
SRR12061189_NODE_75_length_10549_cov_49.544745_g63_i0_5	311.2	PKS
SRR12061189_NODE_75_length_10549_cov_49.544745_g63_i0_5	153.7	FASII
SRR12061188_NODE_163_length_10548_cov_52.304389_g122_i0_5	755.2	FAS
SRR12061188_NODE_163_length_10548_cov_52.304389_g122_i0_5	311.2	PKS
SRR12061188_NODE_163_length_10548_cov_52.304389_g122_i0_5	153.7	FASII
SRR12061187_NODE_105_length_10486_cov_33.220190_g83_i0_5	755.2	FAS
SRR12061187_NODE_105_length_10486_cov_33.220190_g83_i0_5	311.2	PKS
SRR12061187_NODE_105_length_10486_cov_33.220190_g83_i0_5	153.7	FASII
SRR12061186_NODE_65_length_10744_cov_31.976914_g44_i0_5	755.2	FAS
SRR12061186_NODE_65_length_10744_cov_31.976914_g44_i0_5	311.2	PKS
SRR12061186_NODE_65_length_10744_cov_31.976914_g44_i0_5	153.7	FASII
SRR12061185_NODE_25_length_10547_cov_19.492002_g22_i0_1	755.2	FAS
SRR12061185_NODE_25_length_10547_cov_19.492002_g22_i0_1	311.2	PKS
SRR12061185_NODE_25_length_10547_cov_19.492002_g22_i0_1	153.7	FASII
SRR12061184_NODE_128_length_10588_cov_35.053685_g101_i0_5	755.2	FAS
SRR12061184_NODE_128_length_10588_cov_35.053685_g101_i0_5	311.2	PKS
SRR12061184_NODE_128_length_10588_cov_35.053685_g101_i0_5	153.7	FASII
SRR12061183_NODE_98_length_10747_cov_41.273407_g81_i0_4	755.2	FAS
SRR12061183_NODE_98_length_10747_cov_41.273407_g81_i0_4	311.2	PKS
SRR12061183_NODE_98_length_10747_cov_41.273407_g81_i0_4	153.7	FASII
SRR12061182_NODE_51_length_10731_cov_13.080947_g37_i0_1	755.2	FAS
SRR12061182_NODE_51_length_10731_cov_13.080947_g37_i0_1	311.2	PKS
SRR12061182_NODE_51_length_10731_cov_13.080947_g37_i0_1	153.7	FASII
SRR12061181_NODE_23_length_10880_cov_19.214675_g18_i0_5	755.2	FAS
SRR12061181_NODE_23_length_10880_cov_19.214675_g18_i0_5	311.2	PKS
SRR12061181_NODE_23_length_10880_cov_19.214675_g18_i0_5	153.7	FASII
SRR12061180_NODE_62_length_10742_cov_30.316911_g50_i0_5	755.2	FAS
SRR12061180_NODE_62_length_10742_cov_30.316911_g50_i0_5	311.2	PKS
SRR12061180_NODE_62_length_10742_cov_30.316911_g50_i0_5	153.7	FASII
SRR12061179_NODE_97_length_10544_cov_52.766740_g78_i0_5	755.2	FAS
SRR12061179_NODE_97_length_10544_cov_52.766740_g78_i0_5	311.2	PKS
SRR12061179_NODE_97_length_10544_cov_52.766740_g78_i0_5	153.7	FASII
SRR12061178_NODE_44_length_10526_cov_20.127660_g40_i0_5	755.2	FAS
SRR12061178_NODE_44_length_10526_cov_20.127660_g40_i0_5	311.2	PKS
SRR12061178_NODE_44_length_10526_cov_20.127660_g40_i0_5	153.7	FASII
SRR12061177_NODE_36_length_10531_cov_18.473965_g32_i0_1	755.2	FAS
SRR12061177_NODE_36_length_10531_cov_18.473965_g32_i0_1	311.2	PKS
SRR12061177_NODE_36_length_10531_cov_18.473965_g32_i0_1	153.7	FASII
SRR12061176_NODE_73_length_9527_cov_27.359840_g59_i0_3	755.2	FAS
SRR12061176_NODE_73_length_9527_cov_27.359840_g59_i0_3	311.2	PKS
SRR12061176_NODE_73_length_9527_cov_27.359840_g59_i0_3	153.7	FASII
SRR2857274_NODE_975_length_9521_cov_497.223857_g575_i0_1	755	FAS
SRR2857274_NODE_975_length_9521_cov_497.223857_g575_i0_1	329.9	PKS
SRR2857274_NODE_975_length_9521_cov_497.223857_g575_i0_1	144.9	FASII
SRR2857274_NODE_9020_length_4509_cov_399.570559_g575_i2_1	755	FAS
SRR2857274_NODE_9020_length_4509_cov_399.570559_g575_i2_1	329.9	PKS
SRR2857274_NODE_9020_length_4509_cov_399.570559_g575_i2_1	144.9	FASII
SRR1582563_NODE_135_length_8990_cov_16.369509_g108_i0_3	754.9	FAS
SRR1582563_NODE_135_length_8990_cov_16.369509_g108_i0_3	324.5	PKS
SRR1582563_NODE_135_length_8990_cov_16.369509_g108_i0_3	154.1	FASII
SRR5527415_NODE_447_length_9007_cov_38.647578_g312_i0_1	754.9	FAS
SRR5527415_NODE_447_length_9007_cov_38.647578_g312_i0_1	318.2	PKS
SRR5527415_NODE_447_length_9007_cov_38.647578_g312_i0_1	139	FASII
SRR1582558_NODE_2830_length_4222_cov_17.309165_g1620_i1_1	754.6	FAS
SRR1582558_NODE_2830_length_4222_cov_17.309165_g1620_i1_1	317.1	PKS
SRR1582558_NODE_2830_length_4222_cov_17.309165_g1620_i1_1	159.5	FASII
SRR2889752_NODE_192_length_8760_cov_276.647470_g149_i0_1	754.6	FAS
SRR2889752_NODE_192_length_8760_cov_276.647470_g149_i0_1	319.8	PKS
SRR2889752_NODE_192_length_8760_cov_276.647470_g149_i0_1	144.9	FASII
SRR13452110_NODE_110_length_8680_cov_35.553271_g80_i0_1	754.6	FAS
SRR13452110_NODE_110_length_8680_cov_35.553271_g80_i0_1	319.8	PKS
SRR13452110_NODE_110_length_8680_cov_35.553271_g80_i0_1	144.9	FASII
SRR6290029_NODE_6813_length_2514_cov_8.982063_g4090_i0_1	754.4	FAS
SRR6290029_NODE_6813_length_2514_cov_8.982063_g4090_i0_1	321.1	PKS
SRR6290029_NODE_6813_length_2514_cov_8.982063_g4090_i0_1	138.3	FASII
SRR826783_NODE_10437_length_1777_cov_2.968171_g7476_i0_1	754.3	FAS
SRR826783_NODE_10437_length_1777_cov_2.968171_g7476_i0_1	311	PKS
SRR826783_NODE_10437_length_1777_cov_2.968171_g7476_i0_1	153.4	FASII
SRR2856422_NODE_760_length_8747_cov_514.759396_g461_i0_1	754.3	FAS
SRR2856422_NODE_760_length_8747_cov_514.759396_g461_i0_1	319.8	PKS
SRR2856422_NODE_760_length_8747_cov_514.759396_g461_i0_1	144.9	FASII
SRR17920670_NODE_49_length_10773_cov_52.554486_g33_i0_1	754.3	FAS
SRR17920670_NODE_49_length_10773_cov_52.554486_g33_i0_1	313.6	PKS
SRR17920670_NODE_49_length_10773_cov_52.554486_g33_i0_1	152.5	FASII
SRR17920688_NODE_45_length_12978_cov_24.530492_g36_i0_5	754.2	FAS
SRR17920688_NODE_45_length_12978_cov_24.530492_g36_i0_5	303.9	PKS
SRR17920688_NODE_45_length_12978_cov_24.530492_g36_i0_5	158.2	FASII
SRR17920688_NODE_22013_length_2083_cov_20.282090_g36_i11_1	754.2	FAS
SRR17920688_NODE_22013_length_2083_cov_20.282090_g36_i11_1	303.9	PKS
SRR17920688_NODE_22013_length_2083_cov_20.282090_g36_i11_1	158.2	FASII
SRR17920688_NODE_167_length_10330_cov_36.425368_g36_i2_3	754.2	FAS
SRR17920688_NODE_167_length_10330_cov_36.425368_g36_i2_3	303.9	PKS
SRR17920688_NODE_167_length_10330_cov_36.425368_g36_i2_3	158.2	FASII
SRR17920688_NODE_157_length_10408_cov_36.034543_g36_i1_4	754.2	FAS
SRR17920688_NODE_157_length_10408_cov_36.034543_g36_i1_4	303.9	PKS
SRR17920688_NODE_157_length_10408_cov_36.034543_g36_i1_4	158.2	FASII
SRR1583661_NODE_3205_length_3948_cov_52.866069_g1902_i0_1	754	FAS
SRR1583661_NODE_3205_length_3948_cov_52.866069_g1902_i0_1	318.2	PKS
SRR1583661_NODE_3205_length_3948_cov_52.866069_g1902_i0_1	160	FASII
SRR12507553_NODE_550_length_9527_cov_49.085466_g373_i0_1	753.8	FAS
SRR12507553_NODE_550_length_9527_cov_49.085466_g373_i0_1	330.3	PKS
SRR12507553_NODE_550_length_9527_cov_49.085466_g373_i0_1	145.1	FASII
SRR7165537_NODE_134_length_9045_cov_32.595408_g99_i0_1	753.7	FAS
SRR7165537_NODE_134_length_9045_cov_32.595408_g99_i0_1	324	PKS
SRR7165537_NODE_134_length_9045_cov_32.595408_g99_i0_1	138.7	FASII
emb|CAG5119565.1|	753.1	FAS
emb|CAG5119565.1|	313.5	PKS
emb|CAG5119565.1|	146.4	FASII
SRR1583665_NODE_1855_length_4857_cov_21.577275_g1356_i0_1	752.9	FAS
SRR1583665_NODE_1855_length_4857_cov_21.577275_g1356_i0_1	320.8	PKS
SRR1583665_NODE_1855_length_4857_cov_21.577275_g1356_i0_1	157.5	FASII
SRR1583664_NODE_45_length_10360_cov_58.235437_g38_i0_2	752.9	FAS
SRR1583664_NODE_45_length_10360_cov_58.235437_g38_i0_2	320.8	PKS
SRR1583664_NODE_45_length_10360_cov_58.235437_g38_i0_2	157.5	FASII
SRR1583664_NODE_3325_length_3871_cov_34.650993_g38_i2_1	752.9	FAS
SRR1583664_NODE_3325_length_3871_cov_34.650993_g38_i2_1	320.8	PKS
SRR1583664_NODE_3325_length_3871_cov_34.650993_g38_i2_1	157.5	FASII
SRR1582571_NODE_2760_length_4900_cov_58.563311_g1877_i1_1	752.9	FAS
SRR1582571_NODE_2760_length_4900_cov_58.563311_g1877_i1_1	320.8	PKS
SRR1582571_NODE_2760_length_4900_cov_58.563311_g1877_i1_1	157.5	FASII
SRR1582570_NODE_3242_length_4900_cov_40.103562_g2206_i1_1	752.9	FAS
SRR1582570_NODE_3242_length_4900_cov_40.103562_g2206_i1_1	320.8	PKS
SRR1582570_NODE_3242_length_4900_cov_40.103562_g2206_i1_1	157.5	FASII
SRR1582569_NODE_3260_length_4831_cov_59.354845_g2121_i1_2	752.9	FAS
SRR1582569_NODE_3260_length_4831_cov_59.354845_g2121_i1_2	320.8	PKS
SRR1582569_NODE_3260_length_4831_cov_59.354845_g2121_i1_2	157.5	FASII
SRR1582568_NODE_1770_length_3954_cov_8.509333_g1388_i0_1	752.9	FAS
SRR1582568_NODE_1770_length_3954_cov_8.509333_g1388_i0_1	320.8	PKS
SRR1582568_NODE_1770_length_3954_cov_8.509333_g1388_i0_1	157.5	FASII
SRR1582567_NODE_1525_length_5039_cov_14.191553_g1101_i0_1	752.9	FAS
SRR1582567_NODE_1525_length_5039_cov_14.191553_g1101_i0_1	320.8	PKS
SRR1582567_NODE_1525_length_5039_cov_14.191553_g1101_i0_1	157.5	FASII
SRR1582566_NODE_90_length_10327_cov_37.017989_g75_i0_1	752.9	FAS
SRR1582566_NODE_90_length_10327_cov_37.017989_g75_i0_1	320.8	PKS
SRR1582566_NODE_90_length_10327_cov_37.017989_g75_i0_1	157.5	FASII
SRR1582566_NODE_530_length_7186_cov_32.452891_g75_i1_1	752.9	FAS
SRR1582566_NODE_530_length_7186_cov_32.452891_g75_i1_1	320.8	PKS
SRR1582566_NODE_530_length_7186_cov_32.452891_g75_i1_1	157.5	FASII
SRR1582566_NODE_3166_length_4202_cov_23.193797_g75_i2_1	752.9	FAS
SRR1582566_NODE_3166_length_4202_cov_23.193797_g75_i2_1	320.8	PKS
SRR1582566_NODE_3166_length_4202_cov_23.193797_g75_i2_1	157.5	FASII
SRR1582565_NODE_2656_length_3959_cov_16.524259_g1991_i0_1	752.9	FAS
SRR1582565_NODE_2656_length_3959_cov_16.524259_g1991_i0_1	320.8	PKS
SRR1582565_NODE_2656_length_3959_cov_16.524259_g1991_i0_1	157.5	FASII
SRR1582564_NODE_40_length_10220_cov_21.084701_g34_i0_3	752.9	FAS
SRR1582564_NODE_40_length_10220_cov_21.084701_g34_i0_3	320.8	PKS
SRR1582564_NODE_40_length_10220_cov_21.084701_g34_i0_3	157.5	FASII
SRR1582563_NODE_2656_length_4091_cov_21.476038_g108_i2_1	752.9	FAS
SRR1582563_NODE_2656_length_4091_cov_21.476038_g108_i2_1	320.8	PKS
SRR1582563_NODE_2656_length_4091_cov_21.476038_g108_i2_1	157.5	FASII
SRR1582562_NODE_2175_length_4111_cov_15.632498_g1558_i0_1	752.9	FAS
SRR1582562_NODE_2175_length_4111_cov_15.632498_g1558_i0_1	320.8	PKS
SRR1582562_NODE_2175_length_4111_cov_15.632498_g1558_i0_1	157.5	FASII
gb|KAH9508439.1|	752.9	FAS
gb|KAH9508439.1|	313.3	PKS
gb|KAH9508439.1|	146.2	FASII
SRR11811213_NODE_216_length_8253_cov_14.578362_g111_i1_1	752.7	FAS
SRR11811213_NODE_216_length_8253_cov_14.578362_g111_i1_1	315.7	PKS
SRR11811213_NODE_216_length_8253_cov_14.578362_g111_i1_1	152.8	FASII
SRR11811213_NODE_155_length_8678_cov_13.042069_g111_i0_1	752.7	FAS
SRR11811213_NODE_155_length_8678_cov_13.042069_g111_i0_1	315.7	PKS
SRR11811213_NODE_155_length_8678_cov_13.042069_g111_i0_1	152.8	FASII
SRR1583663_NODE_43_length_10139_cov_75.573891_g34_i1_1	752.2	FAS
SRR1583663_NODE_43_length_10139_cov_75.573891_g34_i1_1	316.9	PKS
SRR1583663_NODE_43_length_10139_cov_75.573891_g34_i1_1	158.7	FASII
SRR1583663_NODE_42_length_10157_cov_73.259442_g34_i0_1	752.2	FAS
SRR1583663_NODE_42_length_10157_cov_73.259442_g34_i0_1	316.9	PKS
SRR1583663_NODE_42_length_10157_cov_73.259442_g34_i0_1	158.7	FASII
SRR1582561_NODE_426_length_7127_cov_27.032891_g70_i2_1	752.1	FAS
SRR1582561_NODE_426_length_7127_cov_27.032891_g70_i2_1	316.5	PKS
SRR1582561_NODE_426_length_7127_cov_27.032891_g70_i2_1	158.7	FASII
SRR1582561_NODE_113_length_9325_cov_31.512605_g70_i1_1	752.1	FAS
SRR1582561_NODE_113_length_9325_cov_31.512605_g70_i1_1	316.5	PKS
SRR1582561_NODE_113_length_9325_cov_31.512605_g70_i1_1	158.7	FASII
SRR1582561_NODE_112_length_9336_cov_31.520499_g70_i0_1	752.1	FAS
SRR1582561_NODE_112_length_9336_cov_31.520499_g70_i0_1	316.5	PKS
SRR1582561_NODE_112_length_9336_cov_31.520499_g70_i0_1	158.7	FASII
SRR1582559_NODE_75_length_9963_cov_26.145161_g36_i0_1	752.1	FAS
SRR1582559_NODE_75_length_9963_cov_26.145161_g36_i0_1	316.4	PKS
SRR1582559_NODE_75_length_9963_cov_26.145161_g36_i0_1	158.5	FASII
SRR1582558_NODE_2829_length_4222_cov_18.473558_g1620_i0_1	752.1	FAS
SRR1582558_NODE_2829_length_4222_cov_18.473558_g1620_i0_1	316.4	PKS
SRR1582558_NODE_2829_length_4222_cov_18.473558_g1620_i0_1	158.5	FASII
SRR1582557_NODE_93_length_9738_cov_23.991439_g53_i0_1	752.1	FAS
SRR1582557_NODE_93_length_9738_cov_23.991439_g53_i0_1	317	PKS
SRR1582557_NODE_93_length_9738_cov_23.991439_g53_i0_1	158.9	FASII
SRR1582556_NODE_98_length_9615_cov_22.868993_g66_i0_3	752.1	FAS
SRR1582556_NODE_98_length_9615_cov_22.868993_g66_i0_3	317	PKS
SRR1582556_NODE_98_length_9615_cov_22.868993_g66_i0_3	158.9	FASII
SRR1582544_NODE_2427_length_4129_cov_10.679638_g1431_i0_1	752.1	FAS
SRR1582544_NODE_2427_length_4129_cov_10.679638_g1431_i0_1	317	PKS
SRR1582544_NODE_2427_length_4129_cov_10.679638_g1431_i0_1	158.9	FASII
SRR2960128_NODE_261_length_9062_cov_27.385332_g208_i0_1	751.5	FAS
SRR2960128_NODE_261_length_9062_cov_27.385332_g208_i0_1	313.2	PKS
SRR2960128_NODE_261_length_9062_cov_27.385332_g208_i0_1	141.7	FASII
SRR1582560_NODE_48_length_10190_cov_18.564699_g30_i1_1	750.9	FAS
SRR1582560_NODE_48_length_10190_cov_18.564699_g30_i1_1	317.1	PKS
SRR1582560_NODE_48_length_10190_cov_18.564699_g30_i1_1	159.7	FASII
SRR1582560_NODE_44_length_10296_cov_19.426119_g30_i0_1	750.9	FAS
SRR1582560_NODE_44_length_10296_cov_19.426119_g30_i0_1	317.1	PKS
SRR1582560_NODE_44_length_10296_cov_19.426119_g30_i0_1	159.7	FASII
ref|XP_048759235.1|	750.7	FAS
ref|XP_048759235.1|	344	PKS
ref|XP_048759235.1|	147.1	FASII
SRR8286397_NODE_25_length_9103_cov_33.122982_g17_i0_2	750.4	FAS
SRR8286397_NODE_25_length_9103_cov_33.122982_g17_i0_2	323.4	PKS
SRR8286397_NODE_25_length_9103_cov_33.122982_g17_i0_2	146.1	FASII
SRR8286389_NODE_29_length_9110_cov_18.378716_g21_i0_1	750.4	FAS
SRR8286389_NODE_29_length_9110_cov_18.378716_g21_i0_1	323.4	PKS
SRR8286389_NODE_29_length_9110_cov_18.378716_g21_i0_1	146.1	FASII
SRR13005726_NODE_365_length_9437_cov_413.984235_g218_i0_1	749.7	FAS
SRR13005726_NODE_365_length_9437_cov_413.984235_g218_i0_1	320.6	PKS
SRR13005726_NODE_365_length_9437_cov_413.984235_g218_i0_1	151.8	FASII
SRR1505139_NODE_199_length_8142_cov_23.483125_g147_i0_1	749.3	FAS
SRR1505139_NODE_199_length_8142_cov_23.483125_g147_i0_1	312.3	PKS
SRR1505139_NODE_199_length_8142_cov_23.483125_g147_i0_1	140.9	FASII
SRR10527252_NODE_14426_length_1573_cov_2.382546_g7324_i0_1	749.2	FAS
SRR10527252_NODE_14426_length_1573_cov_2.382546_g7324_i0_1	290.6	PKS
SRR10527252_NODE_14426_length_1573_cov_2.382546_g7324_i0_1	134	FASII
SRR1582571_NODE_2691_length_4944_cov_42.142420_g1877_i0_1	748.7	FAS
SRR1582571_NODE_2691_length_4944_cov_42.142420_g1877_i0_1	321.1	PKS
SRR1582571_NODE_2691_length_4944_cov_42.142420_g1877_i0_1	154.8	FASII
SRR1582570_NODE_3168_length_4940_cov_31.004084_g2206_i0_1	748.7	FAS
SRR1582570_NODE_3168_length_4940_cov_31.004084_g2206_i0_1	321.1	PKS
SRR1582570_NODE_3168_length_4940_cov_31.004084_g2206_i0_1	154.8	FASII
SRR11811223_NODE_16856_length_1560_cov_2.437122_g12397_i0_1	746.6	FAS
SRR11811223_NODE_16856_length_1560_cov_2.437122_g12397_i0_1	324.1	PKS
SRR11811223_NODE_16856_length_1560_cov_2.437122_g12397_i0_1	154.9	FASII
SRR331899_NODE_123_length_9821_cov_14.451279_g103_i0_2	746.2	FAS
SRR331899_NODE_123_length_9821_cov_14.451279_g103_i0_2	321	PKS
SRR331899_NODE_123_length_9821_cov_14.451279_g103_i0_2	147.4	FASII
SRR8369081_NODE_6_length_9588_cov_56.009879_g3_i0_1	746.1	FAS
SRR8369081_NODE_6_length_9588_cov_56.009879_g3_i0_1	335.4	PKS
SRR8369081_NODE_6_length_9588_cov_56.009879_g3_i0_1	160.2	FASII
SRR1582569_NODE_3071_length_4933_cov_45.096115_g2121_i0_1	746	FAS
SRR1582569_NODE_3071_length_4933_cov_45.096115_g2121_i0_1	317.7	PKS
SRR1582569_NODE_3071_length_4933_cov_45.096115_g2121_i0_1	153	FASII
ref|XP_013076947.1|	745.7	FAS
ref|XP_013076947.1|	308	PKS
ref|XP_013076947.1|	136.2	FASII
SRR17920682_NODE_332_length_7746_cov_24.674313_g235_i0_1	745.3	FAS
SRR17920682_NODE_332_length_7746_cov_24.674313_g235_i0_1	330.6	PKS
SRR17920682_NODE_332_length_7746_cov_24.674313_g235_i0_1	165.1	FASII
SRR17920676_NODE_14282_length_2332_cov_6.277556_g9964_i0_1	745.3	FAS
SRR17920676_NODE_14282_length_2332_cov_6.277556_g9964_i0_1	330.6	PKS
SRR17920676_NODE_14282_length_2332_cov_6.277556_g9964_i0_1	165.1	FASII
SRR17920656_NODE_427_length_7717_cov_42.273417_g298_i0_1	745.3	FAS
SRR17920656_NODE_427_length_7717_cov_42.273417_g298_i0_1	330.6	PKS
SRR17920656_NODE_427_length_7717_cov_42.273417_g298_i0_1	165.1	FASII
SRR17920655_NODE_450_length_7708_cov_24.659201_g326_i0_1	745.3	FAS
SRR17920655_NODE_450_length_7708_cov_24.659201_g326_i0_1	330.6	PKS
SRR17920655_NODE_450_length_7708_cov_24.659201_g326_i0_1	165.1	FASII
SRR17920654_NODE_248_length_7537_cov_14.004421_g191_i0_1	745.3	FAS
SRR17920654_NODE_248_length_7537_cov_14.004421_g191_i0_1	330.6	PKS
SRR17920654_NODE_248_length_7537_cov_14.004421_g191_i0_1	165.1	FASII
SRR10527257_NODE_90_length_8529_cov_22.621344_g69_i0_1	745.3	FAS
SRR10527257_NODE_90_length_8529_cov_22.621344_g69_i0_1	306.5	PKS
SRR10527257_NODE_90_length_8529_cov_22.621344_g69_i0_1	134.6	FASII
SRR17920669_NODE_242_length_10292_cov_26.556904_g189_i1_2	745.1	FAS
SRR17920669_NODE_242_length_10292_cov_26.556904_g189_i1_2	305	PKS
SRR17920669_NODE_242_length_10292_cov_26.556904_g189_i1_2	155	FASII
SRR17920669_NODE_241_length_10292_cov_26.923476_g189_i0_2	745.1	FAS
SRR17920669_NODE_241_length_10292_cov_26.923476_g189_i0_2	305	PKS
SRR17920669_NODE_241_length_10292_cov_26.923476_g189_i0_2	155	FASII
SRR7686327_NODE_33_length_9356_cov_100.611333_g20_i0_1	745	FAS
SRR7686327_NODE_33_length_9356_cov_100.611333_g20_i0_1	314.4	PKS
SRR7686327_NODE_33_length_9356_cov_100.611333_g20_i0_1	141.4	FASII
ref|XP_036359047.1|	744.1	FAS
ref|XP_036359047.1|	328.4	PKS
ref|XP_036359047.1|	145.6	FASII
ref|XP_029644700.1|	744.1	FAS
ref|XP_029644700.1|	328.4	PKS
ref|XP_029644700.1|	145.6	FASII
ref|XP_014777379.1|	742.6	FAS
ref|XP_014777379.1|	330.1	PKS
ref|XP_014777379.1|	145.3	FASII
SRR5110524_NODE_9888_length_3632_cov_57.659503_g306_i4_1	742.2	FAS
SRR5110524_NODE_9888_length_3632_cov_57.659503_g306_i4_1	319.9	PKS
SRR5110524_NODE_9888_length_3632_cov_57.659503_g306_i4_1	149.4	FASII
SRR5110524_NODE_9741_length_3656_cov_57.377876_g306_i3_1	742.2	FAS
SRR5110524_NODE_9741_length_3656_cov_57.377876_g306_i3_1	319.9	PKS
SRR5110524_NODE_9741_length_3656_cov_57.377876_g306_i3_1	149.4	FASII
SRR5110524_NODE_8661_length_3858_cov_54.161460_g306_i2_1	742.2	FAS
SRR5110524_NODE_8661_length_3858_cov_54.161460_g306_i2_1	319.9	PKS
SRR5110524_NODE_8661_length_3858_cov_54.161460_g306_i2_1	149.4	FASII
SRR5110524_NODE_574_length_8752_cov_80.961737_g306_i1_1	742.2	FAS
SRR5110524_NODE_574_length_8752_cov_80.961737_g306_i1_1	319.9	PKS
SRR5110524_NODE_574_length_8752_cov_80.961737_g306_i1_1	149.4	FASII
SRR5110524_NODE_558_length_8824_cov_78.191339_g306_i0_1	742.2	FAS
SRR5110524_NODE_558_length_8824_cov_78.191339_g306_i0_1	319.9	PKS
SRR5110524_NODE_558_length_8824_cov_78.191339_g306_i0_1	149.4	FASII
ref|XP_045164352.1|	742	FAS
ref|XP_045164352.1|	338.6	PKS
ref|XP_045164352.1|	150.5	FASII
SRR5110527_NODE_31138_length_1997_cov_6.651951_g12105_i0_1	739.4	FAS
SRR5110527_NODE_31138_length_1997_cov_6.651951_g12105_i0_1	323.2	PKS
SRR5110527_NODE_31138_length_1997_cov_6.651951_g12105_i0_1	143.7	FASII
SRR17920688_NODE_28203_length_1725_cov_5.473971_g17888_i0_1	737.9	FAS
SRR17920688_NODE_28203_length_1725_cov_5.473971_g17888_i0_1	366.2	PKS
SRR17920688_NODE_28203_length_1725_cov_5.473971_g17888_i0_1	169.5	FASII
SRR17920687_NODE_14823_length_2107_cov_8.930678_g10778_i0_1	737.9	FAS
SRR17920687_NODE_14823_length_2107_cov_8.930678_g10778_i0_1	366.2	PKS
SRR17920687_NODE_14823_length_2107_cov_8.930678_g10778_i0_1	169.5	FASII
SRR17920675_NODE_7606_length_3193_cov_16.090705_g5237_i0_1	737.9	FAS
SRR17920675_NODE_7606_length_3193_cov_16.090705_g5237_i0_1	366.2	PKS
SRR17920675_NODE_7606_length_3193_cov_16.090705_g5237_i0_1	169.5	FASII
SRR8573943_NODE_843_length_5842_cov_28.659040_g522_i1_1	736.4	FAS
SRR8573943_NODE_843_length_5842_cov_28.659040_g522_i1_1	329.7	PKS
SRR8573943_NODE_843_length_5842_cov_28.659040_g522_i1_1	149.3	FASII
SRR8573943_NODE_842_length_5842_cov_28.720402_g522_i0_1	736.4	FAS
SRR8573943_NODE_842_length_5842_cov_28.720402_g522_i0_1	329.7	PKS
SRR8573943_NODE_842_length_5842_cov_28.720402_g522_i0_1	149.3	FASII
SRR8573942_NODE_17423_length_2254_cov_5.377350_g11650_i0_1	736.2	FAS
SRR8573942_NODE_17423_length_2254_cov_5.377350_g11650_i0_1	331.9	PKS
SRR8573942_NODE_17423_length_2254_cov_5.377350_g11650_i0_1	158.9	FASII
SRR1719366_NODE_199_length_10758_cov_98.555981_g134_i1_2	735.8	FAS
SRR1719366_NODE_199_length_10758_cov_98.555981_g134_i1_2	328.4	PKS
SRR1719366_NODE_199_length_10758_cov_98.555981_g134_i1_2	158.8	FASII
SRR1719366_NODE_173_length_11018_cov_96.199107_g134_i0_6	735.8	FAS
SRR1719366_NODE_173_length_11018_cov_96.199107_g134_i0_6	328.4	PKS
SRR1719366_NODE_173_length_11018_cov_96.199107_g134_i0_6	158.8	FASII
SRR1611558_NODE_6528_length_1989_cov_273.839175_g4308_i0_1	734.7	FAS
SRR1611558_NODE_6528_length_1989_cov_273.839175_g4308_i0_1	332.2	PKS
SRR1611558_NODE_6528_length_1989_cov_273.839175_g4308_i0_1	151	FASII
SRR17920686_NODE_475_length_7591_cov_12.273078_g362_i0_1	733.4	FAS
SRR17920686_NODE_475_length_7591_cov_12.273078_g362_i0_1	363.9	PKS
SRR17920686_NODE_475_length_7591_cov_12.273078_g362_i0_1	167.2	FASII
SRR17920682_NODE_374_length_7530_cov_34.328819_g265_i0_1	733.4	FAS
SRR17920682_NODE_374_length_7530_cov_34.328819_g265_i0_1	363.9	PKS
SRR17920682_NODE_374_length_7530_cov_34.328819_g265_i0_1	167.2	FASII
SRR17920677_NODE_363_length_7621_cov_24.454028_g275_i0_1	733.4	FAS
SRR17920677_NODE_363_length_7621_cov_24.454028_g275_i0_1	363.9	PKS
SRR17920677_NODE_363_length_7621_cov_24.454028_g275_i0_1	167.2	FASII
SRR17920669_NODE_999_length_7832_cov_16.138807_g659_i0_1	733.4	FAS
SRR17920669_NODE_999_length_7832_cov_16.138807_g659_i0_1	363.9	PKS
SRR17920669_NODE_999_length_7832_cov_16.138807_g659_i0_1	167.2	FASII
SRR17920665_NODE_804_length_7443_cov_15.894844_g580_i0_1	733.4	FAS
SRR17920665_NODE_804_length_7443_cov_15.894844_g580_i0_1	363.9	PKS
SRR17920665_NODE_804_length_7443_cov_15.894844_g580_i0_1	167.2	FASII
SRR17920656_NODE_532_length_7273_cov_58.604444_g317_i1_1	733.4	FAS
SRR17920656_NODE_532_length_7273_cov_58.604444_g317_i1_1	363.9	PKS
SRR17920656_NODE_532_length_7273_cov_58.604444_g317_i1_1	167.2	FASII
SRR17920656_NODE_456_length_7573_cov_62.911067_g317_i0_2	733.4	FAS
SRR17920656_NODE_456_length_7573_cov_62.911067_g317_i0_2	363.9	PKS
SRR17920656_NODE_456_length_7573_cov_62.911067_g317_i0_2	167.2	FASII
SRR17920655_NODE_414_length_7827_cov_34.048362_g282_i1_2	733.4	FAS
SRR17920655_NODE_414_length_7827_cov_34.048362_g282_i1_2	363.9	PKS
SRR17920655_NODE_414_length_7827_cov_34.048362_g282_i1_2	167.2	FASII
SRR17920655_NODE_395_length_7920_cov_33.530394_g282_i0_3	733.4	FAS
SRR17920655_NODE_395_length_7920_cov_33.530394_g282_i0_3	363.9	PKS
SRR17920655_NODE_395_length_7920_cov_33.530394_g282_i0_3	167.2	FASII
SRR17920654_NODE_241_length_7597_cov_16.687666_g185_i0_1	733.4	FAS
SRR17920654_NODE_241_length_7597_cov_16.687666_g185_i0_1	363.9	PKS
SRR17920654_NODE_241_length_7597_cov_16.687666_g185_i0_1	167.2	FASII
SRR17920651_NODE_20593_length_2227_cov_10.964717_g14658_i0_1	733.4	FAS
SRR17920651_NODE_20593_length_2227_cov_10.964717_g14658_i0_1	365.4	PKS
SRR17920651_NODE_20593_length_2227_cov_10.964717_g14658_i0_1	168.9	FASII
SRR2057023_NODE_99_length_8142_cov_13.993822_g17_i2_2	732.6	FAS
SRR2057023_NODE_99_length_8142_cov_13.993822_g17_i2_2	314.7	PKS
SRR2057023_NODE_99_length_8142_cov_13.993822_g17_i2_2	145.8	FASII
SRR2057023_NODE_69_length_8556_cov_13.660397_g17_i1_2	732.6	FAS
SRR2057023_NODE_69_length_8556_cov_13.660397_g17_i1_2	314.7	PKS
SRR2057023_NODE_69_length_8556_cov_13.660397_g17_i1_2	145.8	FASII
SRR2057023_NODE_25_length_9935_cov_13.761076_g17_i0_2	732.6	FAS
SRR2057023_NODE_25_length_9935_cov_13.761076_g17_i0_2	314.7	PKS
SRR2057023_NODE_25_length_9935_cov_13.761076_g17_i0_2	145.8	FASII
SRR2057023_NODE_116_length_7996_cov_32.667296_g17_i3_2	732.6	FAS
SRR2057023_NODE_116_length_7996_cov_32.667296_g17_i3_2	314.7	PKS
SRR2057023_NODE_116_length_7996_cov_32.667296_g17_i3_2	145.8	FASII
SRR1563103_NODE_1553_length_8166_cov_11.651103_g733_i0_1	731.7	FAS
SRR1563103_NODE_1553_length_8166_cov_11.651103_g733_i0_1	331.7	PKS
SRR1563103_NODE_1553_length_8166_cov_11.651103_g733_i0_1	148.7	FASII
ref|XP_033753240.1|	731.6	FAS
ref|XP_033753240.1|	337.2	PKS
ref|XP_033753240.1|	164.8	FASII
ref|XP_045167107.1|	731.4	FAS
ref|XP_045167107.1|	333.5	PKS
ref|XP_045167107.1|	146.4	FASII
SRR8573929_NODE_10788_length_2114_cov_5.533562_g8015_i0_1	730.8	FAS
SRR8573929_NODE_10788_length_2114_cov_5.533562_g8015_i0_1	348.1	PKS
SRR8573929_NODE_10788_length_2114_cov_5.533562_g8015_i0_1	161.3	FASII
ref|XP_021358822.1|	730	FAS
ref|XP_021358822.1|	338.7	PKS
ref|XP_021358822.1|	152.6	FASII
gb|OWF47783.1|	730	FAS
gb|OWF47783.1|	338.7	PKS
gb|OWF47783.1|	152.6	FASII
SRR12357918_NODE_87990_length_1423_cov_2.729258_g30236_i0_1	727.8	FAS
SRR12357918_NODE_87990_length_1423_cov_2.729258_g30236_i0_1	305.6	PKS
SRR12357918_NODE_87990_length_1423_cov_2.729258_g30236_i0_1	140.5	FASII
DRR236386_NODE_52_length_8253_cov_7.728791_g39_i0_1	725.6	FAS
DRR236386_NODE_52_length_8253_cov_7.728791_g39_i0_1	317.5	PKS
DRR236386_NODE_52_length_8253_cov_7.728791_g39_i0_1	156.9	FASII
DRR236382_NODE_59_length_10636_cov_7.976292_g45_i0_2	725.6	FAS
DRR236382_NODE_59_length_10636_cov_7.976292_g45_i0_2	317.5	PKS
DRR236382_NODE_59_length_10636_cov_7.976292_g45_i0_2	156.9	FASII
DRR063267_NODE_52_length_8253_cov_7.728791_g39_i0_1	725.6	FAS
DRR063267_NODE_52_length_8253_cov_7.728791_g39_i0_1	317.5	PKS
DRR063267_NODE_52_length_8253_cov_7.728791_g39_i0_1	156.9	FASII
DRR029460_NODE_329_length_10970_cov_476.643806_g207_i0_4	725.6	FAS
DRR029460_NODE_329_length_10970_cov_476.643806_g207_i0_4	317.5	PKS
DRR029460_NODE_329_length_10970_cov_476.643806_g207_i0_4	156.9	FASII
SRR6871217_NODE_7157_length_1602_cov_6.449453_g6027_i0_1	724.8	FAS
SRR6871217_NODE_7157_length_1602_cov_6.449453_g6027_i0_1	298.5	PKS
SRR6871217_NODE_7157_length_1602_cov_6.449453_g6027_i0_1	146.4	FASII
SRR6232685_NODE_24209_length_2941_cov_2.527894_g9650_i0_1	724.7	FAS
SRR6232685_NODE_24209_length_2941_cov_2.527894_g9650_i0_1	328.8	PKS
SRR6232685_NODE_24209_length_2941_cov_2.527894_g9650_i0_1	153.8	FASII
SRR15505915_NODE_4640_length_1199_cov_2.421847_g4306_i0_1	724.2	FAS
SRR15505915_NODE_4640_length_1199_cov_2.421847_g4306_i0_1	327.6	PKS
SRR15505915_NODE_4640_length_1199_cov_2.421847_g4306_i0_1	139	FASII
SRR8573932_NODE_21487_length_1681_cov_2.141791_g14729_i0_2	724	FAS
SRR8573932_NODE_21487_length_1681_cov_2.141791_g14729_i0_2	338.3	PKS
SRR8573932_NODE_21487_length_1681_cov_2.141791_g14729_i0_2	162.9	FASII
emb|CAC5396131.1|	723.5	FAS
emb|CAC5396131.1|	336.9	PKS
emb|CAC5396131.1|	154.4	FASII
SRR6926324_NODE_1956_length_4424_cov_9.260114_g1309_i0_1	723.2	FAS
SRR6926324_NODE_1956_length_4424_cov_9.260114_g1309_i0_1	313.1	PKS
SRR6926324_NODE_1956_length_4424_cov_9.260114_g1309_i0_1	150	FASII
SRR331902_NODE_1586_length_5637_cov_26.201933_g677_i1_1	722.4	FAS
SRR331902_NODE_1586_length_5637_cov_26.201933_g677_i1_1	305	PKS
SRR331902_NODE_1586_length_5637_cov_26.201933_g677_i1_1	141.4	FASII
SRR331902_NODE_1585_length_5637_cov_26.216613_g677_i0_1	722.4	FAS
SRR331902_NODE_1585_length_5637_cov_26.216613_g677_i0_1	305	PKS
SRR331902_NODE_1585_length_5637_cov_26.216613_g677_i0_1	141.4	FASII
SRR11811217_NODE_188_length_8052_cov_120.411455_g112_i1_1	721.7	FAS
SRR11811217_NODE_188_length_8052_cov_120.411455_g112_i1_1	311.7	PKS
SRR11811217_NODE_188_length_8052_cov_120.411455_g112_i1_1	147.8	FASII
SRR11811217_NODE_187_length_8052_cov_121.678406_g112_i0_1	721.7	FAS
SRR11811217_NODE_187_length_8052_cov_121.678406_g112_i0_1	311.7	PKS
SRR11811217_NODE_187_length_8052_cov_121.678406_g112_i0_1	147.8	FASII
SRR3738852_NODE_58_length_9707_cov_45.953144_g57_i0_2	721.1	FAS
SRR3738852_NODE_58_length_9707_cov_45.953144_g57_i0_2	311.4	PKS
SRR3738852_NODE_58_length_9707_cov_45.953144_g57_i0_2	148.6	FASII
gb|RUS90834.1|	720.5	FAS
gb|RUS90834.1|	309.9	PKS
gb|RUS90834.1|	154	FASII
SRR6926330_NODE_231_length_9507_cov_22.674350_g113_i1_1	716.8	FAS
SRR6926330_NODE_231_length_9507_cov_22.674350_g113_i1_1	309.4	PKS
SRR6926330_NODE_231_length_9507_cov_22.674350_g113_i1_1	139.2	FASII
SRR6926330_NODE_207_length_9711_cov_113.559304_g113_i0_1	716.8	FAS
SRR6926330_NODE_207_length_9711_cov_113.559304_g113_i0_1	309.4	PKS
SRR6926330_NODE_207_length_9711_cov_113.559304_g113_i0_1	139.2	FASII
SRR11321109_NODE_447_length_9913_cov_29.206402_g220_i0_1	711.9	FAS
SRR11321109_NODE_447_length_9913_cov_29.206402_g220_i0_1	328.6	PKS
SRR11321109_NODE_447_length_9913_cov_29.206402_g220_i0_1	159.8	FASII
SRR13978127_NODE_5086_length_8318_cov_34.999879_g1500_i2_1	711.4	FAS
SRR13978127_NODE_5086_length_8318_cov_34.999879_g1500_i2_1	346.8	PKS
SRR13978127_NODE_5086_length_8318_cov_34.999879_g1500_i2_1	152.1	FASII
SRR4124996_NODE_731_length_7263_cov_43.554985_g326_i2_4	707	FAS
SRR4124996_NODE_731_length_7263_cov_43.554985_g326_i2_4	304.8	PKS
SRR4124996_NODE_731_length_7263_cov_43.554985_g326_i2_4	136.1	FASII
SRR4124996_NODE_6795_length_3137_cov_54.374512_g326_i4_1	707	FAS
SRR4124996_NODE_6795_length_3137_cov_54.374512_g326_i4_1	304.8	PKS
SRR4124996_NODE_6795_length_3137_cov_54.374512_g326_i4_1	136.1	FASII
SRR4124996_NODE_522_length_7893_cov_69.349719_g326_i1_2	707	FAS
SRR4124996_NODE_522_length_7893_cov_69.349719_g326_i1_2	304.8	PKS
SRR4124996_NODE_522_length_7893_cov_69.349719_g326_i1_2	136.1	FASII
SRR4124996_NODE_451_length_8169_cov_73.591638_g326_i0_2	707	FAS
SRR4124996_NODE_451_length_8169_cov_73.591638_g326_i0_2	304.8	PKS
SRR4124996_NODE_451_length_8169_cov_73.591638_g326_i0_2	136.1	FASII
SRR8476281_NODE_613_length_4101_cov_3.128332_g466_i0_4	706.3	FAS
SRR8476281_NODE_613_length_4101_cov_3.128332_g466_i0_4	332.2	PKS
SRR8476281_NODE_613_length_4101_cov_3.128332_g466_i0_4	152.2	FASII
emb|CAG2214639.1|	699.6	FAS
emb|CAG2214639.1|	292.2	PKS
emb|CAG2214639.1|	127.2	FASII
SRR8476281_NODE_670_length_3980_cov_3.138387_g466_i1_1	697.7	FAS
SRR8476281_NODE_670_length_3980_cov_3.138387_g466_i1_1	332.3	PKS
SRR8476281_NODE_670_length_3980_cov_3.138387_g466_i1_1	152.4	FASII
SRR8573935_NODE_196_length_8596_cov_17.384724_g148_i0_1	697	FAS
SRR8573935_NODE_196_length_8596_cov_17.384724_g148_i0_1	322.8	PKS
SRR8573935_NODE_196_length_8596_cov_17.384724_g148_i0_1	150	FASII
SRR10856436_NODE_14999_length_2162_cov_3.908569_g11352_i0_1	696	FAS
SRR10856436_NODE_14999_length_2162_cov_3.908569_g11352_i0_1	323.8	PKS
SRR10856436_NODE_14999_length_2162_cov_3.908569_g11352_i0_1	151.9	FASII
SRR2012706_NODE_3163_length_5286_cov_18.232678_g746_i2_1	695.6	FAS
SRR2012706_NODE_3163_length_5286_cov_18.232678_g746_i2_1	337.1	PKS
SRR2012706_NODE_3163_length_5286_cov_18.232678_g746_i2_1	155.1	FASII
SRR2012706_NODE_1237_length_7040_cov_41.287573_g746_i1_1	695.6	FAS
SRR2012706_NODE_1237_length_7040_cov_41.287573_g746_i1_1	337.1	PKS
SRR2012706_NODE_1237_length_7040_cov_41.287573_g746_i1_1	155.1	FASII
SRR2012706_NODE_1236_length_7040_cov_41.563421_g746_i0_1	695.6	FAS
SRR2012706_NODE_1236_length_7040_cov_41.563421_g746_i0_1	337.1	PKS
SRR2012706_NODE_1236_length_7040_cov_41.563421_g746_i0_1	155.1	FASII
DRR236370_NODE_1712_length_1655_cov_2.534869_g1048_i0_1	693.1	FAS
DRR236370_NODE_1712_length_1655_cov_2.534869_g1048_i0_1	317.5	PKS
DRR236370_NODE_1712_length_1655_cov_2.534869_g1048_i0_1	157	FASII
emb|CAG2187009.1|	691.1	FAS
emb|CAG2187009.1|	287.5	PKS
emb|CAG2187009.1|	127.7	FASII
SRR3714576_NODE_14272_length_1358_cov_4.381207_g8105_i0_1	688.5	FAS
SRR3714576_NODE_14272_length_1358_cov_4.381207_g8105_i0_1	317.2	PKS
SRR3714576_NODE_14272_length_1358_cov_4.381207_g8105_i0_1	132.2	FASII
SRR15563598_NODE_25895_length_1160_cov_639.602576_g18129_i0_1	683.9	FAS
SRR15563598_NODE_25895_length_1160_cov_639.602576_g18129_i0_1	297.2	PKS
SRR15563598_NODE_25895_length_1160_cov_639.602576_g18129_i0_1	132.2	FASII
SRR16685192_NODE_253_length_11261_cov_253.623570_g144_i1_3	683	FAS
SRR16685192_NODE_253_length_11261_cov_253.623570_g144_i1_3	303.9	PKS
SRR16685192_NODE_253_length_11261_cov_253.623570_g144_i1_3	137.4	FASII
SRR16685192_NODE_191_length_11836_cov_239.429761_g144_i0_3	683	FAS
SRR16685192_NODE_191_length_11836_cov_239.429761_g144_i0_3	303.9	PKS
SRR16685192_NODE_191_length_11836_cov_239.429761_g144_i0_3	137.4	FASII
SRR330465_NODE_597_length_8955_cov_43.933753_g473_i0_2	680.2	FAS
SRR330465_NODE_597_length_8955_cov_43.933753_g473_i0_2	321.6	PKS
SRR330465_NODE_597_length_8955_cov_43.933753_g473_i0_2	129	FASII
SRR7548195_NODE_7491_length_1476_cov_3.067274_g5283_i0_1	676.1	FAS
SRR7548195_NODE_7491_length_1476_cov_3.067274_g5283_i0_1	297.9	PKS
SRR7548195_NODE_7491_length_1476_cov_3.067274_g5283_i0_1	128.5	FASII
SRR653778_NODE_7761_length_4909_cov_3.063734_g4172_i0_2	672.9	FAS
SRR653778_NODE_7761_length_4909_cov_3.063734_g4172_i0_2	320.3	PKS
SRR653778_NODE_7761_length_4909_cov_3.063734_g4172_i0_2	136.5	FASII
SRR8369082_NODE_15756_length_1265_cov_5.484899_g12920_i0_1	662.6	FAS
SRR8369082_NODE_15756_length_1265_cov_5.484899_g12920_i0_1	284.2	PKS
SRR8369082_NODE_15756_length_1265_cov_5.484899_g12920_i0_1	116.5	FASII
dbj|GFO47692.1|	662.2	FAS
dbj|GFO47692.1|	316.6	PKS
dbj|GFO47692.1|	157	FASII
SRR17920677_NODE_21594_length_1521_cov_8.421961_g16568_i0_1	661.6	FAS
SRR17920677_NODE_21594_length_1521_cov_8.421961_g16568_i0_1	316.5	PKS
SRR17920677_NODE_21594_length_1521_cov_8.421961_g16568_i0_1	152	FASII
SRR17920665_NODE_12751_length_2721_cov_4.848187_g8807_i0_1	661.5	FAS
SRR17920665_NODE_12751_length_2721_cov_4.848187_g8807_i0_1	308.2	PKS
SRR17920665_NODE_12751_length_2721_cov_4.848187_g8807_i0_1	142.4	FASII
SRR10527247_NODE_509_length_7239_cov_11.588595_g342_i1_1	659.7	FAS
SRR10527247_NODE_509_length_7239_cov_11.588595_g342_i1_1	300.9	PKS
SRR10527247_NODE_509_length_7239_cov_11.588595_g342_i1_1	142.5	FASII
SRR10527247_NODE_503_length_7257_cov_11.556326_g342_i0_1	659.7	FAS
SRR10527247_NODE_503_length_7257_cov_11.556326_g342_i0_1	300.9	PKS
SRR10527247_NODE_503_length_7257_cov_11.556326_g342_i0_1	142.5	FASII
ref|XP_005094185.1|	657	FAS
ref|XP_005094185.1|	309.4	PKS
ref|XP_005094185.1|	153.3	FASII
gb|KAG5704186.1|	656.8	FAS
gb|KAG5704186.1|	327	PKS
gb|KAG5704186.1|	158.8	FASII
SRR1505137_NODE_1158_length_6100_cov_28.744825_g844_i0_1	656.7	FAS
SRR1505137_NODE_1158_length_6100_cov_28.744825_g844_i0_1	251.7	PKS
SRR1505137_NODE_1158_length_6100_cov_28.744825_g844_i0_1	118.7	FASII
SRR9673079_NODE_12942_length_1258_cov_25.572996_g10538_i0_1	656.5	FAS
SRR9673079_NODE_12942_length_1258_cov_25.572996_g10538_i0_1	311.6	PKS
SRR9673079_NODE_12942_length_1258_cov_25.572996_g10538_i0_1	136.2	FASII
SRR10802050_NODE_1163_length_7773_cov_41.004935_g762_i1_1	652.6	FAS
SRR10802050_NODE_1163_length_7773_cov_41.004935_g762_i1_1	284.7	PKS
SRR10802050_NODE_1163_length_7773_cov_41.004935_g762_i1_1	144.9	FASII
SRR10802050_NODE_1110_length_7897_cov_40.094581_g762_i0_1	652.6	FAS
SRR10802050_NODE_1110_length_7897_cov_40.094581_g762_i0_1	284.7	PKS
SRR10802050_NODE_1110_length_7897_cov_40.094581_g762_i0_1	144.9	FASII
SRR2016653_NODE_34030_length_1965_cov_730.755777_g30_i15_1	650.7	FAS
SRR2016653_NODE_34030_length_1965_cov_730.755777_g30_i15_1	306.6	PKS
SRR2016653_NODE_34030_length_1965_cov_730.755777_g30_i15_1	124.1	FASII
SRR7138063_NODE_3492_length_3467_cov_25.614394_g2048_i0_2	648.2	FAS
SRR7138063_NODE_3492_length_3467_cov_25.614394_g2048_i0_2	300.6	PKS
SRR7138063_NODE_3492_length_3467_cov_25.614394_g2048_i0_2	140.3	FASII
SRR7138063_NODE_3493_length_3467_cov_25.427150_g2048_i1_2	647.2	FAS
SRR7138063_NODE_3493_length_3467_cov_25.427150_g2048_i1_2	298.9	PKS
SRR7138063_NODE_3493_length_3467_cov_25.427150_g2048_i1_2	140.3	FASII
SRR1505104_NODE_12752_length_1286_cov_2.640259_g9447_i0_1	646.9	FAS
SRR1505104_NODE_12752_length_1286_cov_2.640259_g9447_i0_1	286.3	PKS
SRR1505104_NODE_12752_length_1286_cov_2.640259_g9447_i0_1	120.9	FASII
SRR3714583_NODE_237_length_7687_cov_27.865148_g168_i0_1	645.7	FAS
SRR3714583_NODE_237_length_7687_cov_27.865148_g168_i0_1	284.1	PKS
SRR3714583_NODE_237_length_7687_cov_27.865148_g168_i0_1	149	FASII
SRR12061235_NODE_46_length_10185_cov_16.500493_g41_i0_4	643.9	FAS
SRR12061235_NODE_46_length_10185_cov_16.500493_g41_i0_4	296.3	PKS
SRR12061235_NODE_46_length_10185_cov_16.500493_g41_i0_4	153.6	FASII
SRR17920669_NODE_51676_length_1453_cov_5.173913_g28751_i0_1	643	FAS
SRR17920669_NODE_51676_length_1453_cov_5.173913_g28751_i0_1	313.2	PKS
SRR17920669_NODE_51676_length_1453_cov_5.173913_g28751_i0_1	161.7	FASII
SRR17920690_NODE_2126_length_4501_cov_6.858627_g1149_i0_1	641.9	FAS
SRR17920690_NODE_2126_length_4501_cov_6.858627_g1149_i0_1	312.4	PKS
SRR17920690_NODE_2126_length_4501_cov_6.858627_g1149_i0_1	158.3	FASII
emb|CAG2191348.1|	631.6	FAS
emb|CAG2191348.1|	283.5	PKS
emb|CAG2191348.1|	138.7	FASII
SRR17920690_NODE_31748_length_1642_cov_1.750159_g19910_i0_1	627.9	FAS
SRR17920690_NODE_31748_length_1642_cov_1.750159_g19910_i0_1	285.6	PKS
SRR17920690_NODE_31748_length_1642_cov_1.750159_g19910_i0_1	119.2	FASII
emb|CAC5375835.1|	626.5	FAS
emb|CAC5375835.1|	278.4	PKS
emb|CAC5375835.1|	143.6	FASII
dbj|GFR89828.1|	616.5	FAS
dbj|GFR89828.1|	297.2	PKS
dbj|GFR89828.1|	140.5	FASII
SRR1505137_NODE_4036_length_3158_cov_31.233452_g419_i20_1	609.6	FAS
SRR1505137_NODE_4036_length_3158_cov_31.233452_g419_i20_1	276.2	PKS
SRR1505137_NODE_4036_length_3158_cov_31.233452_g419_i20_1	117.1	FASII
SRR1505137_NODE_3424_length_3479_cov_33.008192_g419_i17_1	609.6	FAS
SRR1505137_NODE_3424_length_3479_cov_33.008192_g419_i17_1	276.2	PKS
SRR1505137_NODE_3424_length_3479_cov_33.008192_g419_i17_1	117.1	FASII
SRR1505137_NODE_1235_length_5943_cov_41.414145_g419_i8_1	609.6	FAS
SRR1505137_NODE_1235_length_5943_cov_41.414145_g419_i8_1	276.2	PKS
SRR1505137_NODE_1235_length_5943_cov_41.414145_g419_i8_1	117.1	FASII
SRR1505137_NODE_1009_length_6454_cov_45.636790_g419_i4_1	609.6	FAS
SRR1505137_NODE_1009_length_6454_cov_45.636790_g419_i4_1	276.2	PKS
SRR1505137_NODE_1009_length_6454_cov_45.636790_g419_i4_1	117.1	FASII
SRR1582559_NODE_98_length_9380_cov_26.692085_g36_i1_1	605.1	FAS
SRR1582559_NODE_98_length_9380_cov_26.692085_g36_i1_1	282.1	PKS
SRR1582559_NODE_98_length_9380_cov_26.692085_g36_i1_1	148	FASII
SRR1505118_NODE_1856_length_2751_cov_4.990363_g1280_i0_1	604.6	FAS
SRR1505118_NODE_1856_length_2751_cov_4.990363_g1280_i0_1	308.6	PKS
SRR1505118_NODE_1856_length_2751_cov_4.990363_g1280_i0_1	153.5	FASII
ref|XP_045199988.1|	604.6	FAS
ref|XP_045199988.1|	342.3	PKS
ref|XP_045199988.1|	145.6	FASII
SRR1505137_NODE_576_length_7953_cov_46.871009_g419_i1_1	603.4	FAS
SRR1505137_NODE_576_length_7953_cov_46.871009_g419_i1_1	280.4	PKS
SRR1505137_NODE_576_length_7953_cov_46.871009_g419_i1_1	114	FASII
SRR1505137_NODE_574_length_7960_cov_42.760729_g419_i0_1	603.4	FAS
SRR1505137_NODE_574_length_7960_cov_42.760729_g419_i0_1	280.4	PKS
SRR1505137_NODE_574_length_7960_cov_42.760729_g419_i0_1	114	FASII
SRR1505137_NODE_3425_length_3479_cov_29.855178_g419_i18_1	603.4	FAS
SRR1505137_NODE_3425_length_3479_cov_29.855178_g419_i18_1	280.4	PKS
SRR1505137_NODE_3425_length_3479_cov_29.855178_g419_i18_1	114	FASII
SRR1505137_NODE_1237_length_5943_cov_39.581945_g419_i10_1	603.4	FAS
SRR1505137_NODE_1237_length_5943_cov_39.581945_g419_i10_1	280.4	PKS
SRR1505137_NODE_1237_length_5943_cov_39.581945_g419_i10_1	114	FASII
SRR1505137_NODE_1236_length_5943_cov_40.927746_g419_i9_1	603.4	FAS
SRR1505137_NODE_1236_length_5943_cov_40.927746_g419_i9_1	280.4	PKS
SRR1505137_NODE_1236_length_5943_cov_40.927746_g419_i9_1	114	FASII
SRR1505137_NODE_1012_length_6454_cov_43.951040_g419_i7_1	603.4	FAS
SRR1505137_NODE_1012_length_6454_cov_43.951040_g419_i7_1	280.4	PKS
SRR1505137_NODE_1012_length_6454_cov_43.951040_g419_i7_1	114	FASII
SRR1505137_NODE_1011_length_6454_cov_44.505240_g419_i6_1	603.4	FAS
SRR1505137_NODE_1011_length_6454_cov_44.505240_g419_i6_1	280.4	PKS
SRR1505137_NODE_1011_length_6454_cov_44.505240_g419_i6_1	114	FASII
SRR1505137_NODE_1010_length_6454_cov_45.189270_g419_i5_1	603.4	FAS
SRR1505137_NODE_1010_length_6454_cov_45.189270_g419_i5_1	280.4	PKS
SRR1505137_NODE_1010_length_6454_cov_45.189270_g419_i5_1	114	FASII
SRR17920655_NODE_31193_length_1182_cov_8.586114_g22086_i0_1	603.3	FAS
SRR17920655_NODE_31193_length_1182_cov_8.586114_g22086_i0_1	295.3	PKS
SRR17920655_NODE_31193_length_1182_cov_8.586114_g22086_i0_1	126	FASII
SRR17920668_NODE_15016_length_3166_cov_4.044617_g8666_i0_1	601.9	FAS
SRR17920668_NODE_15016_length_3166_cov_4.044617_g8666_i0_1	334.2	PKS
SRR17920668_NODE_15016_length_3166_cov_4.044617_g8666_i0_1	161	FASII
SRR11811209_NODE_12771_length_1140_cov_3.178069_g8056_i0_1	584.6	FAS
SRR11811209_NODE_12771_length_1140_cov_3.178069_g8056_i0_1	271.7	PKS
SRR11811209_NODE_12771_length_1140_cov_3.178069_g8056_i0_1	142.2	FASII
SRR1542609_NODE_12972_length_3065_cov_18.911804_g1233_i4_2	578.9	FAS
SRR1542609_NODE_12972_length_3065_cov_18.911804_g1233_i4_2	236	PKS
SRR1542609_NODE_12972_length_3065_cov_18.911804_g1233_i4_2	62.6	FASII
SRR17920651_NODE_759_length_7952_cov_9.197360_g576_i0_2	577	FAS
SRR17920651_NODE_759_length_7952_cov_9.197360_g576_i0_2	272.5	PKS
SRR17920651_NODE_759_length_7952_cov_9.197360_g576_i0_2	119.4	FASII
SRR18002372_NODE_1404_length_10134_cov_32.516947_g995_i0_2	576.9	FAS
SRR18002372_NODE_1404_length_10134_cov_32.516947_g995_i0_2	259	PKS
SRR18002372_NODE_1404_length_10134_cov_32.516947_g995_i0_2	110.4	FASII
SRR1582568_NODE_4684_length_2639_cov_15.026194_g3649_i0_1	576.5	FAS
SRR1582568_NODE_4684_length_2639_cov_15.026194_g3649_i0_1	270.1	PKS
SRR1582568_NODE_4684_length_2639_cov_15.026194_g3649_i0_1	144.2	FASII
SRR1582566_NODE_9037_length_2535_cov_8.156902_g4149_i1_1	576.5	FAS
SRR1582566_NODE_9037_length_2535_cov_8.156902_g4149_i1_1	270.1	PKS
SRR1582566_NODE_9037_length_2535_cov_8.156902_g4149_i1_1	144.2	FASII
SRR1582566_NODE_5801_length_3231_cov_6.716750_g4149_i0_2	576.5	FAS
SRR1582566_NODE_5801_length_3231_cov_6.716750_g4149_i0_2	270.1	PKS
SRR1582566_NODE_5801_length_3231_cov_6.716750_g4149_i0_2	144.2	FASII
SRR1582565_NODE_1000_length_5413_cov_17.248976_g779_i0_1	576.5	FAS
SRR1582565_NODE_1000_length_5413_cov_17.248976_g779_i0_1	270.1	PKS
SRR1582565_NODE_1000_length_5413_cov_17.248976_g779_i0_1	144.2	FASII
SRR1582564_NODE_659_length_5463_cov_16.675277_g517_i0_2	576.5	FAS
SRR1582564_NODE_659_length_5463_cov_16.675277_g517_i0_2	270.1	PKS
SRR1582564_NODE_659_length_5463_cov_16.675277_g517_i0_2	144.2	FASII
SRR1582562_NODE_850_length_5433_cov_29.323006_g627_i0_2	576.5	FAS
SRR1582562_NODE_850_length_5433_cov_29.323006_g627_i0_2	270.1	PKS
SRR1582562_NODE_850_length_5433_cov_29.323006_g627_i0_2	144.2	FASII
SRR1582571_NODE_2035_length_5432_cov_25.383930_g1431_i0_1	576.1	FAS
[truncated: 3,161 more rows]

## Sheet: Figure_2B_arthropod_KS_hmm_scor
KSs	bit.scores	HMMs
gb|QCW07582.1|	746.4	FAS
gb|QCW07582.1|	355.1	PKS
gb|QCW07582.1|	172.7	FASII
ref|XP_046992785.1|	744.1	FAS
ref|XP_046992785.1|	353.5	PKS
ref|XP_046992785.1|	174.2	FASII
dbj|GFG37359.1|	743.2	FAS
dbj|GFG37359.1|	344.8	PKS
dbj|GFG37359.1|	167	FASII
ref|XP_047113236.1|	743.1	FAS
ref|XP_047113236.1|	351.3	PKS
ref|XP_047113236.1|	172.2	FASII
ref|XP_047113235.1|	743.1	FAS
ref|XP_047113235.1|	351.3	PKS
ref|XP_047113235.1|	172.2	FASII
ref|XP_002432036.1|	742.8	FAS
ref|XP_002432036.1|	347.7	PKS
ref|XP_002432036.1|	174.4	FASII
gb|QNU13193.1|	741.8	FAS
gb|QNU13193.1|	347.9	PKS
gb|QNU13193.1|	169.9	FASII
ref|XP_021932552.1|	741	FAS
ref|XP_021932552.1|	339.8	PKS
ref|XP_021932552.1|	161.8	FASII
emb|CAD7430515.1|	740.8	FAS
emb|CAD7430515.1|	352.5	PKS
emb|CAD7430515.1|	171.4	FASII
gb|ODM99347.1|	737.8	FAS
gb|ODM99347.1|	346.6	PKS
gb|ODM99347.1|	149.3	FASII
emb|CAB3365146.1|	737.2	FAS
emb|CAB3365146.1|	334.7	PKS
emb|CAB3365146.1|	167.1	FASII
ref|XP_019867912.1|	736.9	FAS
ref|XP_019867912.1|	354.5	PKS
ref|XP_019867912.1|	172.9	FASII
gb|QHB15684.1|	736.4	FAS
gb|QHB15684.1|	338.8	PKS
gb|QHB15684.1|	167.5	FASII
emb|CAH0388766.1|	736.4	FAS
emb|CAH0388766.1|	338.8	PKS
emb|CAH0388766.1|	167.5	FASII
gb|AOA60273.1|	736.3	FAS
gb|AOA60273.1|	355.8	PKS
gb|AOA60273.1|	175.6	FASII
ref|XP_018905067.1|	736	FAS
ref|XP_018905067.1|	338.8	PKS
ref|XP_018905067.1|	167.4	FASII
ref|XP_021951421.1|	735.4	FAS
ref|XP_021951421.1|	337.8	PKS
ref|XP_021951421.1|	148.9	FASII
ref|XP_017773704.1|	733.7	FAS
ref|XP_017773704.1|	351.3	PKS
ref|XP_017773704.1|	176.5	FASII
ref|XP_018577290.1|	733.1	FAS
ref|XP_018577290.1|	342.8	PKS
ref|XP_018577290.1|	166.2	FASII
ref|XP_046659342.1|	732.8	FAS
ref|XP_046659342.1|	340.8	PKS
ref|XP_046659342.1|	162	FASII
ref|XP_046659341.1|	732.8	FAS
ref|XP_046659341.1|	340.8	PKS
ref|XP_046659341.1|	162	FASII
gb|KAG8318246.1|	732.8	FAS
gb|KAG8318246.1|	340.8	PKS
gb|KAG8318246.1|	162	FASII
emb|CAH1279251.1|	732.8	FAS
emb|CAH1279251.1|	349.2	PKS
emb|CAH1279251.1|	174.3	FASII
emb|CAG9833938.1|	732.8	FAS
emb|CAG9833938.1|	349.2	PKS
emb|CAG9833938.1|	174.3	FASII
ref|XP_044270431.1|	732.7	FAS
ref|XP_044270431.1|	353.9	PKS
ref|XP_044270431.1|	167.2	FASII
gb|KAF4522621.1|	732.5	FAS
gb|KAF4522621.1|	327.7	PKS
gb|KAF4522621.1|	164.5	FASII
ref|XP_018336014.1|	732	FAS
ref|XP_018336014.1|	336.3	PKS
ref|XP_018336014.1|	165.2	FASII
emb|CAH0546412.1|	731.7	FAS
emb|CAH0546412.1|	352	PKS
emb|CAH0546412.1|	170.5	FASII
emb|CAH0546411.1|	731.7	FAS
emb|CAH0546411.1|	352	PKS
emb|CAH0546411.1|	170.5	FASII
ref|XP_028145641.1|	731.6	FAS
ref|XP_028145641.1|	349.4	PKS
ref|XP_028145641.1|	171.8	FASII
gb|RZF33464.1|	731.3	FAS
gb|RZF33464.1|	348.9	PKS
gb|RZF33464.1|	168.1	FASII
gb|KOX73549.1|	731.2	FAS
gb|KOX73549.1|	343	PKS
gb|KOX73549.1|	171.1	FASII
gb|KAI4493375.1|	731.1	FAS
gb|KAI4493375.1|	335.3	PKS
gb|KAI4493375.1|	164.7	FASII
ref|XP_023703717.1|	730.9	FAS
ref|XP_023703717.1|	345.8	PKS
ref|XP_023703717.1|	173.5	FASII
gb|PNF37601.1|	730.9	FAS
gb|PNF37601.1|	345.8	PKS
gb|PNF37601.1|	173.5	FASII
ref|XP_022904132.1|	730.8	FAS
ref|XP_022904132.1|	351.2	PKS
ref|XP_022904132.1|	176	FASII
ref|XP_022904131.1|	730.8	FAS
ref|XP_022904131.1|	351.2	PKS
ref|XP_022904131.1|	176	FASII
ref|XP_047360366.1|	730.7	FAS
ref|XP_047360366.1|	339.2	PKS
ref|XP_047360366.1|	173.9	FASII
emb|CAD1473145.1|	730.5	FAS
emb|CAD1473145.1|	346	PKS
emb|CAD1473145.1|	170.6	FASII
ref|XP_015188023.1|	730.4	FAS
ref|XP_015188023.1|	336.5	PKS
ref|XP_015188023.1|	166.6	FASII
ref|XP_011695797.1|	730.4	FAS
ref|XP_011695797.1|	336.7	PKS
ref|XP_011695797.1|	157.4	FASII
ref|XP_003423914.1|	730.3	FAS
ref|XP_003423914.1|	343	PKS
ref|XP_003423914.1|	169.6	FASII
emb|CAH1115439.1|	729.6	FAS
emb|CAH1115439.1|	352	PKS
emb|CAH1115439.1|	173.5	FASII
gb|KAH0814050.1|	728.9	FAS
gb|KAH0814050.1|	348.4	PKS
gb|KAH0814050.1|	173.6	FASII
emb|CAH1372666.1|	728.9	FAS
emb|CAH1372666.1|	348.4	PKS
emb|CAH1372666.1|	173.6	FASII
emb|CAG9771106.1|	728.4	FAS
emb|CAG9771106.1|	342	PKS
emb|CAG9771106.1|	169.6	FASII
emb|CAG9862121.1|	728.1	FAS
emb|CAG9862121.1|	347.6	PKS
emb|CAG9862121.1|	166.8	FASII
ref|XP_044736306.1|	727.9	FAS
ref|XP_044736306.1|	351.2	PKS
ref|XP_044736306.1|	160.1	FASII
ref|XP_034250352.1|	727.9	FAS
ref|XP_034250352.1|	346.7	PKS
ref|XP_034250352.1|	174.2	FASII
ref|XP_014601473.1|	727.9	FAS
ref|XP_014601473.1|	338.6	PKS
ref|XP_014601473.1|	167.9	FASII
gb|KAI4484170.1|	727.9	FAS
gb|KAI4484170.1|	338.6	PKS
gb|KAI4484170.1|	167.9	FASII
ref|XP_035738027.1|	727.6	FAS
ref|XP_035738027.1|	339.6	PKS
ref|XP_035738027.1|	172.8	FASII
ref|XP_023012388.1|	727.6	FAS
ref|XP_023012388.1|	349.1	PKS
ref|XP_023012388.1|	166.3	FASII
gb|ARI45075.1|	727.6	FAS
gb|ARI45075.1|	349.1	PKS
gb|ARI45075.1|	166.3	FASII
ref|XP_030757326.1|	727.3	FAS
ref|XP_030757326.1|	342.3	PKS
ref|XP_030757326.1|	180	FASII
ref|XP_008200285.1|	727.3	FAS
ref|XP_008200285.1|	348.6	PKS
ref|XP_008200285.1|	164.7	FASII
emb|VEN45671.1|	727.3	FAS
emb|VEN45671.1|	346.8	PKS
emb|VEN45671.1|	170.2	FASII
emb|VEN45670.1|	727.3	FAS
emb|VEN45670.1|	346.8	PKS
emb|VEN45670.1|	170.2	FASII
emb|VEN45669.1|	727.3	FAS
emb|VEN45669.1|	346.8	PKS
emb|VEN45669.1|	170.2	FASII
emb|VEN45668.1|	727.3	FAS
emb|VEN45668.1|	346.8	PKS
emb|VEN45668.1|	170.2	FASII
ref|XP_043678240.1|	727.1	FAS
ref|XP_043678240.1|	333.9	PKS
ref|XP_043678240.1|	169.3	FASII
gb|KAF7388741.1|	727.1	FAS
gb|KAF7388741.1|	333.9	PKS
gb|KAF7388741.1|	169.3	FASII
gb|KAF7386952.1|	727.1	FAS
gb|KAF7386952.1|	333.9	PKS
gb|KAF7386952.1|	169.3	FASII
emb|CAG9818816.1|	727	FAS
emb|CAG9818816.1|	348.4	PKS
emb|CAG9818816.1|	166.6	FASII
ref|XP_013778686.1|	726.6	FAS
ref|XP_013778686.1|	325.3	PKS
ref|XP_013778686.1|	155.6	FASII
ref|XP_046829515.1|	726.4	FAS
ref|XP_046829515.1|	339.2	PKS
ref|XP_046829515.1|	173.3	FASII
ref|XP_043507198.1|	726.4	FAS
ref|XP_043507198.1|	345.5	PKS
ref|XP_043507198.1|	179.5	FASII
ref|XP_026290026.1|	726.4	FAS
ref|XP_026290026.1|	346.5	PKS
ref|XP_026290026.1|	174	FASII
ref|XP_026290025.1|	726.4	FAS
ref|XP_026290025.1|	346.5	PKS
ref|XP_026290025.1|	174	FASII
ref|XP_026290023.1|	726.4	FAS
ref|XP_026290023.1|	346.5	PKS
ref|XP_026290023.1|	174	FASII
gb|KAE8737945.1|	726.4	FAS
gb|KAE8737945.1|	346.5	PKS
gb|KAE8737945.1|	174	FASII
ref|XP_044766742.1|	726.1	FAS
ref|XP_044766742.1|	344.8	PKS
ref|XP_044766742.1|	171.6	FASII
ref|XP_043590502.1|	725.9	FAS
ref|XP_043590502.1|	343.1	PKS
ref|XP_043590502.1|	169.2	FASII
ref|XP_012261752.1|	725.7	FAS
ref|XP_012261752.1|	343.1	PKS
ref|XP_012261752.1|	162.3	FASII
ref|XP_043486066.1|	725.6	FAS
ref|XP_043486066.1|	336	PKS
ref|XP_043486066.1|	165.2	FASII
gb|OXU25291.1|	725.5	FAS
gb|OXU25291.1|	344.5	PKS
gb|OXU25291.1|	164.7	FASII
ref|XP_033350687.1|	724.8	FAS
ref|XP_033350687.1|	344.2	PKS
ref|XP_033350687.1|	170.6	FASII
ref|XP_033302932.1|	724.8	FAS
ref|XP_033302932.1|	344.2	PKS
ref|XP_033302932.1|	170.6	FASII
ref|XP_033193891.1|	724.8	FAS
ref|XP_033193891.1|	344.2	PKS
ref|XP_033193891.1|	170.6	FASII
ref|XP_012245318.1|	724.8	FAS
ref|XP_012245318.1|	344.2	PKS
ref|XP_012245318.1|	170.6	FASII
ref|XP_012345405.1|	724.7	FAS
ref|XP_012345405.1|	336.8	PKS
ref|XP_012345405.1|	168.5	FASII
gb|QNL15121.1|	724.6	FAS
gb|QNL15121.1|	354.5	PKS
gb|QNL15121.1|	160.7	FASII
ref|NP_001267840.1|	724.5	FAS
ref|NP_001267840.1|	341.7	PKS
ref|NP_001267840.1|	168.3	FASII
ref|XP_015587765.1|	724.2	FAS
ref|XP_015587765.1|	344.2	PKS
ref|XP_015587765.1|	151.7	FASII
gb|AXE71619.1|	724.2	FAS
gb|AXE71619.1|	345.8	PKS
gb|AXE71619.1|	169.8	FASII
ref|XP_043471863.1|	724.1	FAS
ref|XP_043471863.1|	343.9	PKS
ref|XP_043471863.1|	166.8	FASII
ref|XP_011352379.1|	724.1	FAS
ref|XP_011352379.1|	345.2	PKS
ref|XP_011352379.1|	152.1	FASII
gb|KAI4472210.1|	723.5	FAS
gb|KAI4472210.1|	342.6	PKS
gb|KAI4472210.1|	169.5	FASII
gb|KAI4472195.1|	723.5	FAS
gb|KAI4472195.1|	342.6	PKS
gb|KAI4472195.1|	169.5	FASII
gb|KAI4472190.1|	723.5	FAS
gb|KAI4472190.1|	342.6	PKS
gb|KAI4472190.1|	169.5	FASII
ref|XP_019766228.2|	723.4	FAS
ref|XP_019766228.2|	345.1	PKS
ref|XP_019766228.2|	172.3	FASII
gb|KAH1002410.1|	723.4	FAS
gb|KAH1002410.1|	345.1	PKS
gb|KAH1002410.1|	172.3	FASII
ref|XP_046612929.1|	723.3	FAS
ref|XP_046612929.1|	337.5	PKS
ref|XP_046612929.1|	164.2	FASII
ref|XP_046475331.1|	723.3	FAS
ref|XP_046475331.1|	337.5	PKS
ref|XP_046475331.1|	164.2	FASII
ref|XP_046419392.1|	723.3	FAS
ref|XP_046419392.1|	337.5	PKS
ref|XP_046419392.1|	164.2	FASII
ref|XP_015516494.1|	723.3	FAS
ref|XP_015516494.1|	337.5	PKS
ref|XP_015516494.1|	164.2	FASII
ref|XP_020283063.1|	722.6	FAS
ref|XP_020283063.1|	340.6	PKS
ref|XP_020283063.1|	161	FASII
gb|KAG8224696.1|	722.5	FAS
gb|KAG8224696.1|	337.9	PKS
gb|KAG8224696.1|	166.9	FASII
gb|KAI4472228.1|	722.5	FAS
gb|KAI4472228.1|	342	PKS
gb|KAI4472228.1|	169.4	FASII
ref|XP_045464694.1|	722.3	FAS
ref|XP_045464694.1|	346.8	PKS
ref|XP_045464694.1|	171.6	FASII
ref|XP_046403851.1|	722.2	FAS
ref|XP_046403851.1|	339.6	PKS
ref|XP_046403851.1|	165.8	FASII
ref|XP_018397404.1|	722.1	FAS
ref|XP_018397404.1|	338.6	PKS
ref|XP_018397404.1|	155.9	FASII
gb|KYN01094.1|	722.1	FAS
gb|KYN01094.1|	338.6	PKS
gb|KYN01094.1|	155.9	FASII
ref|XP_043789859.1|	722	FAS
ref|XP_043789859.1|	336.6	PKS
ref|XP_043789859.1|	166	FASII
ref|XP_016916455.1|	721.9	FAS
ref|XP_016916455.1|	338.1	PKS
ref|XP_016916455.1|	168.6	FASII
ref|XP_016916454.1|	721.9	FAS
ref|XP_016916454.1|	338.1	PKS
ref|XP_016916454.1|	168.6	FASII
ref|XP_006567467.1|	721.9	FAS
ref|XP_006567467.1|	336.1	PKS
ref|XP_006567467.1|	167.8	FASII
gb|KAG9430942.1|	721.9	FAS
gb|KAG9430942.1|	336.1	PKS
gb|KAG9430942.1|	167.8	FASII
gb|AEY83835.1|	721.7	FAS
gb|AEY83835.1|	342.1	PKS
gb|AEY83835.1|	168.4	FASII
ref|XP_029041461.2|	721.5	FAS
ref|XP_029041461.2|	349.4	PKS
ref|XP_029041461.2|	177.1	FASII
ref|XP_023313751.1|	721.2	FAS
ref|XP_023313751.1|	333.7	PKS
ref|XP_023313751.1|	160.6	FASII
ref|XP_014228447.1|	721.2	FAS
ref|XP_014228447.1|	333.7	PKS
ref|XP_014228447.1|	160.6	FASII
ref|XP_018352782.1|	720.5	FAS
ref|XP_018352782.1|	333.9	PKS
ref|XP_018352782.1|	156.8	FASII
gb|KYN32228.1|	720.5	FAS
gb|KYN32228.1|	333.9	PKS
gb|KYN32228.1|	156.8	FASII
ref|XP_032664438.1|	720.2	FAS
ref|XP_032664438.1|	342	PKS
ref|XP_032664438.1|	151.9	FASII
ref|XP_029661501.1|	720.2	FAS
ref|XP_029661501.1|	342.6	PKS
ref|XP_029661501.1|	166	FASII
ref|XP_029661494.1|	720.2	FAS
ref|XP_029661494.1|	342.6	PKS
ref|XP_029661494.1|	166	FASII
ref|XP_017875015.1|	720.2	FAS
ref|XP_017875015.1|	348.1	PKS
ref|XP_017875015.1|	178.8	FASII
emb|CAB0029138.1|	720.2	FAS
emb|CAB0029138.1|	333.1	PKS
emb|CAB0029138.1|	159.7	FASII
ref|XP_018058980.1|	720.1	FAS
ref|XP_018058980.1|	335.8	PKS
ref|XP_018058980.1|	159	FASII
gb|KYM90403.1|	720.1	FAS
gb|KYM90403.1|	335.8	PKS
gb|KYM90403.1|	159	FASII
ref|XP_017795753.1|	719.8	FAS
ref|XP_017795753.1|	338.7	PKS
ref|XP_017795753.1|	168.4	FASII
gb|KOC60060.1|	719.8	FAS
gb|KOC60060.1|	338.7	PKS
gb|KOC60060.1|	168.4	FASII
ref|XP_025270749.1|	719.3	FAS
ref|XP_025270749.1|	344.7	PKS
ref|XP_025270749.1|	164	FASII
ref|XP_017764095.1|	719.3	FAS
ref|XP_017764095.1|	346.3	PKS
ref|XP_017764095.1|	167.4	FASII
gb|OAD52584.1|	719.3	FAS
gb|OAD52584.1|	346.3	PKS
gb|OAD52584.1|	167.4	FASII
ref|XP_008555885.1|	719.1	FAS
ref|XP_008555885.1|	341.6	PKS
ref|XP_008555885.1|	156.5	FASII
ref|XP_006618837.1|	719.1	FAS
ref|XP_006618837.1|	335.4	PKS
ref|XP_006618837.1|	165.9	FASII
ref|XP_006618836.1|	719.1	FAS
ref|XP_006618836.1|	335.4	PKS
ref|XP_006618836.1|	165.9	FASII
gb|KAF7278473.1|	718.6	FAS
gb|KAF7278473.1|	342.1	PKS
gb|KAF7278473.1|	179.1	FASII
ref|XP_018303406.1|	718.4	FAS
ref|XP_018303406.1|	331.2	PKS
ref|XP_018303406.1|	143.8	FASII
gb|KYQ55543.1|	718.4	FAS
gb|KYQ55543.1|	331.2	PKS
gb|KYQ55543.1|	143.8	FASII
gb|KAG5336346.1|	718.4	FAS
gb|KAG5336346.1|	332.3	PKS
gb|KAG5336346.1|	157.3	FASII
ref|XP_028050812.1|	718.2	FAS
ref|XP_028050812.1|	336.3	PKS
ref|XP_028050812.1|	161.7	FASII
ref|XP_024874449.1|	718.2	FAS
ref|XP_024874449.1|	342.3	PKS
ref|XP_024874449.1|	161.2	FASII
ref|XP_014215720.1|	717.4	FAS
ref|XP_014215720.1|	345	PKS
ref|XP_014215720.1|	164.4	FASII
gb|KAG5309391.1|	717.1	FAS
gb|KAG5309391.1|	333.7	PKS
gb|KAG5309391.1|	154.5	FASII
ref|XP_018369455.1|	717	FAS
ref|XP_018369455.1|	332.7	PKS
ref|XP_018369455.1|	156.3	FASII
gb|KAG5332197.1|	716.8	FAS
gb|KAG5332197.1|	329.1	PKS
gb|KAG5332197.1|	158.7	FASII
ref|XP_044010676.1|	716.7	FAS
ref|XP_044010676.1|	343.4	PKS
ref|XP_044010676.1|	161.7	FASII
ref|XP_034937434.1|	716.6	FAS
ref|XP_034937434.1|	339.5	PKS
ref|XP_034937434.1|	166.1	FASII
ref|XP_014471165.1|	716.6	FAS
ref|XP_014471165.1|	346.7	PKS
ref|XP_014471165.1|	163.3	FASII
ref|XP_012054547.1|	716.6	FAS
ref|XP_012054547.1|	337.1	PKS
ref|XP_012054547.1|	155.4	FASII
ref|XP_011064115.1|	715.9	FAS
ref|XP_011064115.1|	333.4	PKS
ref|XP_011064115.1|	153.8	FASII
gb|EGI59473.1|	715.9	FAS
gb|EGI59473.1|	333.4	PKS
gb|EGI59473.1|	153.8	FASII
ref|XP_033209419.1|	715.6	FAS
ref|XP_033209419.1|	340.9	PKS
ref|XP_033209419.1|	167.7	FASII
ref|XP_034178573.1|	715.2	FAS
ref|XP_034178573.1|	345.7	PKS
ref|XP_034178573.1|	176.3	FASII
emb|CAH0549866.1|	715.2	FAS
emb|CAH0549866.1|	333	PKS
emb|CAH0549866.1|	165.4	FASII
ref|XP_025270591.1|	714.9	FAS
ref|XP_025270591.1|	334.9	PKS
ref|XP_025270591.1|	156.7	FASII
ref|XP_012229663.1|	714.8	FAS
ref|XP_012229663.1|	340.9	PKS
ref|XP_012229663.1|	167.2	FASII
ref|XP_015126151.1|	714.7	FAS
ref|XP_015126151.1|	359.4	PKS
ref|XP_015126151.1|	171.9	FASII
ref|XP_012150604.1|	714.5	FAS
ref|XP_012150604.1|	352.7	PKS
ref|XP_012150604.1|	168.1	FASII
gb|KAI5717878.1|	713.5	FAS
gb|KAI5717878.1|	342.8	PKS
gb|KAI5717878.1|	163.6	FASII
gb|KAI5717132.1|	713.5	FAS
gb|KAI5717132.1|	342.8	PKS
gb|KAI5717132.1|	163.6	FASII
gb|KAG5306378.1|	713.4	FAS
gb|KAG5306378.1|	328.8	PKS
gb|KAG5306378.1|	158.3	FASII
ref|XP_043251797.1|	713	FAS
ref|XP_043251797.1|	349.3	PKS
ref|XP_043251797.1|	174.2	FASII
ref|XP_043251796.1|	713	FAS
ref|XP_043251796.1|	349.3	PKS
ref|XP_043251796.1|	174.2	FASII
ref|XP_011642169.1|	712	FAS
ref|XP_011642169.1|	341.2	PKS
ref|XP_011642169.1|	156.5	FASII
ref|XP_011499008.1|	711	FAS
ref|XP_011499008.1|	358.6	PKS
ref|XP_011499008.1|	169.7	FASII
ref|XP_029162160.1|	711	FAS
ref|XP_029162160.1|	343.8	PKS
ref|XP_029162160.1|	163	FASII
emb|CAG5102404.1|	710.8	FAS
emb|CAG5102404.1|	339.7	PKS
emb|CAG5102404.1|	154	FASII
emb|CAD6242162.1|	710.8	FAS
emb|CAD6242162.1|	339.7	PKS
emb|CAD6242162.1|	154	FASII
gb|KAF5278958.1|	710.5	FAS
gb|KAF5278958.1|	345.1	PKS
gb|KAF5278958.1|	175.6	FASII
gb|QBB01407.1|	710.4	FAS
gb|QBB01407.1|	341.6	PKS
gb|QBB01407.1|	155.4	FASII
ref|XP_044579217.1|	710.3	FAS
ref|XP_044579217.1|	338.5	PKS
ref|XP_044579217.1|	153.9	FASII
ref|XP_043288036.1|	709.2	FAS
ref|XP_043288036.1|	350.3	PKS
ref|XP_043288036.1|	157.3	FASII
emb|CAH0729423.1|	708.8	FAS
emb|CAH0729423.1|	325.6	PKS
emb|CAH0729423.1|	165.6	FASII
ref|XP_012270411.1|	708.6	FAS
ref|XP_012270411.1|	344.2	PKS
ref|XP_012270411.1|	164.2	FASII
gb|QMX41630.1|	708.4	FAS
gb|QMX41630.1|	321.5	PKS
gb|QMX41630.1|	164.6	FASII
ref|XP_037816491.1|	708.3	FAS
ref|XP_037816491.1|	350.1	PKS
ref|XP_037816491.1|	167.1	FASII
ref|XP_023298940.2|	708	FAS
ref|XP_023298940.2|	349.6	PKS
ref|XP_023298940.2|	167	FASII
gb|KNC22821.1|	708	FAS
gb|KNC22821.1|	349.6	PKS
gb|KNC22821.1|	167	FASII
ref|XP_041987847.1|	707.7	FAS
ref|XP_041987847.1|	320.7	PKS
ref|XP_041987847.1|	164.7	FASII
ref|XP_022128625.2|	707.4	FAS
ref|XP_022128625.2|	324.4	PKS
ref|XP_022128625.2|	167.9	FASII
emb|CAH2091553.1|	707	FAS
emb|CAH2091553.1|	315.3	PKS
emb|CAH2091553.1|	159.7	FASII
ref|XP_045450660.1|	706.8	FAS
ref|XP_045450660.1|	319	PKS
ref|XP_045450660.1|	160.1	FASII
ref|XP_043200491.1|	706.6	FAS
ref|XP_043200491.1|	339.9	PKS
ref|XP_043200491.1|	157.4	FASII
ref|XP_011142771.1|	706.3	FAS
ref|XP_011142771.1|	333.6	PKS
ref|XP_011142771.1|	160.8	FASII
ref|XP_039308266.1|	706.2	FAS
ref|XP_039308266.1|	339.1	PKS
ref|XP_039308266.1|	166.4	FASII
gb|ENN73526.1|	706.1	FAS
gb|ENN73526.1|	333.4	PKS
gb|ENN73526.1|	160.8	FASII
ref|XP_038206276.1|	706.1	FAS
ref|XP_038206276.1|	330.5	PKS
ref|XP_038206276.1|	169.4	FASII
gb|KAF2898262.1|	705.6	FAS
gb|KAF2898262.1|	339.3	PKS
gb|KAF2898262.1|	170.9	FASII
gb|ERL89446.1|	705.5	FAS
gb|ERL89446.1|	333.4	PKS
gb|ERL89446.1|	160.6	FASII
ref|XP_011311362.1|	705.5	FAS
ref|XP_011311362.1|	331.6	PKS
ref|XP_011311362.1|	164	FASII
ref|XP_015436389.1|	704.9	FAS
ref|XP_015436389.1|	338	PKS
ref|XP_015436389.1|	165.2	FASII
gb|PBC34021.1|	704.7	FAS
gb|PBC34021.1|	324.8	PKS
gb|PBC34021.1|	166.7	FASII
ref|XP_026734165.1|	704.7	FAS
ref|XP_026734165.1|	316.2	PKS
ref|XP_026734165.1|	163	FASII
ref|XP_026734139.1|	704.7	FAS
ref|XP_026734139.1|	316.2	PKS
ref|XP_026734139.1|	163	FASII
ref|XP_045517003.1|	704.5	FAS
ref|XP_045517003.1|	322.1	PKS
ref|XP_045517003.1|	166.2	FASII
ref|XP_031347704.1|	704.3	FAS
ref|XP_031347704.1|	338.2	PKS
ref|XP_031347704.1|	167.9	FASII
ref|XP_031344920.1|	704.3	FAS
ref|XP_031344920.1|	338.2	PKS
ref|XP_031344920.1|	167.9	FASII
ref|XP_045496042.1|	704	FAS
ref|XP_045496042.1|	324.4	PKS
ref|XP_045496042.1|	165.8	FASII
ref|XP_019894443.1|	703.8	FAS
ref|XP_019894443.1|	342.5	PKS
ref|XP_019894443.1|	164.1	FASII
ref|XP_013188394.1|	703.8	FAS
ref|XP_013188394.1|	326.5	PKS
ref|XP_013188394.1|	163.4	FASII
gb|UEN71130.1|	703.6	FAS
gb|UEN71130.1|	319.8	PKS
gb|UEN71130.1|	158.6	FASII
emb|CRK93737.1|	703.5	FAS
emb|CRK93737.1|	338.1	PKS
emb|CRK93737.1|	169	FASII
emb|CAF4864248.1|	703.5	FAS
emb|CAF4864248.1|	321.9	PKS
emb|CAF4864248.1|	164.6	FASII
emb|CAH0584002.1|	703.1	FAS
emb|CAH0584002.1|	317.5	PKS
emb|CAH0584002.1|	163.2	FASII
ref|XP_013107352.1|	703	FAS
ref|XP_013107352.1|	345.5	PKS
ref|XP_013107352.1|	160.5	FASII
ref|XP_033333760.1|	702.8	FAS
ref|XP_033333760.1|	332.7	PKS
ref|XP_033333760.1|	160.6	FASII
ref|XP_026811438.1|	702.6	FAS
ref|XP_026811438.1|	333.1	PKS
ref|XP_026811438.1|	157.5	FASII
ref|XP_026811437.1|	702.6	FAS
ref|XP_026811437.1|	333.1	PKS
ref|XP_026811437.1|	157.5	FASII
ref|XP_037093774.1|	702.5	FAS
ref|XP_037093774.1|	337.6	PKS
ref|XP_037093774.1|	161.3	FASII
ref|XP_025208386.1|	702.1	FAS
ref|XP_025208386.1|	334.6	PKS
ref|XP_025208386.1|	159.2	FASII
gb|RVE51368.1|	701.9	FAS
gb|RVE51368.1|	322.3	PKS
gb|RVE51368.1|	156.2	FASII
emb|CAH2981095.1|	701.9	FAS
emb|CAH2981095.1|	322.3	PKS
emb|CAH2981095.1|	156.2	FASII
ref|XP_031841485.1|	701.8	FAS
ref|XP_031841485.1|	334.2	PKS
ref|XP_031841485.1|	165.3	FASII
ref|XP_047503403.1|	701.8	FAS
ref|XP_047503403.1|	321.4	PKS
ref|XP_047503403.1|	165.7	FASII
ref|XP_039292597.1|	701.7	FAS
ref|XP_039292597.1|	343	PKS
ref|XP_039292597.1|	159.4	FASII
ref|XP_013171865.1|	701.3	FAS
ref|XP_013171865.1|	326.8	PKS
ref|XP_013171865.1|	171.2	FASII
gb|KPJ02207.1|	701.3	FAS
gb|KPJ02207.1|	326.4	PKS
gb|KPJ02207.1|	170.8	FASII
emb|CAH0694385.1|	701	FAS
emb|CAH0694385.1|	318.1	PKS
emb|CAH0694385.1|	161.3	FASII
gb|QLI61974.1|	700.9	FAS
gb|QLI61974.1|	313.9	PKS
gb|QLI61974.1|	164.4	FASII
emb|CAH0549737.1|	700.8	FAS
emb|CAH0549737.1|	344.3	PKS
emb|CAH0549737.1|	161.7	FASII
emb|CAH0549736.1|	700.8	FAS
emb|CAH0549736.1|	344.3	PKS
emb|CAH0549736.1|	161.7	FASII
emb|CAH0549735.1|	700.8	FAS
emb|CAH0549735.1|	344.3	PKS
emb|CAH0549735.1|	161.7	FASII
ref|XP_022172734.1|	700.7	FAS
ref|XP_022172734.1|	333.5	PKS
ref|XP_022172734.1|	157.1	FASII
ref|XP_022172733.1|	700.7	FAS
ref|XP_022172733.1|	333.5	PKS
ref|XP_022172733.1|	157.1	FASII
emb|CAB3509352.1|	700.7	FAS
emb|CAB3509352.1|	317.8	PKS
emb|CAB3509352.1|	162.8	FASII
ref|XP_022830419.1|	700.6	FAS
ref|XP_022830419.1|	317.5	PKS
ref|XP_022830419.1|	162.8	FASII
gb|KAF9811430.1|	700.6	FAS
gb|KAF9811430.1|	317.5	PKS
gb|KAF9811430.1|	162.8	FASII
ref|XP_026814183.1|	700	FAS
ref|XP_026814183.1|	334.5	PKS
ref|XP_026814183.1|	150.3	FASII
emb|VVC29836.1|	699.9	FAS
emb|VVC29836.1|	334.1	PKS
emb|VVC29836.1|	158.7	FASII
emb|VVC29833.1|	699.9	FAS
emb|VVC29833.1|	334.1	PKS
emb|VVC29833.1|	158.7	FASII
emb|VVC29832.1|	699.9	FAS
emb|VVC29832.1|	334.1	PKS
emb|VVC29832.1|	158.7	FASII
ref|XP_026499944.1|	699.9	FAS
ref|XP_026499944.1|	317.3	PKS
ref|XP_026499944.1|	162.5	FASII
ref|XP_039302621.1|	699.8	FAS
ref|XP_039302621.1|	338.5	PKS
ref|XP_039302621.1|	163.5	FASII
ref|XP_047534720.1|	699.7	FAS
ref|XP_047534720.1|	317.2	PKS
ref|XP_047534720.1|	162.7	FASII
gb|AGR49310.1|	699.6	FAS
gb|AGR49310.1|	315.2	PKS
gb|AGR49310.1|	162	FASII
ref|XP_039308272.1|	699.4	FAS
ref|XP_039308272.1|	332	PKS
ref|XP_039308272.1|	162.8	FASII
ref|XP_037870080.1|	699.3	FAS
ref|XP_037870080.1|	327.4	PKS
ref|XP_037870080.1|	173	FASII
ref|XP_028030557.1|	699.3	FAS
ref|XP_028030557.1|	327.4	PKS
ref|XP_028030557.1|	173	FASII
ref|XP_008180399.1|	699.1	FAS
ref|XP_008180399.1|	332.5	PKS
ref|XP_008180399.1|	162.7	FASII
ref|XP_003242717.1|	699.1	FAS
ref|XP_003242717.1|	332.5	PKS
ref|XP_003242717.1|	162.7	FASII
ref|XP_001945190.2|	699.1	FAS
ref|XP_001945190.2|	332.5	PKS
ref|XP_001945190.2|	162.7	FASII
ref|XP_008180398.1|	699	FAS
ref|XP_008180398.1|	324.5	PKS
ref|XP_008180398.1|	151.8	FASII
ref|XP_001945287.2|	699	FAS
ref|XP_001945287.2|	324.5	PKS
ref|XP_001945287.2|	151.8	FASII
ref|XP_041779028.1|	698.9	FAS
ref|XP_041779028.1|	335.8	PKS
ref|XP_041779028.1|	163.6	FASII
ref|XP_030035513.2|	698.8	FAS
ref|XP_030035513.2|	328.2	PKS
ref|XP_030035513.2|	163.9	FASII
ref|XP_026465570.1|	698.6	FAS
ref|XP_026465570.1|	325.5	PKS
ref|XP_026465570.1|	144.8	FASII
emb|CAD7276572.1|	698.5	FAS
emb|CAD7276572.1|	332.8	PKS
emb|CAD7276572.1|	176.3	FASII
ref|XP_022172738.1|	698.3	FAS
ref|XP_022172738.1|	331.8	PKS
ref|XP_022172738.1|	149.8	FASII
ref|XP_022172736.1|	698.3	FAS
ref|XP_022172736.1|	331.8	PKS
ref|XP_022172736.1|	149.8	FASII
emb|CAG9560846.1|	698.3	FAS
emb|CAG9560846.1|	321.3	PKS
emb|CAG9560846.1|	162.7	FASII
ref|XP_049706557.1|	698.3	FAS
ref|XP_049706557.1|	314.7	PKS
ref|XP_049706557.1|	160.5	FASII
ref|XP_047026429.1|	698.3	FAS
ref|XP_047026429.1|	314.7	PKS
ref|XP_047026429.1|	160.5	FASII
ref|XP_047026426.1|	698.3	FAS
ref|XP_047026426.1|	314.7	PKS
ref|XP_047026426.1|	160.5	FASII
gb|PZC80568.1|	698.3	FAS
gb|PZC80568.1|	314.7	PKS
gb|PZC80568.1|	160.5	FASII
gb|AKD01761.1|	698.3	FAS
gb|AKD01761.1|	314.7	PKS
gb|AKD01761.1|	160.5	FASII
gb|AKD01757.1|	698.3	FAS
gb|AKD01757.1|	314.7	PKS
gb|AKD01757.1|	160.5	FASII
gb|KFB39315.1|	698.2	FAS
gb|KFB39315.1|	339.1	PKS
gb|KFB39315.1|	160.6	FASII
ref|XP_011870702.1|	698.2	FAS
ref|XP_011870702.1|	338.3	PKS
ref|XP_011870702.1|	169	FASII
ref|XP_014290249.1|	698.1	FAS
ref|XP_014290249.1|	362.1	PKS
ref|XP_014290249.1|	173.7	FASII
emb|CAH0760904.1|	698	FAS
emb|CAH0760904.1|	318.8	PKS
emb|CAH0760904.1|	156.9	FASII
gb|TGZ45993.1|	697.9	FAS
gb|TGZ45993.1|	326.8	PKS
gb|TGZ45993.1|	158.1	FASII
ref|XP_319941.4|	697.9	FAS
ref|XP_319941.4|	336.3	PKS
ref|XP_319941.4|	163	FASII
ref|XP_040235498.2|	697.9	FAS
ref|XP_040235498.2|	336.3	PKS
ref|XP_040235498.2|	163	FASII
ref|XP_040167579.1|	697.9	FAS
ref|XP_040167579.1|	336.3	PKS
ref|XP_040167579.1|	163	FASII
ref|XP_015378686.1|	697.8	FAS
ref|XP_015378686.1|	335.6	PKS
ref|XP_015378686.1|	157.1	FASII
ref|XP_015378684.1|	697.8	FAS
ref|XP_015378684.1|	335.6	PKS
ref|XP_015378684.1|	157.1	FASII
ref|XP_015378683.1|	697.8	FAS
ref|XP_015378683.1|	335.6	PKS
ref|XP_015378683.1|	157.1	FASII
ref|XP_015378682.1|	697.8	FAS
ref|XP_015378682.1|	335.6	PKS
ref|XP_015378682.1|	157.1	FASII
ref|XP_028160533.1|	697.7	FAS
ref|XP_028160533.1|	313.3	PKS
ref|XP_028160533.1|	161.1	FASII
emb|CAG4972764.1|	697.7	FAS
emb|CAG4972764.1|	318.9	PKS
emb|CAG4972764.1|	163.7	FASII
ref|XP_037959865.1|	697.6	FAS
ref|XP_037959865.1|	334.8	PKS
ref|XP_037959865.1|	165.5	FASII
gb|KAF0764778.1|	697.6	FAS
gb|KAF0764778.1|	332.3	PKS
gb|KAF0764778.1|	158.5	FASII
ref|XP_046968742.1|	697.6	FAS
ref|XP_046968742.1|	315.1	PKS
ref|XP_046968742.1|	160.3	FASII
gb|KAE9526640.1|	697.3	FAS
gb|KAE9526640.1|	331	PKS
gb|KAE9526640.1|	157.6	FASII
emb|CAH1707990.1|	697.3	FAS
emb|CAH1707990.1|	331	PKS
emb|CAH1707990.1|	157.6	FASII
emb|CAH1707988.1|	697.3	FAS
emb|CAH1707988.1|	331	PKS
emb|CAH1707988.1|	157.6	FASII
emb|CAH1707986.1|	697.3	FAS
emb|CAH1707986.1|	331	PKS
emb|CAH1707986.1|	157.6	FASII
gb|QBA29753.1|	697	FAS
gb|QBA29753.1|	321.6	PKS
gb|QBA29753.1|	153.4	FASII
emb|CAB3260160.1|	696.6	FAS
emb|CAB3260160.1|	314.3	PKS
emb|CAB3260160.1|	158.4	FASII
ref|XP_032520307.1|	696.2	FAS
ref|XP_032520307.1|	319.9	PKS
ref|XP_032520307.1|	165	FASII
gb|OWR54692.1|	696.2	FAS
gb|OWR54692.1|	319.9	PKS
gb|OWR54692.1|	165	FASII
ref|XP_035912979.1|	695.9	FAS
ref|XP_035912979.1|	334.8	PKS
ref|XP_035912979.1|	160.2	FASII
ref|XP_039315171.1|	695.8	FAS
ref|XP_039315171.1|	337.2	PKS
ref|XP_039315171.1|	164	FASII
ref|XP_027839878.1|	695.7	FAS
ref|XP_027839878.1|	328	PKS
ref|XP_027839878.1|	156.4	FASII
gb|KAE9527019.1|	695.4	FAS
gb|KAE9527019.1|	328.5	PKS
gb|KAE9527019.1|	148.2	FASII
gb|AKM28423.1|	695.4	FAS
gb|AKM28423.1|	328.5	PKS
gb|AKM28423.1|	148.2	FASII
emb|CAH1707992.1|	695.4	FAS
emb|CAH1707992.1|	328.5	PKS
emb|CAH1707992.1|	148.2	FASII
ref|XP_048487531.1|	695.3	FAS
ref|XP_048487531.1|	320.4	PKS
ref|XP_048487531.1|	162.4	FASII
ref|XP_048487528.1|	695.3	FAS
ref|XP_048487528.1|	320.4	PKS
ref|XP_048487528.1|	162.4	FASII
gb|KAG7296330.1|	695.3	FAS
gb|KAG7296330.1|	320.4	PKS
gb|KAG7296330.1|	162.4	FASII
emb|CAG9087286.1|	695.3	FAS
emb|CAG9087286.1|	320.4	PKS
emb|CAG9087286.1|	162.4	FASII
emb|CAH1155575.1|	695	FAS
emb|CAH1155575.1|	351.3	PKS
emb|CAH1155575.1|	153.7	FASII
emb|CAG9818777.1|	695	FAS
emb|CAG9818777.1|	351.3	PKS
emb|CAG9818777.1|	153.7	FASII
gb|KAG7205432.1|	694.9	FAS
gb|KAG7205432.1|	327.3	PKS
gb|KAG7205432.1|	165.3	FASII
gb|KAF0754207.1|	694.6	FAS
gb|KAF0754207.1|	328.8	PKS
gb|KAF0754207.1|	147.3	FASII
gb|KAH9630195.1|	694.4	FAS
gb|KAH9630195.1|	311.7	PKS
gb|KAH9630195.1|	154.5	FASII
ref|XP_017858729.1|	694.3	FAS
ref|XP_017858729.1|	328.4	PKS
ref|XP_017858729.1|	160.9	FASII
ref|XP_002002897.1|	694.1	FAS
ref|XP_002002897.1|	328.2	PKS
ref|XP_002002897.1|	161.5	FASII
ref|XP_030241169.1|	694	FAS
ref|XP_030241169.1|	328.8	PKS
ref|XP_030241169.1|	161	FASII
ref|XP_039306562.1|	693.9	FAS
ref|XP_039306562.1|	337.3	PKS
ref|XP_039306562.1|	154.2	FASII
ref|XP_039306405.1|	693.9	FAS
ref|XP_039306405.1|	337.3	PKS
ref|XP_039306405.1|	154.2	FASII
ref|XP_047993722.1|	693.9	FAS
ref|XP_047993722.1|	314.7	PKS
ref|XP_047993722.1|	168.4	FASII
ref|XP_049531202.1|	693.4	FAS
ref|XP_049531202.1|	331.6	PKS
ref|XP_049531202.1|	155	FASII
ref|XP_035781632.1|	693.4	FAS
ref|XP_035781632.1|	331.6	PKS
ref|XP_035781632.1|	155	FASII
ref|XP_034124966.1|	693.4	FAS
ref|XP_034124966.1|	333.4	PKS
ref|XP_034124966.1|	163.4	FASII
gb|ETN60822.1|	693.4	FAS
gb|ETN60822.1|	331.6	PKS
gb|ETN60822.1|	155	FASII
ref|XP_049283506.1|	693.2	FAS
ref|XP_049283506.1|	333.7	PKS
ref|XP_049283506.1|	159.2	FASII
gb|QDK64693.1|	693.1	FAS
gb|QDK64693.1|	330.3	PKS
gb|QDK64693.1|	160.8	FASII
gb|KAH8399567.1|	693	FAS
gb|KAH8399567.1|	329.4	PKS
gb|KAH8399567.1|	161.5	FASII
ref|XP_018916304.1|	693	FAS
ref|XP_018916304.1|	335.9	PKS
ref|XP_018916304.1|	159.9	FASII
emb|CAH0393331.1|	693	FAS
emb|CAH0393331.1|	335.9	PKS
emb|CAH0393331.1|	159.9	FASII
gb|KAH0945224.1|	692.9	FAS
gb|KAH0945224.1|	337.8	PKS
gb|KAH0945224.1|	161.2	FASII
ref|XP_045766807.1|	692.7	FAS
ref|XP_045766807.1|	314	PKS
ref|XP_045766807.1|	161.3	FASII
ref|XP_023177632.2|	692.5	FAS
ref|XP_023177632.2|	329	PKS
ref|XP_023177632.2|	161.4	FASII
ref|XP_022220840.1|	692.5	FAS
ref|XP_022220840.1|	330.6	PKS
ref|XP_022220840.1|	165.4	FASII
ref|XP_017152398.1|	692.2	FAS
ref|XP_017152398.1|	335.2	PKS
ref|XP_017152398.1|	163.7	FASII
gb|EFN82411.1|	691.9	FAS
gb|EFN82411.1|	321.3	PKS
gb|EFN82411.1|	164.9	FASII
ref|XP_034666102.1|	691.4	FAS
ref|XP_034666102.1|	331	PKS
ref|XP_034666102.1|	166	FASII
ref|XP_026844979.1|	691.4	FAS
ref|XP_026844979.1|	333	PKS
ref|XP_026844979.1|	164.4	FASII
ref|XP_001356821.4|	691.4	FAS
ref|XP_001356821.4|	333	PKS
ref|XP_001356821.4|	164.4	FASII
gb|KAH8249664.1|	691.4	FAS
gb|KAH8249664.1|	329.8	PKS
gb|KAH8249664.1|	166.6	FASII
gb|KAG5674367.1|	691.4	FAS
gb|KAG5674367.1|	337.8	PKS
gb|KAG5674367.1|	160.8	FASII
gb|EDW29177.1|	691.4	FAS
gb|EDW29177.1|	333	PKS
gb|EDW29177.1|	164.4	FASII
ref|XP_031768652.1|	691.4	FAS
ref|XP_031768652.1|	315	PKS
ref|XP_031768652.1|	163.6	FASII
ref|XP_037911608.1|	691	FAS
ref|XP_037911608.1|	340.8	PKS
ref|XP_037911608.1|	166.4	FASII
ref|XP_037881779.1|	690.7	FAS
ref|XP_037881779.1|	339.9	PKS
ref|XP_037881779.1|	164.7	FASII
gb|KAH8385559.1|	690.7	FAS
gb|KAH8385559.1|	327.8	PKS
gb|KAH8385559.1|	162.9	FASII
ref|XP_017037404.1|	690.6	FAS
ref|XP_017037404.1|	328.5	PKS
ref|XP_017037404.1|	163.2	FASII
gb|KAH8283061.1|	690.6	FAS
gb|KAH8283061.1|	328	PKS
gb|KAH8283061.1|	162.4	FASII
ref|XP_039303277.1|	690.6	FAS
ref|XP_039303277.1|	343.4	PKS
ref|XP_039303277.1|	161.8	FASII
emb|CAG9811526.1|	690.3	FAS
emb|CAG9811526.1|	341.6	PKS
emb|CAG9811526.1|	163.4	FASII
emb|CAG9798221.1|	690.3	FAS
emb|CAG9798221.1|	341.6	PKS
emb|CAG9798221.1|	163.4	FASII
ref|XP_039309146.1|	690.3	FAS
ref|XP_039309146.1|	333.1	PKS
ref|XP_039309146.1|	151.6	FASII
ref|XP_033150589.1|	690.1	FAS
ref|XP_033150589.1|	330.3	PKS
ref|XP_033150589.1|	159.1	FASII
gb|KAH8298248.1|	690.1	FAS
gb|KAH8298248.1|	330.2	PKS
gb|KAH8298248.1|	165	FASII
gb|ALC38283.1|	690.1	FAS
gb|ALC38283.1|	330.3	PKS
gb|ALC38283.1|	159.1	FASII
gb|KAH8352260.1|	689.8	FAS
gb|KAH8352260.1|	328.8	PKS
gb|KAH8352260.1|	162.3	FASII
gb|KAH8412790.1|	689.4	FAS
gb|KAH8412790.1|	327.2	PKS
gb|KAH8412790.1|	166.8	FASII
ref|XP_025419055.1|	689.3	FAS
ref|XP_025419055.1|	337.1	PKS
ref|XP_025419055.1|	159.8	FASII
ref|XP_025419054.1|	689.3	FAS
ref|XP_025419054.1|	337.1	PKS
ref|XP_025419054.1|	159.8	FASII
ref|XP_001962523.2|	689.1	FAS
ref|XP_001962523.2|	330.2	PKS
ref|XP_001962523.2|	163.8	FASII
gb|KAH8325813.1|	689.1	FAS
gb|KAH8325813.1|	330.2	PKS
gb|KAH8325813.1|	163.8	FASII
gb|RZC35992.1|	689.1	FAS
gb|RZC35992.1|	325.6	PKS
gb|RZC35992.1|	157	FASII
ref|XP_030383066.1|	689	FAS
ref|XP_030383066.1|	332.4	PKS
ref|XP_030383066.1|	159.3	FASII
gb|KAG0719693.1|	689	FAS
gb|KAG0719693.1|	315.2	PKS
gb|KAG0719693.1|	158.4	FASII
ref|XP_002052427.1|	688.9	FAS
ref|XP_002052427.1|	327.3	PKS
ref|XP_002052427.1|	160.4	FASII
ref|XP_039755412.1|	688.8	FAS
ref|XP_039755412.1|	316.7	PKS
ref|XP_039755412.1|	158.4	FASII
ref|XP_017047343.1|	688.5	FAS
ref|XP_017047343.1|	327.8	PKS
ref|XP_017047343.1|	160.1	FASII
gb|KAH8246631.1|	688.4	FAS
gb|KAH8246631.1|	329.5	PKS
gb|KAH8246631.1|	161.5	FASII
ref|XP_016987663.1|	688.2	FAS
ref|XP_016987663.1|	328.4	PKS
ref|XP_016987663.1|	160.7	FASII
ref|XP_034474920.1|	688	FAS
ref|XP_034474920.1|	330.9	PKS
ref|XP_034474920.1|	163.5	FASII
ref|XP_017099791.2|	688	FAS
ref|XP_017099791.2|	327.8	PKS
ref|XP_017099791.2|	164.7	FASII
gb|KAH8324165.1|	688	FAS
gb|KAH8324165.1|	327.8	PKS
gb|KAH8324165.1|	164.7	FASII
gb|KAH8241495.1|	688	FAS
gb|KAH8241495.1|	327.8	PKS
gb|KAH8241495.1|	164.7	FASII
emb|VVC27331.1|	688	FAS
emb|VVC27331.1|	322.7	PKS
emb|VVC27331.1|	144.5	FASII
emb|VVC27330.1|	688	FAS
emb|VVC27330.1|	322.7	PKS
emb|VVC27330.1|	144.5	FASII
emb|VVC27329.1|	688	FAS
emb|VVC27329.1|	322.7	PKS
emb|VVC27329.1|	144.5	FASII
ref|XP_026834380.1|	687.9	FAS
ref|XP_026834380.1|	327	PKS
ref|XP_026834380.1|	159.9	FASII
ref|XP_001968521.2|	687.9	FAS
ref|XP_001968521.2|	327	PKS
ref|XP_001968521.2|	159.9	FASII
ref|XP_020812294.1|	687.8	FAS
ref|XP_020812294.1|	326.1	PKS
ref|XP_020812294.1|	163.2	FASII
ref|XP_034099406.1|	687.7	FAS
ref|XP_034099406.1|	329.2	PKS
ref|XP_034099406.1|	162.8	FASII
ref|XP_030557061.1|	687.7	FAS
ref|XP_030557061.1|	327.5	PKS
ref|XP_030557061.1|	161.4	FASII
gb|KAH8395447.1|	687.7	FAS
gb|KAH8395447.1|	329.4	PKS
gb|KAH8395447.1|	162.9	FASII
ref|XP_039309287.1|	687.4	FAS
ref|XP_039309287.1|	339.1	PKS
ref|XP_039309287.1|	156.3	FASII
ref|XP_039309277.1|	687.3	FAS
ref|XP_039309277.1|	345.5	PKS
ref|XP_039309277.1|	153.2	FASII
ref|XP_031623485.1|	687.2	FAS
ref|XP_031623485.1|	326.6	PKS
ref|XP_031623485.1|	163.4	FASII
ref|XP_011870552.1|	687	FAS
ref|XP_011870552.1|	340.1	PKS
ref|XP_011870552.1|	161.6	FASII
ref|XP_016954690.1|	686.6	FAS
ref|XP_016954690.1|	329.2	PKS
ref|XP_016954690.1|	160.6	FASII
gb|KAG4066011.1|	686.6	FAS
gb|KAG4066011.1|	326.2	PKS
gb|KAG4066011.1|	155.2	FASII
ref|XP_043646098.1|	686.4	FAS
ref|XP_043646098.1|	328.2	PKS
ref|XP_043646098.1|	160.7	FASII
ref|XP_039479573.1|	686.4	FAS
ref|XP_039479573.1|	328.2	PKS
ref|XP_039479573.1|	160.7	FASII
ref|XP_016936857.1|	686.4	FAS
ref|XP_016936857.1|	329.4	PKS
ref|XP_016936857.1|	160.6	FASII
ref|XP_002087781.2|	686.4	FAS
ref|XP_002087781.2|	328.2	PKS
ref|XP_002087781.2|	160.7	FASII
ref|XP_001658180.2|	686.4	FAS
ref|XP_001658180.2|	324.1	PKS
ref|XP_001658180.2|	150.8	FASII
gb|EAT47728.1|	686.4	FAS
gb|EAT47728.1|	324.1	PKS
gb|EAT47728.1|	150.8	FASII
ref|XP_037712039.1|	686.3	FAS
ref|XP_037712039.1|	329.5	PKS
ref|XP_037712039.1|	160.7	FASII
ref|NP_608748.1|	686.2	FAS
ref|NP_608748.1|	327.8	PKS
ref|NP_608748.1|	159.7	FASII
ref|NP_001137778.2|	686.2	FAS
ref|NP_001137778.2|	327.8	PKS
ref|NP_001137778.2|	159.7	FASII
gb|ACJ13230.1|	686.2	FAS
gb|ACJ13230.1|	327.8	PKS
gb|ACJ13230.1|	159.7	FASII
gb|KAF6202923.1|	686.2	FAS
gb|KAF6202923.1|	332.3	PKS
gb|KAF6202923.1|	165.8	FASII
gb|KAH8377957.1|	686.1	FAS
gb|KAH8377957.1|	328.8	PKS
gb|KAH8377957.1|	162.2	FASII
ref|XP_017116763.1|	685.9	FAS
ref|XP_017116763.1|	330.4	PKS
ref|XP_017116763.1|	161.3	FASII
ref|XP_017075112.2|	685.9	FAS
ref|XP_017075112.2|	329.7	PKS
ref|XP_017075112.2|	161.3	FASII
ref|XP_037042085.1|	685.7	FAS
ref|XP_037042085.1|	327	PKS
ref|XP_037042085.1|	156.7	FASII
ref|XP_033151384.1|	685.7	FAS
ref|XP_033151384.1|	328.2	PKS
ref|XP_033151384.1|	159.8	FASII
ref|XP_032583363.1|	685.7	FAS
ref|XP_032583363.1|	328.2	PKS
ref|XP_032583363.1|	159.8	FASII
ref|XP_016023242.1|	685.7	FAS
ref|XP_016023242.1|	328.2	PKS
ref|XP_016023242.1|	159.8	FASII
gb|EDX03569.1|	685.7	FAS
gb|EDX03569.1|	328.2	PKS
gb|EDX03569.1|	159.8	FASII
ref|XP_039306266.1|	685.7	FAS
ref|XP_039306266.1|	334.3	PKS
ref|XP_039306266.1|	153.8	FASII
ref|XP_001988068.1|	685.4	FAS
ref|XP_001988068.1|	325.1	PKS
ref|XP_001988068.1|	161	FASII
ref|XP_025419053.1|	685.4	FAS
ref|XP_025419053.1|	326	PKS
ref|XP_025419053.1|	149.7	FASII
ref|XP_002074274.3|	685	FAS
ref|XP_002074274.3|	330	PKS
ref|XP_002074274.3|	160.3	FASII
gb|EDW85260.2|	685	FAS
gb|EDW85260.2|	330	PKS
gb|EDW85260.2|	160.3	FASII
ref|XP_044747246.1|	684.8	FAS
ref|XP_044747246.1|	349.2	PKS
ref|XP_044747246.1|	183	FASII
ref|XP_045622655.1|	684.5	FAS
ref|XP_045622655.1|	325.8	PKS
ref|XP_045622655.1|	157.7	FASII
gb|ATU31751.1|	684.5	FAS
gb|ATU31751.1|	325.8	PKS
gb|ATU31751.1|	157.7	FASII
ref|XP_023934577.1|	684.3	FAS
ref|XP_023934577.1|	314.3	PKS
ref|XP_023934577.1|	163.8	FASII
gb|KAG8121364.1|	684.2	FAS
gb|KAG8121364.1|	305.2	PKS
gb|KAG8121364.1|	151.6	FASII
ref|XP_026831268.1|	684.1	FAS
ref|XP_026831268.1|	334.2	PKS
ref|XP_026831268.1|	149.2	FASII
ref|XP_045120681.1|	683.9	FAS
ref|XP_045120681.1|	311.2	PKS
ref|XP_045120681.1|	152.7	FASII
ref|XP_045120680.1|	683.9	FAS
ref|XP_045120680.1|	311.2	PKS
ref|XP_045120680.1|	152.7	FASII
gb|AWW22968.1|	683.9	FAS
gb|AWW22968.1|	311.2	PKS
gb|AWW22968.1|	152.7	FASII
ref|XP_017004010.2|	683.2	FAS
ref|XP_017004010.2|	327.2	PKS
ref|XP_017004010.2|	157.4	FASII
gb|KAH8306769.1|	682.4	FAS
gb|KAH8306769.1|	327.4	PKS
gb|KAH8306769.1|	160.5	FASII
ref|XP_025199116.1|	682.4	FAS
ref|XP_025199116.1|	319.2	PKS
ref|XP_025199116.1|	144.8	FASII
ref|XP_029715178.1|	682	FAS
ref|XP_029715178.1|	321.2	PKS
ref|XP_029715178.1|	149.7	FASII
ref|XP_011193543.1|	681	FAS
ref|XP_011193543.1|	333.2	PKS
ref|XP_011193543.1|	161.5	FASII
gb|AJW76499.1|	680.4	FAS
gb|AJW76499.1|	314	PKS
gb|AJW76499.1|	159.7	FASII
ref|XP_045464695.1|	679.7	FAS
ref|XP_045464695.1|	352	PKS
ref|XP_045464695.1|	178.8	FASII
ref|XP_037781418.1|	679.5	FAS
ref|XP_037781418.1|	329.2	PKS
ref|XP_037781418.1|	153.7	FASII
ref|XP_039309310.1|	679.4	FAS
ref|XP_039309310.1|	341.9	PKS
ref|XP_039309310.1|	160.8	FASII
ref|XP_039950687.1|	678.5	FAS
ref|XP_039950687.1|	332.4	PKS
ref|XP_039950687.1|	162	FASII
ref|XP_011204063.2|	678.5	FAS
ref|XP_011204063.2|	332.4	PKS
ref|XP_011204063.2|	162	FASII
ref|XP_047480954.1|	678.4	FAS
ref|XP_047480954.1|	328.4	PKS
ref|XP_047480954.1|	153.4	FASII
ref|XP_031628631.1|	678.3	FAS
ref|XP_031628631.1|	337.9	PKS
ref|XP_031628631.1|	164.9	FASII
ref|XP_042872076.1|	678.3	FAS
ref|XP_042872076.1|	329.2	PKS
ref|XP_042872076.1|	155.5	FASII
ref|XP_036319738.1|	678.2	FAS
ref|XP_036319738.1|	334.2	PKS
ref|XP_036319738.1|	163.6	FASII
ref|XP_017465231.1|	678.2	FAS
ref|XP_017465231.1|	334.2	PKS
ref|XP_017465231.1|	163.6	FASII
ref|XP_042207540.1|	678.2	FAS
ref|XP_042207540.1|	318.8	PKS
ref|XP_042207540.1|	148.1	FASII
ref|XP_027223756.1|	678.2	FAS
ref|XP_027223756.1|	329	PKS
ref|XP_027223756.1|	151.7	FASII
gb|ROT68596.1|	678.2	FAS
gb|ROT68596.1|	329	PKS
gb|ROT68596.1|	151.7	FASII
gb|KAG7154441.1|	678.2	FAS
gb|KAG7154441.1|	318.8	PKS
gb|KAG7154441.1|	148.1	FASII
gb|ADM88556.1|	678.2	FAS
gb|ADM88556.1|	329	PKS
gb|ADM88556.1|	151.7	FASII
ref|XP_014097293.1|	677.2	FAS
ref|XP_014097293.1|	333.4	PKS
ref|XP_014097293.1|	161.5	FASII
ref|XP_031636808.1|	677	FAS
ref|XP_031636808.1|	334.1	PKS
ref|XP_031636808.1|	164.2	FASII
ref|XP_004524715.1|	677	FAS
ref|XP_004524715.1|	335.7	PKS
ref|XP_004524715.1|	163.6	FASII
emb|CAD6999349.1|	677	FAS
emb|CAD6999349.1|	335.7	PKS
emb|CAD6999349.1|	163.6	FASII
ref|XP_018800019.1|	676.5	FAS
ref|XP_018800019.1|	332.3	PKS
ref|XP_018800019.1|	162.7	FASII
ref|XP_039433966.1|	675.4	FAS
ref|XP_039433966.1|	334.3	PKS
ref|XP_039433966.1|	160.3	FASII
ref|XP_038112503.1|	675.4	FAS
ref|XP_038112503.1|	334.3	PKS
ref|XP_038112503.1|	160.3	FASII
gb|EDS45473.1|	675.4	FAS
gb|EDS45473.1|	334.3	PKS
gb|EDS45473.1|	160.3	FASII
gb|EZA55884.1|	675.1	FAS
gb|EZA55884.1|	326	PKS
gb|EZA55884.1|	142.6	FASII
emb|CAH1155577.1|	674.4	FAS
emb|CAH1155577.1|	345.7	PKS
emb|CAH1155577.1|	148.1	FASII
emb|CAH1398199.1|	674.3	FAS
emb|CAH1398199.1|	342.1	PKS
emb|CAH1398199.1|	167.6	FASII
emb|CAH1398193.1|	674.3	FAS
emb|CAH1398193.1|	342.1	PKS
emb|CAH1398193.1|	167.6	FASII
ref|XP_039303879.1|	674.3	FAS
ref|XP_039303879.1|	348.2	PKS
ref|XP_039303879.1|	164.2	FASII
ref|XP_039309729.1|	674.1	FAS
ref|XP_039309729.1|	334.9	PKS
ref|XP_039309729.1|	156	FASII
ref|XP_019887003.2|	673.6	FAS
ref|XP_019887003.2|	326.6	PKS
ref|XP_019887003.2|	143.6	FASII
ref|XP_014291397.1|	673	FAS
ref|XP_014291397.1|	353.7	PKS
ref|XP_014291397.1|	175.9	FASII
gb|KAH8334467.1|	672.8	FAS
gb|KAH8334467.1|	325	PKS
gb|KAH8334467.1|	161.4	FASII
ref|XP_011864122.1|	671.5	FAS
ref|XP_011864122.1|	329.1	PKS
ref|XP_011864122.1|	152.8	FASII
gb|QPF20888.1|	670.8	FAS
gb|QPF20888.1|	321.2	PKS
gb|QPF20888.1|	154.7	FASII
ref|XP_023236720.1|	669.5	FAS
ref|XP_023236720.1|	323.2	PKS
ref|XP_023236720.1|	162	FASII
ref|XP_031635247.1|	669	FAS
ref|XP_031635247.1|	336.2	PKS
ref|XP_031635247.1|	174.3	FASII
ref|XP_031635340.1|	668.6	FAS
ref|XP_031635340.1|	336.8	PKS
ref|XP_031635340.1|	173	FASII
ref|XP_035227546.1|	667.4	FAS
ref|XP_035227546.1|	319.5	PKS
ref|XP_035227546.1|	139	FASII
ref|XP_018912187.1|	667	FAS
ref|XP_018912187.1|	321.1	PKS
ref|XP_018912187.1|	144.4	FASII
gb|KAI1292133.1|	666.3	FAS
gb|KAI1292133.1|	333.1	PKS
gb|KAI1292133.1|	149.2	FASII
ref|XP_026831269.1|	665.6	FAS
ref|XP_026831269.1|	323.5	PKS
ref|XP_026831269.1|	143.2	FASII
gb|KAI5716536.1|	665.2	FAS
gb|KAI5716536.1|	303.8	PKS
gb|KAI5716536.1|	143.6	FASII
gb|KAI5695088.1|	665.2	FAS
gb|KAI5695088.1|	303.8	PKS
gb|KAI5695088.1|	143.6	FASII
ref|XP_042904941.1|	664.6	FAS
ref|XP_042904941.1|	314.5	PKS
ref|XP_042904941.1|	145.4	FASII
ref|XP_011872608.1|	664.5	FAS
ref|XP_011872608.1|	328.1	PKS
ref|XP_011872608.1|	153.9	FASII
ref|XP_048000881.1|	664.2	FAS
ref|XP_048000881.1|	303.1	PKS
ref|XP_048000881.1|	166.1	FASII
dbj|GBN61891.1|	664.1	FAS
dbj|GBN61891.1|	305.8	PKS
dbj|GBN61891.1|	142.1	FASII
dbj|GBN61866.1|	664.1	FAS
dbj|GBN61866.1|	305.8	PKS
dbj|GBN61866.1|	142.1	FASII
dbj|GBN56952.1|	664.1	FAS
dbj|GBN56952.1|	305.8	PKS
dbj|GBN56952.1|	142.1	FASII
gb|KAI2804917.1|	663.4	FAS
gb|KAI2804917.1|	324	PKS
gb|KAI2804917.1|	177.3	FASII
dbj|GIY71904.1|	663.3	FAS
dbj|GIY71904.1|	306.9	PKS
dbj|GIY71904.1|	140.1	FASII
ref|XP_014243797.1|	662.7	FAS
ref|XP_014243797.1|	318.1	PKS
ref|XP_014243797.1|	157.3	FASII
ref|XP_029161229.1|	662.7	FAS
ref|XP_029161229.1|	329.3	PKS
ref|XP_029161229.1|	140.9	FASII
ref|XP_029176907.1|	662.5	FAS
ref|XP_029176907.1|	328.8	PKS
ref|XP_029176907.1|	140.8	FASII
ref|XP_011867181.1|	662.3	FAS
ref|XP_011867181.1|	342.3	PKS
ref|XP_011867181.1|	146.7	FASII
ref|XP_039309372.1|	662.3	FAS
ref|XP_039309372.1|	335	PKS
ref|XP_039309372.1|	148.2	FASII
ref|XP_015783255.1|	662.1	FAS
ref|XP_015783255.1|	335.1	PKS
ref|XP_015783255.1|	162.6	FASII
gb|KFM74313.1|	661.9	FAS
gb|KFM74313.1|	323.1	PKS
gb|KFM74313.1|	139.6	FASII
ref|XP_029178050.1|	660.4	FAS
ref|XP_029178050.1|	328.5	PKS
ref|XP_029178050.1|	142.4	FASII
gb|KAF8788041.1|	660.3	FAS
gb|KAF8788041.1|	299.9	PKS
gb|KAF8788041.1|	138.3	FASII
dbj|GBM44560.1|	659.8	FAS
dbj|GBM44560.1|	307.8	PKS
dbj|GBM44560.1|	146.6	FASII
gb|KAG8177211.1|	659.5	FAS
gb|KAG8177211.1|	323.4	PKS
gb|KAG8177211.1|	143.9	FASII
ref|XP_031628812.1|	658.5	FAS
ref|XP_031628812.1|	327	PKS
ref|XP_031628812.1|	159.2	FASII
ref|XP_029673475.1|	658.4	FAS
ref|XP_029673475.1|	332.3	PKS
ref|XP_029673475.1|	166.2	FASII
ref|XP_046916127.1|	656.6	FAS
ref|XP_046916127.1|	335.7	PKS
ref|XP_046916127.1|	167.2	FASII
gb|KAH9501768.1|	656.6	FAS
gb|KAH9501768.1|	335.7	PKS
gb|KAH9501768.1|	167.2	FASII
gb|KAH7637722.1|	656.6	FAS
gb|KAH7637722.1|	335.7	PKS
gb|KAH7637722.1|	167.2	FASII
dbj|GFR21923.1|	655.3	FAS
dbj|GFR21923.1|	320	PKS
dbj|GFR21923.1|	140	FASII
ref|XP_031618486.1|	654.6	FAS
ref|XP_031618486.1|	318.5	PKS
ref|XP_031618486.1|	158.5	FASII
dbj|GFS78340.1|	653.9	FAS
dbj|GFS78340.1|	320.6	PKS
dbj|GFS78340.1|	139.5	FASII
ref|XP_017486368.1|	653.7	FAS
ref|XP_017486368.1|	326	PKS
ref|XP_017486368.1|	168.3	FASII
gb|KAH9389884.1|	653.7	FAS
gb|KAH9389884.1|	326	PKS
gb|KAH9389884.1|	168.3	FASII
ref|XP_039285484.1|	653.4	FAS
ref|XP_039285484.1|	342.9	PKS
ref|XP_039285484.1|	160.3	FASII
ref|XP_011264667.2|	653.3	FAS
ref|XP_011264667.2|	328.5	PKS
ref|XP_011264667.2|	139.4	FASII
gb|KAH9413572.1|	652.8	FAS
gb|KAH9413572.1|	334.5	PKS
gb|KAH9413572.1|	158.9	FASII
ref|XP_027196308.1|	652.6	FAS
ref|XP_027196308.1|	335.1	PKS
ref|XP_027196308.1|	158	FASII
ref|XP_029174604.1|	652.5	FAS
ref|XP_029174604.1|	331.3	PKS
ref|XP_029174604.1|	143.6	FASII
ref|XP_029174603.1|	652.5	FAS
ref|XP_029174603.1|	331.3	PKS
ref|XP_029174603.1|	143.6	FASII
ref|XP_029164206.1|	652.5	FAS
ref|XP_029164206.1|	331.3	PKS
ref|XP_029164206.1|	143.6	FASII
ref|XP_029164205.1|	652.5	FAS
ref|XP_029164205.1|	331.3	PKS
ref|XP_029164205.1|	143.6	FASII
gb|KPM03589.1|	652.4	FAS
gb|KPM03589.1|	332.8	PKS
gb|KPM03589.1|	149.7	FASII
gb|OTF78648.1|	652.2	FAS
gb|OTF78648.1|	336.3	PKS
gb|OTF78648.1|	163.8	FASII
ref|XP_037522547.1|	652	FAS
ref|XP_037522547.1|	325	PKS
ref|XP_037522547.1|	155.4	FASII
gb|EFN62572.1|	651.8	FAS
gb|EFN62572.1|	325.7	PKS
gb|EFN62572.1|	138.6	FASII
ref|XP_023313670.1|	651.2	FAS
ref|XP_023313670.1|	314.6	PKS
ref|XP_023313670.1|	154.8	FASII
dbj|GBN11021.1|	651	FAS
dbj|GBN11021.1|	306	PKS
dbj|GBN11021.1|	139.2	FASII
ref|XP_011859872.1|	650.9	FAS
ref|XP_011859872.1|	318.8	PKS
ref|XP_011859872.1|	141	FASII
gb|KAB0796580.1|	650.5	FAS
gb|KAB0796580.1|	331.4	PKS
gb|KAB0796580.1|	163.8	FASII
ref|XP_022703888.1|	650.3	FAS
ref|XP_022703888.1|	307.4	PKS
ref|XP_022703888.1|	155.5	FASII
ref|XP_022664808.1|	650.3	FAS
ref|XP_022664808.1|	307.4	PKS
ref|XP_022664808.1|	155.5	FASII
ref|XP_037286517.1|	649.8	FAS
ref|XP_037286517.1|	320.7	PKS
ref|XP_037286517.1|	153.3	FASII
ref|XP_003739635.1|	649.8	FAS
ref|XP_003739635.1|	298.2	PKS
ref|XP_003739635.1|	153.9	FASII
gb|KAH8036442.1|	649.8	FAS
gb|KAH8036442.1|	320.7	PKS
gb|KAH8036442.1|	153.3	FASII
ref|XP_040077111.1|	649.3	FAS
ref|XP_040077111.1|	314.1	PKS
ref|XP_040077111.1|	157.3	FASII
ref|XP_037571340.1|	649.3	FAS
ref|XP_037571340.1|	326.1	PKS
ref|XP_037571340.1|	156.5	FASII
ref|XP_011337800.1|	649.3	FAS
ref|XP_011337800.1|	330.1	PKS
ref|XP_011337800.1|	150.1	FASII
gb|KAH7948759.1|	649.3	FAS
gb|KAH7948759.1|	326.1	PKS
gb|KAH7948759.1|	156.5	FASII
gb|EEC11711.1|	649.3	FAS
gb|EEC11711.1|	314.1	PKS
gb|EEC11711.1|	157.3	FASII
emb|CAB0032616.1|	649	FAS
emb|CAB0032616.1|	316.2	PKS
emb|CAB0032616.1|	155.8	FASII
dbj|GBN76779.1|	648.8	FAS
dbj|GBN76779.1|	299	PKS
dbj|GBN76779.1|	137.1	FASII
gb|OQR66937.1|	648	FAS
gb|OQR66937.1|	301.3	PKS
gb|OQR66937.1|	147.2	FASII
gb|KAF6203167.1|	647.3	FAS
gb|KAF6203167.1|	336.7	PKS
gb|KAF6203167.1|	165	FASII
ref|XP_014250609.1|	646.8	FAS
ref|XP_014250609.1|	346.4	PKS
ref|XP_014250609.1|	167.2	FASII
ref|XP_014250608.1|	646.8	FAS
ref|XP_014250608.1|	346.4	PKS
ref|XP_014250608.1|	167.2	FASII
ref|XP_023289558.1|	646.5	FAS
ref|XP_023289558.1|	326.8	PKS
ref|XP_023289558.1|	152	FASII
ref|XP_029173304.1|	646.5	FAS
ref|XP_029173304.1|	327.9	PKS
ref|XP_029173304.1|	138.5	FASII
ref|XP_023725321.1|	645.9	FAS
ref|XP_023725321.1|	317.1	PKS
ref|XP_023725321.1|	160.5	FASII
dbj|GBL99479.1|	645.8	FAS
dbj|GBL99479.1|	312.7	PKS
dbj|GBL99479.1|	138.8	FASII
ref|XP_047993204.1|	645.4	FAS
ref|XP_047993204.1|	285.7	PKS
ref|XP_047993204.1|	151	FASII
ref|XP_034666101.1|	645.2	FAS
ref|XP_034666101.1|	324	PKS
ref|XP_034666101.1|	151.8	FASII
gb|KAH0952231.1|	645.2	FAS
gb|KAH0952231.1|	351.3	PKS
gb|KAH0952231.1|	151.6	FASII
gb|KAI1291794.1|	645.2	FAS
gb|KAI1291794.1|	307.6	PKS
gb|KAI1291794.1|	133.4	FASII
dbj|GBM24823.1|	644.6	FAS
dbj|GBM24823.1|	294.4	PKS
dbj|GBM24823.1|	141.1	FASII
ref|XP_034124965.1|	644.3	FAS
ref|XP_034124965.1|	322.9	PKS
ref|XP_034124965.1|	151.5	FASII
ref|XP_014291398.1|	644.3	FAS
ref|XP_014291398.1|	322.1	PKS
ref|XP_014291398.1|	155.1	FASII
ref|XP_012228972.1|	643.7	FAS
ref|XP_012228972.1|	332.4	PKS
ref|XP_012228972.1|	149	FASII
ref|XP_030383313.1|	643.5	FAS
ref|XP_030383313.1|	324.5	PKS
ref|XP_030383313.1|	159.9	FASII
gb|KAH8334468.1|	643.5	FAS
gb|KAH8334468.1|	323.9	PKS
gb|KAH8334468.1|	151.8	FASII
ref|XP_022220839.2|	643.4	FAS
ref|XP_022220839.2|	323.6	PKS
ref|XP_022220839.2|	149.9	FASII
ref|XP_022703893.1|	643	FAS
ref|XP_022703893.1|	295.1	PKS
ref|XP_022703893.1|	140.1	FASII
ref|XP_022662905.1|	643	FAS
ref|XP_022662905.1|	295.1	PKS
ref|XP_022662905.1|	140.1	FASII
ref|XP_037710885.1|	642.8	FAS
ref|XP_037710885.1|	325.9	PKS
ref|XP_037710885.1|	151.4	FASII
ref|XP_023247006.1|	642.3	FAS
ref|XP_023247006.1|	316.4	PKS
ref|XP_023247006.1|	153.7	FASII
ref|XP_024885303.1|	642.2	FAS
ref|XP_024885303.1|	319.8	PKS
ref|XP_024885303.1|	160.1	FASII
gb|KAH8298247.1|	641.9	FAS
gb|KAH8298247.1|	327.8	PKS
gb|KAH8298247.1|	154.2	FASII
emb|CAD7651894.1|	641.8	FAS
emb|CAD7651894.1|	319.2	PKS
emb|CAD7651894.1|	174.9	FASII
ref|XP_017004043.2|	641.6	FAS
ref|XP_017004043.2|	326.9	PKS
ref|XP_017004043.2|	151.5	FASII
gb|KAH8326055.1|	641.6	FAS
gb|KAH8326055.1|	325.5	PKS
gb|KAH8326055.1|	152	FASII
gb|KAH8249421.1|	641.4	FAS
gb|KAH8249421.1|	326.5	PKS
gb|KAH8249421.1|	155.9	FASII
ref|XP_043289389.1|	641.4	FAS
ref|XP_043289389.1|	322.2	PKS
ref|XP_043289389.1|	156.4	FASII
ref|XP_017099797.2|	641.3	FAS
ref|XP_017099797.2|	327.1	PKS
ref|XP_017099797.2|	151.8	FASII
ref|XP_016941055.1|	641.3	FAS
ref|XP_016941055.1|	325.4	PKS
ref|XP_016941055.1|	151.1	FASII
gb|KAH8241567.1|	641.3	FAS
gb|KAH8241567.1|	327.1	PKS
gb|KAH8241567.1|	151.8	FASII
ref|XP_016954691.1|	641.2	FAS
ref|XP_016954691.1|	325.8	PKS
ref|XP_016954691.1|	151.1	FASII
emb|CAH2981096.1|	641.1	FAS
emb|CAH2981096.1|	294.6	PKS
emb|CAH2981096.1|	149.3	FASII
ref|XP_001962524.1|	640.9	FAS
ref|XP_001962524.1|	328.1	PKS
ref|XP_001962524.1|	150.2	FASII
ref|XP_001988067.1|	640.7	FAS
ref|XP_001988067.1|	317.2	PKS
ref|XP_001988067.1|	151.3	FASII
gb|KAH8324158.1|	640.5	FAS
gb|KAH8324158.1|	325.8	PKS
gb|KAH8324158.1|	151.4	FASII
gb|AGQ04168.1|	640.5	FAS
gb|AGQ04168.1|	326.9	PKS
gb|AGQ04168.1|	155.4	FASII
ref|XP_016987664.1|	640.4	FAS
ref|XP_016987664.1|	325.8	PKS
ref|XP_016987664.1|	153.9	FASII
ref|XP_020812295.1|	640.3	FAS
ref|XP_020812295.1|	324.6	PKS
ref|XP_020812295.1|	152.2	FASII
ref|XP_017037416.1|	640.1	FAS
ref|XP_017037416.1|	321.5	PKS
ref|XP_017037416.1|	150.9	FASII
gb|RZF33667.1|	640.1	FAS
gb|RZF33667.1|	312.5	PKS
gb|RZF33667.1|	157.7	FASII
ref|XP_011171248.3|	640.1	FAS
ref|XP_011171248.3|	312.9	PKS
ref|XP_011171248.3|	129	FASII
ref|XP_023036701.2|	640	FAS
ref|XP_023036701.2|	326.9	PKS
ref|XP_023036701.2|	150.5	FASII
gb|KAH8352263.1|	639.9	FAS
gb|KAH8352263.1|	325.8	PKS
gb|KAH8352263.1|	153.4	FASII
gb|KAH8385560.1|	639.7	FAS
gb|KAH8385560.1|	323.9	PKS
gb|KAH8385560.1|	151.7	FASII
ref|XP_039479571.1|	639.5	FAS
ref|XP_039479571.1|	326.6	PKS
ref|XP_039479571.1|	154.1	FASII
ref|XP_002087780.1|	639.5	FAS
ref|XP_002087780.1|	326.6	PKS
ref|XP_002087780.1|	154.1	FASII
ref|XP_043646078.1|	639.3	FAS
ref|XP_043646078.1|	326.4	PKS
ref|XP_043646078.1|	153.4	FASII
ref|XP_002052428.1|	639.3	FAS
ref|XP_002052428.1|	326.4	PKS
ref|XP_002052428.1|	149	FASII
ref|XP_017152397.1|	639.2	FAS
ref|XP_017152397.1|	321.1	PKS
ref|XP_017152397.1|	151.7	FASII
ref|XP_002015182.2|	639.2	FAS
ref|XP_002015182.2|	321.1	PKS
ref|XP_002015182.2|	151.7	FASII
gb|EDW29180.1|	639.2	FAS
gb|EDW29180.1|	321.1	PKS
gb|EDW29180.1|	151.7	FASII
ref|XP_030556630.1|	639	FAS
ref|XP_030556630.1|	324.7	PKS
ref|XP_030556630.1|	148.9	FASII
ref|XP_001356822.3|	639	FAS
ref|XP_001356822.3|	321.1	PKS
ref|XP_001356822.3|	152	FASII
dbj|GFY63851.1|	639	FAS
dbj|GFY63851.1|	318.8	PKS
dbj|GFY63851.1|	142.9	FASII
ref|XP_032583368.1|	638.9	FAS
ref|XP_032583368.1|	324.5	PKS
ref|XP_032583368.1|	151.8	FASII
ref|XP_001968520.1|	638.9	FAS
ref|XP_001968520.1|	326.2	PKS
ref|XP_001968520.1|	153.4	FASII
gb|EDW54099.1|	638.9	FAS
gb|EDW54099.1|	324.5	PKS
gb|EDW54099.1|	151.8	FASII
gb|AGQ04169.1|	638.9	FAS
gb|AGQ04169.1|	323	PKS
gb|AGQ04169.1|	150	FASII
gb|RVE51369.1|	638.9	FAS
gb|RVE51369.1|	292.6	PKS
gb|RVE51369.1|	148.4	FASII
gb|KAH8377960.1|	638.6	FAS
gb|KAH8377960.1|	318.7	PKS
gb|KAH8377960.1|	153.6	FASII
ref|XP_016023240.1|	638.3	FAS
ref|XP_016023240.1|	325.9	PKS
ref|XP_016023240.1|	152.3	FASII
ref|XP_033151385.1|	638	FAS
ref|XP_033151385.1|	324.8	PKS
ref|XP_033151385.1|	152.1	FASII
ref|NP_647613.1|	638	FAS
ref|NP_647613.1|	325.1	PKS
ref|NP_647613.1|	151	FASII
ref|NP_001259986.1|	638	FAS
ref|NP_001259986.1|	325.1	PKS
ref|NP_001259986.1|	151	FASII
ref|XP_017858728.1|	637.9	FAS
ref|XP_017858728.1|	325.5	PKS
ref|XP_017858728.1|	157	FASII
gb|KAH8246632.1|	637.9	FAS
gb|KAH8246632.1|	323.8	PKS
gb|KAH8246632.1|	149.1	FASII
ref|XP_022194881.2|	637.7	FAS
ref|XP_022194881.2|	313.4	PKS
ref|XP_022194881.2|	158.4	FASII
ref|XP_017116772.1|	637.5	FAS
ref|XP_017116772.1|	326.1	PKS
ref|XP_017116772.1|	151.9	FASII
ref|XP_018907085.1|	637.4	FAS
ref|XP_018907085.1|	313.2	PKS
ref|XP_018907085.1|	159.8	FASII
gb|UEV87819.1|	637.4	FAS
gb|UEV87819.1|	313.2	PKS
gb|UEV87819.1|	159.8	FASII
ref|XP_034946083.1|	637.1	FAS
ref|XP_034946083.1|	304.1	PKS
ref|XP_034946083.1|	146.1	FASII
ref|XP_030079038.1|	637	FAS
ref|XP_030079038.1|	326.5	PKS
ref|XP_030079038.1|	156.8	FASII
ref|XP_002002898.1|	636.6	FAS
ref|XP_002002898.1|	325.8	PKS
ref|XP_002002898.1|	156.5	FASII
ref|XP_029173774.1|	636.6	FAS
ref|XP_029173774.1|	326	PKS
ref|XP_029173774.1|	136	FASII
ref|XP_029173773.1|	636.6	FAS
ref|XP_029173773.1|	326	PKS
ref|XP_029173773.1|	136	FASII
ref|XP_017047341.1|	636.5	FAS
ref|XP_017047341.1|	319.1	PKS
ref|XP_017047341.1|	151.2	FASII
ref|XP_046683010.1|	636.4	FAS
ref|XP_046683010.1|	305	PKS
ref|XP_046683010.1|	156.6	FASII
gb|KAG8327822.1|	636.4	FAS
gb|KAG8327822.1|	305	PKS
gb|KAG8327822.1|	156.6	FASII
ref|XP_046734626.1|	636.4	FAS
ref|XP_046734626.1|	314	PKS
ref|XP_046734626.1|	155.6	FASII
ref|XP_025270348.1|	636	FAS
ref|XP_025270348.1|	325	PKS
ref|XP_025270348.1|	144	FASII
ref|XP_034472481.1|	635.9	FAS
ref|XP_034472481.1|	319.8	PKS
ref|XP_034472481.1|	150.8	FASII
ref|XP_040072081.2|	635.7	FAS
ref|XP_040072081.2|	302.9	PKS
ref|XP_040072081.2|	138.7	FASII
ref|XP_014296122.1|	635.7	FAS
ref|XP_014296122.1|	306.2	PKS
ref|XP_014296122.1|	149.7	FASII
gb|KAH8306772.1|	635.5	FAS
gb|KAH8306772.1|	317.7	PKS
gb|KAH8306772.1|	151.9	FASII
ref|XP_034099405.1|	635.3	FAS
ref|XP_034099405.1|	317.9	PKS
ref|XP_034099405.1|	151.6	FASII
ref|XP_037286169.1|	635.3	FAS
ref|XP_037286169.1|	315.5	PKS
ref|XP_037286169.1|	151.7	FASII
ref|XP_025266760.1|	635.3	FAS
ref|XP_025266760.1|	329.1	PKS
ref|XP_025266760.1|	145.3	FASII
ref|XP_025265005.1|	635.3	FAS
ref|XP_025265005.1|	329.1	PKS
ref|XP_025265005.1|	145.3	FASII
ref|XP_017075110.2|	635.2	FAS
ref|XP_017075110.2|	328.4	PKS
ref|XP_017075110.2|	150.7	FASII
gb|KAH8395408.1|	635.1	FAS
gb|KAH8395408.1|	318.4	PKS
gb|KAH8395408.1|	149.4	FASII
ref|XP_046603296.1|	634.7	FAS
ref|XP_046603296.1|	323.7	PKS
ref|XP_046603296.1|	161.8	FASII
gb|KAH8399557.1|	634.5	FAS
gb|KAH8399557.1|	319.1	PKS
gb|KAH8399557.1|	145.1	FASII
ref|XP_030241158.1|	634.2	FAS
ref|XP_030241158.1|	325.4	PKS
ref|XP_030241158.1|	155.7	FASII
gb|KAH8412789.1|	634.2	FAS
gb|KAH8412789.1|	322	PKS
gb|KAH8412789.1|	151.4	FASII
ref|XP_044579265.1|	634	FAS
ref|XP_044579265.1|	305	PKS
ref|XP_044579265.1|	147	FASII
emb|CAD6237323.1|	633.8	FAS
emb|CAD6237323.1|	304.4	PKS
emb|CAD6237323.1|	147.9	FASII
ref|XP_046734627.1|	633.8	FAS
ref|XP_046734627.1|	312	PKS
ref|XP_046734627.1|	153.2	FASII
ref|XP_025268359.1|	633.6	FAS
ref|XP_025268359.1|	329.5	PKS
ref|XP_025268359.1|	144.4	FASII
ref|XP_008203901.1|	633.5	FAS
ref|XP_008203901.1|	316.3	PKS
ref|XP_008203901.1|	149.9	FASII
ref|XP_043482252.1|	633.3	FAS
ref|XP_043482252.1|	314.5	PKS
ref|XP_043482252.1|	151.6	FASII
ref|XP_033212530.1|	633.1	FAS
ref|XP_033212530.1|	320.8	PKS
ref|XP_033212530.1|	154.8	FASII
ref|XP_012251516.2|	632.8	FAS
ref|XP_012251516.2|	329.4	PKS
ref|XP_012251516.2|	167.4	FASII
ref|XP_025262487.1|	632.6	FAS
ref|XP_025262487.1|	327.2	PKS
ref|XP_025262487.1|	146.6	FASII
ref|XP_046607841.1|	632.3	FAS
ref|XP_046607841.1|	312.3	PKS
ref|XP_046607841.1|	157.2	FASII
ref|XP_046414517.1|	632.3	FAS
ref|XP_046414517.1|	312.3	PKS
ref|XP_046414517.1|	157.2	FASII
ref|XP_015515781.2|	632.3	FAS
ref|XP_015515781.2|	312.3	PKS
ref|XP_015515781.2|	157.2	FASII
emb|CAB3260161.1|	632.2	FAS
emb|CAB3260161.1|	312	PKS
emb|CAB3260161.1|	158.7	FASII
ref|XP_049523883.1|	632	FAS
ref|XP_049523883.1|	308.7	PKS
ref|XP_049523883.1|	140.4	FASII
ref|XP_046466255.1|	631.9	FAS
ref|XP_046466255.1|	319.6	PKS
ref|XP_046466255.1|	158.6	FASII
ref|XP_012254303.2|	631.7	FAS
ref|XP_012254303.2|	314.7	PKS
ref|XP_012254303.2|	155.2	FASII
ref|XP_046470173.1|	631.7	FAS
ref|XP_046470173.1|	311.8	PKS
ref|XP_046470173.1|	157.2	FASII
ref|XP_025423246.1|	631.4	FAS
ref|XP_025423246.1|	299.7	PKS
ref|XP_025423246.1|	156.6	FASII
ref|XP_015515773.1|	631.2	FAS
ref|XP_015515773.1|	322.4	PKS
ref|XP_015515773.1|	160.4	FASII
ref|XP_026824077.1|	630.8	FAS
ref|XP_026824077.1|	305	PKS
ref|XP_026824077.1|	152.5	FASII
gb|EZA57700.1|	630.8	FAS
gb|EZA57700.1|	305	PKS
gb|EZA57700.1|	152.5	FASII
ref|XP_025264324.1|	630.7	FAS
ref|XP_025264324.1|	326.5	PKS
ref|XP_025264324.1|	143.2	FASII
ref|XP_025264308.1|	630.7	FAS
ref|XP_025264308.1|	326.5	PKS
ref|XP_025264308.1|	143.2	FASII
gb|EFN60216.1|	630.7	FAS
gb|EFN60216.1|	326.5	PKS
gb|EFN60216.1|	143.2	FASII
gb|KAI1292128.1|	630.6	FAS
gb|KAI1292128.1|	311.6	PKS
gb|KAI1292128.1|	129.2	FASII
ref|XP_046415450.1|	630.5	FAS
ref|XP_046415450.1|	298.9	PKS
ref|XP_046415450.1|	141.5	FASII
ref|XP_040061985.2|	630.3	FAS
ref|XP_040061985.2|	301.3	PKS
ref|XP_040061985.2|	150.2	FASII
ref|XP_046471342.1|	629.9	FAS
ref|XP_046471342.1|	298.1	PKS
ref|XP_046471342.1|	141.1	FASII
ref|XP_044017899.1|	629.9	FAS
ref|XP_044017899.1|	305.7	PKS
ref|XP_044017899.1|	157.9	FASII
ref|XP_015519294.1|	629.9	FAS
ref|XP_015519294.1|	298.1	PKS
ref|XP_015519294.1|	141.1	FASII
ref|XP_011503081.1|	629.9	FAS
ref|XP_011503081.1|	313	PKS
ref|XP_011503081.1|	142.9	FASII
ref|XP_026814487.1|	629.6	FAS
ref|XP_026814487.1|	303.5	PKS
ref|XP_026814487.1|	159.6	FASII
dbj|GBP15812.1|	629	FAS
dbj|GBP15812.1|	329.6	PKS
dbj|GBP15812.1|	172.2	FASII
gb|KAG5331903.1|	628.8	FAS
gb|KAG5331903.1|	324.2	PKS
gb|KAG5331903.1|	157.9	FASII
ref|XP_045536242.1|	628.8	FAS
ref|XP_045536242.1|	326.6	PKS
ref|XP_045536242.1|	171.3	FASII
ref|XP_025993195.1|	628.7	FAS
ref|XP_025993195.1|	314.9	PKS
ref|XP_025993195.1|	149.4	FASII
ref|XP_029659556.1|	628.7	FAS
ref|XP_029659556.1|	313.7	PKS
ref|XP_029659556.1|	157.1	FASII
ref|XP_011878072.1|	628.7	FAS
ref|XP_011878072.1|	310.8	PKS
ref|XP_011878072.1|	155.4	FASII
gb|KAF0754035.1|	628.2	FAS
gb|KAF0754035.1|	299.7	PKS
gb|KAF0754035.1|	159.1	FASII
gb|AKM28424.1|	628.2	FAS
gb|AKM28424.1|	299.7	PKS
gb|AKM28424.1|	159.1	FASII
ref|XP_046739713.1|	628.1	FAS
ref|XP_046739713.1|	290.8	PKS
ref|XP_046739713.1|	147.5	FASII
ref|XP_049523884.1|	628	FAS
ref|XP_049523884.1|	307	PKS
ref|XP_049523884.1|	141.7	FASII
gb|KAE9544932.1|	628	FAS
gb|KAE9544932.1|	300.1	PKS
gb|KAE9544932.1|	159.3	FASII
gb|KAG5316385.1|	627.9	FAS
gb|KAG5316385.1|	320.2	PKS
gb|KAG5316385.1|	157.1	FASII
ref|XP_033150560.1|	627.8	FAS
ref|XP_033150560.1|	320.5	PKS
ref|XP_033150560.1|	150.3	FASII
gb|ALC38282.1|	627.8	FAS
gb|ALC38282.1|	320.5	PKS
gb|ALC38282.1|	150.3	FASII
ref|XP_029849141.2|	627.8	FAS
ref|XP_029849141.2|	314.4	PKS
ref|XP_029849141.2|	144.3	FASII
ref|XP_011053445.1|	627.7	FAS
ref|XP_011053445.1|	321.3	PKS
ref|XP_011053445.1|	158.5	FASII
emb|CAB3359503.1|	627.7	FAS
emb|CAB3359503.1|	311.5	PKS
emb|CAB3359503.1|	152.6	FASII
gb|KAE9544704.1|	627.6	FAS
gb|KAE9544704.1|	317.3	PKS
gb|KAE9544704.1|	160.4	FASII
emb|VVC87707.1|	627.6	FAS
emb|VVC87707.1|	302.8	PKS
emb|VVC87707.1|	142.3	FASII
ref|XP_025204286.1|	627.4	FAS
ref|XP_025204286.1|	297.4	PKS
ref|XP_025204286.1|	157.2	FASII
ref|XP_044017898.1|	627.3	FAS
ref|XP_044017898.1|	311.3	PKS
ref|XP_044017898.1|	156.2	FASII
ref|XP_025266340.1|	627.2	FAS
ref|XP_025266340.1|	318.9	PKS
ref|XP_025266340.1|	144	FASII
ref|XP_015368043.1|	627.1	FAS
ref|XP_015368043.1|	298.7	PKS
ref|XP_015368043.1|	158.6	FASII
gb|KAG5319290.1|	626.9	FAS
gb|KAG5319290.1|	323.6	PKS
gb|KAG5319290.1|	155.8	FASII
gb|KAI5725567.1|	626.8	FAS
gb|KAI5725567.1|	320.5	PKS
gb|KAI5725567.1|	150.3	FASII
gb|KAI5696355.1|	626.8	FAS
gb|KAI5696355.1|	320.5	PKS
gb|KAI5696355.1|	150.3	FASII
ref|XP_011703203.1|	626.7	FAS
ref|XP_011703203.1|	304.1	PKS
ref|XP_011703203.1|	156.7	FASII
ref|XP_022166038.1|	626.4	FAS
ref|XP_022166038.1|	298.4	PKS
ref|XP_022166038.1|	159.3	FASII
ref|XP_027844759.1|	626.3	FAS
ref|XP_027844759.1|	314.6	PKS
ref|XP_027844759.1|	158.3	FASII
ref|XP_014239844.1|	626.3	FAS
ref|XP_014239844.1|	322.9	PKS
ref|XP_014239844.1|	163	FASII
ref|XP_008187030.1|	625.9	FAS
ref|XP_008187030.1|	298.6	PKS
ref|XP_008187030.1|	157.4	FASII
ref|XP_040076512.1|	625.7	FAS
ref|XP_040076512.1|	287.9	PKS
ref|XP_040076512.1|	144.8	FASII
ref|XP_026763788.1|	625.7	FAS
ref|XP_026763788.1|	292.7	PKS
ref|XP_026763788.1|	136.3	FASII
ref|XP_049273436.1|	625.4	FAS
ref|XP_049273436.1|	300.8	PKS
ref|XP_049273436.1|	133.7	FASII
ref|XP_046589492.1|	625.3	FAS
ref|XP_046589492.1|	290.4	PKS
ref|XP_046589492.1|	145.1	FASII
ref|XP_015519301.1|	625.3	FAS
[truncated: 9,452 more rows]

## Sheet: Figure_2C_vertebrate_KS_hmm_sco
KSs	bit scores	HMMs
SRR7749869_NODE_912_length_10874_cov_187.310645_g441_i2_1	816.8	FAS
SRR7749869_NODE_912_length_10874_cov_187.310645_g441_i2_1	341.3	PKS
SRR7749869_NODE_912_length_10874_cov_187.310645_g441_i2_1	160.9	FASII
SRR6853721_NODE_16494_length_3204_cov_20.878633_g2276_i8_1	816.5	FAS
SRR6853721_NODE_16494_length_3204_cov_20.878633_g2276_i8_1	340	PKS
SRR6853721_NODE_16494_length_3204_cov_20.878633_g2276_i8_1	164.1	FASII
SRR11217076_NODE_333_length_9251_cov_61.981804_g168_i1_2	814.5	FAS
SRR11217076_NODE_333_length_9251_cov_61.981804_g168_i1_2	338.7	PKS
SRR11217076_NODE_333_length_9251_cov_61.981804_g168_i1_2	162.3	FASII
SRR11728159_NODE_588_length_8003_cov_52.354981_g127_i2_1	814.3	FAS
SRR11728159_NODE_588_length_8003_cov_52.354981_g127_i2_1	339	PKS
SRR11728159_NODE_588_length_8003_cov_52.354981_g127_i2_1	162.3	FASII
DRR118378_NODE_329_length_5975_cov_53.994263_g15_i4_2	814.2	FAS
DRR118378_NODE_329_length_5975_cov_53.994263_g15_i4_2	342.3	PKS
DRR118378_NODE_329_length_5975_cov_53.994263_g15_i4_2	162.6	FASII
ERR1725896_NODE_418_length_9376_cov_108.499839_g253_i1_1	813.6	FAS
ERR1725896_NODE_418_length_9376_cov_108.499839_g253_i1_1	337.9	PKS
ERR1725896_NODE_418_length_9376_cov_108.499839_g253_i1_1	158.8	FASII
SRR10033016_NODE_292_length_9251_cov_43.331881_g170_i0_1	812.4	FAS
SRR10033016_NODE_292_length_9251_cov_43.331881_g170_i0_1	339.3	PKS
SRR10033016_NODE_292_length_9251_cov_43.331881_g170_i0_1	161.5	FASII
SRR7749869_NODE_82401_length_2508_cov_143.190437_g13889_i3_1	812.4	FAS
SRR7749869_NODE_82401_length_2508_cov_143.190437_g13889_i3_1	341.9	PKS
SRR7749869_NODE_82401_length_2508_cov_143.190437_g13889_i3_1	159.8	FASII
ERR472718_NODE_142_length_9347_cov_53.084319_g100_i0_1	811.6	FAS
ERR472718_NODE_142_length_9347_cov_53.084319_g100_i0_1	334.5	PKS
ERR472718_NODE_142_length_9347_cov_53.084319_g100_i0_1	161.4	FASII
SRR10123035_NODE_2897_length_5009_cov_5.461912_g1199_i0_1	811.5	FAS
SRR10123035_NODE_2897_length_5009_cov_5.461912_g1199_i0_1	343.1	PKS
SRR10123035_NODE_2897_length_5009_cov_5.461912_g1199_i0_1	160.3	FASII
ERR8963532_NODE_1296_length_9669_cov_92.795957_g1064_i0_1	810.8	FAS
ERR8963532_NODE_1296_length_9669_cov_92.795957_g1064_i0_1	341.2	PKS
ERR8963532_NODE_1296_length_9669_cov_92.795957_g1064_i0_1	155.9	FASII
SRR15018376_NODE_4909_length_10377_cov_1362.474573_g904_i3_1	810.8	FAS
SRR15018376_NODE_4909_length_10377_cov_1362.474573_g904_i3_1	345.2	PKS
SRR15018376_NODE_4909_length_10377_cov_1362.474573_g904_i3_1	161.7	FASII
SRR8281651_NODE_19134_length_2128_cov_34.405353_g74_i4_1	810.5	FAS
SRR8281651_NODE_19134_length_2128_cov_34.405353_g74_i4_1	338.6	PKS
SRR8281651_NODE_19134_length_2128_cov_34.405353_g74_i4_1	158.9	FASII
picked_FAS_XP_009305082.1_Daniorerio	810	FAS
picked_FAS_XP_009305082.1_Daniorerio	341.2	PKS
picked_FAS_XP_009305082.1_Daniorerio	158.9	FASII
ERR2705004_NODE_114_length_9249_cov_88.112753_g85_i0_1	809.4	FAS
ERR2705004_NODE_114_length_9249_cov_88.112753_g85_i0_1	335.8	PKS
ERR2705004_NODE_114_length_9249_cov_88.112753_g85_i0_1	157.2	FASII
ref|XP_026090570.1|	808.9	FAS
ref|XP_026090570.1|	343.8	PKS
ref|XP_026090570.1|	163.4	FASII
ERR3132339_NODE_100_length_10293_cov_39.684932_g76_i0_1	808.8	FAS
ERR3132339_NODE_100_length_10293_cov_39.684932_g76_i0_1	342.4	PKS
ERR3132339_NODE_100_length_10293_cov_39.684932_g76_i0_1	152.8	FASII
SRR11728159_NODE_8254_length_4072_cov_42.572393_g127_i3_1	808.7	FAS
SRR11728159_NODE_8254_length_4072_cov_42.572393_g127_i3_1	337.4	PKS
SRR11728159_NODE_8254_length_4072_cov_42.572393_g127_i3_1	159	FASII
ERR2639614_NODE_602_length_12175_cov_111.707321_g131_i3_3	808.6	FAS
ERR2639614_NODE_602_length_12175_cov_111.707321_g131_i3_3	339.5	PKS
ERR2639614_NODE_602_length_12175_cov_111.707321_g131_i3_3	158.5	FASII
SRR8281651_NODE_19522_length_2101_cov_35.959073_g74_i5_1	808.5	FAS
SRR8281651_NODE_19522_length_2101_cov_35.959073_g74_i5_1	338.1	PKS
SRR8281651_NODE_19522_length_2101_cov_35.959073_g74_i5_1	159	FASII
ERR10034084_NODE_139_length_9500_cov_15.819913_g113_i0_1	808.5	FAS
ERR10034084_NODE_139_length_9500_cov_15.819913_g113_i0_1	340.5	PKS
ERR10034084_NODE_139_length_9500_cov_15.819913_g113_i0_1	156.9	FASII
ERR10034093_NODE_243_length_8965_cov_41.885150_g182_i0_1	808.4	FAS
ERR10034093_NODE_243_length_8965_cov_41.885150_g182_i0_1	340.3	PKS
ERR10034093_NODE_243_length_8965_cov_41.885150_g182_i0_1	157	FASII
ERR9973220_NODE_11264_length_2597_cov_4.953689_g5666_i0_1	808	FAS
ERR9973220_NODE_11264_length_2597_cov_4.953689_g5666_i0_1	340	PKS
ERR9973220_NODE_11264_length_2597_cov_4.953689_g5666_i0_1	157.1	FASII
DRR157555_NODE_96_length_12734_cov_78.323680_g65_i0_1	807.9	FAS
DRR157555_NODE_96_length_12734_cov_78.323680_g65_i0_1	339.1	PKS
DRR157555_NODE_96_length_12734_cov_78.323680_g65_i0_1	161.3	FASII
SRR6853721_NODE_17211_length_3142_cov_30.840013_g2276_i9_1	807.6	FAS
SRR6853721_NODE_17211_length_3142_cov_30.840013_g2276_i9_1	338.8	PKS
SRR6853721_NODE_17211_length_3142_cov_30.840013_g2276_i9_1	160.4	FASII
SRR10139982_NODE_23_length_10514_cov_46.230055_g17_i0_1	807.6	FAS
SRR10139982_NODE_23_length_10514_cov_46.230055_g17_i0_1	339.5	PKS
SRR10139982_NODE_23_length_10514_cov_46.230055_g17_i0_1	152.7	FASII
ERR9973220_NODE_11266_length_2597_cov_4.923862_g5666_i1_1	807.6	FAS
ERR9973220_NODE_11266_length_2597_cov_4.923862_g5666_i1_1	340	PKS
ERR9973220_NODE_11266_length_2597_cov_4.923862_g5666_i1_1	157.3	FASII
ERR10034100_NODE_204_length_9948_cov_85.255682_g148_i0_1	807.5	FAS
ERR10034100_NODE_204_length_9948_cov_85.255682_g148_i0_1	339.7	PKS
ERR10034100_NODE_204_length_9948_cov_85.255682_g148_i0_1	158.8	FASII
ERR3132329_NODE_2664_length_9145_cov_76.861111_g1657_i0_1	807.4	FAS
ERR3132329_NODE_2664_length_9145_cov_76.861111_g1657_i0_1	343.1	PKS
ERR3132329_NODE_2664_length_9145_cov_76.861111_g1657_i0_1	150.4	FASII
ref|XP_026132380.1|	807.2	FAS
ref|XP_026132380.1|	341.6	PKS
ref|XP_026132380.1|	163.5	FASII
gb|AGT29869.1|	807.1	FAS
gb|AGT29869.1|	340.7	PKS
gb|AGT29869.1|	162.5	FASII
ERR5838152_NODE_273_length_8068_cov_12.844245_g212_i0_2	806.8	FAS
ERR5838152_NODE_273_length_8068_cov_12.844245_g212_i0_2	339.1	PKS
ERR5838152_NODE_273_length_8068_cov_12.844245_g212_i0_2	156.8	FASII
gb|MCI4384415.1|	806.3	FAS
gb|MCI4384415.1|	342.1	PKS
gb|MCI4384415.1|	160.7	FASII
ref|XP_043109195.1|	806.1	FAS
ref|XP_043109195.1|	340.1	PKS
ref|XP_043109195.1|	165.1	FASII
gb|QGZ00497.1|	806.1	FAS
gb|QGZ00497.1|	341	PKS
gb|QGZ00497.1|	162.2	FASII
ERR5838134_NODE_140_length_9527_cov_22.121228_g105_i0_2	806	FAS
ERR5838134_NODE_140_length_9527_cov_22.121228_g105_i0_2	340.3	PKS
ERR5838134_NODE_140_length_9527_cov_22.121228_g105_i0_2	157.8	FASII
DRR319708_NODE_355_length_8031_cov_19.947726_g252_i0_1	805.6	FAS
DRR319708_NODE_355_length_8031_cov_19.947726_g252_i0_1	335.1	PKS
DRR319708_NODE_355_length_8031_cov_19.947726_g252_i0_1	157.9	FASII
gb|AYW03307.1|	805.5	FAS
gb|AYW03307.1|	337.1	PKS
gb|AYW03307.1|	164	FASII
SRR10032988_NODE_376_length_10233_cov_23.801355_g239_i0_1	805.4	FAS
SRR10032988_NODE_376_length_10233_cov_23.801355_g239_i0_1	344.5	PKS
SRR10032988_NODE_376_length_10233_cov_23.801355_g239_i0_1	156.8	FASII
ref|XP_048027540.1|	805.3	FAS
ref|XP_048027540.1|	339.7	PKS
ref|XP_048027540.1|	161.8	FASII
DRR179522_NODE_55_length_11816_cov_461.079460_g33_i1_1	805.3	FAS
DRR179522_NODE_55_length_11816_cov_461.079460_g33_i1_1	350.3	PKS
DRR179522_NODE_55_length_11816_cov_461.079460_g33_i1_1	154.8	FASII
ref|XP_030631011.1|	805.2	FAS
ref|XP_030631011.1|	338.7	PKS
ref|XP_030631011.1|	158.4	FASII
gb|KAG7324981.1|	804.9	FAS
gb|KAG7324981.1|	341.3	PKS
gb|KAG7324981.1|	160.6	FASII
gb|AVR48443.1|	804.9	FAS
gb|AVR48443.1|	342.6	PKS
gb|AVR48443.1|	164.6	FASII
ref|XP_016335695.1|	804.7	FAS
ref|XP_016335695.1|	347.8	PKS
ref|XP_016335695.1|	165.1	FASII
ref|XP_026770496.2|	804.5	FAS
ref|XP_026770496.2|	341.1	PKS
ref|XP_026770496.2|	160	FASII
ref|XP_042623864.1|	804.5	FAS
ref|XP_042623864.1|	341.2	PKS
ref|XP_042623864.1|	163.7	FASII
SRR5221493_NODE_32016_length_2830_cov_62.276879_g365_i3_2	804.4	FAS
SRR5221493_NODE_32016_length_2830_cov_62.276879_g365_i3_2	341	PKS
SRR5221493_NODE_32016_length_2830_cov_62.276879_g365_i3_2	157.2	FASII
ref|XP_017339235.1|	804.1	FAS
ref|XP_017339235.1|	340.7	PKS
ref|XP_017339235.1|	162.4	FASII
gb|MCJ8738659.1|	803.7	FAS
gb|MCJ8738659.1|	342.7	PKS
gb|MCJ8738659.1|	162.8	FASII
gb|RXN10117.1|	803.6	FAS
gb|RXN10117.1|	339.3	PKS
gb|RXN10117.1|	160.5	FASII
DRR201554_NODE_261_length_9041_cov_18.484542_g218_i0_2	803.4	FAS
DRR201554_NODE_261_length_9041_cov_18.484542_g218_i0_2	337.4	PKS
DRR201554_NODE_261_length_9041_cov_18.484542_g218_i0_2	150	FASII
ERR5838162_NODE_132_length_9400_cov_19.522083_g102_i0_1	803.4	FAS
ERR5838162_NODE_132_length_9400_cov_19.522083_g102_i0_1	340.2	PKS
ERR5838162_NODE_132_length_9400_cov_19.522083_g102_i0_1	155.5	FASII
ref|XP_039521058.1|	803.4	FAS
ref|XP_039521058.1|	340.6	PKS
ref|XP_039521058.1|	159.3	FASII
ERR3132334_NODE_433_length_10277_cov_79.979028_g312_i0_1	803.4	FAS
ERR3132334_NODE_433_length_10277_cov_79.979028_g312_i0_1	342	PKS
ERR3132334_NODE_433_length_10277_cov_79.979028_g312_i0_1	149.5	FASII
ref|XP_028825311.1|	803.3	FAS
ref|XP_028825311.1|	342.3	PKS
ref|XP_028825311.1|	161.2	FASII
ref|XP_029932982.1|	803.2	FAS
ref|XP_029932982.1|	342.6	PKS
ref|XP_029932982.1|	153	FASII
ERR632225_NODE_45_length_9762_cov_10.438896_g39_i0_1	803.1	FAS
ERR632225_NODE_45_length_9762_cov_10.438896_g39_i0_1	340.8	PKS
ERR632225_NODE_45_length_9762_cov_10.438896_g39_i0_1	148.2	FASII
ERR4276759_NODE_464_length_9414_cov_56.507101_g339_i0_1	803.1	FAS
ERR4276759_NODE_464_length_9414_cov_56.507101_g339_i0_1	351.2	PKS
ERR4276759_NODE_464_length_9414_cov_56.507101_g339_i0_1	157.3	FASII
gb|AHK05976.1|	802.8	FAS
gb|AHK05976.1|	337.8	PKS
gb|AHK05976.1|	160.5	FASII
gb|KAI4902367.1|	802.7	FAS
gb|KAI4902367.1|	338.6	PKS
gb|KAI4902367.1|	160.1	FASII
ref|XP_009305081.1|	802.7	FAS
ref|XP_009305081.1|	343.3	PKS
ref|XP_009305081.1|	160.4	FASII
DRR072216_NODE_73_length_11043_cov_301.473622_g53_i0_1	802.7	FAS
DRR072216_NODE_73_length_11043_cov_301.473622_g53_i0_1	352.5	PKS
DRR072216_NODE_73_length_11043_cov_301.473622_g53_i0_1	155.2	FASII
ERR5241277_NODE_3925_length_3727_cov_7.657423_g2724_i0_1	802.6	FAS
ERR5241277_NODE_3925_length_3727_cov_7.657423_g2724_i0_1	335.8	PKS
ERR5241277_NODE_3925_length_3727_cov_7.657423_g2724_i0_1	155.9	FASII
ERR7224405_NODE_51_length_9178_cov_11.037244_g46_i0_1	802.6	FAS
ERR7224405_NODE_51_length_9178_cov_11.037244_g46_i0_1	337	PKS
ERR7224405_NODE_51_length_9178_cov_11.037244_g46_i0_1	156.3	FASII
gb|KAF4084962.1|	802.6	FAS
gb|KAF4084962.1|	340.2	PKS
gb|KAF4084962.1|	158.6	FASII
ERR5838153_NODE_472_length_7944_cov_15.799620_g350_i0_1	802.5	FAS
ERR5838153_NODE_472_length_7944_cov_15.799620_g350_i0_1	341.3	PKS
ERR5838153_NODE_472_length_7944_cov_15.799620_g350_i0_1	156.8	FASII
ref|XP_016122691.1|	802.5	FAS
ref|XP_016122691.1|	345.9	PKS
ref|XP_016122691.1|	164.9	FASII
gb|KAG7491726.1|	802.5	FAS
gb|KAG7491726.1|	346	PKS
gb|KAG7491726.1|	161.6	FASII
ERR9486926_NODE_517_length_9495_cov_61.879962_g311_i0_2	802.2	FAS
ERR9486926_NODE_517_length_9495_cov_61.879962_g311_i0_2	353.7	PKS
ERR9486926_NODE_517_length_9495_cov_61.879962_g311_i0_2	155.7	FASII
ERR3132336_NODE_448_length_9372_cov_131.817830_g162_i2_2	802.1	FAS
ERR3132336_NODE_448_length_9372_cov_131.817830_g162_i2_2	339.8	PKS
ERR3132336_NODE_448_length_9372_cov_131.817830_g162_i2_2	151.1	FASII
SRR070302_NODE_10575_length_2166_cov_10.384506_g6499_i0_1	802	FAS
SRR070302_NODE_10575_length_2166_cov_10.384506_g6499_i0_1	337.1	PKS
SRR070302_NODE_10575_length_2166_cov_10.384506_g6499_i0_1	159.7	FASII
ref|XP_016106540.1|	801.8	FAS
ref|XP_016106540.1|	338.2	PKS
ref|XP_016106540.1|	162	FASII
SRR12727801_NODE_906_length_8602_cov_26.938384_g578_i0_2	801.8	FAS
SRR12727801_NODE_906_length_8602_cov_26.938384_g578_i0_2	346.7	PKS
SRR12727801_NODE_906_length_8602_cov_26.938384_g578_i0_2	148.6	FASII
DRR088969_NODE_422_length_6497_cov_143.361973_g248_i0_1	801.7	FAS
DRR088969_NODE_422_length_6497_cov_143.361973_g248_i0_1	337.2	PKS
DRR088969_NODE_422_length_6497_cov_143.361973_g248_i0_1	151.8	FASII
ref|XP_027033337.2|	801.6	FAS
ref|XP_027033337.2|	337.8	PKS
ref|XP_027033337.2|	159.9	FASII
ERR632223_NODE_85_length_10686_cov_11.159537_g54_i0_1	801.6	FAS
ERR632223_NODE_85_length_10686_cov_11.159537_g54_i0_1	340.5	PKS
ERR632223_NODE_85_length_10686_cov_11.159537_g54_i0_1	146.6	FASII
ref|XP_017566476.1|	801.6	FAS
ref|XP_017566476.1|	340.6	PKS
ref|XP_017566476.1|	159.1	FASII
DRR099584_NODE_219_length_9076_cov_68.359366_g171_i0_1	801.5	FAS
DRR099584_NODE_219_length_9076_cov_68.359366_g171_i0_1	339.4	PKS
DRR099584_NODE_219_length_9076_cov_68.359366_g171_i0_1	153.7	FASII
gb|KTF89225.1|	801.5	FAS
gb|KTF89225.1|	339.9	PKS
gb|KTF89225.1|	161.5	FASII
DRR233952_NODE_823_length_9254_cov_44.496242_g597_i0_1	801.3	FAS
DRR233952_NODE_823_length_9254_cov_44.496242_g597_i0_1	340.2	PKS
DRR233952_NODE_823_length_9254_cov_44.496242_g597_i0_1	155.7	FASII
ERR8955500_NODE_3849_length_6236_cov_116.451728_g225_i1_2	801.2	FAS
ERR8955500_NODE_3849_length_6236_cov_116.451728_g225_i1_2	340.6	PKS
ERR8955500_NODE_3849_length_6236_cov_116.451728_g225_i1_2	146.7	FASII
SRR10020425_NODE_47_length_14467_cov_89.154390_g35_i0_2	801	FAS
SRR10020425_NODE_47_length_14467_cov_89.154390_g35_i0_2	343	PKS
SRR10020425_NODE_47_length_14467_cov_89.154390_g35_i0_2	152.3	FASII
SRR7495225_NODE_14339_length_7629_cov_360.291689_g4318_i3_5	800.8	FAS
SRR7495225_NODE_14339_length_7629_cov_360.291689_g4318_i3_5	339.2	PKS
SRR7495225_NODE_14339_length_7629_cov_360.291689_g4318_i3_5	154.6	FASII
DRR088972_NODE_279_length_8084_cov_22.250031_g203_i0_1	800.8	FAS
DRR088972_NODE_279_length_8084_cov_22.250031_g203_i0_1	347.3	PKS
DRR088972_NODE_279_length_8084_cov_22.250031_g203_i0_1	159.2	FASII
SRR10035304_NODE_9253_length_3552_cov_33.027594_g281_i1_1	800.7	FAS
SRR10035304_NODE_9253_length_3552_cov_33.027594_g281_i1_1	338	PKS
SRR10035304_NODE_9253_length_3552_cov_33.027594_g281_i1_1	153.6	FASII
DRR179522_NODE_7762_length_2595_cov_175.922624_g33_i7_2	800.7	FAS
DRR179522_NODE_7762_length_2595_cov_175.922624_g33_i7_2	348.4	PKS
DRR179522_NODE_7762_length_2595_cov_175.922624_g33_i7_2	151.2	FASII
SRR12901293_NODE_8488_length_6210_cov_272.948183_g712_i2_1	800.5	FAS
SRR12901293_NODE_8488_length_6210_cov_272.948183_g712_i2_1	344.5	PKS
SRR12901293_NODE_8488_length_6210_cov_272.948183_g712_i2_1	147.4	FASII
DRR350760_NODE_24_length_10550_cov_17.104037_g18_i0_1	800.3	FAS
DRR350760_NODE_24_length_10550_cov_17.104037_g18_i0_1	348.7	PKS
DRR350760_NODE_24_length_10550_cov_17.104037_g18_i0_1	153.4	FASII
ERR4238025_NODE_9411_length_2780_cov_51.272257_g6359_i0_2	800.2	FAS
ERR4238025_NODE_9411_length_2780_cov_51.272257_g6359_i0_2	338.2	PKS
ERR4238025_NODE_9411_length_2780_cov_51.272257_g6359_i0_2	150.1	FASII
gb|KAF5893124.1|	800	FAS
gb|KAF5893124.1|	339	PKS
gb|KAF5893124.1|	160.2	FASII
SRR5878854_NODE_405_length_10114_cov_355.485643_g259_i0_4	800	FAS
SRR5878854_NODE_405_length_10114_cov_355.485643_g259_i0_4	348.9	PKS
SRR5878854_NODE_405_length_10114_cov_355.485643_g259_i0_4	154.3	FASII
ERR5241281_NODE_11112_length_2543_cov_7.444667_g8068_i0_1	799.9	FAS
ERR5241281_NODE_11112_length_2543_cov_7.444667_g8068_i0_1	335	PKS
ERR5241281_NODE_11112_length_2543_cov_7.444667_g8068_i0_1	153.2	FASII
picked_FAS_sp|P12276.5|FAS_CHICK	799.9	FAS
picked_FAS_sp|P12276.5|FAS_CHICK	343.7	PKS
picked_FAS_sp|P12276.5|FAS_CHICK	146.5	FASII
ERR3394421_NODE_21405_length_1940_cov_2.938128_g12688_i0_1	799.7	FAS
ERR3394421_NODE_21405_length_1940_cov_2.938128_g12688_i0_1	345	PKS
ERR3394421_NODE_21405_length_1940_cov_2.938128_g12688_i0_1	152.4	FASII
ref|XP_016427793.1|	799.6	FAS
ref|XP_016427793.1|	336.7	PKS
ref|XP_016427793.1|	161.1	FASII
ref|XP_041075734.1|	799.6	FAS
ref|XP_041075734.1|	340.7	PKS
ref|XP_041075734.1|	156.1	FASII
ref|XP_036428405.1|	799.5	FAS
ref|XP_036428405.1|	337.5	PKS
ref|XP_036428405.1|	158.5	FASII
ref|XP_033894269.2|	799.5	FAS
ref|XP_033894269.2|	340.4	PKS
ref|XP_033894269.2|	155.1	FASII
ERR2639613_NODE_860_length_9037_cov_28.042838_g456_i1_1	799.5	FAS
ERR2639613_NODE_860_length_9037_cov_28.042838_g456_i1_1	341.9	PKS
ERR2639613_NODE_860_length_9037_cov_28.042838_g456_i1_1	155	FASII
ref|XP_036378006.1|	799.5	FAS
ref|XP_036378006.1|	343.7	PKS
ref|XP_036378006.1|	159.3	FASII
DRR034612_NODE_1479_length_2886_cov_11.669392_g990_i0_1	799.2	FAS
DRR034612_NODE_1479_length_2886_cov_11.669392_g990_i0_1	354.6	PKS
DRR034612_NODE_1479_length_2886_cov_11.669392_g990_i0_1	151.8	FASII
ref|XP_035261490.1|	799.1	FAS
ref|XP_035261490.1|	346.6	PKS
ref|XP_035261490.1|	163.7	FASII
DRR050712_NODE_141_length_9758_cov_51.105263_g93_i1_1	799	FAS
DRR050712_NODE_141_length_9758_cov_51.105263_g93_i1_1	343.7	PKS
DRR050712_NODE_141_length_9758_cov_51.105263_g93_i1_1	160.1	FASII
gb|KAI5623384.1|	798.8	FAS
gb|KAI5623384.1|	339	PKS
gb|KAI5623384.1|	158.4	FASII
DRR147608_NODE_97_length_10884_cov_195.468851_g63_i0_1	798.8	FAS
DRR147608_NODE_97_length_10884_cov_195.468851_g63_i0_1	344.3	PKS
DRR147608_NODE_97_length_10884_cov_195.468851_g63_i0_1	147.2	FASII
DRR240798_NODE_65_length_11252_cov_32.055193_g39_i0_1	798.7	FAS
DRR240798_NODE_65_length_11252_cov_32.055193_g39_i0_1	340.1	PKS
DRR240798_NODE_65_length_11252_cov_32.055193_g39_i0_1	151.9	FASII
gb|RXM33832.1|	798.6	FAS
gb|RXM33832.1|	339.9	PKS
gb|RXM33832.1|	153.9	FASII
DRR240790_NODE_22360_length_1925_cov_4.603412_g12293_i0_2	798.6	FAS
DRR240790_NODE_22360_length_1925_cov_4.603412_g12293_i0_2	340	PKS
DRR240790_NODE_22360_length_1925_cov_4.603412_g12293_i0_2	151.8	FASII
ref|XP_008312605.1|	798.6	FAS
ref|XP_008312605.1|	345.2	PKS
ref|XP_008312605.1|	161.4	FASII
gb|KAG9350305.1|	798.6	FAS
gb|KAG9350305.1|	346.5	PKS
gb|KAG9350305.1|	162.8	FASII
ERR580369_NODE_691_length_9096_cov_160.473417_g382_i1_2	798.5	FAS
ERR580369_NODE_691_length_9096_cov_160.473417_g382_i1_2	335.7	PKS
ERR580369_NODE_691_length_9096_cov_160.473417_g382_i1_2	159.9	FASII
ERR3849999_NODE_1065_length_9670_cov_15.276024_g670_i0_1	798.5	FAS
ERR3849999_NODE_1065_length_9670_cov_15.276024_g670_i0_1	346	PKS
ERR3849999_NODE_1065_length_9670_cov_15.276024_g670_i0_1	156.6	FASII
DRR023132_NODE_46_length_9713_cov_21.350207_g41_i0_1	798.4	FAS
DRR023132_NODE_46_length_9713_cov_21.350207_g41_i0_1	333.5	PKS
DRR023132_NODE_46_length_9713_cov_21.350207_g41_i0_1	154.3	FASII
DRR221945_NODE_367_length_9907_cov_33.822656_g272_i0_2	798.3	FAS
DRR221945_NODE_367_length_9907_cov_33.822656_g272_i0_2	334.8	PKS
DRR221945_NODE_367_length_9907_cov_33.822656_g272_i0_2	151.5	FASII
DRR385772_NODE_475_length_9565_cov_43.704383_g319_i1_1	798.3	FAS
DRR385772_NODE_475_length_9565_cov_43.704383_g319_i1_1	337.1	PKS
DRR385772_NODE_475_length_9565_cov_43.704383_g319_i1_1	153.6	FASII
ref|XP_048871328.1|	798.3	FAS
ref|XP_048871328.1|	340.7	PKS
ref|XP_048871328.1|	155	FASII
ref|XP_034646427.1|	798.3	FAS
ref|XP_034646427.1|	350.6	PKS
ref|XP_034646427.1|	161.6	FASII
ERR3132345_NODE_5983_length_6033_cov_13.698322_g386_i3_1	798.2	FAS
ERR3132345_NODE_5983_length_6033_cov_13.698322_g386_i3_1	341.9	PKS
ERR3132345_NODE_5983_length_6033_cov_13.698322_g386_i3_1	152.7	FASII
ref|XP_035389300.1|	798.2	FAS
ref|XP_035389300.1|	342.1	PKS
ref|XP_035389300.1|	156.7	FASII
DRR014186_NODE_11432_length_4943_cov_17.777687_g946_i3_1	798.2	FAS
DRR014186_NODE_11432_length_4943_cov_17.777687_g946_i3_1	342.7	PKS
DRR014186_NODE_11432_length_4943_cov_17.777687_g946_i3_1	157	FASII
DRR317845_NODE_269_length_8962_cov_17.667004_g201_i0_1	798.1	FAS
DRR317845_NODE_269_length_8962_cov_17.667004_g201_i0_1	334.3	PKS
DRR317845_NODE_269_length_8962_cov_17.667004_g201_i0_1	153.6	FASII
gb|ARO92273.1|	798.1	FAS
gb|ARO92273.1|	337.1	PKS
gb|ARO92273.1|	159.7	FASII
SRR4435593_NODE_747_length_10240_cov_84.167206_g320_i1_2	798.1	FAS
SRR4435593_NODE_747_length_10240_cov_84.167206_g320_i1_2	340.5	PKS
SRR4435593_NODE_747_length_10240_cov_84.167206_g320_i1_2	147.7	FASII
SRR4435593_NODE_539_length_10973_cov_78.417704_g320_i0_2	798.1	FAS
SRR4435593_NODE_539_length_10973_cov_78.417704_g320_i0_2	340.5	PKS
SRR4435593_NODE_539_length_10973_cov_78.417704_g320_i0_2	147.7	FASII
ERR9795791_NODE_7_length_9553_cov_60.039941_g1_i2_5	798.1	FAS
ERR9795791_NODE_7_length_9553_cov_60.039941_g1_i2_5	343.2	PKS
ERR9795791_NODE_7_length_9553_cov_60.039941_g1_i2_5	156.3	FASII
SRR10033894_NODE_679_length_11594_cov_1634.840639_g131_i11_1	798	FAS
SRR10033894_NODE_679_length_11594_cov_1634.840639_g131_i11_1	338.4	PKS
SRR10033894_NODE_679_length_11594_cov_1634.840639_g131_i11_1	154	FASII
picked_FAS_XP_003217337.1_Anoliscarolinensis	798	FAS
picked_FAS_XP_003217337.1_Anoliscarolinensis	362.4	PKS
picked_FAS_XP_003217337.1_Anoliscarolinensis	162.5	FASII
DRR232284_NODE_2981_length_6759_cov_33.326354_g441_i1_2	798	FAS
DRR232284_NODE_2981_length_6759_cov_33.326354_g441_i1_2	362.4	PKS
DRR232284_NODE_2981_length_6759_cov_33.326354_g441_i1_2	162.5	FASII
ref|XP_006635198.2|	797.9	FAS
ref|XP_006635198.2|	339	PKS
ref|XP_006635198.2|	157.9	FASII
ERR1018148_NODE_5743_length_3273_cov_4.085312_g4152_i0_2	797.9	FAS
ERR1018148_NODE_5743_length_3273_cov_4.085312_g4152_i0_2	341.8	PKS
ERR1018148_NODE_5743_length_3273_cov_4.085312_g4152_i0_2	154.5	FASII
gb|KAA0725031.1|	797.8	FAS
gb|KAA0725031.1|	336.9	PKS
gb|KAA0725031.1|	155.1	FASII
ref|XP_005283152.1|	797.8	FAS
ref|XP_005283152.1|	349.9	PKS
ref|XP_005283152.1|	161.6	FASII
ERR2639617_NODE_214_length_9511_cov_501.676203_g143_i0_2	797.6	FAS
ERR2639617_NODE_214_length_9511_cov_501.676203_g143_i0_2	344.6	PKS
ERR2639617_NODE_214_length_9511_cov_501.676203_g143_i0_2	151.3	FASII
ref|XP_045925650.1|	797.2	FAS
ref|XP_045925650.1|	344.9	PKS
ref|XP_045925650.1|	158.9	FASII
ERR7361254_NODE_116_length_9159_cov_13.959987_g92_i0_1	797.2	FAS
ERR7361254_NODE_116_length_9159_cov_13.959987_g92_i0_1	352.4	PKS
ERR7361254_NODE_116_length_9159_cov_13.959987_g92_i0_1	156.5	FASII
ERR6338386_NODE_1474_length_10021_cov_206.454262_g842_i0_1	797	FAS
ERR6338386_NODE_1474_length_10021_cov_206.454262_g842_i0_1	348.2	PKS
ERR6338386_NODE_1474_length_10021_cov_206.454262_g842_i0_1	151.6	FASII
ref|XP_023678452.1|	796.9	FAS
ref|XP_023678452.1|	338.7	PKS
ref|XP_023678452.1|	155.6	FASII
gb|KAI1896641.1|	796.9	FAS
gb|KAI1896641.1|	343.9	PKS
gb|KAI1896641.1|	162.8	FASII
ref|XP_038591068.1|	796.9	FAS
ref|XP_038591068.1|	344.9	PKS
ref|XP_038591068.1|	158.6	FASII
ref|XP_044033491.1|	796.8	FAS
ref|XP_044033491.1|	344.2	PKS
ref|XP_044033491.1|	157.4	FASII
gb|TFK05920.1|	796.8	FAS
gb|TFK05920.1|	348.9	PKS
gb|TFK05920.1|	160.2	FASII
SRR10101936_NODE_204_length_10573_cov_94.191048_g133_i0_3	796.7	FAS
SRR10101936_NODE_204_length_10573_cov_94.191048_g133_i0_3	337.3	PKS
SRR10101936_NODE_204_length_10573_cov_94.191048_g133_i0_3	149	FASII
ERR2639618_NODE_654_length_10995_cov_121.704999_g339_i1_4	796.7	FAS
ERR2639618_NODE_654_length_10995_cov_121.704999_g339_i1_4	339.8	PKS
ERR2639618_NODE_654_length_10995_cov_121.704999_g339_i1_4	155.9	FASII
ref|XP_035389224.1|	796.7	FAS
ref|XP_035389224.1|	342.7	PKS
ref|XP_035389224.1|	157.1	FASII
ERR9807058_NODE_9_length_9384_cov_282.165971_g1_i1_2	796.6	FAS
ERR9807058_NODE_9_length_9384_cov_282.165971_g1_i1_2	343.8	PKS
ERR9807058_NODE_9_length_9384_cov_282.165971_g1_i1_2	156.9	FASII
gb|PIO30633.1|	796.6	FAS
gb|PIO30633.1|	349.3	PKS
gb|PIO30633.1|	156.8	FASII
SRR10006169_NODE_75_length_9824_cov_389.778689_g54_i1_1	796.5	FAS
SRR10006169_NODE_75_length_9824_cov_389.778689_g54_i1_1	330.8	PKS
SRR10006169_NODE_75_length_9824_cov_389.778689_g54_i1_1	149.1	FASII
DRR317850_NODE_599_length_7957_cov_12.548199_g371_i0_1	796.5	FAS
DRR317850_NODE_599_length_7957_cov_12.548199_g371_i0_1	334.9	PKS
DRR317850_NODE_599_length_7957_cov_12.548199_g371_i0_1	156.3	FASII
ref|XP_041078326.1|	796.5	FAS
ref|XP_041078326.1|	339.3	PKS
ref|XP_041078326.1|	155.1	FASII
gb|KAF3691435.1|	796.5	FAS
gb|KAF3691435.1|	347	PKS
gb|KAF3691435.1|	156.7	FASII
ref|XP_007886730.2|	796.5	FAS
ref|XP_007886730.2|	349.9	PKS
ref|XP_007886730.2|	163.6	FASII
ERR4029297_NODE_11399_length_1971_cov_7.215707_g7284_i0_1	796.1	FAS
ERR4029297_NODE_11399_length_1971_cov_7.215707_g7284_i0_1	338.9	PKS
ERR4029297_NODE_11399_length_1971_cov_7.215707_g7284_i0_1	153.5	FASII
ref|XP_029454886.1|	796.1	FAS
ref|XP_029454886.1|	343.2	PKS
ref|XP_029454886.1|	150.4	FASII
ERR4590914_NODE_679_length_10476_cov_112.314429_g377_i0_2	796	FAS
ERR4590914_NODE_679_length_10476_cov_112.314429_g377_i0_2	334	PKS
ERR4590914_NODE_679_length_10476_cov_112.314429_g377_i0_2	149.3	FASII
ref|XP_039357330.1|	796	FAS
ref|XP_039357330.1|	347.4	PKS
ref|XP_039357330.1|	163.2	FASII
DRR243761_NODE_740_length_8571_cov_45.454405_g501_i0_1	795.9	FAS
DRR243761_NODE_740_length_8571_cov_45.454405_g501_i0_1	336.5	PKS
DRR243761_NODE_740_length_8571_cov_45.454405_g501_i0_1	157.6	FASII
DRR207906_NODE_39621_length_1600_cov_4.255361_g16657_i0_2	795.9	FAS
DRR207906_NODE_39621_length_1600_cov_4.255361_g16657_i0_2	338.7	PKS
DRR207906_NODE_39621_length_1600_cov_4.255361_g16657_i0_2	152.7	FASII
ref|XP_045079168.1|	795.9	FAS
ref|XP_045079168.1|	339.1	PKS
ref|XP_045079168.1|	153	FASII
ref|XP_020464542.1|	795.7	FAS
ref|XP_020464542.1|	346.3	PKS
ref|XP_020464542.1|	160.4	FASII
SRR10041286_NODE_12550_length_2116_cov_3.299070_g7814_i0_1	795.6	FAS
SRR10041286_NODE_12550_length_2116_cov_3.299070_g7814_i0_1	332.2	PKS
SRR10041286_NODE_12550_length_2116_cov_3.299070_g7814_i0_1	151.9	FASII
ERR4590909_NODE_603_length_10454_cov_254.534631_g325_i0_1	795.6	FAS
ERR4590909_NODE_603_length_10454_cov_254.534631_g325_i0_1	333.7	PKS
ERR4590909_NODE_603_length_10454_cov_254.534631_g325_i0_1	149	FASII
DRR350759_NODE_84_length_9429_cov_13.761543_g50_i0_1	795.6	FAS
DRR350759_NODE_84_length_9429_cov_13.761543_g50_i0_1	344.6	PKS
DRR350759_NODE_84_length_9429_cov_13.761543_g50_i0_1	149.6	FASII
ref|XP_029977849.1|	795.5	FAS
ref|XP_029977849.1|	342.8	PKS
ref|XP_029977849.1|	150.1	FASII
ref|XP_047465414.1|	795.5	FAS
ref|XP_047465414.1|	343.7	PKS
ref|XP_047465414.1|	158	FASII
picked_FAS_XP_013390789.1_Lingulaanatina	795.4	FAS
picked_FAS_XP_013390789.1_Lingulaanatina	355.3	PKS
picked_FAS_XP_013390789.1_Lingulaanatina	155.7	FASII
DRR100073_NODE_2631_length_6842_cov_34.575740_g6_i14_1	795.3	FAS
DRR100073_NODE_2631_length_6842_cov_34.575740_g6_i14_1	336.6	PKS
DRR100073_NODE_2631_length_6842_cov_34.575740_g6_i14_1	150.7	FASII
ref|XP_033468036.1|	795.3	FAS
ref|XP_033468036.1|	341.8	PKS
ref|XP_033468036.1|	157.3	FASII
ref|XP_018417291.1|	795.3	FAS
ref|XP_018417291.1|	345.5	PKS
ref|XP_018417291.1|	155.9	FASII
ref|XP_024058929.1|	795.3	FAS
ref|XP_024058929.1|	348.5	PKS
ref|XP_024058929.1|	161.2	FASII
ERR1940566_NODE_42_length_5573_cov_23.306428_g8_i1_1	795.2	FAS
ERR1940566_NODE_42_length_5573_cov_23.306428_g8_i1_1	337.1	PKS
ERR1940566_NODE_42_length_5573_cov_23.306428_g8_i1_1	152.3	FASII
ERR3132337_NODE_695_length_9810_cov_110.236007_g325_i1_2	795.2	FAS
ERR3132337_NODE_695_length_9810_cov_110.236007_g325_i1_2	338.7	PKS
ERR3132337_NODE_695_length_9810_cov_110.236007_g325_i1_2	152.4	FASII
ref|XP_023274633.1|	795.2	FAS
ref|XP_023274633.1|	343	PKS
ref|XP_023274633.1|	157.4	FASII
gb|TRY87147.1|	795.1	FAS
gb|TRY87147.1|	335	PKS
gb|TRY87147.1|	153.3	FASII
ref|XP_022621713.1|	794.9	FAS
ref|XP_022621713.1|	342	PKS
ref|XP_022621713.1|	156.4	FASII
ref|XP_010223497.1|	794.9	FAS
ref|XP_010223497.1|	346.9	PKS
ref|XP_010223497.1|	155.8	FASII
DRR034613_NODE_299_length_9462_cov_45.814144_g164_i1_1	794.7	FAS
DRR034613_NODE_299_length_9462_cov_45.814144_g164_i1_1	351.9	PKS
DRR034613_NODE_299_length_9462_cov_45.814144_g164_i1_1	157.1	FASII
DRR232281_NODE_91_length_9261_cov_15.970256_g68_i0_1	794.7	FAS
DRR232281_NODE_91_length_9261_cov_15.970256_g68_i0_1	360.1	PKS
DRR232281_NODE_91_length_9261_cov_15.970256_g68_i0_1	161.4	FASII
DRR014186_NODE_1463_length_9026_cov_250.307118_g946_i0_2	794.6	FAS
DRR014186_NODE_1463_length_9026_cov_250.307118_g946_i0_2	341	PKS
DRR014186_NODE_1463_length_9026_cov_250.307118_g946_i0_2	154.1	FASII
gb|MBN3313522.1|	794.6	FAS
gb|MBN3313522.1|	341.1	PKS
gb|MBN3313522.1|	158.1	FASII
SRR12418397_NODE_2132_length_12032_cov_768.528472_g1202_i0_7	794.5	FAS
SRR12418397_NODE_2132_length_12032_cov_768.528472_g1202_i0_7	331.4	PKS
SRR12418397_NODE_2132_length_12032_cov_768.528472_g1202_i0_7	146.6	FASII
DRR002129_NODE_858_length_7624_cov_315.184804_g147_i1_2	794.5	FAS
DRR002129_NODE_858_length_7624_cov_315.184804_g147_i1_2	343.1	PKS
DRR002129_NODE_858_length_7624_cov_315.184804_g147_i1_2	155.5	FASII
SRR8949234_NODE_7571_length_11599_cov_153.598647_g1928_i1_6	794.4	FAS
SRR8949234_NODE_7571_length_11599_cov_153.598647_g1928_i1_6	331.3	PKS
SRR8949234_NODE_7571_length_11599_cov_153.598647_g1928_i1_6	146.6	FASII
gb|PIO30632.1|	794.4	FAS
gb|PIO30632.1|	348.8	PKS
gb|PIO30632.1|	156.4	FASII
ref|XP_038830725.1|	794.3	FAS
ref|XP_038830725.1|	339.1	PKS
ref|XP_038830725.1|	155.3	FASII
ref|XP_032358725.1|	794.3	FAS
ref|XP_032358725.1|	339.6	PKS
ref|XP_032358725.1|	156	FASII
ref|XP_042252322.1|	794.2	FAS
ref|XP_042252322.1|	340.3	PKS
ref|XP_042252322.1|	152.9	FASII
ERR4074567_NODE_333_length_9016_cov_13.873644_g228_i0_1	794.2	FAS
ERR4074567_NODE_333_length_9016_cov_13.873644_g228_i0_1	348	PKS
ERR4074567_NODE_333_length_9016_cov_13.873644_g228_i0_1	149.1	FASII
gb|QCW05466.1|	794.1	FAS
gb|QCW05466.1|	319.9	PKS
gb|QCW05466.1|	153.4	FASII
ref|XP_046210589.1|	794.1	FAS
ref|XP_046210589.1|	334.9	PKS
ref|XP_046210589.1|	150.3	FASII
ERR1679843_NODE_343_length_9408_cov_24.314243_g243_i0_1	794.1	FAS
ERR1679843_NODE_343_length_9408_cov_24.314243_g243_i0_1	335.5	PKS
ERR1679843_NODE_343_length_9408_cov_24.314243_g243_i0_1	154.5	FASII
emb|CDQ79329.1|	794.1	FAS
emb|CDQ79329.1|	338.2	PKS
emb|CDQ79329.1|	154.8	FASII
ref|XP_028675501.1|	794.1	FAS
ref|XP_028675501.1|	347.4	PKS
ref|XP_028675501.1|	153.9	FASII
ref|XP_040186720.1|	794.1	FAS
ref|XP_040186720.1|	347.6	PKS
ref|XP_040186720.1|	156.6	FASII
DRR299393_NODE_131_length_9642_cov_19.830285_g84_i0_2	794.1	FAS
DRR299393_NODE_131_length_9642_cov_19.830285_g84_i0_2	349.4	PKS
DRR299393_NODE_131_length_9642_cov_19.830285_g84_i0_2	148.6	FASII
DRR317849_NODE_13_length_15761_cov_50.160250_g9_i0_4	794	FAS
DRR317849_NODE_13_length_15761_cov_50.160250_g9_i0_4	332.9	PKS
DRR317849_NODE_13_length_15761_cov_50.160250_g9_i0_4	154.3	FASII
ref|XP_034717176.1|	794	FAS
ref|XP_034717176.1|	339.6	PKS
ref|XP_034717176.1|	154.9	FASII
ref|XP_035590962.1|	793.9	FAS
ref|XP_035590962.1|	338.9	PKS
ref|XP_035590962.1|	154.8	FASII
SRR13711426_NODE_19125_length_3768_cov_44.269824_g788_i5_1	793.8	FAS
SRR13711426_NODE_19125_length_3768_cov_44.269824_g788_i5_1	335.8	PKS
SRR13711426_NODE_19125_length_3768_cov_44.269824_g788_i5_1	150.8	FASII
ref|XP_039596427.1|	793.8	FAS
ref|XP_039596427.1|	347.2	PKS
ref|XP_039596427.1|	153.6	FASII
ref|XP_032620400.1|	793.8	FAS
ref|XP_032620400.1|	347.4	PKS
ref|XP_032620400.1|	162.7	FASII
DRR317843_NODE_484_length_8972_cov_116.270929_g364_i0_2	793.7	FAS
DRR317843_NODE_484_length_8972_cov_116.270929_g364_i0_2	329.8	PKS
DRR317843_NODE_484_length_8972_cov_116.270929_g364_i0_2	150.2	FASII
ref|XP_041714830.1|	793.7	FAS
ref|XP_041714830.1|	337.5	PKS
ref|XP_041714830.1|	155.1	FASII
DRR232285_NODE_216_length_10710_cov_133.762715_g154_i0_2	793.7	FAS
DRR232285_NODE_216_length_10710_cov_133.762715_g154_i0_2	360.5	PKS
DRR232285_NODE_216_length_10710_cov_133.762715_g154_i0_2	158.9	FASII
DRR232284_NODE_591_length_10187_cov_47.332411_g441_i0_1	793.7	FAS
DRR232284_NODE_591_length_10187_cov_47.332411_g441_i0_1	360.5	PKS
DRR232284_NODE_591_length_10187_cov_47.332411_g441_i0_1	158.9	FASII
ref|XP_029553650.1|	793.6	FAS
ref|XP_029553650.1|	336.6	PKS
ref|XP_029553650.1|	151.8	FASII
ERR4920884_NODE_142_length_10339_cov_10.162493_g125_i0_2	793.6	FAS
ERR4920884_NODE_142_length_10339_cov_10.162493_g125_i0_2	360.1	PKS
ERR4920884_NODE_142_length_10339_cov_10.162493_g125_i0_2	158.1	FASII
gb|QBK46605.1|	793.5	FAS
gb|QBK46605.1|	341.9	PKS
gb|QBK46605.1|	156.4	FASII
DRR317847_NODE_84_length_12168_cov_31.205209_g70_i0_1	793.4	FAS
DRR317847_NODE_84_length_12168_cov_31.205209_g70_i0_1	331.8	PKS
DRR317847_NODE_84_length_12168_cov_31.205209_g70_i0_1	151.2	FASII
ERR3262821_NODE_264_length_8917_cov_160.675124_g191_i0_1	793.4	FAS
ERR3262821_NODE_264_length_8917_cov_160.675124_g191_i0_1	338.4	PKS
ERR3262821_NODE_264_length_8917_cov_160.675124_g191_i0_1	156.9	FASII
ref|XP_028263425.1|	793.4	FAS
ref|XP_028263425.1|	344.4	PKS
ref|XP_028263425.1|	157.2	FASII
gb|KAG9267961.1|	793.3	FAS
gb|KAG9267961.1|	336.2	PKS
gb|KAG9267961.1|	155	FASII
gb|TMS22628.1|	793.3	FAS
gb|TMS22628.1|	341.4	PKS
gb|TMS22628.1|	156.9	FASII
gb|QVG59833.1|	793.3	FAS
gb|QVG59833.1|	341.4	PKS
gb|QVG59833.1|	156.8	FASII
gb|KAG6936806.1|	793.3	FAS
gb|KAG6936806.1|	350.6	PKS
gb|KAG6936806.1|	161.1	FASII
SRR5801719_NODE_14411_length_2355_cov_844.767309_g7886_i0_1	793.2	FAS
SRR5801719_NODE_14411_length_2355_cov_844.767309_g7886_i0_1	336.5	PKS
SRR5801719_NODE_14411_length_2355_cov_844.767309_g7886_i0_1	150.4	FASII
ERR3340844_NODE_9359_length_2502_cov_22.584603_g219_i1_2	793.2	FAS
ERR3340844_NODE_9359_length_2502_cov_22.584603_g219_i1_2	347.2	PKS
ERR3340844_NODE_9359_length_2502_cov_22.584603_g219_i1_2	150.8	FASII
ref|XP_010151575.1|	793.1	FAS
ref|XP_010151575.1|	349	PKS
ref|XP_010151575.1|	155.3	FASII
SRR10042030_NODE_221_length_11447_cov_74.165993_g42_i2_1	793	FAS
SRR10042030_NODE_221_length_11447_cov_74.165993_g42_i2_1	337.3	PKS
SRR10042030_NODE_221_length_11447_cov_74.165993_g42_i2_1	155.6	FASII
SRR10024060_NODE_160_length_8920_cov_7.005741_g125_i0_1	793	FAS
SRR10024060_NODE_160_length_8920_cov_7.005741_g125_i0_1	348.7	PKS
SRR10024060_NODE_160_length_8920_cov_7.005741_g125_i0_1	150.5	FASII
DRR125559_NODE_489_length_10407_cov_242.643174_g315_i0_2	793	FAS
DRR125559_NODE_489_length_10407_cov_242.643174_g315_i0_2	357.6	PKS
DRR125559_NODE_489_length_10407_cov_242.643174_g315_i0_2	154.5	FASII
DRR298846_NODE_57_length_9622_cov_12.186512_g33_i0_1	792.9	FAS
DRR298846_NODE_57_length_9622_cov_12.186512_g33_i0_1	336.2	PKS
DRR298846_NODE_57_length_9622_cov_12.186512_g33_i0_1	152.3	FASII
ref|XP_043869576.1|	792.9	FAS
ref|XP_043869576.1|	337.5	PKS
ref|XP_043869576.1|	156.7	FASII
ref|XP_039990730.1|	792.9	FAS
ref|XP_039990730.1|	337.9	PKS
ref|XP_039990730.1|	157.4	FASII
gb|KAG8565107.1|	792.8	FAS
gb|KAG8565107.1|	349.7	PKS
gb|KAG8565107.1|	152.6	FASII
ref|XP_049419812.1|	792.7	FAS
ref|XP_049419812.1|	339.6	PKS
ref|XP_049419812.1|	156.2	FASII
ref|XP_014035277.2|	792.6	FAS
ref|XP_014035277.2|	337.6	PKS
ref|XP_014035277.2|	152.7	FASII
ERR2704778_NODE_13911_length_2808_cov_3.310055_g8973_i0_1	792.6	FAS
ERR2704778_NODE_13911_length_2808_cov_3.310055_g8973_i0_1	340.5	PKS
ERR2704778_NODE_13911_length_2808_cov_3.310055_g8973_i0_1	153.7	FASII
ref|XP_028423092.1|	792.6	FAS
ref|XP_028423092.1|	341.1	PKS
ref|XP_028423092.1|	153.7	FASII
ref|XP_016360310.1|	792.5	FAS
ref|XP_016360310.1|	336.2	PKS
ref|XP_016360310.1|	159.8	FASII
ref|XP_021431901.2|	792.5	FAS
ref|XP_021431901.2|	337	PKS
ref|XP_021431901.2|	153.3	FASII
DRR028833_NODE_71_length_10953_cov_44.274762_g54_i0_2	792.5	FAS
DRR028833_NODE_71_length_10953_cov_44.274762_g54_i0_2	337.7	PKS
DRR028833_NODE_71_length_10953_cov_44.274762_g54_i0_2	152.7	FASII
ERR4556677_NODE_753_length_10589_cov_209.236211_g415_i0_2	792.4	FAS
ERR4556677_NODE_753_length_10589_cov_209.236211_g415_i0_2	331.5	PKS
ERR4556677_NODE_753_length_10589_cov_209.236211_g415_i0_2	147.4	FASII
SRR12768300_NODE_301_length_8081_cov_22.153472_g196_i0_1	792.3	FAS
SRR12768300_NODE_301_length_8081_cov_22.153472_g196_i0_1	336.9	PKS
SRR12768300_NODE_301_length_8081_cov_22.153472_g196_i0_1	163.7	FASII
gb|ROI81918.1|	792.2	FAS
gb|ROI81918.1|	322.4	PKS
gb|ROI81918.1|	151.1	FASII
DRR317852_NODE_192_length_10288_cov_23.715908_g133_i0_2	792.2	FAS
DRR317852_NODE_192_length_10288_cov_23.715908_g133_i0_2	330.5	PKS
DRR317852_NODE_192_length_10288_cov_23.715908_g133_i0_2	150.5	FASII
ref|XP_026170652.1|	792.2	FAS
ref|XP_026170652.1|	342.4	PKS
ref|XP_026170652.1|	157.6	FASII
ref|XP_041818264.1|	792.2	FAS
ref|XP_041818264.1|	344.5	PKS
ref|XP_041818264.1|	155.3	FASII
DRR171458_NODE_232_length_9747_cov_34.130601_g178_i0_1	792.1	FAS
DRR171458_NODE_232_length_9747_cov_34.130601_g178_i0_1	346.5	PKS
DRR171458_NODE_232_length_9747_cov_34.130601_g178_i0_1	164.2	FASII
DRR317855_NODE_252_length_9556_cov_30.924918_g174_i1_2	792	FAS
DRR317855_NODE_252_length_9556_cov_30.924918_g174_i1_2	330.5	PKS
DRR317855_NODE_252_length_9556_cov_30.924918_g174_i1_2	150.4	FASII
DRR317853_NODE_240_length_9702_cov_34.030117_g170_i0_1	792	FAS
DRR317853_NODE_240_length_9702_cov_34.030117_g170_i0_1	330.5	PKS
DRR317853_NODE_240_length_9702_cov_34.030117_g170_i0_1	150.4	FASII
gb|KPP79937.1|	792	FAS
gb|KPP79937.1|	338.8	PKS
gb|KPP79937.1|	157.6	FASII
ref|XP_031179851.1|	792	FAS
ref|XP_031179851.1|	339.8	PKS
ref|XP_031179851.1|	151.4	FASII
ref|XP_010190924.1|	792	FAS
ref|XP_010190924.1|	351.7	PKS
ref|XP_010190924.1|	155.1	FASII
ERR4556681_NODE_379_length_10433_cov_92.464382_g199_i1_1	791.9	FAS
ERR4556681_NODE_379_length_10433_cov_92.464382_g199_i1_1	331.1	PKS
ERR4556681_NODE_379_length_10433_cov_92.464382_g199_i1_1	145.3	FASII
ref|XP_048673739.1|	791.8	FAS
ref|XP_048673739.1|	344.5	PKS
ref|XP_048673739.1|	156.9	FASII
ref|XP_010886932.2|	791.7	FAS
ref|XP_010886932.2|	339.2	PKS
ref|XP_010886932.2|	154.7	FASII
ref|XP_040922555.1|	791.7	FAS
ref|XP_040922555.1|	339.8	PKS
ref|XP_040922555.1|	151.1	FASII
ref|XP_041938706.1|	791.7	FAS
ref|XP_041938706.1|	343.7	PKS
ref|XP_041938706.1|	161.9	FASII
ERR324847_NODE_686_length_10542_cov_207.103396_g467_i0_4	791.7	FAS
ERR324847_NODE_686_length_10542_cov_207.103396_g467_i0_4	345.1	PKS
ERR324847_NODE_686_length_10542_cov_207.103396_g467_i0_4	152.4	FASII
ERR4590915_NODE_80_length_18532_cov_262.063004_g43_i0_1	791.6	FAS
ERR4590915_NODE_80_length_18532_cov_262.063004_g43_i0_1	331.5	PKS
ERR4590915_NODE_80_length_18532_cov_262.063004_g43_i0_1	146.7	FASII
SRR13711426_NODE_19203_length_3762_cov_46.675522_g788_i6_1	791.6	FAS
SRR13711426_NODE_19203_length_3762_cov_46.675522_g788_i6_1	334.9	PKS
SRR13711426_NODE_19203_length_3762_cov_46.675522_g788_i6_1	150.2	FASII
ref|XP_046888952.1|	791.6	FAS
ref|XP_046888952.1|	337.3	PKS
ref|XP_046888952.1|	154.2	FASII
ref|XP_037770064.1|	791.6	FAS
ref|XP_037770064.1|	344.4	PKS
ref|XP_037770064.1|	155.5	FASII
ERR2675598_NODE_159_length_9265_cov_33.969293_g116_i0_1	791.6	FAS
ERR2675598_NODE_159_length_9265_cov_33.969293_g116_i0_1	359.6	PKS
ERR2675598_NODE_159_length_9265_cov_33.969293_g116_i0_1	156.1	FASII
ERR4590924_NODE_194_length_10441_cov_10.458044_g110_i0_1	791.5	FAS
ERR4590924_NODE_194_length_10441_cov_10.458044_g110_i0_1	331.2	PKS
ERR4590924_NODE_194_length_10441_cov_10.458044_g110_i0_1	143.7	FASII
ERR4590897_NODE_174_length_10503_cov_69.942186_g139_i0_1	791.5	FAS
ERR4590897_NODE_174_length_10503_cov_69.942186_g139_i0_1	334.3	PKS
ERR4590897_NODE_174_length_10503_cov_69.942186_g139_i0_1	146.2	FASII
ref|XP_028990269.1|	791.4	FAS
ref|XP_028990269.1|	341.7	PKS
ref|XP_028990269.1|	155.5	FASII
DRR232286_NODE_5_length_13014_cov_32.118241_g4_i0_4	791.4	FAS
DRR232286_NODE_5_length_13014_cov_32.118241_g4_i0_4	360.7	PKS
DRR232286_NODE_5_length_13014_cov_32.118241_g4_i0_4	158.3	FASII
DRR243761_NODE_23631_length_2164_cov_15.846834_g501_i4_2	791.3	FAS
DRR243761_NODE_23631_length_2164_cov_15.846834_g501_i4_2	334.1	PKS
DRR243761_NODE_23631_length_2164_cov_15.846834_g501_i4_2	155.4	FASII
ref|XP_030390778.1|	791.3	FAS
ref|XP_030390778.1|	343.6	PKS
ref|XP_030390778.1|	161.4	FASII
gb|NXK98045.1|	791.3	FAS
gb|NXK98045.1|	354.7	PKS
gb|NXK98045.1|	160.2	FASII
gb|NXY07986.1|	791.3	FAS
gb|NXY07986.1|	354.8	PKS
gb|NXY07986.1|	160.3	FASII
DRR317860_NODE_63_length_9608_cov_15.192659_g52_i0_1	791.2	FAS
DRR317860_NODE_63_length_9608_cov_15.192659_g52_i0_1	330.3	PKS
DRR317860_NODE_63_length_9608_cov_15.192659_g52_i0_1	151.1	FASII
ERR10123639_NODE_255_length_10225_cov_27.901103_g173_i0_1	791.2	FAS
ERR10123639_NODE_255_length_10225_cov_27.901103_g173_i0_1	331.1	PKS
ERR10123639_NODE_255_length_10225_cov_27.901103_g173_i0_1	144.3	FASII
ERR2013697_NODE_27163_length_2592_cov_40.847956_g13240_i0_1	791.2	FAS
ERR2013697_NODE_27163_length_2592_cov_40.847956_g13240_i0_1	335.6	PKS
ERR2013697_NODE_27163_length_2592_cov_40.847956_g13240_i0_1	149.6	FASII
ref|XP_035001087.2|	791.2	FAS
ref|XP_035001087.2|	345.4	PKS
ref|XP_035001087.2|	157	FASII
gb|NXA56139.1|	791.2	FAS
gb|NXA56139.1|	347.7	PKS
gb|NXA56139.1|	153.1	FASII
gb|KAG8008874.1|	791.1	FAS
gb|KAG8008874.1|	340.2	PKS
gb|KAG8008874.1|	155	FASII
ref|XP_037610720.1|	791	FAS
ref|XP_037610720.1|	335	PKS
ref|XP_037610720.1|	153	FASII
ref|XP_042163022.1|	791	FAS
ref|XP_042163022.1|	335.3	PKS
ref|XP_042163022.1|	151.3	FASII
ERR2403040_NODE_649_length_9784_cov_213.284027_g315_i0_1	791	FAS
ERR2403040_NODE_649_length_9784_cov_213.284027_g315_i0_1	336.8	PKS
ERR2403040_NODE_649_length_9784_cov_213.284027_g315_i0_1	157.5	FASII
gb|KAF7247491.1|	791	FAS
gb|KAF7247491.1|	352.7	PKS
gb|KAF7247491.1|	151.4	FASII
SRR12418397_NODE_18287_length_4804_cov_509.072078_g1202_i5_1	790.9	FAS
SRR12418397_NODE_18287_length_4804_cov_509.072078_g1202_i5_1	329.9	PKS
SRR12418397_NODE_18287_length_4804_cov_509.072078_g1202_i5_1	143.4	FASII
DRR100551_NODE_147_length_8760_cov_16.863957_g137_i0_1	790.9	FAS
DRR100551_NODE_147_length_8760_cov_16.863957_g137_i0_1	340.9	PKS
DRR100551_NODE_147_length_8760_cov_16.863957_g137_i0_1	158.5	FASII
ERR3132333_NODE_2130_length_9016_cov_189.058817_g938_i1_1	790.9	FAS
ERR3132333_NODE_2130_length_9016_cov_189.058817_g938_i1_1	344.4	PKS
ERR3132333_NODE_2130_length_9016_cov_189.058817_g938_i1_1	151.6	FASII
ERR4590885_NODE_3234_length_5489_cov_7.316100_g1896_i0_1	790.8	FAS
ERR4590885_NODE_3234_length_5489_cov_7.316100_g1896_i0_1	330.3	PKS
ERR4590885_NODE_3234_length_5489_cov_7.316100_g1896_i0_1	146.4	FASII
ref|XP_035468767.2|	790.7	FAS
ref|XP_035468767.2|	341.9	PKS
ref|XP_035468767.2|	153.4	FASII
ref|XP_019938362.1|	790.7	FAS
ref|XP_019938362.1|	344.4	PKS
ref|XP_019938362.1|	155	FASII
ref|XP_041881605.1|	790.7	FAS
ref|XP_041881605.1|	353.2	PKS
ref|XP_041881605.1|	158.9	FASII
ref|XP_039418446.1|	790.7	FAS
ref|XP_039418446.1|	353.4	PKS
ref|XP_039418446.1|	159.1	FASII
ERR1940566_NODE_879_length_1711_cov_26.201074_g8_i5_1	790.6	FAS
ERR1940566_NODE_879_length_1711_cov_26.201074_g8_i5_1	334.4	PKS
ERR1940566_NODE_879_length_1711_cov_26.201074_g8_i5_1	149.8	FASII
ref|XP_010120738.1|	790.6	FAS
ref|XP_010120738.1|	348.9	PKS
ref|XP_010120738.1|	155.5	FASII
gb|NWW87818.1|	790.6	FAS
gb|NWW87818.1|	348.9	PKS
gb|NWW87818.1|	155	FASII
gb|NXY72336.1|	790.5	FAS
gb|NXY72336.1|	345	PKS
gb|NXY72336.1|	162.5	FASII
SRR10024062_NODE_239_length_8976_cov_41.845508_g173_i0_1	790.5	FAS
SRR10024062_NODE_239_length_8976_cov_41.845508_g173_i0_1	345.6	PKS
SRR10024062_NODE_239_length_8976_cov_41.845508_g173_i0_1	147.8	FASII
DRR352431_NODE_63_length_10629_cov_25.571144_g44_i0_1	790.5	FAS
DRR352431_NODE_63_length_10629_cov_25.571144_g44_i0_1	345.7	PKS
DRR352431_NODE_63_length_10629_cov_25.571144_g44_i0_1	148.5	FASII
ref|XP_010072430.1|	790.5	FAS
ref|XP_010072430.1|	350.3	PKS
ref|XP_010072430.1|	157.5	FASII
gb|NXT25088.1|	790.5	FAS
gb|NXT25088.1|	350.3	PKS
gb|NXT25088.1|	157.2	FASII
gb|NXA42880.1|	790.4	FAS
gb|NXA42880.1|	346.3	PKS
gb|NXA42880.1|	155.2	FASII
ref|XP_009930878.1|	790.4	FAS
ref|XP_009930878.1|	348.4	PKS
ref|XP_009930878.1|	154.7	FASII
ERR3132338_NODE_721_length_8583_cov_34.126204_g454_i0_1	790.3	FAS
ERR3132338_NODE_721_length_8583_cov_34.126204_g454_i0_1	337.2	PKS
ERR3132338_NODE_721_length_8583_cov_34.126204_g454_i0_1	151.7	FASII
gb|NXE26697.1|	790.3	FAS
gb|NXE26697.1|	348.2	PKS
gb|NXE26697.1|	154.9	FASII
ref|XP_031412175.1|	790.3	FAS
ref|XP_031412175.1|	348.7	PKS
ref|XP_031412175.1|	152.2	FASII
DRR317861_NODE_77_length_9893_cov_11.404175_g63_i0_1	790.2	FAS
DRR317861_NODE_77_length_9893_cov_11.404175_g63_i0_1	330	PKS
DRR317861_NODE_77_length_9893_cov_11.404175_g63_i0_1	150.5	FASII
ref|XP_039644234.1|	790.2	FAS
ref|XP_039644234.1|	341.4	PKS
ref|XP_039644234.1|	154.8	FASII
ref|XP_046232886.1|	790.2	FAS
ref|XP_046232886.1|	341.4	PKS
ref|XP_046232886.1|	155.3	FASII
DRR047254_NODE_4542_length_9591_cov_102.399244_g1978_i0_3	790.1	FAS
DRR047254_NODE_4542_length_9591_cov_102.399244_g1978_i0_3	339.5	PKS
DRR047254_NODE_4542_length_9591_cov_102.399244_g1978_i0_3	148.9	FASII
ref|XP_012670076.1|	790.1	FAS
ref|XP_012670076.1|	341.2	PKS
ref|XP_012670076.1|	159.2	FASII
ref|XP_031454879.1|	790.1	FAS
ref|XP_031454879.1|	348.7	PKS
ref|XP_031454879.1|	152.7	FASII
gb|NXI06372.1|	790.1	FAS
gb|NXI06372.1|	353.3	PKS
gb|NXI06372.1|	157.9	FASII
SRR1103822_NODE_1866_length_7519_cov_17.737751_g582_i1_1	790	FAS
SRR1103822_NODE_1866_length_7519_cov_17.737751_g582_i1_1	336.3	PKS
SRR1103822_NODE_1866_length_7519_cov_17.737751_g582_i1_1	155.8	FASII
gb|AKG51661.1|	790	FAS
gb|AKG51661.1|	342.9	PKS
gb|AKG51661.1|	152.5	FASII
ref|XP_026206483.1|	790	FAS
ref|XP_026206483.1|	343.5	PKS
ref|XP_026206483.1|	157.7	FASII
gb|NXV45644.1|	789.9	FAS
gb|NXV45644.1|	345.8	PKS
gb|NXV45644.1|	159.4	FASII
gb|NWW07509.1|	789.9	FAS
gb|NWW07509.1|	350.5	PKS
gb|NWW07509.1|	157.9	FASII
ERR4029292_NODE_2193_length_4259_cov_39.293949_g1476_i0_1	789.8	FAS
ERR4029292_NODE_2193_length_4259_cov_39.293949_g1476_i0_1	335.7	PKS
ERR4029292_NODE_2193_length_4259_cov_39.293949_g1476_i0_1	151.7	FASII
ERR2202464_NODE_385_length_9729_cov_37.738090_g281_i0_1	789.8	FAS
ERR2202464_NODE_385_length_9729_cov_37.738090_g281_i0_1	337.5	PKS
ERR2202464_NODE_385_length_9729_cov_37.738090_g281_i0_1	149.1	FASII
SRR1103822_NODE_941_length_8811_cov_22.093814_g582_i0_1	789.8	FAS
SRR1103822_NODE_941_length_8811_cov_22.093814_g582_i0_1	338.2	PKS
SRR1103822_NODE_941_length_8811_cov_22.093814_g582_i0_1	156.2	FASII
ref|XP_033816212.1|	789.8	FAS
ref|XP_033816212.1|	348.6	PKS
ref|XP_033816212.1|	158.6	FASII
ref|XP_034960186.1|	789.8	FAS
ref|XP_034960186.1|	350.2	PKS
ref|XP_034960186.1|	156.8	FASII
gb|NWW43120.1|	789.7	FAS
gb|NWW43120.1|	346.1	PKS
gb|NWW43120.1|	164.5	FASII
gb|NXB27592.1|	789.7	FAS
gb|NXB27592.1|	352.8	PKS
gb|NXB27592.1|	158.6	FASII
ref|XP_028572050.1|	789.7	FAS
ref|XP_028572050.1|	352.8	PKS
ref|XP_028572050.1|	158.9	FASII
gb|NWT15079.1|	789.7	FAS
gb|NWT15079.1|	353	PKS
gb|NWT15079.1|	158.2	FASII
ref|XP_042689180.1|	789.6	FAS
ref|XP_042689180.1|	348.3	PKS
ref|XP_042689180.1|	152.2	FASII
gb|NWH17039.1|	789.5	FAS
gb|NWH17039.1|	350.3	PKS
gb|NWH17039.1|	154.8	FASII
ref|XP_048179661.1|	789.5	FAS
ref|XP_048179661.1|	353.7	PKS
ref|XP_048179661.1|	159.2	FASII
ref|XP_018529884.1|	789.4	FAS
ref|XP_018529884.1|	342.7	PKS
ref|XP_018529884.1|	157	FASII
ref|XP_010296122.1|	789.4	FAS
ref|XP_010296122.1|	347	PKS
ref|XP_010296122.1|	154	FASII
gb|NXG10568.1|	789.4	FAS
gb|NXG10568.1|	354.1	PKS
gb|NXG10568.1|	160.5	FASII
DRR317854_NODE_452_length_8721_cov_13.600254_g277_i0_1	789.3	FAS
DRR317854_NODE_452_length_8721_cov_13.600254_g277_i0_1	329.9	PKS
DRR317854_NODE_452_length_8721_cov_13.600254_g277_i0_1	150.4	FASII
DRR317858_NODE_451_length_8621_cov_19.046678_g271_i1_1	789.3	FAS
DRR317858_NODE_451_length_8621_cov_19.046678_g271_i1_1	330.6	PKS
DRR317858_NODE_451_length_8621_cov_19.046678_g271_i1_1	152.1	FASII
gb|NXD93456.1|	789.3	FAS
gb|NXD93456.1|	351.9	PKS
gb|NXD93456.1|	157.1	FASII
ref|XP_042306938.1|	789.2	FAS
ref|XP_042306938.1|	363.1	PKS
ref|XP_042306938.1|	162.3	FASII
gb|NWY17930.1|	789.1	FAS
gb|NWY17930.1|	354	PKS
gb|NWY17930.1|	159.8	FASII
gb|NXG25949.1|	789.1	FAS
gb|NXG25949.1|	354.2	PKS
gb|NXG25949.1|	158.2	FASII
ERR3132335_NODE_491_length_9039_cov_29.822552_g354_i0_1	789	FAS
ERR3132335_NODE_491_length_9039_cov_29.822552_g354_i0_1	342.1	PKS
ERR3132335_NODE_491_length_9039_cov_29.822552_g354_i0_1	150.1	FASII
gb|NXN46929.1|	789	FAS
gb|NXN46929.1|	345.2	PKS
gb|NXN46929.1|	161.8	FASII
ref|NP_990486.3|	789	FAS
ref|NP_990486.3|	346.4	PKS
ref|NP_990486.3|	151	FASII
gb|NXQ78861.1|	789	FAS
gb|NXQ78861.1|	347.1	PKS
gb|NXQ78861.1|	153.8	FASII
gb|NWU21968.1|	789	FAS
gb|NWU21968.1|	352.5	PKS
gb|NWU21968.1|	155.8	FASII
gb|NWZ86115.1|	789	FAS
gb|NWZ86115.1|	354.4	PKS
gb|NWZ86115.1|	162.3	FASII
DRR317859_NODE_92_length_11929_cov_26.942223_g65_i0_2	788.9	FAS
DRR317859_NODE_92_length_11929_cov_26.942223_g65_i0_2	329.9	PKS
DRR317859_NODE_92_length_11929_cov_26.942223_g65_i0_2	150.7	FASII
ref|XP_020773777.1|	788.9	FAS
ref|XP_020773777.1|	336	PKS
ref|XP_020773777.1|	156.8	FASII
gb|KAI3365309.1|	788.9	FAS
gb|KAI3365309.1|	341.3	PKS
gb|KAI3365309.1|	154.1	FASII
gb|NXO17694.1|	788.9	FAS
gb|NXO17694.1|	351.3	PKS
gb|NXO17694.1|	158.8	FASII
gb|NXE39642.1|	788.9	FAS
gb|NXE39642.1|	352.7	PKS
gb|NXE39642.1|	158.2	FASII
SRR5801719_NODE_8303_length_3165_cov_1360.023286_g4660_i0_1	788.8	FAS
SRR5801719_NODE_8303_length_3165_cov_1360.023286_g4660_i0_1	334	PKS
SRR5801719_NODE_8303_length_3165_cov_1360.023286_g4660_i0_1	147.8	FASII
ref|XP_027327035.1|	788.8	FAS
ref|XP_027327035.1|	339.1	PKS
ref|XP_027327035.1|	152	FASII
ref|XP_030610501.1|	788.8	FAS
ref|XP_030610501.1|	339.9	PKS
ref|XP_030610501.1|	156.6	FASII
gb|NWU66642.1|	788.8	FAS
gb|NWU66642.1|	348.8	PKS
gb|NWU66642.1|	157.3	FASII
ref|XP_044275877.1|	788.8	FAS
ref|XP_044275877.1|	352.2	PKS
ref|XP_044275877.1|	151	FASII
ref|XP_011618161.2|	788.7	FAS
ref|XP_011618161.2|	339.3	PKS
ref|XP_011618161.2|	159.4	FASII
gb|NXX11283.1|	788.7	FAS
gb|NXX11283.1|	344	PKS
gb|NXX11283.1|	149.8	FASII
ERR3132343_NODE_354_length_10717_cov_50.950676_g232_i0_1	788.6	FAS
ERR3132343_NODE_354_length_10717_cov_50.950676_g232_i0_1	333.3	PKS
ERR3132343_NODE_354_length_10717_cov_50.950676_g232_i0_1	153	FASII
ref|XP_048088593.1|	788.6	FAS
ref|XP_048088593.1|	340.8	PKS
ref|XP_048088593.1|	162.3	FASII
ref|XP_015735133.1|	788.6	FAS
ref|XP_015735133.1|	346.3	PKS
ref|XP_015735133.1|	150.8	FASII
gb|NWS61283.1|	788.6	FAS
gb|NWS61283.1|	347.1	PKS
gb|NWS61283.1|	151	FASII
gb|NXC14805.1|	788.6	FAS
gb|NXC14805.1|	348.2	PKS
gb|NXC14805.1|	152	FASII
ref|XP_008920023.2|	788.6	FAS
ref|XP_008920023.2|	351.9	PKS
ref|XP_008920023.2|	155.3	FASII
gb|NWV48898.1|	788.6	FAS
gb|NWV48898.1|	354	PKS
gb|NWV48898.1|	159.1	FASII
ref|XP_034413998.1|	788.4	FAS
ref|XP_034413998.1|	333.8	PKS
ref|XP_034413998.1|	153.5	FASII
sp|P12276.5|	788.4	FAS
sp|P12276.5|	345.7	PKS
sp|P12276.5|	150.1	FASII
ref|XP_025892678.1|	788.4	FAS
ref|XP_025892678.1|	346.3	PKS
ref|XP_025892678.1|	156.3	FASII
gb|NXC01640.1|	788.4	FAS
gb|NXC01640.1|	354.3	PKS
gb|NXC01640.1|	159.6	FASII
gb|NWX68795.1|	788.3	FAS
gb|NWX68795.1|	345.1	PKS
gb|NWX68795.1|	162.5	FASII
ref|XP_030255436.1|	788.3	FAS
ref|XP_030255436.1|	345.3	PKS
ref|XP_030255436.1|	160.3	FASII
ref|XP_027525765.1|	788.3	FAS
ref|XP_027525765.1|	352.4	PKS
ref|XP_027525765.1|	155.3	FASII
gb|NXI87803.1|	788.3	FAS
gb|NXI87803.1|	352.7	PKS
gb|NXI87803.1|	156.8	FASII
SRR17849680_NODE_1344_length_5555_cov_51.772528_g717_i0_1	788.2	FAS
SRR17849680_NODE_1344_length_5555_cov_51.772528_g717_i0_1	343.4	PKS
SRR17849680_NODE_1344_length_5555_cov_51.772528_g717_i0_1	156.5	FASII
ref|XP_032562214.1|	788.2	FAS
ref|XP_032562214.1|	353.9	PKS
ref|XP_032562214.1|	157	FASII
gb|NXF72556.1|	788	FAS
gb|NXF72556.1|	353.9	PKS
gb|NXF72556.1|	157.7	FASII
gb|KAH0629409.1|	788	FAS
gb|KAH0629409.1|	365	PKS
gb|KAH0629409.1|	161	FASII
DRR034339_NODE_57_length_9283_cov_48.278637_g32_i0_2	787.9	FAS
DRR034339_NODE_57_length_9283_cov_48.278637_g32_i0_2	343.8	PKS
DRR034339_NODE_57_length_9283_cov_48.278637_g32_i0_2	149	FASII
ref|XP_036936954.1|	787.9	FAS
ref|XP_036936954.1|	344.8	PKS
ref|XP_036936954.1|	160.4	FASII
gb|NXF34722.1|	787.9	FAS
gb|NXF34722.1|	346	PKS
gb|NXF34722.1|	152.7	FASII
ref|XP_021270409.1|	787.9	FAS
ref|XP_021270409.1|	349	PKS
ref|XP_021270409.1|	152.4	FASII
ref|XP_017693136.1|	787.9	FAS
ref|XP_017693136.1|	350.5	PKS
ref|XP_017693136.1|	155.9	FASII
ref|XP_009667083.1|	787.9	FAS
ref|XP_009667083.1|	351.9	PKS
ref|XP_009667083.1|	156.7	FASII
gb|NXJ24744.1|	787.9	FAS
gb|NXJ24744.1|	352.8	PKS
gb|NXJ24744.1|	158.8	FASII
ERR2639610_NODE_2490_length_7897_cov_116.926508_g1279_i1_2	787.8	FAS
ERR2639610_NODE_2490_length_7897_cov_116.926508_g1279_i1_2	343.6	PKS
ERR2639610_NODE_2490_length_7897_cov_116.926508_g1279_i1_2	155	FASII
ERR1525379_NODE_5513_length_2604_cov_115.141446_g89_i2_1	787.8	FAS
ERR1525379_NODE_5513_length_2604_cov_115.141446_g89_i2_1	344.2	PKS
ERR1525379_NODE_5513_length_2604_cov_115.141446_g89_i2_1	168.7	FASII
ref|XP_009695832.1|	787.8	FAS
ref|XP_009695832.1|	347.7	PKS
ref|XP_009695832.1|	150.4	FASII
gb|NWW81953.1|	787.8	FAS
gb|NWW81953.1|	351.9	PKS
gb|NWW81953.1|	158.6	FASII
ref|XP_027884163.1|	787.7	FAS
ref|XP_027884163.1|	340.7	PKS
ref|XP_027884163.1|	156.8	FASII
ref|XP_008277553.1|	787.7	FAS
ref|XP_008277553.1|	341.9	PKS
ref|XP_008277553.1|	152.8	FASII
ref|XP_023794687.1|	787.7	FAS
ref|XP_023794687.1|	353.4	PKS
ref|XP_023794687.1|	161.3	FASII
ERR1022656_NODE_83_length_10732_cov_54.729102_g47_i0_1	787.5	FAS
ERR1022656_NODE_83_length_10732_cov_54.729102_g47_i0_1	341.5	PKS
ERR1022656_NODE_83_length_10732_cov_54.729102_g47_i0_1	147.4	FASII
ref|XP_032857738.2|	787.5	FAS
ref|XP_032857738.2|	345.6	PKS
ref|XP_032857738.2|	154.6	FASII
ref|XP_030061052.1|	787.5	FAS
ref|XP_030061052.1|	346.6	PKS
ref|XP_030061052.1|	153.6	FASII
gb|OPJ79556.1|	787.5	FAS
gb|OPJ79556.1|	349.1	PKS
gb|OPJ79556.1|	156	FASII
ref|XP_013801291.1|	787.5	FAS
ref|XP_013801291.1|	349.8	PKS
ref|XP_013801291.1|	153.9	FASII
gb|NXO27044.1|	787.5	FAS
gb|NXO27044.1|	351.2	PKS
gb|NXO27044.1|	158.8	FASII
gb|NXH90610.1|	787.5	FAS
gb|NXH90610.1|	353.6	PKS
gb|NXH90610.1|	158.9	FASII
ref|XP_009879563.1|	787.4	FAS
ref|XP_009879563.1|	343.4	PKS
ref|XP_009879563.1|	158.4	FASII
gb|NXJ14462.1|	787.4	FAS
gb|NXJ14462.1|	345.8	PKS
gb|NXJ14462.1|	150.6	FASII
gb|NXJ94973.1|	787.4	FAS
gb|NXJ94973.1|	347.3	PKS
gb|NXJ94973.1|	152.4	FASII
ref|XP_025968913.1|	787.4	FAS
ref|XP_025968913.1|	351.3	PKS
ref|XP_025968913.1|	155.4	FASII
ref|XP_027745626.1|	787.4	FAS
ref|XP_027745626.1|	351.7	PKS
ref|XP_027745626.1|	156.4	FASII
DRR317848_NODE_11_length_16678_cov_35.087082_g7_i0_1	787.3	FAS
DRR317848_NODE_11_length_16678_cov_35.087082_g7_i0_1	331	PKS
DRR317848_NODE_11_length_16678_cov_35.087082_g7_i0_1	152.8	FASII
gb|NXE14932.1|	787.3	FAS
gb|NXE14932.1|	346	PKS
gb|NXE14932.1|	152.8	FASII
gb|NXU90043.1|	787.3	FAS
gb|NXU90043.1|	353.7	PKS
gb|NXU90043.1|	157.8	FASII
gb|NWQ79827.1|	787.2	FAS
gb|NWQ79827.1|	347.4	PKS
gb|NWQ79827.1|	158.5	FASII
DRR034614_NODE_70_length_10622_cov_19.196322_g50_i0_2	787.2	FAS
DRR034614_NODE_70_length_10622_cov_19.196322_g50_i0_2	349.6	PKS
DRR034614_NODE_70_length_10622_cov_19.196322_g50_i0_2	149.3	FASII
gb|NXE96749.1|	787.2	FAS
gb|NXE96749.1|	352.7	PKS
gb|NXE96749.1|	158.6	FASII
ref|XP_015500847.1|	787.2	FAS
ref|XP_015500847.1|	353.1	PKS
ref|XP_015500847.1|	160.8	FASII
ref|XP_037320030.1|	787.1	FAS
ref|XP_037320030.1|	333.5	PKS
ref|XP_037320030.1|	154.2	FASII
ref|XP_023196775.1|	787.1	FAS
ref|XP_023196775.1|	340.9	PKS
ref|XP_023196775.1|	157.3	FASII
gb|NXW40025.1|	787.1	FAS
gb|NXW40025.1|	346.8	PKS
gb|NXW40025.1|	153.8	FASII
gb|NXL59525.1|	787.1	FAS
gb|NXL59525.1|	347.8	PKS
gb|NXL59525.1|	154.1	FASII
DRR147122_NODE_268_length_9156_cov_28.223674_g195_i0_1	787.1	FAS
DRR147122_NODE_268_length_9156_cov_28.223674_g195_i0_1	356.1	PKS
DRR147122_NODE_268_length_9156_cov_28.223674_g195_i0_1	149.9	FASII
SRR1010821_NODE_204_length_10755_cov_252.691014_g126_i0_1	787	FAS
SRR1010821_NODE_204_length_10755_cov_252.691014_g126_i0_1	332.2	PKS
SRR1010821_NODE_204_length_10755_cov_252.691014_g126_i0_1	139.7	FASII
ERR1022654_NODE_86_length_9863_cov_36.039535_g56_i0_1	787	FAS
ERR1022654_NODE_86_length_9863_cov_36.039535_g56_i0_1	341.4	PKS
ERR1022654_NODE_86_length_9863_cov_36.039535_g56_i0_1	147.7	FASII
gb|NXC53188.1|	787	FAS
gb|NXC53188.1|	347.8	PKS
gb|NXC53188.1|	159.2	FASII
ref|XP_004080750.2|	786.9	FAS
ref|XP_004080750.2|	339.2	PKS
ref|XP_004080750.2|	150.7	FASII
gb|NWT38057.1|	786.9	FAS
gb|NWT38057.1|	343	PKS
gb|NWT38057.1|	160	FASII
DRR215721_NODE_15616_length_2781_cov_3.931618_g9391_i0_1	786.9	FAS
DRR215721_NODE_15616_length_2781_cov_3.931618_g9391_i0_1	343.7	PKS
DRR215721_NODE_15616_length_2781_cov_3.931618_g9391_i0_1	156.1	FASII
ref|XP_014807919.1|	786.9	FAS
ref|XP_014807919.1|	343.8	PKS
ref|XP_014807919.1|	158.1	FASII
ref|XP_032995016.1|	786.9	FAS
ref|XP_032995016.1|	349.3	PKS
ref|XP_032995016.1|	157.7	FASII
ref|XP_023120573.1|	786.8	FAS
ref|XP_023120573.1|	342.8	PKS
ref|XP_023120573.1|	155.7	FASII
ref|XP_010165050.1|	786.8	FAS
ref|XP_010165050.1|	347.4	PKS
ref|XP_010165050.1|	153.9	FASII
gb|NXB61784.1|	786.8	FAS
gb|NXB61784.1|	350.6	PKS
gb|NXB61784.1|	156.5	FASII
gb|NWR35893.1|	786.8	FAS
gb|NWR35893.1|	352.2	PKS
gb|NWR35893.1|	156.3	FASII
DRR147123_NODE_151_length_9179_cov_26.992442_g109_i0_3	786.8	FAS
DRR147123_NODE_151_length_9179_cov_26.992442_g109_i0_3	355.5	PKS
DRR147123_NODE_151_length_9179_cov_26.992442_g109_i0_3	149.7	FASII
gb|NXN53091.1|	786.7	FAS
gb|NXN53091.1|	342.3	PKS
gb|NXN53091.1|	158.8	FASII
gb|NXA25370.1|	786.7	FAS
gb|NXA25370.1|	342.7	PKS
gb|NXA25370.1|	156.3	FASII
ref|XP_041830190.1|	786.7	FAS
ref|XP_041830190.1|	344.6	PKS
ref|XP_041830190.1|	152.6	FASII
gb|NXP36400.1|	786.6	FAS
gb|NXP36400.1|	352	PKS
gb|NXP36400.1|	158	FASII
gb|ACZ55138.1|	786.5	FAS
gb|ACZ55138.1|	336.4	PKS
gb|ACZ55138.1|	155.3	FASII
gb|NXV20199.1|	786.5	FAS
gb|NXV20199.1|	341.4	PKS
gb|NXV20199.1|	159	FASII
ERR6338414_NODE_259_length_9635_cov_24.591194_g212_i0_1	786.5	FAS
ERR6338414_NODE_259_length_9635_cov_24.591194_g212_i0_1	343.3	PKS
ERR6338414_NODE_259_length_9635_cov_24.591194_g212_i0_1	160.6	FASII
gb|NXN70133.1|	786.5	FAS
gb|NXN70133.1|	343.4	PKS
gb|NXN70133.1|	156.5	FASII
gb|NWI87710.1|	786.5	FAS
gb|NWI87710.1|	351.9	PKS
gb|NWI87710.1|	155.7	FASII
SRR1270111_NODE_6095_length_4549_cov_3424.678222_g190_i30_1	786.4	FAS
SRR1270111_NODE_6095_length_4549_cov_3424.678222_g190_i30_1	332.8	PKS
SRR1270111_NODE_6095_length_4549_cov_3424.678222_g190_i30_1	147.6	FASII
DRR111727_NODE_922_length_9551_cov_194.210393_g766_i0_2	786.4	FAS
DRR111727_NODE_922_length_9551_cov_194.210393_g766_i0_2	342	PKS
DRR111727_NODE_922_length_9551_cov_194.210393_g766_i0_2	162.6	FASII
ref|XP_027561044.1|	786.3	FAS
ref|XP_027561044.1|	349.4	PKS
ref|XP_027561044.1|	155.1	FASII
gb|NXH24891.1|	786.3	FAS
gb|NXH24891.1|	352	PKS
gb|NXH24891.1|	157.8	FASII
gb|KAI2658348.1|	786.2	FAS
gb|KAI2658348.1|	330.9	PKS
gb|KAI2658348.1|	157.4	FASII
ref|XP_010199227.1|	786.2	FAS
ref|XP_010199227.1|	344.7	PKS
ref|XP_010199227.1|	152.4	FASII
gb|NWV08406.1|	786.2	FAS
gb|NWV08406.1|	352.4	PKS
gb|NWV08406.1|	157.2	FASII
ref|XP_005530677.1|	786	FAS
ref|XP_005530677.1|	352.9	PKS
ref|XP_005530677.1|	159.9	FASII
gb|NWR82359.1|	786	FAS
gb|NWR82359.1|	353.9	PKS
gb|NWR82359.1|	158.1	FASII
gb|NXB70148.1|	785.9	FAS
gb|NXB70148.1|	348.8	PKS
gb|NXB70148.1|	156.9	FASII
gb|NWV65834.1|	785.9	FAS
gb|NWV65834.1|	350.7	PKS
gb|NWV65834.1|	159.4	FASII
gb|NWI52396.1|	785.9	FAS
gb|NWI52396.1|	352.2	PKS
gb|NWI52396.1|	156	FASII
ref|XP_032055613.1|	785.8	FAS
ref|XP_032055613.1|	336.9	PKS
ref|XP_032055613.1|	151.1	FASII
gb|NXK21004.1|	785.8	FAS
gb|NXK21004.1|	342.8	PKS
gb|NXK21004.1|	157.5	FASII
ERR168841_NODE_32_length_9394_cov_15.407063_g26_i0_1	785.8	FAS
ERR168841_NODE_32_length_9394_cov_15.407063_g26_i0_1	347.6	PKS
ERR168841_NODE_32_length_9394_cov_15.407063_g26_i0_1	156.2	FASII
gb|NXP23755.1|	785.8	FAS
gb|NXP23755.1|	350.5	PKS
gb|NXP23755.1|	153.1	FASII
gb|NXC30340.1|	785.8	FAS
gb|NXC30340.1|	351.6	PKS
gb|NXC30340.1|	157.3	FASII
gb|NXM43483.1|	785.8	FAS
gb|NXM43483.1|	352.2	PKS
gb|NXM43483.1|	156.1	FASII
gb|NXP04508.1|	785.7	FAS
gb|NXP04508.1|	344.8	PKS
gb|NXP04508.1|	158.4	FASII
gb|NXF11414.1|	785.7	FAS
gb|NXF11414.1|	350.4	PKS
gb|NXF11414.1|	155.1	FASII
gb|NXH52046.1|	785.7	FAS
gb|NXH52046.1|	353.3	PKS
gb|NXH52046.1|	159.4	FASII
ref|XP_003217337.1|	785.7	FAS
ref|XP_003217337.1|	362.6	PKS
ref|XP_003217337.1|	162.6	FASII
ref|XP_033963790.1|	785.6	FAS
ref|XP_033963790.1|	334.1	PKS
ref|XP_033963790.1|	150.4	FASII
gb|NXN30464.1|	785.6	FAS
gb|NXN30464.1|	343.9	PKS
gb|NXN30464.1|	159.1	FASII
gb|OXB81109.1|	785.6	FAS
gb|OXB81109.1|	344.2	PKS
gb|OXB81109.1|	151.4	FASII
ref|XP_009990129.1|	785.6	FAS
ref|XP_009990129.1|	346	PKS
ref|XP_009990129.1|	151.1	FASII
gb|NWQ63752.1|	785.6	FAS
gb|NWQ63752.1|	350.1	PKS
gb|NWQ63752.1|	155.5	FASII
gb|NXM08906.1|	785.6	FAS
gb|NXM08906.1|	350.2	PKS
gb|NXM08906.1|	155.2	FASII
ref|XP_009079193.1|	785.6	FAS
ref|XP_009079193.1|	351.2	PKS
ref|XP_009079193.1|	155.3	FASII
gb|NXM34267.1|	785.6	FAS
gb|NXM34267.1|	351.4	PKS
gb|NXM34267.1|	155.7	FASII
gb|NXI90532.1|	785.4	FAS
gb|NXI90532.1|	347.8	PKS
gb|NXI90532.1|	156	FASII
gb|NXA01234.1|	785.4	FAS
gb|NXA01234.1|	349.9	PKS
gb|NXA01234.1|	156.5	FASII
gb|NWW26107.1|	785.4	FAS
gb|NWW26107.1|	351.8	PKS
gb|NWW26107.1|	159.6	FASII
gb|NWH92722.1|	785.4	FAS
gb|NWH92722.1|	354.4	PKS
gb|NWH92722.1|	157.9	FASII
gb|NXR83664.1|	785.4	FAS
gb|NXR83664.1|	354.8	PKS
gb|NXR83664.1|	160.9	FASII
ref|XP_010279969.1|	785.3	FAS
ref|XP_010279969.1|	344.1	PKS
ref|XP_010279969.1|	150.6	FASII
gb|NXE56525.1|	785.3	FAS
gb|NXE56525.1|	345.4	PKS
gb|NXE56525.1|	152.4	FASII
emb|CAG5912380.1|	785.3	FAS
emb|CAG5912380.1|	346.1	PKS
emb|CAG5912380.1|	158.2	FASII
gb|NXC42252.1|	785.3	FAS
gb|NXC42252.1|	349	PKS
gb|NXC42252.1|	154.5	FASII
gb|NXB23936.1|	785.3	FAS
gb|NXB23936.1|	349.8	PKS
gb|NXB23936.1|	157.6	FASII
ref|XP_033841297.1|	785.2	FAS
ref|XP_033841297.1|	335	PKS
ref|XP_033841297.1|	158.3	FASII
ref|XP_035198499.1|	785.2	FAS
ref|XP_035198499.1|	339	PKS
ref|XP_035198499.1|	153.3	FASII
gb|NWZ39549.1|	785.2	FAS
gb|NWZ39549.1|	353.2	PKS
gb|NWZ39549.1|	159	FASII
ref|XP_034083372.1|	785	FAS
ref|XP_034083372.1|	334	PKS
ref|XP_034083372.1|	150	FASII
ref|XP_047232918.1|	785	FAS
ref|XP_047232918.1|	339.2	PKS
ref|XP_047232918.1|	154.4	FASII
gb|KAF6722364.1|	785	FAS
gb|KAF6722364.1|	344.3	PKS
gb|KAF6722364.1|	152	FASII
gb|NWZ66743.1|	785	FAS
gb|NWZ66743.1|	350.9	PKS
gb|NWZ66743.1|	154.5	FASII
ref|XP_043958605.1|	784.9	FAS
ref|XP_043958605.1|	337.4	PKS
ref|XP_043958605.1|	156.7	FASII
ref|XP_005436435.3|	784.9	FAS
ref|XP_005436435.3|	348.7	PKS
ref|XP_005436435.3|	153.5	FASII
ref|XP_005515821.1|	784.9	FAS
ref|XP_005515821.1|	348.9	PKS
ref|XP_005515821.1|	154.3	FASII
gb|NXW79757.1|	784.9	FAS
gb|NXW79757.1|	352.7	PKS
gb|NXW79757.1|	157.5	FASII
gb|KAG7277018.1|	784.8	FAS
gb|KAG7277018.1|	333.3	PKS
gb|KAG7277018.1|	151	FASII
gb|NWZ28639.1|	784.8	FAS
gb|NWZ28639.1|	335.9	PKS
gb|NWZ28639.1|	149.8	FASII
ref|XP_039874565.1|	784.8	FAS
ref|XP_039874565.1|	337	PKS
ref|XP_039874565.1|	151.9	FASII
gb|NXU57167.1|	784.8	FAS
gb|NXU57167.1|	339.2	PKS
gb|NXU57167.1|	157.2	FASII
ref|XP_012731679.2|	784.8	FAS
ref|XP_012731679.2|	341.5	PKS
ref|XP_012731679.2|	153	FASII
gb|NWT80734.1|	784.8	FAS
gb|NWT80734.1|	354.5	PKS
gb|NWT80734.1|	158	FASII
gb|PWA14131.1|	784.7	FAS
gb|PWA14131.1|	337.3	PKS
gb|PWA14131.1|	157.3	FASII
gb|NXW93325.1|	784.7	FAS
gb|NXW93325.1|	348.3	PKS
gb|NXW93325.1|	155.7	FASII
gb|NWU13270.1|	784.7	FAS
gb|NWU13270.1|	351.2	PKS
gb|NWU13270.1|	155.2	FASII
ref|XP_014742967.1|	784.7	FAS
ref|XP_014742967.1|	351.6	PKS
ref|XP_014742967.1|	159.5	FASII
gb|NXK40517.1|	784.7	FAS
gb|NXK40517.1|	352.6	PKS
gb|NXK40517.1|	155.7	FASII
ref|XP_035424471.1|	784.6	FAS
ref|XP_035424471.1|	338.1	PKS
ref|XP_035424471.1|	150	FASII
DRR111714_NODE_19182_length_1888_cov_10.342091_g12224_i0_1	784.6	FAS
DRR111714_NODE_19182_length_1888_cov_10.342091_g12224_i0_1	345.2	PKS
DRR111714_NODE_19182_length_1888_cov_10.342091_g12224_i0_1	161.3	FASII
gb|NWR67769.1|	784.6	FAS
gb|NWR67769.1|	346.1	PKS
gb|NWR67769.1|	157.3	FASII
gb|NXR52975.1|	784.6	FAS
gb|NXR52975.1|	351.7	PKS
gb|NXR52975.1|	159.4	FASII
gb|NXM57354.1|	784.5	FAS
gb|NXM57354.1|	351.6	PKS
gb|NXM57354.1|	158.9	FASII
ref|XP_038160444.1|	784.4	FAS
ref|XP_038160444.1|	334.4	PKS
ref|XP_038160444.1|	154.1	FASII
gb|NXW33512.1|	784.4	FAS
gb|NXW33512.1|	338.6	PKS
gb|NXW33512.1|	157.6	FASII
ref|XP_030196040.1|	784.3	FAS
ref|XP_030196040.1|	336.8	PKS
ref|XP_030196040.1|	157.6	FASII
gb|NWT31147.1|	784.3	FAS
gb|NWT31147.1|	347.8	PKS
gb|NWT31147.1|	156.9	FASII
gb|NXY35555.1|	784.3	FAS
gb|NXY35555.1|	350	PKS
gb|NXY35555.1|	156.5	FASII
ref|XP_033986607.1|	784.2	FAS
ref|XP_033986607.1|	334	PKS
ref|XP_033986607.1|	149.3	FASII
ref|XP_037134459.1|	784.2	FAS
ref|XP_037134459.1|	339	PKS
ref|XP_037134459.1|	156.3	FASII
ref|XP_014858099.1|	784.2	FAS
ref|XP_014858099.1|	342.3	PKS
ref|XP_014858099.1|	160	FASII
gb|NWW67096.1|	784.2	FAS
gb|NWW67096.1|	352.6	PKS
gb|NWW67096.1|	158.7	FASII
SRR5221493_NODE_571_length_11284_cov_189.292212_g365_i0_1	784.1	FAS
SRR5221493_NODE_571_length_11284_cov_189.292212_g365_i0_1	332	PKS
SRR5221493_NODE_571_length_11284_cov_189.292212_g365_i0_1	153.8	FASII
ref|NP_001297727.1|	784.1	FAS
ref|NP_001297727.1|	337.9	PKS
ref|NP_001297727.1|	152.8	FASII
ref|XP_019721138.1|	784.1	FAS
ref|XP_019721138.1|	338.8	PKS
ref|XP_019721138.1|	154	FASII
ref|XP_008436393.1|	784.1	FAS
ref|XP_008436393.1|	340.3	PKS
ref|XP_008436393.1|	157.2	FASII
ref|XP_031750124.1|	784.1	FAS
ref|XP_031750124.1|	340.5	PKS
ref|XP_031750124.1|	147.6	FASII
ERR375875_NODE_772_length_9499_cov_34.017143_g556_i0_1	784.1	FAS
ERR375875_NODE_772_length_9499_cov_34.017143_g556_i0_1	341.1	PKS
ERR375875_NODE_772_length_9499_cov_34.017143_g556_i0_1	163.8	FASII
gb|NXQ34811.1|	784.1	FAS
gb|NXQ34811.1|	348.3	PKS
gb|NXQ34811.1|	158.4	FASII
gb|NXL19871.1|	784.1	FAS
gb|NXL19871.1|	348.7	PKS
gb|NXL19871.1|	156.7	FASII
gb|NXY23986.1|	784.1	FAS
gb|NXY23986.1|	351.6	PKS
gb|NXY23986.1|	157.9	FASII
ref|XP_034563602.1|	784	FAS
ref|XP_034563602.1|	333.5	PKS
ref|XP_034563602.1|	155.7	FASII
gb|NXO39594.1|	784	FAS
gb|NXO39594.1|	343.7	PKS
gb|NXO39594.1|	154.6	FASII
gb|NWV79819.1|	784	FAS
gb|NWV79819.1|	349.3	PKS
gb|NWV79819.1|	156.1	FASII
gb|NXW06557.1|	783.9	FAS
gb|NXW06557.1|	344.1	PKS
gb|NXW06557.1|	157.5	FASII
ref|XP_009957848.1|	783.9	FAS
ref|XP_009957848.1|	348.8	PKS
ref|XP_009957848.1|	152.2	FASII
gb|NWQ91464.1|	783.8	FAS
gb|NWQ91464.1|	339.4	PKS
gb|NWQ91464.1|	150.2	FASII
gb|NWV97535.1|	783.8	FAS
gb|NWV97535.1|	350.7	PKS
gb|NWV97535.1|	161.5	FASII
gb|PKU32508.1|	783.7	FAS
gb|PKU32508.1|	344.6	PKS
gb|PKU32508.1|	159.9	FASII
gb|NXN05658.1|	783.7	FAS
gb|NXN05658.1|	351.6	PKS
gb|NXN05658.1|	156.9	FASII
ERR7221694_NODE_7066_length_4339_cov_140.750349_g391_i3_1	783.6	FAS
ERR7221694_NODE_7066_length_4339_cov_140.750349_g391_i3_1	330.7	PKS
ERR7221694_NODE_7066_length_4339_cov_140.750349_g391_i3_1	137.4	FASII
gb|NXV31860.1|	783.6	FAS
gb|NXV31860.1|	338.4	PKS
gb|NXV31860.1|	157.4	FASII
DRR111749_NODE_491_length_9654_cov_43.854143_g407_i0_1	783.6	FAS
DRR111749_NODE_491_length_9654_cov_43.854143_g407_i0_1	343.5	PKS
DRR111749_NODE_491_length_9654_cov_43.854143_g407_i0_1	159.1	FASII
gb|KAF2982834.1|	783.6	FAS
gb|KAF2982834.1|	348.5	PKS
gb|KAF2982834.1|	156.5	FASII
gb|NWY91919.1|	783.6	FAS
gb|NWY91919.1|	350.6	PKS
gb|NWY91919.1|	160.1	FASII
ref|XP_049615584.1|	783.5	FAS
ref|XP_049615584.1|	340	PKS
ref|XP_049615584.1|	156.7	FASII
gb|NWS25196.1|	783.5	FAS
gb|NWS25196.1|	353.6	PKS
gb|NWS25196.1|	161.3	FASII
DRR096277_NODE_111_length_9281_cov_24.541486_g74_i0_2	783.4	FAS
DRR096277_NODE_111_length_9281_cov_24.541486_g74_i0_2	322.4	PKS
DRR096277_NODE_111_length_9281_cov_24.541486_g74_i0_2	151.1	FASII
gb|NWW98283.1|	783.4	FAS
gb|NWW98283.1|	348.6	PKS
gb|NWW98283.1|	154.4	FASII
gb|NWY46860.1|	783.3	FAS
gb|NWY46860.1|	351	PKS
gb|NWY46860.1|	158	FASII
ref|XP_032932574.1|	783.2	FAS
ref|XP_032932574.1|	343.6	PKS
ref|XP_032932574.1|	150.7	FASII
ref|XP_041072722.1|	783.2	FAS
ref|XP_041072722.1|	344.6	PKS
ref|XP_041072722.1|	160.6	FASII
gb|NWW30932.1|	783.2	FAS
gb|NWW30932.1|	350.9	PKS
gb|NWW30932.1|	154.5	FASII
gb|NXF24419.1|	783.1	FAS
gb|NXF24419.1|	345.8	PKS
gb|NXF24419.1|	155.1	FASII
ref|XP_041672485.1|	783	FAS
ref|XP_041672485.1|	328.1	PKS
ref|XP_041672485.1|	150.9	FASII
ref|XP_010131413.1|	783	FAS
ref|XP_010131413.1|	344.5	PKS
ref|XP_010131413.1|	155.2	FASII
gb|NXR62112.1|	783	FAS
gb|NXR62112.1|	351	PKS
gb|NXR62112.1|	159.9	FASII
gb|NWV41884.1|	783	FAS
gb|NWV41884.1|	351.7	PKS
gb|NWV41884.1|	157	FASII
gb|NXV09477.1|	783	FAS
gb|NXV09477.1|	352	PKS
gb|NXV09477.1|	159.5	FASII
ref|XP_040386345.1|	782.9	FAS
ref|XP_040386345.1|	338.4	PKS
ref|XP_040386345.1|	148.1	FASII
gb|NWX25568.1|	782.9	FAS
gb|NWX25568.1|	343.2	PKS
gb|NWX25568.1|	153.4	FASII
gb|NWT05977.1|	782.9	FAS
gb|NWT05977.1|	348.1	PKS
gb|NWT05977.1|	155.9	FASII
gb|NXE68428.1|	782.9	FAS
gb|NXE68428.1|	350.1	PKS
gb|NXE68428.1|	156.4	FASII
gb|NXD28180.1|	782.9	FAS
gb|NXD28180.1|	352.2	PKS
gb|NXD28180.1|	161.7	FASII
ref|XP_009870829.1|	782.9	FAS
ref|XP_009870829.1|	355.6	PKS
ref|XP_009870829.1|	163.6	FASII
ref|XP_031608989.2|	782.8	FAS
ref|XP_031608989.2|	336.6	PKS
ref|XP_031608989.2|	149.8	FASII
gb|NWY23271.1|	782.8	FAS
gb|NWY23271.1|	345.5	PKS
gb|NWY23271.1|	152.3	FASII
ref|XP_020494498.1|	782.7	FAS
ref|XP_020494498.1|	334.8	PKS
ref|XP_020494498.1|	148.9	FASII
ref|XP_031729729.1|	782.7	FAS
ref|XP_031729729.1|	335.2	PKS
ref|XP_031729729.1|	150.2	FASII
ERR3697059_NODE_2_length_9337_cov_30.062675_g1_i0_1	782.7	FAS
ERR3697059_NODE_2_length_9337_cov_30.062675_g1_i0_1	342.3	PKS
ERR3697059_NODE_2_length_9337_cov_30.062675_g1_i0_1	148.5	FASII
gb|NXR04156.1|	782.7	FAS
gb|NXR04156.1|	344.5	PKS
gb|NXR04156.1|	151.5	FASII
ref|XP_029383057.1|	782.7	FAS
ref|XP_029383057.1|	347	PKS
ref|XP_029383057.1|	154.2	FASII
ERR218143_NODE_16_length_7698_cov_25.688095_g11_i0_1	782.6	FAS
ERR218143_NODE_16_length_7698_cov_25.688095_g11_i0_1	330.7	PKS
ERR218143_NODE_16_length_7698_cov_25.688095_g11_i0_1	142.9	FASII
gb|NXL79375.1|	782.6	FAS
gb|NXL79375.1|	344.4	PKS
gb|NXL79375.1|	156.5	FASII
gb|KAF7648903.1|	782.5	FAS
gb|KAF7648903.1|	334.4	PKS
gb|KAF7648903.1|	145.1	FASII
ref|XP_015234782.1|	782.5	FAS
ref|XP_015234782.1|	334.5	PKS
ref|XP_015234782.1|	154.7	FASII
ref|XP_029953836.1|	782.4	FAS
ref|XP_029953836.1|	338.4	PKS
ref|XP_029953836.1|	152.3	FASII
gb|RVE59889.1|	782.4	FAS
gb|RVE59889.1|	340.1	PKS
gb|RVE59889.1|	151.4	FASII
gb|NXU42098.1|	782.4	FAS
gb|NXU42098.1|	346.9	PKS
gb|NXU42098.1|	158.6	FASII
ref|XP_020670313.1|	782.4	FAS
ref|XP_020670313.1|	350	PKS
ref|XP_020670313.1|	152.8	FASII
gb|KAG8446408.1|	782.3	FAS
gb|KAG8446408.1|	336.9	PKS
gb|KAG8446408.1|	148.8	FASII
ref|XP_048344234.1|	782.3	FAS
ref|XP_048344234.1|	343	PKS
ref|XP_048344234.1|	146.7	FASII
ref|XP_015831999.1|	782.3	FAS
ref|XP_015831999.1|	343.9	PKS
ref|XP_015831999.1|	150.4	FASII
ref|XP_030317388.1|	782.3	FAS
ref|XP_030317388.1|	353.9	PKS
ref|XP_030317388.1|	161.6	FASII
gb|NXQ43091.1|	782.2	FAS
gb|NXQ43091.1|	343.4	PKS
gb|NXQ43091.1|	152	FASII
gb|NXI21177.1|	782.2	FAS
gb|NXI21177.1|	346.1	PKS
gb|NXI21177.1|	157.6	FASII
ref|XP_030817711.1|	782.2	FAS
ref|XP_030817711.1|	349.2	PKS
ref|XP_030817711.1|	154	FASII
ref|XP_005750676.1|	782.1	FAS
ref|XP_005750676.1|	337.6	PKS
ref|XP_005750676.1|	152.3	FASII
gb|KAF4797413.1|	782.1	FAS
gb|KAF4797413.1|	344.6	PKS
gb|KAF4797413.1|	151.6	FASII
gb|NXA76305.1|	782.1	FAS
gb|NXA76305.1|	349.4	PKS
gb|NXA76305.1|	162	FASII
gb|NXG90537.1|	782	FAS
gb|NXG90537.1|	340	PKS
gb|NXG90537.1|	157.5	FASII
gb|NWR22284.1|	782	FAS
gb|NWR22284.1|	350.5	PKS
gb|NWR22284.1|	155.9	FASII
ERR1353572_NODE_5504_length_5390_cov_87.524489_g502_i2_2	781.9	FAS
ERR1353572_NODE_5504_length_5390_cov_87.524489_g502_i2_2	330.8	PKS
ERR1353572_NODE_5504_length_5390_cov_87.524489_g502_i2_2	139.1	FASII
ref|XP_007434239.1|	781.9	FAS
ref|XP_007434239.1|	347.8	PKS
ref|XP_007434239.1|	148	FASII
ERR1742973_NODE_145_length_8366_cov_59.544908_g56_i1_1	781.8	FAS
ERR1742973_NODE_145_length_8366_cov_59.544908_g56_i1_1	337.9	PKS
ERR1742973_NODE_145_length_8366_cov_59.544908_g56_i1_1	139.9	FASII
ref|XP_022046528.1|	781.8	FAS
ref|XP_022046528.1|	340.2	PKS
ref|XP_022046528.1|	153	FASII
gb|NXK14365.1|	781.8	FAS
gb|NXK14365.1|	347.6	PKS
gb|NXK14365.1|	150.8	FASII
gb|NWZ16350.1|	781.8	FAS
gb|NWZ16350.1|	348.8	PKS
gb|NWZ16350.1|	156.6	FASII
gb|NWH37438.1|	781.8	FAS
gb|NWH37438.1|	351.1	PKS
gb|NWH37438.1|	160.2	FASII
ref|XP_043924165.1|	781.7	FAS
ref|XP_043924165.1|	340.1	PKS
ref|XP_043924165.1|	151.3	FASII
gb|NWU85061.1|	781.7	FAS
gb|NWU85061.1|	351.2	PKS
gb|NWU85061.1|	155.5	FASII
ERR1715288_NODE_218_length_9451_cov_37.173216_g176_i0_1	781.5	FAS
ERR1715288_NODE_218_length_9451_cov_37.173216_g176_i0_1	328.6	PKS
ERR1715288_NODE_218_length_9451_cov_37.173216_g176_i0_1	137.3	FASII
gb|NWR46885.1|	781.5	FAS
gb|NWR46885.1|	347.6	PKS
gb|NWR46885.1|	155.3	FASII
gb|NXV57421.1|	781.4	FAS
gb|NXV57421.1|	348.6	PKS
gb|NXV57421.1|	156.6	FASII
gb|NXB93149.1|	781.4	FAS
gb|NXB93149.1|	354.2	PKS
gb|NXB93149.1|	161.1	FASII
gb|NXM68193.1|	781.3	FAS
gb|NXM68193.1|	346.1	PKS
gb|NXM68193.1|	152.4	FASII
ref|XP_044153298.1|	781.3	FAS
ref|XP_044153298.1|	346.3	PKS
ref|XP_044153298.1|	153.2	FASII
gb|NXH69846.1|	781.3	FAS
gb|NXH69846.1|	348.5	PKS
gb|NXH69846.1|	152.8	FASII
gb|NXK65451.1|	781.3	FAS
gb|NXK65451.1|	351.7	PKS
gb|NXK65451.1|	155.8	FASII
ERR5624930_NODE_446_length_9173_cov_143.840114_g119_i2_1	781.2	FAS
ERR5624930_NODE_446_length_9173_cov_143.840114_g119_i2_1	329.1	PKS
ERR5624930_NODE_446_length_9173_cov_143.840114_g119_i2_1	140	FASII
gb|NXF64789.1|	781.1	FAS
gb|NXF64789.1|	341.1	PKS
gb|NXF64789.1|	148.7	FASII
gb|NXI66353.1|	781.1	FAS
gb|NXI66353.1|	343.6	PKS
gb|NXI66353.1|	146.9	FASII
gb|NWR04682.1|	781	FAS
gb|NWR04682.1|	347	PKS
gb|NWR04682.1|	158.3	FASII
ref|XP_039200214.1|	781	FAS
ref|XP_039200214.1|	357.6	PKS
ref|XP_039200214.1|	153.9	FASII
picked_FAS_NP_004095.4_Homosapiens	780.9	FAS
picked_FAS_NP_004095.4_Homosapiens	330.8	PKS
picked_FAS_NP_004095.4_Homosapiens	142.4	FASII
gb|NXX35212.1|	780.9	FAS
gb|NXX35212.1|	349.3	PKS
gb|NXX35212.1|	156.1	FASII
ERR5241283_NODE_80_length_9746_cov_16.842219_g54_i0_1	780.8	FAS
ERR5241283_NODE_80_length_9746_cov_16.842219_g54_i0_1	323.9	PKS
ERR5241283_NODE_80_length_9746_cov_16.842219_g54_i0_1	147.9	FASII
gb|NXL38182.1|	780.8	FAS
gb|NXL38182.1|	341.2	PKS
gb|NXL38182.1|	149.1	FASII
gb|NXT72480.1|	780.8	FAS
gb|NXT72480.1|	346.2	PKS
gb|NXT72480.1|	156.1	FASII
gb|NWS08541.1|	780.8	FAS
gb|NWS08541.1|	351.5	PKS
gb|NWS08541.1|	162.8	FASII
gb|NXK82686.1|	780.7	FAS
gb|NXK82686.1|	346.5	PKS
gb|NXK82686.1|	159.6	FASII
gb|NXB47479.1|	780.7	FAS
gb|NXB47479.1|	350.8	PKS
gb|NXB47479.1|	159.8	FASII
gb|MBN3300587.1|	780.6	FAS
gb|MBN3300587.1|	327	PKS
gb|MBN3300587.1|	150.5	FASII
ref|XP_017292538.1|	780.6	FAS
ref|XP_017292538.1|	338.2	PKS
ref|XP_017292538.1|	148.7	FASII
dbj|GCC26002.1|	780.6	FAS
dbj|GCC26002.1|	344.6	PKS
dbj|GCC26002.1|	164.5	FASII
gb|NWT72851.1|	780.5	FAS
gb|NWT72851.1|	347.9	PKS
gb|NWT72851.1|	154.4	FASII
ERR5956190_NODE_371_length_8449_cov_31.313395_g224_i0_1	780.4	FAS
ERR5956190_NODE_371_length_8449_cov_31.313395_g224_i0_1	333.5	PKS
ERR5956190_NODE_371_length_8449_cov_31.313395_g224_i0_1	154.5	FASII
gb|NXJ68633.1|	780.4	FAS
gb|NXJ68633.1|	341.2	PKS
gb|NXJ68633.1|	160.3	FASII
ref|XP_030361931.1|	780.4	FAS
ref|XP_030361931.1|	341.4	PKS
ref|XP_030361931.1|	154	FASII
ref|XP_028331220.1|	780.4	FAS
ref|XP_028331220.1|	345.4	PKS
ref|XP_028331220.1|	156.2	FASII
ref|XP_043570634.1|	780.4	FAS
ref|XP_043570634.1|	346.6	PKS
ref|XP_043570634.1|	165.9	FASII
gb|NXM12117.1|	780.4	FAS
gb|NXM12117.1|	348.2	PKS
gb|NXM12117.1|	159	FASII
SRR12164498_NODE_97_length_7011_cov_523.593975_g5_i4_3	780.3	FAS
SRR12164498_NODE_97_length_7011_cov_523.593975_g5_i4_3	331.6	PKS
SRR12164498_NODE_97_length_7011_cov_523.593975_g5_i4_3	142.1	FASII
DRR128395_NODE_32_length_9925_cov_27.188362_g15_i0_4	780.3	FAS
DRR128395_NODE_32_length_9925_cov_27.188362_g15_i0_4	333.8	PKS
DRR128395_NODE_32_length_9925_cov_27.188362_g15_i0_4	143.6	FASII
DRR218971_NODE_279_length_8509_cov_51.512854_g213_i0_2	780.2	FAS
DRR218971_NODE_279_length_8509_cov_51.512854_g213_i0_2	328.4	PKS
DRR218971_NODE_279_length_8509_cov_51.512854_g213_i0_2	135.7	FASII
ref|XP_024001960.1|	780.2	FAS
ref|XP_024001960.1|	337.5	PKS
ref|XP_024001960.1|	148.3	FASII
ref|XP_048410984.1|	780.2	FAS
ref|XP_048410984.1|	346.5	PKS
ref|XP_048410984.1|	164.3	FASII
ERR1331716_NODE_11973_length_3391_cov_106.364720_g436_i11_3	780.1	FAS
ERR1331716_NODE_11973_length_3391_cov_106.364720_g436_i11_3	329.1	PKS
ERR1331716_NODE_11973_length_3391_cov_106.364720_g436_i11_3	133.9	FASII
ref|XP_009092513.1|	780.1	FAS
ref|XP_009092513.1|	347	PKS
ref|XP_009092513.1|	155.9	FASII
gb|NXI15750.1|	780.1	FAS
gb|NXI15750.1|	347.5	PKS
gb|NXI15750.1|	162.4	FASII
ERR7221694_NODE_689_length_8528_cov_231.329408_g391_i1_2	780	FAS
ERR7221694_NODE_689_length_8528_cov_231.329408_g391_i1_2	329.3	PKS
ERR7221694_NODE_689_length_8528_cov_231.329408_g391_i1_2	134.6	FASII
ERR3474003_NODE_351_length_8630_cov_54.558958_g313_i0_1	780	FAS
ERR3474003_NODE_351_length_8630_cov_54.558958_g313_i0_1	330.1	PKS
ERR3474003_NODE_351_length_8630_cov_54.558958_g313_i0_1	140.9	FASII
ref|XP_037547479.1|	780	FAS
ref|XP_037547479.1|	345.1	PKS
ref|XP_037547479.1|	150.7	FASII
ERR2729724_NODE_470_length_8650_cov_48.433089_g248_i1_2	779.9	FAS
ERR2729724_NODE_470_length_8650_cov_48.433089_g248_i1_2	328.2	PKS
ERR2729724_NODE_470_length_8650_cov_48.433089_g248_i1_2	135.1	FASII
ref|XP_010007854.1|	779.9	FAS
ref|XP_010007854.1|	345.8	PKS
ref|XP_010007854.1|	158.5	FASII
gb|KQK81227.1|	779.9	FAS
gb|KQK81227.1|	346.6	PKS
gb|KQK81227.1|	159.5	FASII
gb|NXU09740.1|	779.8	FAS
gb|NXU09740.1|	341.4	PKS
gb|NXU09740.1|	157	FASII
gb|TRZ14389.1|	779.8	FAS
gb|TRZ14389.1|	344.7	PKS
gb|TRZ14389.1|	156.2	FASII
gb|NXH39994.1|	779.8	FAS
gb|NXH39994.1|	347.1	PKS
gb|NXH39994.1|	155.3	FASII
gb|NXJ82917.1|	779.5	FAS
gb|NXJ82917.1|	354.7	PKS
gb|NXJ82917.1|	163.9	FASII
picked_FAS_ELT94375.1_Capitellateleta	779.4	FAS
picked_FAS_ELT94375.1_Capitellateleta	335.2	PKS
picked_FAS_ELT94375.1_Capitellateleta	157.8	FASII
ref|XP_009896206.1|	779.4	FAS
ref|XP_009896206.1|	344.5	PKS
ref|XP_009896206.1|	151.3	FASII
gb|NXQ11129.1|	779.3	FAS
gb|NXQ11129.1|	344	PKS
gb|NXQ11129.1|	157.9	FASII
ref|XP_048467070.1|	779.3	FAS
ref|XP_048467070.1|	347.7	PKS
ref|XP_048467070.1|	163.2	FASII
ERR738426_NODE_11500_length_5100_cov_285.510382_g1984_i2_1	779.2	FAS
ERR738426_NODE_11500_length_5100_cov_285.510382_g1984_i2_1	325.3	PKS
ERR738426_NODE_11500_length_5100_cov_285.510382_g1984_i2_1	132.8	FASII
ref|XP_038633415.1|	779.2	FAS
ref|XP_038633415.1|	343.5	PKS
ref|XP_038633415.1|	160.8	FASII
ref|XP_010006951.1|	779.2	FAS
ref|XP_010006951.1|	345.5	PKS
ref|XP_010006951.1|	149	FASII
gb|NXD02872.1|	779.2	FAS
gb|NXD02872.1|	348.5	PKS
gb|NXD02872.1|	155.2	FASII
gb|NXA99354.1|	779	FAS
gb|NXA99354.1|	343.6	PKS
gb|NXA99354.1|	156	FASII
ref|XP_026523135.1|	779	FAS
ref|XP_026523135.1|	358.2	PKS
ref|XP_026523135.1|	152.7	FASII
ref|XP_040290988.1|	778.9	FAS
ref|XP_040290988.1|	345.4	PKS
ref|XP_040290988.1|	153.5	FASII
ref|XP_009573450.1|	778.9	FAS
ref|XP_009573450.1|	345.9	PKS
ref|XP_009573450.1|	149.2	FASII
ref|XP_005144267.2|	778.9	FAS
ref|XP_005144267.2|	351.9	PKS
ref|XP_005144267.2|	160.6	FASII
gb|NWT98862.1|	778.9	FAS
gb|NWT98862.1|	352.2	PKS
gb|NWT98862.1|	155.7	FASII
ref|XP_047906262.1|	778.8	FAS
ref|XP_047906262.1|	331.3	PKS
ref|XP_047906262.1|	146.5	FASII
SRR10172924_NODE_3464_length_7627_cov_65.473434_g629_i1_1	778.8	FAS
SRR10172924_NODE_3464_length_7627_cov_65.473434_g629_i1_1	337.5	PKS
SRR10172924_NODE_3464_length_7627_cov_65.473434_g629_i1_1	138.1	FASII
ref|XP_015275874.1|	778.8	FAS
ref|XP_015275874.1|	346.6	PKS
ref|XP_015275874.1|	151.8	FASII
ref|XP_032932559.1|	778.7	FAS
ref|XP_032932559.1|	343.2	PKS
ref|XP_032932559.1|	151.8	FASII
gb|NXA85585.1|	778.7	FAS
gb|NXA85585.1|	345.6	PKS
gb|NXA85585.1|	156.8	FASII
ref|XP_041501756.1|	778.6	FAS
ref|XP_041501756.1|	330.1	PKS
ref|XP_041501756.1|	139.5	FASII
gb|NXH15465.1|	778.6	FAS
gb|NXH15465.1|	350.9	PKS
gb|NXH15465.1|	158	FASII
gb|NXF89098.1|	778.4	FAS
gb|NXF89098.1|	341.6	PKS
gb|NXF89098.1|	152.5	FASII
ERR1353572_NODE_795_length_9412_cov_116.801946_g502_i0_1	778.3	FAS
ERR1353572_NODE_795_length_9412_cov_116.801946_g502_i0_1	329.4	PKS
ERR1353572_NODE_795_length_9412_cov_116.801946_g502_i0_1	136.3	FASII
gb|NXS96010.1|	778.3	FAS
gb|NXS96010.1|	340.3	PKS
gb|NXS96010.1|	157.1	FASII
gb|NWU37364.1|	778.3	FAS
gb|NWU37364.1|	351	PKS
gb|NWU37364.1|	158.6	FASII
ref|XP_026266535.1|	778.2	FAS
ref|XP_026266535.1|	340.8	PKS
ref|XP_026266535.1|	143.1	FASII
gb|NWS16054.1|	778.2	FAS
gb|NWS16054.1|	352.2	PKS
gb|NWS16054.1|	157.3	FASII
ref|XP_015673004.1|	778.2	FAS
ref|XP_015673004.1|	356.3	PKS
ref|XP_015673004.1|	153.4	FASII
SRR9669959_NODE_420_length_8418_cov_269.833791_g326_i0_1	778.1	FAS
SRR9669959_NODE_420_length_8418_cov_269.833791_g326_i0_1	328.4	PKS
SRR9669959_NODE_420_length_8418_cov_269.833791_g326_i0_1	139.3	FASII
gb|NWT56328.1|	778.1	FAS
gb|NWT56328.1|	348.6	PKS
gb|NWT56328.1|	161.2	FASII
DRR128391_NODE_27_length_8571_cov_54.481460_g21_i0_1	778	FAS
DRR128391_NODE_27_length_8571_cov_54.481460_g21_i0_1	328.8	PKS
DRR128391_NODE_27_length_8571_cov_54.481460_g21_i0_1	140	FASII
gb|NWV18390.1|	778	FAS
gb|NWV18390.1|	348.5	PKS
gb|NWV18390.1|	160.6	FASII
ref|XP_013913217.1|	778	FAS
ref|XP_013913217.1|	355.1	PKS
ref|XP_013913217.1|	155.3	FASII
ref|XP_048285217.1|	777.9	FAS
ref|XP_048285217.1|	332.2	PKS
ref|XP_048285217.1|	139.5	FASII
gb|NXJ32590.1|	777.9	FAS
gb|NXJ32590.1|	342.2	PKS
gb|NXJ32590.1|	147.2	FASII
DRR361368_NODE_292_length_9345_cov_47.946506_g207_i1_1	777.8	FAS
DRR361368_NODE_292_length_9345_cov_47.946506_g207_i1_1	325.6	PKS
DRR361368_NODE_292_length_9345_cov_47.946506_g207_i1_1	132.7	FASII
ref|XP_018090602.1|	777.8	FAS
ref|XP_018090602.1|	335.6	PKS
ref|XP_018090602.1|	145.2	FASII
gb|NXT43621.1|	777.8	FAS
gb|NXT43621.1|	336	PKS
gb|NXT43621.1|	156	FASII
ref|XP_041502350.1|	777.7	FAS
[truncated: 5,636 more rows]

## Sheet: Figure_3B_the_hmm_scores_
	FAS	animal	group	train
alderia2_NODE_5201_nrpspksdomains_ctg2505_1_PKS_KS.1_	530.4	247.1	clade1	none
alderia2_NODE_554_nrpspksdomains_ctg2491_1_PKS_KS.1_	531.3	246.7	clade1	none
alderia2_NODE_902_nrpspksdomains_ctg2493_2_PKS_KS.1_	518.8	278.1	clade1	none
CAC5370812.1	812.1	345.9	FAS	FAS_train
CAC5396131.1	749.3	339.8	FAS	none
CAC5403083.1	449.5	263.8	clade4	none
CAC5403645.1	338.7	609.3	PKS	none
CAC5419848.1	354.2	693.7	PKS	none
CAC5419851.1	309.3	654.4	PKS	none
CAC5426739.1	331.9	719	PKS	none
CAG2187009.1	723.7	287.6	FAS	FAS_train
CAG2191348.1	698.9	272.6	FAS	FAS_train
CAG2191348.1._nrpspksdomains_ctg9_1_PKS_KS.1_	671.7	272.9	FAS	FAS_train
CAG2214639.1	732.4	293.7	FAS	none
CAG2238614.1	276	540.7	PKS	none
CAG2246246.1	309.7	551.4	PKS	none
CAG5126989.1	345.5	692.2	PKS	none
CAG5126989.1._nrpspksdomains_ctg14_1_PKS_KS.1_	338.9	691.9	PKS	none
CAG5126990.1	267	598.1	PKS	none
CAG5126990.1._nrpspksdomains_ctg15_1_PKS_KS.1_	262.5	598.6	PKS	none
DRR077433_NODE_6073_length_2820_cov_20.444244_g1742_i4_1	419.9	244	clade4	none
DRR336543_NODE_337_length_6863_cov_7.451717_g222_i0_1	354.9	611.9	PKS	none
ECFAS	764.5	320	FAS	FAS_train
EcPKS1_E._chlorotica__extraction	587.7	274.2	clade1	none
EcPKS2_E._chlorotica__extraction	581.7	282	clade1	none
ERR1256700_NODE_1467_length_6174_cov_30.770939_g200_i1_1	798.5	318.3	FAS	FAS_train
ERR3077388_NODE_188_length_7276_cov_67.336790_g113_i0_1	356.7	674.4	PKS	none
ERR3077388_NODE_188_nrpspksdomains_ctg9_1_PKS_KS.1_	346.1	674.8	PKS	none
ERR3077388_NODE_8571_length_1835_cov_13.976004_g6003_i0_1	335.5	655.9	PKS	none
ERR5841809_NODE_138_length_10791_cov_23.123810_g106_i0_2	350.5	705.6	PKS	animal_train
ERR5841809_NODE_138_nrpspksdomains_ctg13_2_PKS_KS.1_	347.2	706.1	PKS	none
ERR5841809_NODE_15672_length_2326_cov_4.929427_g10400_i0_1	342.7	715.3	PKS	none
ERR6054929_NODE_248_length_8208_cov_126.809834_g197_i0_1	824.9	343.4	FAS	FAS_train
ERR8666726_NODE_311_length_9384_cov_32.061168_g212_i0_1	806.1	321.8	FAS	none
GFR74467.1	497.8	281.9	clade1	none
GFR74467.1._nrpspksdomains_ctg17_1_PKS_KS.1_	473.3	282.1	clade1	none
KAG5704186.1	735.8	330.6	FAS	FAS_train
KAG5709604.1	333.5	721.7	PKS	none
KAG5713844.1	363.2	680.7	PKS	none
KAH3806521.1	311.8	685.8	PKS	none
KAH9495215.1	340.9	660.1	PKS	none
KAH9495216.1	333.2	666.1	PKS	none
KAH9495218.1	326.4	668.4	PKS	none
KAH9515404.1	352.5	739.4	PKS	none
NP_001297727.1.junglefowl.FAS	711	337.4	FAS	FAS_train
NP_990486.2.chicken.FAS	706.6	348.5	FAS	FAS_train
OWF41666.1	351.3	720	PKS	none
OWF43458.1	347.6	715.8	PKS	none
OWF51822.1	633.6	262	FAS	FAS_train
OWF51822.1._nrpspksdomains_ctg30_1_PKS_KS.1_	602.3	261.7	FAS	FAS_train
PVD31181.1	370.9	723.6	PKS	none
PVD31181.1._nrpspksdomains_ctg31_1_PKS_KS.1_	363.5	723.5	PKS	none
RUS77019.1	591.7	283.1	clade1	none
sipho_genome_NODE_1971	349.3	733.9	PKS	none
sipho_genome_NODE_3469	335.3	684.7	PKS	none
sipho_genome_NODE_3473	770.3	319.3	FAS	FAS_train
sipho_genome_NODE_521	459.2	230.7	clade2	none
SRR10054684_NODE_165_length_9951_cov_8.240737_g133_i0_1	799.1	321.6	FAS	none
SRR1013750_NODE_311_length_7987_cov_40.850592_g225_i0_1	813.1	346.1	FAS	FAS_train
SRR10192878_NODE_18745_length_1706_cov_3.013472_g14266_i0_1	358.7	701.9	PKS	none
SRR10255306_NODE_372_length_11145_cov_54.829931_g288_i0_1	798.6	313.4	FAS	none
SRR1046838_NODE_8317_length_2453_cov_8.455187_g4680_i0_1	348	643.1	PKS	none
SRR10527243_NODE_87_length_8387_cov_4.405853_g56_i0_3	232.2	136	clade4	none
SRR10527247_NODE_184_length_9318_cov_296.632215_g134_i0_2	810.9	319.6	FAS	none
SRR10527247_NODE_548_length_7111_cov_39.907533_g368_i0_1	448.4	226.3	clade3	none
SRR10527247_NODE_559_length_7085_cov_15.206367_g375_i0_1	437.5	237.3	clade3	none
SRR10527249_NODE_231_length_8130_cov_11.626160_g166_i0_1	445.9	224.3	clade3	none
SRR10527249_NODE_351_nrpspksdomains_ctg826_1_PKS_KS.1_	419.2	224.3	clade3	none
SRR10527249_NODE_486_length_6925_cov_16.656195_g331_i0_1	433.2	239.2	clade3	none
SRR10527251_NODE_75_nrpspksdomains_ctg834_1_PKS_KS.1_	420.3	227.5	clade3	none
SRR10527252_NODE_14426_length_1573_cov_2.382546_g7324_i0_1	782.5	299.3	FAS	none
SRR10527256_NODE_6863_length_1648_cov_4.051907_g4582_i0_1	314.1	214.6	clade4	none
SRR10527257_NODE_90_length_8529_cov_22.621344_g69_i0_1	772.4	306.6	FAS	none
SRR10527258_NODE_1773_length_3720_cov_7.055571_g1132_i0_1	496.6	257.7	clade2	none
SRR10527261_NODE_119_length_7849_cov_11.344487_g92_i0_2	782.4	316.8	FAS	none
SRR10724344_NODE_503_length_9962_cov_1381.355089_g249_i0_1	786.1	328.5	FAS	none
SRR10741913_NODE_102_length_11590_cov_11.561605_g66_i0_2	327.6	710.5	PKS	animal_train
SRR10741913_NODE_450_length_9022_cov_9.730808_g299_i0_1	805.3	356.7	FAS	none
SRR10756828_NODE_4235_length_2891_cov_3.266293_g2801_i0_1	449.9	252	clade4	none
SRR10802050_NODE_1110_length_7897_cov_40.094581_g762_i0_1	701.2	277.5	FAS	FAS_train
SRR10802050_NODE_1110_nrpspksdomains_ctg17_1_PKS_KS.1_	671.3	277.4	FAS	FAS_train
SRR10856436_NODE_14999_length_2162_cov_3.908569_g11352_i0_1	712.8	325.3	FAS	FAS_train
SRR10858532_NODE_303_length_9210_cov_26.417094_g177_i0_2	361.5	723.4	PKS	animal_train
SRR11015439_NODE_397_length_10557_cov_6.858833_g256_i0_1	784.5	342.5	FAS	FAS_train
SRR11015439_NODE_55939_length_2082_cov_5.516177_g30467_i0_1	349.4	663.7	PKS	none
SRR11015439_NODE_90350_length_1493_cov_3.023944_g50763_i0_1	334.5	708	PKS	none
SRR11015440_NODE_452_nrpspksdomains_ctg912_1_PKS_KS.1_	341	407.3	clade5	none
SRR11015441_NODE_466_nrpspksdomains_ctg23_1_PKS_KS.1_	341	407.3	clade5	none
SRR11015441_NODE_8640_length_4102_cov_4.575825_g4940_i0_1	799.3	338.5	FAS	FAS_train
SRR11015442_NODE_1898_length_8923_cov_12.768136_g1236_i0_1	810.4	346.5	FAS	none
SRR11015443_NODE_1600_length_9536_cov_6.310578_g1046_i0_1	319	689.5	PKS	animal_train
SRR11015450_NODE_429_nrpspksdomains_ctg948_4_PKS_KS.1_	343.2	710.7	PKS	animal_train
SRR11015451_NODE_2601_length_6566_cov_38.308178_g1747_i0_1	346.9	710.5	PKS	none
SRR11015451_NODE_279_length_10952_cov_42.994117_g219_i0_1	800.4	312.5	FAS	none
SRR11015453_NODE_333_length_9692_cov_45.603053_g248_i0_3	814.1	356	FAS	FAS_train
SRR11069700_NODE_1202_length_8131_cov_19.695415_g755_i0_1	814.5	358	FAS	FAS_train
SRR11248244_NODE_468_length_9218_cov_47.824299_g381_i0_1	331.4	676.3	PKS	none
SRR11248244_NODE_497_length_9029_cov_13.737639_g406_i0_1	320.6	668.8	PKS	none
SRR11252435_NODE_2539_length_2462_cov_16.152853_g1526_i0_1	442.1	267.2	clade4	none
SRR11252446_NODE_306_length_5275_cov_31.537678_g205_i0_2	336.7	701.3	PKS	none
SRR11321109_NODE_447_length_9913_cov_29.206402_g220_i0_1	725.9	328.1	FAS	none
SRR11637890_NODE_940_length_10039_cov_65.592916_g508_i0_1	345	680	PKS	none
SRR11811203_NODE_14666_length_1900_cov_13.139573_g10814_i0_1	450.7	205	clade2	none
SRR11811203_NODE_305_length_8275_cov_60.537796_g212_i0_1	475.4	264.6	clade2	none
SRR11811204_NODE_145_length_7643_cov_173.398151_g57_i1_1	468.9	254.1	clade3	none
SRR11811213_NODE_155_length_8678_cov_13.042069_g111_i0_1	782	320.9	FAS	none
SRR11811213_NODE_2887_length_4566_cov_5.377699_g1658_i0_1	398.3	241.6	clade3	none
SRR11811214_NODE_13333_length_2447_cov_11.023589_g8670_i0_1	424.2	211.6	clade3	none
SRR11811217_NODE_187_length_8052_cov_121.678406_g112_i0_1	745.3	313.9	FAS	none
SRR11811221_NODE_5400_length_1587_cov_7.021136_g3912_i0_1	414.8	213	clade3	none
SRR11811223_NODE_16856_length_1560_cov_2.437122_g12397_i0_1	763.6	327.6	FAS	none
SRR11811227_NODE_116_length_7576_cov_180.658003_g71_i0_1	449.9	261.6	clade2	none
SRR11811227_NODE_182_length_6890_cov_46.160188_g119_i0_1	418.1	172.6	clade2	none
SRR1185333_NODE_807_length_8400_cov_39.896060_g603_i0_1	795.9	317.6	FAS	none
SRR11909995_NODE_1548_length_5954_cov_10.998645_g1023_i0_2	430.6	247.3	clade4	none
SRR12300397_NODE_482_length_8552_cov_18.227739_g350_i0_3	337.8	688.3	PKS	none
SRR12357918_NODE_1148_length_8487_cov_89.372126_g350_i1_1	323.6	702.4	PKS	none
SRR12357918_NODE_76970_length_1584_cov_5.236482_g26082_i0_1	352.1	716.3	PKS	none
SRR12357918_NODE_87990_length_1423_cov_2.729258_g30236_i0_1	723.8	313.4	FAS	FAS_train
SRR12427914_NODE_10169_length_4242_cov_49.267690_g221_i5_1	807.9	351.5	FAS	FAS_train
SRR12427914_NODE_208_length_12230_cov_71.955170_g39_i3_1	331.3	707.9	PKS	none
SRR12427914_NODE_37714_length_1798_cov_4.324638_g14549_i0_1	338.3	711.8	PKS	none
SRR12427914_NODE_427_length_10481_cov_10.111933_g8_i7_1	337.8	707.2	PKS	none
SRR12427914_NODE_94_length_14392_cov_137.578811_g8_i2_2	330.9	711.3	PKS	none
SRR12451931_NODE_846_length_7991_cov_12.760262_g523_i0_2	787.4	333.1	FAS	none
SRR12456154_NODE_211_length_10000_cov_49.327692_g157_i0_1	812.7	344.7	FAS	none
SRR1263980_NODE_1179_length_6545_cov_137.745382_g231_i2_1	817.4	358.4	FAS	none
SRR1263980_NODE_361_length_9048_cov_9.933659_g183_i0_1	322.3	674.6	PKS	none
SRR1265867_NODE_270_length_8133_cov_257.915017_g205_i0_1	814.2	334.6	FAS	none
SRR1265867_NODE_713_length_6457_cov_244.098939_g490_i0_1	431.9	258.4	clade4	none
SRR12708748_NODE_225_length_6920_cov_17.524669_g167_i0_2	351.6	673.8	PKS	animal_train
SRR12708748_NODE_260_length_6764_cov_9.223827_g167_i1_1	357.1	683.9	PKS	none
SRR12708759_NODE_6_length_10572_cov_36.890335_g5_i0_1	811.8	345.3	FAS	FAS_train
SRR1284718_NODE_176_length_9940_cov_40.463553_g119_i0_3	792.4	342.8	FAS	FAS_train
SRR1284718_NODE_209_length_9661_cov_10.643258_g141_i0_6	341.6	675	PKS	none
SRR1284718_NODE_291_length_8786_cov_9.491931_g193_i0_2	358.2	719.9	PKS	none
SRR1284718_NODE_797_length_6929_cov_7.359302_g482_i0_1	330.5	642.5	PKS	none
SRR13010089_NODE_10171_length_3330_cov_11.754068_g5208_i0_1	793.4	354.7	FAS	none
SRR13022180_NODE_9586_length_3790_cov_26.444444_g4470_i0_1	324.5	644.9	PKS	none
SRR13176627_NODE_194_length_12559_cov_64.023821_g156_i0_1	796.2	356.3	FAS	FAS_train
SRR13375997_NODE_1240_length_7742_cov_8.768418_g859_i0_1	328	672.5	PKS	none
SRR13375997_NODE_1262_length_7703_cov_57.718349_g873_i0_1	324.6	674.5	PKS	none
SRR13978127_NODE_257_length_18758_cov_174.091036_g30_i3_5	349.2	741.1	PKS	none
SRR13978127_NODE_2689_length_10000_cov_38.743125_g418_i1_2	361	722.3	PKS	none
SRR14150598_NODE_201_length_9790_cov_83.471236_g87_i2_1	328.8	691.2	PKS	animal_train
SRR14150598_NODE_201_nrpspksdomains_ctg177_1_PKS_KS.1_	326.2	691.3	PKS	animal_train
SRR14200902_NODE_576_nrpspksdomains_ctg199_1_PKS_KS.1_	339.2	686	PKS	none
SRR14276387_NODE_334_length_7668_cov_22.248852_g38_i1_1	344.8	673.5	PKS	animal_train
SRR14276387_NODE_353_length_7564_cov_22.690353_g38_i2_1	378.5	707.3	PKS	none
SRR14327197_NODE_1087_length_8234_cov_18.830535_g799_i0_1	797.9	325.7	FAS	none
SRR14327198_NODE_1372_nrpspksdomains_ctg1250_1_PKS_KS.1_	347.5	714.3	PKS	none
SRR14327210_NODE_350_length_10761_cov_218.312406_g268_i0_2	373.9	708.5	PKS	none
SRR14464665_NODE_801_length_7867_cov_10.143187_g488_i0_1	358.1	706.8	PKS	none
SRR14464668_NODE_17355_length_2328_cov_8.070953_g10162_i0_1	353.9	704.7	PKS	animal_train
SRR14464668_NODE_294_length_10452_cov_18.479333_g177_i0_1	809.3	341.6	FAS	FAS_train
SRR14464668_NODE_715_length_8007_cov_6.291782_g454_i0_1	343	643.7	PKS	none
SRR14753584_NODE_5741_length_1657_cov_8.287313_g3956_i0_2	319.2	648.1	PKS	none
SRR14876947_NODE_48_length_12369_cov_105.044481_g39_i0_2	310.9	647.7	PKS	none
SRR14876957_NODE_128_length_9661_cov_19.571265_g92_i0_1	310	674.4	PKS	none
SRR14876957_NODE_148_length_9160_cov_8.747887_g106_i0_1	793.1	346.2	FAS	none
SRR14876957_NODE_1833_length_4606_cov_3.485846_g63_i1_1	334.4	686.8	PKS	none
SRR14876957_NODE_295_length_7596_cov_132.628594_g223_i0_1	330.8	668.5	PKS	animal_train
SRR14876957_NODE_6352_length_3043_cov_3.461590_g4212_i0_1	341.1	701.5	PKS	none
SRR1505101_NODE_5_length_18354_cov_89.146929_g3_i0_3	808.9	336.4	FAS	FAS_train
SRR1505102_NODE_1498_length_3894_cov_7.446294_g1126_i0_1	801.8	328.9	FAS	none
SRR1505107_NODE_148_length_7460_cov_18.835650_g99_i0_1	432.1	238.1	clade3	none
SRR1505107_NODE_149_nrpspksdomains_ctg1301_1_PKS_KS.1_	400.8	238.1	clade3	none
SRR1505107_NODE_20_length_10797_cov_596.005769_g15_i0_1	783.3	312.9	FAS	none
SRR1505107_NODE_426_length_5817_cov_27.128641_g276_i0_1	462.8	257.9	clade3	none
SRR1505107_NODE_489_length_5634_cov_200.424351_g320_i0_1	462.4	251.7	clade3	none
SRR1505107_NODE_549_length_5399_cov_149.659252_g356_i0_1	463	251.8	clade3	none
SRR1505107_NODE_556_length_5376_cov_106.901633_g359_i0_1	447.7	253.6	clade3	none
SRR1505107_NODE_590_length_5302_cov_136.763373_g359_i1_2	436.2	255.3	clade3	none
SRR1505110_NODE_662_length_8460_cov_16.982880_g485_i0_1	800.5	329	FAS	none
SRR1505111_NODE_274_length_7257_cov_93.940866_g208_i0_1	443.3	270	clade2	none
SRR1505115_NODE_1205_length_6001_cov_79.205270_g760_i0_1	462.8	271.9	clade4	none
SRR1505115_NODE_350_length_8732_cov_84.977903_g229_i0_1	796.4	344.9	FAS	none
SRR1505124_NODE_480_nrpspksdomains_ctg1338_1_PKS_KS.1_	321	694.9	PKS	none
SRR1505127_NODE_3052_length_3668_cov_4.293451_g2042_i0_1	386.6	674.6	PKS	none
SRR1505128_NODE_546_length_8048_cov_37.130516_g361_i0_1	816	343.1	FAS	none
SRR1505135_NODE_23538_length_1273_cov_2.210873_g16355_i0_1	449.1	250.8	clade2	none
SRR1505135_NODE_310_length_8377_cov_21.853691_g239_i0_1	797.3	316.6	FAS	none
SRR1505135_NODE_451_length_7516_cov_13.630414_g346_i0_1	306.2	210.4	clade4	none
SRR1505137_NODE_1136_length_6141_cov_44.373684_g828_i0_1	811.5	327.9	FAS	FAS_train
SRR1505137_NODE_1158_length_6100_cov_28.744825_g844_i0_1	701.6	252.5	FAS	FAS_train
SRR1505138_NODE_18171_length_1600_cov_3.743391_g11573_i0_1	355.2	686.1	PKS	none
SRR1505138_NODE_229_length_9341_cov_11.179509_g174_i0_1	327.3	667.4	PKS	none
SRR1505138_NODE_229_nrpspksdomains_ctg250_1_PKS_KS.1_	325.1	666.2	PKS	animal_train
SRR1505138_NODE_238_length_9267_cov_30.065307_g181_i0_1	351.1	712.3	PKS	none
SRR1505138_NODE_250_length_9151_cov_132.594924_g190_i0_1	341.1	412.5	clade5	none
SRR1505138_NODE_250_nrpspksdomains_ctg252_1_PKS_KS.1_	339.2	412.6	clade5	none
SRR1505138_NODE_259_length_9083_cov_351.724596_g195_i0_2	323.9	642.7	PKS	none
SRR1505138_NODE_283_nrpspksdomains_ctg254_2_PKS_KS.1_	343	422.8	clade5	none
SRR1505138_NODE_340_length_8555_cov_36.857630_g254_i0_1	821.9	333.3	FAS	FAS_train
SRR1505138_NODE_506_length_7627_cov_492.858142_g209_i1_2	335.9	401.7	clade5	none
SRR1505139_NODE_10007_length_2169_cov_5.453686_g6024_i0_1	357.1	659	PKS	none
SRR1505139_NODE_199_length_8142_cov_23.483125_g147_i0_1	780	317.2	FAS	none
SRR1505141_NODE_82_length_9268_cov_14.873496_g58_i0_1	361.5	698.8	PKS	none
SRR15300633_NODE_17464_length_4152_cov_143.244224_g460_i11_1	337.8	406.2	clade5	none
SRR15300633_NODE_2116_length_7982_cov_24.334182_g974_i0_1	320.9	659.4	PKS	none
SRR15300633_NODE_2893_length_7378_cov_68.181354_g574_i1_1	323.5	697.3	PKS	animal_train
SRR15300633_NODE_494_nrpspksdomains_ctg1423_1_PKS_KS.1_	345.6	430	clade5	none
SRR15300633_NODE_494_nrpspksdomains_ctg263_1_PKS_KS.1_	345.6	430	clade5	none
SRR15300633_NODE_66850_length_1827_cov_5.502353_g26700_i0_1	329.9	663.6	PKS	animal_train
SRR15300633_NODE_955_nrpspksdomains_ctg1425_1_PKS_KS.1_	335.4	406.7	clade5	none
SRR1533149_NODE_368_length_10954_cov_15.488675_g183_i0_1	324.5	702.6	PKS	none
SRR1533149_NODE_39424_length_1784_cov_1.989625_g15308_i0_1	337.9	701.4	PKS	none
SRR1533149_NODE_422_length_10590_cov_54.555450_g66_i11_1	333.5	731	PKS	animal_train
SRR1542609_NODE_14828_length_2853_cov_20.366976_g1233_i5_1	624.7	225.9	FAS	FAS_train
SRR1542642_NODE_546_length_8515_cov_21.879046_g301_i1_1	333.2	697.3	PKS	none
SRR1542642_NODE_546_nrpspksdomains_ctg303_1_PKS_KS.1_	332.8	696.6	PKS	none
SRR1542642_NODE_716_length_7919_cov_23.220457_g408_i0_2	813.1	347.1	FAS	FAS_train
SRR15563592_NODE_9398_length_2082_cov_29.090592_g2930_i1_1	818.2	335	FAS	none
SRR15563599_NODE_7861_length_2026_cov_40.021505_g5237_i0_1	358.8	710	PKS	animal_train
SRR1559272_NODE_27_length_12220_cov_110.168597_g12_i0_4	333.9	689.2	PKS	none
SRR1560361_NODE_5951_length_1670_cov_8.818630_g4452_i0_1	347.5	724.9	PKS	none
SRR1563103_NODE_1412_length_8331_cov_42.307414_g675_i0_1	348.7	723.7	PKS	none
SRR1563103_NODE_1553_length_8166_cov_11.651103_g733_i0_1	758.6	329.9	FAS	none
SRR1563103_NODE_2112_length_7560_cov_110.930768_g399_i5_1	330.7	711.7	PKS	none
SRR15694065_NODE_1193_length_7573_cov_99.191200_g444_i2_1	803	347.7	FAS	FAS_train
SRR15694065_NODE_17826_length_1892_cov_10.273227_g362_i9_1	336.4	657.9	PKS	none
SRR15714756_NODE_196_length_10185_cov_95.642306_g137_i0_3	317.8	668.9	PKS	none
SRR15714756_NODE_196_nrpspksdomains_ctg327_3_PKS_KS.1_	314.7	669.1	PKS	animal_train
SRR1582562_NODE_850_nrpspksdomains_ctg213_2_PKS_KS.1_	558.2	275.3	clade1	none
SRR1582563_NODE_190_nrpspksdomains_ctg224_3_PKS_KS.1_	557.3	275.1	clade1	none
SRR1582569_NODE_12501_nrpspksdomains_ctg317_1_PKS_KS.1_	553.2	273.9	clade1	none
SRR15927343_NODE_261_length_10625_cov_2495.923711_g195_i0_1	778.2	327.3	FAS	none
SRR15968044_NODE_845_length_6749_cov_5.102756_g584_i0_1	333.3	643.5	PKS	none
SRR1611558_NODE_6528_length_1989_cov_273.839175_g4308_i0_1	752.7	336.2	FAS	none
SRR16685192_NODE_191_length_11836_cov_239.429761_g144_i0_3	717.3	302.5	FAS	none
SRR17133691_NODE_134_length_10174_cov_54.650431_g84_i0_1	343.4	728.4	PKS	animal_train
SRR17133691_NODE_155_length_9998_cov_35.978237_g94_i0_1	327.7	701.8	PKS	none
SRR17133691_NODE_91_length_10684_cov_35.875695_g60_i0_1	345.6	700.5	PKS	none
SRR17191967_NODE_12835_length_2466_cov_5.283271_g7541_i0_1	361.9	694.3	PKS	none
SRR17191967_NODE_16721_length_2015_cov_7.404419_g9727_i0_1	355.6	688.2	PKS	none
SRR17649334_NODE_1515_length_8091_cov_42.368192_g1018_i0_1	518.6	263.2	clade2	none
SRR17649334_NODE_466_length_10772_cov_283.928098_g356_i0_2	791.1	311.5	FAS	none
SRR17920651_NODE_20593_length_2227_cov_10.964717_g14658_i0_1	744.2	365	FAS	FAS_train
SRR17920651_NODE_759_length_7952_cov_9.197360_g576_i0_2	586.3	281	clade1	none
SRR17920651_NODE_759_nrpspksdomains_ctg283_2_PKS_KS.1_	554.2	281.5	clade1	none
SRR17920652_NODE_91_length_10953_cov_29.019853_g76_i0_3	812.7	327.5	FAS	FAS_train
SRR17920653_NODE_1616_length_8041_cov_68.274473_g844_i0_1	578.3	279.6	clade1	none
SRR17920653_NODE_1616_nrpspksdomains_ctg289_1_PKS_KS.1_	544.9	280	clade1	none
SRR17920654_NODE_248_length_7537_cov_14.004421_g191_i0_1	760	333	FAS	FAS_train
SRR17920662_NODE_114_length_8807_cov_27.609114_g85_i0_2	500.5	260.3	clade2	none
SRR17920662_NODE_157_length_8127_cov_36.730320_g119_i0_1	485.4	229.3	clade2	none
SRR17920662_NODE_157_nrpspksdomains_ctg344_1_PKS_KS.1_	458.1	228.6	clade2	none
SRR17920662_NODE_17416_length_1194_cov_2.274755_g14681_i0_1	333.5	633.6	PKS	none
SRR17920662_NODE_81_length_9525_cov_17.896953_g61_i0_1	357.9	734.3	PKS	animal_train
SRR17920666_NODE_17711_length_2027_cov_36.287615_g1063_i6_1	460.4	262.7	clade1	none
SRR17920666_NODE_4848_length_3594_cov_32.104800_g1063_i1_1	485.9	283.3	clade1	none
SRR17920668_NODE_1760_length_7578_cov_62.835310_g1142_i0_2	507.6	295.8	clade1	none
SRR17920668_NODE_1760_nrpspksdomains_ctg309_2_PKS_KS.1_	472.8	295.7	clade1	none
SRR17920668_NODE_239_length_11656_cov_27.414832_g194_i0_2	802	319.9	FAS	FAS_train
SRR17920668_NODE_396_length_10655_cov_60.575317_g229_i2_1	522.6	287.4	clade1	none
SRR17920668_NODE_396_nrpspksdomains_ctg308_1_PKS_KS.1_	488	286.6	clade1	none
SRR17920669_NODE_1006_length_7814_cov_291.440641_g663_i0_1	549.5	270.9	clade1	none
SRR17920669_NODE_1006_nrpspksdomains_ctg314_1_PKS_KS.1_	518.8	270.4	clade1	none
SRR17920669_NODE_1609_length_6977_cov_25.082851_g1036_i0_1	540.5	279.5	clade1	none
SRR17920669_NODE_1609_nrpspksdomains_ctg315_1_PKS_KS.1_	469.9	278.9	clade1	none
SRR17920669_NODE_241_length_10292_cov_26.923476_g189_i0_2	781.1	304.3	FAS	FAS_train
SRR17920670_NODE_49_length_10773_cov_52.554486_g33_i0_1	787.2	316.8	FAS	FAS_train
SRR17920671_NODE_325_length_8619_cov_27.685701_g205_i0_2	553.8	275.2	clade1	none
SRR17920671_NODE_7882_length_3863_cov_33.677836_g3945_i0_1	502.7	263.1	clade1	none
SRR17920675_NODE_509_length_6991_cov_39.151778_g383_i0_1	577.2	269	clade1	none
SRR17920676_NODE_30107_length_1342_cov_4.992908_g21142_i0_1	514.4	260.8	clade1	none
SRR17920677_NODE_21594_length_1521_cov_8.421961_g16568_i0_1	671.6	318.4	FAS	FAS_train
SRR17920686_NODE_119_length_9700_cov_14.511270_g104_i0_3	799.4	313.9	FAS	FAS_train
SRR17920687_NODE_188_length_8988_cov_28.260909_g145_i0_1	566.6	277.5	clade1	none
SRR17920687_NODE_188_nrpspksdomains_ctg343_1_PKS_KS.1_	534.1	277.9	clade1	none
SRR17920687_NODE_22877_length_1543_cov_4.027891_g16987_i0_1	560.3	265	clade1	none
SRR17920688_NODE_157_length_10408_cov_36.034543_g36_i1_4	793.5	310.8	FAS	FAS_train
SRR17920690_NODE_31748_length_1642_cov_1.750159_g19910_i0_1	664.3	286.5	FAS	none
SRR18002372_NODE_1404_length_10134_cov_32.516947_g995_i0_2	592.7	247.4	FAS	none
SRR18002372_NODE_2423_length_8650_cov_20.033112_g1603_i0_1	325.6	676.6	PKS	animal_train
SRR18045289_NODE_14302_length_1306_cov_13.511760_g10754_i0_1	144.5	339.1	PKS	none
SRR18332320_NODE_2048_length_8008_cov_11.358160_g536_i1_1	319.9	688.6	PKS	animal_train
SRR18446120_NODE_129_length_11860_cov_40.433664_g68_i2_5	357.4	712.3	PKS	none
SRR18446120_NODE_261_length_10289_cov_21.029102_g152_i0_3	325.1	719.6	PKS	none
SRR18446120_NODE_40599_length_2103_cov_64.277507_g769_i8_1	324.5	710.5	PKS	none
SRR18446120_NODE_7784_length_4440_cov_23.170121_g333_i3_1	807.7	346	FAS	FAS_train
SRR18452366_NODE_30644_length_1721_cov_5.112651_g1129_i1_1	431.6	253.7	clade4	none
SRR1920139_NODE_105_length_8409_cov_36.586063_g75_i0_1	799.1	343.5	FAS	FAS_train
SRR1920139_NODE_58_length_10132_cov_35.055902_g40_i0_1	333.2	428.1	clade5	none
SRR1920139_NODE_58_nrpspksdomains_ctg353_1_PKS_KS.1_	332.3	428.6	clade5	none
SRR1920139_NODE_69_nrpspksdomains_ctg1827_1_PKS_KS.1_	342.7	419.4	clade5	none
SRR1920139_NODE_69_nrpspksdomains_ctg354_1_PKS_KS.1_	342.7	419.4	clade5	none
SRR1924221_NODE_30_nrpspksdomains_ctg1829_1_PKS_KS.1_	343	425	clade5	none
SRR1924221_NODE_30_nrpspksdomains_ctg356_1_PKS_KS.1_	343	425	clade5	none
SRR1926203_NODE_25766_nrpspksdomains_ctg1839_1_PKS_KS.1_	351.3	736.4	PKS	animal_train
SRR1926203_NODE_39572_nrpspksdomains_ctg1840_1_PKS_KS.1_	338.2	685.4	PKS	animal_train
SRR1943295_NODE_99_length_8363_cov_29.034615_g69_i0_1	803.5	325.9	FAS	FAS_train
SRR2012706_NODE_1046_length_7377_cov_7.634789_g464_i1_1	341.9	716.1	PKS	none
SRR2012706_NODE_1236_length_7040_cov_41.563421_g746_i0_1	716.5	339	FAS	none
SRR2016653_NODE_2066_length_8330_cov_983.533559_g30_i4_3	812.8	351.6	FAS	FAS_train
SRR2016653_NODE_845_length_10352_cov_57.232242_g486_i0_2	334.4	715.2	PKS	animal_train
SRR2040652_NODE_4254_length_3715_cov_3.547736_g2631_i0_1	352.7	719.8	PKS	none
SRR2040652_NODE_538_length_7129_cov_51.701412_g345_i0_3	327.9	702.6	PKS	animal_train
SRR2040652_NODE_667_nrpspksdomains_ctg1875_1_PKS_KS.1_	361.4	715.2	PKS	animal_train
SRR2040684_NODE_1747_length_5991_cov_41.698923_g1082_i0_1	802	349.8	FAS	FAS_train
SRR2057020_NODE_20534_length_1249_cov_2.055000_g11801_i0_1	765.7	352.8	FAS	FAS_train
SRR2057023_NODE_69_length_8556_cov_13.660397_g17_i1_2	737.2	318.2	FAS	none
SRR2086477_NODE_1261_nrpspksdomains_ctg1893_1_PKS_KS.1_	322.2	690.4	PKS	none
SRR2086477_NODE_1261_nrpspksdomains_ctg372_1_PKS_KS.1_	322.2	690.4	PKS	none
SRR2086477_NODE_1795_length_5809_cov_15.659343_g1113_i0_1	370.2	703.5	PKS	none
SRR2086477_NODE_2004_length_5575_cov_49.631446_g1250_i0_1	337.7	712.6	PKS	none
SRR2175868_NODE_39514_length_1875_cov_22.778390_g1812_i7_1	306.1	667.3	PKS	none
SRR2196344_NODE_10751_length_1432_cov_2.166305_g5451_i0_1	354.2	670.1	PKS	none
SRR2196344_NODE_206_length_5339_cov_51.267297_g102_i0_1	327.7	718.5	PKS	none
SRR2196344_NODE_24_length_8205_cov_11.594286_g15_i0_1	348.2	717.9	PKS	none
SRR2665416_NODE_187_nrpspksdomains_ctg1935_2_PKS_KS.1_	336.7	715.9	PKS	none
SRR2730692_NODE_10352_length_2692_cov_14.065374_g6749_i0_1	350.9	698.3	PKS	none
SRR2856422_NODE_760_length_8747_cov_514.759396_g461_i0_1	775.1	318.7	FAS	none
SRR2889752_NODE_1106_length_5538_cov_315.929390_g778_i0_1	349.7	205	clade4	none
SRR2912833_NODE_244_nrpspksdomains_ctg403_1_PKS_KS.1_	431.5	249.1	clade3	none
SRR2912833_NODE_251_nrpspksdomains_ctg404_1_PKS_KS.1_	429.6	254.4	clade3	none
SRR2912833_NODE_81_nrpspksdomains_ctg401_1_PKS_KS.1_	397.6	234.2	clade3	none
SRR2912833_NODE_89_nrpspksdomains_ctg402_1_PKS_KS.1_	434.9	254.3	clade3	none
SRR3107264_NODE_413_length_4505_cov_29.279023_g257_i0_1	816.8	357.1	FAS	FAS_train
SRR3218403_NODE_11217_nrpspksdomains_ctg432_1_PKS_KS.1_	413.5	256.6	clade3	none
SRR3218403_NODE_1695_nrpspksdomains_ctg422_1_PKS_KS.1_	413.2	245.2	clade3	none
SRR3218403_NODE_1935_nrpspksdomains_ctg424_1_PKS_KS.1_	428.7	262.9	clade3	none
SRR3218403_NODE_590_nrpspksdomains_ctg414_1_PKS_KS.1_	414.7	245	clade3	none
SRR3218403_NODE_609_nrpspksdomains_ctg415_1_PKS_KS.1_	411.3	245.5	clade3	none
SRR3218403_NODE_652_nrpspksdomains_ctg418_1_PKS_KS.1_	383	246.1	clade3	none
SRR3218403_NODE_789_nrpspksdomains_ctg419_1_PKS_KS.1_	414.9	243.9	clade3	none
SRR3218403_NODE_8837_nrpspksdomains_ctg431_1_PKS_KS.1_	416.1	244.9	clade3	none
SRR3218404_NODE_1745_nrpspksdomains_ctg446_2_PKS_KS.1_	413.7	243.4	clade3	none
SRR3218404_NODE_1746_nrpspksdomains_ctg447_1_PKS_KS.1_	427.1	261.7	clade3	none
SRR3218405_NODE_838_nrpspksdomains_ctg466_1_PKS_KS.1_	428.3	262.2	clade3	none
SRR3218406_NODE_1272_nrpspksdomains_ctg481_1_PKS_KS.1_	428.8	262.9	clade3	none
SRR3218406_NODE_7130_nrpspksdomains_ctg485_1_PKS_KS.1_	414.5	258	clade3	none
SRR3218407_NODE_502_nrpspksdomains_ctg500_1_PKS_KS.1_	388.6	232.1	clade3	none
SRR3218407_NODE_5187_nrpspksdomains_ctg509_1_PKS_KS.1_	413.4	256.2	clade3	none
SRR3218408_NODE_1083_nrpspksdomains_ctg526_1_PKS_KS.1_	426.1	260.5	clade3	none
SRR3218408_NODE_2137_nrpspksdomains_ctg529_1_PKS_KS.1_	411.5	241.7	clade3	none
SRR3218408_NODE_882_nrpspksdomains_ctg524_1_PKS_KS.1_	414.3	258.3	clade3	none
SRR3218409_NODE_2865_nrpspksdomains_ctg543_1_PKS_KS.1_	406.6	237.8	clade3	none
SRR3218409_NODE_2867_nrpspksdomains_ctg544_1_PKS_KS.1_	421.6	257.4	clade3	none
SRR3218409_NODE_632_nrpspksdomains_ctg539_1_PKS_KS.1_	411	243.7	clade3	none
SRR3218422_NODE_2128_nrpspksdomains_ctg562_1_PKS_KS.1_	413.9	243.1	clade3	none
SRR3218422_NODE_2164_nrpspksdomains_ctg563_1_PKS_KS.1_	428.9	262.6	clade3	none
SRR3303622_NODE_1760_length_7596_cov_87.992833_g189_i4_2	342.1	698.7	PKS	animal_train
SRR3303622_NODE_23_length_17031_cov_127.235474_g14_i0_1	334.9	422.8	clade5	none
SRR3303622_NODE_23_nrpspksdomains_ctg388_1_PKS_KS.1_	331.9	423	clade5	none
SRR3303622_NODE_322_length_10939_cov_24.473708_g189_i0_2	341.4	695.8	PKS	none
SRR3303622_NODE_423_nrpspksdomains_ctg1968_1_PKS_KS.1_	339.7	405.3	clade5	none
SRR3303622_NODE_423_nrpspksdomains_ctg390_1_PKS_KS.1_	339.7	405.3	clade5	none
SRR3303622_NODE_45618_length_1736_cov_4.091343_g20744_i0_1	332.2	612.1	PKS	none
SRR3303622_NODE_4798_length_5702_cov_14.712640_g2496_i0_1	349.7	644.3	PKS	none
SRR3303622_NODE_873_nrpspksdomains_ctg1973_1_PKS_KS.1_	324.5	696.4	PKS	none
SRR330465_NODE_14698_length_2036_cov_4.360342_g10200_i0_2	252.9	563.2	PKS	animal_train
SRR330465_NODE_436_length_9696_cov_84.403338_g351_i0_1	792.3	347.2	FAS	none
SRR330465_NODE_597_length_8955_cov_43.933753_g473_i0_2	690.2	326.1	FAS	none
SRR330465_NODE_597_nrpspksdomains_ctg407_2_PKS_KS.1_	672.8	326	FAS	none
SRR331897_NODE_197_length_6440_cov_8.240257_g129_i0_2	462.9	273.1	clade4	none
SRR331897_NODE_224_length_6184_cov_27.515408_g142_i0_1	456.5	276.5	clade4	none
SRR331897_NODE_65_length_8481_cov_12.864531_g10_i4_1	365.5	683.6	PKS	none
SRR331899_NODE_123_length_9821_cov_14.451279_g103_i0_2	753.5	328.3	FAS	none
SRR331902_NODE_1585_length_5637_cov_26.216613_g677_i0_1	723.4	304.9	FAS	none
SRR3347459_NODE_1273_length_3683_cov_11.210714_g906_i0_1	798.3	346.4	FAS	none
SRR3358325_NODE_1489_length_9648_cov_44.236988_g826_i0_2	309	208.3	clade4	none
SRR3358325_NODE_531_length_12130_cov_25.120557_g306_i0_2	796.5	320.8	FAS	FAS_train
SRR3401753_NODE_130_length_7217_cov_223.744141_g97_i0_1	345.6	673	PKS	none
SRR354206_NODE_1523_length_7386_cov_36.317249_g45_i5_2	335.8	683.5	PKS	none
SRR3714515_NODE_164_length_9265_cov_116.099111_g116_i0_1	348.9	707.5	PKS	none
SRR3714515_NODE_302_length_7919_cov_96.162519_g213_i0_2	810.7	351.9	FAS	none
SRR3714583_NODE_330_length_7135_cov_26.543607_g231_i0_1	448.1	266.2	clade4	none
SRR3738852_NODE_58_length_9707_cov_45.953144_g57_i0_2	747.4	315.1	FAS	none
SRR3928151_NODE_1078_length_5979_cov_29.624452_g790_i0_1	443.6	261.9	clade4	none
SRR3928172_NODE_13032_length_2516_cov_9.654641_g230_i3_1	325.8	567.4	PKS	none
SRR3928172_NODE_152_length_11759_cov_31.996157_g108_i0_1	352	714.3	PKS	none
SRR3928172_NODE_241_length_10415_cov_19.708759_g167_i0_1	341.1	712.7	PKS	none
SRR3928172_NODE_250_length_10329_cov_11.325389_g174_i0_1	349	712.5	PKS	none
SRR3928990_NODE_87_length_10843_cov_112.033784_g83_i0_1	802.5	327.1	FAS	none
SRR3947651_NODE_21289_length_3291_cov_10.536842_g387_i3_1	820.9	349.3	FAS	none
SRR3947651_NODE_450_length_10807_cov_204.125163_g219_i1_2	360.1	719.6	PKS	none
SRR4017284_NODE_29_length_9692_cov_137.445888_g25_i0_1	710.8	324	FAS	FAS_train
SRR4124996_NODE_451_length_8169_cov_73.591638_g326_i0_2	740.9	315.2	FAS	FAS_train
SRR4241884_NODE_321_length_9855_cov_54.246784_g182_i0_1	316.6	702.8	PKS	none
SRR4241884_NODE_37800_length_1353_cov_3.074303_g17559_i0_1	318.2	651.5	PKS	none
SRR4241884_NODE_634_length_8324_cov_19.341401_g351_i0_1	355.6	714.1	PKS	none
SRR4431558_NODE_729_length_7058_cov_9.507627_g365_i0_1	320.6	689	PKS	none
SRR5043294_NODE_390_length_11013_cov_40.910238_g160_i2_1	328.8	691.9	PKS	none
SRR5043294_NODE_3983_length_6199_cov_58.886223_g2105_i0_1	450.7	264.5	clade4	none
SRR5110524_NODE_558_length_8824_cov_78.191339_g306_i0_1	748.5	325.5	FAS	none
SRR5110525_NODE_580_length_8779_cov_6.517755_g310_i0_2	355.4	694.1	PKS	none
SRR5110525_NODE_631_length_8596_cov_14.160992_g336_i0_1	796.2	341	FAS	none
SRR5110527_NODE_31138_length_1997_cov_6.651951_g12105_i0_1	747.4	326.1	FAS	none
SRR5110533_NODE_29242_length_1556_cov_13.398806_g14090_i0_1	438.2	258.4	clade4	none
SRR5168014_NODE_5488_length_4051_cov_7.000251_g3054_i0_1	360.1	657.4	PKS	none
SRR5230924_NODE_11996_length_7204_cov_229.418875_g3589_i5_1	334.5	674.5	PKS	none
SRR5230924_NODE_11996_nrpspksdomains_ctg480_1_PKS_KS.1_	332.1	674.9	PKS	none
SRR5230924_NODE_572_length_18136_cov_19.894757_g394_i0_1	329.2	678.6	PKS	none
SRR5314007_NODE_113_length_8467_cov_19.310721_g75_i0_2	801	313.7	FAS	none
SRR5484647_NODE_5509_length_5637_cov_6.430805_g2857_i0_1	319.2	673.6	PKS	animal_train
SRR5484647_NODE_9146_length_4497_cov_11.644439_g4588_i0_1	188.7	459.2	PKS	none
SRR5484647_NODE_947_length_9371_cov_5.302968_g586_i0_1	318.9	666.5	PKS	none
SRR5527416_NODE_171_length_9296_cov_17.605494_g115_i0_1	773.7	314.2	FAS	FAS_train
SRR5566707_NODE_176_length_13207_cov_135.901961_g141_i0_1	357.1	711.6	PKS	animal_train
SRR5566707_NODE_691_nrpspksdomains_ctg2135_1_PKS_KS.1_	372.7	709.5	PKS	none
SRR5758186_NODE_1943_length_3194_cov_3.722734_g1197_i0_1	327.9	716.6	PKS	animal_train
SRR6053256_NODE_42088_length_1592_cov_2.530612_g19732_i0_1	326.8	716.3	PKS	none
SRR6053256_NODE_4442_length_6332_cov_178.493529_g2481_i0_1	814.3	348	FAS	FAS_train
SRR6246216_NODE_2319_length_6450_cov_155.805394_g187_i2_1	351.9	670	PKS	none
SRR6394703_NODE_1223_length_7652_cov_31.844404_g545_i1_1	342.1	676.4	PKS	none
SRR6394703_NODE_1223_nrpspksdomains_ctg467_1_PKS_KS.1_	336.9	676.8	PKS	none
SRR6394703_NODE_19780_length_1821_cov_9.354402_g7410_i2_1	352.5	701.1	PKS	none
SRR6394703_NODE_20501_length_1748_cov_2.870512_g12770_i0_1	351.7	720	PKS	none
SRR6394703_NODE_21272_length_1675_cov_3.388069_g13244_i0_1	335.4	715.7	PKS	none
SRR6394703_NODE_720_length_8840_cov_81.592310_g545_i0_3	328.7	661.9	PKS	none
SRR6394703_NODE_720_nrpspksdomains_ctg466_3_PKS_KS.1_	323.3	662.2	PKS	none
SRR6394742_NODE_17989_length_1855_cov_4.986203_g11662_i0_1	343.9	702.5	PKS	animal_train
SRR6395700_NODE_1412_nrpspksdomains_ctg2201_1_PKS_KS.1_	337.5	704.7	PKS	none
SRR6395702_NODE_7150_length_3924_cov_6.034527_g4021_i0_2	357.5	692.2	PKS	animal_train
SRR6395705_NODE_1198_length_7852_cov_42.673331_g838_i0_1	360.3	700	PKS	none
SRR6395705_NODE_2183_length_6571_cov_35.816467_g1431_i1_1	351.9	687	PKS	none
SRR6395719_NODE_27397_length_1716_cov_2.851830_g14239_i0_1	348.8	711	PKS	none
SRR6395719_NODE_593_length_9687_cov_36.456734_g410_i0_1	361.1	701.9	PKS	none
SRR6395719_NODE_996_length_8700_cov_15.040573_g681_i0_2	351.6	678.9	PKS	animal_train
SRR6414622_NODE_1336_length_8324_cov_6.755886_g770_i0_1	327.9	692.3	PKS	none
SRR653778_NODE_467_length_10712_cov_33.808850_g320_i0_1	338.1	715	PKS	animal_train
SRR6678001_NODE_7345_length_3188_cov_6.852782_g4463_i0_1	380	706.7	PKS	none
SRR6824266_NODE_843_length_9401_cov_102.076865_g494_i0_1	793.9	335.9	FAS	FAS_train
SRR6832922_NODE_778_length_9057_cov_16.695049_g424_i0_1	330.5	258.2	clade4	none
SRR6926324_NODE_1956_length_4424_cov_9.260114_g1309_i0_1	725.9	312.5	FAS	none
SRR6926330_NODE_207_length_9711_cov_113.559304_g113_i0_1	722.9	307.9	FAS	none
SRR6926331_NODE_495_length_8550_cov_30.405835_g308_i0_2	801.6	354.3	FAS	FAS_train
SRR6926337_NODE_6544_length_1865_cov_3.307269_g3738_i0_1	779.2	339.7	FAS	none
SRR7138063_NODE_2148_length_4142_cov_153.104080_g551_i2_1	461.9	271.4	clade4	none
SRR7138063_NODE_2150_length_4142_cov_77.774249_g1257_i3_1	815.7	351	FAS	FAS_train
SRR7138063_NODE_2197_length_4113_cov_154.756644_g551_i3_1	459.5	268.2	clade4	none
SRR7138063_NODE_3493_length_3467_cov_25.427150_g2048_i1_2	695.2	286.9	FAS	FAS_train
SRR7138063_NODE_364_length_6887_cov_832.070050_g213_i0_1	356	713.4	PKS	none
SRR7160962_NODE_342_length_8117_cov_11.382003_g246_i0_1	800	341	FAS	FAS_train
SRR7160962_NODE_5983_length_3338_cov_25.101551_g3780_i0_1	363.7	622.1	PKS	none
SRR7160962_NODE_5983_nrpspksdomains_ctg2259_1_PKS_KS.1_	350.2	621.9	PKS	none
SRR7160962_NODE_6088_nrpspksdomains_ctg2260_1_PKS_KS.1_	347.2	615.9	PKS	none
SRR7534597_NODE_12486_length_1891_cov_8.772228_g7092_i0_1	347.5	656.8	PKS	none
SRR7534599_NODE_59_length_8695_cov_64.502550_g37_i0_1	345.3	673	PKS	none
SRR7646736_NODE_35637_length_1381_cov_54.972477_g17127_i0_1	332.1	681	PKS	none
SRR7686327_NODE_33_length_9356_cov_100.611333_g20_i0_1	764.5	315.4	FAS	none
SRR7705497_NODE_356_length_9121_cov_78.656388_g195_i0_1	782	317.9	FAS	none
SRR7781178_NODE_1007_length_6142_cov_12.101592_g598_i0_1	434.5	247.7	clade4	none
SRR7811718_NODE_677_nrpspksdomains_ctg2286_2_PKS_KS.1_	368.4	717.2	PKS	none
SRR7957492_NODE_20_length_9986_cov_32.142742_g8_i0_1	315.6	723.3	PKS	animal_train
SRR7957492_NODE_23_length_8954_cov_70.344105_g10_i0_1	328.9	728	PKS	none
SRR7993935_NODE_1360_length_6696_cov_6.283135_g900_i0_1	354.9	721.1	PKS	none
SRR8080746_NODE_3604_length_5895_cov_26.370319_g1520_i0_1	310.2	657.2	PKS	none
SRR8134414_NODE_16735_length_4996_cov_126.241926_g353_i5_2	331	712.4	PKS	none
SRR8134414_NODE_1896_length_9454_cov_23.847884_g791_i0_2	331	721.2	PKS	none
SRR8134414_NODE_2266_length_9054_cov_14.665182_g922_i0_2	331.1	710.2	PKS	none
SRR8134414_NODE_70878_length_2325_cov_24.559059_g18095_i1_1	351	743.8	PKS	animal_train
SRR8136375_NODE_12116_length_4086_cov_73.780214_g5182_i0_1	176.1	458.2	PKS	none
SRR8136375_NODE_2381_length_7325_cov_71.457115_g1209_i1_1	336.2	730.7	PKS	animal_train
SRR8136375_NODE_356_length_11121_cov_11.000000_g203_i0_1	311.5	671	PKS	none
SRR8136375_NODE_40918_length_1704_cov_5.860208_g15842_i0_1	342.7	727.2	PKS	animal_train
SRR8136375_NODE_57465_length_1038_cov_5.258031_g24394_i0_1	257.3	550.7	PKS	none
SRR8136375_NODE_624_length_9947_cov_41.523192_g351_i0_2	324.6	676.2	PKS	none
SRR8136375_NODE_820_length_9430_cov_156.048840_g459_i0_2	811.8	344.2	FAS	none
SRR8217830_NODE_2_length_12830_cov_135.952810_g1_i0_3	314.4	711.2	PKS	none
SRR8217842_NODE_13344_length_1498_cov_41.317193_g8267_i0_1	327.5	713.7	PKS	animal_train
SRR826781_NODE_371_nrpspksdomains_ctg587_1_PKS_KS.1_	436	255.8	clade3	none
SRR826781_NODE_386_nrpspksdomains_ctg588_1_PKS_KS.1_	422	241.3	clade3	none
SRR826781_NODE_430_nrpspksdomains_ctg591_1_PKS_KS.1_	429.6	255.3	clade3	none
SRR826781_NODE_487_nrpspksdomains_ctg592_1_PKS_KS.1_	433.4	247.7	clade3	none
SRR8282417_NODE_1791_length_4782_cov_10.214391_g909_i0_1	581	277.4	clade1	none
SRR8286389_NODE_22_length_9290_cov_13.192979_g18_i0_2	355	730.4	PKS	none
SRR8286397_NODE_12_length_9669_cov_21.485533_g10_i0_1	309	220.3	clade4	none
SRR8286397_NODE_25_length_9103_cov_33.122982_g17_i0_2	785.1	326.8	FAS	none
SRR830631_NODE_44_nrpspksdomains_ctg638_1_PKS_KS.1_	352.1	730	PKS	none
SRR830638_NODE_435_nrpspksdomains_ctg654_1_PKS_KS.1_	438.6	253.4	clade3	none
SRR8309885_NODE_7404_length_3416_cov_5.573508_g3072_i2_1	351.1	691.5	PKS	none
SRR8309885_NODE_7502_length_3394_cov_5.357848_g3072_i3_1	351.1	689.8	PKS	animal_train
SRR8318345_NODE_14_length_5854_cov_2419.443868_g2_i0_2	417.4	244.9	clade4	none
SRR8318349_NODE_14788_length_1343_cov_5.032283_g10237_i0_1	352.8	691.5	PKS	none
SRR8318349_NODE_17_length_10681_cov_106.169212_g9_i0_1	367.3	723.4	PKS	animal_train
SRR8318360_NODE_108_length_8422_cov_231.815906_g21_i5_1	345.1	666.9	PKS	none
SRR8354756_NODE_13144_length_2720_cov_7.645259_g7704_i0_1	296.6	660.8	PKS	none
SRR8354787_NODE_118_length_8496_cov_72.119554_g88_i0_2	806.6	339.5	FAS	FAS_train
SRR8369081_NODE_6_length_9588_cov_56.009879_g3_i0_1	694.4	333.4	FAS	FAS_train
SRR8439318_NODE_720_length_8238_cov_29.001225_g539_i0_1	803.3	333.8	FAS	none
SRR8472156_NODE_784_length_10644_cov_27.155993_g640_i0_6	817.2	348.2	FAS	FAS_train
SRR8485193_NODE_427_length_8858_cov_18.728657_g235_i0_2	325.3	679.8	PKS	none
SRR8485193_NODE_427_nrpspksdomains_ctg640_2_PKS_KS.1_	324.3	679.8	PKS	none
SRR8573929_NODE_10788_length_2114_cov_5.533562_g8015_i0_1	759.4	353.3	FAS	none
SRR8573931_NODE_30_length_10853_cov_23.810204_g24_i0_1	802.3	322.7	FAS	FAS_train
SRR8573935_NODE_196_length_8596_cov_17.384724_g148_i0_1	722.5	319.7	FAS	none
SRR8573943_NODE_842_length_5842_cov_28.720402_g522_i0_1	759.1	331.4	FAS	none
SRR8599678_NODE_104_length_10482_cov_25.541070_g83_i0_1	369.7	707	PKS	none
SRR8599714_NODE_112_length_9931_cov_21.970379_g83_i0_1	816.5	339.9	FAS	FAS_train
SRR8820491_NODE_222_length_8382_cov_82.556702_g156_i0_1	786.7	338.9	FAS	none
SRR8956777_NODE_1775_length_8390_cov_15.448359_g1055_i0_1	799.4	325.7	FAS	none
SRR9703402_NODE_375_nrpspksdomains_ctg2458_1_PKS_KS.1_	350.1	737.4	PKS	none
SRR9703403_NODE_526_length_8904_cov_174.400158_g377_i0_1	329.7	666.2	PKS	none
SRR9831065_NODE_22849_length_1764_cov_2.139562_g11109_i0_1	351.2	692.2	PKS	none
SRR9831066_NODE_853_length_8816_cov_20.336269_g519_i0_1	815.2	338.3	FAS	FAS_train
SRR9831069_NODE_29331_length_1515_cov_3.176144_g14369_i0_1	125.1	322.2	PKS	none
VDI15922.1	809.4	344.9	FAS	none
VDI33704.1	337.6	597.8	PKS	none
VDI72059.1	327	590.7	PKS	none
VDI80301.1	340.7	610.5	PKS	none
XP_013068913.1	279.4	575.9	PKS	none
XP_022286280.1	439.1	257.2	clade4	none
XP_022315551.1	593.4	198.9	FAS	FAS_train
XP_033728957.1	315.6	683.4	PKS	none
XP_033746877.1	326.4	690	PKS	none
XP_033751244.1	343.2	723.1	PKS	none
XP_041353512.1	368.8	725.5	PKS	none
XP_041363356.1	791.7	343.5	FAS	FAS_train
XP_041364321.1	360.4	713	PKS	none
XP_041375027.1	442.2	265	clade4	none
XP_041377366.1	334.8	423.8	clade5	none
XP_041377366.1._nrpspksdomains_ctg55_1_PKS_KS.1_	333.3	424.2	clade5	none
XP_041378947.1	372	717.4	PKS	none
XP_041378948.1	368.4	720	PKS	none
XP_041379424.1	338.9	683.9	PKS	none
XP_045164352.1	784	337.6	FAS	FAS_train
XP_045167107.1	773.3	334.1	FAS	none
XP_045199988.1	606.3	338.9	FAS	none
XP_045199988.1._nrpspksdomains_ctg60_1_PKS_KS.1_	602.7	338.4	FAS	none
XP_045200782.1	333.9	724.7	PKS	none
XP_045206108.1	353.4	719.2	PKS	none
XP_045209328.1	331.1	737.4	PKS	none
XP_045209378.1	325.2	695.7	PKS	none
XP_045215301.1	313.8	649.4	PKS	none
XP_046333751.2	346.9	668.8	PKS	none
XP_046341421.2	367.8	700.3	PKS	none
XP_048239499.1	372.5	708.8	PKS	none
XP_048734035.1	432.5	241.8	clade4	none
XP_048739879.1	343.2	669.4	PKS	none
XP_048759235.1	786.9	346.9	FAS	FAS_train
XP_048763533.1	575.3	227.6	FAS	none

## Sheet: Figure_5A
individual	group	group0	group1	group2	group3	group4	group5	group6
SRR6394742	A	1	0	0	0	0	0	8
SRR3218407	A	1	0	0	8	0	0	0
SRR3218403	A	1	0	0	8	0	0	0
SRR1505138	A	1	0	0	0	1	2	5
SRR12357918	A	3	0	0	0	2	0	3
SRR8134414	A	1	0	0	0	0	0	7
SRR5043294	A	2	0	0	0	1	0	4
SRR8136375	A	1	0	0	0	0	0	6
SRR3928172	A	1	0	0	0	1	0	5
SRR3218409	A	1	0	0	6	0	0	0
SRR3218408	A	1	0	0	6	0	0	0
SRR3218405	A	1	0	0	6	0	0	0
SRR15300633	A	1	0	0	0	0	2	4
SRR14464668	A	1	0	0	0	0	0	6
SRR3303622	A	1	0	0	0	0	2	3
SRR3218422	A	1	0	0	5	0	0	0
SRR3218406	A	1	0	0	5	0	0	0
SRR18446120	A	1	0	0	0	0	0	5
SRR1505107	A	1	0	0	5	0	0	0
SRR17920669	A	3	2	0	0	0	0	0
SRR6395719	A	1	0	0	0	0	0	4
SRR6394703	A	1	0	0	0	0	0	4
SRR5484647	A	1	0	0	0	0	0	4
SRR3218404	A	1	0	0	4	0	0	0
SRR2912833	A	1	0	0	4	0	0	0
SRR2086477	A	1	0	0	0	0	0	4
SRR17133691	A	1	0	0	0	0	0	4
SRR1533149	A	1	0	0	0	0	0	4
SRR14876957	A	1	0	0	0	0	0	4
SRR14464665	A	1	0	0	0	0	0	4
SRR10741913	A	1	0	0	0	0	0	4
SRR17920677	A	4	0	0	0	0	0	0
SRR7138063	A	2	0	0	0	1	0	1
SRR6246216	A	2	0	0	0	1	0	1
SRR18002372	A	2	0	0	0	1	0	1
SRR17920687	A	2	2	0	0	0	0	0
SRR17920668	A	2	2	0	0	0	0	0
SRR1542642	A	2	0	0	0	1	0	1
SRR12601639	A	2	0	0	0	1	0	1
SRR9831069	A	1	0	0	0	0	0	3
SRR9598637	A	1	0	0	0	0	0	3
SRR830638	A	1	0	0	2	0	0	1
SRR7534597	A	1	0	0	0	0	0	3
SRR6911229	A	1	3	0	0	0	0	0
SRR653778	A	1	0	0	0	0	0	3
SRR5314007	A	1	0	0	0	0	0	3
SRR3928151	A	1	0	0	0	1	0	2
SRR3714515	A	1	0	0	0	0	0	3
SRR2175868	A	1	0	0	0	1	0	2
SRR14876947	A	1	0	0	0	0	0	3
SRR13978127	A	1	0	0	0	0	0	3
SRR1284718	A	1	0	0	0	0	0	3
SRR12427914	A	1	0	0	0	0	0	3
SRR11248244	A	1	0	0	0	0	0	3
SRR11015439	A	1	0	0	0	0	0	3
SRR11015438	A	1	0	0	0	0	0	3
SRR17920662	A	0	0	2	0	0	0	2
SRR826781	A	0	0	0	4	0	0	0
SRR6414622	A	0	0	0	0	1	0	3
SRR4241884	A	0	0	0	0	0	0	4
SRR2196344	A	0	0	0	0	0	0	4
SRR2040652	A	0	0	0	0	0	0	4
SRR17920688	A	3	0	0	0	0	0	0
SRR17920686	A	3	0	0	0	0	0	0
SRR17920665	A	3	0	0	0	0	0	0
SRR17920656	A	3	0	0	0	0	0	0
SRR17920655	A	3	0	0	0	0	0	0
SRR7781178	A	2	0	0	0	1	0	0
SRR4343820	A	2	0	0	0	0	0	1
SRR3714583	A	2	0	0	0	1	0	0
SRR330465	A	2	0	0	0	0	0	1
SRR17920651	A	2	1	0	0	0	0	0
SRR1582563	A	2	1	0	0	0	0	0
SRR1542609	A	2	0	0	0	1	0	0
SRR1505137	A	2	0	1	0	0	0	0
SRR11637890	A	2	0	0	0	0	0	1
SRR10802050	A	2	0	0	0	1	0	0
SRR9703403	A	1	0	0	0	0	0	2
SRR8286389	A	1	0	0	0	1	0	1
SRR8282417	A	1	2	0	0	0	0	0
SRR8080746	A	1	0	0	0	1	0	1
SRR7811718	A	1	0	0	0	1	0	1
SRR7534599	A	1	0	0	0	0	0	2
SRR6911228	A	1	2	0	0	0	0	0
SRR6911223	A	1	2	0	0	0	0	0
SRR6911221	A	1	2	0	0	0	0	0
SRR6911220	A	1	2	0	0	0	0	0
SRR6678001	A	1	0	0	0	0	0	2
SRR6395705	A	1	0	0	0	0	0	2
SRR6395702	A	1	0	0	0	0	0	2
SRR6395700	A	1	0	0	0	0	0	2
SRR6394741	A	1	0	0	0	0	0	2
SRR6376553	A	1	0	0	0	0	0	2
SRR6201763	A	1	0	0	0	1	0	1
SRR6053256	A	1	0	0	0	0	0	2
SRR5566707	A	1	0	0	0	0	0	2
SRR5456821	A	1	0	0	0	0	0	2
SRR5230924	A	1	0	0	0	0	0	2
SRR5168014	A	1	0	0	0	0	0	2
SRR3947651	A	1	0	0	0	0	0	2
SRR2857280	A	1	0	0	0	0	0	2
SRR2730692	A	1	0	0	0	0	0	2
SRR2386386	A	1	0	0	0	0	0	2
SRR2040684	A	1	0	0	0	0	0	2
SRR1926203	A	1	0	0	0	0	0	2
SRR1920139	A	1	0	0	0	0	2	0
SRR18332320	A	1	0	0	0	0	0	2
SRR17920671	A	1	2	0	0	0	0	0
SRR17920653	A	1	2	0	0	0	0	0
SRR17649335	A	1	0	1	0	1	0	0
SRR17191967	A	1	0	0	0	0	0	2
SRR15694065	A	1	0	0	0	0	0	2
SRR1563103	A	1	0	0	0	0	0	2
SRR15563585	A	1	0	0	0	0	0	2
SRR1505135	A	1	0	1	0	1	0	0
SRR14327210	A	1	0	0	0	0	0	2
SRR14327198	A	1	0	0	0	0	0	2
SRR14327197	A	1	0	0	0	0	0	2
SRR1424831	A	1	0	0	0	0	0	2
SRR14028687	A	1	0	0	0	0	0	2
SRR13375997	A	1	0	0	0	0	0	2
SRR13375994	A	1	0	0	0	0	0	2
SRR1263980	A	1	0	0	0	0	0	2
SRR1185333	A	1	0	0	0	0	0	2
SRR11811213	A	1	0	0	1	1	0	0
SRR11362712	A	1	0	0	0	0	0	2
SRR10858532	A	1	0	0	0	0	0	2
SRR10527249	A	1	0	0	2	0	0	0
SRR10527247	A	1	0	0	2	0	0	0
ERR8666726	A	1	0	0	0	1	0	1
ERR5841809	A	1	0	0	0	0	0	2
SRR331897	A	0	0	0	0	2	0	1
SRR7957492	A	0	0	0	0	0	0	3
SRR3401753	A	0	0	0	0	0	0	3
SRR4190242	A	2	0	0	0	0	0	0
SRR3874623	A	2	0	0	0	0	0	0
SRR17920682	A	2	0	0	0	0	0	0
SRR17920654	A	2	0	0	0	0	0	0
SRR17649340	A	2	0	0	0	0	0	0
SRR1582567	A	2	0	0	0	0	0	0
SRR10856436	A	2	0	0	0	0	0	0
DRR029459	A	2	0	0	0	0	0	0
SRR9831071	A	1	0	0	0	0	0	1
SRR9831070	A	1	0	0	0	0	0	1
SRR9831066	A	1	0	0	0	0	0	1
SRR9831065	A	1	0	0	0	0	0	1
SRR9703402	A	1	0	0	0	0	0	1
SRR8956777	A	1	0	0	0	0	0	1
SRR8599678	A	1	0	0	0	0	0	1
SRR8485193	A	1	0	0	0	0	0	1
SRR8472156	A	1	0	0	0	0	0	1
SRR8354756	A	1	0	0	0	0	0	1
SRR8318360	A	1	0	0	0	0	0	1
SRR8318345	A	1	0	0	0	1	0	0
SRR8318344	A	1	0	0	0	0	0	1
SRR8309892	A	1	0	0	0	0	0	1
SRR8309885	A	1	0	0	0	0	0	1
SRR8286397	A	1	0	0	0	1	0	0
SRR826785	A	1	0	0	0	0	0	1
SRR8217837	A	1	0	0	0	0	0	1
SRR7789355	A	1	0	0	0	0	0	1
SRR7646736	A	1	0	0	0	0	0	1
SRR7369732	A	1	0	0	0	1	0	0
SRR7160962	A	1	0	0	0	0	0	1
SRR7156763	A	1	0	0	0	0	0	1
SRR6911226	A	1	1	0	0	0	0	0
SRR6911222	A	1	1	0	0	0	0	0
SRR6911219	A	1	1	0	0	0	0	0
SRR6832922	A	1	0	0	0	1	0	0
SRR6459618	A	1	0	0	0	1	0	0
SRR6232685	A	1	0	0	0	0	0	1
SRR5485617	A	1	0	0	0	0	0	1
SRR5110533	A	1	0	0	0	1	0	0
SRR5110525	A	1	0	0	0	0	0	1
SRR3358325	A	1	0	0	0	1	0	0
SRR2889752	A	1	0	0	0	1	0	0
SRR2665506	A	1	0	0	0	0	0	1
SRR2665416	A	1	0	0	0	0	0	1
SRR2016653	A	1	0	0	0	0	0	1
SRR2012706	A	1	0	0	0	0	0	1
SRR2004333	A	1	0	0	0	0	0	1
SRR1924221	A	1	0	0	0	0	1	0
SRR18045289	A	1	0	0	0	0	0	1
SRR18045284	A	1	0	0	0	0	0	1
SRR17920676	A	1	1	0	0	0	0	0
SRR17920675	A	1	1	0	0	0	0	0
SRR17649334	A	1	0	1	0	0	0	0
SRR1582571	A	1	1	0	0	0	0	0
SRR1582569	A	1	1	0	0	0	0	0
SRR1582568	A	1	1	0	0	0	0	0
SRR1582566	A	1	1	0	0	0	0	0
SRR1582565	A	1	1	0	0	0	0	0
SRR1582564	A	1	1	0	0	0	0	0
SRR1582562	A	1	1	0	0	0	0	0
SRR15563598	A	1	0	0	0	0	0	1
SRR15563581	A	1	0	0	0	0	0	1
SRR15357312	A	1	0	0	0	0	0	1
SRR1505139	A	1	0	0	0	0	0	1
SRR1505133	A	1	0	0	0	0	0	1
SRR1505118	A	1	0	0	0	0	0	1
SRR1505115	A	1	0	0	0	1	0	0
SRR1505110	A	1	0	0	0	0	0	1
SRR15039077	A	1	0	0	0	0	0	1
SRR14276387	A	1	0	0	0	0	0	1
SRR14200902	A	1	0	0	0	0	0	1
SRR14150598	A	1	0	0	0	0	0	1
SRR13700389	A	1	0	0	0	1	0	0
SRR13022180	A	1	0	0	0	0	0	1
SRR12708748	A	1	0	0	0	0	0	1
SRR1265867	A	1	0	0	0	1	0	0
SRR1265857	A	1	0	0	0	1	0	0
SRR12456154	A	1	0	0	0	0	0	1
SRR12451931	A	1	0	0	0	0	0	1
SRR11811220	A	1	0	0	0	1	0	0
SRR11811214	A	1	0	0	1	0	0	0
SRR11460465	A	1	0	0	0	0	0	1
SRR11015453	A	1	0	0	0	0	0	1
SRR11015451	A	1	0	0	0	0	0	1
SRR11015450	A	1	0	0	0	0	0	1
SRR11015443	A	1	0	0	0	0	0	1
SRR11015442	A	1	0	0	0	0	0	1
SRR11015441	A	1	0	0	0	0	1	0
SRR10756828	A	1	0	0	0	1	0	0
SRR10527251	A	1	0	0	1	0	0	0
SRR10527243	A	1	0	0	0	1	0	0
SRR10258874	A	1	0	0	0	1	0	0
SRR1013750	A	1	0	0	0	0	0	1
ERR6054929	A	1	0	0	0	0	0	1
ERR1256700	A	1	0	0	0	0	0	1
DRR336543	A	1	0	0	0	0	0	1
DRR077433	A	1	0	0	0	1	0	0
SRR6911218	A	0	2	0	0	0	0	0
SRR11811227	A	0	0	2	0	0	0	0
SRR11811203	A	0	0	2	0	0	0	0
SRR935200	A	0	0	0	0	0	0	2
SRR8318349	A	0	0	0	0	0	0	2
SRR8217830	A	0	0	0	0	0	0	2
SRR6214976	A	0	0	0	0	0	0	2
SRR5758186	A	0	0	0	0	0	0	2
SRR4431558	A	0	0	0	0	0	0	2
SRR3714542	A	0	0	0	0	0	0	2
SRR354206	A	0	0	0	0	0	0	2
SRR15968044	A	0	0	0	0	0	0	2
SRR1560361	A	0	0	0	0	0	0	2
SRR1559272	A	0	0	0	0	0	0	2
SRR15563587	A	0	0	0	0	0	0	2
SRR15563564	A	0	0	0	0	0	0	2
SRR1505127	A	0	0	0	0	0	0	2
SRR1505124	A	0	0	0	0	0	0	2
SRR11252446	A	0	0	0	0	0	0	2
SRR11252434	A	0	0	0	0	0	0	2
SRR1046838	A	0	0	0	0	0	0	2
ERR3077388	A	0	0	0	0	0	0	2
SRR9984953	A	1	0	0	0	0	0	0
SRR9849872	A	1	0	0	0	0	0	0
SRR9842987	A	1	0	0	0	0	0	0
SRR9831068	A	1	0	0	0	0	0	0
SRR9673079	A	1	0	0	0	0	0	0
SRR9620670	A	1	0	0	0	0	0	0
SRR9098130	A	1	0	0	0	0	0	0
SRR8950473	A	1	0	0	0	0	0	0
SRR8903927	A	1	0	0	0	0	0	0
SRR8820491	A	1	0	0	0	0	0	0
SRR8782947	A	1	0	0	0	0	0	0
SRR8599714	A	1	0	0	0	0	0	0
SRR8573943	A	1	0	0	0	0	0	0
SRR8573942	A	1	0	0	0	0	0	0
SRR8573941	A	1	0	0	0	0	0	0
SRR8573937	A	1	0	0	0	0	0	0
SRR8573935	A	1	0	0	0	0	0	0
SRR8573932	A	1	0	0	0	0	0	0
SRR8573931	A	1	0	0	0	0	0	0
SRR8573929	A	1	0	0	0	0	0	0
SRR8476281	A	1	0	0	0	0	0	0
SRR8439318	A	1	0	0	0	0	0	0
SRR8427110	A	1	0	0	0	0	0	0
SRR8369082	A	1	0	0	0	0	0	0
SRR8369081	A	1	0	0	0	0	0	0
SRR8354787	A	1	0	0	0	0	0	0
SRR8318348	A	1	0	0	0	0	0	0
SRR826784	A	1	0	0	0	0	0	0
SRR826783	A	1	0	0	0	0	0	0
SRR8181334	A	1	0	0	0	0	0	0
SRR8061400	A	1	0	0	0	0	0	0
SRR8040511	A	1	0	0	0	0	0	0
SRR8040510	A	1	0	0	0	0	0	0
SRR7705510	A	1	0	0	0	0	0	0
SRR7705506	A	1	0	0	0	0	0	0
SRR7705497	A	1	0	0	0	0	0	0
SRR7686327	A	1	0	0	0	0	0	0
SRR7668117	A	1	0	0	0	0	0	0
SRR7548195	A	1	0	0	0	0	0	0
SRR7165537	A	1	0	0	0	0	0	0
SRR7044533	A	1	0	0	0	0	0	0
SRR6926337	A	1	0	0	0	0	0	0
SRR6926331	A	1	0	0	0	0	0	0
SRR6926330	A	1	0	0	0	0	0	0
SRR6926325	A	1	0	0	0	0	0	0
SRR6926324	A	1	0	0	0	0	0	0
SRR6911224	A	1	0	0	0	0	0	0
SRR6871224	A	1	0	0	0	0	0	0
SRR6871223	A	1	0	0	0	0	0	0
SRR6871222	A	1	0	0	0	0	0	0
SRR6871221	A	1	0	0	0	0	0	0
SRR6871220	A	1	0	0	0	0	0	0
SRR6871219	A	1	0	0	0	0	0	0
SRR6871218	A	1	0	0	0	0	0	0
SRR6871217	A	1	0	0	0	0	0	0
SRR6871216	A	1	0	0	0	0	0	0
SRR6871215	A	1	0	0	0	0	0	0
SRR6871214	A	1	0	0	0	0	0	0
SRR6871213	A	1	0	0	0	0	0	0
SRR6824266	A	1	0	0	0	0	0	0
SRR6677998	A	1	0	0	0	0	0	0
SRR6517992	A	1	0	0	0	0	0	0
SRR6448530	A	1	0	0	0	0	0	0
SRR6349977	A	1	0	0	0	0	0	0
SRR6290029	A	1	0	0	0	0	0	0
SRR6054711	A	1	0	0	0	0	0	0
SRR5936593	A	1	0	0	0	0	0	0
SRR5527418	A	1	0	0	0	0	0	0
SRR5527416	A	1	0	0	0	0	0	0
SRR5527415	A	1	0	0	0	0	0	0
SRR5488881	A	1	0	0	0	0	0	0
SRR5456829	A	1	0	0	0	0	0	0
SRR5110534	A	1	0	0	0	0	0	0
SRR5110527	A	1	0	0	0	0	0	0
SRR5110524	A	1	0	0	0	0	0	0
SRR4124996	A	1	0	0	0	0	0	0
SRR4103527	A	1	0	0	0	0	0	0
SRR4017284	A	1	0	0	0	0	0	0
SRR3928990	A	1	0	0	0	0	0	0
SRR3738852	A	1	0	0	0	0	0	0
SRR3714576	A	1	0	0	0	0	0	0
SRR3347459	A	1	0	0	0	0	0	0
SRR331902	A	1	0	0	0	0	0	0
SRR331899	A	1	0	0	0	0	0	0
SRR3290007	A	1	0	0	0	0	0	0
SRR3199531	A	1	0	0	0	0	0	0
SRR3168546	A	1	0	0	0	0	0	0
SRR3107264	A	1	0	0	0	0	0	0
SRR2960128	A	1	0	0	0	0	0	0
SRR2857274	A	1	0	0	0	0	0	0
SRR2856422	A	1	0	0	0	0	0	0
SRR2061358	A	1	0	0	0	0	0	0
SRR2057023	A	1	0	0	0	0	0	0
SRR2057020	A	1	0	0	0	0	0	0
SRR2052564	A	1	0	0	0	0	0	0
SRR1987475	A	1	0	0	0	0	0	0
SRR1987334	A	1	0	0	0	0	0	0
SRR1943295	A	1	0	0	0	0	0	0
SRR17920690	A	1	0	0	0	0	0	0
SRR17920684	A	1	0	0	0	0	0	0
SRR17920683	A	1	0	0	0	0	0	0
SRR17920681	A	1	0	0	0	0	0	0
SRR17920680	A	1	0	0	0	0	0	0
SRR17920673	A	1	0	0	0	0	0	0
SRR17920670	A	1	0	0	0	0	0	0
SRR17920652	A	1	0	0	0	0	0	0
SRR17826692	A	1	0	0	0	0	0	0
SRR17649338	A	1	0	0	0	0	0	0
SRR17649337	A	1	0	0	0	0	0	0
SRR17649336	A	1	0	0	0	0	0	0
SRR1719366	A	1	0	0	0	0	0	0
SRR16685192	A	1	0	0	0	0	0	0
SRR16685190	A	1	0	0	0	0	0	0
SRR1611558	A	1	0	0	0	0	0	0
SRR15927343	A	1	0	0	0	0	0	0
SRR1583665	A	1	0	0	0	0	0	0
SRR1583664	A	1	0	0	0	0	0	0
SRR1583663	A	1	0	0	0	0	0	0
SRR1583661	A	1	0	0	0	0	0	0
SRR1582570	A	1	0	0	0	0	0	0
SRR1582561	A	1	0	0	0	0	0	0
SRR1582560	A	1	0	0	0	0	0	0
SRR1582559	A	1	0	0	0	0	0	0
SRR1582558	A	1	0	0	0	0	0	0
SRR1582557	A	1	0	0	0	0	0	0
SRR1582556	A	1	0	0	0	0	0	0
SRR1582544	A	1	0	0	0	0	0	0
SRR15563592	A	1	0	0	0	0	0	0
SRR15505915	A	1	0	0	0	0	0	0
SRR1505129	A	1	0	0	0	0	0	0
SRR1505128	A	1	0	0	0	0	0	0
SRR1505104	A	1	0	0	0	0	0	0
SRR1505102	A	1	0	0	0	0	0	0
SRR1505101	A	1	0	0	0	0	0	0
SRR14773902	A	1	0	0	0	0	0	0
SRR14581506	A	1	0	0	0	0	0	0
SRR13452110	A	1	0	0	0	0	0	0
SRR13300037	A	1	0	0	0	0	0	0
SRR13176627	A	1	0	0	0	0	0	0
SRR13010089	A	1	0	0	0	0	0	0
SRR13005726	A	1	0	0	0	0	0	0
SRR13005723	A	1	0	0	0	0	0	0
SRR12708759	A	1	0	0	0	0	0	0
SRR12507553	A	1	0	0	0	0	0	0
SRR12456152	A	1	0	0	0	0	0	0
SRR12300407	A	1	0	0	0	0	0	0
SRR12204566	A	1	0	0	0	0	0	0
SRR12061251	A	1	0	0	0	0	0	0
SRR12061250	A	1	0	0	0	0	0	0
SRR12061249	A	1	0	0	0	0	0	0
SRR12061248	A	1	0	0	0	0	0	0
SRR12061247	A	1	0	0	0	0	0	0
SRR12061245	A	1	0	0	0	0	0	0
SRR12061244	A	1	0	0	0	0	0	0
SRR12061242	A	1	0	0	0	0	0	0
SRR12061241	A	1	0	0	0	0	0	0
SRR12061240	A	1	0	0	0	0	0	0
SRR12061239	A	1	0	0	0	0	0	0
SRR12061238	A	1	0	0	0	0	0	0
SRR12061236	A	1	0	0	0	0	0	0
SRR12061235	A	1	0	0	0	0	0	0
SRR12061233	A	1	0	0	0	0	0	0
SRR12061231	A	1	0	0	0	0	0	0
SRR12061230	A	1	0	0	0	0	0	0
SRR12061227	A	1	0	0	0	0	0	0
SRR12061226	A	1	0	0	0	0	0	0
SRR12061225	A	1	0	0	0	0	0	0
SRR12061221	A	1	0	0	0	0	0	0
SRR12061219	A	1	0	0	0	0	0	0
SRR12061218	A	1	0	0	0	0	0	0
SRR12061217	A	1	0	0	0	0	0	0
SRR12061216	A	1	0	0	0	0	0	0
SRR12061215	A	1	0	0	0	0	0	0
SRR12061214	A	1	0	0	0	0	0	0
SRR12061213	A	1	0	0	0	0	0	0
SRR12061212	A	1	0	0	0	0	0	0
SRR12061211	A	1	0	0	0	0	0	0
SRR12061210	A	1	0	0	0	0	0	0
SRR12061209	A	1	0	0	0	0	0	0
SRR12061208	A	1	0	0	0	0	0	0
SRR12061207	A	1	0	0	0	0	0	0
SRR12061206	A	1	0	0	0	0	0	0
SRR12061205	A	1	0	0	0	0	0	0
SRR12061204	A	1	0	0	0	0	0	0
SRR12061203	A	1	0	0	0	0	0	0
SRR12061202	A	1	0	0	0	0	0	0
SRR12061201	A	1	0	0	0	0	0	0
SRR12061200	A	1	0	0	0	0	0	0
SRR12061199	A	1	0	0	0	0	0	0
SRR12061198	A	1	0	0	0	0	0	0
SRR12061197	A	1	0	0	0	0	0	0
SRR12061196	A	1	0	0	0	0	0	0
SRR12061195	A	1	0	0	0	0	0	0
SRR12061194	A	1	0	0	0	0	0	0
SRR12061193	A	1	0	0	0	0	0	0
SRR12061192	A	1	0	0	0	0	0	0
SRR12061191	A	1	0	0	0	0	0	0
SRR12061190	A	1	0	0	0	0	0	0
SRR12061189	A	1	0	0	0	0	0	0
SRR12061188	A	1	0	0	0	0	0	0
SRR12061187	A	1	0	0	0	0	0	0
SRR12061186	A	1	0	0	0	0	0	0
SRR12061185	A	1	0	0	0	0	0	0
SRR12061184	A	1	0	0	0	0	0	0
SRR12061183	A	1	0	0	0	0	0	0
SRR12061182	A	1	0	0	0	0	0	0
SRR12061181	A	1	0	0	0	0	0	0
SRR12061180	A	1	0	0	0	0	0	0
SRR12061179	A	1	0	0	0	0	0	0
SRR12061178	A	1	0	0	0	0	0	0
SRR12061177	A	1	0	0	0	0	0	0
SRR12061176	A	1	0	0	0	0	0	0
SRR11811223	A	1	0	0	0	0	0	0
SRR11811219	A	1	0	0	0	0	0	0
SRR11811217	A	1	0	0	0	0	0	0
SRR11811209	A	1	0	0	0	0	0	0
SRR11782486	A	1	0	0	0	0	0	0
SRR11675928	A	1	0	0	0	0	0	0
SRR11674134	A	1	0	0	0	0	0	0
SRR11321109	A	1	0	0	0	0	0	0
SRR11252445	A	1	0	0	0	0	0	0
SRR11252437	A	1	0	0	0	0	0	0
SRR11069700	A	1	0	0	0	0	0	0
SRR11015448	A	1	0	0	0	0	0	0
SRR11015447	A	1	0	0	0	0	0	0
SRR11015446	A	1	0	0	0	0	0	0
SRR11015445	A	1	0	0	0	0	0	0
SRR11015444	A	1	0	0	0	0	0	0
SRR10883114	A	1	0	0	0	0	0	0
SRR10724344	A	1	0	0	0	0	0	0
SRR10582957	A	1	0	0	0	0	0	0
SRR10527261	A	1	0	0	0	0	0	0
SRR10527257	A	1	0	0	0	0	0	0
SRR10527252	A	1	0	0	0	0	0	0
SRR10527241	A	1	0	0	0	0	0	0
SRR10502229	A	1	0	0	0	0	0	0
SRR10305581	A	1	0	0	0	0	0	0
SRR10255306	A	1	0	0	0	0	0	0
SRR10054684	A	1	0	0	0	0	0	0
SRR10054682	A	1	0	0	0	0	0	0
ERR3477079	A	1	0	0	0	0	0	0
DRR236389	A	1	0	0	0	0	0	0
DRR236388	A	1	0	0	0	0	0	0
DRR236387	A	1	0	0	0	0	0	0
DRR236386	A	1	0	0	0	0	0	0
DRR236385	A	1	0	0	0	0	0	0
DRR236384	A	1	0	0	0	0	0	0
DRR236383	A	1	0	0	0	0	0	0
DRR236382	A	1	0	0	0	0	0	0
DRR236380	A	1	0	0	0	0	0	0
DRR236377	A	1	0	0	0	0	0	0
DRR236373	A	1	0	0	0	0	0	0
DRR236372	A	1	0	0	0	0	0	0
DRR236371	A	1	0	0	0	0	0	0
DRR236370	A	1	0	0	0	0	0	0
DRR063267	A	1	0	0	0	0	0	0
DRR063266	A	1	0	0	0	0	0	0
DRR063265	A	1	0	0	0	0	0	0
DRR036934	A	1	0	0	0	0	0	0
DRR029460	A	1	0	0	0	0	0	0
SRR17920666	A	0	1	0	0	0	0	0
SRR8573930	A	0	0	1	0	0	0	0
SRR17920678	A	0	0	1	0	0	0	0
SRR1505111	A	0	0	1	0	0	0	0
SRR10527258	A	0	0	1	0	0	0	0
SRR11811221	A	0	0	0	1	0	0	0
SRR11811204	A	0	0	0	1	0	0	0
SRR830645	A	0	0	0	0	1	0	0
SRR830644	A	0	0	0	0	1	0	0
SRR830642	A	0	0	0	0	1	0	0
SRR18452366	A	0	0	0	0	1	0	0
SRR15563573	A	0	0	0	0	1	0	0
SRR11909995	A	0	0	0	0	1	0	0
SRR11252435	A	0	0	0	0	1	0	0
SRR10527256	A	0	0	0	0	1	0	0
SRR1505134	A	0	0	0	0	0	1	0
SRR11015440	A	0	0	0	0	0	1	0
SRR9190187	A	0	0	0	0	0	0	1
SRR8490883	A	0	0	0	0	0	0	1
SRR8476280	A	0	0	0	0	0	0	1
SRR8318354	A	0	0	0	0	0	0	1
SRR830631	A	0	0	0	0	0	0	1
SRR8217842	A	0	0	0	0	0	0	1
SRR7993935	A	0	0	0	0	0	0	1
SRR7096023	A	0	0	0	0	0	0	1
SRR6438992	A	0	0	0	0	0	0	1
SRR6279376	A	0	0	0	0	0	0	1
SRR6214970	A	0	0	0	0	0	0	1
SRR5003934	A	0	0	0	0	0	0	1
SRR15714756	A	0	0	0	0	0	0	1
SRR15563599	A	0	0	0	0	0	0	1
SRR15563575	A	0	0	0	0	0	0	1
SRR15304788	A	0	0	0	0	0	0	1
SRR1505141	A	0	0	0	0	0	0	1
SRR15045250	A	0	0	0	0	0	0	1
SRR14876961	A	0	0	0	0	0	0	1
SRR14753584	A	0	0	0	0	0	0	1
SRR14327194	A	0	0	0	0	0	0	1
SRR13962426	A	0	0	0	0	0	0	1
SRR1269558	A	0	0	0	0	0	0	1
SRR12300397	A	0	0	0	0	0	0	1
SRR12266924	A	0	0	0	0	0	0	1
SRR10293990	A	0	0	0	0	0	0	1
SRR10192878	A	0	0	0	0	0	0	1
ERR3477046	A	0	0	0	0	0	0	1

## Sheet: Figure_5B
	clade1	clade2	clade3	clade4	clade5	clade6
Nerita	0	0	0	0	1	0
Neritina	0	0	0	0	1	0
Clithon	0	0	0	0	1	1
Theodoxus	0	0	0	0	1	1
Gigantopelta	0	0	0	1	1	1
Titiscania	0	0	0	1	1	1
Xenostrobus	0	0	0	1	0	1
Sinohyriopsis	0	0	0	1	0	1
Pomacea	0	0	0	1	0	1
Pinctada	0	0	0	1	0	1
Physella	0	0	0	1	0	1
Ostrea	0	0	0	1	0	1
Mytilus	0	0	0	1	0	1
Modiolus	0	0	0	1	0	1
Mimachlamys	0	0	0	1	0	1
Limacina	0	0	0	1	0	1
Haliotis	0	0	0	1	0	1
Gadila	0	0	0	1	0	1
Crassostrea	0	0	0	1	0	1
Cellana	0	0	0	1	0	1
Bathymodiolus	0	0	0	1	0	1
Argopecten	0	0	0	1	0	1
Anadara	0	0	0	1	0	1
Plakobranchus	1	0	0	0	0	0
Stiliger	1	0	0	0	0	0
Placida	1	0	0	0	0	0
Olea	1	0	0	0	0	0
Ercolania	1	0	0	0	0	0
Elysia	1	0	0	0	0	0
Cyerce	1	0	0	0	0	0
Costasiella	1	0	0	0	0	0
Bosellia	1	0	0	0	0	0
Alderia	1	0	0	0	0	0
Philinoglossa	0	0	1	1	0	0
Spongiobranchaea	0	0	1	0	0	0
Abavopsis	0	0	1	0	0	0
Spinophallus	0	0	1	0	0	0
Pneumodermopsis	0	0	1	0	0	0
Pneumoderma	0	0	1	0	0	0
Clione	0	0	1	0	0	0
Rissoella	0	1	0	1	0	0
Phanerophthalmus	0	1	0	0	0	0
Strubellia	0	1	0	0	0	0
Heliconoides	0	1	0	0	0	0
Bulla	0	1	0	0	0	0
Berthella	0	1	0	0	0	0
Sinezona	0	0	0	1	0	0
Tegula	0	0	0	1	0	0
Sepiella	0	0	0	1	0	0
Saccostrea	0	0	0	1	0	0
Paralepetopsis	0	0	0	1	0	0
Nucula	0	0	0	1	0	0
Nipponacmea	0	0	0	1	0	0
Microfragum	0	0	0	1	0	0
Lymnaea	0	0	0	1	0	0
Laevipilina	0	0	0	1	0	0
Ellobium	0	0	0	1	0	0
Cymbulia	0	0	0	1	0	0
Colpodaspis	0	0	0	1	0	0
Haminoea	0	1	1	0	0	0
Aplysia	0	1	1	0	0	1
Siphonaria	0	1	0	0	0	1
Cornu	0	0	0	0	0	1
Aliger	0	0	0	0	0	1
Leaunio	0	0	0	0	0	1
Urosalpinx	0	0	0	0	0	1
Turbonilla	0	0	0	0	0	1
Tridacna	0	0	0	0	0	1
Tegillarca	0	0	0	0	0	1
Spisula	0	0	0	0	0	1
Solen	0	0	0	0	0	1
Solemya	0	0	0	0	0	1
Sinotaia	0	0	0	0	0	1
Sinonovacula	0	0	0	0	0	1
Sinanodonta	0	0	0	0	0	1
Semisulcospira	0	0	0	0	0	1
Reishia	0	0	0	0	0	1
Rapana	0	0	0	0	0	1
Radix	0	0	0	0	0	1
Pygmaeconus	0	0	0	0	0	1
Pseudosuccinea	0	0	0	0	0	1
Prothalotia	0	0	0	0	0	1
Profundiconus	0	0	0	0	0	1
Planorbarius	0	0	0	0	0	1
Pila	0	0	0	0	0	1
Phallomedusa	0	0	0	0	0	1
Perna	0	0	0	0	0	1
Pecten	0	0	0	0	0	1
Patelloida	0	0	0	0	0	1
Patella	0	0	0	0	0	1
Parafossarulus	0	0	0	0	0	1
Panopea	0	0	0	0	0	1
Ophicardelus	0	0	0	0	0	1
Oncomelania	0	0	0	0	0	1
Neverita	0	0	0	0	0	1
Neotrapezium	0	0	0	0	0	1
Mya	0	0	0	0	0	1
Mizuhopecten	0	0	0	0	0	1
Meretrix	0	0	0	0	0	1
Mercenaria	0	0	0	0	0	1
Marisa	0	0	0	0	0	1
Margaritifera	0	0	0	0	0	1
Magallana	0	0	0	0	0	1
Mactra	0	0	0	0	0	1
Lottia	0	0	0	0	0	1
Littoraria	0	0	0	0	0	1
Lithopoma	0	0	0	0	0	1
Limecola	0	0	0	0	0	1
Leukoma	0	0	0	0	0	1
Lanistes	0	0	0	0	0	1
Hippopus	0	0	0	0	0	1
Hemifusus	0	0	0	0	0	1
Helix	0	0	0	0	0	1
Fulvia	0	0	0	0	0	1
Fruticicola	0	0	0	0	0	1
Eoacmaea	0	0	0	0	0	1
Echinolittorina	0	0	0	0	0	1
Dreissena	0	0	0	0	0	1
Cyclina	0	0	0	0	0	1
Cristaria	0	0	0	0	0	1
Corbicula	0	0	0	0	0	1
Congeria	0	0	0	0	0	1
Cipangopaludina	0	0	0	0	0	1
Chrysomallon	0	0	0	0	0	1
Chamelea	0	0	0	0	0	1
Chama	0	0	0	0	0	1
Candidula	0	0	0	0	0	1
Bulinus	0	0	0	0	0	1
Bithynia	0	0	0	0	0	1
Biomphalaria	0	0	0	0	0	1
Batillaria	0	0	0	0	0	1
Bathyacmaea	0	0	0	0	0	1
Babylonia	0	0	0	0	0	1
Azumapecten	0	0	0	0	0	1
Austrocochlea	0	0	0	0	0	1
Atrina	0	0	0	0	0	1
Asolene	0	0	0	0	0	1
Angaria	0	0	0	0	0	1
Anentome	0	0	0	0	0	1
Alinda	0	0	0	0	0	1
Aegista	0	0	0	0	0	1
Acanthopleura	0	0	0	0	0	1
Acanthochitona	0	0	0	0	0	1

## Sheet: Figure_6A
KSs	bit.score	HMM
SRR8187395_NODE_885_nrpspksdomains_ctg7534_4_PKS_KS.1_	740.4	FAS
SRR8187395_NODE_885_nrpspksdomains_ctg7534_4_PKS_KS.1_	339.6	PKS
SRR8187395_NODE_885_nrpspksdomains_ctg7534_4_PKS_KS.1_	173.7	FASII
SRR1798556_NODE_252_nrpspksdomains_ctg4222_2_PKS_KS.1_	739.2	FAS
SRR1798556_NODE_252_nrpspksdomains_ctg4222_2_PKS_KS.1_	352.2	PKS
SRR1798556_NODE_252_nrpspksdomains_ctg4222_2_PKS_KS.1_	174.1	FASII
SRR11233337_NODE_177_nrpspksdomains_ctg1523_1_PKS_KS.1_	738.5	FAS
SRR11233337_NODE_177_nrpspksdomains_ctg1523_1_PKS_KS.1_	348.1	PKS
SRR11233337_NODE_177_nrpspksdomains_ctg1523_1_PKS_KS.1_	166.2	FASII
SRR7902387_NODE_80_nrpspksdomains_ctg7480_2_PKS_KS.1_	738.4	FAS
SRR7902387_NODE_80_nrpspksdomains_ctg7480_2_PKS_KS.1_	346.9	PKS
SRR7902387_NODE_80_nrpspksdomains_ctg7480_2_PKS_KS.1_	172.6	FASII
SRR4434318_NODE_129_nrpspksdomains_ctg4026_1_PKS_KS.1_	738.2	FAS
SRR4434318_NODE_129_nrpspksdomains_ctg4026_1_PKS_KS.1_	354.1	PKS
SRR4434318_NODE_129_nrpspksdomains_ctg4026_1_PKS_KS.1_	172	FASII
SRR6286786_NODE_188_nrpspksdomains_ctg6706_1_PKS_KS.1_	737.9	FAS
SRR6286786_NODE_188_nrpspksdomains_ctg6706_1_PKS_KS.1_	354.5	PKS
SRR6286786_NODE_188_nrpspksdomains_ctg6706_1_PKS_KS.1_	178.8	FASII
SRR5484633_NODE_257_nrpspksdomains_ctg5701_1_PKS_KS.1_	737.8	FAS
SRR5484633_NODE_257_nrpspksdomains_ctg5701_1_PKS_KS.1_	349.3	PKS
SRR5484633_NODE_257_nrpspksdomains_ctg5701_1_PKS_KS.1_	173.4	FASII
SRR17568641_NODE_466_nrpspksdomains_ctg4023_1_PKS_KS.1_	737.5	FAS
SRR17568641_NODE_466_nrpspksdomains_ctg4023_1_PKS_KS.1_	349.8	PKS
SRR17568641_NODE_466_nrpspksdomains_ctg4023_1_PKS_KS.1_	167	FASII
SRR11233350_NODE_413_nrpspksdomains_ctg1289_1_PKS_KS.1_	737.4	FAS
SRR11233350_NODE_413_nrpspksdomains_ctg1289_1_PKS_KS.1_	346.4	PKS
SRR11233350_NODE_413_nrpspksdomains_ctg1289_1_PKS_KS.1_	168	FASII
SRR11233351_NODE_667_nrpspksdomains_ctg1290_1_PKS_KS.1_	737.4	FAS
SRR11233351_NODE_667_nrpspksdomains_ctg1290_1_PKS_KS.1_	349.7	PKS
SRR11233351_NODE_667_nrpspksdomains_ctg1290_1_PKS_KS.1_	171.2	FASII
SRR4434319_NODE_137_nrpspksdomains_ctg4034_2_PKS_KS.1_	737.3	FAS
SRR4434319_NODE_137_nrpspksdomains_ctg4034_2_PKS_KS.1_	351.4	PKS
SRR4434319_NODE_137_nrpspksdomains_ctg4034_2_PKS_KS.1_	170.3	FASII
DRR131436_NODE_119_nrpspksdomains_ctg139_3_PKS_KS.1_	736.1	FAS
DRR131436_NODE_119_nrpspksdomains_ctg139_3_PKS_KS.1_	343.6	PKS
DRR131436_NODE_119_nrpspksdomains_ctg139_3_PKS_KS.1_	174.1	FASII
SRR2083722_NODE_256_nrpspksdomains_ctg3644_1_PKS_KS.1_	735.9	FAS
SRR2083722_NODE_256_nrpspksdomains_ctg3644_1_PKS_KS.1_	342.2	PKS
SRR2083722_NODE_256_nrpspksdomains_ctg3644_1_PKS_KS.1_	168.9	FASII
SRR14723488_NODE_1219_nrpspksdomains_ctg3091_1_PKS_KS.1_	735.8	FAS
SRR14723488_NODE_1219_nrpspksdomains_ctg3091_1_PKS_KS.1_	344.4	PKS
SRR14723488_NODE_1219_nrpspksdomains_ctg3091_1_PKS_KS.1_	173.4	FASII
DRR089199_NODE_489_nrpspksdomains_ctg80_1_PKS_KS.1_	735.7	FAS
DRR089199_NODE_489_nrpspksdomains_ctg80_1_PKS_KS.1_	343.1	PKS
DRR089199_NODE_489_nrpspksdomains_ctg80_1_PKS_KS.1_	173.5	FASII
SRR11033883_NODE_102_nrpspksdomains_ctg1248_1_PKS_KS.1_	735.6	FAS
SRR11033883_NODE_102_nrpspksdomains_ctg1248_1_PKS_KS.1_	344.2	PKS
SRR11033883_NODE_102_nrpspksdomains_ctg1248_1_PKS_KS.1_	168.6	FASII
SRR3742169_NODE_151_nrpspksdomains_ctg5937_1_PKS_KS.1_	735.6	FAS
SRR3742169_NODE_151_nrpspksdomains_ctg5937_1_PKS_KS.1_	342.5	PKS
SRR3742169_NODE_151_nrpspksdomains_ctg5937_1_PKS_KS.1_	167.3	FASII
SRR6176960_NODE_1853_nrpspksdomains_ctg6944_1_PKS_KS.1_	735.6	FAS
SRR6176960_NODE_1853_nrpspksdomains_ctg6944_1_PKS_KS.1_	341.3	PKS
SRR6176960_NODE_1853_nrpspksdomains_ctg6944_1_PKS_KS.1_	169.4	FASII
SRR11233348_NODE_300_nrpspksdomains_ctg1286_1_PKS_KS.1_	735.4	FAS
SRR11233348_NODE_300_nrpspksdomains_ctg1286_1_PKS_KS.1_	342	PKS
SRR11233348_NODE_300_nrpspksdomains_ctg1286_1_PKS_KS.1_	166.9	FASII
SRR12963447_NODE_102_nrpspksdomains_ctg2272_1_PKS_KS.1_	735.4	FAS
SRR12963447_NODE_102_nrpspksdomains_ctg2272_1_PKS_KS.1_	340.6	PKS
SRR12963447_NODE_102_nrpspksdomains_ctg2272_1_PKS_KS.1_	162.1	FASII
SRR11233345_NODE_291_nrpspksdomains_ctg1837_1_PKS_KS.1_	735.3	FAS
SRR11233345_NODE_291_nrpspksdomains_ctg1837_1_PKS_KS.1_	344.6	PKS
SRR11233345_NODE_291_nrpspksdomains_ctg1837_1_PKS_KS.1_	167.2	FASII
SRR4450277_NODE_205_nrpspksdomains_ctg6248_2_PKS_KS.1_	735	FAS
SRR4450277_NODE_205_nrpspksdomains_ctg6248_2_PKS_KS.1_	351.4	PKS
SRR4450277_NODE_205_nrpspksdomains_ctg6248_2_PKS_KS.1_	178.3	FASII
SRR2089957_NODE_129_nrpspksdomains_ctg5028_1_PKS_KS.1_	734.9	FAS
SRR2089957_NODE_129_nrpspksdomains_ctg5028_1_PKS_KS.1_	348	PKS
SRR2089957_NODE_129_nrpspksdomains_ctg5028_1_PKS_KS.1_	177.2	FASII
ERR1333719_NODE_154_nrpspksdomains_ctg333_1_PKS_KS.1_	734.8	FAS
ERR1333719_NODE_154_nrpspksdomains_ctg333_1_PKS_KS.1_	349.8	PKS
ERR1333719_NODE_154_nrpspksdomains_ctg333_1_PKS_KS.1_	171.4	FASII
SRR19085854_NODE_62_nrpspksdomains_ctg4692_1_PKS_KS.1_	734.8	FAS
SRR19085854_NODE_62_nrpspksdomains_ctg4692_1_PKS_KS.1_	341.8	PKS
SRR19085854_NODE_62_nrpspksdomains_ctg4692_1_PKS_KS.1_	166.8	FASII
SRR6981563_NODE_750_nrpspksdomains_ctg4517_1_PKS_KS.1_	734.7	FAS
SRR6981563_NODE_750_nrpspksdomains_ctg4517_1_PKS_KS.1_	348.5	PKS
SRR6981563_NODE_750_nrpspksdomains_ctg4517_1_PKS_KS.1_	174.1	FASII
SRR15462539_NODE_290_nrpspksdomains_ctg3535_1_PKS_KS.1_	734.6	FAS
SRR15462539_NODE_290_nrpspksdomains_ctg3535_1_PKS_KS.1_	340.4	PKS
SRR15462539_NODE_290_nrpspksdomains_ctg3535_1_PKS_KS.1_	162.6	FASII
SRR11233353_NODE_2621_nrpspksdomains_ctg1532_1_PKS_KS.1_	734.5	FAS
SRR11233353_NODE_2621_nrpspksdomains_ctg1532_1_PKS_KS.1_	345.3	PKS
SRR11233353_NODE_2621_nrpspksdomains_ctg1532_1_PKS_KS.1_	168.4	FASII
SRR6981565_NODE_67_nrpspksdomains_ctg4661_1_PKS_KS.1_	734.3	FAS
SRR6981565_NODE_67_nrpspksdomains_ctg4661_1_PKS_KS.1_	349.7	PKS
SRR6981565_NODE_67_nrpspksdomains_ctg4661_1_PKS_KS.1_	173	FASII
SRR19085862_NODE_176_nrpspksdomains_ctg4697_2_PKS_KS.1_	734.3	FAS
SRR19085862_NODE_176_nrpspksdomains_ctg4697_2_PKS_KS.1_	341.7	PKS
SRR19085862_NODE_176_nrpspksdomains_ctg4697_2_PKS_KS.1_	167.1	FASII
SRR1573502_NODE_1283_nrpspksdomains_ctg3104_3_PKS_KS.1_	734.2	FAS
SRR1573502_NODE_1283_nrpspksdomains_ctg3104_3_PKS_KS.1_	340.6	PKS
SRR1573502_NODE_1283_nrpspksdomains_ctg3104_3_PKS_KS.1_	172.4	FASII
SRR827514_NODE_42_nrpspksdomains_ctg7593_1_PKS_KS.1_	734.2	FAS
SRR827514_NODE_42_nrpspksdomains_ctg7593_1_PKS_KS.1_	343.2	PKS
SRR827514_NODE_42_nrpspksdomains_ctg7593_1_PKS_KS.1_	166.8	FASII
SRR4436644_NODE_32_nrpspksdomains_ctg5240_1_PKS_KS.1_	734.1	FAS
SRR4436644_NODE_32_nrpspksdomains_ctg5240_1_PKS_KS.1_	345	PKS
SRR4436644_NODE_32_nrpspksdomains_ctg5240_1_PKS_KS.1_	173.9	FASII
ERR2791377_NODE_85_nrpspksdomains_ctg222_2_PKS_KS.1_	733.9	FAS
ERR2791377_NODE_85_nrpspksdomains_ctg222_2_PKS_KS.1_	346.7	PKS
ERR2791377_NODE_85_nrpspksdomains_ctg222_2_PKS_KS.1_	173	FASII
SRR1014805_NODE_358_nrpspksdomains_ctg1249_1_PKS_KS.1_	733.7	FAS
SRR1014805_NODE_358_nrpspksdomains_ctg1249_1_PKS_KS.1_	344.4	PKS
SRR1014805_NODE_358_nrpspksdomains_ctg1249_1_PKS_KS.1_	172	FASII
SRR2083626_NODE_87_nrpspksdomains_ctg5062_1_PKS_KS.1_	733.6	FAS
SRR2083626_NODE_87_nrpspksdomains_ctg5062_1_PKS_KS.1_	336	PKS
SRR2083626_NODE_87_nrpspksdomains_ctg5062_1_PKS_KS.1_	162.6	FASII
SRR11781471_NODE_395_nrpspksdomains_ctg1776_2_PKS_KS.1_	733.3	FAS
SRR11781471_NODE_395_nrpspksdomains_ctg1776_2_PKS_KS.1_	343	PKS
SRR11781471_NODE_395_nrpspksdomains_ctg1776_2_PKS_KS.1_	177.7	FASII
ERR3039977_NODE_347_nrpspksdomains_ctg423_2_PKS_KS.1_	732.9	FAS
ERR3039977_NODE_347_nrpspksdomains_ctg423_2_PKS_KS.1_	338	PKS
ERR3039977_NODE_347_nrpspksdomains_ctg423_2_PKS_KS.1_	173.2	FASII
ERR2758493_NODE_285_nrpspksdomains_ctg811_2_PKS_KS.1_	732.9	FAS
ERR2758493_NODE_285_nrpspksdomains_ctg811_2_PKS_KS.1_	348.4	PKS
ERR2758493_NODE_285_nrpspksdomains_ctg811_2_PKS_KS.1_	169.7	FASII
SRR10804932_NODE_309_nrpspksdomains_ctg1204_1_PKS_KS.1_	732.7	FAS
SRR10804932_NODE_309_nrpspksdomains_ctg1204_1_PKS_KS.1_	337.9	PKS
SRR10804932_NODE_309_nrpspksdomains_ctg1204_1_PKS_KS.1_	163.4	FASII
SRR10804932_NODE_310_nrpspksdomains_ctg1205_1_PKS_KS.1_	732.5	FAS
SRR10804932_NODE_310_nrpspksdomains_ctg1205_1_PKS_KS.1_	337.9	PKS
SRR10804932_NODE_310_nrpspksdomains_ctg1205_1_PKS_KS.1_	163.4	FASII
SRR17288106_NODE_1358_nrpspksdomains_ctg3546_1_PKS_KS.1_	732.5	FAS
SRR17288106_NODE_1358_nrpspksdomains_ctg3546_1_PKS_KS.1_	348.8	PKS
SRR17288106_NODE_1358_nrpspksdomains_ctg3546_1_PKS_KS.1_	168.1	FASII
SRR2083684_NODE_57_nrpspksdomains_ctg4458_1_PKS_KS.1_	732.5	FAS
SRR2083684_NODE_57_nrpspksdomains_ctg4458_1_PKS_KS.1_	346.8	PKS
SRR2083684_NODE_57_nrpspksdomains_ctg4458_1_PKS_KS.1_	171.2	FASII
SRR15032041_NODE_299_nrpspksdomains_ctg3476_1_PKS_KS.1_	732.2	FAS
SRR15032041_NODE_299_nrpspksdomains_ctg3476_1_PKS_KS.1_	343.7	PKS
SRR15032041_NODE_299_nrpspksdomains_ctg3476_1_PKS_KS.1_	172.4	FASII
SRR2083686_NODE_186_nrpspksdomains_ctg4825_1_PKS_KS.1_	732.1	FAS
SRR2083686_NODE_186_nrpspksdomains_ctg4825_1_PKS_KS.1_	352.1	PKS
SRR2083686_NODE_186_nrpspksdomains_ctg4825_1_PKS_KS.1_	169.9	FASII
SRR7241728_NODE_53_nrpspksdomains_ctg5164_2_PKS_KS.1_	732.1	FAS
SRR7241728_NODE_53_nrpspksdomains_ctg5164_2_PKS_KS.1_	343	PKS
SRR7241728_NODE_53_nrpspksdomains_ctg5164_2_PKS_KS.1_	182.1	FASII
SRR14480222_NODE_275_nrpspksdomains_ctg3067_1_PKS_KS.1_	731.9	FAS
SRR14480222_NODE_275_nrpspksdomains_ctg3067_1_PKS_KS.1_	341.4	PKS
SRR14480222_NODE_275_nrpspksdomains_ctg3067_1_PKS_KS.1_	166.1	FASII
SRR11233346_NODE_274_nrpspksdomains_ctg1526_2_PKS_KS.1_	731.6	FAS
SRR11233346_NODE_274_nrpspksdomains_ctg1526_2_PKS_KS.1_	350.5	PKS
SRR11233346_NODE_274_nrpspksdomains_ctg1526_2_PKS_KS.1_	167.2	FASII
SRR8801542_NODE_154_nrpspksdomains_ctg6868_1_PKS_KS.1_	731.4	FAS
SRR8801542_NODE_154_nrpspksdomains_ctg6868_1_PKS_KS.1_	338.8	PKS
SRR8801542_NODE_154_nrpspksdomains_ctg6868_1_PKS_KS.1_	168.1	FASII
ERR4375164_NODE_555_nrpspksdomains_ctg608_3_PKS_KS.1_	731.3	FAS
ERR4375164_NODE_555_nrpspksdomains_ctg608_3_PKS_KS.1_	337.9	PKS
ERR4375164_NODE_555_nrpspksdomains_ctg608_3_PKS_KS.1_	158.9	FASII
SRR9010625_NODE_2606_nrpspksdomains_ctg8049_1_PKS_KS.1_	731.3	FAS
SRR9010625_NODE_2606_nrpspksdomains_ctg8049_1_PKS_KS.1_	347.4	PKS
SRR9010625_NODE_2606_nrpspksdomains_ctg8049_1_PKS_KS.1_	171.4	FASII
SRR11233347_NODE_154_nrpspksdomains_ctg1285_1_PKS_KS.1_	731.2	FAS
SRR11233347_NODE_154_nrpspksdomains_ctg1285_1_PKS_KS.1_	339.9	PKS
SRR11233347_NODE_154_nrpspksdomains_ctg1285_1_PKS_KS.1_	162.2	FASII
SRR8801544_NODE_97_nrpspksdomains_ctg7838_1_PKS_KS.1_	731.2	FAS
SRR8801544_NODE_97_nrpspksdomains_ctg7838_1_PKS_KS.1_	335.2	PKS
SRR8801544_NODE_97_nrpspksdomains_ctg7838_1_PKS_KS.1_	157	FASII
SRR11729948_NODE_1061_nrpspksdomains_ctg1699_1_PKS_KS.1_	731.1	FAS
SRR11729948_NODE_1061_nrpspksdomains_ctg1699_1_PKS_KS.1_	349.6	PKS
SRR11729948_NODE_1061_nrpspksdomains_ctg1699_1_PKS_KS.1_	171.9	FASII
DRR070651_NODE_3696_nrpspksdomains_ctg83_1_PKS_KS.1_	731	FAS
DRR070651_NODE_3696_nrpspksdomains_ctg83_1_PKS_KS.1_	344.6	PKS
DRR070651_NODE_3696_nrpspksdomains_ctg83_1_PKS_KS.1_	171.5	FASII
DRR093987_NODE_150_nrpspksdomains_ctg115_3_PKS_KS.1_	731	FAS
DRR093987_NODE_150_nrpspksdomains_ctg115_3_PKS_KS.1_	343	PKS
DRR093987_NODE_150_nrpspksdomains_ctg115_3_PKS_KS.1_	173.6	FASII
SRR11233352_NODE_218_nrpspksdomains_ctg1294_1_PKS_KS.1_	731	FAS
SRR11233352_NODE_218_nrpspksdomains_ctg1294_1_PKS_KS.1_	347.8	PKS
SRR11233352_NODE_218_nrpspksdomains_ctg1294_1_PKS_KS.1_	168.2	FASII
SRR11658071_NODE_505_nrpspksdomains_ctg1922_1_PKS_KS.1_	730.8	FAS
SRR11658071_NODE_505_nrpspksdomains_ctg1922_1_PKS_KS.1_	350.1	PKS
SRR11658071_NODE_505_nrpspksdomains_ctg1922_1_PKS_KS.1_	173.5	FASII
SRR14070865_NODE_431_nrpspksdomains_ctg2552_1_PKS_KS.1_	730.7	FAS
SRR14070865_NODE_431_nrpspksdomains_ctg2552_1_PKS_KS.1_	353.5	PKS
SRR14070865_NODE_431_nrpspksdomains_ctg2552_1_PKS_KS.1_	170.2	FASII
SRR14182239_NODE_74_nrpspksdomains_ctg2961_2_PKS_KS.1_	730.7	FAS
SRR14182239_NODE_74_nrpspksdomains_ctg2961_2_PKS_KS.1_	346	PKS
SRR14182239_NODE_74_nrpspksdomains_ctg2961_2_PKS_KS.1_	168.7	FASII
SRR11233344_NODE_250_nrpspksdomains_ctg960_2_PKS_KS.1_	730.5	FAS
SRR11233344_NODE_250_nrpspksdomains_ctg960_2_PKS_KS.1_	341.2	PKS
SRR11233344_NODE_250_nrpspksdomains_ctg960_2_PKS_KS.1_	165	FASII
SRR11233340_NODE_142_nrpspksdomains_ctg1828_1_PKS_KS.1_	730.5	FAS
SRR11233340_NODE_142_nrpspksdomains_ctg1828_1_PKS_KS.1_	336.1	PKS
SRR11233340_NODE_142_nrpspksdomains_ctg1828_1_PKS_KS.1_	165.3	FASII
ERR1333719_NODE_153_nrpspksdomains_ctg332_2_PKS_KS.1_	730.4	FAS
ERR1333719_NODE_153_nrpspksdomains_ctg332_2_PKS_KS.1_	347.7	PKS
ERR1333719_NODE_153_nrpspksdomains_ctg332_2_PKS_KS.1_	168.6	FASII
SRR14182240_NODE_103_nrpspksdomains_ctg1618_1_PKS_KS.1_	730.4	FAS
SRR14182240_NODE_103_nrpspksdomains_ctg1618_1_PKS_KS.1_	349.2	PKS
SRR14182240_NODE_103_nrpspksdomains_ctg1618_1_PKS_KS.1_	171.9	FASII
SRR13797405_NODE_110_nrpspksdomains_ctg2499_4_PKS_KS.1_	730.4	FAS
SRR13797405_NODE_110_nrpspksdomains_ctg2499_4_PKS_KS.1_	339.8	PKS
SRR13797405_NODE_110_nrpspksdomains_ctg2499_4_PKS_KS.1_	162.7	FASII
SRR4242013_NODE_90_nrpspksdomains_ctg3625_2_PKS_KS.1_	730.3	FAS
SRR4242013_NODE_90_nrpspksdomains_ctg3625_2_PKS_KS.1_	341	PKS
SRR4242013_NODE_90_nrpspksdomains_ctg3625_2_PKS_KS.1_	181.9	FASII
SRR7240706_NODE_69_nrpspksdomains_ctg5150_1_PKS_KS.1_	730	FAS
SRR7240706_NODE_69_nrpspksdomains_ctg5150_1_PKS_KS.1_	340.5	PKS
SRR7240706_NODE_69_nrpspksdomains_ctg5150_1_PKS_KS.1_	181.3	FASII
SRR12546865_NODE_146_nrpspksdomains_ctg1964_1_PKS_KS.1_	729.9	FAS
SRR12546865_NODE_146_nrpspksdomains_ctg1964_1_PKS_KS.1_	341.4	PKS
SRR12546865_NODE_146_nrpspksdomains_ctg1964_1_PKS_KS.1_	172.4	FASII
SRR8801540_NODE_87_nrpspksdomains_ctg7792_3_PKS_KS.1_	729.9	FAS
SRR8801540_NODE_87_nrpspksdomains_ctg7792_3_PKS_KS.1_	346.9	PKS
SRR8801540_NODE_87_nrpspksdomains_ctg7792_3_PKS_KS.1_	166.7	FASII
SRR9667703_NODE_267_nrpspksdomains_ctg7608_1_PKS_KS.1_	729.8	FAS
SRR9667703_NODE_267_nrpspksdomains_ctg7608_1_PKS_KS.1_	347.6	PKS
SRR9667703_NODE_267_nrpspksdomains_ctg7608_1_PKS_KS.1_	168.6	FASII
SRR8739612_NODE_226_nrpspksdomains_ctg7652_3_PKS_KS.1_	729.7	FAS
SRR8739612_NODE_226_nrpspksdomains_ctg7652_3_PKS_KS.1_	340.9	PKS
SRR8739612_NODE_226_nrpspksdomains_ctg7652_3_PKS_KS.1_	158.3	FASII
SRR12976624_NODE_188_nrpspksdomains_ctg2636_2_PKS_KS.1_	729.6	FAS
SRR12976624_NODE_188_nrpspksdomains_ctg2636_2_PKS_KS.1_	342.9	PKS
SRR12976624_NODE_188_nrpspksdomains_ctg2636_2_PKS_KS.1_	169.9	FASII
SRR8801543_NODE_402_nrpspksdomains_ctg5515_2_PKS_KS.1_	729.6	FAS
SRR8801543_NODE_402_nrpspksdomains_ctg5515_2_PKS_KS.1_	339.8	PKS
SRR8801543_NODE_402_nrpspksdomains_ctg5515_2_PKS_KS.1_	166	FASII
ERR9434985_NODE_457_nrpspksdomains_ctg717_2_PKS_KS.1_	729.5	FAS
ERR9434985_NODE_457_nrpspksdomains_ctg717_2_PKS_KS.1_	340.2	PKS
ERR9434985_NODE_457_nrpspksdomains_ctg717_2_PKS_KS.1_	167.7	FASII
SRR18148876_NODE_467_nrpspksdomains_ctg4435_1_PKS_KS.1_	729.5	FAS
SRR18148876_NODE_467_nrpspksdomains_ctg4435_1_PKS_KS.1_	344.9	PKS
SRR18148876_NODE_467_nrpspksdomains_ctg4435_1_PKS_KS.1_	174.3	FASII
SRR2758943_NODE_1151_nrpspksdomains_ctg3796_1_PKS_KS.1_	729.2	FAS
SRR2758943_NODE_1151_nrpspksdomains_ctg3796_1_PKS_KS.1_	344.4	PKS
SRR2758943_NODE_1151_nrpspksdomains_ctg3796_1_PKS_KS.1_	167.5	FASII
SRR4413763_NODE_452_nrpspksdomains_ctg6182_1_PKS_KS.1_	729.2	FAS
SRR4413763_NODE_452_nrpspksdomains_ctg6182_1_PKS_KS.1_	342.4	PKS
SRR4413763_NODE_452_nrpspksdomains_ctg6182_1_PKS_KS.1_	173.8	FASII
ERR1145718_NODE_91_nrpspksdomains_ctg292_1_PKS_KS.1_	729.1	FAS
ERR1145718_NODE_91_nrpspksdomains_ctg292_1_PKS_KS.1_	343.6	PKS
ERR1145718_NODE_91_nrpspksdomains_ctg292_1_PKS_KS.1_	172	FASII
SRR12261682_NODE_121_nrpspksdomains_ctg1961_1_PKS_KS.1_	729	FAS
SRR12261682_NODE_121_nrpspksdomains_ctg1961_1_PKS_KS.1_	343.6	PKS
SRR12261682_NODE_121_nrpspksdomains_ctg1961_1_PKS_KS.1_	174.5	FASII
SRR2083685_NODE_42_nrpspksdomains_ctg4467_2_PKS_KS.1_	729	FAS
SRR2083685_NODE_42_nrpspksdomains_ctg4467_2_PKS_KS.1_	351.4	PKS
SRR2083685_NODE_42_nrpspksdomains_ctg4467_2_PKS_KS.1_	167.2	FASII
SRR3717834_NODE_425_nrpspksdomains_ctg5900_1_PKS_KS.1_	729	FAS
SRR3717834_NODE_425_nrpspksdomains_ctg5900_1_PKS_KS.1_	334.1	PKS
SRR3717834_NODE_425_nrpspksdomains_ctg5900_1_PKS_KS.1_	161.2	FASII
DRR093975_NODE_596_nrpspksdomains_ctg71_2_PKS_KS.1_	728.9	FAS
DRR093975_NODE_596_nrpspksdomains_ctg71_2_PKS_KS.1_	343.4	PKS
DRR093975_NODE_596_nrpspksdomains_ctg71_2_PKS_KS.1_	177.3	FASII
SRR2083703_NODE_60_nrpspksdomains_ctg4943_1_PKS_KS.1_	728.8	FAS
SRR2083703_NODE_60_nrpspksdomains_ctg4943_1_PKS_KS.1_	343.9	PKS
SRR2083703_NODE_60_nrpspksdomains_ctg4943_1_PKS_KS.1_	156.2	FASII
SRR2083648_NODE_2_nrpspksdomains_ctg2957_1_PKS_KS.1_	728.7	FAS
SRR2083648_NODE_2_nrpspksdomains_ctg2957_1_PKS_KS.1_	344.8	PKS
SRR2083648_NODE_2_nrpspksdomains_ctg2957_1_PKS_KS.1_	170.5	FASII
SRR424344_NODE_275_nrpspksdomains_ctg4007_1_PKS_KS.1_	728.7	FAS
SRR424344_NODE_275_nrpspksdomains_ctg4007_1_PKS_KS.1_	334.4	PKS
SRR424344_NODE_275_nrpspksdomains_ctg4007_1_PKS_KS.1_	161.7	FASII
SRR8801541_NODE_425_nrpspksdomains_ctg7819_2_PKS_KS.1_	728.7	FAS
SRR8801541_NODE_425_nrpspksdomains_ctg7819_2_PKS_KS.1_	337.9	PKS
SRR8801541_NODE_425_nrpspksdomains_ctg7819_2_PKS_KS.1_	158.2	FASII
SRR16296823_NODE_425_nrpspksdomains_ctg2290_1_PKS_KS.1_	728.2	FAS
SRR16296823_NODE_425_nrpspksdomains_ctg2290_1_PKS_KS.1_	342.8	PKS
SRR16296823_NODE_425_nrpspksdomains_ctg2290_1_PKS_KS.1_	172.9	FASII
SRR18907825_NODE_103_nrpspksdomains_ctg4091_2_PKS_KS.1_	727.9	FAS
SRR18907825_NODE_103_nrpspksdomains_ctg4091_2_PKS_KS.1_	344.7	PKS
SRR18907825_NODE_103_nrpspksdomains_ctg4091_2_PKS_KS.1_	174.7	FASII
SRR15992419_NODE_451_nrpspksdomains_ctg3139_1_PKS_KS.1_	727.6	FAS
SRR15992419_NODE_451_nrpspksdomains_ctg3139_1_PKS_KS.1_	347.5	PKS
SRR15992419_NODE_451_nrpspksdomains_ctg3139_1_PKS_KS.1_	174.7	FASII
SRR2971095_NODE_335_nrpspksdomains_ctg3200_1_PKS_KS.1_	727.3	FAS
SRR2971095_NODE_335_nrpspksdomains_ctg3200_1_PKS_KS.1_	340.9	PKS
SRR2971095_NODE_335_nrpspksdomains_ctg3200_1_PKS_KS.1_	172.3	FASII
SRR3322004_NODE_542_nrpspksdomains_ctg4973_2_PKS_KS.1_	727.3	FAS
SRR3322004_NODE_542_nrpspksdomains_ctg4973_2_PKS_KS.1_	346.1	PKS
SRR3322004_NODE_542_nrpspksdomains_ctg4973_2_PKS_KS.1_	172.1	FASII
ERR1333716_NODE_177_nrpspksdomains_ctg308_1_PKS_KS.1_	727.1	FAS
ERR1333716_NODE_177_nrpspksdomains_ctg308_1_PKS_KS.1_	347.1	PKS
ERR1333716_NODE_177_nrpspksdomains_ctg308_1_PKS_KS.1_	171	FASII
SRR5930489_NODE_72_nrpspksdomains_ctg6746_1_PKS_KS.1_	727.1	FAS
SRR5930489_NODE_72_nrpspksdomains_ctg6746_1_PKS_KS.1_	341.3	PKS
SRR5930489_NODE_72_nrpspksdomains_ctg6746_1_PKS_KS.1_	153.5	FASII
SRR12129903_NODE_62_nrpspksdomains_ctg1914_1_PKS_KS.1_	727	FAS
SRR12129903_NODE_62_nrpspksdomains_ctg1914_1_PKS_KS.1_	345.1	PKS
SRR12129903_NODE_62_nrpspksdomains_ctg1914_1_PKS_KS.1_	171.3	FASII
SRR2083723_NODE_34_nrpspksdomains_ctg3650_1_PKS_KS.1_	726.7	FAS
SRR2083723_NODE_34_nrpspksdomains_ctg3650_1_PKS_KS.1_	335.8	PKS
SRR2083723_NODE_34_nrpspksdomains_ctg3650_1_PKS_KS.1_	164.7	FASII
SRR2175785_NODE_849_nrpspksdomains_ctg5206_1_PKS_KS.1_	726.7	FAS
SRR2175785_NODE_849_nrpspksdomains_ctg5206_1_PKS_KS.1_	342.3	PKS
SRR2175785_NODE_849_nrpspksdomains_ctg5206_1_PKS_KS.1_	171.6	FASII
SRR5484634_NODE_81_nrpspksdomains_ctg6648_1_PKS_KS.1_	726.7	FAS
SRR5484634_NODE_81_nrpspksdomains_ctg6648_1_PKS_KS.1_	339.5	PKS
SRR5484634_NODE_81_nrpspksdomains_ctg6648_1_PKS_KS.1_	170.3	FASII
SRR14182241_NODE_373_nrpspksdomains_ctg2976_1_PKS_KS.1_	726.6	FAS
SRR14182241_NODE_373_nrpspksdomains_ctg2976_1_PKS_KS.1_	350.9	PKS
SRR14182241_NODE_373_nrpspksdomains_ctg2976_1_PKS_KS.1_	171.2	FASII
SRR11210694_NODE_223_nrpspksdomains_ctg949_1_PKS_KS.1_	726.3	FAS
SRR11210694_NODE_223_nrpspksdomains_ctg949_1_PKS_KS.1_	344.5	PKS
SRR11210694_NODE_223_nrpspksdomains_ctg949_1_PKS_KS.1_	171.9	FASII
SRR8560627_NODE_61_nrpspksdomains_ctg5345_1_PKS_KS.1_	726.1	FAS
SRR8560627_NODE_61_nrpspksdomains_ctg5345_1_PKS_KS.1_	349.3	PKS
SRR8560627_NODE_61_nrpspksdomains_ctg5345_1_PKS_KS.1_	173.2	FASII
SRR8739616_NODE_302_nrpspksdomains_ctg5490_1_PKS_KS.1_	725.7	FAS
SRR8739616_NODE_302_nrpspksdomains_ctg5490_1_PKS_KS.1_	348.1	PKS
SRR8739616_NODE_302_nrpspksdomains_ctg5490_1_PKS_KS.1_	170.3	FASII
SRR10527365_NODE_71_nrpspksdomains_ctg1407_1_PKS_KS.1_	725.5	FAS
SRR10527365_NODE_71_nrpspksdomains_ctg1407_1_PKS_KS.1_	351.5	PKS
SRR10527365_NODE_71_nrpspksdomains_ctg1407_1_PKS_KS.1_	182.7	FASII
SRR2175786_NODE_807_nrpspksdomains_ctg5226_2_PKS_KS.1_	725.3	FAS
SRR2175786_NODE_807_nrpspksdomains_ctg5226_2_PKS_KS.1_	345	PKS
SRR2175786_NODE_807_nrpspksdomains_ctg5226_2_PKS_KS.1_	170.3	FASII
SRR15526375_NODE_194_nrpspksdomains_ctg3539_3_PKS_KS.1_	725.2	FAS
SRR15526375_NODE_194_nrpspksdomains_ctg3539_3_PKS_KS.1_	343.7	PKS
SRR15526375_NODE_194_nrpspksdomains_ctg3539_3_PKS_KS.1_	174.2	FASII
SRR11233342_NODE_268_nrpspksdomains_ctg1283_1_PKS_KS.1_	725	FAS
SRR11233342_NODE_268_nrpspksdomains_ctg1283_1_PKS_KS.1_	340.8	PKS
SRR11233342_NODE_268_nrpspksdomains_ctg1283_1_PKS_KS.1_	164.9	FASII
SRR12816515_NODE_625_nrpspksdomains_ctg1841_1_PKS_KS.1_	724.8	FAS
SRR12816515_NODE_625_nrpspksdomains_ctg1841_1_PKS_KS.1_	343.6	PKS
SRR12816515_NODE_625_nrpspksdomains_ctg1841_1_PKS_KS.1_	160.8	FASII
SRR1503444_NODE_379_nrpspksdomains_ctg3655_1_PKS_KS.1_	724.7	FAS
SRR1503444_NODE_379_nrpspksdomains_ctg3655_1_PKS_KS.1_	348.4	PKS
SRR1503444_NODE_379_nrpspksdomains_ctg3655_1_PKS_KS.1_	170.2	FASII
SRR14040027_NODE_769_nrpspksdomains_ctg2051_1_PKS_KS.1_	724.6	FAS
SRR14040027_NODE_769_nrpspksdomains_ctg2051_1_PKS_KS.1_	342.7	PKS
SRR14040027_NODE_769_nrpspksdomains_ctg2051_1_PKS_KS.1_	170.5	FASII
SRR6830978_NODE_1063_nrpspksdomains_ctg4437_2_PKS_KS.1_	724.5	FAS
SRR6830978_NODE_1063_nrpspksdomains_ctg4437_2_PKS_KS.1_	345.4	PKS
SRR6830978_NODE_1063_nrpspksdomains_ctg4437_2_PKS_KS.1_	173.1	FASII
SRR8739604_NODE_158_nrpspksdomains_ctg7629_1_PKS_KS.1_	724.3	FAS
SRR8739604_NODE_158_nrpspksdomains_ctg7629_1_PKS_KS.1_	341.9	PKS
SRR8739604_NODE_158_nrpspksdomains_ctg7629_1_PKS_KS.1_	170.4	FASII
SRR3211072_NODE_235_nrpspksdomains_ctg4858_1_PKS_KS.1_	724.2	FAS
SRR3211072_NODE_235_nrpspksdomains_ctg4858_1_PKS_KS.1_	350.9	PKS
SRR3211072_NODE_235_nrpspksdomains_ctg4858_1_PKS_KS.1_	182.5	FASII
SRR3208826_NODE_423_nrpspksdomains_ctg5629_1_PKS_KS.1_	724.1	FAS
SRR3208826_NODE_423_nrpspksdomains_ctg5629_1_PKS_KS.1_	346.2	PKS
SRR3208826_NODE_423_nrpspksdomains_ctg5629_1_PKS_KS.1_	172.6	FASII
SRR3208657_NODE_280_nrpspksdomains_ctg5595_1_PKS_KS.1_	723.9	FAS
SRR3208657_NODE_280_nrpspksdomains_ctg5595_1_PKS_KS.1_	346.2	PKS
SRR3208657_NODE_280_nrpspksdomains_ctg5595_1_PKS_KS.1_	173.1	FASII
SRR2970555_NODE_866_nrpspksdomains_ctg5478_4_PKS_KS.1_	723.8	FAS
SRR2970555_NODE_866_nrpspksdomains_ctg5478_4_PKS_KS.1_	346.7	PKS
SRR2970555_NODE_866_nrpspksdomains_ctg5478_4_PKS_KS.1_	168.8	FASII
SRR11781473_NODE_251_nrpspksdomains_ctg1258_1_PKS_KS.1_	723.7	FAS
SRR11781473_NODE_251_nrpspksdomains_ctg1258_1_PKS_KS.1_	344	PKS
SRR11781473_NODE_251_nrpspksdomains_ctg1258_1_PKS_KS.1_	172.4	FASII
SRR13102889_NODE_338_nrpspksdomains_ctg1471_1_PKS_KS.1_	723.5	FAS
SRR13102889_NODE_338_nrpspksdomains_ctg1471_1_PKS_KS.1_	335.8	PKS
SRR13102889_NODE_338_nrpspksdomains_ctg1471_1_PKS_KS.1_	161.5	FASII
SRR12963450_NODE_91_nrpspksdomains_ctg1927_1_PKS_KS.1_	723.2	FAS
SRR12963450_NODE_91_nrpspksdomains_ctg1927_1_PKS_KS.1_	347.7	PKS
SRR12963450_NODE_91_nrpspksdomains_ctg1927_1_PKS_KS.1_	170	FASII
SRR11658067_NODE_746_nrpspksdomains_ctg1555_1_PKS_KS.1_	723	FAS
SRR11658067_NODE_746_nrpspksdomains_ctg1555_1_PKS_KS.1_	354.7	PKS
SRR11658067_NODE_746_nrpspksdomains_ctg1555_1_PKS_KS.1_	175.7	FASII
SRR6765940_NODE_395_nrpspksdomains_ctg6382_1_PKS_KS.1_	723	FAS
SRR6765940_NODE_395_nrpspksdomains_ctg6382_1_PKS_KS.1_	339.3	PKS
SRR6765940_NODE_395_nrpspksdomains_ctg6382_1_PKS_KS.1_	171.8	FASII
ERR3804321_NODE_237_nrpspksdomains_ctg513_1_PKS_KS.1_	722.9	FAS
ERR3804321_NODE_237_nrpspksdomains_ctg513_1_PKS_KS.1_	347.1	PKS
ERR3804321_NODE_237_nrpspksdomains_ctg513_1_PKS_KS.1_	169	FASII
SRR8739611_NODE_169_nrpspksdomains_ctg5443_2_PKS_KS.1_	722.8	FAS
SRR8739611_NODE_169_nrpspksdomains_ctg5443_2_PKS_KS.1_	340.6	PKS
SRR8739611_NODE_169_nrpspksdomains_ctg5443_2_PKS_KS.1_	169.1	FASII
SRR13893413_NODE_85_nrpspksdomains_ctg2524_2_PKS_KS.1_	722.6	FAS
SRR13893413_NODE_85_nrpspksdomains_ctg2524_2_PKS_KS.1_	342.1	PKS
SRR13893413_NODE_85_nrpspksdomains_ctg2524_2_PKS_KS.1_	171.6	FASII
SRR14195726_NODE_560_nrpspksdomains_ctg1624_2_PKS_KS.1_	722.3	FAS
SRR14195726_NODE_560_nrpspksdomains_ctg1624_2_PKS_KS.1_	337.5	PKS
SRR14195726_NODE_560_nrpspksdomains_ctg1624_2_PKS_KS.1_	162.5	FASII
SRR12963449_NODE_5483_nrpspksdomains_ctg2330_1_PKS_KS.1_	722.2	FAS
SRR12963449_NODE_5483_nrpspksdomains_ctg2330_1_PKS_KS.1_	354.2	PKS
SRR12963449_NODE_5483_nrpspksdomains_ctg2330_1_PKS_KS.1_	175	FASII
SRR6955757_NODE_116_nrpspksdomains_ctg6400_1_PKS_KS.1_	721.6	FAS
SRR6955757_NODE_116_nrpspksdomains_ctg6400_1_PKS_KS.1_	349.7	PKS
SRR6955757_NODE_116_nrpspksdomains_ctg6400_1_PKS_KS.1_	169.8	FASII
SRR6984025_NODE_184_nrpspksdomains_ctg4717_1_PKS_KS.1_	720.2	FAS
SRR6984025_NODE_184_nrpspksdomains_ctg4717_1_PKS_KS.1_	341	PKS
SRR6984025_NODE_184_nrpspksdomains_ctg4717_1_PKS_KS.1_	180.8	FASII
SRR11233339_NODE_119_nrpspksdomains_ctg1270_3_PKS_KS.1_	719.9	FAS
SRR11233339_NODE_119_nrpspksdomains_ctg1270_3_PKS_KS.1_	345.9	PKS
SRR11233339_NODE_119_nrpspksdomains_ctg1270_3_PKS_KS.1_	169.4	FASII
SRR12963448_NODE_364_nrpspksdomains_ctg2297_1_PKS_KS.1_	719.3	FAS
SRR12963448_NODE_364_nrpspksdomains_ctg2297_1_PKS_KS.1_	344.4	PKS
SRR12963448_NODE_364_nrpspksdomains_ctg2297_1_PKS_KS.1_	155.3	FASII
SRR8380386_NODE_38_nrpspksdomains_ctg4819_1_PKS_KS.1_	719.3	FAS
SRR8380386_NODE_38_nrpspksdomains_ctg4819_1_PKS_KS.1_	343.3	PKS
SRR8380386_NODE_38_nrpspksdomains_ctg4819_1_PKS_KS.1_	171.4	FASII
SRR11637884_NODE_1916_nrpspksdomains_ctg1402_2_PKS_KS.1_	718.6	FAS
SRR11637884_NODE_1916_nrpspksdomains_ctg1402_2_PKS_KS.1_	333.7	PKS
SRR11637884_NODE_1916_nrpspksdomains_ctg1402_2_PKS_KS.1_	170.6	FASII
SRR4934939_NODE_88_nrpspksdomains_ctg3732_1_PKS_KS.1_	718	FAS
SRR4934939_NODE_88_nrpspksdomains_ctg3732_1_PKS_KS.1_	340.1	PKS
SRR4934939_NODE_88_nrpspksdomains_ctg3732_1_PKS_KS.1_	162.2	FASII
SRR5889472_NODE_173_nrpspksdomains_ctg5814_1_PKS_KS.1_	717.3	FAS
SRR5889472_NODE_173_nrpspksdomains_ctg5814_1_PKS_KS.1_	344.6	PKS
SRR5889472_NODE_173_nrpspksdomains_ctg5814_1_PKS_KS.1_	159.4	FASII
SRR7300149_NODE_950_nrpspksdomains_ctg4641_1_PKS_KS.1_	717	FAS
SRR7300149_NODE_950_nrpspksdomains_ctg4641_1_PKS_KS.1_	354.3	PKS
SRR7300149_NODE_950_nrpspksdomains_ctg4641_1_PKS_KS.1_	175.6	FASII
SRR2083633_NODE_4939_nrpspksdomains_ctg3560_1_PKS_KS.1_	716.7	FAS
SRR2083633_NODE_4939_nrpspksdomains_ctg3560_1_PKS_KS.1_	346	PKS
SRR2083633_NODE_4939_nrpspksdomains_ctg3560_1_PKS_KS.1_	163.1	FASII
SRR3208814_NODE_265_nrpspksdomains_ctg5621_1_PKS_KS.1_	716.1	FAS
SRR3208814_NODE_265_nrpspksdomains_ctg5621_1_PKS_KS.1_	342.9	PKS
SRR3208814_NODE_265_nrpspksdomains_ctg5621_1_PKS_KS.1_	169.1	FASII
SRR8739618_NODE_124_nrpspksdomains_ctg7667_2_PKS_KS.1_	715.7	FAS
SRR8739618_NODE_124_nrpspksdomains_ctg7667_2_PKS_KS.1_	341.7	PKS
SRR8739618_NODE_124_nrpspksdomains_ctg7667_2_PKS_KS.1_	161.2	FASII
DRR186119_NODE_210_nrpspksdomains_ctg306_2_PKS_KS.1_	714.8	FAS
DRR186119_NODE_210_nrpspksdomains_ctg306_2_PKS_KS.1_	336.7	PKS
DRR186119_NODE_210_nrpspksdomains_ctg306_2_PKS_KS.1_	164.4	FASII
SRR6286830_NODE_466_nrpspksdomains_ctg6709_2_PKS_KS.1_	713.6	FAS
SRR6286830_NODE_466_nrpspksdomains_ctg6709_2_PKS_KS.1_	341.3	PKS
SRR6286830_NODE_466_nrpspksdomains_ctg6709_2_PKS_KS.1_	173.1	FASII
SRR8739609_NODE_17_nrpspksdomains_ctg6813_2_PKS_KS.1_	713.4	FAS
SRR8739609_NODE_17_nrpspksdomains_ctg6813_2_PKS_KS.1_	354.4	PKS
SRR8739609_NODE_17_nrpspksdomains_ctg6813_2_PKS_KS.1_	162	FASII
SRR8739620_NODE_2033_nrpspksdomains_ctg7688_2_PKS_KS.1_	712.8	FAS
SRR8739620_NODE_2033_nrpspksdomains_ctg7688_2_PKS_KS.1_	343	PKS
SRR8739620_NODE_2033_nrpspksdomains_ctg7688_2_PKS_KS.1_	166.8	FASII
SRR8739602_NODE_234_nrpspksdomains_ctg7616_2_PKS_KS.1_	712.2	FAS
SRR8739602_NODE_234_nrpspksdomains_ctg7616_2_PKS_KS.1_	337.1	PKS
SRR8739602_NODE_234_nrpspksdomains_ctg7616_2_PKS_KS.1_	169.8	FASII
SRR8739599_NODE_85_nrpspksdomains_ctg4856_1_PKS_KS.1_	711.8	FAS
SRR8739599_NODE_85_nrpspksdomains_ctg4856_1_PKS_KS.1_	340.1	PKS
SRR8739599_NODE_85_nrpspksdomains_ctg4856_1_PKS_KS.1_	168.3	FASII
SRR4045938_NODE_93_nrpspksdomains_ctg6025_2_PKS_KS.1_	710.9	FAS
SRR4045938_NODE_93_nrpspksdomains_ctg6025_2_PKS_KS.1_	347.1	PKS
SRR4045938_NODE_93_nrpspksdomains_ctg6025_2_PKS_KS.1_	171.6	FASII
SRR4045939_NODE_121_nrpspksdomains_ctg6063_1_PKS_KS.1_	710.8	FAS
SRR4045939_NODE_121_nrpspksdomains_ctg6063_1_PKS_KS.1_	342	PKS
SRR4045939_NODE_121_nrpspksdomains_ctg6063_1_PKS_KS.1_	174.1	FASII
ERR6286718_NODE_240_nrpspksdomains_ctg604_1_PKS_KS.1_	710.1	FAS
ERR6286718_NODE_240_nrpspksdomains_ctg604_1_PKS_KS.1_	352.1	PKS
ERR6286718_NODE_240_nrpspksdomains_ctg604_1_PKS_KS.1_	167.5	FASII
DRR119294_NODE_312_nrpspksdomains_ctg105_1_PKS_KS.1_	709.8	FAS
DRR119294_NODE_312_nrpspksdomains_ctg105_1_PKS_KS.1_	341.6	PKS
DRR119294_NODE_312_nrpspksdomains_ctg105_1_PKS_KS.1_	172.5	FASII
SRR15992410_NODE_362_nrpspksdomains_ctg2570_3_PKS_KS.1_	709.8	FAS
SRR15992410_NODE_362_nrpspksdomains_ctg2570_3_PKS_KS.1_	332.9	PKS
SRR15992410_NODE_362_nrpspksdomains_ctg2570_3_PKS_KS.1_	163.6	FASII
SRR8739617_NODE_174_nrpspksdomains_ctg6816_2_PKS_KS.1_	709.8	FAS
SRR8739617_NODE_174_nrpspksdomains_ctg6816_2_PKS_KS.1_	342.3	PKS
SRR8739617_NODE_174_nrpspksdomains_ctg6816_2_PKS_KS.1_	173.1	FASII
SRR2083715_NODE_101_nrpspksdomains_ctg3572_2_PKS_KS.1_	709.5	FAS
SRR2083715_NODE_101_nrpspksdomains_ctg3572_2_PKS_KS.1_	338.8	PKS
SRR2083715_NODE_101_nrpspksdomains_ctg3572_2_PKS_KS.1_	171.2	FASII
SRR8739610_NODE_158_nrpspksdomains_ctg4881_1_PKS_KS.1_	709.5	FAS
SRR8739610_NODE_158_nrpspksdomains_ctg4881_1_PKS_KS.1_	340.6	PKS
SRR8739610_NODE_158_nrpspksdomains_ctg4881_1_PKS_KS.1_	167.2	FASII
SRR8739610_NODE_190_nrpspksdomains_ctg4882_1_PKS_KS.1_	708.3	FAS
SRR8739610_NODE_190_nrpspksdomains_ctg4882_1_PKS_KS.1_	336.9	PKS
SRR8739610_NODE_190_nrpspksdomains_ctg4882_1_PKS_KS.1_	161.3	FASII
SRR4407796_NODE_182_nrpspksdomains_ctg6152_1_PKS_KS.1_	708.1	FAS
SRR4407796_NODE_182_nrpspksdomains_ctg6152_1_PKS_KS.1_	334.9	PKS
SRR4407796_NODE_182_nrpspksdomains_ctg6152_1_PKS_KS.1_	166.8	FASII
SRR14833225_NODE_55_nrpspksdomains_ctg3159_1_PKS_KS.1_	708	FAS
SRR14833225_NODE_55_nrpspksdomains_ctg3159_1_PKS_KS.1_	334.9	PKS
SRR14833225_NODE_55_nrpspksdomains_ctg3159_1_PKS_KS.1_	165.4	FASII
SRR4045941_NODE_156_nrpspksdomains_ctg3999_1_PKS_KS.1_	708	FAS
SRR4045941_NODE_156_nrpspksdomains_ctg3999_1_PKS_KS.1_	339.5	PKS
SRR4045941_NODE_156_nrpspksdomains_ctg3999_1_PKS_KS.1_	164.7	FASII
SRR8739617_NODE_184_nrpspksdomains_ctg6818_1_PKS_KS.1_	707.9	FAS
SRR8739617_NODE_184_nrpspksdomains_ctg6818_1_PKS_KS.1_	341.6	PKS
SRR8739617_NODE_184_nrpspksdomains_ctg6818_1_PKS_KS.1_	169	FASII
SRR14833228_NODE_21_nrpspksdomains_ctg2166_1_PKS_KS.1_	706.6	FAS
SRR14833228_NODE_21_nrpspksdomains_ctg2166_1_PKS_KS.1_	334.1	PKS
SRR14833228_NODE_21_nrpspksdomains_ctg2166_1_PKS_KS.1_	173	FASII
SRR8739617_NODE_185_nrpspksdomains_ctg6819_1_PKS_KS.1_	706.3	FAS
SRR8739617_NODE_185_nrpspksdomains_ctg6819_1_PKS_KS.1_	340.9	PKS
SRR8739617_NODE_185_nrpspksdomains_ctg6819_1_PKS_KS.1_	170.7	FASII
SRR4045940_NODE_187_nrpspksdomains_ctg3989_1_PKS_KS.1_	705.8	FAS
SRR4045940_NODE_187_nrpspksdomains_ctg3989_1_PKS_KS.1_	339	PKS
SRR4045940_NODE_187_nrpspksdomains_ctg3989_1_PKS_KS.1_	168	FASII
SRR7300148_NODE_608_nrpspksdomains_ctg5180_1_PKS_KS.1_	704.8	FAS
SRR7300148_NODE_608_nrpspksdomains_ctg5180_1_PKS_KS.1_	346.3	PKS
SRR7300148_NODE_608_nrpspksdomains_ctg5180_1_PKS_KS.1_	176	FASII
ERR9434984_NODE_283_nrpspksdomains_ctg1041_1_PKS_KS.1_	704.6	FAS
ERR9434984_NODE_283_nrpspksdomains_ctg1041_1_PKS_KS.1_	347.8	PKS
ERR9434984_NODE_283_nrpspksdomains_ctg1041_1_PKS_KS.1_	165.2	FASII
SRR8739614_NODE_324_nrpspksdomains_ctg7758_1_PKS_KS.1_	704	FAS
SRR8739614_NODE_324_nrpspksdomains_ctg7758_1_PKS_KS.1_	336.9	PKS
SRR8739614_NODE_324_nrpspksdomains_ctg7758_1_PKS_KS.1_	179.1	FASII
SRR8739615_NODE_265_nrpspksdomains_ctg4908_1_PKS_KS.1_	703.5	FAS
SRR8739615_NODE_265_nrpspksdomains_ctg4908_1_PKS_KS.1_	334.3	PKS
SRR8739615_NODE_265_nrpspksdomains_ctg4908_1_PKS_KS.1_	171.1	FASII
SRR8739615_NODE_228_nrpspksdomains_ctg4907_1_PKS_KS.1_	703	FAS
SRR8739615_NODE_228_nrpspksdomains_ctg4907_1_PKS_KS.1_	344.4	PKS
SRR8739615_NODE_228_nrpspksdomains_ctg4907_1_PKS_KS.1_	169.4	FASII
SRR14833208_NODE_55_nrpspksdomains_ctg3067_2_PKS_KS.1_	702.9	FAS
SRR14833208_NODE_55_nrpspksdomains_ctg3067_2_PKS_KS.1_	347.7	PKS
SRR14833208_NODE_55_nrpspksdomains_ctg3067_2_PKS_KS.1_	174.1	FASII
SRR14833221_NODE_59_nrpspksdomains_ctg3139_1_PKS_KS.1_	702.8	FAS
SRR14833221_NODE_59_nrpspksdomains_ctg3139_1_PKS_KS.1_	344.5	PKS
SRR14833221_NODE_59_nrpspksdomains_ctg3139_1_PKS_KS.1_	176.4	FASII
SRR14833215_NODE_179_nrpspksdomains_ctg3074_1_PKS_KS.1_	702.5	FAS
SRR14833215_NODE_179_nrpspksdomains_ctg3074_1_PKS_KS.1_	342.4	PKS
SRR14833215_NODE_179_nrpspksdomains_ctg3074_1_PKS_KS.1_	176.3	FASII
SRR14833213_NODE_35_nrpspksdomains_ctg3072_1_PKS_KS.1_	702.3	FAS
SRR14833213_NODE_35_nrpspksdomains_ctg3072_1_PKS_KS.1_	344.9	PKS
SRR14833213_NODE_35_nrpspksdomains_ctg3072_1_PKS_KS.1_	173.2	FASII
SRR14833224_NODE_20_nrpspksdomains_ctg3177_1_PKS_KS.1_	702.2	FAS
SRR14833224_NODE_20_nrpspksdomains_ctg3177_1_PKS_KS.1_	344.6	PKS
SRR14833224_NODE_20_nrpspksdomains_ctg3177_1_PKS_KS.1_	173.2	FASII
SRR8739613_NODE_145_nrpspksdomains_ctg5461_1_PKS_KS.1_	701.9	FAS
SRR8739613_NODE_145_nrpspksdomains_ctg5461_1_PKS_KS.1_	340.1	PKS
SRR8739613_NODE_145_nrpspksdomains_ctg5461_1_PKS_KS.1_	175.7	FASII
SRR14833222_NODE_150_nrpspksdomains_ctg1800_2_PKS_KS.1_	701.7	FAS
SRR14833222_NODE_150_nrpspksdomains_ctg1800_2_PKS_KS.1_	341.5	PKS
SRR14833222_NODE_150_nrpspksdomains_ctg1800_2_PKS_KS.1_	168	FASII
SRR13394428_NODE_130_nrpspksdomains_ctg1575_1_PKS_KS.1_	701.2	FAS
SRR13394428_NODE_130_nrpspksdomains_ctg1575_1_PKS_KS.1_	341.9	PKS
SRR13394428_NODE_130_nrpspksdomains_ctg1575_1_PKS_KS.1_	167.3	FASII
SRR14833218_NODE_127_nrpspksdomains_ctg3127_1_PKS_KS.1_	701.2	FAS
SRR14833218_NODE_127_nrpspksdomains_ctg3127_1_PKS_KS.1_	339.9	PKS
SRR14833218_NODE_127_nrpspksdomains_ctg3127_1_PKS_KS.1_	169.3	FASII
SRR15992416_NODE_5007_nrpspksdomains_ctg2246_2_PKS_KS.1_	700.3	FAS
SRR15992416_NODE_5007_nrpspksdomains_ctg2246_2_PKS_KS.1_	313.9	PKS
SRR15992416_NODE_5007_nrpspksdomains_ctg2246_2_PKS_KS.1_	143.4	FASII
SRR8739612_NODE_194_nrpspksdomains_ctg7651_1_PKS_KS.1_	698.8	FAS
SRR8739612_NODE_194_nrpspksdomains_ctg7651_1_PKS_KS.1_	329.4	PKS
SRR8739612_NODE_194_nrpspksdomains_ctg7651_1_PKS_KS.1_	156.5	FASII
SRR8739601_NODE_262_nrpspksdomains_ctg5417_1_PKS_KS.1_	696.4	FAS
SRR8739601_NODE_262_nrpspksdomains_ctg5417_1_PKS_KS.1_	332.8	PKS
SRR8739601_NODE_262_nrpspksdomains_ctg5417_1_PKS_KS.1_	171.8	FASII
SRR974944_NODE_1311_nrpspksdomains_ctg8117_1_PKS_KS.1_	696.2	FAS
SRR974944_NODE_1311_nrpspksdomains_ctg8117_1_PKS_KS.1_	351.9	PKS
SRR974944_NODE_1311_nrpspksdomains_ctg8117_1_PKS_KS.1_	154.3	FASII
SRR2083717_NODE_65_nrpspksdomains_ctg3596_1_PKS_KS.1_	694.1	FAS
SRR2083717_NODE_65_nrpspksdomains_ctg3596_1_PKS_KS.1_	330.9	PKS
SRR2083717_NODE_65_nrpspksdomains_ctg3596_1_PKS_KS.1_	178.9	FASII
SRR2083645_NODE_42_nrpspksdomains_ctg5161_1_PKS_KS.1_	687.4	FAS
SRR2083645_NODE_42_nrpspksdomains_ctg5161_1_PKS_KS.1_	334.1	PKS
SRR2083645_NODE_42_nrpspksdomains_ctg5161_1_PKS_KS.1_	145.7	FASII
SRR3322004_NODE_480_nrpspksdomains_ctg4972_2_PKS_KS.1_	686.1	FAS
SRR3322004_NODE_480_nrpspksdomains_ctg4972_2_PKS_KS.1_	327.8	PKS
SRR3322004_NODE_480_nrpspksdomains_ctg4972_2_PKS_KS.1_	165	FASII
SRR2971095_NODE_308_nrpspksdomains_ctg3198_1_PKS_KS.1_	685.6	FAS
SRR2971095_NODE_308_nrpspksdomains_ctg3198_1_PKS_KS.1_	348.4	PKS
SRR2971095_NODE_308_nrpspksdomains_ctg3198_1_PKS_KS.1_	185.3	FASII
SRR8739614_NODE_177_nrpspksdomains_ctg7757_3_PKS_KS.1_	683.1	FAS
SRR8739614_NODE_177_nrpspksdomains_ctg7757_3_PKS_KS.1_	338.5	PKS
SRR8739614_NODE_177_nrpspksdomains_ctg7757_3_PKS_KS.1_	151	FASII
SRR11210694_NODE_277_nrpspksdomains_ctg950_1_PKS_KS.1_	677.9	FAS
SRR11210694_NODE_277_nrpspksdomains_ctg950_1_PKS_KS.1_	330.4	PKS
SRR11210694_NODE_277_nrpspksdomains_ctg950_1_PKS_KS.1_	160.9	FASII
SRR4413763_NODE_901_nrpspksdomains_ctg6196_1_PKS_KS.1_	677.5	FAS
SRR4413763_NODE_901_nrpspksdomains_ctg6196_1_PKS_KS.1_	332.8	PKS
SRR4413763_NODE_901_nrpspksdomains_ctg6196_1_PKS_KS.1_	176.6	FASII
ERR6286735_NODE_172_nrpspksdomains_ctg714_1_PKS_KS.1_	676.9	FAS
ERR6286735_NODE_172_nrpspksdomains_ctg714_1_PKS_KS.1_	332	PKS
ERR6286735_NODE_172_nrpspksdomains_ctg714_1_PKS_KS.1_	148.8	FASII
SRR4045940_NODE_364_nrpspksdomains_ctg3992_1_PKS_KS.1_	675.9	FAS
SRR4045940_NODE_364_nrpspksdomains_ctg3992_1_PKS_KS.1_	326.5	PKS
SRR4045940_NODE_364_nrpspksdomains_ctg3992_1_PKS_KS.1_	170.6	FASII
SRR11637884_NODE_826_nrpspksdomains_ctg1393_1_PKS_KS.1_	669.3	FAS
SRR11637884_NODE_826_nrpspksdomains_ctg1393_1_PKS_KS.1_	327.4	PKS
SRR11637884_NODE_826_nrpspksdomains_ctg1393_1_PKS_KS.1_	168.3	FASII
ERR6286735_NODE_133_nrpspksdomains_ctg712_1_PKS_KS.1_	668.8	FAS
ERR6286735_NODE_133_nrpspksdomains_ctg712_1_PKS_KS.1_	332.5	PKS
ERR6286735_NODE_133_nrpspksdomains_ctg712_1_PKS_KS.1_	148.4	FASII
SRR8739613_NODE_318_nrpspksdomains_ctg5464_1_PKS_KS.1_	660.9	FAS
SRR8739613_NODE_318_nrpspksdomains_ctg5464_1_PKS_KS.1_	319.4	PKS
SRR8739613_NODE_318_nrpspksdomains_ctg5464_1_PKS_KS.1_	161.4	FASII
SRR4413771_NODE_154_nrpspksdomains_ctg6168_3_PKS_KS.1_	659.5	FAS
SRR4413771_NODE_154_nrpspksdomains_ctg6168_3_PKS_KS.1_	329.8	PKS
SRR4413771_NODE_154_nrpspksdomains_ctg6168_3_PKS_KS.1_	160.5	FASII
SRR4407796_NODE_403_nrpspksdomains_ctg6153_3_PKS_KS.1_	651	FAS
SRR4407796_NODE_403_nrpspksdomains_ctg6153_3_PKS_KS.1_	324.2	PKS
SRR4407796_NODE_403_nrpspksdomains_ctg6153_3_PKS_KS.1_	171.5	FASII
SRR8739614_NODE_717_nrpspksdomains_ctg7764_1_PKS_KS.1_	647.3	FAS
SRR8739614_NODE_717_nrpspksdomains_ctg7764_1_PKS_KS.1_	308	PKS
SRR8739614_NODE_717_nrpspksdomains_ctg7764_1_PKS_KS.1_	149.8	FASII
SRR8739614_NODE_559_nrpspksdomains_ctg7761_1_PKS_KS.1_	646.6	FAS
SRR8739614_NODE_559_nrpspksdomains_ctg7761_1_PKS_KS.1_	310.7	PKS
SRR8739614_NODE_559_nrpspksdomains_ctg7761_1_PKS_KS.1_	149.5	FASII
SRR2083671_NODE_2063_nrpspksdomains_ctg4348_1_PKS_KS.1_	645.8	FAS
SRR2083671_NODE_2063_nrpspksdomains_ctg4348_1_PKS_KS.1_	343	PKS
SRR2083671_NODE_2063_nrpspksdomains_ctg4348_1_PKS_KS.1_	169.5	FASII
SRR6830122_NODE_739_nrpspksdomains_ctg4634_1_PKS_KS.1_	644.7	FAS
SRR6830122_NODE_739_nrpspksdomains_ctg4634_1_PKS_KS.1_	331.7	PKS
SRR6830122_NODE_739_nrpspksdomains_ctg4634_1_PKS_KS.1_	176.2	FASII
SRR11233339_NODE_194_nrpspksdomains_ctg1271_3_PKS_KS.1_	641	FAS
SRR11233339_NODE_194_nrpspksdomains_ctg1271_3_PKS_KS.1_	325.9	PKS
SRR11233339_NODE_194_nrpspksdomains_ctg1271_3_PKS_KS.1_	153.9	FASII
SRR8739600_NODE_15_nrpspksdomains_ctg4872_1_PKS_KS.1_	639.4	FAS
SRR8739600_NODE_15_nrpspksdomains_ctg4872_1_PKS_KS.1_	318.2	PKS
SRR8739600_NODE_15_nrpspksdomains_ctg4872_1_PKS_KS.1_	159.7	FASII
SRR8739604_NODE_1671_nrpspksdomains_ctg7634_1_PKS_KS.1_	633.3	FAS
SRR8739604_NODE_1671_nrpspksdomains_ctg7634_1_PKS_KS.1_	301.9	PKS
SRR8739604_NODE_1671_nrpspksdomains_ctg7634_1_PKS_KS.1_	149.5	FASII
SRR8739610_NODE_466_nrpspksdomains_ctg4886_1_PKS_KS.1_	632.6	FAS
SRR8739610_NODE_466_nrpspksdomains_ctg4886_1_PKS_KS.1_	316.5	PKS
SRR8739610_NODE_466_nrpspksdomains_ctg4886_1_PKS_KS.1_	149.6	FASII
SRR8739602_NODE_914_nrpspksdomains_ctg7620_1_PKS_KS.1_	630.6	FAS
SRR8739602_NODE_914_nrpspksdomains_ctg7620_1_PKS_KS.1_	349.7	PKS
SRR8739602_NODE_914_nrpspksdomains_ctg7620_1_PKS_KS.1_	176.2	FASII
SRR2083697_NODE_96_nrpspksdomains_ctg4911_1_PKS_KS.1_	630.1	FAS
SRR2083697_NODE_96_nrpspksdomains_ctg4911_1_PKS_KS.1_	331	PKS
SRR2083697_NODE_96_nrpspksdomains_ctg4911_1_PKS_KS.1_	157.3	FASII
SRR8739604_NODE_450_nrpspksdomains_ctg7632_1_PKS_KS.1_	625.9	FAS
SRR8739604_NODE_450_nrpspksdomains_ctg7632_1_PKS_KS.1_	328	PKS
SRR8739604_NODE_450_nrpspksdomains_ctg7632_1_PKS_KS.1_	133.6	FASII
SRR8739601_NODE_1451_nrpspksdomains_ctg5424_1_PKS_KS.1_	621.2	FAS
SRR8739601_NODE_1451_nrpspksdomains_ctg5424_1_PKS_KS.1_	320.4	PKS
SRR8739601_NODE_1451_nrpspksdomains_ctg5424_1_PKS_KS.1_	159	FASII
SRR8739611_NODE_68_nrpspksdomains_ctg5440_1_PKS_KS.1_	619.7	FAS
SRR8739611_NODE_68_nrpspksdomains_ctg5440_1_PKS_KS.1_	331.8	PKS
SRR8739611_NODE_68_nrpspksdomains_ctg5440_1_PKS_KS.1_	148.9	FASII
SRR8739604_NODE_364_nrpspksdomains_ctg7631_1_PKS_KS.1_	619.4	FAS
SRR8739604_NODE_364_nrpspksdomains_ctg7631_1_PKS_KS.1_	327.6	PKS
SRR8739604_NODE_364_nrpspksdomains_ctg7631_1_PKS_KS.1_	148.1	FASII
SRR8739603_NODE_297_nrpspksdomains_ctg7740_2_PKS_KS.1_	616.5	FAS
SRR8739603_NODE_297_nrpspksdomains_ctg7740_2_PKS_KS.1_	294.8	PKS
SRR8739603_NODE_297_nrpspksdomains_ctg7740_2_PKS_KS.1_	136.2	FASII
SRR4413771_NODE_131_nrpspksdomains_ctg6167_1_PKS_KS.1_	614.6	FAS
SRR4413771_NODE_131_nrpspksdomains_ctg6167_1_PKS_KS.1_	332.2	PKS
SRR4413771_NODE_131_nrpspksdomains_ctg6167_1_PKS_KS.1_	169.1	FASII
SRR8739599_NODE_138_nrpspksdomains_ctg4859_1_PKS_KS.1_	613.7	FAS
SRR8739599_NODE_138_nrpspksdomains_ctg4859_1_PKS_KS.1_	328.1	PKS
SRR8739599_NODE_138_nrpspksdomains_ctg4859_1_PKS_KS.1_	139.7	FASII
SRR8739599_NODE_131_nrpspksdomains_ctg4858_2_PKS_KS.1_	612.3	FAS
SRR8739599_NODE_131_nrpspksdomains_ctg4858_2_PKS_KS.1_	340.2	PKS
SRR8739599_NODE_131_nrpspksdomains_ctg4858_2_PKS_KS.1_	157	FASII
SRR8739616_NODE_4874_nrpspksdomains_ctg5501_1_PKS_KS.1_	608.7	FAS
SRR8739616_NODE_4874_nrpspksdomains_ctg5501_1_PKS_KS.1_	328.4	PKS
SRR8739616_NODE_4874_nrpspksdomains_ctg5501_1_PKS_KS.1_	164.9	FASII
SRR8739614_NODE_426_nrpspksdomains_ctg7760_1_PKS_KS.1_	608.2	FAS
SRR8739614_NODE_426_nrpspksdomains_ctg7760_1_PKS_KS.1_	321.9	PKS
SRR8739614_NODE_426_nrpspksdomains_ctg7760_1_PKS_KS.1_	155.1	FASII
SRR8739610_NODE_4595_nrpspksdomains_ctg4895_1_PKS_KS.1_	608.1	FAS
SRR8739610_NODE_4595_nrpspksdomains_ctg4895_1_PKS_KS.1_	316.9	PKS
SRR8739610_NODE_4595_nrpspksdomains_ctg4895_1_PKS_KS.1_	162.8	FASII
SRR8739620_NODE_269_nrpspksdomains_ctg7684_1_PKS_KS.1_	606.6	FAS
SRR8739620_NODE_269_nrpspksdomains_ctg7684_1_PKS_KS.1_	306.3	PKS
SRR8739620_NODE_269_nrpspksdomains_ctg7684_1_PKS_KS.1_	147.3	FASII
SRR2083722_NODE_530_nrpspksdomains_ctg3646_1_PKS_KS.1_	604.5	FAS
SRR2083722_NODE_530_nrpspksdomains_ctg3646_1_PKS_KS.1_	298.9	PKS
SRR2083722_NODE_530_nrpspksdomains_ctg3646_1_PKS_KS.1_	134	FASII
SRR8739613_NODE_224_nrpspksdomains_ctg5462_1_PKS_KS.1_	599.7	FAS
SRR8739613_NODE_224_nrpspksdomains_ctg5462_1_PKS_KS.1_	285.2	PKS
SRR8739613_NODE_224_nrpspksdomains_ctg5462_1_PKS_KS.1_	143.5	FASII
SRR8801542_NODE_213_nrpspksdomains_ctg6870_2_PKS_KS.1_	598.2	FAS
SRR8801542_NODE_213_nrpspksdomains_ctg6870_2_PKS_KS.1_	310.7	PKS
SRR8801542_NODE_213_nrpspksdomains_ctg6870_2_PKS_KS.1_	165.6	FASII
SRR8801543_NODE_477_nrpspksdomains_ctg5516_1_PKS_KS.1_	596.3	FAS
SRR8801543_NODE_477_nrpspksdomains_ctg5516_1_PKS_KS.1_	319.3	PKS
SRR8801543_NODE_477_nrpspksdomains_ctg5516_1_PKS_KS.1_	152.9	FASII
SRR8739601_NODE_459_nrpspksdomains_ctg5421_1_PKS_KS.1_	595	FAS
SRR8739601_NODE_459_nrpspksdomains_ctg5421_1_PKS_KS.1_	273.4	PKS
SRR8739601_NODE_459_nrpspksdomains_ctg5421_1_PKS_KS.1_	128.7	FASII
DRR089198_NODE_378_nrpspksdomains_ctg67_1_PKS_KS.1_	594.7	FAS
DRR089198_NODE_378_nrpspksdomains_ctg67_1_PKS_KS.1_	315.7	PKS
DRR089198_NODE_378_nrpspksdomains_ctg67_1_PKS_KS.1_	149.2	FASII
ERR9434985_NODE_532_nrpspksdomains_ctg718_1_PKS_KS.1_	592.6	FAS
ERR9434985_NODE_532_nrpspksdomains_ctg718_1_PKS_KS.1_	321.7	PKS
ERR9434985_NODE_532_nrpspksdomains_ctg718_1_PKS_KS.1_	160.9	FASII
SRR8801544_NODE_42_nrpspksdomains_ctg7837_1_PKS_KS.1_	590.9	FAS
SRR8801544_NODE_42_nrpspksdomains_ctg7837_1_PKS_KS.1_	318.5	PKS
SRR8801544_NODE_42_nrpspksdomains_ctg7837_1_PKS_KS.1_	152.6	FASII
ERR1145718_NODE_103_nrpspksdomains_ctg293_1_PKS_KS.1_	590.6	FAS
ERR1145718_NODE_103_nrpspksdomains_ctg293_1_PKS_KS.1_	290.5	PKS
ERR1145718_NODE_103_nrpspksdomains_ctg293_1_PKS_KS.1_	151.7	FASII
SRR8739618_NODE_303_nrpspksdomains_ctg7672_1_PKS_KS.1_	588.6	FAS
SRR8739618_NODE_303_nrpspksdomains_ctg7672_1_PKS_KS.1_	323.4	PKS
SRR8739618_NODE_303_nrpspksdomains_ctg7672_1_PKS_KS.1_	134	FASII
SRR424344_NODE_340_nrpspksdomains_ctg4008_1_PKS_KS.1_	588.2	FAS
SRR424344_NODE_340_nrpspksdomains_ctg4008_1_PKS_KS.1_	311.9	PKS
SRR424344_NODE_340_nrpspksdomains_ctg4008_1_PKS_KS.1_	158.8	FASII
SRR8739617_NODE_310_nrpspksdomains_ctg6822_1_PKS_KS.1_	587.8	FAS
SRR8739617_NODE_310_nrpspksdomains_ctg6822_1_PKS_KS.1_	317.6	PKS
SRR8739617_NODE_310_nrpspksdomains_ctg6822_1_PKS_KS.1_	132.4	FASII
SRR8801541_NODE_999_nrpspksdomains_ctg7822_1_PKS_KS.1_	586.2	FAS
SRR8801541_NODE_999_nrpspksdomains_ctg7822_1_PKS_KS.1_	321.5	PKS
SRR8801541_NODE_999_nrpspksdomains_ctg7822_1_PKS_KS.1_	154.7	FASII
DRR186119_NODE_238_nrpspksdomains_ctg308_1_PKS_KS.1_	585.6	FAS
DRR186119_NODE_238_nrpspksdomains_ctg308_1_PKS_KS.1_	293	PKS
DRR186119_NODE_238_nrpspksdomains_ctg308_1_PKS_KS.1_	146.2	FASII
SRR11637884_NODE_933_nrpspksdomains_ctg1398_1_PKS_KS.1_	583.8	FAS
SRR11637884_NODE_933_nrpspksdomains_ctg1398_1_PKS_KS.1_	297.4	PKS
SRR11637884_NODE_933_nrpspksdomains_ctg1398_1_PKS_KS.1_	155.6	FASII
SRR2971095_NODE_410_nrpspksdomains_ctg3202_1_PKS_KS.1_	582	FAS
SRR2971095_NODE_410_nrpspksdomains_ctg3202_1_PKS_KS.1_	307.4	PKS
SRR2971095_NODE_410_nrpspksdomains_ctg3202_1_PKS_KS.1_	155.1	FASII
SRR8739604_NODE_633_nrpspksdomains_ctg7633_1_PKS_KS.1_	581.6	FAS
SRR8739604_NODE_633_nrpspksdomains_ctg7633_1_PKS_KS.1_	306.4	PKS
SRR8739604_NODE_633_nrpspksdomains_ctg7633_1_PKS_KS.1_	128.7	FASII
SRR8739601_NODE_439_nrpspksdomains_ctg5418_1_PKS_KS.1_	581.4	FAS
SRR8739601_NODE_439_nrpspksdomains_ctg5418_1_PKS_KS.1_	280.1	PKS
SRR8739601_NODE_439_nrpspksdomains_ctg5418_1_PKS_KS.1_	124.8	FASII
SRR12199489_NODE_215_nrpspksdomains_ctg1933_1_PKS_KS.1_	579.4	FAS
SRR12199489_NODE_215_nrpspksdomains_ctg1933_1_PKS_KS.1_	291.2	PKS
SRR12199489_NODE_215_nrpspksdomains_ctg1933_1_PKS_KS.1_	144.1	FASII
SRR8739617_NODE_302_nrpspksdomains_ctg6821_1_PKS_KS.1_	577.5	FAS
SRR8739617_NODE_302_nrpspksdomains_ctg6821_1_PKS_KS.1_	311	PKS
SRR8739617_NODE_302_nrpspksdomains_ctg6821_1_PKS_KS.1_	115.7	FASII
SRR424344_NODE_2773_nrpspksdomains_ctg4014_1_PKS_KS.1_	576.7	FAS
SRR424344_NODE_2773_nrpspksdomains_ctg4014_1_PKS_KS.1_	297.3	PKS
SRR424344_NODE_2773_nrpspksdomains_ctg4014_1_PKS_KS.1_	145.7	FASII
SRR8739602_NODE_392_nrpspksdomains_ctg7619_1_PKS_KS.1_	570.9	FAS
SRR8739602_NODE_392_nrpspksdomains_ctg7619_1_PKS_KS.1_	309	PKS
SRR8739602_NODE_392_nrpspksdomains_ctg7619_1_PKS_KS.1_	151.2	FASII
SRR17023293_NODE_6296_nrpspksdomains_ctg3869_1_PKS_KS.1_	568.6	FAS
SRR17023293_NODE_6296_nrpspksdomains_ctg3869_1_PKS_KS.1_	292.6	PKS
SRR17023293_NODE_6296_nrpspksdomains_ctg3869_1_PKS_KS.1_	141.2	FASII
SRR8739615_NODE_366_nrpspksdomains_ctg4910_1_PKS_KS.1_	567.3	FAS
SRR8739615_NODE_366_nrpspksdomains_ctg4910_1_PKS_KS.1_	303.7	PKS
SRR8739615_NODE_366_nrpspksdomains_ctg4910_1_PKS_KS.1_	151.9	FASII
SRR8739612_NODE_358_nrpspksdomains_ctg7655_1_PKS_KS.1_	567.3	FAS
SRR8739612_NODE_358_nrpspksdomains_ctg7655_1_PKS_KS.1_	306.1	PKS
SRR8739612_NODE_358_nrpspksdomains_ctg7655_1_PKS_KS.1_	151.5	FASII
SRR8739599_NODE_116_nrpspksdomains_ctg4857_1_PKS_KS.1_	566.8	FAS
SRR8739599_NODE_116_nrpspksdomains_ctg4857_1_PKS_KS.1_	305.7	PKS
SRR8739599_NODE_116_nrpspksdomains_ctg4857_1_PKS_KS.1_	149.8	FASII
SRR2971095_NODE_1041_nrpspksdomains_ctg3204_3_PKS_KS.1_	565.9	FAS
SRR2971095_NODE_1041_nrpspksdomains_ctg3204_3_PKS_KS.1_	282	PKS
SRR2971095_NODE_1041_nrpspksdomains_ctg3204_3_PKS_KS.1_	157.1	FASII
SRR8739618_NODE_577_nrpspksdomains_ctg7673_1_PKS_KS.1_	564.2	FAS
SRR8739618_NODE_577_nrpspksdomains_ctg7673_1_PKS_KS.1_	326.6	PKS
SRR8739618_NODE_577_nrpspksdomains_ctg7673_1_PKS_KS.1_	143.7	FASII
SRR6981565_NODE_1299_nrpspksdomains_ctg4682_1_PKS_KS.1_	563.5	FAS
SRR6981565_NODE_1299_nrpspksdomains_ctg4682_1_PKS_KS.1_	296.5	PKS
SRR6981565_NODE_1299_nrpspksdomains_ctg4682_1_PKS_KS.1_	130.1	FASII
SRR6981565_NODE_1298_nrpspksdomains_ctg4681_1_PKS_KS.1_	561.5	FAS
SRR6981565_NODE_1298_nrpspksdomains_ctg4681_1_PKS_KS.1_	297.7	PKS
SRR6981565_NODE_1298_nrpspksdomains_ctg4681_1_PKS_KS.1_	135.4	FASII
SRR6286830_NODE_8389_nrpspksdomains_ctg6719_1_PKS_KS.1_	559.7	FAS
SRR6286830_NODE_8389_nrpspksdomains_ctg6719_1_PKS_KS.1_	310.2	PKS
SRR6286830_NODE_8389_nrpspksdomains_ctg6719_1_PKS_KS.1_	171.4	FASII
SRR6286830_NODE_6581_nrpspksdomains_ctg6718_1_PKS_KS.1_	559	FAS
SRR6286830_NODE_6581_nrpspksdomains_ctg6718_1_PKS_KS.1_	307.5	PKS
SRR6286830_NODE_6581_nrpspksdomains_ctg6718_1_PKS_KS.1_	173.4	FASII
SRR6981563_NODE_889_nrpspksdomains_ctg4518_2_PKS_KS.1_	558.7	FAS
SRR6981563_NODE_889_nrpspksdomains_ctg4518_2_PKS_KS.1_	292.4	PKS
SRR6981563_NODE_889_nrpspksdomains_ctg4518_2_PKS_KS.1_	136.8	FASII
SRR12199489_NODE_52_nrpspksdomains_ctg1926_5_PKS_KS.1_	558.5	FAS
SRR12199489_NODE_52_nrpspksdomains_ctg1926_5_PKS_KS.1_	266.9	PKS
SRR12199489_NODE_52_nrpspksdomains_ctg1926_5_PKS_KS.1_	135.1	FASII
SRR6981565_NODE_652_nrpspksdomains_ctg4670_1_PKS_KS.1_	558.4	FAS
SRR6981565_NODE_652_nrpspksdomains_ctg4670_1_PKS_KS.1_	296	PKS
SRR6981565_NODE_652_nrpspksdomains_ctg4670_1_PKS_KS.1_	143	FASII
SRR8739611_NODE_262_nrpspksdomains_ctg5446_1_PKS_KS.1_	558.3	FAS
SRR8739611_NODE_262_nrpspksdomains_ctg5446_1_PKS_KS.1_	296.8	PKS
SRR8739611_NODE_262_nrpspksdomains_ctg5446_1_PKS_KS.1_	140.8	FASII
SRR8739614_NODE_6756_nrpspksdomains_ctg7771_1_PKS_KS.1_	558.1	FAS
SRR8739614_NODE_6756_nrpspksdomains_ctg7771_1_PKS_KS.1_	300	PKS
SRR8739614_NODE_6756_nrpspksdomains_ctg7771_1_PKS_KS.1_	140.5	FASII
DRR186119_NODE_266_nrpspksdomains_ctg309_1_PKS_KS.1_	557.7	FAS
DRR186119_NODE_266_nrpspksdomains_ctg309_1_PKS_KS.1_	266.4	PKS
DRR186119_NODE_266_nrpspksdomains_ctg309_1_PKS_KS.1_	135.2	FASII
SRR11781471_NODE_1532_nrpspksdomains_ctg1784_1_PKS_KS.1_	557.5	FAS
SRR11781471_NODE_1532_nrpspksdomains_ctg1784_1_PKS_KS.1_	277.9	PKS
SRR11781471_NODE_1532_nrpspksdomains_ctg1784_1_PKS_KS.1_	128.4	FASII
SRR8801540_NODE_74_nrpspksdomains_ctg7791_1_PKS_KS.1_	556.4	FAS
SRR8801540_NODE_74_nrpspksdomains_ctg7791_1_PKS_KS.1_	302.1	PKS
SRR8801540_NODE_74_nrpspksdomains_ctg7791_1_PKS_KS.1_	149.7	FASII
SRR2083652_NODE_152_nrpspksdomains_ctg2979_1_PKS_KS.1_	556.2	FAS
SRR2083652_NODE_152_nrpspksdomains_ctg2979_1_PKS_KS.1_	297.8	PKS
SRR2083652_NODE_152_nrpspksdomains_ctg2979_1_PKS_KS.1_	136.7	FASII
SRR11637884_NODE_829_nrpspksdomains_ctg1394_1_PKS_KS.1_	555.8	FAS
SRR11637884_NODE_829_nrpspksdomains_ctg1394_1_PKS_KS.1_	298.9	PKS
SRR11637884_NODE_829_nrpspksdomains_ctg1394_1_PKS_KS.1_	159.3	FASII
SRR3742169_NODE_102_nrpspksdomains_ctg5935_1_PKS_KS.1_	555.5	FAS
SRR3742169_NODE_102_nrpspksdomains_ctg5935_1_PKS_KS.1_	272.8	PKS
SRR3742169_NODE_102_nrpspksdomains_ctg5935_1_PKS_KS.1_	127.3	FASII
SRR6981563_NODE_1136_nrpspksdomains_ctg4523_1_PKS_KS.1_	554.1	FAS
SRR6981563_NODE_1136_nrpspksdomains_ctg4523_1_PKS_KS.1_	288.2	PKS
SRR6981563_NODE_1136_nrpspksdomains_ctg4523_1_PKS_KS.1_	121.3	FASII
SRR6286830_NODE_6580_nrpspksdomains_ctg6717_1_PKS_KS.1_	553.6	FAS
SRR6286830_NODE_6580_nrpspksdomains_ctg6717_1_PKS_KS.1_	307.8	PKS
SRR6286830_NODE_6580_nrpspksdomains_ctg6717_1_PKS_KS.1_	172.4	FASII
SRR8801540_NODE_156_nrpspksdomains_ctg7797_1_PKS_KS.1_	553.4	FAS
SRR8801540_NODE_156_nrpspksdomains_ctg7797_1_PKS_KS.1_	317.2	PKS
SRR8801540_NODE_156_nrpspksdomains_ctg7797_1_PKS_KS.1_	150.6	FASII
SRR13102889_NODE_550_nrpspksdomains_ctg1477_2_PKS_KS.1_	551.6	FAS
SRR13102889_NODE_550_nrpspksdomains_ctg1477_2_PKS_KS.1_	305.3	PKS
SRR13102889_NODE_550_nrpspksdomains_ctg1477_2_PKS_KS.1_	155	FASII
SRR974944_NODE_819_nrpspksdomains_ctg8114_1_PKS_KS.1_	550.1	FAS
SRR974944_NODE_819_nrpspksdomains_ctg8114_1_PKS_KS.1_	307.5	PKS
SRR974944_NODE_819_nrpspksdomains_ctg8114_1_PKS_KS.1_	150.6	FASII
SRR2083651_NODE_3858_nrpspksdomains_ctg2973_1_PKS_KS.1_	549.9	FAS
SRR2083651_NODE_3858_nrpspksdomains_ctg2973_1_PKS_KS.1_	287.4	PKS
SRR2083651_NODE_3858_nrpspksdomains_ctg2973_1_PKS_KS.1_	127.5	FASII
SRR8739615_NODE_1256_nrpspksdomains_ctg4913_1_PKS_KS.1_	549.8	FAS
SRR8739615_NODE_1256_nrpspksdomains_ctg4913_1_PKS_KS.1_	316.5	PKS
SRR8739615_NODE_1256_nrpspksdomains_ctg4913_1_PKS_KS.1_	146.5	FASII
SRR925368_NODE_183_nrpspksdomains_ctg5183_1_PKS_KS.1_	549.8	FAS
SRR925368_NODE_183_nrpspksdomains_ctg5183_1_PKS_KS.1_	303.4	PKS
SRR925368_NODE_183_nrpspksdomains_ctg5183_1_PKS_KS.1_	130.2	FASII
SRR8187395_NODE_25224_nrpspksdomains_ctg7541_1_PKS_KS.1_	549.5	FAS
SRR8187395_NODE_25224_nrpspksdomains_ctg7541_1_PKS_KS.1_	304.3	PKS
SRR8187395_NODE_25224_nrpspksdomains_ctg7541_1_PKS_KS.1_	147.2	FASII
SRR8739618_NODE_255_nrpspksdomains_ctg7670_1_PKS_KS.1_	549.3	FAS
SRR8739618_NODE_255_nrpspksdomains_ctg7670_1_PKS_KS.1_	299	PKS
SRR8739618_NODE_255_nrpspksdomains_ctg7670_1_PKS_KS.1_	154.7	FASII
SRR15032041_NODE_584_nrpspksdomains_ctg3481_1_PKS_KS.1_	549	FAS
SRR15032041_NODE_584_nrpspksdomains_ctg3481_1_PKS_KS.1_	296.1	PKS
SRR15032041_NODE_584_nrpspksdomains_ctg3481_1_PKS_KS.1_	124	FASII
SRR4413771_NODE_179_nrpspksdomains_ctg6170_1_PKS_KS.1_	547.6	FAS
SRR4413771_NODE_179_nrpspksdomains_ctg6170_1_PKS_KS.1_	300.9	PKS
SRR4413771_NODE_179_nrpspksdomains_ctg6170_1_PKS_KS.1_	158.3	FASII
SRR9667703_NODE_356_nrpspksdomains_ctg7609_2_PKS_KS.1_	547.6	FAS
SRR9667703_NODE_356_nrpspksdomains_ctg7609_2_PKS_KS.1_	294.3	PKS
SRR9667703_NODE_356_nrpspksdomains_ctg7609_2_PKS_KS.1_	137.7	FASII
SRR11637884_NODE_11547_nrpspksdomains_ctg1426_1_PKS_KS.1_	547.1	FAS
SRR11637884_NODE_11547_nrpspksdomains_ctg1426_1_PKS_KS.1_	297.7	PKS
SRR11637884_NODE_11547_nrpspksdomains_ctg1426_1_PKS_KS.1_	148.3	FASII
SRR11658071_NODE_667_nrpspksdomains_ctg1926_1_PKS_KS.1_	546.9	FAS
SRR11658071_NODE_667_nrpspksdomains_ctg1926_1_PKS_KS.1_	303.1	PKS
SRR11658071_NODE_667_nrpspksdomains_ctg1926_1_PKS_KS.1_	151.5	FASII
DRR119294_NODE_395_nrpspksdomains_ctg107_1_PKS_KS.1_	546.7	FAS
DRR119294_NODE_395_nrpspksdomains_ctg107_1_PKS_KS.1_	301.8	PKS
DRR119294_NODE_395_nrpspksdomains_ctg107_1_PKS_KS.1_	153.9	FASII
SRR8739602_NODE_314_nrpspksdomains_ctg7618_1_PKS_KS.1_	546.3	FAS
SRR8739602_NODE_314_nrpspksdomains_ctg7618_1_PKS_KS.1_	293.7	PKS
SRR8739602_NODE_314_nrpspksdomains_ctg7618_1_PKS_KS.1_	146.3	FASII
SRR2758943_NODE_664_nrpspksdomains_ctg3791_3_PKS_KS.1_	546.2	FAS
SRR2758943_NODE_664_nrpspksdomains_ctg3791_3_PKS_KS.1_	295.5	PKS
SRR2758943_NODE_664_nrpspksdomains_ctg3791_3_PKS_KS.1_	135.5	FASII
SRR14040027_NODE_1061_nrpspksdomains_ctg2053_1_PKS_KS.1_	546.1	FAS
SRR14040027_NODE_1061_nrpspksdomains_ctg2053_1_PKS_KS.1_	295.5	PKS
SRR14040027_NODE_1061_nrpspksdomains_ctg2053_1_PKS_KS.1_	140.8	FASII
SRR16296823_NODE_4562_nrpspksdomains_ctg2296_1_PKS_KS.1_	546.1	FAS
SRR16296823_NODE_4562_nrpspksdomains_ctg2296_1_PKS_KS.1_	287.5	PKS
SRR16296823_NODE_4562_nrpspksdomains_ctg2296_1_PKS_KS.1_	125.4	FASII
SRR7300149_NODE_1270_nrpspksdomains_ctg4642_1_PKS_KS.1_	545.4	FAS
SRR7300149_NODE_1270_nrpspksdomains_ctg4642_1_PKS_KS.1_	318	PKS
SRR7300149_NODE_1270_nrpspksdomains_ctg4642_1_PKS_KS.1_	175.5	FASII
ERR2791377_NODE_127_nrpspksdomains_ctg226_3_PKS_KS.1_	545	FAS
ERR2791377_NODE_127_nrpspksdomains_ctg226_3_PKS_KS.1_	290.4	PKS
ERR2791377_NODE_127_nrpspksdomains_ctg226_3_PKS_KS.1_	126.6	FASII
SRR3322004_NODE_1083_nrpspksdomains_ctg4978_1_PKS_KS.1_	544.9	FAS
SRR3322004_NODE_1083_nrpspksdomains_ctg4978_1_PKS_KS.1_	282.4	PKS
SRR3322004_NODE_1083_nrpspksdomains_ctg4978_1_PKS_KS.1_	121.8	FASII
SRR6981565_NODE_12141_nrpspksdomains_ctg4703_1_PKS_KS.1_	544.1	FAS
SRR6981565_NODE_12141_nrpspksdomains_ctg4703_1_PKS_KS.1_	287.2	PKS
SRR6981565_NODE_12141_nrpspksdomains_ctg4703_1_PKS_KS.1_	120.8	FASII
SRR8739604_NODE_3889_nrpspksdomains_ctg7641_1_PKS_KS.1_	543.7	FAS
SRR8739604_NODE_3889_nrpspksdomains_ctg7641_1_PKS_KS.1_	296	PKS
SRR8739604_NODE_3889_nrpspksdomains_ctg7641_1_PKS_KS.1_	140.6	FASII
SRR1014805_NODE_649_nrpspksdomains_ctg1251_1_PKS_KS.1_	541.9	FAS
SRR1014805_NODE_649_nrpspksdomains_ctg1251_1_PKS_KS.1_	297.2	PKS
SRR1014805_NODE_649_nrpspksdomains_ctg1251_1_PKS_KS.1_	142	FASII
SRR14480196_NODE_112_nrpspksdomains_ctg3054_4_PKS_KS.1_	539.7	FAS
SRR14480196_NODE_112_nrpspksdomains_ctg3054_4_PKS_KS.1_	286.6	PKS
SRR14480196_NODE_112_nrpspksdomains_ctg3054_4_PKS_KS.1_	136.7	FASII
DRR186119_NODE_276_nrpspksdomains_ctg311_2_PKS_KS.1_	539	FAS
DRR186119_NODE_276_nrpspksdomains_ctg311_2_PKS_KS.1_	278.5	PKS
DRR186119_NODE_276_nrpspksdomains_ctg311_2_PKS_KS.1_	134.4	FASII
SRR3065078_NODE_2121_nrpspksdomains_ctg3223_1_PKS_KS.1_	538.7	FAS
SRR3065078_NODE_2121_nrpspksdomains_ctg3223_1_PKS_KS.1_	281.2	PKS
SRR3065078_NODE_2121_nrpspksdomains_ctg3223_1_PKS_KS.1_	128.7	FASII
SRR4045940_NODE_246_nrpspksdomains_ctg3990_1_PKS_KS.1_	533.7	FAS
SRR4045940_NODE_246_nrpspksdomains_ctg3990_1_PKS_KS.1_	295	PKS
SRR4045940_NODE_246_nrpspksdomains_ctg3990_1_PKS_KS.1_	143.6	FASII
SRR11637884_NODE_928_nrpspksdomains_ctg1397_1_PKS_KS.1_	531	FAS
SRR11637884_NODE_928_nrpspksdomains_ctg1397_1_PKS_KS.1_	293.2	PKS
SRR11637884_NODE_928_nrpspksdomains_ctg1397_1_PKS_KS.1_	148.5	FASII
SRR7902387_NODE_949_nrpspksdomains_ctg7483_1_PKS_KS.1_	529.9	FAS
SRR7902387_NODE_949_nrpspksdomains_ctg7483_1_PKS_KS.1_	298.1	PKS
SRR7902387_NODE_949_nrpspksdomains_ctg7483_1_PKS_KS.1_	131.8	FASII
SRR17568641_NODE_2123_nrpspksdomains_ctg4026_1_PKS_KS.1_	529.2	FAS
SRR17568641_NODE_2123_nrpspksdomains_ctg4026_1_PKS_KS.1_	306.3	PKS
SRR17568641_NODE_2123_nrpspksdomains_ctg4026_1_PKS_KS.1_	143.4	FASII
SRR9010625_NODE_73_nrpspksdomains_ctg8045_1_PKS_KS.1_	528.4	FAS
SRR9010625_NODE_73_nrpspksdomains_ctg8045_1_PKS_KS.1_	287.7	PKS
SRR9010625_NODE_73_nrpspksdomains_ctg8045_1_PKS_KS.1_	135.3	FASII
SRR6176960_NODE_3836_nrpspksdomains_ctg6954_1_PKS_KS.1_	528.2	FAS
SRR6176960_NODE_3836_nrpspksdomains_ctg6954_1_PKS_KS.1_	293.3	PKS
SRR6176960_NODE_3836_nrpspksdomains_ctg6954_1_PKS_KS.1_	140.1	FASII
SRR11729948_NODE_1770_nrpspksdomains_ctg1706_1_PKS_KS.1_	525.4	FAS
SRR11729948_NODE_1770_nrpspksdomains_ctg1706_1_PKS_KS.1_	299.4	PKS
SRR11729948_NODE_1770_nrpspksdomains_ctg1706_1_PKS_KS.1_	135.8	FASII
ERR4375164_NODE_834_nrpspksdomains_ctg611_1_PKS_KS.1_	525.3	FAS
ERR4375164_NODE_834_nrpspksdomains_ctg611_1_PKS_KS.1_	286.9	PKS
ERR4375164_NODE_834_nrpspksdomains_ctg611_1_PKS_KS.1_	132.8	FASII
SRR5889472_NODE_182_nrpspksdomains_ctg5815_5_PKS_KS.1_	524.9	FAS
SRR5889472_NODE_182_nrpspksdomains_ctg5815_5_PKS_KS.1_	279.2	PKS
SRR5889472_NODE_182_nrpspksdomains_ctg5815_5_PKS_KS.1_	138.5	FASII
SRR8801540_NODE_2235_nrpspksdomains_ctg7811_1_PKS_KS.1_	522.8	FAS
SRR8801540_NODE_2235_nrpspksdomains_ctg7811_1_PKS_KS.1_	285.6	PKS
SRR8801540_NODE_2235_nrpspksdomains_ctg7811_1_PKS_KS.1_	127.6	FASII
SRR8739615_NODE_289_nrpspksdomains_ctg4909_1_PKS_KS.1_	521.8	FAS
SRR8739615_NODE_289_nrpspksdomains_ctg4909_1_PKS_KS.1_	269.7	PKS
SRR8739615_NODE_289_nrpspksdomains_ctg4909_1_PKS_KS.1_	119.6	FASII
SRR5616335_NODE_472_nrpspksdomains_ctg4034_1_PKS_KS.1_	520.3	FAS
SRR5616335_NODE_472_nrpspksdomains_ctg4034_1_PKS_KS.1_	278.9	PKS
SRR5616335_NODE_472_nrpspksdomains_ctg4034_1_PKS_KS.1_	125.4	FASII
SRR8801540_NODE_137_nrpspksdomains_ctg7795_4_PKS_KS.1_	520.3	FAS
SRR8801540_NODE_137_nrpspksdomains_ctg7795_4_PKS_KS.1_	284.6	PKS
SRR8801540_NODE_137_nrpspksdomains_ctg7795_4_PKS_KS.1_	145.1	FASII
ERR2753413_NODE_736_nrpspksdomains_ctg799_1_PKS_KS.1_	518.1	FAS
ERR2753413_NODE_736_nrpspksdomains_ctg799_1_PKS_KS.1_	283.7	PKS
ERR2753413_NODE_736_nrpspksdomains_ctg799_1_PKS_KS.1_	142.6	FASII
DRR186119_NODE_660_nrpspksdomains_ctg317_1_PKS_KS.1_	517.9	FAS
DRR186119_NODE_660_nrpspksdomains_ctg317_1_PKS_KS.1_	274.2	PKS
DRR186119_NODE_660_nrpspksdomains_ctg317_1_PKS_KS.1_	147.6	FASII
SRR8739618_NODE_284_nrpspksdomains_ctg7671_1_PKS_KS.1_	517.3	FAS
SRR8739618_NODE_284_nrpspksdomains_ctg7671_1_PKS_KS.1_	284.8	PKS
SRR8739618_NODE_284_nrpspksdomains_ctg7671_1_PKS_KS.1_	142.1	FASII
SRR2758943_NODE_1380_nrpspksdomains_ctg3799_1_PKS_KS.1_	513.9	FAS
SRR2758943_NODE_1380_nrpspksdomains_ctg3799_1_PKS_KS.1_	273	PKS
SRR2758943_NODE_1380_nrpspksdomains_ctg3799_1_PKS_KS.1_	126.9	FASII
DRR186119_NODE_385_nrpspksdomains_ctg314_1_PKS_KS.1_	513.6	FAS
DRR186119_NODE_385_nrpspksdomains_ctg314_1_PKS_KS.1_	310.5	PKS
DRR186119_NODE_385_nrpspksdomains_ctg314_1_PKS_KS.1_	154.5	FASII
SRR11729948_NODE_1763_nrpspksdomains_ctg1705_1_PKS_KS.1_	509.9	FAS
SRR11729948_NODE_1763_nrpspksdomains_ctg1705_1_PKS_KS.1_	291.6	PKS
SRR11729948_NODE_1763_nrpspksdomains_ctg1705_1_PKS_KS.1_	136.4	FASII
SRR5889472_NODE_246_nrpspksdomains_ctg5817_1_PKS_KS.1_	508.4	FAS
SRR5889472_NODE_246_nrpspksdomains_ctg5817_1_PKS_KS.1_	285	PKS
SRR5889472_NODE_246_nrpspksdomains_ctg5817_1_PKS_KS.1_	119.3	FASII
ERR1333716_NODE_445_nrpspksdomains_ctg313_2_PKS_KS.1_	508.2	FAS
ERR1333716_NODE_445_nrpspksdomains_ctg313_2_PKS_KS.1_	289.8	PKS
ERR1333716_NODE_445_nrpspksdomains_ctg313_2_PKS_KS.1_	140.2	FASII
SRR17023293_NODE_79_nrpspksdomains_ctg3861_1_PKS_KS.1_	506.3	FAS
SRR17023293_NODE_79_nrpspksdomains_ctg3861_1_PKS_KS.1_	262.2	PKS
SRR17023293_NODE_79_nrpspksdomains_ctg3861_1_PKS_KS.1_	115.5	FASII
SRR13102889_NODE_2367_nrpspksdomains_ctg1486_1_PKS_KS.1_	506.2	FAS
SRR13102889_NODE_2367_nrpspksdomains_ctg1486_1_PKS_KS.1_	270.3	PKS
SRR13102889_NODE_2367_nrpspksdomains_ctg1486_1_PKS_KS.1_	151.1	FASII
SRR9667703_NODE_621_nrpspksdomains_ctg7611_1_PKS_KS.1_	500.2	FAS
SRR9667703_NODE_621_nrpspksdomains_ctg7611_1_PKS_KS.1_	246.1	PKS
SRR9667703_NODE_621_nrpspksdomains_ctg7611_1_PKS_KS.1_	98.6	FASII
SRR3717834_NODE_905_nrpspksdomains_ctg5916_2_PKS_KS.1_	492.1	FAS
SRR3717834_NODE_905_nrpspksdomains_ctg5916_2_PKS_KS.1_	293.4	PKS
SRR3717834_NODE_905_nrpspksdomains_ctg5916_2_PKS_KS.1_	141.2	FASII
SRR6176960_NODE_6448_nrpspksdomains_ctg6961_1_PKS_KS.1_	491.2	FAS
SRR6176960_NODE_6448_nrpspksdomains_ctg6961_1_PKS_KS.1_	278.8	PKS
SRR6176960_NODE_6448_nrpspksdomains_ctg6961_1_PKS_KS.1_	141.5	FASII
SRR3717834_NODE_760_nrpspksdomains_ctg5906_1_PKS_KS.1_	485.4	FAS
SRR3717834_NODE_760_nrpspksdomains_ctg5906_1_PKS_KS.1_	271.7	PKS
SRR3717834_NODE_760_nrpspksdomains_ctg5906_1_PKS_KS.1_	142.9	FASII
ERR2758493_NODE_167_nrpspksdomains_ctg810_1_PKS_KS.1_	481.2	FAS
ERR2758493_NODE_167_nrpspksdomains_ctg810_1_PKS_KS.1_	264.4	PKS
ERR2758493_NODE_167_nrpspksdomains_ctg810_1_PKS_KS.1_	113.1	FASII
SRR6176960_NODE_34610_nrpspksdomains_ctg6981_1_PKS_KS.1_	481.2	FAS
SRR6176960_NODE_34610_nrpspksdomains_ctg6981_1_PKS_KS.1_	276.2	PKS
SRR6176960_NODE_34610_nrpspksdomains_ctg6981_1_PKS_KS.1_	145.1	FASII
ERR2753413_NODE_111_nrpspksdomains_ctg795_1_PKS_KS.1_	480.8	FAS
ERR2753413_NODE_111_nrpspksdomains_ctg795_1_PKS_KS.1_	263.4	PKS
ERR2753413_NODE_111_nrpspksdomains_ctg795_1_PKS_KS.1_	113.4	FASII
SRR17568641_NODE_3020_nrpspksdomains_ctg4028_1_PKS_KS.1_	480.8	FAS
SRR17568641_NODE_3020_nrpspksdomains_ctg4028_1_PKS_KS.1_	263.4	PKS
SRR17568641_NODE_3020_nrpspksdomains_ctg4028_1_PKS_KS.1_	115.3	FASII
SRR2083708_NODE_380_nrpspksdomains_ctg4976_1_PKS_KS.1_	478.4	FAS
SRR2083708_NODE_380_nrpspksdomains_ctg4976_1_PKS_KS.1_	223.3	PKS
SRR2083708_NODE_380_nrpspksdomains_ctg4976_1_PKS_KS.1_	114	FASII
SRR11729948_NODE_2597_nrpspksdomains_ctg1709_1_PKS_KS.1_	476.9	FAS
SRR11729948_NODE_2597_nrpspksdomains_ctg1709_1_PKS_KS.1_	246.8	PKS
SRR11729948_NODE_2597_nrpspksdomains_ctg1709_1_PKS_KS.1_	126.8	FASII
ERR1333716_NODE_2319_nrpspksdomains_ctg315_1_PKS_KS.1_	475	FAS
ERR1333716_NODE_2319_nrpspksdomains_ctg315_1_PKS_KS.1_	233.7	PKS
ERR1333716_NODE_2319_nrpspksdomains_ctg315_1_PKS_KS.1_	89.2	FASII
SRR3717834_NODE_950_nrpspksdomains_ctg5920_1_PKS_KS.1_	474.3	FAS
SRR3717834_NODE_950_nrpspksdomains_ctg5920_1_PKS_KS.1_	256.5	PKS
SRR3717834_NODE_950_nrpspksdomains_ctg5920_1_PKS_KS.1_	149.4	FASII
ERR1333719_NODE_3609_nrpspksdomains_ctg338_1_PKS_KS.1_	473	FAS
ERR1333719_NODE_3609_nrpspksdomains_ctg338_1_PKS_KS.1_	239.5	PKS
ERR1333719_NODE_3609_nrpspksdomains_ctg338_1_PKS_KS.1_	86.3	FASII
SRR11729948_NODE_21414_nrpspksdomains_ctg1720_1_PKS_KS.1_	471.8	FAS
SRR11729948_NODE_21414_nrpspksdomains_ctg1720_1_PKS_KS.1_	257.6	PKS
SRR11729948_NODE_21414_nrpspksdomains_ctg1720_1_PKS_KS.1_	128.6	FASII
SRR9667703_NODE_781_nrpspksdomains_ctg7613_1_PKS_KS.1_	471.4	FAS
SRR9667703_NODE_781_nrpspksdomains_ctg7613_1_PKS_KS.1_	264.1	PKS
SRR9667703_NODE_781_nrpspksdomains_ctg7613_1_PKS_KS.1_	148.5	FASII
SRR4434319_NODE_482_nrpspksdomains_ctg4037_1_PKS_KS.1_	471.2	FAS
SRR4434319_NODE_482_nrpspksdomains_ctg4037_1_PKS_KS.1_	232.3	PKS
SRR4434319_NODE_482_nrpspksdomains_ctg4037_1_PKS_KS.1_	102.8	FASII
SRR11729948_NODE_1661_nrpspksdomains_ctg1701_1_PKS_KS.1_	467.7	FAS
SRR11729948_NODE_1661_nrpspksdomains_ctg1701_1_PKS_KS.1_	259	PKS
SRR11729948_NODE_1661_nrpspksdomains_ctg1701_1_PKS_KS.1_	136.3	FASII
ERR4375164_NODE_1227_nrpspksdomains_ctg614_1_PKS_KS.1_	465.9	FAS
ERR4375164_NODE_1227_nrpspksdomains_ctg614_1_PKS_KS.1_	283.1	PKS
ERR4375164_NODE_1227_nrpspksdomains_ctg614_1_PKS_KS.1_	136.6	FASII
SRR3717834_NODE_890_nrpspksdomains_ctg5915_1_PKS_KS.1_	464.3	FAS
SRR3717834_NODE_890_nrpspksdomains_ctg5915_1_PKS_KS.1_	251.6	PKS
SRR3717834_NODE_890_nrpspksdomains_ctg5915_1_PKS_KS.1_	141.2	FASII
SRR14070865_NODE_972_nrpspksdomains_ctg2553_1_PKS_KS.1_	460.3	FAS
SRR14070865_NODE_972_nrpspksdomains_ctg2553_1_PKS_KS.1_	242.4	PKS
SRR14070865_NODE_972_nrpspksdomains_ctg2553_1_PKS_KS.1_	139.8	FASII
SRR3717834_NODE_579_nrpspksdomains_ctg5902_1_PKS_KS.1_	456.2	FAS
SRR3717834_NODE_579_nrpspksdomains_ctg5902_1_PKS_KS.1_	263.7	PKS
SRR3717834_NODE_579_nrpspksdomains_ctg5902_1_PKS_KS.1_	145.8	FASII
SRR2083689_NODE_1776_nrpspksdomains_ctg4858_1_PKS_KS.1_	454.4	FAS
SRR2083689_NODE_1776_nrpspksdomains_ctg4858_1_PKS_KS.1_	246.6	PKS
SRR2083689_NODE_1776_nrpspksdomains_ctg4858_1_PKS_KS.1_	124.7	FASII
SRR12546865_NODE_5221_nrpspksdomains_ctg1967_1_PKS_KS.1_	450.2	FAS
SRR12546865_NODE_5221_nrpspksdomains_ctg1967_1_PKS_KS.1_	269.1	PKS
SRR12546865_NODE_5221_nrpspksdomains_ctg1967_1_PKS_KS.1_	119.3	FASII
SRR7902387_NODE_1465_nrpspksdomains_ctg7486_1_PKS_KS.1_	447.9	FAS
SRR7902387_NODE_1465_nrpspksdomains_ctg7486_1_PKS_KS.1_	234.8	PKS
SRR7902387_NODE_1465_nrpspksdomains_ctg7486_1_PKS_KS.1_	136.2	FASII
SRR6984025_NODE_5309_nrpspksdomains_ctg4728_1_PKS_KS.1_	447.1	FAS
SRR6984025_NODE_5309_nrpspksdomains_ctg4728_1_PKS_KS.1_	266.4	PKS
SRR6984025_NODE_5309_nrpspksdomains_ctg4728_1_PKS_KS.1_	123.4	FASII
SRR6984025_NODE_5310_nrpspksdomains_ctg4729_1_PKS_KS.1_	446.6	FAS
SRR6984025_NODE_5310_nrpspksdomains_ctg4729_1_PKS_KS.1_	265.7	PKS
SRR6984025_NODE_5310_nrpspksdomains_ctg4729_1_PKS_KS.1_	122.6	FASII
SRR7240706_NODE_2963_nrpspksdomains_ctg5156_1_PKS_KS.1_	443.9	FAS
SRR7240706_NODE_2963_nrpspksdomains_ctg5156_1_PKS_KS.1_	251.3	PKS
SRR7240706_NODE_2963_nrpspksdomains_ctg5156_1_PKS_KS.1_	121.9	FASII
SRR2083659_NODE_64_nrpspksdomains_ctg3012_1_PKS_KS.1_	442.1	FAS
SRR2083659_NODE_64_nrpspksdomains_ctg3012_1_PKS_KS.1_	253.4	PKS
SRR2083659_NODE_64_nrpspksdomains_ctg3012_1_PKS_KS.1_	149.8	FASII
ERR2791377_NODE_171_nrpspksdomains_ctg227_1_PKS_KS.1_	434.9	FAS
ERR2791377_NODE_171_nrpspksdomains_ctg227_1_PKS_KS.1_	257.2	PKS
ERR2791377_NODE_171_nrpspksdomains_ctg227_1_PKS_KS.1_	128	FASII
SRR3717834_NODE_916_nrpspksdomains_ctg5917_2_PKS_KS.1_	432.6	FAS
SRR3717834_NODE_916_nrpspksdomains_ctg5917_2_PKS_KS.1_	236.9	PKS
SRR3717834_NODE_916_nrpspksdomains_ctg5917_2_PKS_KS.1_	106.3	FASII
SRR15032041_NODE_907_nrpspksdomains_ctg3487_1_PKS_KS.1_	431	FAS
SRR15032041_NODE_907_nrpspksdomains_ctg3487_1_PKS_KS.1_	241.3	PKS
SRR15032041_NODE_907_nrpspksdomains_ctg3487_1_PKS_KS.1_	117.4	FASII
SRR1615253_NODE_631_nrpspksdomains_ctg3870_1_PKS_KS.1_	428.6	FAS
SRR1615253_NODE_631_nrpspksdomains_ctg3870_1_PKS_KS.1_	237.9	PKS
SRR1615253_NODE_631_nrpspksdomains_ctg3870_1_PKS_KS.1_	90	FASII
SRR12963447_NODE_267_nrpspksdomains_ctg2278_1_PKS_KS.1_	428	FAS
SRR12963447_NODE_267_nrpspksdomains_ctg2278_1_PKS_KS.1_	217.7	PKS
SRR12963447_NODE_267_nrpspksdomains_ctg2278_1_PKS_KS.1_	80.6	FASII
SRR4045941_NODE_1718_nrpspksdomains_ctg4003_1_PKS_KS.1_	422.4	FAS
SRR4045941_NODE_1718_nrpspksdomains_ctg4003_1_PKS_KS.1_	213.6	PKS
SRR4045941_NODE_1718_nrpspksdomains_ctg4003_1_PKS_KS.1_	81.2	FASII
DRR119294_NODE_601_nrpspksdomains_ctg109_1_PKS_KS.1_	419	FAS
DRR119294_NODE_601_nrpspksdomains_ctg109_1_PKS_KS.1_	206.2	PKS
DRR119294_NODE_601_nrpspksdomains_ctg109_1_PKS_KS.1_	92.3	FASII
SRR2083633_NODE_188_nrpspksdomains_ctg3556_1_PKS_KS.1_	417.8	FAS
SRR2083633_NODE_188_nrpspksdomains_ctg3556_1_PKS_KS.1_	237.4	PKS
SRR2083633_NODE_188_nrpspksdomains_ctg3556_1_PKS_KS.1_	95.1	FASII
SRR16296823_NODE_894_nrpspksdomains_ctg2294_1_PKS_KS.1_	417.6	FAS
SRR16296823_NODE_894_nrpspksdomains_ctg2294_1_PKS_KS.1_	219.7	PKS
SRR16296823_NODE_894_nrpspksdomains_ctg2294_1_PKS_KS.1_	101.2	FASII
SRR7300149_NODE_1990_nrpspksdomains_ctg4644_2_PKS_KS.1_	417.5	FAS
SRR7300149_NODE_1990_nrpspksdomains_ctg4644_2_PKS_KS.1_	206.9	PKS
SRR7300149_NODE_1990_nrpspksdomains_ctg4644_2_PKS_KS.1_	82.2	FASII
SRR4045939_NODE_218_nrpspksdomains_ctg6064_1_PKS_KS.1_	417.3	FAS
SRR4045939_NODE_218_nrpspksdomains_ctg6064_1_PKS_KS.1_	204.1	PKS
SRR4045939_NODE_218_nrpspksdomains_ctg6064_1_PKS_KS.1_	91.3	FASII
SRR14833216_NODE_108_nrpspksdomains_ctg3088_1_PKS_KS.1_	416.9	FAS
SRR14833216_NODE_108_nrpspksdomains_ctg3088_1_PKS_KS.1_	202.5	PKS
SRR14833216_NODE_108_nrpspksdomains_ctg3088_1_PKS_KS.1_	82.1	FASII
SRR8739612_NODE_479_nrpspksdomains_ctg7657_1_PKS_KS.1_	416.4	FAS
SRR8739612_NODE_479_nrpspksdomains_ctg7657_1_PKS_KS.1_	221.9	PKS
SRR8739612_NODE_479_nrpspksdomains_ctg7657_1_PKS_KS.1_	84.2	FASII
SRR2083651_NODE_68_nrpspksdomains_ctg2968_1_PKS_KS.1_	416.3	FAS
SRR2083651_NODE_68_nrpspksdomains_ctg2968_1_PKS_KS.1_	220.9	PKS
SRR2083651_NODE_68_nrpspksdomains_ctg2968_1_PKS_KS.1_	99.7	FASII
SRR14833222_NODE_277_nrpspksdomains_ctg1803_1_PKS_KS.1_	415.5	FAS
SRR14833222_NODE_277_nrpspksdomains_ctg1803_1_PKS_KS.1_	211.1	PKS
SRR14833222_NODE_277_nrpspksdomains_ctg1803_1_PKS_KS.1_	84.8	FASII
[truncated: 381 more rows]

## Sheet: FigureS5_mollusk
ID	FAS	PKS	FASII	length
[truncated: 1,147 more rows]

[truncated: 1 more sheets: FigureS5_vertebrate]
